# Supplementary material for: The Value of Reversible Carbon Storage in a Zero-Emissions World
Source: Environ Sci Technol. 2026 Jun 7;60(24):17281–90. doi: 10.1021/acs.est.6c00333 (PMC13296497; doi:10.1021/acs.est.6c00333)
Supplement: Supplementary file 1 [file es6c00333_si_001.zip]

Archive with 22 entries (22 files):
- Cost of cooling data file.xlsx
- CostCooling.xlsx
- experimentSSP126.csv
- experimentSSP245.csv
- Net Carbon flow to permanent vs temporary_all.csv
- nodac.csv
- NPV cost cooling_all.csv
- README - cost of cooling code.txt
- README - Cost of cooling data file.txt
- ssp126tempanomaly_rentbuy.csv
- ssp245tempanomaly_rentbuy.csv
- SSPemissions_inGtC.csv
- withdac.csv
- 1. Run SOC and patchwork models.R
- 2. FaIR model patchwork analysis.py
- 3. Post-processing of Fair Model.R
- 4. Cost of cooling economic analysis.R
- 5. Cost of cooling economic analysis with comparison of results vs practice.R
- baselineSSP126.csv
- baselineSSP245.csv
- buyonly.csv
- Carbon fluxes to atmosphere_net.csv
