# Supplementary material for: The Value of Reversible Carbon Storage in a Zero-Emissions World
Source: Environ Sci Technol. 2026 Jun 7;60(24):17281–90. doi: 10.1021/acs.est.6c00333 (PMC13296497; doi:10.1021/acs.est.6c00333)
Supplement: Supplementary file 1 [file es6c00333_si_001.zip › Cost of cooling data file.xlsx]

## Sheet: NPV cost cooling
Year	Discount Rate	Contract Length y)	DACS diffusion	Renewal Rate	Shared Socioeconomic Pathway (SSP)	Carbon Price Path	DACS cost path	Temperature anomaly (micro degree C)	Net Present Value (billion USD)
2050	0	10	Rent Only	0	SSP1 - 2.6	Low C Value	NA	141.354	33.5854
2075	0	10	Rent Only	0	SSP1 - 2.6	Low C Value	NA	109.393	55.6082
2100	0	10	Rent Only	0	SSP1 - 2.6	Low C Value	NA	21.7421	55.6082
2200	0	10	Rent Only	0	SSP1 - 2.6	Low C Value	NA	6.18408	55.6082
2300	0	10	Rent Only	0	SSP1 - 2.6	Low C Value	NA	5.4118	55.6082
2400	0	10	Rent Only	0	SSP1 - 2.6	Low C Value	NA	3.57666	55.6082
2500	0	10	Rent Only	0	SSP1 - 2.6	Low C Value	NA	2.31182	55.6082
2050	0.025	10	Rent Only	0	SSP1 - 2.6	Low C Value	NA	141.354	24.7483
2075	0.025	10	Rent Only	0	SSP1 - 2.6	Low C Value	NA	109.393	34.6285
2100	0.025	10	Rent Only	0	SSP1 - 2.6	Low C Value	NA	21.7421	34.6285
2200	0.025	10	Rent Only	0	SSP1 - 2.6	Low C Value	NA	6.18408	34.6285
2300	0.025	10	Rent Only	0	SSP1 - 2.6	Low C Value	NA	5.4118	34.6285
2400	0.025	10	Rent Only	0	SSP1 - 2.6	Low C Value	NA	3.57666	34.6285
2500	0.025	10	Rent Only	0	SSP1 - 2.6	Low C Value	NA	2.31182	34.6285
2050	0.05	10	Rent Only	0	SSP1 - 2.6	Low C Value	NA	141.354	18.9822
2075	0.05	10	Rent Only	0	SSP1 - 2.6	Low C Value	NA	109.393	23.5445
2100	0.05	10	Rent Only	0	SSP1 - 2.6	Low C Value	NA	21.7421	23.5445
2200	0.05	10	Rent Only	0	SSP1 - 2.6	Low C Value	NA	6.18408	23.5445
2300	0.05	10	Rent Only	0	SSP1 - 2.6	Low C Value	NA	5.4118	23.5445
2400	0.05	10	Rent Only	0	SSP1 - 2.6	Low C Value	NA	3.57666	23.5445
2500	0.05	10	Rent Only	0	SSP1 - 2.6	Low C Value	NA	2.31182	23.5445
2050	0	10	Rent Only	0	SSP1 - 2.6	Medium C Value	NA	141.354	83.9635
2075	0	10	Rent Only	0	SSP1 - 2.6	Medium C Value	NA	109.393	139.021
2100	0	10	Rent Only	0	SSP1 - 2.6	Medium C Value	NA	21.7421	139.021
2200	0	10	Rent Only	0	SSP1 - 2.6	Medium C Value	NA	6.18408	139.021
2300	0	10	Rent Only	0	SSP1 - 2.6	Medium C Value	NA	5.4118	139.021
2400	0	10	Rent Only	0	SSP1 - 2.6	Medium C Value	NA	3.57666	139.021
2500	0	10	Rent Only	0	SSP1 - 2.6	Medium C Value	NA	2.31182	139.021
2050	0.025	10	Rent Only	0	SSP1 - 2.6	Medium C Value	NA	141.354	61.8707
2075	0.025	10	Rent Only	0	SSP1 - 2.6	Medium C Value	NA	109.393	86.5712
2100	0.025	10	Rent Only	0	SSP1 - 2.6	Medium C Value	NA	21.7421	86.5712
2200	0.025	10	Rent Only	0	SSP1 - 2.6	Medium C Value	NA	6.18408	86.5712
2300	0.025	10	Rent Only	0	SSP1 - 2.6	Medium C Value	NA	5.4118	86.5712
2400	0.025	10	Rent Only	0	SSP1 - 2.6	Medium C Value	NA	3.57666	86.5712
2500	0.025	10	Rent Only	0	SSP1 - 2.6	Medium C Value	NA	2.31182	86.5712
2050	0.05	10	Rent Only	0	SSP1 - 2.6	Medium C Value	NA	141.354	47.4556
2075	0.05	10	Rent Only	0	SSP1 - 2.6	Medium C Value	NA	109.393	58.8613
2100	0.05	10	Rent Only	0	SSP1 - 2.6	Medium C Value	NA	21.7421	58.8613
2200	0.05	10	Rent Only	0	SSP1 - 2.6	Medium C Value	NA	6.18408	58.8613
2300	0.05	10	Rent Only	0	SSP1 - 2.6	Medium C Value	NA	5.4118	58.8613
2400	0.05	10	Rent Only	0	SSP1 - 2.6	Medium C Value	NA	3.57666	58.8613
2500	0.05	10	Rent Only	0	SSP1 - 2.6	Medium C Value	NA	2.31182	58.8613
2050	0	10	Rent Only	0	SSP1 - 2.6	High C Value	NA	141.354	134.342
2075	0	10	Rent Only	0	SSP1 - 2.6	High C Value	NA	109.393	222.433
2100	0	10	Rent Only	0	SSP1 - 2.6	High C Value	NA	21.7421	222.433
2200	0	10	Rent Only	0	SSP1 - 2.6	High C Value	NA	6.18408	222.433
2300	0	10	Rent Only	0	SSP1 - 2.6	High C Value	NA	5.4118	222.433
2400	0	10	Rent Only	0	SSP1 - 2.6	High C Value	NA	3.57666	222.433
2500	0	10	Rent Only	0	SSP1 - 2.6	High C Value	NA	2.31182	222.433
2050	0.025	10	Rent Only	0	SSP1 - 2.6	High C Value	NA	141.354	98.9931
2075	0.025	10	Rent Only	0	SSP1 - 2.6	High C Value	NA	109.393	138.514
2100	0.025	10	Rent Only	0	SSP1 - 2.6	High C Value	NA	21.7421	138.514
2200	0.025	10	Rent Only	0	SSP1 - 2.6	High C Value	NA	6.18408	138.514
2300	0.025	10	Rent Only	0	SSP1 - 2.6	High C Value	NA	5.4118	138.514
2400	0.025	10	Rent Only	0	SSP1 - 2.6	High C Value	NA	3.57666	138.514
2500	0.025	10	Rent Only	0	SSP1 - 2.6	High C Value	NA	2.31182	138.514
2050	0.05	10	Rent Only	0	SSP1 - 2.6	High C Value	NA	141.354	75.9289
2075	0.05	10	Rent Only	0	SSP1 - 2.6	High C Value	NA	109.393	94.1781
2100	0.05	10	Rent Only	0	SSP1 - 2.6	High C Value	NA	21.7421	94.1781
2200	0.05	10	Rent Only	0	SSP1 - 2.6	High C Value	NA	6.18408	94.1781
2300	0.05	10	Rent Only	0	SSP1 - 2.6	High C Value	NA	5.4118	94.1781
2400	0.05	10	Rent Only	0	SSP1 - 2.6	High C Value	NA	3.57666	94.1781
2500	0.05	10	Rent Only	0	SSP1 - 2.6	High C Value	NA	2.31182	94.1781
2050	0	10	Rent Only	0	SSP2 - 4.5	Low C Value	NA	134.854	33.5854
2075	0	10	Rent Only	0	SSP2 - 4.5	Low C Value	NA	101.426	55.6082
2100	0	10	Rent Only	0	SSP2 - 4.5	Low C Value	NA	24.7307	55.6082
2200	0	10	Rent Only	0	SSP2 - 4.5	Low C Value	NA	5.1271	55.6082
2300	0	10	Rent Only	0	SSP2 - 4.5	Low C Value	NA	4.38347	55.6082
2400	0	10	Rent Only	0	SSP2 - 4.5	Low C Value	NA	3.35824	55.6082
2500	0	10	Rent Only	0	SSP2 - 4.5	Low C Value	NA	2.55407	55.6082
2050	0.025	10	Rent Only	0	SSP2 - 4.5	Low C Value	NA	134.854	24.7483
2075	0.025	10	Rent Only	0	SSP2 - 4.5	Low C Value	NA	101.426	34.6285
2100	0.025	10	Rent Only	0	SSP2 - 4.5	Low C Value	NA	24.7307	34.6285
2200	0.025	10	Rent Only	0	SSP2 - 4.5	Low C Value	NA	5.1271	34.6285
2300	0.025	10	Rent Only	0	SSP2 - 4.5	Low C Value	NA	4.38347	34.6285
2400	0.025	10	Rent Only	0	SSP2 - 4.5	Low C Value	NA	3.35824	34.6285
2500	0.025	10	Rent Only	0	SSP2 - 4.5	Low C Value	NA	2.55407	34.6285
2050	0.05	10	Rent Only	0	SSP2 - 4.5	Low C Value	NA	134.854	18.9822
2075	0.05	10	Rent Only	0	SSP2 - 4.5	Low C Value	NA	101.426	23.5445
2100	0.05	10	Rent Only	0	SSP2 - 4.5	Low C Value	NA	24.7307	23.5445
2200	0.05	10	Rent Only	0	SSP2 - 4.5	Low C Value	NA	5.1271	23.5445
2300	0.05	10	Rent Only	0	SSP2 - 4.5	Low C Value	NA	4.38347	23.5445
2400	0.05	10	Rent Only	0	SSP2 - 4.5	Low C Value	NA	3.35824	23.5445
2500	0.05	10	Rent Only	0	SSP2 - 4.5	Low C Value	NA	2.55407	23.5445
2050	0	10	Rent Only	0	SSP2 - 4.5	Medium C Value	NA	134.854	83.9635
2075	0	10	Rent Only	0	SSP2 - 4.5	Medium C Value	NA	101.426	139.021
2100	0	10	Rent Only	0	SSP2 - 4.5	Medium C Value	NA	24.7307	139.021
2200	0	10	Rent Only	0	SSP2 - 4.5	Medium C Value	NA	5.1271	139.021
2300	0	10	Rent Only	0	SSP2 - 4.5	Medium C Value	NA	4.38347	139.021
2400	0	10	Rent Only	0	SSP2 - 4.5	Medium C Value	NA	3.35824	139.021
2500	0	10	Rent Only	0	SSP2 - 4.5	Medium C Value	NA	2.55407	139.021
2050	0.025	10	Rent Only	0	SSP2 - 4.5	Medium C Value	NA	134.854	61.8707
2075	0.025	10	Rent Only	0	SSP2 - 4.5	Medium C Value	NA	101.426	86.5712
2100	0.025	10	Rent Only	0	SSP2 - 4.5	Medium C Value	NA	24.7307	86.5712
2200	0.025	10	Rent Only	0	SSP2 - 4.5	Medium C Value	NA	5.1271	86.5712
2300	0.025	10	Rent Only	0	SSP2 - 4.5	Medium C Value	NA	4.38347	86.5712
2400	0.025	10	Rent Only	0	SSP2 - 4.5	Medium C Value	NA	3.35824	86.5712
2500	0.025	10	Rent Only	0	SSP2 - 4.5	Medium C Value	NA	2.55407	86.5712
2050	0.05	10	Rent Only	0	SSP2 - 4.5	Medium C Value	NA	134.854	47.4556
2075	0.05	10	Rent Only	0	SSP2 - 4.5	Medium C Value	NA	101.426	58.8613
2100	0.05	10	Rent Only	0	SSP2 - 4.5	Medium C Value	NA	24.7307	58.8613
2200	0.05	10	Rent Only	0	SSP2 - 4.5	Medium C Value	NA	5.1271	58.8613
2300	0.05	10	Rent Only	0	SSP2 - 4.5	Medium C Value	NA	4.38347	58.8613
2400	0.05	10	Rent Only	0	SSP2 - 4.5	Medium C Value	NA	3.35824	58.8613
2500	0.05	10	Rent Only	0	SSP2 - 4.5	Medium C Value	NA	2.55407	58.8613
2050	0	10	Rent Only	0	SSP2 - 4.5	High C Value	NA	134.854	134.342
2075	0	10	Rent Only	0	SSP2 - 4.5	High C Value	NA	101.426	222.433
2100	0	10	Rent Only	0	SSP2 - 4.5	High C Value	NA	24.7307	222.433
2200	0	10	Rent Only	0	SSP2 - 4.5	High C Value	NA	5.1271	222.433
2300	0	10	Rent Only	0	SSP2 - 4.5	High C Value	NA	4.38347	222.433
2400	0	10	Rent Only	0	SSP2 - 4.5	High C Value	NA	3.35824	222.433
2500	0	10	Rent Only	0	SSP2 - 4.5	High C Value	NA	2.55407	222.433
2050	0.025	10	Rent Only	0	SSP2 - 4.5	High C Value	NA	134.854	98.9931
2075	0.025	10	Rent Only	0	SSP2 - 4.5	High C Value	NA	101.426	138.514
2100	0.025	10	Rent Only	0	SSP2 - 4.5	High C Value	NA	24.7307	138.514
2200	0.025	10	Rent Only	0	SSP2 - 4.5	High C Value	NA	5.1271	138.514
2300	0.025	10	Rent Only	0	SSP2 - 4.5	High C Value	NA	4.38347	138.514
2400	0.025	10	Rent Only	0	SSP2 - 4.5	High C Value	NA	3.35824	138.514
2500	0.025	10	Rent Only	0	SSP2 - 4.5	High C Value	NA	2.55407	138.514
2050	0.05	10	Rent Only	0	SSP2 - 4.5	High C Value	NA	134.854	75.9289
2075	0.05	10	Rent Only	0	SSP2 - 4.5	High C Value	NA	101.426	94.1781
2100	0.05	10	Rent Only	0	SSP2 - 4.5	High C Value	NA	24.7307	94.1781
2200	0.05	10	Rent Only	0	SSP2 - 4.5	High C Value	NA	5.1271	94.1781
2300	0.05	10	Rent Only	0	SSP2 - 4.5	High C Value	NA	4.38347	94.1781
2400	0.05	10	Rent Only	0	SSP2 - 4.5	High C Value	NA	3.35824	94.1781
2500	0.05	10	Rent Only	0	SSP2 - 4.5	High C Value	NA	2.55407	94.1781
2050	0	10	Rent Only	0.25	SSP1 - 2.6	Low C Value	NA	141.354	33.5854
2075	0	10	Rent Only	0.25	SSP1 - 2.6	Low C Value	NA	180.368	73.7946
2100	0	10	Rent Only	0.25	SSP1 - 2.6	Low C Value	NA	59.5254	79.7906
2200	0	10	Rent Only	0.25	SSP1 - 2.6	Low C Value	NA	7.62611	80.0867
2300	0	10	Rent Only	0.25	SSP1 - 2.6	Low C Value	NA	7.27589	80.0867
2400	0	10	Rent Only	0.25	SSP1 - 2.6	Low C Value	NA	4.81273	80.0867
2500	0	10	Rent Only	0.25	SSP1 - 2.6	Low C Value	NA	3.09094	80.0867
2050	0.025	10	Rent Only	0.25	SSP1 - 2.6	Low C Value	NA	141.354	24.7483
2075	0.025	10	Rent Only	0.25	SSP1 - 2.6	Low C Value	NA	180.368	40.6724
2100	0.025	10	Rent Only	0.25	SSP1 - 2.6	Low C Value	NA	59.5254	42.1224
2200	0.025	10	Rent Only	0.25	SSP1 - 2.6	Low C Value	NA	7.62611	42.1614
2300	0.025	10	Rent Only	0.25	SSP1 - 2.6	Low C Value	NA	7.27589	42.1614
2400	0.025	10	Rent Only	0.25	SSP1 - 2.6	Low C Value	NA	4.81273	42.1614
2500	0.025	10	Rent Only	0.25	SSP1 - 2.6	Low C Value	NA	3.09094	42.1614
2050	0.05	10	Rent Only	0.25	SSP1 - 2.6	Low C Value	NA	141.354	18.9822
2075	0.05	10	Rent Only	0.25	SSP1 - 2.6	Low C Value	NA	180.368	25.6178
2100	0.05	10	Rent Only	0.25	SSP1 - 2.6	Low C Value	NA	59.5254	25.9864
2200	0.05	10	Rent Only	0.25	SSP1 - 2.6	Low C Value	NA	7.62611	25.9919
2300	0.05	10	Rent Only	0.25	SSP1 - 2.6	Low C Value	NA	7.27589	25.9919
2400	0.05	10	Rent Only	0.25	SSP1 - 2.6	Low C Value	NA	4.81273	25.9919
2500	0.05	10	Rent Only	0.25	SSP1 - 2.6	Low C Value	NA	3.09094	25.9919
2050	0	10	Rent Only	0.25	SSP1 - 2.6	Medium C Value	NA	141.354	83.9635
2075	0	10	Rent Only	0.25	SSP1 - 2.6	Medium C Value	NA	180.368	184.486
2100	0	10	Rent Only	0.25	SSP1 - 2.6	Medium C Value	NA	59.5254	199.477
2200	0	10	Rent Only	0.25	SSP1 - 2.6	Medium C Value	NA	7.62611	200.217
2300	0	10	Rent Only	0.25	SSP1 - 2.6	Medium C Value	NA	7.27589	200.217
2400	0	10	Rent Only	0.25	SSP1 - 2.6	Medium C Value	NA	4.81273	200.217
2500	0	10	Rent Only	0.25	SSP1 - 2.6	Medium C Value	NA	3.09094	200.217
2050	0.025	10	Rent Only	0.25	SSP1 - 2.6	Medium C Value	NA	141.354	61.8707
2075	0.025	10	Rent Only	0.25	SSP1 - 2.6	Medium C Value	NA	180.368	101.681
2100	0.025	10	Rent Only	0.25	SSP1 - 2.6	Medium C Value	NA	59.5254	105.306
2200	0.025	10	Rent Only	0.25	SSP1 - 2.6	Medium C Value	NA	7.62611	105.404
2300	0.025	10	Rent Only	0.25	SSP1 - 2.6	Medium C Value	NA	7.27589	105.404
2400	0.025	10	Rent Only	0.25	SSP1 - 2.6	Medium C Value	NA	4.81273	105.404
2500	0.025	10	Rent Only	0.25	SSP1 - 2.6	Medium C Value	NA	3.09094	105.404
2050	0.05	10	Rent Only	0.25	SSP1 - 2.6	Medium C Value	NA	141.354	47.4556
2075	0.05	10	Rent Only	0.25	SSP1 - 2.6	Medium C Value	NA	180.368	64.0445
2100	0.05	10	Rent Only	0.25	SSP1 - 2.6	Medium C Value	NA	59.5254	64.966
2200	0.05	10	Rent Only	0.25	SSP1 - 2.6	Medium C Value	NA	7.62611	64.9798
2300	0.05	10	Rent Only	0.25	SSP1 - 2.6	Medium C Value	NA	7.27589	64.9798
2400	0.05	10	Rent Only	0.25	SSP1 - 2.6	Medium C Value	NA	4.81273	64.9798
2500	0.05	10	Rent Only	0.25	SSP1 - 2.6	Medium C Value	NA	3.09094	64.9798
2050	0	10	Rent Only	0.25	SSP1 - 2.6	High C Value	NA	141.354	134.342
2075	0	10	Rent Only	0.25	SSP1 - 2.6	High C Value	NA	180.368	295.178
2100	0	10	Rent Only	0.25	SSP1 - 2.6	High C Value	NA	59.5254	319.163
2200	0	10	Rent Only	0.25	SSP1 - 2.6	High C Value	NA	7.62611	320.347
2300	0	10	Rent Only	0.25	SSP1 - 2.6	High C Value	NA	7.27589	320.347
2400	0	10	Rent Only	0.25	SSP1 - 2.6	High C Value	NA	4.81273	320.347
2500	0	10	Rent Only	0.25	SSP1 - 2.6	High C Value	NA	3.09094	320.347
2050	0.025	10	Rent Only	0.25	SSP1 - 2.6	High C Value	NA	141.354	98.9931
2075	0.025	10	Rent Only	0.25	SSP1 - 2.6	High C Value	NA	180.368	162.69
2100	0.025	10	Rent Only	0.25	SSP1 - 2.6	High C Value	NA	59.5254	168.49
2200	0.025	10	Rent Only	0.25	SSP1 - 2.6	High C Value	NA	7.62611	168.646
2300	0.025	10	Rent Only	0.25	SSP1 - 2.6	High C Value	NA	7.27589	168.646
2400	0.025	10	Rent Only	0.25	SSP1 - 2.6	High C Value	NA	4.81273	168.646
2500	0.025	10	Rent Only	0.25	SSP1 - 2.6	High C Value	NA	3.09094	168.646
2050	0.05	10	Rent Only	0.25	SSP1 - 2.6	High C Value	NA	141.354	75.9289
2075	0.05	10	Rent Only	0.25	SSP1 - 2.6	High C Value	NA	180.368	102.471
2100	0.05	10	Rent Only	0.25	SSP1 - 2.6	High C Value	NA	59.5254	103.946
2200	0.05	10	Rent Only	0.25	SSP1 - 2.6	High C Value	NA	7.62611	103.968
2300	0.05	10	Rent Only	0.25	SSP1 - 2.6	High C Value	NA	7.27589	103.968
2400	0.05	10	Rent Only	0.25	SSP1 - 2.6	High C Value	NA	4.81273	103.968
2500	0.05	10	Rent Only	0.25	SSP1 - 2.6	High C Value	NA	3.09094	103.968
2050	0	10	Rent Only	0.25	SSP2 - 4.5	Low C Value	NA	134.854	33.5854
2075	0	10	Rent Only	0.25	SSP2 - 4.5	Low C Value	NA	162.528	73.7946
2100	0	10	Rent Only	0.25	SSP2 - 4.5	Low C Value	NA	58.5701	79.7906
2200	0	10	Rent Only	0.25	SSP2 - 4.5	Low C Value	NA	6.6984	80.0867
2300	0	10	Rent Only	0.25	SSP2 - 4.5	Low C Value	NA	5.83029	80.0867
2400	0	10	Rent Only	0.25	SSP2 - 4.5	Low C Value	NA	4.54098	80.0867
2500	0	10	Rent Only	0.25	SSP2 - 4.5	Low C Value	NA	3.50115	80.0867
2050	0.025	10	Rent Only	0.25	SSP2 - 4.5	Low C Value	NA	134.854	24.7483
2075	0.025	10	Rent Only	0.25	SSP2 - 4.5	Low C Value	NA	162.528	40.6724
2100	0.025	10	Rent Only	0.25	SSP2 - 4.5	Low C Value	NA	58.5701	42.1224
2200	0.025	10	Rent Only	0.25	SSP2 - 4.5	Low C Value	NA	6.6984	42.1614
2300	0.025	10	Rent Only	0.25	SSP2 - 4.5	Low C Value	NA	5.83029	42.1614
2400	0.025	10	Rent Only	0.25	SSP2 - 4.5	Low C Value	NA	4.54098	42.1614
2500	0.025	10	Rent Only	0.25	SSP2 - 4.5	Low C Value	NA	3.50115	42.1614
2050	0.05	10	Rent Only	0.25	SSP2 - 4.5	Low C Value	NA	134.854	18.9822
2075	0.05	10	Rent Only	0.25	SSP2 - 4.5	Low C Value	NA	162.528	25.6178
2100	0.05	10	Rent Only	0.25	SSP2 - 4.5	Low C Value	NA	58.5701	25.9864
2200	0.05	10	Rent Only	0.25	SSP2 - 4.5	Low C Value	NA	6.6984	25.9919
2300	0.05	10	Rent Only	0.25	SSP2 - 4.5	Low C Value	NA	5.83029	25.9919
2400	0.05	10	Rent Only	0.25	SSP2 - 4.5	Low C Value	NA	4.54098	25.9919
2500	0.05	10	Rent Only	0.25	SSP2 - 4.5	Low C Value	NA	3.50115	25.9919
2050	0	10	Rent Only	0.25	SSP2 - 4.5	Medium C Value	NA	134.854	83.9635
2075	0	10	Rent Only	0.25	SSP2 - 4.5	Medium C Value	NA	162.528	184.486
2100	0	10	Rent Only	0.25	SSP2 - 4.5	Medium C Value	NA	58.5701	199.477
2200	0	10	Rent Only	0.25	SSP2 - 4.5	Medium C Value	NA	6.6984	200.217
2300	0	10	Rent Only	0.25	SSP2 - 4.5	Medium C Value	NA	5.83029	200.217
2400	0	10	Rent Only	0.25	SSP2 - 4.5	Medium C Value	NA	4.54098	200.217
2500	0	10	Rent Only	0.25	SSP2 - 4.5	Medium C Value	NA	3.50115	200.217
2050	0.025	10	Rent Only	0.25	SSP2 - 4.5	Medium C Value	NA	134.854	61.8707
2075	0.025	10	Rent Only	0.25	SSP2 - 4.5	Medium C Value	NA	162.528	101.681
2100	0.025	10	Rent Only	0.25	SSP2 - 4.5	Medium C Value	NA	58.5701	105.306
2200	0.025	10	Rent Only	0.25	SSP2 - 4.5	Medium C Value	NA	6.6984	105.404
2300	0.025	10	Rent Only	0.25	SSP2 - 4.5	Medium C Value	NA	5.83029	105.404
2400	0.025	10	Rent Only	0.25	SSP2 - 4.5	Medium C Value	NA	4.54098	105.404
2500	0.025	10	Rent Only	0.25	SSP2 - 4.5	Medium C Value	NA	3.50115	105.404
2050	0.05	10	Rent Only	0.25	SSP2 - 4.5	Medium C Value	NA	134.854	47.4556
2075	0.05	10	Rent Only	0.25	SSP2 - 4.5	Medium C Value	NA	162.528	64.0445
2100	0.05	10	Rent Only	0.25	SSP2 - 4.5	Medium C Value	NA	58.5701	64.966
2200	0.05	10	Rent Only	0.25	SSP2 - 4.5	Medium C Value	NA	6.6984	64.9798
2300	0.05	10	Rent Only	0.25	SSP2 - 4.5	Medium C Value	NA	5.83029	64.9798
2400	0.05	10	Rent Only	0.25	SSP2 - 4.5	Medium C Value	NA	4.54098	64.9798
2500	0.05	10	Rent Only	0.25	SSP2 - 4.5	Medium C Value	NA	3.50115	64.9798
2050	0	10	Rent Only	0.25	SSP2 - 4.5	High C Value	NA	134.854	134.342
2075	0	10	Rent Only	0.25	SSP2 - 4.5	High C Value	NA	162.528	295.178
2100	0	10	Rent Only	0.25	SSP2 - 4.5	High C Value	NA	58.5701	319.163
2200	0	10	Rent Only	0.25	SSP2 - 4.5	High C Value	NA	6.6984	320.347
2300	0	10	Rent Only	0.25	SSP2 - 4.5	High C Value	NA	5.83029	320.347
2400	0	10	Rent Only	0.25	SSP2 - 4.5	High C Value	NA	4.54098	320.347
2500	0	10	Rent Only	0.25	SSP2 - 4.5	High C Value	NA	3.50115	320.347
2050	0.025	10	Rent Only	0.25	SSP2 - 4.5	High C Value	NA	134.854	98.9931
2075	0.025	10	Rent Only	0.25	SSP2 - 4.5	High C Value	NA	162.528	162.69
2100	0.025	10	Rent Only	0.25	SSP2 - 4.5	High C Value	NA	58.5701	168.49
2200	0.025	10	Rent Only	0.25	SSP2 - 4.5	High C Value	NA	6.6984	168.646
2300	0.025	10	Rent Only	0.25	SSP2 - 4.5	High C Value	NA	5.83029	168.646
2400	0.025	10	Rent Only	0.25	SSP2 - 4.5	High C Value	NA	4.54098	168.646
2500	0.025	10	Rent Only	0.25	SSP2 - 4.5	High C Value	NA	3.50115	168.646
2050	0.05	10	Rent Only	0.25	SSP2 - 4.5	High C Value	NA	134.854	75.9289
2075	0.05	10	Rent Only	0.25	SSP2 - 4.5	High C Value	NA	162.528	102.471
2100	0.05	10	Rent Only	0.25	SSP2 - 4.5	High C Value	NA	58.5701	103.946
2200	0.05	10	Rent Only	0.25	SSP2 - 4.5	High C Value	NA	6.6984	103.968
2300	0.05	10	Rent Only	0.25	SSP2 - 4.5	High C Value	NA	5.83029	103.968
2400	0.05	10	Rent Only	0.25	SSP2 - 4.5	High C Value	NA	4.54098	103.968
2500	0.05	10	Rent Only	0.25	SSP2 - 4.5	High C Value	NA	3.50115	103.968
2050	0	10	Rent Only	0.5	SSP2 - 4.5	Low C Value	NA	134.854	33.5854
2075	0	10	Rent Only	0.5	SSP2 - 4.5	Low C Value	NA	162.528	75.1976
2100	0	10	Rent Only	0.5	SSP2 - 4.5	Low C Value	NA	157.792	121.541
2200	0	10	Rent Only	0.5	SSP2 - 4.5	Low C Value	NA	10.3968	141.136
2300	0	10	Rent Only	0.5	SSP2 - 4.5	Low C Value	NA	8.51664	141.175
2400	0	10	Rent Only	0.5	SSP2 - 4.5	Low C Value	NA	6.8381	141.175
2500	0	10	Rent Only	0.5	SSP2 - 4.5	Low C Value	NA	5.38458	141.175
2050	0.025	10	Rent Only	0.5	SSP2 - 4.5	Low C Value	NA	134.854	24.7483
2075	0.025	10	Rent Only	0.5	SSP2 - 4.5	Low C Value	NA	162.528	41.0806
2100	0.025	10	Rent Only	0.5	SSP2 - 4.5	Low C Value	NA	157.792	51.2059
2200	0.025	10	Rent Only	0.5	SSP2 - 4.5	Low C Value	NA	10.3968	53.3717
2300	0.025	10	Rent Only	0.5	SSP2 - 4.5	Low C Value	NA	8.51664	53.3721
2400	0.025	10	Rent Only	0.5	SSP2 - 4.5	Low C Value	NA	6.8381	53.3721
2500	0.025	10	Rent Only	0.5	SSP2 - 4.5	Low C Value	NA	5.38458	53.3721
2050	0.05	10	Rent Only	0.5	SSP2 - 4.5	Low C Value	NA	134.854	18.9822
2075	0.05	10	Rent Only	0.5	SSP2 - 4.5	Low C Value	NA	162.528	25.7401
2100	0.05	10	Rent Only	0.5	SSP2 - 4.5	Low C Value	NA	157.792	28.0947
2200	0.05	10	Rent Only	0.5	SSP2 - 4.5	Low C Value	NA	10.3968	28.3695
2300	0.05	10	Rent Only	0.5	SSP2 - 4.5	Low C Value	NA	8.51664	28.3695
2400	0.05	10	Rent Only	0.5	SSP2 - 4.5	Low C Value	NA	6.8381	28.3695
2500	0.05	10	Rent Only	0.5	SSP2 - 4.5	Low C Value	NA	5.38458	28.3695
2050	0	10	Rent Only	0.5	SSP2 - 4.5	Medium C Value	NA	134.854	83.9635
2075	0	10	Rent Only	0.5	SSP2 - 4.5	Medium C Value	NA	162.528	187.994
2100	0	10	Rent Only	0.5	SSP2 - 4.5	Medium C Value	NA	157.792	303.852
2200	0	10	Rent Only	0.5	SSP2 - 4.5	Medium C Value	NA	10.3968	352.745
2300	0	10	Rent Only	0.5	SSP2 - 4.5	Medium C Value	NA	8.51664	352.823
2400	0	10	Rent Only	0.5	SSP2 - 4.5	Medium C Value	NA	6.8381	352.823
2500	0	10	Rent Only	0.5	SSP2 - 4.5	Medium C Value	NA	5.38458	352.823
2050	0.025	10	Rent Only	0.5	SSP2 - 4.5	Medium C Value	NA	134.854	61.8707
2075	0.025	10	Rent Only	0.5	SSP2 - 4.5	Medium C Value	NA	162.528	102.702
2100	0.025	10	Rent Only	0.5	SSP2 - 4.5	Medium C Value	NA	157.792	128.015
2200	0.025	10	Rent Only	0.5	SSP2 - 4.5	Medium C Value	NA	10.3968	133.427
2300	0.025	10	Rent Only	0.5	SSP2 - 4.5	Medium C Value	NA	8.51664	133.428
2400	0.025	10	Rent Only	0.5	SSP2 - 4.5	Medium C Value	NA	6.8381	133.428
2500	0.025	10	Rent Only	0.5	SSP2 - 4.5	Medium C Value	NA	5.38458	133.428
2050	0.05	10	Rent Only	0.5	SSP2 - 4.5	Medium C Value	NA	134.854	47.4556
2075	0.05	10	Rent Only	0.5	SSP2 - 4.5	Medium C Value	NA	162.528	64.3504
2100	0.05	10	Rent Only	0.5	SSP2 - 4.5	Medium C Value	NA	157.792	70.2368
2200	0.05	10	Rent Only	0.5	SSP2 - 4.5	Medium C Value	NA	10.3968	70.9238
2300	0.05	10	Rent Only	0.5	SSP2 - 4.5	Medium C Value	NA	8.51664	70.9238
2400	0.05	10	Rent Only	0.5	SSP2 - 4.5	Medium C Value	NA	6.8381	70.9238
2500	0.05	10	Rent Only	0.5	SSP2 - 4.5	Medium C Value	NA	5.38458	70.9238
2050	0	10	Rent Only	0.5	SSP2 - 4.5	High C Value	NA	134.854	134.342
2075	0	10	Rent Only	0.5	SSP2 - 4.5	High C Value	NA	162.528	300.791
2100	0	10	Rent Only	0.5	SSP2 - 4.5	High C Value	NA	157.792	486.164
2200	0	10	Rent Only	0.5	SSP2 - 4.5	High C Value	NA	10.3968	564.546
2300	0	10	Rent Only	0.5	SSP2 - 4.5	High C Value	NA	8.51664	564.701
2400	0	10	Rent Only	0.5	SSP2 - 4.5	High C Value	NA	6.8381	564.701
2500	0	10	Rent Only	0.5	SSP2 - 4.5	High C Value	NA	5.38458	564.701
2050	0.025	10	Rent Only	0.5	SSP2 - 4.5	High C Value	NA	134.854	98.9931
2075	0.025	10	Rent Only	0.5	SSP2 - 4.5	High C Value	NA	162.528	164.322
2100	0.025	10	Rent Only	0.5	SSP2 - 4.5	High C Value	NA	157.792	204.824
2200	0.025	10	Rent Only	0.5	SSP2 - 4.5	High C Value	NA	10.3968	213.487
2300	0.025	10	Rent Only	0.5	SSP2 - 4.5	High C Value	NA	8.51664	213.488
2400	0.025	10	Rent Only	0.5	SSP2 - 4.5	High C Value	NA	6.8381	213.488
2500	0.025	10	Rent Only	0.5	SSP2 - 4.5	High C Value	NA	5.38458	213.488
2050	0.05	10	Rent Only	0.5	SSP2 - 4.5	High C Value	NA	134.854	75.9289
2075	0.05	10	Rent Only	0.5	SSP2 - 4.5	High C Value	NA	162.528	102.961
2100	0.05	10	Rent Only	0.5	SSP2 - 4.5	High C Value	NA	157.792	112.379
2200	0.05	10	Rent Only	0.5	SSP2 - 4.5	High C Value	NA	10.3968	113.478
2300	0.05	10	Rent Only	0.5	SSP2 - 4.5	High C Value	NA	8.51664	113.478
2400	0.05	10	Rent Only	0.5	SSP2 - 4.5	High C Value	NA	6.8381	113.478
2500	0.05	10	Rent Only	0.5	SSP2 - 4.5	High C Value	NA	5.38458	113.478
2050	0	10	Rent Only	0.5	SSP1 - 2.6	Low C Value	NA	141.354	33.5854
2075	0	10	Rent Only	0.5	SSP1 - 2.6	Low C Value	NA	180.368	75.1976
2100	0	10	Rent Only	0.5	SSP1 - 2.6	Low C Value	NA	178.104	121.541
2200	0	10	Rent Only	0.5	SSP1 - 2.6	Low C Value	NA	9.23571	141.136
2300	0	10	Rent Only	0.5	SSP1 - 2.6	Low C Value	NA	10.8457	141.175
2400	0	10	Rent Only	0.5	SSP1 - 2.6	Low C Value	NA	7.20955	141.175
2500	0	10	Rent Only	0.5	SSP1 - 2.6	Low C Value	NA	4.52571	141.175
2050	0.025	10	Rent Only	0.5	SSP1 - 2.6	Low C Value	NA	141.354	24.7483
2075	0.025	10	Rent Only	0.5	SSP1 - 2.6	Low C Value	NA	180.368	41.0806
2100	0.025	10	Rent Only	0.5	SSP1 - 2.6	Low C Value	NA	178.104	51.2059
2200	0.025	10	Rent Only	0.5	SSP1 - 2.6	Low C Value	NA	9.23571	53.3717
2300	0.025	10	Rent Only	0.5	SSP1 - 2.6	Low C Value	NA	10.8457	53.3721
2400	0.025	10	Rent Only	0.5	SSP1 - 2.6	Low C Value	NA	7.20955	53.3721
2500	0.025	10	Rent Only	0.5	SSP1 - 2.6	Low C Value	NA	4.52571	53.3721
2050	0.05	10	Rent Only	0.5	SSP1 - 2.6	Low C Value	NA	141.354	18.9822
2075	0.05	10	Rent Only	0.5	SSP1 - 2.6	Low C Value	NA	180.368	25.7401
2100	0.05	10	Rent Only	0.5	SSP1 - 2.6	Low C Value	NA	178.104	28.0947
2200	0.05	10	Rent Only	0.5	SSP1 - 2.6	Low C Value	NA	9.23571	28.3695
2300	0.05	10	Rent Only	0.5	SSP1 - 2.6	Low C Value	NA	10.8457	28.3695
2400	0.05	10	Rent Only	0.5	SSP1 - 2.6	Low C Value	NA	7.20955	28.3695
2500	0.05	10	Rent Only	0.5	SSP1 - 2.6	Low C Value	NA	4.52571	28.3695
2050	0	10	Rent Only	0.5	SSP1 - 2.6	Medium C Value	NA	141.354	83.9635
2075	0	10	Rent Only	0.5	SSP1 - 2.6	Medium C Value	NA	180.368	187.994
2100	0	10	Rent Only	0.5	SSP1 - 2.6	Medium C Value	NA	178.104	303.852
2200	0	10	Rent Only	0.5	SSP1 - 2.6	Medium C Value	NA	9.23571	352.745
2300	0	10	Rent Only	0.5	SSP1 - 2.6	Medium C Value	NA	10.8457	352.823
2400	0	10	Rent Only	0.5	SSP1 - 2.6	Medium C Value	NA	7.20955	352.823
2500	0	10	Rent Only	0.5	SSP1 - 2.6	Medium C Value	NA	4.52571	352.823
2050	0.025	10	Rent Only	0.5	SSP1 - 2.6	Medium C Value	NA	141.354	61.8707
2075	0.025	10	Rent Only	0.5	SSP1 - 2.6	Medium C Value	NA	180.368	102.702
2100	0.025	10	Rent Only	0.5	SSP1 - 2.6	Medium C Value	NA	178.104	128.015
2200	0.025	10	Rent Only	0.5	SSP1 - 2.6	Medium C Value	NA	9.23571	133.427
2300	0.025	10	Rent Only	0.5	SSP1 - 2.6	Medium C Value	NA	10.8457	133.428
2400	0.025	10	Rent Only	0.5	SSP1 - 2.6	Medium C Value	NA	7.20955	133.428
2500	0.025	10	Rent Only	0.5	SSP1 - 2.6	Medium C Value	NA	4.52571	133.428
2050	0.05	10	Rent Only	0.5	SSP1 - 2.6	Medium C Value	NA	141.354	47.4556
2075	0.05	10	Rent Only	0.5	SSP1 - 2.6	Medium C Value	NA	180.368	64.3504
2100	0.05	10	Rent Only	0.5	SSP1 - 2.6	Medium C Value	NA	178.104	70.2368
2200	0.05	10	Rent Only	0.5	SSP1 - 2.6	Medium C Value	NA	9.23571	70.9238
2300	0.05	10	Rent Only	0.5	SSP1 - 2.6	Medium C Value	NA	10.8457	70.9238
2400	0.05	10	Rent Only	0.5	SSP1 - 2.6	Medium C Value	NA	7.20955	70.9238
2500	0.05	10	Rent Only	0.5	SSP1 - 2.6	Medium C Value	NA	4.52571	70.9238
2050	0	10	Rent Only	0.5	SSP1 - 2.6	High C Value	NA	141.354	134.342
2075	0	10	Rent Only	0.5	SSP1 - 2.6	High C Value	NA	180.368	300.791
2100	0	10	Rent Only	0.5	SSP1 - 2.6	High C Value	NA	178.104	486.164
2200	0	10	Rent Only	0.5	SSP1 - 2.6	High C Value	NA	9.23571	564.546
2300	0	10	Rent Only	0.5	SSP1 - 2.6	High C Value	NA	10.8457	564.701
2400	0	10	Rent Only	0.5	SSP1 - 2.6	High C Value	NA	7.20955	564.701
2500	0	10	Rent Only	0.5	SSP1 - 2.6	High C Value	NA	4.52571	564.701
2050	0.025	10	Rent Only	0.5	SSP1 - 2.6	High C Value	NA	141.354	98.9931
2075	0.025	10	Rent Only	0.5	SSP1 - 2.6	High C Value	NA	180.368	164.322
2100	0.025	10	Rent Only	0.5	SSP1 - 2.6	High C Value	NA	178.104	204.824
2200	0.025	10	Rent Only	0.5	SSP1 - 2.6	High C Value	NA	9.23571	213.487
2300	0.025	10	Rent Only	0.5	SSP1 - 2.6	High C Value	NA	10.8457	213.488
2400	0.025	10	Rent Only	0.5	SSP1 - 2.6	High C Value	NA	7.20955	213.488
2500	0.025	10	Rent Only	0.5	SSP1 - 2.6	High C Value	NA	4.52571	213.488
2050	0.05	10	Rent Only	0.5	SSP1 - 2.6	High C Value	NA	141.354	75.9289
2075	0.05	10	Rent Only	0.5	SSP1 - 2.6	High C Value	NA	180.368	102.961
2100	0.05	10	Rent Only	0.5	SSP1 - 2.6	High C Value	NA	178.104	112.379
2200	0.05	10	Rent Only	0.5	SSP1 - 2.6	High C Value	NA	9.23571	113.478
2300	0.05	10	Rent Only	0.5	SSP1 - 2.6	High C Value	NA	10.8457	113.478
2400	0.05	10	Rent Only	0.5	SSP1 - 2.6	High C Value	NA	7.20955	113.478
2500	0.05	10	Rent Only	0.5	SSP1 - 2.6	High C Value	NA	4.52571	113.478
2050	0	10	Rent Only	0.75	SSP2 - 4.5	Low C Value	NA	134.854	33.5853
2075	0	10	Rent Only	0.75	SSP2 - 4.5	Low C Value	NA	162.528	75.1974
2100	0	10	Rent Only	0.75	SSP2 - 4.5	Low C Value	NA	170.802	128.562
2200	0	10	Rent Only	0.75	SSP2 - 4.5	Low C Value	NA	87.8549	408.812
2300	0	10	Rent Only	0.75	SSP2 - 4.5	Low C Value	NA	19.4435	452.093
2400	0	10	Rent Only	0.75	SSP2 - 4.5	Low C Value	NA	13.1934	454.507
2500	0	10	Rent Only	0.75	SSP2 - 4.5	Low C Value	NA	10.696	454.62
2050	0.025	10	Rent Only	0.75	SSP2 - 4.5	Low C Value	NA	134.854	24.7482
2075	0.025	10	Rent Only	0.75	SSP2 - 4.5	Low C Value	NA	162.528	41.0805
2100	0.025	10	Rent Only	0.75	SSP2 - 4.5	Low C Value	NA	170.802	52.378
2200	0.025	10	Rent Only	0.75	SSP2 - 4.5	Low C Value	NA	87.8549	69.146
2300	0.025	10	Rent Only	0.75	SSP2 - 4.5	Low C Value	NA	19.4435	69.4692
2400	0.025	10	Rent Only	0.75	SSP2 - 4.5	Low C Value	NA	13.1934	69.4708
2500	0.025	10	Rent Only	0.75	SSP2 - 4.5	Low C Value	NA	10.696	69.4708
2050	0.05	10	Rent Only	0.75	SSP2 - 4.5	Low C Value	NA	134.854	18.9822
2075	0.05	10	Rent Only	0.75	SSP2 - 4.5	Low C Value	NA	162.528	25.7401
2100	0.05	10	Rent Only	0.75	SSP2 - 4.5	Low C Value	NA	170.802	28.2993
2200	0.05	10	Rent Only	0.75	SSP2 - 4.5	Low C Value	NA	87.8549	29.7572
2300	0.05	10	Rent Only	0.75	SSP2 - 4.5	Low C Value	NA	19.4435	29.7604
2400	0.05	10	Rent Only	0.75	SSP2 - 4.5	Low C Value	NA	13.1934	29.7604
2500	0.05	10	Rent Only	0.75	SSP2 - 4.5	Low C Value	NA	10.696	29.7604
2050	0	10	Rent Only	0.75	SSP2 - 4.5	Medium C Value	NA	134.854	83.9634
2075	0	10	Rent Only	0.75	SSP2 - 4.5	Medium C Value	NA	162.528	187.994
2100	0	10	Rent Only	0.75	SSP2 - 4.5	Medium C Value	NA	170.802	321.405
2200	0	10	Rent Only	0.75	SSP2 - 4.5	Medium C Value	NA	87.8549	997.84
2300	0	10	Rent Only	0.75	SSP2 - 4.5	Medium C Value	NA	19.4435	1084.4
2400	0	10	Rent Only	0.75	SSP2 - 4.5	Medium C Value	NA	13.1934	1089.23
2500	0	10	Rent Only	0.75	SSP2 - 4.5	Medium C Value	NA	10.696	1089.46
2050	0.025	10	Rent Only	0.75	SSP2 - 4.5	Medium C Value	NA	134.854	61.8706
2075	0.025	10	Rent Only	0.75	SSP2 - 4.5	Medium C Value	NA	162.528	102.701
2100	0.025	10	Rent Only	0.75	SSP2 - 4.5	Medium C Value	NA	170.802	130.945
2200	0.025	10	Rent Only	0.75	SSP2 - 4.5	Medium C Value	NA	87.8549	172.391
2300	0.025	10	Rent Only	0.75	SSP2 - 4.5	Medium C Value	NA	19.4435	173.038
2400	0.025	10	Rent Only	0.75	SSP2 - 4.5	Medium C Value	NA	13.1934	173.041
2500	0.025	10	Rent Only	0.75	SSP2 - 4.5	Medium C Value	NA	10.696	173.041
2050	0.05	10	Rent Only	0.75	SSP2 - 4.5	Medium C Value	NA	134.854	47.4555
2075	0.05	10	Rent Only	0.75	SSP2 - 4.5	Medium C Value	NA	162.528	64.3502
2100	0.05	10	Rent Only	0.75	SSP2 - 4.5	Medium C Value	NA	170.802	70.7483
2200	0.05	10	Rent Only	0.75	SSP2 - 4.5	Medium C Value	NA	87.8549	74.3822
2300	0.05	10	Rent Only	0.75	SSP2 - 4.5	Medium C Value	NA	19.4435	74.3888
2400	0.05	10	Rent Only	0.75	SSP2 - 4.5	Medium C Value	NA	13.1934	74.3888
2500	0.05	10	Rent Only	0.75	SSP2 - 4.5	Medium C Value	NA	10.696	74.3888
2050	0	10	Rent Only	0.75	SSP2 - 4.5	High C Value	NA	134.854	134.341
2075	0	10	Rent Only	0.75	SSP2 - 4.5	High C Value	NA	162.528	300.79
2100	0	10	Rent Only	0.75	SSP2 - 4.5	High C Value	NA	170.802	514.248
2200	0	10	Rent Only	0.75	SSP2 - 4.5	High C Value	NA	87.8549	1635.25
2300	0	10	Rent Only	0.75	SSP2 - 4.5	High C Value	NA	19.4435	1808.37
2400	0	10	Rent Only	0.75	SSP2 - 4.5	High C Value	NA	13.1934	1818.03
2500	0	10	Rent Only	0.75	SSP2 - 4.5	High C Value	NA	10.696	1818.48
2050	0.025	10	Rent Only	0.75	SSP2 - 4.5	High C Value	NA	134.854	98.9929
2075	0.025	10	Rent Only	0.75	SSP2 - 4.5	High C Value	NA	162.528	164.322
2100	0.025	10	Rent Only	0.75	SSP2 - 4.5	High C Value	NA	170.802	209.512
2200	0.025	10	Rent Only	0.75	SSP2 - 4.5	High C Value	NA	87.8549	276.584
2300	0.025	10	Rent Only	0.75	SSP2 - 4.5	High C Value	NA	19.4435	277.877
2400	0.025	10	Rent Only	0.75	SSP2 - 4.5	High C Value	NA	13.1934	277.883
2500	0.025	10	Rent Only	0.75	SSP2 - 4.5	High C Value	NA	10.696	277.883
2050	0.05	10	Rent Only	0.75	SSP2 - 4.5	High C Value	NA	134.854	75.9288
2075	0.05	10	Rent Only	0.75	SSP2 - 4.5	High C Value	NA	162.528	102.96
2100	0.05	10	Rent Only	0.75	SSP2 - 4.5	High C Value	NA	170.802	113.197
2200	0.05	10	Rent Only	0.75	SSP2 - 4.5	High C Value	NA	87.8549	119.029
2300	0.05	10	Rent Only	0.75	SSP2 - 4.5	High C Value	NA	19.4435	119.042
2400	0.05	10	Rent Only	0.75	SSP2 - 4.5	High C Value	NA	13.1934	119.042
2500	0.05	10	Rent Only	0.75	SSP2 - 4.5	High C Value	NA	10.696	119.042
2050	0	10	Rent Only	0.75	SSP1 - 2.6	Low C Value	NA	141.354	33.5853
2075	0	10	Rent Only	0.75	SSP1 - 2.6	Low C Value	NA	180.367	75.1974
2100	0	10	Rent Only	0.75	SSP1 - 2.6	Low C Value	NA	194.781	128.562
2200	0	10	Rent Only	0.75	SSP1 - 2.6	Low C Value	NA	86.4717	408.812
2300	0	10	Rent Only	0.75	SSP1 - 2.6	Low C Value	NA	21.9219	452.093
2400	0	10	Rent Only	0.75	SSP1 - 2.6	Low C Value	NA	14.1088	454.507
2500	0	10	Rent Only	0.75	SSP1 - 2.6	Low C Value	NA	8.15272	454.62
2050	0.025	10	Rent Only	0.75	SSP1 - 2.6	Low C Value	NA	141.354	24.7482
2075	0.025	10	Rent Only	0.75	SSP1 - 2.6	Low C Value	NA	180.367	41.0805
2100	0.025	10	Rent Only	0.75	SSP1 - 2.6	Low C Value	NA	194.781	52.378
2200	0.025	10	Rent Only	0.75	SSP1 - 2.6	Low C Value	NA	86.4717	69.146
2300	0.025	10	Rent Only	0.75	SSP1 - 2.6	Low C Value	NA	21.9219	69.4692
2400	0.025	10	Rent Only	0.75	SSP1 - 2.6	Low C Value	NA	14.1088	69.4708
2500	0.025	10	Rent Only	0.75	SSP1 - 2.6	Low C Value	NA	8.15272	69.4708
2050	0.05	10	Rent Only	0.75	SSP1 - 2.6	Low C Value	NA	141.354	18.9822
2075	0.05	10	Rent Only	0.75	SSP1 - 2.6	Low C Value	NA	180.367	25.7401
2100	0.05	10	Rent Only	0.75	SSP1 - 2.6	Low C Value	NA	194.781	28.2993
2200	0.05	10	Rent Only	0.75	SSP1 - 2.6	Low C Value	NA	86.4717	29.7572
2300	0.05	10	Rent Only	0.75	SSP1 - 2.6	Low C Value	NA	21.9219	29.7604
2400	0.05	10	Rent Only	0.75	SSP1 - 2.6	Low C Value	NA	14.1088	29.7604
2500	0.05	10	Rent Only	0.75	SSP1 - 2.6	Low C Value	NA	8.15272	29.7604
2050	0	10	Rent Only	0.75	SSP1 - 2.6	Medium C Value	NA	141.354	83.9634
2075	0	10	Rent Only	0.75	SSP1 - 2.6	Medium C Value	NA	180.367	187.994
2100	0	10	Rent Only	0.75	SSP1 - 2.6	Medium C Value	NA	194.781	321.405
2200	0	10	Rent Only	0.75	SSP1 - 2.6	Medium C Value	NA	86.4717	997.84
2300	0	10	Rent Only	0.75	SSP1 - 2.6	Medium C Value	NA	21.9219	1084.4
2400	0	10	Rent Only	0.75	SSP1 - 2.6	Medium C Value	NA	14.1088	1089.23
2500	0	10	Rent Only	0.75	SSP1 - 2.6	Medium C Value	NA	8.15272	1089.46
2050	0.025	10	Rent Only	0.75	SSP1 - 2.6	Medium C Value	NA	141.354	61.8706
2075	0.025	10	Rent Only	0.75	SSP1 - 2.6	Medium C Value	NA	180.367	102.701
2100	0.025	10	Rent Only	0.75	SSP1 - 2.6	Medium C Value	NA	194.781	130.945
2200	0.025	10	Rent Only	0.75	SSP1 - 2.6	Medium C Value	NA	86.4717	172.391
2300	0.025	10	Rent Only	0.75	SSP1 - 2.6	Medium C Value	NA	21.9219	173.038
2400	0.025	10	Rent Only	0.75	SSP1 - 2.6	Medium C Value	NA	14.1088	173.041
2500	0.025	10	Rent Only	0.75	SSP1 - 2.6	Medium C Value	NA	8.15272	173.041
2050	0.05	10	Rent Only	0.75	SSP1 - 2.6	Medium C Value	NA	141.354	47.4555
2075	0.05	10	Rent Only	0.75	SSP1 - 2.6	Medium C Value	NA	180.367	64.3502
2100	0.05	10	Rent Only	0.75	SSP1 - 2.6	Medium C Value	NA	194.781	70.7483
2200	0.05	10	Rent Only	0.75	SSP1 - 2.6	Medium C Value	NA	86.4717	74.3822
2300	0.05	10	Rent Only	0.75	SSP1 - 2.6	Medium C Value	NA	21.9219	74.3888
2400	0.05	10	Rent Only	0.75	SSP1 - 2.6	Medium C Value	NA	14.1088	74.3888
2500	0.05	10	Rent Only	0.75	SSP1 - 2.6	Medium C Value	NA	8.15272	74.3888
2050	0	10	Rent Only	0.75	SSP1 - 2.6	High C Value	NA	141.354	134.341
2075	0	10	Rent Only	0.75	SSP1 - 2.6	High C Value	NA	180.367	300.79
2100	0	10	Rent Only	0.75	SSP1 - 2.6	High C Value	NA	194.781	514.248
2200	0	10	Rent Only	0.75	SSP1 - 2.6	High C Value	NA	86.4717	1635.25
2300	0	10	Rent Only	0.75	SSP1 - 2.6	High C Value	NA	21.9219	1808.37
2400	0	10	Rent Only	0.75	SSP1 - 2.6	High C Value	NA	14.1088	1818.03
2500	0	10	Rent Only	0.75	SSP1 - 2.6	High C Value	NA	8.15272	1818.48
2050	0.025	10	Rent Only	0.75	SSP1 - 2.6	High C Value	NA	141.354	98.9929
2075	0.025	10	Rent Only	0.75	SSP1 - 2.6	High C Value	NA	180.367	164.322
2100	0.025	10	Rent Only	0.75	SSP1 - 2.6	High C Value	NA	194.781	209.512
2200	0.025	10	Rent Only	0.75	SSP1 - 2.6	High C Value	NA	86.4717	276.584
2300	0.025	10	Rent Only	0.75	SSP1 - 2.6	High C Value	NA	21.9219	277.877
2400	0.025	10	Rent Only	0.75	SSP1 - 2.6	High C Value	NA	14.1088	277.883
2500	0.025	10	Rent Only	0.75	SSP1 - 2.6	High C Value	NA	8.15272	277.883
2050	0.05	10	Rent Only	0.75	SSP1 - 2.6	High C Value	NA	141.354	75.9288
2075	0.05	10	Rent Only	0.75	SSP1 - 2.6	High C Value	NA	180.367	102.96
2100	0.05	10	Rent Only	0.75	SSP1 - 2.6	High C Value	NA	194.781	113.197
2200	0.05	10	Rent Only	0.75	SSP1 - 2.6	High C Value	NA	86.4717	119.029
2300	0.05	10	Rent Only	0.75	SSP1 - 2.6	High C Value	NA	21.9219	119.042
2400	0.05	10	Rent Only	0.75	SSP1 - 2.6	High C Value	NA	14.1088	119.042
2500	0.05	10	Rent Only	0.75	SSP1 - 2.6	High C Value	NA	8.15272	119.042
2050	0	10	Rent Only	1	SSP2 - 4.5	Low C Value	NA	134.854	33.5854
2075	0	10	Rent Only	1	SSP2 - 4.5	Low C Value	NA	162.528	75.1976
2100	0	10	Rent Only	1	SSP2 - 4.5	Low C Value	NA	170.804	128.562
2200	0	10	Rent Only	1	SSP2 - 4.5	Low C Value	NA	185.986	536.058
2300	0	10	Rent Only	1	SSP2 - 4.5	Low C Value	NA	200.035	1104.81
2400	0	10	Rent Only	1	SSP2 - 4.5	Low C Value	NA	208.656	1673.56
2500	0	10	Rent Only	1	SSP2 - 4.5	Low C Value	NA	214.005	2236.62
2050	0.025	10	Rent Only	1	SSP2 - 4.5	Low C Value	NA	134.854	24.7483
2075	0.025	10	Rent Only	1	SSP2 - 4.5	Low C Value	NA	162.528	41.0806
2100	0.025	10	Rent Only	1	SSP2 - 4.5	Low C Value	NA	170.804	52.3782
2200	0.025	10	Rent Only	1	SSP2 - 4.5	Low C Value	NA	185.986	71.8424
2300	0.025	10	Rent Only	1	SSP2 - 4.5	Low C Value	NA	200.035	74.6087
2400	0.025	10	Rent Only	1	SSP2 - 4.5	Low C Value	NA	208.656	74.8428
2500	0.025	10	Rent Only	1	SSP2 - 4.5	Low C Value	NA	214.005	74.8626
2050	0.05	10	Rent Only	1	SSP2 - 4.5	Low C Value	NA	134.854	18.9822
2075	0.05	10	Rent Only	1	SSP2 - 4.5	Low C Value	NA	162.528	25.7401
2100	0.05	10	Rent Only	1	SSP2 - 4.5	Low C Value	NA	170.804	28.2994
2200	0.05	10	Rent Only	1	SSP2 - 4.5	Low C Value	NA	185.986	29.8259
2300	0.05	10	Rent Only	1	SSP2 - 4.5	Low C Value	NA	200.035	29.848
2400	0.05	10	Rent Only	1	SSP2 - 4.5	Low C Value	NA	208.656	29.8482
2500	0.05	10	Rent Only	1	SSP2 - 4.5	Low C Value	NA	214.005	29.8482
2050	0	10	Rent Only	1	SSP2 - 4.5	Medium C Value	NA	134.854	83.9635
2075	0	10	Rent Only	1	SSP2 - 4.5	Medium C Value	NA	162.528	187.994
2100	0	10	Rent Only	1	SSP2 - 4.5	Medium C Value	NA	170.804	321.406
2200	0	10	Rent Only	1	SSP2 - 4.5	Medium C Value	NA	185.986	1270.33
2300	0	10	Rent Only	1	SSP2 - 4.5	Medium C Value	NA	200.035	2407.83
2400	0	10	Rent Only	1	SSP2 - 4.5	Medium C Value	NA	208.656	3545.33
2500	0	10	Rent Only	1	SSP2 - 4.5	Medium C Value	NA	214.005	4671.46
2050	0.025	10	Rent Only	1	SSP2 - 4.5	Medium C Value	NA	134.854	61.8707
2075	0.025	10	Rent Only	1	SSP2 - 4.5	Medium C Value	NA	162.528	102.702
2100	0.025	10	Rent Only	1	SSP2 - 4.5	Medium C Value	NA	170.804	130.945
2200	0.025	10	Rent Only	1	SSP2 - 4.5	Medium C Value	NA	185.986	178.311
2300	0.025	10	Rent Only	1	SSP2 - 4.5	Medium C Value	NA	200.035	183.844
2400	0.025	10	Rent Only	1	SSP2 - 4.5	Medium C Value	NA	208.656	184.312
2500	0.025	10	Rent Only	1	SSP2 - 4.5	Medium C Value	NA	214.005	184.351
2050	0.05	10	Rent Only	1	SSP2 - 4.5	Medium C Value	NA	134.854	47.4556
2075	0.05	10	Rent Only	1	SSP2 - 4.5	Medium C Value	NA	162.528	64.3504
2100	0.05	10	Rent Only	1	SSP2 - 4.5	Medium C Value	NA	170.804	70.7485
2200	0.05	10	Rent Only	1	SSP2 - 4.5	Medium C Value	NA	185.986	74.5372
2300	0.05	10	Rent Only	1	SSP2 - 4.5	Medium C Value	NA	200.035	74.5814
2400	0.05	10	Rent Only	1	SSP2 - 4.5	Medium C Value	NA	208.656	74.5817
2500	0.05	10	Rent Only	1	SSP2 - 4.5	Medium C Value	NA	214.005	74.5817
2050	0	10	Rent Only	1	SSP2 - 4.5	High C Value	NA	134.854	134.342
2075	0	10	Rent Only	1	SSP2 - 4.5	High C Value	NA	162.528	300.791
2100	0	10	Rent Only	1	SSP2 - 4.5	High C Value	NA	170.804	514.25
2200	0	10	Rent Only	1	SSP2 - 4.5	High C Value	NA	185.986	2144.23
2300	0	10	Rent Only	1	SSP2 - 4.5	High C Value	NA	200.035	4419.23
2400	0	10	Rent Only	1	SSP2 - 4.5	High C Value	NA	208.656	6694.23
2500	0	10	Rent Only	1	SSP2 - 4.5	High C Value	NA	214.005	8946.48
2050	0.025	10	Rent Only	1	SSP2 - 4.5	High C Value	NA	134.854	98.9931
2075	0.025	10	Rent Only	1	SSP2 - 4.5	High C Value	NA	162.528	164.322
2100	0.025	10	Rent Only	1	SSP2 - 4.5	High C Value	NA	170.804	209.513
2200	0.025	10	Rent Only	1	SSP2 - 4.5	High C Value	NA	185.986	287.37
2300	0.025	10	Rent Only	1	SSP2 - 4.5	High C Value	NA	200.035	298.435
2400	0.025	10	Rent Only	1	SSP2 - 4.5	High C Value	NA	208.656	299.371
2500	0.025	10	Rent Only	1	SSP2 - 4.5	High C Value	NA	214.005	299.45
2050	0.05	10	Rent Only	1	SSP2 - 4.5	High C Value	NA	134.854	75.9289
2075	0.05	10	Rent Only	1	SSP2 - 4.5	High C Value	NA	162.528	102.961
2100	0.05	10	Rent Only	1	SSP2 - 4.5	High C Value	NA	170.804	113.198
2200	0.05	10	Rent Only	1	SSP2 - 4.5	High C Value	NA	185.986	119.304
2300	0.05	10	Rent Only	1	SSP2 - 4.5	High C Value	NA	200.035	119.392
2400	0.05	10	Rent Only	1	SSP2 - 4.5	High C Value	NA	208.656	119.393
2500	0.05	10	Rent Only	1	SSP2 - 4.5	High C Value	NA	214.005	119.393
2050	0	10	Rent Only	1	SSP1 - 2.6	Low C Value	NA	141.354	33.5854
2075	0	10	Rent Only	1	SSP1 - 2.6	Low C Value	NA	180.368	75.1976
2100	0	10	Rent Only	1	SSP1 - 2.6	Low C Value	NA	194.782	128.562
2200	0	10	Rent Only	1	SSP1 - 2.6	Low C Value	NA	208.985	536.058
2300	0	10	Rent Only	1	SSP1 - 2.6	Low C Value	NA	223.332	1104.81
2400	0	10	Rent Only	1	SSP1 - 2.6	Low C Value	NA	228.479	1673.56
2500	0	10	Rent Only	1	SSP1 - 2.6	Low C Value	NA	227.544	2236.62
2050	0.025	10	Rent Only	1	SSP1 - 2.6	Low C Value	NA	141.354	24.7483
2075	0.025	10	Rent Only	1	SSP1 - 2.6	Low C Value	NA	180.368	41.0806
2100	0.025	10	Rent Only	1	SSP1 - 2.6	Low C Value	NA	194.782	52.3782
2200	0.025	10	Rent Only	1	SSP1 - 2.6	Low C Value	NA	208.985	71.8424
2300	0.025	10	Rent Only	1	SSP1 - 2.6	Low C Value	NA	223.332	74.6087
2400	0.025	10	Rent Only	1	SSP1 - 2.6	Low C Value	NA	228.479	74.8428
2500	0.025	10	Rent Only	1	SSP1 - 2.6	Low C Value	NA	227.544	74.8626
2050	0.05	10	Rent Only	1	SSP1 - 2.6	Low C Value	NA	141.354	18.9822
2075	0.05	10	Rent Only	1	SSP1 - 2.6	Low C Value	NA	180.368	25.7401
2100	0.05	10	Rent Only	1	SSP1 - 2.6	Low C Value	NA	194.782	28.2994
2200	0.05	10	Rent Only	1	SSP1 - 2.6	Low C Value	NA	208.985	29.8259
2300	0.05	10	Rent Only	1	SSP1 - 2.6	Low C Value	NA	223.332	29.848
2400	0.05	10	Rent Only	1	SSP1 - 2.6	Low C Value	NA	228.479	29.8482
2500	0.05	10	Rent Only	1	SSP1 - 2.6	Low C Value	NA	227.544	29.8482
2050	0	10	Rent Only	1	SSP1 - 2.6	Medium C Value	NA	141.354	83.9635
2075	0	10	Rent Only	1	SSP1 - 2.6	Medium C Value	NA	180.368	187.994
2100	0	10	Rent Only	1	SSP1 - 2.6	Medium C Value	NA	194.782	321.406
2200	0	10	Rent Only	1	SSP1 - 2.6	Medium C Value	NA	208.985	1270.33
2300	0	10	Rent Only	1	SSP1 - 2.6	Medium C Value	NA	223.332	2407.83
2400	0	10	Rent Only	1	SSP1 - 2.6	Medium C Value	NA	228.479	3545.33
2500	0	10	Rent Only	1	SSP1 - 2.6	Medium C Value	NA	227.544	4671.46
2050	0.025	10	Rent Only	1	SSP1 - 2.6	Medium C Value	NA	141.354	61.8707
2075	0.025	10	Rent Only	1	SSP1 - 2.6	Medium C Value	NA	180.368	102.702
2100	0.025	10	Rent Only	1	SSP1 - 2.6	Medium C Value	NA	194.782	130.945
2200	0.025	10	Rent Only	1	SSP1 - 2.6	Medium C Value	NA	208.985	178.311
2300	0.025	10	Rent Only	1	SSP1 - 2.6	Medium C Value	NA	223.332	183.844
2400	0.025	10	Rent Only	1	SSP1 - 2.6	Medium C Value	NA	228.479	184.312
2500	0.025	10	Rent Only	1	SSP1 - 2.6	Medium C Value	NA	227.544	184.351
2050	0.05	10	Rent Only	1	SSP1 - 2.6	Medium C Value	NA	141.354	47.4556
2075	0.05	10	Rent Only	1	SSP1 - 2.6	Medium C Value	NA	180.368	64.3504
2100	0.05	10	Rent Only	1	SSP1 - 2.6	Medium C Value	NA	194.782	70.7485
2200	0.05	10	Rent Only	1	SSP1 - 2.6	Medium C Value	NA	208.985	74.5372
2300	0.05	10	Rent Only	1	SSP1 - 2.6	Medium C Value	NA	223.332	74.5814
2400	0.05	10	Rent Only	1	SSP1 - 2.6	Medium C Value	NA	228.479	74.5817
2500	0.05	10	Rent Only	1	SSP1 - 2.6	Medium C Value	NA	227.544	74.5817
2050	0	10	Rent Only	1	SSP1 - 2.6	High C Value	NA	141.354	134.342
2075	0	10	Rent Only	1	SSP1 - 2.6	High C Value	NA	180.368	300.791
2100	0	10	Rent Only	1	SSP1 - 2.6	High C Value	NA	194.782	514.25
2200	0	10	Rent Only	1	SSP1 - 2.6	High C Value	NA	208.985	2144.23
2300	0	10	Rent Only	1	SSP1 - 2.6	High C Value	NA	223.332	4419.23
2400	0	10	Rent Only	1	SSP1 - 2.6	High C Value	NA	228.479	6694.23
2500	0	10	Rent Only	1	SSP1 - 2.6	High C Value	NA	227.544	8946.48
2050	0.025	10	Rent Only	1	SSP1 - 2.6	High C Value	NA	141.354	98.9931
2075	0.025	10	Rent Only	1	SSP1 - 2.6	High C Value	NA	180.368	164.322
2100	0.025	10	Rent Only	1	SSP1 - 2.6	High C Value	NA	194.782	209.513
2200	0.025	10	Rent Only	1	SSP1 - 2.6	High C Value	NA	208.985	287.37
2300	0.025	10	Rent Only	1	SSP1 - 2.6	High C Value	NA	223.332	298.435
2400	0.025	10	Rent Only	1	SSP1 - 2.6	High C Value	NA	228.479	299.371
2500	0.025	10	Rent Only	1	SSP1 - 2.6	High C Value	NA	227.544	299.45
2050	0.05	10	Rent Only	1	SSP1 - 2.6	High C Value	NA	141.354	75.9289
2075	0.05	10	Rent Only	1	SSP1 - 2.6	High C Value	NA	180.368	102.961
2100	0.05	10	Rent Only	1	SSP1 - 2.6	High C Value	NA	194.782	113.198
2200	0.05	10	Rent Only	1	SSP1 - 2.6	High C Value	NA	208.985	119.304
2300	0.05	10	Rent Only	1	SSP1 - 2.6	High C Value	NA	223.332	119.392
2400	0.05	10	Rent Only	1	SSP1 - 2.6	High C Value	NA	228.479	119.393
2500	0.05	10	Rent Only	1	SSP1 - 2.6	High C Value	NA	227.544	119.393
2050	0	15	Rent Only	0	SSP2 - 4.5	Low C Value	NA	134.854	33.5854
2075	0	15	Rent Only	0	SSP2 - 4.5	Low C Value	NA	162.528	75.1976
2100	0	15	Rent Only	0	SSP2 - 4.5	Low C Value	NA	81.8808	92.8992
2200	0	15	Rent Only	0	SSP2 - 4.5	Low C Value	NA	7.46226	92.8992
2300	0	15	Rent Only	0	SSP2 - 4.5	Low C Value	NA	6.54623	92.8992
2400	0	15	Rent Only	0	SSP2 - 4.5	Low C Value	NA	5.13191	92.8992
2500	0	15	Rent Only	0	SSP2 - 4.5	Low C Value	NA	3.97717	92.8992
2050	0.025	15	Rent Only	0	SSP2 - 4.5	Low C Value	NA	134.854	24.7483
2075	0.025	15	Rent Only	0	SSP2 - 4.5	Low C Value	NA	162.528	41.0806
2100	0.025	15	Rent Only	0	SSP2 - 4.5	Low C Value	NA	81.8808	45.6344
2200	0.025	15	Rent Only	0	SSP2 - 4.5	Low C Value	NA	7.46226	45.6344
2300	0.025	15	Rent Only	0	SSP2 - 4.5	Low C Value	NA	6.54623	45.6344
2400	0.025	15	Rent Only	0	SSP2 - 4.5	Low C Value	NA	5.13191	45.6344
2500	0.025	15	Rent Only	0	SSP2 - 4.5	Low C Value	NA	3.97717	45.6344
2050	0.05	15	Rent Only	0	SSP2 - 4.5	Low C Value	NA	134.854	18.9822
2075	0.05	15	Rent Only	0	SSP2 - 4.5	Low C Value	NA	162.528	25.7401
2100	0.05	15	Rent Only	0	SSP2 - 4.5	Low C Value	NA	81.8808	26.9553
2200	0.05	15	Rent Only	0	SSP2 - 4.5	Low C Value	NA	7.46226	26.9553
2300	0.05	15	Rent Only	0	SSP2 - 4.5	Low C Value	NA	6.54623	26.9553
2400	0.05	15	Rent Only	0	SSP2 - 4.5	Low C Value	NA	5.13191	26.9553
2500	0.05	15	Rent Only	0	SSP2 - 4.5	Low C Value	NA	3.97717	26.9553
2050	0	15	Rent Only	0	SSP2 - 4.5	Medium C Value	NA	134.854	83.9635
2075	0	15	Rent Only	0	SSP2 - 4.5	Medium C Value	NA	162.528	187.994
2100	0	15	Rent Only	0	SSP2 - 4.5	Medium C Value	NA	81.8808	232.248
2200	0	15	Rent Only	0	SSP2 - 4.5	Medium C Value	NA	7.46226	232.248
2300	0	15	Rent Only	0	SSP2 - 4.5	Medium C Value	NA	6.54623	232.248
2400	0	15	Rent Only	0	SSP2 - 4.5	Medium C Value	NA	5.13191	232.248
2500	0	15	Rent Only	0	SSP2 - 4.5	Medium C Value	NA	3.97717	232.248
2050	0.025	15	Rent Only	0	SSP2 - 4.5	Medium C Value	NA	134.854	61.8707
2075	0.025	15	Rent Only	0	SSP2 - 4.5	Medium C Value	NA	162.528	102.702
2100	0.025	15	Rent Only	0	SSP2 - 4.5	Medium C Value	NA	81.8808	114.086
2200	0.025	15	Rent Only	0	SSP2 - 4.5	Medium C Value	NA	7.46226	114.086
2300	0.025	15	Rent Only	0	SSP2 - 4.5	Medium C Value	NA	6.54623	114.086
2400	0.025	15	Rent Only	0	SSP2 - 4.5	Medium C Value	NA	5.13191	114.086
2500	0.025	15	Rent Only	0	SSP2 - 4.5	Medium C Value	NA	3.97717	114.086
2050	0.05	15	Rent Only	0	SSP2 - 4.5	Medium C Value	NA	134.854	47.4556
2075	0.05	15	Rent Only	0	SSP2 - 4.5	Medium C Value	NA	162.528	64.3504
2100	0.05	15	Rent Only	0	SSP2 - 4.5	Medium C Value	NA	81.8808	67.3883
2200	0.05	15	Rent Only	0	SSP2 - 4.5	Medium C Value	NA	7.46226	67.3883
2300	0.05	15	Rent Only	0	SSP2 - 4.5	Medium C Value	NA	6.54623	67.3883
2400	0.05	15	Rent Only	0	SSP2 - 4.5	Medium C Value	NA	5.13191	67.3883
2500	0.05	15	Rent Only	0	SSP2 - 4.5	Medium C Value	NA	3.97717	67.3883
2050	0	15	Rent Only	0	SSP2 - 4.5	High C Value	NA	134.854	134.342
2075	0	15	Rent Only	0	SSP2 - 4.5	High C Value	NA	162.528	300.791
2100	0	15	Rent Only	0	SSP2 - 4.5	High C Value	NA	81.8808	371.597
2200	0	15	Rent Only	0	SSP2 - 4.5	High C Value	NA	7.46226	371.597
2300	0	15	Rent Only	0	SSP2 - 4.5	High C Value	NA	6.54623	371.597
2400	0	15	Rent Only	0	SSP2 - 4.5	High C Value	NA	5.13191	371.597
2500	0	15	Rent Only	0	SSP2 - 4.5	High C Value	NA	3.97717	371.597
2050	0.025	15	Rent Only	0	SSP2 - 4.5	High C Value	NA	134.854	98.9931
2075	0.025	15	Rent Only	0	SSP2 - 4.5	High C Value	NA	162.528	164.322
2100	0.025	15	Rent Only	0	SSP2 - 4.5	High C Value	NA	81.8808	182.538
2200	0.025	15	Rent Only	0	SSP2 - 4.5	High C Value	NA	7.46226	182.538
2300	0.025	15	Rent Only	0	SSP2 - 4.5	High C Value	NA	6.54623	182.538
2400	0.025	15	Rent Only	0	SSP2 - 4.5	High C Value	NA	5.13191	182.538
2500	0.025	15	Rent Only	0	SSP2 - 4.5	High C Value	NA	3.97717	182.538
2050	0.05	15	Rent Only	0	SSP2 - 4.5	High C Value	NA	134.854	75.9289
2075	0.05	15	Rent Only	0	SSP2 - 4.5	High C Value	NA	162.528	102.961
2100	0.05	15	Rent Only	0	SSP2 - 4.5	High C Value	NA	81.8808	107.821
2200	0.05	15	Rent Only	0	SSP2 - 4.5	High C Value	NA	7.46226	107.821
2300	0.05	15	Rent Only	0	SSP2 - 4.5	High C Value	NA	6.54623	107.821
2400	0.05	15	Rent Only	0	SSP2 - 4.5	High C Value	NA	5.13191	107.821
2500	0.05	15	Rent Only	0	SSP2 - 4.5	High C Value	NA	3.97717	107.821
2050	0	15	Rent Only	0	SSP1 - 2.6	Low C Value	NA	141.354	33.5854
2075	0	15	Rent Only	0	SSP1 - 2.6	Low C Value	NA	180.368	75.1976
2100	0	15	Rent Only	0	SSP1 - 2.6	Low C Value	NA	85.975	92.8992
2200	0	15	Rent Only	0	SSP1 - 2.6	Low C Value	NA	8.26503	92.8992
2300	0	15	Rent Only	0	SSP1 - 2.6	Low C Value	NA	8.20719	92.8992
2400	0	15	Rent Only	0	SSP1 - 2.6	Low C Value	NA	5.42916	92.8992
2500	0	15	Rent Only	0	SSP1 - 2.6	Low C Value	NA	3.47613	92.8992
2050	0.025	15	Rent Only	0	SSP1 - 2.6	Low C Value	NA	141.354	24.7483
2075	0.025	15	Rent Only	0	SSP1 - 2.6	Low C Value	NA	180.368	41.0806
2100	0.025	15	Rent Only	0	SSP1 - 2.6	Low C Value	NA	85.975	45.6344
2200	0.025	15	Rent Only	0	SSP1 - 2.6	Low C Value	NA	8.26503	45.6344
2300	0.025	15	Rent Only	0	SSP1 - 2.6	Low C Value	NA	8.20719	45.6344
2400	0.025	15	Rent Only	0	SSP1 - 2.6	Low C Value	NA	5.42916	45.6344
2500	0.025	15	Rent Only	0	SSP1 - 2.6	Low C Value	NA	3.47613	45.6344
2050	0.05	15	Rent Only	0	SSP1 - 2.6	Low C Value	NA	141.354	18.9822
2075	0.05	15	Rent Only	0	SSP1 - 2.6	Low C Value	NA	180.368	25.7401
2100	0.05	15	Rent Only	0	SSP1 - 2.6	Low C Value	NA	85.975	26.9553
2200	0.05	15	Rent Only	0	SSP1 - 2.6	Low C Value	NA	8.26503	26.9553
2300	0.05	15	Rent Only	0	SSP1 - 2.6	Low C Value	NA	8.20719	26.9553
2400	0.05	15	Rent Only	0	SSP1 - 2.6	Low C Value	NA	5.42916	26.9553
2500	0.05	15	Rent Only	0	SSP1 - 2.6	Low C Value	NA	3.47613	26.9553
2050	0	15	Rent Only	0	SSP1 - 2.6	Medium C Value	NA	141.354	83.9635
2075	0	15	Rent Only	0	SSP1 - 2.6	Medium C Value	NA	180.368	187.994
2100	0	15	Rent Only	0	SSP1 - 2.6	Medium C Value	NA	85.975	232.248
2200	0	15	Rent Only	0	SSP1 - 2.6	Medium C Value	NA	8.26503	232.248
2300	0	15	Rent Only	0	SSP1 - 2.6	Medium C Value	NA	8.20719	232.248
2400	0	15	Rent Only	0	SSP1 - 2.6	Medium C Value	NA	5.42916	232.248
2500	0	15	Rent Only	0	SSP1 - 2.6	Medium C Value	NA	3.47613	232.248
2050	0.025	15	Rent Only	0	SSP1 - 2.6	Medium C Value	NA	141.354	61.8707
2075	0.025	15	Rent Only	0	SSP1 - 2.6	Medium C Value	NA	180.368	102.702
2100	0.025	15	Rent Only	0	SSP1 - 2.6	Medium C Value	NA	85.975	114.086
2200	0.025	15	Rent Only	0	SSP1 - 2.6	Medium C Value	NA	8.26503	114.086
2300	0.025	15	Rent Only	0	SSP1 - 2.6	Medium C Value	NA	8.20719	114.086
2400	0.025	15	Rent Only	0	SSP1 - 2.6	Medium C Value	NA	5.42916	114.086
2500	0.025	15	Rent Only	0	SSP1 - 2.6	Medium C Value	NA	3.47613	114.086
2050	0.05	15	Rent Only	0	SSP1 - 2.6	Medium C Value	NA	141.354	47.4556
2075	0.05	15	Rent Only	0	SSP1 - 2.6	Medium C Value	NA	180.368	64.3504
2100	0.05	15	Rent Only	0	SSP1 - 2.6	Medium C Value	NA	85.975	67.3883
2200	0.05	15	Rent Only	0	SSP1 - 2.6	Medium C Value	NA	8.26503	67.3883
2300	0.05	15	Rent Only	0	SSP1 - 2.6	Medium C Value	NA	8.20719	67.3883
2400	0.05	15	Rent Only	0	SSP1 - 2.6	Medium C Value	NA	5.42916	67.3883
2500	0.05	15	Rent Only	0	SSP1 - 2.6	Medium C Value	NA	3.47613	67.3883
2050	0	15	Rent Only	0	SSP1 - 2.6	High C Value	NA	141.354	134.342
2075	0	15	Rent Only	0	SSP1 - 2.6	High C Value	NA	180.368	300.791
2100	0	15	Rent Only	0	SSP1 - 2.6	High C Value	NA	85.975	371.597
2200	0	15	Rent Only	0	SSP1 - 2.6	High C Value	NA	8.26503	371.597
2300	0	15	Rent Only	0	SSP1 - 2.6	High C Value	NA	8.20719	371.597
2400	0	15	Rent Only	0	SSP1 - 2.6	High C Value	NA	5.42916	371.597
2500	0	15	Rent Only	0	SSP1 - 2.6	High C Value	NA	3.47613	371.597
2050	0.025	15	Rent Only	0	SSP1 - 2.6	High C Value	NA	141.354	98.9931
2075	0.025	15	Rent Only	0	SSP1 - 2.6	High C Value	NA	180.368	164.322
2100	0.025	15	Rent Only	0	SSP1 - 2.6	High C Value	NA	85.975	182.538
2200	0.025	15	Rent Only	0	SSP1 - 2.6	High C Value	NA	8.26503	182.538
2300	0.025	15	Rent Only	0	SSP1 - 2.6	High C Value	NA	8.20719	182.538
2400	0.025	15	Rent Only	0	SSP1 - 2.6	High C Value	NA	5.42916	182.538
2500	0.025	15	Rent Only	0	SSP1 - 2.6	High C Value	NA	3.47613	182.538
2050	0.05	15	Rent Only	0	SSP1 - 2.6	High C Value	NA	141.354	75.9289
2075	0.05	15	Rent Only	0	SSP1 - 2.6	High C Value	NA	180.368	102.961
2100	0.05	15	Rent Only	0	SSP1 - 2.6	High C Value	NA	85.975	107.821
2200	0.05	15	Rent Only	0	SSP1 - 2.6	High C Value	NA	8.26503	107.821
2300	0.05	15	Rent Only	0	SSP1 - 2.6	High C Value	NA	8.20719	107.821
2400	0.05	15	Rent Only	0	SSP1 - 2.6	High C Value	NA	5.42916	107.821
2500	0.05	15	Rent Only	0	SSP1 - 2.6	High C Value	NA	3.47613	107.821
2050	0	15	Rent Only	0.25	SSP2 - 4.5	Low C Value	NA	134.854	33.5854
2075	0	15	Rent Only	0.25	SSP2 - 4.5	Low C Value	NA	162.528	75.1976
2100	0	15	Rent Only	0.25	SSP2 - 4.5	Low C Value	NA	170.804	126.763
2200	0	15	Rent Only	0.25	SSP2 - 4.5	Low C Value	NA	9.98388	139.762
2300	0	15	Rent Only	0.25	SSP2 - 4.5	Low C Value	NA	8.53698	139.765
2400	0	15	Rent Only	0.25	SSP2 - 4.5	Low C Value	NA	6.84714	139.765
2500	0	15	Rent Only	0.25	SSP2 - 4.5	Low C Value	NA	5.38853	139.765
2050	0.025	15	Rent Only	0.25	SSP2 - 4.5	Low C Value	NA	134.854	24.7483
2075	0.025	15	Rent Only	0.25	SSP2 - 4.5	Low C Value	NA	162.528	41.0806
2100	0.025	15	Rent Only	0.25	SSP2 - 4.5	Low C Value	NA	170.804	52.0958
2200	0.025	15	Rent Only	0.25	SSP2 - 4.5	Low C Value	NA	9.98388	53.5975
2300	0.025	15	Rent Only	0.25	SSP2 - 4.5	Low C Value	NA	8.53698	53.5975
2400	0.025	15	Rent Only	0.25	SSP2 - 4.5	Low C Value	NA	6.84714	53.5975
2500	0.025	15	Rent Only	0.25	SSP2 - 4.5	Low C Value	NA	5.38853	53.5975
2050	0.05	15	Rent Only	0.25	SSP2 - 4.5	Low C Value	NA	134.854	18.9822
2075	0.05	15	Rent Only	0.25	SSP2 - 4.5	Low C Value	NA	162.528	25.7401
2100	0.05	15	Rent Only	0.25	SSP2 - 4.5	Low C Value	NA	170.804	28.2531
2200	0.05	15	Rent Only	0.25	SSP2 - 4.5	Low C Value	NA	9.98388	28.4457
2300	0.05	15	Rent Only	0.25	SSP2 - 4.5	Low C Value	NA	8.53698	28.4457
2400	0.05	15	Rent Only	0.25	SSP2 - 4.5	Low C Value	NA	6.84714	28.4457
2500	0.05	15	Rent Only	0.25	SSP2 - 4.5	Low C Value	NA	5.38853	28.4457
2050	0	15	Rent Only	0.25	SSP2 - 4.5	Medium C Value	NA	134.854	83.9635
2075	0	15	Rent Only	0.25	SSP2 - 4.5	Medium C Value	NA	162.528	187.994
2100	0	15	Rent Only	0.25	SSP2 - 4.5	Medium C Value	NA	170.804	316.908
2200	0	15	Rent Only	0.25	SSP2 - 4.5	Medium C Value	NA	9.98388	349.389
2300	0	15	Rent Only	0.25	SSP2 - 4.5	Medium C Value	NA	8.53698	349.395
2400	0	15	Rent Only	0.25	SSP2 - 4.5	Medium C Value	NA	6.84714	349.395
2500	0	15	Rent Only	0.25	SSP2 - 4.5	Medium C Value	NA	5.38853	349.395
2050	0.025	15	Rent Only	0.25	SSP2 - 4.5	Medium C Value	NA	134.854	61.8707
2075	0.025	15	Rent Only	0.25	SSP2 - 4.5	Medium C Value	NA	162.528	102.702
2100	0.025	15	Rent Only	0.25	SSP2 - 4.5	Medium C Value	NA	170.804	130.24
2200	0.025	15	Rent Only	0.25	SSP2 - 4.5	Medium C Value	NA	9.98388	133.993
2300	0.025	15	Rent Only	0.25	SSP2 - 4.5	Medium C Value	NA	8.53698	133.993
2400	0.025	15	Rent Only	0.25	SSP2 - 4.5	Medium C Value	NA	6.84714	133.993
2500	0.025	15	Rent Only	0.25	SSP2 - 4.5	Medium C Value	NA	5.38853	133.993
2050	0.05	15	Rent Only	0.25	SSP2 - 4.5	Medium C Value	NA	134.854	47.4556
2075	0.05	15	Rent Only	0.25	SSP2 - 4.5	Medium C Value	NA	162.528	64.3504
2100	0.05	15	Rent Only	0.25	SSP2 - 4.5	Medium C Value	NA	170.804	70.6327
2200	0.05	15	Rent Only	0.25	SSP2 - 4.5	Medium C Value	NA	9.98388	71.1142
2300	0.05	15	Rent Only	0.25	SSP2 - 4.5	Medium C Value	NA	8.53698	71.1142
2400	0.05	15	Rent Only	0.25	SSP2 - 4.5	Medium C Value	NA	6.84714	71.1142
2500	0.05	15	Rent Only	0.25	SSP2 - 4.5	Medium C Value	NA	5.38853	71.1142
2050	0	15	Rent Only	0.25	SSP2 - 4.5	High C Value	NA	134.854	134.342
2075	0	15	Rent Only	0.25	SSP2 - 4.5	High C Value	NA	162.528	300.791
2100	0	15	Rent Only	0.25	SSP2 - 4.5	High C Value	NA	170.804	507.053
2200	0	15	Rent Only	0.25	SSP2 - 4.5	High C Value	NA	9.98388	559.047
2300	0	15	Rent Only	0.25	SSP2 - 4.5	High C Value	NA	8.53698	559.059
2400	0	15	Rent Only	0.25	SSP2 - 4.5	High C Value	NA	6.84714	559.059
2500	0	15	Rent Only	0.25	SSP2 - 4.5	High C Value	NA	5.38853	559.059
2050	0.025	15	Rent Only	0.25	SSP2 - 4.5	High C Value	NA	134.854	98.9931
2075	0.025	15	Rent Only	0.25	SSP2 - 4.5	High C Value	NA	162.528	164.322
2100	0.025	15	Rent Only	0.25	SSP2 - 4.5	High C Value	NA	170.804	208.383
2200	0.025	15	Rent Only	0.25	SSP2 - 4.5	High C Value	NA	9.98388	214.39
2300	0.025	15	Rent Only	0.25	SSP2 - 4.5	High C Value	NA	8.53698	214.39
2400	0.025	15	Rent Only	0.25	SSP2 - 4.5	High C Value	NA	6.84714	214.39
2500	0.025	15	Rent Only	0.25	SSP2 - 4.5	High C Value	NA	5.38853	214.39
2050	0.05	15	Rent Only	0.25	SSP2 - 4.5	High C Value	NA	134.854	75.9289
2075	0.05	15	Rent Only	0.25	SSP2 - 4.5	High C Value	NA	162.528	102.961
2100	0.05	15	Rent Only	0.25	SSP2 - 4.5	High C Value	NA	170.804	113.012
2200	0.05	15	Rent Only	0.25	SSP2 - 4.5	High C Value	NA	9.98388	113.783
2300	0.05	15	Rent Only	0.25	SSP2 - 4.5	High C Value	NA	8.53698	113.783
2400	0.05	15	Rent Only	0.25	SSP2 - 4.5	High C Value	NA	6.84714	113.783
2500	0.05	15	Rent Only	0.25	SSP2 - 4.5	High C Value	NA	5.38853	113.783
2050	0	15	Rent Only	0.25	SSP1 - 2.6	Low C Value	NA	141.354	33.5854
2075	0	15	Rent Only	0.25	SSP1 - 2.6	Low C Value	NA	180.368	75.1976
2100	0	15	Rent Only	0.25	SSP1 - 2.6	Low C Value	NA	194.782	126.763
2200	0	15	Rent Only	0.25	SSP1 - 2.6	Low C Value	NA	8.97888	139.762
2300	0	15	Rent Only	0.25	SSP1 - 2.6	Low C Value	NA	10.8794	139.765
2400	0	15	Rent Only	0.25	SSP1 - 2.6	Low C Value	NA	7.21671	139.765
2500	0	15	Rent Only	0.25	SSP1 - 2.6	Low C Value	NA	4.53749	139.765
2050	0.025	15	Rent Only	0.25	SSP1 - 2.6	Low C Value	NA	141.354	24.7483
2075	0.025	15	Rent Only	0.25	SSP1 - 2.6	Low C Value	NA	180.368	41.0806
2100	0.025	15	Rent Only	0.25	SSP1 - 2.6	Low C Value	NA	194.782	52.0958
2200	0.025	15	Rent Only	0.25	SSP1 - 2.6	Low C Value	NA	8.97888	53.5975
2300	0.025	15	Rent Only	0.25	SSP1 - 2.6	Low C Value	NA	10.8794	53.5975
2400	0.025	15	Rent Only	0.25	SSP1 - 2.6	Low C Value	NA	7.21671	53.5975
2500	0.025	15	Rent Only	0.25	SSP1 - 2.6	Low C Value	NA	4.53749	53.5975
2050	0.05	15	Rent Only	0.25	SSP1 - 2.6	Low C Value	NA	141.354	18.9822
2075	0.05	15	Rent Only	0.25	SSP1 - 2.6	Low C Value	NA	180.368	25.7401
2100	0.05	15	Rent Only	0.25	SSP1 - 2.6	Low C Value	NA	194.782	28.2531
2200	0.05	15	Rent Only	0.25	SSP1 - 2.6	Low C Value	NA	8.97888	28.4457
2300	0.05	15	Rent Only	0.25	SSP1 - 2.6	Low C Value	NA	10.8794	28.4457
2400	0.05	15	Rent Only	0.25	SSP1 - 2.6	Low C Value	NA	7.21671	28.4457
2500	0.05	15	Rent Only	0.25	SSP1 - 2.6	Low C Value	NA	4.53749	28.4457
2050	0	15	Rent Only	0.25	SSP1 - 2.6	Medium C Value	NA	141.354	83.9635
2075	0	15	Rent Only	0.25	SSP1 - 2.6	Medium C Value	NA	180.368	187.994
2100	0	15	Rent Only	0.25	SSP1 - 2.6	Medium C Value	NA	194.782	316.908
2200	0	15	Rent Only	0.25	SSP1 - 2.6	Medium C Value	NA	8.97888	349.389
2300	0	15	Rent Only	0.25	SSP1 - 2.6	Medium C Value	NA	10.8794	349.395
2400	0	15	Rent Only	0.25	SSP1 - 2.6	Medium C Value	NA	7.21671	349.395
2500	0	15	Rent Only	0.25	SSP1 - 2.6	Medium C Value	NA	4.53749	349.395
2050	0.025	15	Rent Only	0.25	SSP1 - 2.6	Medium C Value	NA	141.354	61.8707
2075	0.025	15	Rent Only	0.25	SSP1 - 2.6	Medium C Value	NA	180.368	102.702
2100	0.025	15	Rent Only	0.25	SSP1 - 2.6	Medium C Value	NA	194.782	130.24
2200	0.025	15	Rent Only	0.25	SSP1 - 2.6	Medium C Value	NA	8.97888	133.993
2300	0.025	15	Rent Only	0.25	SSP1 - 2.6	Medium C Value	NA	10.8794	133.993
2400	0.025	15	Rent Only	0.25	SSP1 - 2.6	Medium C Value	NA	7.21671	133.993
2500	0.025	15	Rent Only	0.25	SSP1 - 2.6	Medium C Value	NA	4.53749	133.993
2050	0.05	15	Rent Only	0.25	SSP1 - 2.6	Medium C Value	NA	141.354	47.4556
2075	0.05	15	Rent Only	0.25	SSP1 - 2.6	Medium C Value	NA	180.368	64.3504
2100	0.05	15	Rent Only	0.25	SSP1 - 2.6	Medium C Value	NA	194.782	70.6327
2200	0.05	15	Rent Only	0.25	SSP1 - 2.6	Medium C Value	NA	8.97888	71.1142
2300	0.05	15	Rent Only	0.25	SSP1 - 2.6	Medium C Value	NA	10.8794	71.1142
2400	0.05	15	Rent Only	0.25	SSP1 - 2.6	Medium C Value	NA	7.21671	71.1142
2500	0.05	15	Rent Only	0.25	SSP1 - 2.6	Medium C Value	NA	4.53749	71.1142
2050	0	15	Rent Only	0.25	SSP1 - 2.6	High C Value	NA	141.354	134.342
2075	0	15	Rent Only	0.25	SSP1 - 2.6	High C Value	NA	180.368	300.791
2100	0	15	Rent Only	0.25	SSP1 - 2.6	High C Value	NA	194.782	507.053
2200	0	15	Rent Only	0.25	SSP1 - 2.6	High C Value	NA	8.97888	559.047
2300	0	15	Rent Only	0.25	SSP1 - 2.6	High C Value	NA	10.8794	559.059
2400	0	15	Rent Only	0.25	SSP1 - 2.6	High C Value	NA	7.21671	559.059
2500	0	15	Rent Only	0.25	SSP1 - 2.6	High C Value	NA	4.53749	559.059
2050	0.025	15	Rent Only	0.25	SSP1 - 2.6	High C Value	NA	141.354	98.9931
2075	0.025	15	Rent Only	0.25	SSP1 - 2.6	High C Value	NA	180.368	164.322
2100	0.025	15	Rent Only	0.25	SSP1 - 2.6	High C Value	NA	194.782	208.383
2200	0.025	15	Rent Only	0.25	SSP1 - 2.6	High C Value	NA	8.97888	214.39
2300	0.025	15	Rent Only	0.25	SSP1 - 2.6	High C Value	NA	10.8794	214.39
2400	0.025	15	Rent Only	0.25	SSP1 - 2.6	High C Value	NA	7.21671	214.39
2500	0.025	15	Rent Only	0.25	SSP1 - 2.6	High C Value	NA	4.53749	214.39
2050	0.05	15	Rent Only	0.25	SSP1 - 2.6	High C Value	NA	141.354	75.9289
2075	0.05	15	Rent Only	0.25	SSP1 - 2.6	High C Value	NA	180.368	102.961
2100	0.05	15	Rent Only	0.25	SSP1 - 2.6	High C Value	NA	194.782	113.012
2200	0.05	15	Rent Only	0.25	SSP1 - 2.6	High C Value	NA	8.97888	113.783
2300	0.05	15	Rent Only	0.25	SSP1 - 2.6	High C Value	NA	10.8794	113.783
2400	0.05	15	Rent Only	0.25	SSP1 - 2.6	High C Value	NA	7.21671	113.783
2500	0.05	15	Rent Only	0.25	SSP1 - 2.6	High C Value	NA	4.53749	113.783
2050	0	15	Rent Only	0.5	SSP1 - 2.6	Low C Value	NA	141.354	33.5854
2075	0	15	Rent Only	0.5	SSP1 - 2.6	Low C Value	NA	180.368	75.1976
2100	0	15	Rent Only	0.5	SSP1 - 2.6	Low C Value	NA	194.782	128.562
2200	0	15	Rent Only	0.5	SSP1 - 2.6	Low C Value	NA	21.7821	266.553
2300	0	15	Rent Only	0.5	SSP1 - 2.6	Low C Value	NA	15.4049	269.896
2400	0	15	Rent Only	0.5	SSP1 - 2.6	Low C Value	NA	10.6261	269.929
2500	0	15	Rent Only	0.5	SSP1 - 2.6	Low C Value	NA	6.38592	269.93
2050	0.025	15	Rent Only	0.5	SSP1 - 2.6	Low C Value	NA	141.354	24.7483
2075	0.025	15	Rent Only	0.5	SSP1 - 2.6	Low C Value	NA	180.368	41.0806
2100	0.025	15	Rent Only	0.5	SSP1 - 2.6	Low C Value	NA	194.782	52.3782
2200	0.025	15	Rent Only	0.5	SSP1 - 2.6	Low C Value	NA	21.7821	63.8927
2300	0.025	15	Rent Only	0.5	SSP1 - 2.6	Low C Value	NA	15.4049	63.9218
2400	0.025	15	Rent Only	0.5	SSP1 - 2.6	Low C Value	NA	10.6261	63.9218
2500	0.025	15	Rent Only	0.5	SSP1 - 2.6	Low C Value	NA	6.38592	63.9218
2050	0.05	15	Rent Only	0.5	SSP1 - 2.6	Low C Value	NA	141.354	18.9822
2075	0.05	15	Rent Only	0.5	SSP1 - 2.6	Low C Value	NA	180.368	25.7401
2100	0.05	15	Rent Only	0.5	SSP1 - 2.6	Low C Value	NA	194.782	28.2994
2200	0.05	15	Rent Only	0.5	SSP1 - 2.6	Low C Value	NA	21.7821	29.5081
2300	0.05	15	Rent Only	0.5	SSP1 - 2.6	Low C Value	NA	15.4049	29.5084
2400	0.05	15	Rent Only	0.5	SSP1 - 2.6	Low C Value	NA	10.6261	29.5084
2500	0.05	15	Rent Only	0.5	SSP1 - 2.6	Low C Value	NA	6.38592	29.5084
2050	0	15	Rent Only	0.5	SSP1 - 2.6	Medium C Value	NA	141.354	83.9635
2075	0	15	Rent Only	0.5	SSP1 - 2.6	Medium C Value	NA	180.368	187.994
2100	0	15	Rent Only	0.5	SSP1 - 2.6	Medium C Value	NA	194.782	321.406
2200	0	15	Rent Only	0.5	SSP1 - 2.6	Medium C Value	NA	21.7821	662.617
2300	0	15	Rent Only	0.5	SSP1 - 2.6	Medium C Value	NA	15.4049	669.305
2400	0	15	Rent Only	0.5	SSP1 - 2.6	Medium C Value	NA	10.6261	669.371
2500	0	15	Rent Only	0.5	SSP1 - 2.6	Medium C Value	NA	6.38592	669.371
2050	0.025	15	Rent Only	0.5	SSP1 - 2.6	Medium C Value	NA	141.354	61.8707
2075	0.025	15	Rent Only	0.5	SSP1 - 2.6	Medium C Value	NA	180.368	102.702
2100	0.025	15	Rent Only	0.5	SSP1 - 2.6	Medium C Value	NA	194.782	130.945
2200	0.025	15	Rent Only	0.5	SSP1 - 2.6	Medium C Value	NA	21.7821	159.655
2300	0.025	15	Rent Only	0.5	SSP1 - 2.6	Medium C Value	NA	15.4049	159.713
2400	0.025	15	Rent Only	0.5	SSP1 - 2.6	Medium C Value	NA	10.6261	159.713
2500	0.025	15	Rent Only	0.5	SSP1 - 2.6	Medium C Value	NA	6.38592	159.713
2050	0.05	15	Rent Only	0.5	SSP1 - 2.6	Medium C Value	NA	141.354	47.4556
2075	0.05	15	Rent Only	0.5	SSP1 - 2.6	Medium C Value	NA	180.368	64.3504
2100	0.05	15	Rent Only	0.5	SSP1 - 2.6	Medium C Value	NA	194.782	70.7485
2200	0.05	15	Rent Only	0.5	SSP1 - 2.6	Medium C Value	NA	21.7821	73.7684
2300	0.05	15	Rent Only	0.5	SSP1 - 2.6	Medium C Value	NA	15.4049	73.769
2400	0.05	15	Rent Only	0.5	SSP1 - 2.6	Medium C Value	NA	10.6261	73.769
2500	0.05	15	Rent Only	0.5	SSP1 - 2.6	Medium C Value	NA	6.38592	73.769
2050	0	15	Rent Only	0.5	SSP1 - 2.6	High C Value	NA	141.354	134.342
2075	0	15	Rent Only	0.5	SSP1 - 2.6	High C Value	NA	180.368	300.791
2100	0	15	Rent Only	0.5	SSP1 - 2.6	High C Value	NA	194.782	514.25
2200	0	15	Rent Only	0.5	SSP1 - 2.6	High C Value	NA	21.7821	1066.21
2300	0	15	Rent Only	0.5	SSP1 - 2.6	High C Value	NA	15.4049	1079.59
2400	0	15	Rent Only	0.5	SSP1 - 2.6	High C Value	NA	10.6261	1079.72
2500	0	15	Rent Only	0.5	SSP1 - 2.6	High C Value	NA	6.38592	1079.72
2050	0.025	15	Rent Only	0.5	SSP1 - 2.6	High C Value	NA	141.354	98.9931
2075	0.025	15	Rent Only	0.5	SSP1 - 2.6	High C Value	NA	180.368	164.322
2100	0.025	15	Rent Only	0.5	SSP1 - 2.6	High C Value	NA	194.782	209.513
2200	0.025	15	Rent Only	0.5	SSP1 - 2.6	High C Value	NA	21.7821	255.571
2300	0.025	15	Rent Only	0.5	SSP1 - 2.6	High C Value	NA	15.4049	255.687
2400	0.025	15	Rent Only	0.5	SSP1 - 2.6	High C Value	NA	10.6261	255.687
2500	0.025	15	Rent Only	0.5	SSP1 - 2.6	High C Value	NA	6.38592	255.687
2050	0.05	15	Rent Only	0.5	SSP1 - 2.6	High C Value	NA	141.354	75.9289
2075	0.05	15	Rent Only	0.5	SSP1 - 2.6	High C Value	NA	180.368	102.961
2100	0.05	15	Rent Only	0.5	SSP1 - 2.6	High C Value	NA	194.782	113.198
2200	0.05	15	Rent Only	0.5	SSP1 - 2.6	High C Value	NA	21.7821	118.032
2300	0.05	15	Rent Only	0.5	SSP1 - 2.6	High C Value	NA	15.4049	118.034
2400	0.05	15	Rent Only	0.5	SSP1 - 2.6	High C Value	NA	10.6261	118.034
2500	0.05	15	Rent Only	0.5	SSP1 - 2.6	High C Value	NA	6.38592	118.034
2050	0	15	Rent Only	0.5	SSP2 - 4.5	Low C Value	NA	134.854	33.5854
2075	0	15	Rent Only	0.5	SSP2 - 4.5	Low C Value	NA	162.528	75.1976
2100	0	15	Rent Only	0.5	SSP2 - 4.5	Low C Value	NA	170.804	128.562
2200	0	15	Rent Only	0.5	SSP2 - 4.5	Low C Value	NA	28.6257	266.553
2300	0	15	Rent Only	0.5	SSP2 - 4.5	Low C Value	NA	12.1681	269.896
2400	0	15	Rent Only	0.5	SSP2 - 4.5	Low C Value	NA	10.0538	269.929
2500	0	15	Rent Only	0.5	SSP2 - 4.5	Low C Value	NA	8.11433	269.93
2050	0.025	15	Rent Only	0.5	SSP2 - 4.5	Low C Value	NA	134.854	24.7483
2075	0.025	15	Rent Only	0.5	SSP2 - 4.5	Low C Value	NA	162.528	41.0806
2100	0.025	15	Rent Only	0.5	SSP2 - 4.5	Low C Value	NA	170.804	52.3782
2200	0.025	15	Rent Only	0.5	SSP2 - 4.5	Low C Value	NA	28.6257	63.8927
2300	0.025	15	Rent Only	0.5	SSP2 - 4.5	Low C Value	NA	12.1681	63.9218
2400	0.025	15	Rent Only	0.5	SSP2 - 4.5	Low C Value	NA	10.0538	63.9218
2500	0.025	15	Rent Only	0.5	SSP2 - 4.5	Low C Value	NA	8.11433	63.9218
2050	0.05	15	Rent Only	0.5	SSP2 - 4.5	Low C Value	NA	134.854	18.9822
2075	0.05	15	Rent Only	0.5	SSP2 - 4.5	Low C Value	NA	162.528	25.7401
2100	0.05	15	Rent Only	0.5	SSP2 - 4.5	Low C Value	NA	170.804	28.2994
2200	0.05	15	Rent Only	0.5	SSP2 - 4.5	Low C Value	NA	28.6257	29.5081
2300	0.05	15	Rent Only	0.5	SSP2 - 4.5	Low C Value	NA	12.1681	29.5084
2400	0.05	15	Rent Only	0.5	SSP2 - 4.5	Low C Value	NA	10.0538	29.5084
2500	0.05	15	Rent Only	0.5	SSP2 - 4.5	Low C Value	NA	8.11433	29.5084
2050	0	15	Rent Only	0.5	SSP2 - 4.5	Medium C Value	NA	134.854	83.9635
2075	0	15	Rent Only	0.5	SSP2 - 4.5	Medium C Value	NA	162.528	187.994
2100	0	15	Rent Only	0.5	SSP2 - 4.5	Medium C Value	NA	170.804	321.406
2200	0	15	Rent Only	0.5	SSP2 - 4.5	Medium C Value	NA	28.6257	662.617
2300	0	15	Rent Only	0.5	SSP2 - 4.5	Medium C Value	NA	12.1681	669.305
2400	0	15	Rent Only	0.5	SSP2 - 4.5	Medium C Value	NA	10.0538	669.371
2500	0	15	Rent Only	0.5	SSP2 - 4.5	Medium C Value	NA	8.11433	669.371
2050	0.025	15	Rent Only	0.5	SSP2 - 4.5	Medium C Value	NA	134.854	61.8707
2075	0.025	15	Rent Only	0.5	SSP2 - 4.5	Medium C Value	NA	162.528	102.702
2100	0.025	15	Rent Only	0.5	SSP2 - 4.5	Medium C Value	NA	170.804	130.945
2200	0.025	15	Rent Only	0.5	SSP2 - 4.5	Medium C Value	NA	28.6257	159.655
2300	0.025	15	Rent Only	0.5	SSP2 - 4.5	Medium C Value	NA	12.1681	159.713
2400	0.025	15	Rent Only	0.5	SSP2 - 4.5	Medium C Value	NA	10.0538	159.713
2500	0.025	15	Rent Only	0.5	SSP2 - 4.5	Medium C Value	NA	8.11433	159.713
2050	0.05	15	Rent Only	0.5	SSP2 - 4.5	Medium C Value	NA	134.854	47.4556
2075	0.05	15	Rent Only	0.5	SSP2 - 4.5	Medium C Value	NA	162.528	64.3504
2100	0.05	15	Rent Only	0.5	SSP2 - 4.5	Medium C Value	NA	170.804	70.7485
2200	0.05	15	Rent Only	0.5	SSP2 - 4.5	Medium C Value	NA	28.6257	73.7684
2300	0.05	15	Rent Only	0.5	SSP2 - 4.5	Medium C Value	NA	12.1681	73.769
2400	0.05	15	Rent Only	0.5	SSP2 - 4.5	Medium C Value	NA	10.0538	73.769
2500	0.05	15	Rent Only	0.5	SSP2 - 4.5	Medium C Value	NA	8.11433	73.769
2050	0	15	Rent Only	0.5	SSP2 - 4.5	High C Value	NA	134.854	134.342
2075	0	15	Rent Only	0.5	SSP2 - 4.5	High C Value	NA	162.528	300.791
2100	0	15	Rent Only	0.5	SSP2 - 4.5	High C Value	NA	170.804	514.25
2200	0	15	Rent Only	0.5	SSP2 - 4.5	High C Value	NA	28.6257	1066.21
2300	0	15	Rent Only	0.5	SSP2 - 4.5	High C Value	NA	12.1681	1079.59
2400	0	15	Rent Only	0.5	SSP2 - 4.5	High C Value	NA	10.0538	1079.72
2500	0	15	Rent Only	0.5	SSP2 - 4.5	High C Value	NA	8.11433	1079.72
2050	0.025	15	Rent Only	0.5	SSP2 - 4.5	High C Value	NA	134.854	98.9931
2075	0.025	15	Rent Only	0.5	SSP2 - 4.5	High C Value	NA	162.528	164.322
2100	0.025	15	Rent Only	0.5	SSP2 - 4.5	High C Value	NA	170.804	209.513
2200	0.025	15	Rent Only	0.5	SSP2 - 4.5	High C Value	NA	28.6257	255.571
2300	0.025	15	Rent Only	0.5	SSP2 - 4.5	High C Value	NA	12.1681	255.687
2400	0.025	15	Rent Only	0.5	SSP2 - 4.5	High C Value	NA	10.0538	255.687
2500	0.025	15	Rent Only	0.5	SSP2 - 4.5	High C Value	NA	8.11433	255.687
2050	0.05	15	Rent Only	0.5	SSP2 - 4.5	High C Value	NA	134.854	75.9289
2075	0.05	15	Rent Only	0.5	SSP2 - 4.5	High C Value	NA	162.528	102.961
2100	0.05	15	Rent Only	0.5	SSP2 - 4.5	High C Value	NA	170.804	113.198
2200	0.05	15	Rent Only	0.5	SSP2 - 4.5	High C Value	NA	28.6257	118.032
2300	0.05	15	Rent Only	0.5	SSP2 - 4.5	High C Value	NA	12.1681	118.034
2400	0.05	15	Rent Only	0.5	SSP2 - 4.5	High C Value	NA	10.0538	118.034
2500	0.05	15	Rent Only	0.5	SSP2 - 4.5	High C Value	NA	8.11433	118.034
2050	0	15	Rent Only	0.75	SSP2 - 4.5	Low C Value	NA	134.833	33.5802
2075	0	15	Rent Only	0.75	SSP2 - 4.5	Low C Value	NA	162.491	75.182
2100	0	15	Rent Only	0.75	SSP2 - 4.5	Low C Value	NA	170.743	128.526
2200	0	15	Rent Only	0.75	SSP2 - 4.5	Low C Value	NA	185.557	535.317
2300	0	15	Rent Only	0.75	SSP2 - 4.5	Low C Value	NA	68.1279	842.274
2400	0	15	Rent Only	0.75	SSP2 - 4.5	Low C Value	NA	24.3928	886.559
2500	0	15	Rent Only	0.75	SSP2 - 4.5	Low C Value	NA	15.4929	890.948
2050	0.025	15	Rent Only	0.75	SSP2 - 4.5	Low C Value	NA	134.833	24.7445
2075	0.025	15	Rent Only	0.75	SSP2 - 4.5	Low C Value	NA	162.491	41.0729
2100	0.025	15	Rent Only	0.75	SSP2 - 4.5	Low C Value	NA	170.743	52.3661
2200	0.025	15	Rent Only	0.75	SSP2 - 4.5	Low C Value	NA	185.557	71.8071
2300	0.025	15	Rent Only	0.75	SSP2 - 4.5	Low C Value	NA	68.1279	73.8109
2400	0.025	15	Rent Only	0.75	SSP2 - 4.5	Low C Value	NA	24.3928	73.8362
2500	0.025	15	Rent Only	0.75	SSP2 - 4.5	Low C Value	NA	15.4929	73.8365
2050	0.05	15	Rent Only	0.75	SSP2 - 4.5	Low C Value	NA	134.833	18.9794
2075	0.05	15	Rent Only	0.75	SSP2 - 4.5	Low C Value	NA	162.491	25.7357
2100	0.05	15	Rent Only	0.75	SSP2 - 4.5	Low C Value	NA	170.743	28.294
2200	0.05	15	Rent Only	0.75	SSP2 - 4.5	Low C Value	NA	185.557	29.8192
2300	0.05	15	Rent Only	0.75	SSP2 - 4.5	Low C Value	NA	68.1279	29.838
2400	0.05	15	Rent Only	0.75	SSP2 - 4.5	Low C Value	NA	24.3928	29.838
2500	0.05	15	Rent Only	0.75	SSP2 - 4.5	Low C Value	NA	15.4929	29.838
2050	0	15	Rent Only	0.75	SSP2 - 4.5	Medium C Value	NA	134.833	83.9506
2075	0	15	Rent Only	0.75	SSP2 - 4.5	Medium C Value	NA	162.491	187.955
2100	0	15	Rent Only	0.75	SSP2 - 4.5	Medium C Value	NA	170.743	321.315
2200	0	15	Rent Only	0.75	SSP2 - 4.5	Medium C Value	NA	185.557	1268.67
2300	0	15	Rent Only	0.75	SSP2 - 4.5	Medium C Value	NA	68.1279	1882.58
2400	0	15	Rent Only	0.75	SSP2 - 4.5	Medium C Value	NA	24.3928	1971.15
2500	0	15	Rent Only	0.75	SSP2 - 4.5	Medium C Value	NA	15.4929	1979.93
2050	0.025	15	Rent Only	0.75	SSP2 - 4.5	Medium C Value	NA	134.833	61.8614
2075	0.025	15	Rent Only	0.75	SSP2 - 4.5	Medium C Value	NA	162.491	102.682
2100	0.025	15	Rent Only	0.75	SSP2 - 4.5	Medium C Value	NA	170.743	130.915
2200	0.025	15	Rent Only	0.75	SSP2 - 4.5	Medium C Value	NA	185.557	178.226
2300	0.025	15	Rent Only	0.75	SSP2 - 4.5	Medium C Value	NA	68.1279	182.234
2400	0.025	15	Rent Only	0.75	SSP2 - 4.5	Medium C Value	NA	24.3928	182.284
2500	0.025	15	Rent Only	0.75	SSP2 - 4.5	Medium C Value	NA	15.4929	182.285
2050	0.05	15	Rent Only	0.75	SSP2 - 4.5	Medium C Value	NA	134.833	47.4486
2075	0.05	15	Rent Only	0.75	SSP2 - 4.5	Medium C Value	NA	162.491	64.3393
2100	0.05	15	Rent Only	0.75	SSP2 - 4.5	Medium C Value	NA	170.743	70.7351
2200	0.05	15	Rent Only	0.75	SSP2 - 4.5	Medium C Value	NA	185.557	74.5205
2300	0.05	15	Rent Only	0.75	SSP2 - 4.5	Medium C Value	NA	68.1279	74.558
2400	0.05	15	Rent Only	0.75	SSP2 - 4.5	Medium C Value	NA	24.3928	74.558
2500	0.05	15	Rent Only	0.75	SSP2 - 4.5	Medium C Value	NA	15.4929	74.558
2050	0	15	Rent Only	0.75	SSP2 - 4.5	High C Value	NA	134.833	134.321
2075	0	15	Rent Only	0.75	SSP2 - 4.5	High C Value	NA	162.491	300.728
2100	0	15	Rent Only	0.75	SSP2 - 4.5	High C Value	NA	170.743	514.103
2200	0	15	Rent Only	0.75	SSP2 - 4.5	High C Value	NA	185.557	2141.27
2300	0	15	Rent Only	0.75	SSP2 - 4.5	High C Value	NA	68.1279	3369.1
2400	0	15	Rent Only	0.75	SSP2 - 4.5	High C Value	NA	24.3928	3546.24
2500	0	15	Rent Only	0.75	SSP2 - 4.5	High C Value	NA	15.4929	3563.79
2050	0.025	15	Rent Only	0.75	SSP2 - 4.5	High C Value	NA	134.833	98.9782
2075	0.025	15	Rent Only	0.75	SSP2 - 4.5	High C Value	NA	162.491	164.292
2100	0.025	15	Rent Only	0.75	SSP2 - 4.5	High C Value	NA	170.743	209.465
2200	0.025	15	Rent Only	0.75	SSP2 - 4.5	High C Value	NA	185.557	287.228
2300	0.025	15	Rent Only	0.75	SSP2 - 4.5	High C Value	NA	68.1279	295.244
2400	0.025	15	Rent Only	0.75	SSP2 - 4.5	High C Value	NA	24.3928	295.345
2500	0.025	15	Rent Only	0.75	SSP2 - 4.5	High C Value	NA	15.4929	295.346
2050	0.05	15	Rent Only	0.75	SSP2 - 4.5	High C Value	NA	134.833	75.9177
2075	0.05	15	Rent Only	0.75	SSP2 - 4.5	High C Value	NA	162.491	102.943
2100	0.05	15	Rent Only	0.75	SSP2 - 4.5	High C Value	NA	170.743	113.176
2200	0.05	15	Rent Only	0.75	SSP2 - 4.5	High C Value	NA	185.557	119.277
2300	0.05	15	Rent Only	0.75	SSP2 - 4.5	High C Value	NA	68.1279	119.352
2400	0.05	15	Rent Only	0.75	SSP2 - 4.5	High C Value	NA	24.3928	119.352
2500	0.05	15	Rent Only	0.75	SSP2 - 4.5	High C Value	NA	15.4929	119.352
2050	0	15	Rent Only	0.75	SSP1 - 2.6	Low C Value	NA	141.332	33.5802
2075	0	15	Rent Only	0.75	SSP1 - 2.6	Low C Value	NA	180.326	75.182
2100	0	15	Rent Only	0.75	SSP1 - 2.6	Low C Value	NA	194.712	128.526
2200	0	15	Rent Only	0.75	SSP1 - 2.6	Low C Value	NA	208.467	535.317
2300	0	15	Rent Only	0.75	SSP1 - 2.6	Low C Value	NA	69.3129	842.274
2400	0	15	Rent Only	0.75	SSP1 - 2.6	Low C Value	NA	25.7913	886.559
2500	0	15	Rent Only	0.75	SSP1 - 2.6	Low C Value	NA	12.2263	890.948
2050	0.025	15	Rent Only	0.75	SSP1 - 2.6	Low C Value	NA	141.332	24.7445
2075	0.025	15	Rent Only	0.75	SSP1 - 2.6	Low C Value	NA	180.326	41.0729
2100	0.025	15	Rent Only	0.75	SSP1 - 2.6	Low C Value	NA	194.712	52.3661
2200	0.025	15	Rent Only	0.75	SSP1 - 2.6	Low C Value	NA	208.467	71.8071
2300	0.025	15	Rent Only	0.75	SSP1 - 2.6	Low C Value	NA	69.3129	73.8109
2400	0.025	15	Rent Only	0.75	SSP1 - 2.6	Low C Value	NA	25.7913	73.8362
2500	0.025	15	Rent Only	0.75	SSP1 - 2.6	Low C Value	NA	12.2263	73.8365
2050	0.05	15	Rent Only	0.75	SSP1 - 2.6	Low C Value	NA	141.332	18.9794
2075	0.05	15	Rent Only	0.75	SSP1 - 2.6	Low C Value	NA	180.326	25.7357
2100	0.05	15	Rent Only	0.75	SSP1 - 2.6	Low C Value	NA	194.712	28.294
2200	0.05	15	Rent Only	0.75	SSP1 - 2.6	Low C Value	NA	208.467	29.8192
2300	0.05	15	Rent Only	0.75	SSP1 - 2.6	Low C Value	NA	69.3129	29.838
2400	0.05	15	Rent Only	0.75	SSP1 - 2.6	Low C Value	NA	25.7913	29.838
2500	0.05	15	Rent Only	0.75	SSP1 - 2.6	Low C Value	NA	12.2263	29.838
2050	0	15	Rent Only	0.75	SSP1 - 2.6	Medium C Value	NA	141.332	83.9506
2075	0	15	Rent Only	0.75	SSP1 - 2.6	Medium C Value	NA	180.326	187.955
2100	0	15	Rent Only	0.75	SSP1 - 2.6	Medium C Value	NA	194.712	321.315
2200	0	15	Rent Only	0.75	SSP1 - 2.6	Medium C Value	NA	208.467	1268.67
2300	0	15	Rent Only	0.75	SSP1 - 2.6	Medium C Value	NA	69.3129	1882.58
2400	0	15	Rent Only	0.75	SSP1 - 2.6	Medium C Value	NA	25.7913	1971.15
2500	0	15	Rent Only	0.75	SSP1 - 2.6	Medium C Value	NA	12.2263	1979.93
2050	0.025	15	Rent Only	0.75	SSP1 - 2.6	Medium C Value	NA	141.332	61.8614
2075	0.025	15	Rent Only	0.75	SSP1 - 2.6	Medium C Value	NA	180.326	102.682
2100	0.025	15	Rent Only	0.75	SSP1 - 2.6	Medium C Value	NA	194.712	130.915
2200	0.025	15	Rent Only	0.75	SSP1 - 2.6	Medium C Value	NA	208.467	178.226
2300	0.025	15	Rent Only	0.75	SSP1 - 2.6	Medium C Value	NA	69.3129	182.234
2400	0.025	15	Rent Only	0.75	SSP1 - 2.6	Medium C Value	NA	25.7913	182.284
2500	0.025	15	Rent Only	0.75	SSP1 - 2.6	Medium C Value	NA	12.2263	182.285
2050	0.05	15	Rent Only	0.75	SSP1 - 2.6	Medium C Value	NA	141.332	47.4486
2075	0.05	15	Rent Only	0.75	SSP1 - 2.6	Medium C Value	NA	180.326	64.3393
2100	0.05	15	Rent Only	0.75	SSP1 - 2.6	Medium C Value	NA	194.712	70.7351
2200	0.05	15	Rent Only	0.75	SSP1 - 2.6	Medium C Value	NA	208.467	74.5205
2300	0.05	15	Rent Only	0.75	SSP1 - 2.6	Medium C Value	NA	69.3129	74.558
2400	0.05	15	Rent Only	0.75	SSP1 - 2.6	Medium C Value	NA	25.7913	74.558
2500	0.05	15	Rent Only	0.75	SSP1 - 2.6	Medium C Value	NA	12.2263	74.558
2050	0	15	Rent Only	0.75	SSP1 - 2.6	High C Value	NA	141.332	134.321
2075	0	15	Rent Only	0.75	SSP1 - 2.6	High C Value	NA	180.326	300.728
2100	0	15	Rent Only	0.75	SSP1 - 2.6	High C Value	NA	194.712	514.103
2200	0	15	Rent Only	0.75	SSP1 - 2.6	High C Value	NA	208.467	2141.27
2300	0	15	Rent Only	0.75	SSP1 - 2.6	High C Value	NA	69.3129	3369.1
2400	0	15	Rent Only	0.75	SSP1 - 2.6	High C Value	NA	25.7913	3546.24
2500	0	15	Rent Only	0.75	SSP1 - 2.6	High C Value	NA	12.2263	3563.79
2050	0.025	15	Rent Only	0.75	SSP1 - 2.6	High C Value	NA	141.332	98.9782
2075	0.025	15	Rent Only	0.75	SSP1 - 2.6	High C Value	NA	180.326	164.292
2100	0.025	15	Rent Only	0.75	SSP1 - 2.6	High C Value	NA	194.712	209.465
2200	0.025	15	Rent Only	0.75	SSP1 - 2.6	High C Value	NA	208.467	287.228
2300	0.025	15	Rent Only	0.75	SSP1 - 2.6	High C Value	NA	69.3129	295.244
2400	0.025	15	Rent Only	0.75	SSP1 - 2.6	High C Value	NA	25.7913	295.345
2500	0.025	15	Rent Only	0.75	SSP1 - 2.6	High C Value	NA	12.2263	295.346
2050	0.05	15	Rent Only	0.75	SSP1 - 2.6	High C Value	NA	141.332	75.9177
2075	0.05	15	Rent Only	0.75	SSP1 - 2.6	High C Value	NA	180.326	102.943
2100	0.05	15	Rent Only	0.75	SSP1 - 2.6	High C Value	NA	194.712	113.176
2200	0.05	15	Rent Only	0.75	SSP1 - 2.6	High C Value	NA	208.467	119.277
2300	0.05	15	Rent Only	0.75	SSP1 - 2.6	High C Value	NA	69.3129	119.352
2400	0.05	15	Rent Only	0.75	SSP1 - 2.6	High C Value	NA	25.7913	119.352
2500	0.05	15	Rent Only	0.75	SSP1 - 2.6	High C Value	NA	12.2263	119.352
2050	0	15	Rent Only	1	SSP2 - 4.5	Low C Value	NA	134.854	33.5854
2075	0	15	Rent Only	1	SSP2 - 4.5	Low C Value	NA	162.528	75.1976
2100	0	15	Rent Only	1	SSP2 - 4.5	Low C Value	NA	170.804	128.562
2200	0	15	Rent Only	1	SSP2 - 4.5	Low C Value	NA	185.986	536.058
2300	0	15	Rent Only	1	SSP2 - 4.5	Low C Value	NA	200.035	1104.81
2400	0	15	Rent Only	1	SSP2 - 4.5	Low C Value	NA	208.656	1673.56
2500	0	15	Rent Only	1	SSP2 - 4.5	Low C Value	NA	214.005	2236.62
2050	0.025	15	Rent Only	1	SSP2 - 4.5	Low C Value	NA	134.854	24.7483
2075	0.025	15	Rent Only	1	SSP2 - 4.5	Low C Value	NA	162.528	41.0806
2100	0.025	15	Rent Only	1	SSP2 - 4.5	Low C Value	NA	170.804	52.3782
2200	0.025	15	Rent Only	1	SSP2 - 4.5	Low C Value	NA	185.986	71.8424
2300	0.025	15	Rent Only	1	SSP2 - 4.5	Low C Value	NA	200.035	74.6087
2400	0.025	15	Rent Only	1	SSP2 - 4.5	Low C Value	NA	208.656	74.8428
2500	0.025	15	Rent Only	1	SSP2 - 4.5	Low C Value	NA	214.005	74.8626
2050	0.05	15	Rent Only	1	SSP2 - 4.5	Low C Value	NA	134.854	18.9822
2075	0.05	15	Rent Only	1	SSP2 - 4.5	Low C Value	NA	162.528	25.7401
2100	0.05	15	Rent Only	1	SSP2 - 4.5	Low C Value	NA	170.804	28.2994
2200	0.05	15	Rent Only	1	SSP2 - 4.5	Low C Value	NA	185.986	29.8259
2300	0.05	15	Rent Only	1	SSP2 - 4.5	Low C Value	NA	200.035	29.848
2400	0.05	15	Rent Only	1	SSP2 - 4.5	Low C Value	NA	208.656	29.8482
2500	0.05	15	Rent Only	1	SSP2 - 4.5	Low C Value	NA	214.005	29.8482
2050	0	15	Rent Only	1	SSP2 - 4.5	Medium C Value	NA	134.854	83.9635
2075	0	15	Rent Only	1	SSP2 - 4.5	Medium C Value	NA	162.528	187.994
2100	0	15	Rent Only	1	SSP2 - 4.5	Medium C Value	NA	170.804	321.406
2200	0	15	Rent Only	1	SSP2 - 4.5	Medium C Value	NA	185.986	1270.33
2300	0	15	Rent Only	1	SSP2 - 4.5	Medium C Value	NA	200.035	2407.83
2400	0	15	Rent Only	1	SSP2 - 4.5	Medium C Value	NA	208.656	3545.33
2500	0	15	Rent Only	1	SSP2 - 4.5	Medium C Value	NA	214.005	4671.46
2050	0.025	15	Rent Only	1	SSP2 - 4.5	Medium C Value	NA	134.854	61.8707
2075	0.025	15	Rent Only	1	SSP2 - 4.5	Medium C Value	NA	162.528	102.702
2100	0.025	15	Rent Only	1	SSP2 - 4.5	Medium C Value	NA	170.804	130.945
2200	0.025	15	Rent Only	1	SSP2 - 4.5	Medium C Value	NA	185.986	178.311
2300	0.025	15	Rent Only	1	SSP2 - 4.5	Medium C Value	NA	200.035	183.844
2400	0.025	15	Rent Only	1	SSP2 - 4.5	Medium C Value	NA	208.656	184.312
2500	0.025	15	Rent Only	1	SSP2 - 4.5	Medium C Value	NA	214.005	184.351
2050	0.05	15	Rent Only	1	SSP2 - 4.5	Medium C Value	NA	134.854	47.4556
2075	0.05	15	Rent Only	1	SSP2 - 4.5	Medium C Value	NA	162.528	64.3504
2100	0.05	15	Rent Only	1	SSP2 - 4.5	Medium C Value	NA	170.804	70.7485
2200	0.05	15	Rent Only	1	SSP2 - 4.5	Medium C Value	NA	185.986	74.5372
2300	0.05	15	Rent Only	1	SSP2 - 4.5	Medium C Value	NA	200.035	74.5814
2400	0.05	15	Rent Only	1	SSP2 - 4.5	Medium C Value	NA	208.656	74.5817
2500	0.05	15	Rent Only	1	SSP2 - 4.5	Medium C Value	NA	214.005	74.5817
2050	0	15	Rent Only	1	SSP2 - 4.5	High C Value	NA	134.854	134.342
2075	0	15	Rent Only	1	SSP2 - 4.5	High C Value	NA	162.528	300.791
2100	0	15	Rent Only	1	SSP2 - 4.5	High C Value	NA	170.804	514.25
2200	0	15	Rent Only	1	SSP2 - 4.5	High C Value	NA	185.986	2144.23
2300	0	15	Rent Only	1	SSP2 - 4.5	High C Value	NA	200.035	4419.23
2400	0	15	Rent Only	1	SSP2 - 4.5	High C Value	NA	208.656	6694.23
2500	0	15	Rent Only	1	SSP2 - 4.5	High C Value	NA	214.005	8946.48
2050	0.025	15	Rent Only	1	SSP2 - 4.5	High C Value	NA	134.854	98.9931
2075	0.025	15	Rent Only	1	SSP2 - 4.5	High C Value	NA	162.528	164.322
2100	0.025	15	Rent Only	1	SSP2 - 4.5	High C Value	NA	170.804	209.513
2200	0.025	15	Rent Only	1	SSP2 - 4.5	High C Value	NA	185.986	287.37
2300	0.025	15	Rent Only	1	SSP2 - 4.5	High C Value	NA	200.035	298.435
2400	0.025	15	Rent Only	1	SSP2 - 4.5	High C Value	NA	208.656	299.371
2500	0.025	15	Rent Only	1	SSP2 - 4.5	High C Value	NA	214.005	299.45
2050	0.05	15	Rent Only	1	SSP2 - 4.5	High C Value	NA	134.854	75.9289
2075	0.05	15	Rent Only	1	SSP2 - 4.5	High C Value	NA	162.528	102.961
2100	0.05	15	Rent Only	1	SSP2 - 4.5	High C Value	NA	170.804	113.198
2200	0.05	15	Rent Only	1	SSP2 - 4.5	High C Value	NA	185.986	119.304
2300	0.05	15	Rent Only	1	SSP2 - 4.5	High C Value	NA	200.035	119.392
2400	0.05	15	Rent Only	1	SSP2 - 4.5	High C Value	NA	208.656	119.393
2500	0.05	15	Rent Only	1	SSP2 - 4.5	High C Value	NA	214.005	119.393
2050	0	15	Rent Only	1	SSP1 - 2.6	Low C Value	NA	141.354	33.5854
2075	0	15	Rent Only	1	SSP1 - 2.6	Low C Value	NA	180.368	75.1976
2100	0	15	Rent Only	1	SSP1 - 2.6	Low C Value	NA	194.782	128.562
2200	0	15	Rent Only	1	SSP1 - 2.6	Low C Value	NA	208.985	536.058
2300	0	15	Rent Only	1	SSP1 - 2.6	Low C Value	NA	223.332	1104.81
2400	0	15	Rent Only	1	SSP1 - 2.6	Low C Value	NA	228.479	1673.56
2500	0	15	Rent Only	1	SSP1 - 2.6	Low C Value	NA	227.544	2236.62
2050	0.025	15	Rent Only	1	SSP1 - 2.6	Low C Value	NA	141.354	24.7483
2075	0.025	15	Rent Only	1	SSP1 - 2.6	Low C Value	NA	180.368	41.0806
2100	0.025	15	Rent Only	1	SSP1 - 2.6	Low C Value	NA	194.782	52.3782
2200	0.025	15	Rent Only	1	SSP1 - 2.6	Low C Value	NA	208.985	71.8424
2300	0.025	15	Rent Only	1	SSP1 - 2.6	Low C Value	NA	223.332	74.6087
2400	0.025	15	Rent Only	1	SSP1 - 2.6	Low C Value	NA	228.479	74.8428
2500	0.025	15	Rent Only	1	SSP1 - 2.6	Low C Value	NA	227.544	74.8626
2050	0.05	15	Rent Only	1	SSP1 - 2.6	Low C Value	NA	141.354	18.9822
2075	0.05	15	Rent Only	1	SSP1 - 2.6	Low C Value	NA	180.368	25.7401
2100	0.05	15	Rent Only	1	SSP1 - 2.6	Low C Value	NA	194.782	28.2994
2200	0.05	15	Rent Only	1	SSP1 - 2.6	Low C Value	NA	208.985	29.8259
2300	0.05	15	Rent Only	1	SSP1 - 2.6	Low C Value	NA	223.332	29.848
2400	0.05	15	Rent Only	1	SSP1 - 2.6	Low C Value	NA	228.479	29.8482
2500	0.05	15	Rent Only	1	SSP1 - 2.6	Low C Value	NA	227.544	29.8482
2050	0	15	Rent Only	1	SSP1 - 2.6	Medium C Value	NA	141.354	83.9635
2075	0	15	Rent Only	1	SSP1 - 2.6	Medium C Value	NA	180.368	187.994
2100	0	15	Rent Only	1	SSP1 - 2.6	Medium C Value	NA	194.782	321.406
2200	0	15	Rent Only	1	SSP1 - 2.6	Medium C Value	NA	208.985	1270.33
2300	0	15	Rent Only	1	SSP1 - 2.6	Medium C Value	NA	223.332	2407.83
2400	0	15	Rent Only	1	SSP1 - 2.6	Medium C Value	NA	228.479	3545.33
2500	0	15	Rent Only	1	SSP1 - 2.6	Medium C Value	NA	227.544	4671.46
2050	0.025	15	Rent Only	1	SSP1 - 2.6	Medium C Value	NA	141.354	61.8707
2075	0.025	15	Rent Only	1	SSP1 - 2.6	Medium C Value	NA	180.368	102.702
2100	0.025	15	Rent Only	1	SSP1 - 2.6	Medium C Value	NA	194.782	130.945
2200	0.025	15	Rent Only	1	SSP1 - 2.6	Medium C Value	NA	208.985	178.311
2300	0.025	15	Rent Only	1	SSP1 - 2.6	Medium C Value	NA	223.332	183.844
2400	0.025	15	Rent Only	1	SSP1 - 2.6	Medium C Value	NA	228.479	184.312
2500	0.025	15	Rent Only	1	SSP1 - 2.6	Medium C Value	NA	227.544	184.351
2050	0.05	15	Rent Only	1	SSP1 - 2.6	Medium C Value	NA	141.354	47.4556
2075	0.05	15	Rent Only	1	SSP1 - 2.6	Medium C Value	NA	180.368	64.3504
2100	0.05	15	Rent Only	1	SSP1 - 2.6	Medium C Value	NA	194.782	70.7485
2200	0.05	15	Rent Only	1	SSP1 - 2.6	Medium C Value	NA	208.985	74.5372
2300	0.05	15	Rent Only	1	SSP1 - 2.6	Medium C Value	NA	223.332	74.5814
2400	0.05	15	Rent Only	1	SSP1 - 2.6	Medium C Value	NA	228.479	74.5817
2500	0.05	15	Rent Only	1	SSP1 - 2.6	Medium C Value	NA	227.544	74.5817
2050	0	15	Rent Only	1	SSP1 - 2.6	High C Value	NA	141.354	134.342
2075	0	15	Rent Only	1	SSP1 - 2.6	High C Value	NA	180.368	300.791
2100	0	15	Rent Only	1	SSP1 - 2.6	High C Value	NA	194.782	514.25
2200	0	15	Rent Only	1	SSP1 - 2.6	High C Value	NA	208.985	2144.23
2300	0	15	Rent Only	1	SSP1 - 2.6	High C Value	NA	223.332	4419.23
2400	0	15	Rent Only	1	SSP1 - 2.6	High C Value	NA	228.479	6694.23
2500	0	15	Rent Only	1	SSP1 - 2.6	High C Value	NA	227.544	8946.48
2050	0.025	15	Rent Only	1	SSP1 - 2.6	High C Value	NA	141.354	98.9931
2075	0.025	15	Rent Only	1	SSP1 - 2.6	High C Value	NA	180.368	164.322
2100	0.025	15	Rent Only	1	SSP1 - 2.6	High C Value	NA	194.782	209.513
2200	0.025	15	Rent Only	1	SSP1 - 2.6	High C Value	NA	208.985	287.37
2300	0.025	15	Rent Only	1	SSP1 - 2.6	High C Value	NA	223.332	298.435
2400	0.025	15	Rent Only	1	SSP1 - 2.6	High C Value	NA	228.479	299.371
2500	0.025	15	Rent Only	1	SSP1 - 2.6	High C Value	NA	227.544	299.45
2050	0.05	15	Rent Only	1	SSP1 - 2.6	High C Value	NA	141.354	75.9289
2075	0.05	15	Rent Only	1	SSP1 - 2.6	High C Value	NA	180.368	102.961
2100	0.05	15	Rent Only	1	SSP1 - 2.6	High C Value	NA	194.782	113.198
2200	0.05	15	Rent Only	1	SSP1 - 2.6	High C Value	NA	208.985	119.304
2300	0.05	15	Rent Only	1	SSP1 - 2.6	High C Value	NA	223.332	119.392
2400	0.05	15	Rent Only	1	SSP1 - 2.6	High C Value	NA	228.479	119.393
2500	0.05	15	Rent Only	1	SSP1 - 2.6	High C Value	NA	227.544	119.393
2050	0	20	Rent Only	0	SSP1 - 2.6	Low C Value	NA	141.354	33.5854
2075	0	20	Rent Only	0	SSP1 - 2.6	Low C Value	NA	180.368	75.1976
2100	0	20	Rent Only	0	SSP1 - 2.6	Low C Value	NA	194.782	128.562
2200	0	20	Rent Only	0	SSP1 - 2.6	Low C Value	NA	8.99192	138.401
2300	0	20	Rent Only	0	SSP1 - 2.6	Low C Value	NA	10.9092	138.401
2400	0	20	Rent Only	0	SSP1 - 2.6	Low C Value	NA	7.22477	138.401
2500	0	20	Rent Only	0	SSP1 - 2.6	Low C Value	NA	4.55027	138.401
2050	0.025	20	Rent Only	0	SSP1 - 2.6	Low C Value	NA	141.354	24.7483
2075	0.025	20	Rent Only	0	SSP1 - 2.6	Low C Value	NA	180.368	41.0806
2100	0.025	20	Rent Only	0	SSP1 - 2.6	Low C Value	NA	194.782	52.3782
2200	0.025	20	Rent Only	0	SSP1 - 2.6	Low C Value	NA	8.99192	53.8299
2300	0.025	20	Rent Only	0	SSP1 - 2.6	Low C Value	NA	10.9092	53.8299
2400	0.025	20	Rent Only	0	SSP1 - 2.6	Low C Value	NA	7.22477	53.8299
2500	0.025	20	Rent Only	0	SSP1 - 2.6	Low C Value	NA	4.55027	53.8299
2050	0.05	20	Rent Only	0	SSP1 - 2.6	Low C Value	NA	141.354	18.9822
2075	0.05	20	Rent Only	0	SSP1 - 2.6	Low C Value	NA	180.368	25.7401
2100	0.05	20	Rent Only	0	SSP1 - 2.6	Low C Value	NA	194.782	28.2994
2200	0.05	20	Rent Only	0	SSP1 - 2.6	Low C Value	NA	8.99192	28.5239
2300	0.05	20	Rent Only	0	SSP1 - 2.6	Low C Value	NA	10.9092	28.5239
2400	0.05	20	Rent Only	0	SSP1 - 2.6	Low C Value	NA	7.22477	28.5239
2500	0.05	20	Rent Only	0	SSP1 - 2.6	Low C Value	NA	4.55027	28.5239
2050	0	20	Rent Only	0	SSP1 - 2.6	Medium C Value	NA	141.354	83.9635
2075	0	20	Rent Only	0	SSP1 - 2.6	Medium C Value	NA	180.368	187.994
2100	0	20	Rent Only	0	SSP1 - 2.6	Medium C Value	NA	194.782	321.406
2200	0	20	Rent Only	0	SSP1 - 2.6	Medium C Value	NA	8.99192	346.003
2300	0	20	Rent Only	0	SSP1 - 2.6	Medium C Value	NA	10.9092	346.003
2400	0	20	Rent Only	0	SSP1 - 2.6	Medium C Value	NA	7.22477	346.003
2500	0	20	Rent Only	0	SSP1 - 2.6	Medium C Value	NA	4.55027	346.003
2050	0.025	20	Rent Only	0	SSP1 - 2.6	Medium C Value	NA	141.354	61.8707
2075	0.025	20	Rent Only	0	SSP1 - 2.6	Medium C Value	NA	180.368	102.702
2100	0.025	20	Rent Only	0	SSP1 - 2.6	Medium C Value	NA	194.782	130.945
2200	0.025	20	Rent Only	0	SSP1 - 2.6	Medium C Value	NA	8.99192	134.575
2300	0.025	20	Rent Only	0	SSP1 - 2.6	Medium C Value	NA	10.9092	134.575
2400	0.025	20	Rent Only	0	SSP1 - 2.6	Medium C Value	NA	7.22477	134.575
2500	0.025	20	Rent Only	0	SSP1 - 2.6	Medium C Value	NA	4.55027	134.575
2050	0.05	20	Rent Only	0	SSP1 - 2.6	Medium C Value	NA	141.354	47.4556
2075	0.05	20	Rent Only	0	SSP1 - 2.6	Medium C Value	NA	180.368	64.3504
2100	0.05	20	Rent Only	0	SSP1 - 2.6	Medium C Value	NA	194.782	70.7485
2200	0.05	20	Rent Only	0	SSP1 - 2.6	Medium C Value	NA	8.99192	71.3097
2300	0.05	20	Rent Only	0	SSP1 - 2.6	Medium C Value	NA	10.9092	71.3097
2400	0.05	20	Rent Only	0	SSP1 - 2.6	Medium C Value	NA	7.22477	71.3097
2500	0.05	20	Rent Only	0	SSP1 - 2.6	Medium C Value	NA	4.55027	71.3097
2050	0	20	Rent Only	0	SSP1 - 2.6	High C Value	NA	141.354	134.342
2075	0	20	Rent Only	0	SSP1 - 2.6	High C Value	NA	180.368	300.791
2100	0	20	Rent Only	0	SSP1 - 2.6	High C Value	NA	194.782	514.25
2200	0	20	Rent Only	0	SSP1 - 2.6	High C Value	NA	8.99192	553.605
2300	0	20	Rent Only	0	SSP1 - 2.6	High C Value	NA	10.9092	553.605
2400	0	20	Rent Only	0	SSP1 - 2.6	High C Value	NA	7.22477	553.605
2500	0	20	Rent Only	0	SSP1 - 2.6	High C Value	NA	4.55027	553.605
2050	0.025	20	Rent Only	0	SSP1 - 2.6	High C Value	NA	141.354	98.9931
2075	0.025	20	Rent Only	0	SSP1 - 2.6	High C Value	NA	180.368	164.322
2100	0.025	20	Rent Only	0	SSP1 - 2.6	High C Value	NA	194.782	209.513
2200	0.025	20	Rent Only	0	SSP1 - 2.6	High C Value	NA	8.99192	215.32
2300	0.025	20	Rent Only	0	SSP1 - 2.6	High C Value	NA	10.9092	215.32
2400	0.025	20	Rent Only	0	SSP1 - 2.6	High C Value	NA	7.22477	215.32
2500	0.025	20	Rent Only	0	SSP1 - 2.6	High C Value	NA	4.55027	215.32
2050	0.05	20	Rent Only	0	SSP1 - 2.6	High C Value	NA	141.354	75.9289
2075	0.05	20	Rent Only	0	SSP1 - 2.6	High C Value	NA	180.368	102.961
2100	0.05	20	Rent Only	0	SSP1 - 2.6	High C Value	NA	194.782	113.198
2200	0.05	20	Rent Only	0	SSP1 - 2.6	High C Value	NA	8.99192	114.095
2300	0.05	20	Rent Only	0	SSP1 - 2.6	High C Value	NA	10.9092	114.095
2400	0.05	20	Rent Only	0	SSP1 - 2.6	High C Value	NA	7.22477	114.095
2500	0.05	20	Rent Only	0	SSP1 - 2.6	High C Value	NA	4.55027	114.095
2050	0	20	Rent Only	0	SSP2 - 4.5	Low C Value	NA	134.854	33.5854
2075	0	20	Rent Only	0	SSP2 - 4.5	Low C Value	NA	162.528	75.1976
2100	0	20	Rent Only	0	SSP2 - 4.5	Low C Value	NA	170.804	128.562
2200	0	20	Rent Only	0	SSP2 - 4.5	Low C Value	NA	9.75815	138.401
2300	0	20	Rent Only	0	SSP2 - 4.5	Low C Value	NA	8.5592	138.401
2400	0	20	Rent Only	0	SSP2 - 4.5	Low C Value	NA	6.85658	138.401
2500	0	20	Rent Only	0	SSP2 - 4.5	Low C Value	NA	5.39274	138.401
2050	0.025	20	Rent Only	0	SSP2 - 4.5	Low C Value	NA	134.854	24.7483
2075	0.025	20	Rent Only	0	SSP2 - 4.5	Low C Value	NA	162.528	41.0806
2100	0.025	20	Rent Only	0	SSP2 - 4.5	Low C Value	NA	170.804	52.3782
2200	0.025	20	Rent Only	0	SSP2 - 4.5	Low C Value	NA	9.75815	53.8299
2300	0.025	20	Rent Only	0	SSP2 - 4.5	Low C Value	NA	8.5592	53.8299
2400	0.025	20	Rent Only	0	SSP2 - 4.5	Low C Value	NA	6.85658	53.8299
2500	0.025	20	Rent Only	0	SSP2 - 4.5	Low C Value	NA	5.39274	53.8299
2050	0.05	20	Rent Only	0	SSP2 - 4.5	Low C Value	NA	134.854	18.9822
2075	0.05	20	Rent Only	0	SSP2 - 4.5	Low C Value	NA	162.528	25.7401
2100	0.05	20	Rent Only	0	SSP2 - 4.5	Low C Value	NA	170.804	28.2994
2200	0.05	20	Rent Only	0	SSP2 - 4.5	Low C Value	NA	9.75815	28.5239
2300	0.05	20	Rent Only	0	SSP2 - 4.5	Low C Value	NA	8.5592	28.5239
2400	0.05	20	Rent Only	0	SSP2 - 4.5	Low C Value	NA	6.85658	28.5239
2500	0.05	20	Rent Only	0	SSP2 - 4.5	Low C Value	NA	5.39274	28.5239
2050	0	20	Rent Only	0	SSP2 - 4.5	Medium C Value	NA	134.854	83.9635
2075	0	20	Rent Only	0	SSP2 - 4.5	Medium C Value	NA	162.528	187.994
2100	0	20	Rent Only	0	SSP2 - 4.5	Medium C Value	NA	170.804	321.406
2200	0	20	Rent Only	0	SSP2 - 4.5	Medium C Value	NA	9.75815	346.003
2300	0	20	Rent Only	0	SSP2 - 4.5	Medium C Value	NA	8.5592	346.003
2400	0	20	Rent Only	0	SSP2 - 4.5	Medium C Value	NA	6.85658	346.003
2500	0	20	Rent Only	0	SSP2 - 4.5	Medium C Value	NA	5.39274	346.003
2050	0.025	20	Rent Only	0	SSP2 - 4.5	Medium C Value	NA	134.854	61.8707
2075	0.025	20	Rent Only	0	SSP2 - 4.5	Medium C Value	NA	162.528	102.702
2100	0.025	20	Rent Only	0	SSP2 - 4.5	Medium C Value	NA	170.804	130.945
2200	0.025	20	Rent Only	0	SSP2 - 4.5	Medium C Value	NA	9.75815	134.575
2300	0.025	20	Rent Only	0	SSP2 - 4.5	Medium C Value	NA	8.5592	134.575
2400	0.025	20	Rent Only	0	SSP2 - 4.5	Medium C Value	NA	6.85658	134.575
2500	0.025	20	Rent Only	0	SSP2 - 4.5	Medium C Value	NA	5.39274	134.575
2050	0.05	20	Rent Only	0	SSP2 - 4.5	Medium C Value	NA	134.854	47.4556
2075	0.05	20	Rent Only	0	SSP2 - 4.5	Medium C Value	NA	162.528	64.3504
2100	0.05	20	Rent Only	0	SSP2 - 4.5	Medium C Value	NA	170.804	70.7485
2200	0.05	20	Rent Only	0	SSP2 - 4.5	Medium C Value	NA	9.75815	71.3097
2300	0.05	20	Rent Only	0	SSP2 - 4.5	Medium C Value	NA	8.5592	71.3097
2400	0.05	20	Rent Only	0	SSP2 - 4.5	Medium C Value	NA	6.85658	71.3097
2500	0.05	20	Rent Only	0	SSP2 - 4.5	Medium C Value	NA	5.39274	71.3097
2050	0	20	Rent Only	0	SSP2 - 4.5	High C Value	NA	134.854	134.342
2075	0	20	Rent Only	0	SSP2 - 4.5	High C Value	NA	162.528	300.791
2100	0	20	Rent Only	0	SSP2 - 4.5	High C Value	NA	170.804	514.25
2200	0	20	Rent Only	0	SSP2 - 4.5	High C Value	NA	9.75815	553.605
2300	0	20	Rent Only	0	SSP2 - 4.5	High C Value	NA	8.5592	553.605
2400	0	20	Rent Only	0	SSP2 - 4.5	High C Value	NA	6.85658	553.605
2500	0	20	Rent Only	0	SSP2 - 4.5	High C Value	NA	5.39274	553.605
2050	0.025	20	Rent Only	0	SSP2 - 4.5	High C Value	NA	134.854	98.9931
2075	0.025	20	Rent Only	0	SSP2 - 4.5	High C Value	NA	162.528	164.322
2100	0.025	20	Rent Only	0	SSP2 - 4.5	High C Value	NA	170.804	209.513
2200	0.025	20	Rent Only	0	SSP2 - 4.5	High C Value	NA	9.75815	215.32
2300	0.025	20	Rent Only	0	SSP2 - 4.5	High C Value	NA	8.5592	215.32
2400	0.025	20	Rent Only	0	SSP2 - 4.5	High C Value	NA	6.85658	215.32
2500	0.025	20	Rent Only	0	SSP2 - 4.5	High C Value	NA	5.39274	215.32
2050	0.05	20	Rent Only	0	SSP2 - 4.5	High C Value	NA	134.854	75.9289
2075	0.05	20	Rent Only	0	SSP2 - 4.5	High C Value	NA	162.528	102.961
2100	0.05	20	Rent Only	0	SSP2 - 4.5	High C Value	NA	170.804	113.198
2200	0.05	20	Rent Only	0	SSP2 - 4.5	High C Value	NA	9.75815	114.095
2300	0.05	20	Rent Only	0	SSP2 - 4.5	High C Value	NA	8.5592	114.095
2400	0.05	20	Rent Only	0	SSP2 - 4.5	High C Value	NA	6.85658	114.095
2500	0.05	20	Rent Only	0	SSP2 - 4.5	High C Value	NA	5.39274	114.095
2050	0	20	Rent Only	0.25	SSP1 - 2.6	Low C Value	NA	141.354	33.5854
2075	0	20	Rent Only	0.25	SSP1 - 2.6	Low C Value	NA	180.368	75.1976
2100	0	20	Rent Only	0.25	SSP1 - 2.6	Low C Value	NA	194.782	128.562
2200	0	20	Rent Only	0.25	SSP1 - 2.6	Low C Value	NA	10.9613	217.957
2300	0	20	Rent Only	0.25	SSP1 - 2.6	Low C Value	NA	14.0926	218.193
2400	0	20	Rent Only	0.25	SSP1 - 2.6	Low C Value	NA	9.50693	218.194
2500	0	20	Rent Only	0.25	SSP1 - 2.6	Low C Value	NA	5.80519	218.194
2050	0.025	20	Rent Only	0.25	SSP1 - 2.6	Low C Value	NA	141.354	24.7483
2075	0.025	20	Rent Only	0.25	SSP1 - 2.6	Low C Value	NA	180.368	41.0806
2100	0.025	20	Rent Only	0.25	SSP1 - 2.6	Low C Value	NA	194.782	52.3782
2200	0.025	20	Rent Only	0.25	SSP1 - 2.6	Low C Value	NA	10.9613	61.3253
2300	0.025	20	Rent Only	0.25	SSP1 - 2.6	Low C Value	NA	14.0926	61.3277
2400	0.025	20	Rent Only	0.25	SSP1 - 2.6	Low C Value	NA	9.50693	61.3277
2500	0.025	20	Rent Only	0.25	SSP1 - 2.6	Low C Value	NA	5.80519	61.3277
2050	0.05	20	Rent Only	0.25	SSP1 - 2.6	Low C Value	NA	141.354	18.9822
2075	0.05	20	Rent Only	0.25	SSP1 - 2.6	Low C Value	NA	180.368	25.7401
2100	0.05	20	Rent Only	0.25	SSP1 - 2.6	Low C Value	NA	194.782	28.2994
2200	0.05	20	Rent Only	0.25	SSP1 - 2.6	Low C Value	NA	10.9613	29.3389
2300	0.05	20	Rent Only	0.25	SSP1 - 2.6	Low C Value	NA	14.0926	29.3389
2400	0.05	20	Rent Only	0.25	SSP1 - 2.6	Low C Value	NA	9.50693	29.3389
2500	0.05	20	Rent Only	0.25	SSP1 - 2.6	Low C Value	NA	5.80519	29.3389
2050	0	20	Rent Only	0.25	SSP1 - 2.6	Medium C Value	NA	141.354	83.9635
2075	0	20	Rent Only	0.25	SSP1 - 2.6	Medium C Value	NA	180.368	187.994
2100	0	20	Rent Only	0.25	SSP1 - 2.6	Medium C Value	NA	194.782	321.406
2200	0	20	Rent Only	0.25	SSP1 - 2.6	Medium C Value	NA	10.9613	544.33
2300	0	20	Rent Only	0.25	SSP1 - 2.6	Medium C Value	NA	14.0926	544.803
2400	0	20	Rent Only	0.25	SSP1 - 2.6	Medium C Value	NA	9.50693	544.804
2500	0	20	Rent Only	0.25	SSP1 - 2.6	Medium C Value	NA	5.80519	544.804
2050	0.025	20	Rent Only	0.25	SSP1 - 2.6	Medium C Value	NA	141.354	61.8707
2075	0.025	20	Rent Only	0.25	SSP1 - 2.6	Medium C Value	NA	180.368	102.702
2100	0.025	20	Rent Only	0.25	SSP1 - 2.6	Medium C Value	NA	194.782	130.945
2200	0.025	20	Rent Only	0.25	SSP1 - 2.6	Medium C Value	NA	10.9613	153.302
2300	0.025	20	Rent Only	0.25	SSP1 - 2.6	Medium C Value	NA	14.0926	153.306
2400	0.025	20	Rent Only	0.25	SSP1 - 2.6	Medium C Value	NA	9.50693	153.306
2500	0.025	20	Rent Only	0.25	SSP1 - 2.6	Medium C Value	NA	5.80519	153.306
2050	0.05	20	Rent Only	0.25	SSP1 - 2.6	Medium C Value	NA	141.354	47.4556
2075	0.05	20	Rent Only	0.25	SSP1 - 2.6	Medium C Value	NA	180.368	64.3504
2100	0.05	20	Rent Only	0.25	SSP1 - 2.6	Medium C Value	NA	194.782	70.7485
2200	0.05	20	Rent Only	0.25	SSP1 - 2.6	Medium C Value	NA	10.9613	73.3469
2300	0.05	20	Rent Only	0.25	SSP1 - 2.6	Medium C Value	NA	14.0926	73.347
2400	0.05	20	Rent Only	0.25	SSP1 - 2.6	Medium C Value	NA	9.50693	73.347
2500	0.05	20	Rent Only	0.25	SSP1 - 2.6	Medium C Value	NA	5.80519	73.347
2050	0	20	Rent Only	0.25	SSP1 - 2.6	High C Value	NA	141.354	134.342
2075	0	20	Rent Only	0.25	SSP1 - 2.6	High C Value	NA	180.368	300.791
2100	0	20	Rent Only	0.25	SSP1 - 2.6	High C Value	NA	194.782	514.25
2200	0	20	Rent Only	0.25	SSP1 - 2.6	High C Value	NA	10.9613	871.826
2300	0	20	Rent Only	0.25	SSP1 - 2.6	High C Value	NA	14.0926	872.773
2400	0	20	Rent Only	0.25	SSP1 - 2.6	High C Value	NA	9.50693	872.774
2500	0	20	Rent Only	0.25	SSP1 - 2.6	High C Value	NA	5.80519	872.774
2050	0.025	20	Rent Only	0.25	SSP1 - 2.6	High C Value	NA	141.354	98.9931
2075	0.025	20	Rent Only	0.25	SSP1 - 2.6	High C Value	NA	180.368	164.322
2100	0.025	20	Rent Only	0.25	SSP1 - 2.6	High C Value	NA	194.782	209.513
2200	0.025	20	Rent Only	0.25	SSP1 - 2.6	High C Value	NA	10.9613	245.301
2300	0.025	20	Rent Only	0.25	SSP1 - 2.6	High C Value	NA	14.0926	245.311
2400	0.025	20	Rent Only	0.25	SSP1 - 2.6	High C Value	NA	9.50693	245.311
2500	0.025	20	Rent Only	0.25	SSP1 - 2.6	High C Value	NA	5.80519	245.311
2050	0.05	20	Rent Only	0.25	SSP1 - 2.6	High C Value	NA	141.354	75.9289
2075	0.05	20	Rent Only	0.25	SSP1 - 2.6	High C Value	NA	180.368	102.961
2100	0.05	20	Rent Only	0.25	SSP1 - 2.6	High C Value	NA	194.782	113.198
2200	0.05	20	Rent Only	0.25	SSP1 - 2.6	High C Value	NA	10.9613	117.355
2300	0.05	20	Rent Only	0.25	SSP1 - 2.6	High C Value	NA	14.0926	117.356
2400	0.05	20	Rent Only	0.25	SSP1 - 2.6	High C Value	NA	9.50693	117.356
2500	0.05	20	Rent Only	0.25	SSP1 - 2.6	High C Value	NA	5.80519	117.356
2050	0	20	Rent Only	0.25	SSP2 - 4.5	Low C Value	NA	134.854	33.5854
2075	0	20	Rent Only	0.25	SSP2 - 4.5	Low C Value	NA	162.528	75.1976
2100	0	20	Rent Only	0.25	SSP2 - 4.5	Low C Value	NA	170.804	128.562
2200	0	20	Rent Only	0.25	SSP2 - 4.5	Low C Value	NA	16.6526	217.957
2300	0	20	Rent Only	0.25	SSP2 - 4.5	Low C Value	NA	10.9385	218.193
2400	0	20	Rent Only	0.25	SSP2 - 4.5	Low C Value	NA	9.02614	218.194
2500	0	20	Rent Only	0.25	SSP2 - 4.5	Low C Value	NA	7.22448	218.194
2050	0.025	20	Rent Only	0.25	SSP2 - 4.5	Low C Value	NA	134.854	24.7483
2075	0.025	20	Rent Only	0.25	SSP2 - 4.5	Low C Value	NA	162.528	41.0806
2100	0.025	20	Rent Only	0.25	SSP2 - 4.5	Low C Value	NA	170.804	52.3782
2200	0.025	20	Rent Only	0.25	SSP2 - 4.5	Low C Value	NA	16.6526	61.3253
2300	0.025	20	Rent Only	0.25	SSP2 - 4.5	Low C Value	NA	10.9385	61.3277
2400	0.025	20	Rent Only	0.25	SSP2 - 4.5	Low C Value	NA	9.02614	61.3277
2500	0.025	20	Rent Only	0.25	SSP2 - 4.5	Low C Value	NA	7.22448	61.3277
2050	0.05	20	Rent Only	0.25	SSP2 - 4.5	Low C Value	NA	134.854	18.9822
2075	0.05	20	Rent Only	0.25	SSP2 - 4.5	Low C Value	NA	162.528	25.7401
2100	0.05	20	Rent Only	0.25	SSP2 - 4.5	Low C Value	NA	170.804	28.2994
2200	0.05	20	Rent Only	0.25	SSP2 - 4.5	Low C Value	NA	16.6526	29.3389
2300	0.05	20	Rent Only	0.25	SSP2 - 4.5	Low C Value	NA	10.9385	29.3389
2400	0.05	20	Rent Only	0.25	SSP2 - 4.5	Low C Value	NA	9.02614	29.3389
2500	0.05	20	Rent Only	0.25	SSP2 - 4.5	Low C Value	NA	7.22448	29.3389
2050	0	20	Rent Only	0.25	SSP2 - 4.5	Medium C Value	NA	134.854	83.9635
2075	0	20	Rent Only	0.25	SSP2 - 4.5	Medium C Value	NA	162.528	187.994
2100	0	20	Rent Only	0.25	SSP2 - 4.5	Medium C Value	NA	170.804	321.406
2200	0	20	Rent Only	0.25	SSP2 - 4.5	Medium C Value	NA	16.6526	544.33
2300	0	20	Rent Only	0.25	SSP2 - 4.5	Medium C Value	NA	10.9385	544.803
2400	0	20	Rent Only	0.25	SSP2 - 4.5	Medium C Value	NA	9.02614	544.804
2500	0	20	Rent Only	0.25	SSP2 - 4.5	Medium C Value	NA	7.22448	544.804
2050	0.025	20	Rent Only	0.25	SSP2 - 4.5	Medium C Value	NA	134.854	61.8707
2075	0.025	20	Rent Only	0.25	SSP2 - 4.5	Medium C Value	NA	162.528	102.702
2100	0.025	20	Rent Only	0.25	SSP2 - 4.5	Medium C Value	NA	170.804	130.945
2200	0.025	20	Rent Only	0.25	SSP2 - 4.5	Medium C Value	NA	16.6526	153.302
2300	0.025	20	Rent Only	0.25	SSP2 - 4.5	Medium C Value	NA	10.9385	153.306
2400	0.025	20	Rent Only	0.25	SSP2 - 4.5	Medium C Value	NA	9.02614	153.306
2500	0.025	20	Rent Only	0.25	SSP2 - 4.5	Medium C Value	NA	7.22448	153.306
2050	0.05	20	Rent Only	0.25	SSP2 - 4.5	Medium C Value	NA	134.854	47.4556
2075	0.05	20	Rent Only	0.25	SSP2 - 4.5	Medium C Value	NA	162.528	64.3504
2100	0.05	20	Rent Only	0.25	SSP2 - 4.5	Medium C Value	NA	170.804	70.7485
2200	0.05	20	Rent Only	0.25	SSP2 - 4.5	Medium C Value	NA	16.6526	73.3469
2300	0.05	20	Rent Only	0.25	SSP2 - 4.5	Medium C Value	NA	10.9385	73.347
2400	0.05	20	Rent Only	0.25	SSP2 - 4.5	Medium C Value	NA	9.02614	73.347
2500	0.05	20	Rent Only	0.25	SSP2 - 4.5	Medium C Value	NA	7.22448	73.347
2050	0	20	Rent Only	0.25	SSP2 - 4.5	High C Value	NA	134.854	134.342
2075	0	20	Rent Only	0.25	SSP2 - 4.5	High C Value	NA	162.528	300.791
2100	0	20	Rent Only	0.25	SSP2 - 4.5	High C Value	NA	170.804	514.25
2200	0	20	Rent Only	0.25	SSP2 - 4.5	High C Value	NA	16.6526	871.826
2300	0	20	Rent Only	0.25	SSP2 - 4.5	High C Value	NA	10.9385	872.773
2400	0	20	Rent Only	0.25	SSP2 - 4.5	High C Value	NA	9.02614	872.774
2500	0	20	Rent Only	0.25	SSP2 - 4.5	High C Value	NA	7.22448	872.774
2050	0.025	20	Rent Only	0.25	SSP2 - 4.5	High C Value	NA	134.854	98.9931
2075	0.025	20	Rent Only	0.25	SSP2 - 4.5	High C Value	NA	162.528	164.322
2100	0.025	20	Rent Only	0.25	SSP2 - 4.5	High C Value	NA	170.804	209.513
2200	0.025	20	Rent Only	0.25	SSP2 - 4.5	High C Value	NA	16.6526	245.301
2300	0.025	20	Rent Only	0.25	SSP2 - 4.5	High C Value	NA	10.9385	245.311
2400	0.025	20	Rent Only	0.25	SSP2 - 4.5	High C Value	NA	9.02614	245.311
2500	0.025	20	Rent Only	0.25	SSP2 - 4.5	High C Value	NA	7.22448	245.311
2050	0.05	20	Rent Only	0.25	SSP2 - 4.5	High C Value	NA	134.854	75.9289
2075	0.05	20	Rent Only	0.25	SSP2 - 4.5	High C Value	NA	162.528	102.961
2100	0.05	20	Rent Only	0.25	SSP2 - 4.5	High C Value	NA	170.804	113.198
2200	0.05	20	Rent Only	0.25	SSP2 - 4.5	High C Value	NA	16.6526	117.355
2300	0.05	20	Rent Only	0.25	SSP2 - 4.5	High C Value	NA	10.9385	117.356
2400	0.05	20	Rent Only	0.25	SSP2 - 4.5	High C Value	NA	9.02614	117.356
2500	0.05	20	Rent Only	0.25	SSP2 - 4.5	High C Value	NA	7.22448	117.356
2050	0	20	Rent Only	0.5	SSP1 - 2.6	Low C Value	NA	141.354	33.5854
2075	0	20	Rent Only	0.5	SSP1 - 2.6	Low C Value	NA	180.368	75.1976
2100	0	20	Rent Only	0.5	SSP1 - 2.6	Low C Value	NA	194.782	128.562
2200	0	20	Rent Only	0.5	SSP1 - 2.6	Low C Value	NA	86.0957	417.478
2300	0	20	Rent Only	0.5	SSP1 - 2.6	Low C Value	NA	20.12	450.532
2400	0	20	Rent Only	0.5	SSP1 - 2.6	Low C Value	NA	14.004	451.561
2500	0	20	Rent Only	0.5	SSP1 - 2.6	Low C Value	NA	8.124	451.589
2050	0.025	20	Rent Only	0.5	SSP1 - 2.6	Low C Value	NA	141.354	24.7483
2075	0.025	20	Rent Only	0.5	SSP1 - 2.6	Low C Value	NA	180.368	41.0806
2100	0.025	20	Rent Only	0.5	SSP1 - 2.6	Low C Value	NA	194.782	52.3782
2200	0.025	20	Rent Only	0.5	SSP1 - 2.6	Low C Value	NA	86.0957	69.4862
2300	0.025	20	Rent Only	0.5	SSP1 - 2.6	Low C Value	NA	20.12	69.7485
2400	0.025	20	Rent Only	0.5	SSP1 - 2.6	Low C Value	NA	14.004	69.7492
2500	0.025	20	Rent Only	0.5	SSP1 - 2.6	Low C Value	NA	8.124	69.7492
2050	0.05	20	Rent Only	0.5	SSP1 - 2.6	Low C Value	NA	141.354	18.9822
2075	0.05	20	Rent Only	0.5	SSP1 - 2.6	Low C Value	NA	180.368	25.7401
2100	0.05	20	Rent Only	0.5	SSP1 - 2.6	Low C Value	NA	194.782	28.2994
2200	0.05	20	Rent Only	0.5	SSP1 - 2.6	Low C Value	NA	86.0957	29.7711
2300	0.05	20	Rent Only	0.5	SSP1 - 2.6	Low C Value	NA	20.12	29.7739
2400	0.05	20	Rent Only	0.5	SSP1 - 2.6	Low C Value	NA	14.004	29.7739
2500	0.05	20	Rent Only	0.5	SSP1 - 2.6	Low C Value	NA	8.124	29.7739
2050	0	20	Rent Only	0.5	SSP1 - 2.6	Medium C Value	NA	141.354	83.9635
2075	0	20	Rent Only	0.5	SSP1 - 2.6	Medium C Value	NA	180.368	187.994
2100	0	20	Rent Only	0.5	SSP1 - 2.6	Medium C Value	NA	194.782	321.406
2200	0	20	Rent Only	0.5	SSP1 - 2.6	Medium C Value	NA	86.0957	1020.08
2300	0	20	Rent Only	0.5	SSP1 - 2.6	Medium C Value	NA	20.12	1086.18
2400	0	20	Rent Only	0.5	SSP1 - 2.6	Medium C Value	NA	14.004	1088.24
2500	0	20	Rent Only	0.5	SSP1 - 2.6	Medium C Value	NA	8.124	1088.3
2050	0.025	20	Rent Only	0.5	SSP1 - 2.6	Medium C Value	NA	141.354	61.8707
2075	0.025	20	Rent Only	0.5	SSP1 - 2.6	Medium C Value	NA	180.368	102.701
2100	0.025	20	Rent Only	0.5	SSP1 - 2.6	Medium C Value	NA	194.782	130.945
2200	0.025	20	Rent Only	0.5	SSP1 - 2.6	Medium C Value	NA	86.0957	173.249
2300	0.025	20	Rent Only	0.5	SSP1 - 2.6	Medium C Value	NA	20.12	173.774
2400	0.025	20	Rent Only	0.5	SSP1 - 2.6	Medium C Value	NA	14.004	173.775
2500	0.025	20	Rent Only	0.5	SSP1 - 2.6	Medium C Value	NA	8.124	173.775
2050	0.05	20	Rent Only	0.5	SSP1 - 2.6	Medium C Value	NA	141.354	47.4556
2075	0.05	20	Rent Only	0.5	SSP1 - 2.6	Medium C Value	NA	180.368	64.3503
2100	0.05	20	Rent Only	0.5	SSP1 - 2.6	Medium C Value	NA	194.782	70.7485
2200	0.05	20	Rent Only	0.5	SSP1 - 2.6	Medium C Value	NA	86.0957	74.4173
2300	0.05	20	Rent Only	0.5	SSP1 - 2.6	Medium C Value	NA	20.12	74.4227
2400	0.05	20	Rent Only	0.5	SSP1 - 2.6	Medium C Value	NA	14.004	74.4227
2500	0.05	20	Rent Only	0.5	SSP1 - 2.6	Medium C Value	NA	8.124	74.4227
2050	0	20	Rent Only	0.5	SSP1 - 2.6	High C Value	NA	141.354	134.342
2075	0	20	Rent Only	0.5	SSP1 - 2.6	High C Value	NA	180.368	300.79
2100	0	20	Rent Only	0.5	SSP1 - 2.6	High C Value	NA	194.782	514.25
2200	0	20	Rent Only	0.5	SSP1 - 2.6	High C Value	NA	86.0957	1669.91
2300	0	20	Rent Only	0.5	SSP1 - 2.6	High C Value	NA	20.12	1802.13
2400	0	20	Rent Only	0.5	SSP1 - 2.6	High C Value	NA	14.004	1806.24
2500	0	20	Rent Only	0.5	SSP1 - 2.6	High C Value	NA	8.124	1806.35
2050	0.025	20	Rent Only	0.5	SSP1 - 2.6	High C Value	NA	141.354	98.9931
2075	0.025	20	Rent Only	0.5	SSP1 - 2.6	High C Value	NA	180.368	164.322
2100	0.025	20	Rent Only	0.5	SSP1 - 2.6	High C Value	NA	194.782	209.513
2200	0.025	20	Rent Only	0.5	SSP1 - 2.6	High C Value	NA	86.0957	277.945
2300	0.025	20	Rent Only	0.5	SSP1 - 2.6	High C Value	NA	20.12	278.994
2400	0.025	20	Rent Only	0.5	SSP1 - 2.6	High C Value	NA	14.004	278.997
2500	0.025	20	Rent Only	0.5	SSP1 - 2.6	High C Value	NA	8.124	278.997
2050	0.05	20	Rent Only	0.5	SSP1 - 2.6	High C Value	NA	141.354	75.9289
2075	0.05	20	Rent Only	0.5	SSP1 - 2.6	High C Value	NA	180.368	102.961
2100	0.05	20	Rent Only	0.5	SSP1 - 2.6	High C Value	NA	194.782	113.198
2200	0.05	20	Rent Only	0.5	SSP1 - 2.6	High C Value	NA	86.0957	119.085
2300	0.05	20	Rent Only	0.5	SSP1 - 2.6	High C Value	NA	20.12	119.095
2400	0.05	20	Rent Only	0.5	SSP1 - 2.6	High C Value	NA	14.004	119.095
2500	0.05	20	Rent Only	0.5	SSP1 - 2.6	High C Value	NA	8.124	119.095
2050	0	20	Rent Only	0.5	SSP2 - 4.5	Low C Value	NA	134.854	33.5854
2075	0	20	Rent Only	0.5	SSP2 - 4.5	Low C Value	NA	162.528	75.1976
2100	0	20	Rent Only	0.5	SSP2 - 4.5	Low C Value	NA	170.803	128.562
2200	0	20	Rent Only	0.5	SSP2 - 4.5	Low C Value	NA	88.3644	417.478
2300	0	20	Rent Only	0.5	SSP2 - 4.5	Low C Value	NA	17.6385	450.532
2400	0	20	Rent Only	0.5	SSP2 - 4.5	Low C Value	NA	13.0688	451.561
2500	0	20	Rent Only	0.5	SSP2 - 4.5	Low C Value	NA	10.7167	451.589
2050	0.025	20	Rent Only	0.5	SSP2 - 4.5	Low C Value	NA	134.854	24.7483
2075	0.025	20	Rent Only	0.5	SSP2 - 4.5	Low C Value	NA	162.528	41.0806
2100	0.025	20	Rent Only	0.5	SSP2 - 4.5	Low C Value	NA	170.803	52.3782
2200	0.025	20	Rent Only	0.5	SSP2 - 4.5	Low C Value	NA	88.3644	69.4862
2300	0.025	20	Rent Only	0.5	SSP2 - 4.5	Low C Value	NA	17.6385	69.7485
2400	0.025	20	Rent Only	0.5	SSP2 - 4.5	Low C Value	NA	13.0688	69.7492
2500	0.025	20	Rent Only	0.5	SSP2 - 4.5	Low C Value	NA	10.7167	69.7492
2050	0.05	20	Rent Only	0.5	SSP2 - 4.5	Low C Value	NA	134.854	18.9822
2075	0.05	20	Rent Only	0.5	SSP2 - 4.5	Low C Value	NA	162.528	25.7401
2100	0.05	20	Rent Only	0.5	SSP2 - 4.5	Low C Value	NA	170.803	28.2994
2200	0.05	20	Rent Only	0.5	SSP2 - 4.5	Low C Value	NA	88.3644	29.7711
2300	0.05	20	Rent Only	0.5	SSP2 - 4.5	Low C Value	NA	17.6385	29.7739
2400	0.05	20	Rent Only	0.5	SSP2 - 4.5	Low C Value	NA	13.0688	29.7739
2500	0.05	20	Rent Only	0.5	SSP2 - 4.5	Low C Value	NA	10.7167	29.7739
2050	0	20	Rent Only	0.5	SSP2 - 4.5	Medium C Value	NA	134.854	83.9635
2075	0	20	Rent Only	0.5	SSP2 - 4.5	Medium C Value	NA	162.528	187.994
2100	0	20	Rent Only	0.5	SSP2 - 4.5	Medium C Value	NA	170.803	321.406
2200	0	20	Rent Only	0.5	SSP2 - 4.5	Medium C Value	NA	88.3644	1020.08
2300	0	20	Rent Only	0.5	SSP2 - 4.5	Medium C Value	NA	17.6385	1086.18
2400	0	20	Rent Only	0.5	SSP2 - 4.5	Medium C Value	NA	13.0688	1088.24
2500	0	20	Rent Only	0.5	SSP2 - 4.5	Medium C Value	NA	10.7167	1088.3
2050	0.025	20	Rent Only	0.5	SSP2 - 4.5	Medium C Value	NA	134.854	61.8707
2075	0.025	20	Rent Only	0.5	SSP2 - 4.5	Medium C Value	NA	162.528	102.701
2100	0.025	20	Rent Only	0.5	SSP2 - 4.5	Medium C Value	NA	170.803	130.945
2200	0.025	20	Rent Only	0.5	SSP2 - 4.5	Medium C Value	NA	88.3644	173.249
2300	0.025	20	Rent Only	0.5	SSP2 - 4.5	Medium C Value	NA	17.6385	173.774
2400	0.025	20	Rent Only	0.5	SSP2 - 4.5	Medium C Value	NA	13.0688	173.775
2500	0.025	20	Rent Only	0.5	SSP2 - 4.5	Medium C Value	NA	10.7167	173.775
2050	0.05	20	Rent Only	0.5	SSP2 - 4.5	Medium C Value	NA	134.854	47.4556
2075	0.05	20	Rent Only	0.5	SSP2 - 4.5	Medium C Value	NA	162.528	64.3503
2100	0.05	20	Rent Only	0.5	SSP2 - 4.5	Medium C Value	NA	170.803	70.7485
2200	0.05	20	Rent Only	0.5	SSP2 - 4.5	Medium C Value	NA	88.3644	74.4173
2300	0.05	20	Rent Only	0.5	SSP2 - 4.5	Medium C Value	NA	17.6385	74.4227
2400	0.05	20	Rent Only	0.5	SSP2 - 4.5	Medium C Value	NA	13.0688	74.4227
2500	0.05	20	Rent Only	0.5	SSP2 - 4.5	Medium C Value	NA	10.7167	74.4227
2050	0	20	Rent Only	0.5	SSP2 - 4.5	High C Value	NA	134.854	134.342
2075	0	20	Rent Only	0.5	SSP2 - 4.5	High C Value	NA	162.528	300.79
2100	0	20	Rent Only	0.5	SSP2 - 4.5	High C Value	NA	170.803	514.25
2200	0	20	Rent Only	0.5	SSP2 - 4.5	High C Value	NA	88.3644	1669.91
2300	0	20	Rent Only	0.5	SSP2 - 4.5	High C Value	NA	17.6385	1802.13
2400	0	20	Rent Only	0.5	SSP2 - 4.5	High C Value	NA	13.0688	1806.24
2500	0	20	Rent Only	0.5	SSP2 - 4.5	High C Value	NA	10.7167	1806.35
2050	0.025	20	Rent Only	0.5	SSP2 - 4.5	High C Value	NA	134.854	98.9931
2075	0.025	20	Rent Only	0.5	SSP2 - 4.5	High C Value	NA	162.528	164.322
2100	0.025	20	Rent Only	0.5	SSP2 - 4.5	High C Value	NA	170.803	209.513
2200	0.025	20	Rent Only	0.5	SSP2 - 4.5	High C Value	NA	88.3644	277.945
2300	0.025	20	Rent Only	0.5	SSP2 - 4.5	High C Value	NA	17.6385	278.994
2400	0.025	20	Rent Only	0.5	SSP2 - 4.5	High C Value	NA	13.0688	278.997
2500	0.025	20	Rent Only	0.5	SSP2 - 4.5	High C Value	NA	10.7167	278.997
2050	0.05	20	Rent Only	0.5	SSP2 - 4.5	High C Value	NA	134.854	75.9289
2075	0.05	20	Rent Only	0.5	SSP2 - 4.5	High C Value	NA	162.528	102.961
2100	0.05	20	Rent Only	0.5	SSP2 - 4.5	High C Value	NA	170.803	113.198
2200	0.05	20	Rent Only	0.5	SSP2 - 4.5	High C Value	NA	88.3644	119.085
2300	0.05	20	Rent Only	0.5	SSP2 - 4.5	High C Value	NA	17.6385	119.095
2400	0.05	20	Rent Only	0.5	SSP2 - 4.5	High C Value	NA	13.0688	119.095
2500	0.05	20	Rent Only	0.5	SSP2 - 4.5	High C Value	NA	10.7167	119.095
2050	0	20	Rent Only	0.75	SSP1 - 2.6	Low C Value	NA	141.152	33.5367
2075	0	20	Rent Only	0.75	SSP1 - 2.6	Low C Value	NA	180.014	75.063
2100	0	20	Rent Only	0.75	SSP1 - 2.6	Low C Value	NA	194.248	128.273
2200	0	20	Rent Only	0.75	SSP1 - 2.6	Low C Value	NA	206.6	532.273
2300	0	20	Rent Only	0.75	SSP1 - 2.6	Low C Value	NA	184.293	1060.99
2400	0	20	Rent Only	0.75	SSP1 - 2.6	Low C Value	NA	54.005	1245.18
2500	0	20	Rent Only	0.75	SSP1 - 2.6	Low C Value	NA	16.636	1270.57
2050	0.025	20	Rent Only	0.75	SSP1 - 2.6	Low C Value	NA	141.152	24.713
2075	0.025	20	Rent Only	0.75	SSP1 - 2.6	Low C Value	NA	180.014	41.0123
2100	0.025	20	Rent Only	0.75	SSP1 - 2.6	Low C Value	NA	194.248	52.2777
2200	0.025	20	Rent Only	0.75	SSP1 - 2.6	Low C Value	NA	206.6	71.6157
2300	0.025	20	Rent Only	0.75	SSP1 - 2.6	Low C Value	NA	184.293	74.2846
2400	0.025	20	Rent Only	0.75	SSP1 - 2.6	Low C Value	NA	54.005	74.3842
2500	0.025	20	Rent Only	0.75	SSP1 - 2.6	Low C Value	NA	16.636	74.3856
2050	0.05	20	Rent Only	0.75	SSP1 - 2.6	Low C Value	NA	141.152	18.9556
2075	0.05	20	Rent Only	0.75	SSP1 - 2.6	Low C Value	NA	180.014	25.7001
2100	0.05	20	Rent Only	0.75	SSP1 - 2.6	Low C Value	NA	194.248	28.2522
2200	0.05	20	Rent Only	0.75	SSP1 - 2.6	Low C Value	NA	206.6	29.7709
2300	0.05	20	Rent Only	0.75	SSP1 - 2.6	Low C Value	NA	184.293	29.7925
2400	0.05	20	Rent Only	0.75	SSP1 - 2.6	Low C Value	NA	54.005	29.7926
2500	0.05	20	Rent Only	0.75	SSP1 - 2.6	Low C Value	NA	16.636	29.7926
2050	0	20	Rent Only	0.75	SSP1 - 2.6	Medium C Value	NA	141.152	83.8417
2075	0	20	Rent Only	0.75	SSP1 - 2.6	Medium C Value	NA	180.014	187.658
2100	0	20	Rent Only	0.75	SSP1 - 2.6	Medium C Value	NA	194.248	320.682
2200	0	20	Rent Only	0.75	SSP1 - 2.6	Medium C Value	NA	206.6	1261.72
2300	0	20	Rent Only	0.75	SSP1 - 2.6	Medium C Value	NA	184.293	2319.15
2400	0	20	Rent Only	0.75	SSP1 - 2.6	Medium C Value	NA	54.005	2687.54
2500	0	20	Rent Only	0.75	SSP1 - 2.6	Medium C Value	NA	16.636	2738.32
2050	0.025	20	Rent Only	0.75	SSP1 - 2.6	Medium C Value	NA	141.152	61.7825
2075	0.025	20	Rent Only	0.75	SSP1 - 2.6	Medium C Value	NA	180.014	102.531
2100	0.025	20	Rent Only	0.75	SSP1 - 2.6	Medium C Value	NA	194.248	130.694
2200	0.025	20	Rent Only	0.75	SSP1 - 2.6	Medium C Value	NA	206.6	177.76
2300	0.025	20	Rent Only	0.75	SSP1 - 2.6	Medium C Value	NA	184.293	183.097
2400	0.025	20	Rent Only	0.75	SSP1 - 2.6	Medium C Value	NA	54.005	183.297
2500	0.025	20	Rent Only	0.75	SSP1 - 2.6	Medium C Value	NA	16.636	183.299
2050	0.05	20	Rent Only	0.75	SSP1 - 2.6	Medium C Value	NA	141.152	47.3889
2075	0.05	20	Rent Only	0.75	SSP1 - 2.6	Medium C Value	NA	180.014	64.2503
2100	0.05	20	Rent Only	0.75	SSP1 - 2.6	Medium C Value	NA	194.248	70.6305
2200	0.05	20	Rent Only	0.75	SSP1 - 2.6	Medium C Value	NA	206.6	74.4
2300	0.05	20	Rent Only	0.75	SSP1 - 2.6	Medium C Value	NA	184.293	74.4432
2400	0.05	20	Rent Only	0.75	SSP1 - 2.6	Medium C Value	NA	54.005	74.4434
2500	0.05	20	Rent Only	0.75	SSP1 - 2.6	Medium C Value	NA	16.636	74.4434
2050	0	20	Rent Only	0.75	SSP1 - 2.6	High C Value	NA	141.152	134.147
2075	0	20	Rent Only	0.75	SSP1 - 2.6	High C Value	NA	180.014	300.252
2100	0	20	Rent Only	0.75	SSP1 - 2.6	High C Value	NA	194.248	513.091
2200	0	20	Rent Only	0.75	SSP1 - 2.6	High C Value	NA	206.6	2129.09
2300	0	20	Rent Only	0.75	SSP1 - 2.6	High C Value	NA	184.293	4243.96
2400	0	20	Rent Only	0.75	SSP1 - 2.6	High C Value	NA	54.005	4980.74
2500	0	20	Rent Only	0.75	SSP1 - 2.6	High C Value	NA	16.636	5082.29
2050	0.025	20	Rent Only	0.75	SSP1 - 2.6	High C Value	NA	141.152	98.8519
2075	0.025	20	Rent Only	0.75	SSP1 - 2.6	High C Value	NA	180.014	164.049
2100	0.025	20	Rent Only	0.75	SSP1 - 2.6	High C Value	NA	194.248	209.111
2200	0.025	20	Rent Only	0.75	SSP1 - 2.6	High C Value	NA	206.6	286.463
2300	0.025	20	Rent Only	0.75	SSP1 - 2.6	High C Value	NA	184.293	297.139
2400	0.025	20	Rent Only	0.75	SSP1 - 2.6	High C Value	NA	54.005	297.537
2500	0.025	20	Rent Only	0.75	SSP1 - 2.6	High C Value	NA	16.636	297.542
2050	0.05	20	Rent Only	0.75	SSP1 - 2.6	High C Value	NA	141.152	75.8223
2075	0.05	20	Rent Only	0.75	SSP1 - 2.6	High C Value	NA	180.014	102.8
2100	0.05	20	Rent Only	0.75	SSP1 - 2.6	High C Value	NA	194.248	113.009
2200	0.05	20	Rent Only	0.75	SSP1 - 2.6	High C Value	NA	206.6	119.084
2300	0.05	20	Rent Only	0.75	SSP1 - 2.6	High C Value	NA	184.293	119.17
2400	0.05	20	Rent Only	0.75	SSP1 - 2.6	High C Value	NA	54.005	119.17
2500	0.05	20	Rent Only	0.75	SSP1 - 2.6	High C Value	NA	16.636	119.17
2050	0	20	Rent Only	0.75	SSP2 - 4.5	Low C Value	NA	134.661	33.5367
2075	0	20	Rent Only	0.75	SSP2 - 4.5	Low C Value	NA	162.213	75.063
2100	0	20	Rent Only	0.75	SSP2 - 4.5	Low C Value	NA	170.344	128.273
2200	0	20	Rent Only	0.75	SSP2 - 4.5	Low C Value	NA	183.983	532.273
2300	0	20	Rent Only	0.75	SSP2 - 4.5	Low C Value	NA	168.591	1060.99
2400	0	20	Rent Only	0.75	SSP2 - 4.5	Low C Value	NA	53.1957	1245.18
2500	0	20	Rent Only	0.75	SSP2 - 4.5	Low C Value	NA	20.01	1270.57
2050	0.025	20	Rent Only	0.75	SSP2 - 4.5	Low C Value	NA	134.661	24.713
2075	0.025	20	Rent Only	0.75	SSP2 - 4.5	Low C Value	NA	162.213	41.0123
2100	0.025	20	Rent Only	0.75	SSP2 - 4.5	Low C Value	NA	170.344	52.2777
2200	0.025	20	Rent Only	0.75	SSP2 - 4.5	Low C Value	NA	183.983	71.6157
2300	0.025	20	Rent Only	0.75	SSP2 - 4.5	Low C Value	NA	168.591	74.2846
2400	0.025	20	Rent Only	0.75	SSP2 - 4.5	Low C Value	NA	53.1957	74.3842
2500	0.025	20	Rent Only	0.75	SSP2 - 4.5	Low C Value	NA	20.01	74.3856
2050	0.05	20	Rent Only	0.75	SSP2 - 4.5	Low C Value	NA	134.661	18.9556
2075	0.05	20	Rent Only	0.75	SSP2 - 4.5	Low C Value	NA	162.213	25.7001
2100	0.05	20	Rent Only	0.75	SSP2 - 4.5	Low C Value	NA	170.344	28.2522
2200	0.05	20	Rent Only	0.75	SSP2 - 4.5	Low C Value	NA	183.983	29.7709
2300	0.05	20	Rent Only	0.75	SSP2 - 4.5	Low C Value	NA	168.591	29.7925
2400	0.05	20	Rent Only	0.75	SSP2 - 4.5	Low C Value	NA	53.1957	29.7926
2500	0.05	20	Rent Only	0.75	SSP2 - 4.5	Low C Value	NA	20.01	29.7926
2050	0	20	Rent Only	0.75	SSP2 - 4.5	Medium C Value	NA	134.661	83.8417
2075	0	20	Rent Only	0.75	SSP2 - 4.5	Medium C Value	NA	162.213	187.658
2100	0	20	Rent Only	0.75	SSP2 - 4.5	Medium C Value	NA	170.344	320.682
2200	0	20	Rent Only	0.75	SSP2 - 4.5	Medium C Value	NA	183.983	1261.72
2300	0	20	Rent Only	0.75	SSP2 - 4.5	Medium C Value	NA	168.591	2319.15
2400	0	20	Rent Only	0.75	SSP2 - 4.5	Medium C Value	NA	53.1957	2687.54
2500	0	20	Rent Only	0.75	SSP2 - 4.5	Medium C Value	NA	20.01	2738.32
2050	0.025	20	Rent Only	0.75	SSP2 - 4.5	Medium C Value	NA	134.661	61.7825
2075	0.025	20	Rent Only	0.75	SSP2 - 4.5	Medium C Value	NA	162.213	102.531
2100	0.025	20	Rent Only	0.75	SSP2 - 4.5	Medium C Value	NA	170.344	130.694
2200	0.025	20	Rent Only	0.75	SSP2 - 4.5	Medium C Value	NA	183.983	177.76
2300	0.025	20	Rent Only	0.75	SSP2 - 4.5	Medium C Value	NA	168.591	183.097
2400	0.025	20	Rent Only	0.75	SSP2 - 4.5	Medium C Value	NA	53.1957	183.297
2500	0.025	20	Rent Only	0.75	SSP2 - 4.5	Medium C Value	NA	20.01	183.299
2050	0.05	20	Rent Only	0.75	SSP2 - 4.5	Medium C Value	NA	134.661	47.3889
2075	0.05	20	Rent Only	0.75	SSP2 - 4.5	Medium C Value	NA	162.213	64.2503
2100	0.05	20	Rent Only	0.75	SSP2 - 4.5	Medium C Value	NA	170.344	70.6305
2200	0.05	20	Rent Only	0.75	SSP2 - 4.5	Medium C Value	NA	183.983	74.4
2300	0.05	20	Rent Only	0.75	SSP2 - 4.5	Medium C Value	NA	168.591	74.4432
2400	0.05	20	Rent Only	0.75	SSP2 - 4.5	Medium C Value	NA	53.1957	74.4434
2500	0.05	20	Rent Only	0.75	SSP2 - 4.5	Medium C Value	NA	20.01	74.4434
2050	0	20	Rent Only	0.75	SSP2 - 4.5	High C Value	NA	134.661	134.147
2075	0	20	Rent Only	0.75	SSP2 - 4.5	High C Value	NA	162.213	300.252
2100	0	20	Rent Only	0.75	SSP2 - 4.5	High C Value	NA	170.344	513.091
2200	0	20	Rent Only	0.75	SSP2 - 4.5	High C Value	NA	183.983	2129.09
2300	0	20	Rent Only	0.75	SSP2 - 4.5	High C Value	NA	168.591	4243.96
2400	0	20	Rent Only	0.75	SSP2 - 4.5	High C Value	NA	53.1957	4980.74
2500	0	20	Rent Only	0.75	SSP2 - 4.5	High C Value	NA	20.01	5082.29
2050	0.025	20	Rent Only	0.75	SSP2 - 4.5	High C Value	NA	134.661	98.8519
2075	0.025	20	Rent Only	0.75	SSP2 - 4.5	High C Value	NA	162.213	164.049
2100	0.025	20	Rent Only	0.75	SSP2 - 4.5	High C Value	NA	170.344	209.111
2200	0.025	20	Rent Only	0.75	SSP2 - 4.5	High C Value	NA	183.983	286.463
2300	0.025	20	Rent Only	0.75	SSP2 - 4.5	High C Value	NA	168.591	297.139
2400	0.025	20	Rent Only	0.75	SSP2 - 4.5	High C Value	NA	53.1957	297.537
2500	0.025	20	Rent Only	0.75	SSP2 - 4.5	High C Value	NA	20.01	297.542
2050	0.05	20	Rent Only	0.75	SSP2 - 4.5	High C Value	NA	134.661	75.8223
2075	0.05	20	Rent Only	0.75	SSP2 - 4.5	High C Value	NA	162.213	102.8
2100	0.05	20	Rent Only	0.75	SSP2 - 4.5	High C Value	NA	170.344	113.009
2200	0.05	20	Rent Only	0.75	SSP2 - 4.5	High C Value	NA	183.983	119.084
2300	0.05	20	Rent Only	0.75	SSP2 - 4.5	High C Value	NA	168.591	119.17
2400	0.05	20	Rent Only	0.75	SSP2 - 4.5	High C Value	NA	53.1957	119.17
2500	0.05	20	Rent Only	0.75	SSP2 - 4.5	High C Value	NA	20.01	119.17
2050	0	20	Rent Only	1	SSP2 - 4.5	Low C Value	NA	134.854	33.5854
2075	0	20	Rent Only	1	SSP2 - 4.5	Low C Value	NA	162.528	75.1976
2100	0	20	Rent Only	1	SSP2 - 4.5	Low C Value	NA	170.804	128.562
2200	0	20	Rent Only	1	SSP2 - 4.5	Low C Value	NA	185.986	536.058
2300	0	20	Rent Only	1	SSP2 - 4.5	Low C Value	NA	200.035	1104.81
2400	0	20	Rent Only	1	SSP2 - 4.5	Low C Value	NA	208.656	1673.56
2500	0	20	Rent Only	1	SSP2 - 4.5	Low C Value	NA	214.005	2236.62
2050	0.025	20	Rent Only	1	SSP2 - 4.5	Low C Value	NA	134.854	24.7483
2075	0.025	20	Rent Only	1	SSP2 - 4.5	Low C Value	NA	162.528	41.0806
2100	0.025	20	Rent Only	1	SSP2 - 4.5	Low C Value	NA	170.804	52.3782
2200	0.025	20	Rent Only	1	SSP2 - 4.5	Low C Value	NA	185.986	71.8424
2300	0.025	20	Rent Only	1	SSP2 - 4.5	Low C Value	NA	200.035	74.6087
2400	0.025	20	Rent Only	1	SSP2 - 4.5	Low C Value	NA	208.656	74.8428
2500	0.025	20	Rent Only	1	SSP2 - 4.5	Low C Value	NA	214.005	74.8626
2050	0.05	20	Rent Only	1	SSP2 - 4.5	Low C Value	NA	134.854	18.9822
2075	0.05	20	Rent Only	1	SSP2 - 4.5	Low C Value	NA	162.528	25.7401
2100	0.05	20	Rent Only	1	SSP2 - 4.5	Low C Value	NA	170.804	28.2994
2200	0.05	20	Rent Only	1	SSP2 - 4.5	Low C Value	NA	185.986	29.8259
2300	0.05	20	Rent Only	1	SSP2 - 4.5	Low C Value	NA	200.035	29.848
2400	0.05	20	Rent Only	1	SSP2 - 4.5	Low C Value	NA	208.656	29.8482
2500	0.05	20	Rent Only	1	SSP2 - 4.5	Low C Value	NA	214.005	29.8482
2050	0	20	Rent Only	1	SSP2 - 4.5	Medium C Value	NA	134.854	83.9635
2075	0	20	Rent Only	1	SSP2 - 4.5	Medium C Value	NA	162.528	187.994
2100	0	20	Rent Only	1	SSP2 - 4.5	Medium C Value	NA	170.804	321.406
2200	0	20	Rent Only	1	SSP2 - 4.5	Medium C Value	NA	185.986	1270.33
2300	0	20	Rent Only	1	SSP2 - 4.5	Medium C Value	NA	200.035	2407.83
2400	0	20	Rent Only	1	SSP2 - 4.5	Medium C Value	NA	208.656	3545.33
2500	0	20	Rent Only	1	SSP2 - 4.5	Medium C Value	NA	214.005	4671.46
2050	0.025	20	Rent Only	1	SSP2 - 4.5	Medium C Value	NA	134.854	61.8707
2075	0.025	20	Rent Only	1	SSP2 - 4.5	Medium C Value	NA	162.528	102.702
2100	0.025	20	Rent Only	1	SSP2 - 4.5	Medium C Value	NA	170.804	130.945
2200	0.025	20	Rent Only	1	SSP2 - 4.5	Medium C Value	NA	185.986	178.311
2300	0.025	20	Rent Only	1	SSP2 - 4.5	Medium C Value	NA	200.035	183.844
2400	0.025	20	Rent Only	1	SSP2 - 4.5	Medium C Value	NA	208.656	184.312
2500	0.025	20	Rent Only	1	SSP2 - 4.5	Medium C Value	NA	214.005	184.351
2050	0.05	20	Rent Only	1	SSP2 - 4.5	Medium C Value	NA	134.854	47.4556
2075	0.05	20	Rent Only	1	SSP2 - 4.5	Medium C Value	NA	162.528	64.3504
2100	0.05	20	Rent Only	1	SSP2 - 4.5	Medium C Value	NA	170.804	70.7485
2200	0.05	20	Rent Only	1	SSP2 - 4.5	Medium C Value	NA	185.986	74.5372
2300	0.05	20	Rent Only	1	SSP2 - 4.5	Medium C Value	NA	200.035	74.5814
2400	0.05	20	Rent Only	1	SSP2 - 4.5	Medium C Value	NA	208.656	74.5817
2500	0.05	20	Rent Only	1	SSP2 - 4.5	Medium C Value	NA	214.005	74.5817
2050	0	20	Rent Only	1	SSP2 - 4.5	High C Value	NA	134.854	134.342
2075	0	20	Rent Only	1	SSP2 - 4.5	High C Value	NA	162.528	300.791
2100	0	20	Rent Only	1	SSP2 - 4.5	High C Value	NA	170.804	514.25
2200	0	20	Rent Only	1	SSP2 - 4.5	High C Value	NA	185.986	2144.23
2300	0	20	Rent Only	1	SSP2 - 4.5	High C Value	NA	200.035	4419.23
2400	0	20	Rent Only	1	SSP2 - 4.5	High C Value	NA	208.656	6694.23
2500	0	20	Rent Only	1	SSP2 - 4.5	High C Value	NA	214.005	8946.48
2050	0.025	20	Rent Only	1	SSP2 - 4.5	High C Value	NA	134.854	98.9931
2075	0.025	20	Rent Only	1	SSP2 - 4.5	High C Value	NA	162.528	164.322
2100	0.025	20	Rent Only	1	SSP2 - 4.5	High C Value	NA	170.804	209.513
2200	0.025	20	Rent Only	1	SSP2 - 4.5	High C Value	NA	185.986	287.37
2300	0.025	20	Rent Only	1	SSP2 - 4.5	High C Value	NA	200.035	298.435
2400	0.025	20	Rent Only	1	SSP2 - 4.5	High C Value	NA	208.656	299.371
2500	0.025	20	Rent Only	1	SSP2 - 4.5	High C Value	NA	214.005	299.45
2050	0.05	20	Rent Only	1	SSP2 - 4.5	High C Value	NA	134.854	75.9289
2075	0.05	20	Rent Only	1	SSP2 - 4.5	High C Value	NA	162.528	102.961
2100	0.05	20	Rent Only	1	SSP2 - 4.5	High C Value	NA	170.804	113.198
2200	0.05	20	Rent Only	1	SSP2 - 4.5	High C Value	NA	185.986	119.304
2300	0.05	20	Rent Only	1	SSP2 - 4.5	High C Value	NA	200.035	119.392
2400	0.05	20	Rent Only	1	SSP2 - 4.5	High C Value	NA	208.656	119.393
2500	0.05	20	Rent Only	1	SSP2 - 4.5	High C Value	NA	214.005	119.393
2050	0	20	Rent Only	1	SSP1 - 2.6	Low C Value	NA	141.354	33.5854
2075	0	20	Rent Only	1	SSP1 - 2.6	Low C Value	NA	180.368	75.1976
2100	0	20	Rent Only	1	SSP1 - 2.6	Low C Value	NA	194.782	128.562
2200	0	20	Rent Only	1	SSP1 - 2.6	Low C Value	NA	208.985	536.058
2300	0	20	Rent Only	1	SSP1 - 2.6	Low C Value	NA	223.332	1104.81
2400	0	20	Rent Only	1	SSP1 - 2.6	Low C Value	NA	228.479	1673.56
2500	0	20	Rent Only	1	SSP1 - 2.6	Low C Value	NA	227.544	2236.62
2050	0.025	20	Rent Only	1	SSP1 - 2.6	Low C Value	NA	141.354	24.7483
2075	0.025	20	Rent Only	1	SSP1 - 2.6	Low C Value	NA	180.368	41.0806
2100	0.025	20	Rent Only	1	SSP1 - 2.6	Low C Value	NA	194.782	52.3782
2200	0.025	20	Rent Only	1	SSP1 - 2.6	Low C Value	NA	208.985	71.8424
2300	0.025	20	Rent Only	1	SSP1 - 2.6	Low C Value	NA	223.332	74.6087
2400	0.025	20	Rent Only	1	SSP1 - 2.6	Low C Value	NA	228.479	74.8428
2500	0.025	20	Rent Only	1	SSP1 - 2.6	Low C Value	NA	227.544	74.8626
2050	0.05	20	Rent Only	1	SSP1 - 2.6	Low C Value	NA	141.354	18.9822
2075	0.05	20	Rent Only	1	SSP1 - 2.6	Low C Value	NA	180.368	25.7401
2100	0.05	20	Rent Only	1	SSP1 - 2.6	Low C Value	NA	194.782	28.2994
2200	0.05	20	Rent Only	1	SSP1 - 2.6	Low C Value	NA	208.985	29.8259
2300	0.05	20	Rent Only	1	SSP1 - 2.6	Low C Value	NA	223.332	29.848
2400	0.05	20	Rent Only	1	SSP1 - 2.6	Low C Value	NA	228.479	29.8482
2500	0.05	20	Rent Only	1	SSP1 - 2.6	Low C Value	NA	227.544	29.8482
2050	0	20	Rent Only	1	SSP1 - 2.6	Medium C Value	NA	141.354	83.9635
2075	0	20	Rent Only	1	SSP1 - 2.6	Medium C Value	NA	180.368	187.994
2100	0	20	Rent Only	1	SSP1 - 2.6	Medium C Value	NA	194.782	321.406
2200	0	20	Rent Only	1	SSP1 - 2.6	Medium C Value	NA	208.985	1270.33
2300	0	20	Rent Only	1	SSP1 - 2.6	Medium C Value	NA	223.332	2407.83
2400	0	20	Rent Only	1	SSP1 - 2.6	Medium C Value	NA	228.479	3545.33
2500	0	20	Rent Only	1	SSP1 - 2.6	Medium C Value	NA	227.544	4671.46
2050	0.025	20	Rent Only	1	SSP1 - 2.6	Medium C Value	NA	141.354	61.8707
2075	0.025	20	Rent Only	1	SSP1 - 2.6	Medium C Value	NA	180.368	102.702
2100	0.025	20	Rent Only	1	SSP1 - 2.6	Medium C Value	NA	194.782	130.945
2200	0.025	20	Rent Only	1	SSP1 - 2.6	Medium C Value	NA	208.985	178.311
2300	0.025	20	Rent Only	1	SSP1 - 2.6	Medium C Value	NA	223.332	183.844
2400	0.025	20	Rent Only	1	SSP1 - 2.6	Medium C Value	NA	228.479	184.312
2500	0.025	20	Rent Only	1	SSP1 - 2.6	Medium C Value	NA	227.544	184.351
2050	0.05	20	Rent Only	1	SSP1 - 2.6	Medium C Value	NA	141.354	47.4556
2075	0.05	20	Rent Only	1	SSP1 - 2.6	Medium C Value	NA	180.368	64.3504
2100	0.05	20	Rent Only	1	SSP1 - 2.6	Medium C Value	NA	194.782	70.7485
2200	0.05	20	Rent Only	1	SSP1 - 2.6	Medium C Value	NA	208.985	74.5372
2300	0.05	20	Rent Only	1	SSP1 - 2.6	Medium C Value	NA	223.332	74.5814
2400	0.05	20	Rent Only	1	SSP1 - 2.6	Medium C Value	NA	228.479	74.5817
2500	0.05	20	Rent Only	1	SSP1 - 2.6	Medium C Value	NA	227.544	74.5817
2050	0	20	Rent Only	1	SSP1 - 2.6	High C Value	NA	141.354	134.342
2075	0	20	Rent Only	1	SSP1 - 2.6	High C Value	NA	180.368	300.791
2100	0	20	Rent Only	1	SSP1 - 2.6	High C Value	NA	194.782	514.25
2200	0	20	Rent Only	1	SSP1 - 2.6	High C Value	NA	208.985	2144.23
2300	0	20	Rent Only	1	SSP1 - 2.6	High C Value	NA	223.332	4419.23
2400	0	20	Rent Only	1	SSP1 - 2.6	High C Value	NA	228.479	6694.23
2500	0	20	Rent Only	1	SSP1 - 2.6	High C Value	NA	227.544	8946.48
2050	0.025	20	Rent Only	1	SSP1 - 2.6	High C Value	NA	141.354	98.9931
2075	0.025	20	Rent Only	1	SSP1 - 2.6	High C Value	NA	180.368	164.322
2100	0.025	20	Rent Only	1	SSP1 - 2.6	High C Value	NA	194.782	209.513
2200	0.025	20	Rent Only	1	SSP1 - 2.6	High C Value	NA	208.985	287.37
2300	0.025	20	Rent Only	1	SSP1 - 2.6	High C Value	NA	223.332	298.435
2400	0.025	20	Rent Only	1	SSP1 - 2.6	High C Value	NA	228.479	299.371
2500	0.025	20	Rent Only	1	SSP1 - 2.6	High C Value	NA	227.544	299.45
2050	0.05	20	Rent Only	1	SSP1 - 2.6	High C Value	NA	141.354	75.9289
2075	0.05	20	Rent Only	1	SSP1 - 2.6	High C Value	NA	180.368	102.961
2100	0.05	20	Rent Only	1	SSP1 - 2.6	High C Value	NA	194.782	113.198
2200	0.05	20	Rent Only	1	SSP1 - 2.6	High C Value	NA	208.985	119.304
2300	0.05	20	Rent Only	1	SSP1 - 2.6	High C Value	NA	223.332	119.392
2400	0.05	20	Rent Only	1	SSP1 - 2.6	High C Value	NA	228.479	119.393
2500	0.05	20	Rent Only	1	SSP1 - 2.6	High C Value	NA	227.544	119.393
2050	0	5	Rent Only	0	SSP1 - 2.6	Low C Value	NA	110.498	25.0466
2075	0	5	Rent Only	0	SSP1 - 2.6	Low C Value	NA	24.2034	25.0466
2100	0	5	Rent Only	0	SSP1 - 2.6	Low C Value	NA	4.63433	25.0466
2200	0	5	Rent Only	0	SSP1 - 2.6	Low C Value	NA	3.25923	25.0466
2300	0	5	Rent Only	0	SSP1 - 2.6	Low C Value	NA	2.62889	25.0466
2400	0	5	Rent Only	0	SSP1 - 2.6	Low C Value	NA	1.72877	25.0466
2500	0	5	Rent Only	0	SSP1 - 2.6	Low C Value	NA	1.11773	25.0466
2050	0.025	5	Rent Only	0	SSP1 - 2.6	Low C Value	NA	110.498	19.8484
2075	0.025	5	Rent Only	0	SSP1 - 2.6	Low C Value	NA	24.2034	19.8484
2100	0.025	5	Rent Only	0	SSP1 - 2.6	Low C Value	NA	4.63433	19.8484
2200	0.025	5	Rent Only	0	SSP1 - 2.6	Low C Value	NA	3.25923	19.8484
2300	0.025	5	Rent Only	0	SSP1 - 2.6	Low C Value	NA	2.62889	19.8484
2400	0.025	5	Rent Only	0	SSP1 - 2.6	Low C Value	NA	1.72877	19.8484
2500	0.025	5	Rent Only	0	SSP1 - 2.6	Low C Value	NA	1.11773	19.8484
2050	0.05	5	Rent Only	0	SSP1 - 2.6	Low C Value	NA	110.498	16.1277
2075	0.05	5	Rent Only	0	SSP1 - 2.6	Low C Value	NA	24.2034	16.1277
2100	0.05	5	Rent Only	0	SSP1 - 2.6	Low C Value	NA	4.63433	16.1277
2200	0.05	5	Rent Only	0	SSP1 - 2.6	Low C Value	NA	3.25923	16.1277
2300	0.05	5	Rent Only	0	SSP1 - 2.6	Low C Value	NA	2.62889	16.1277
2400	0.05	5	Rent Only	0	SSP1 - 2.6	Low C Value	NA	1.72877	16.1277
2500	0.05	5	Rent Only	0	SSP1 - 2.6	Low C Value	NA	1.11773	16.1277
2050	0	5	Rent Only	0	SSP1 - 2.6	Medium C Value	NA	110.498	62.6165
2075	0	5	Rent Only	0	SSP1 - 2.6	Medium C Value	NA	24.2034	62.6165
2100	0	5	Rent Only	0	SSP1 - 2.6	Medium C Value	NA	4.63433	62.6165
2200	0	5	Rent Only	0	SSP1 - 2.6	Medium C Value	NA	3.25923	62.6165
2300	0	5	Rent Only	0	SSP1 - 2.6	Medium C Value	NA	2.62889	62.6165
2400	0	5	Rent Only	0	SSP1 - 2.6	Medium C Value	NA	1.72877	62.6165
2500	0	5	Rent Only	0	SSP1 - 2.6	Medium C Value	NA	1.11773	62.6165
2050	0.025	5	Rent Only	0	SSP1 - 2.6	Medium C Value	NA	110.498	49.621
2075	0.025	5	Rent Only	0	SSP1 - 2.6	Medium C Value	NA	24.2034	49.621
2100	0.025	5	Rent Only	0	SSP1 - 2.6	Medium C Value	NA	4.63433	49.621
2200	0.025	5	Rent Only	0	SSP1 - 2.6	Medium C Value	NA	3.25923	49.621
2300	0.025	5	Rent Only	0	SSP1 - 2.6	Medium C Value	NA	2.62889	49.621
2400	0.025	5	Rent Only	0	SSP1 - 2.6	Medium C Value	NA	1.72877	49.621
2500	0.025	5	Rent Only	0	SSP1 - 2.6	Medium C Value	NA	1.11773	49.621
2050	0.05	5	Rent Only	0	SSP1 - 2.6	Medium C Value	NA	110.498	40.3194
2075	0.05	5	Rent Only	0	SSP1 - 2.6	Medium C Value	NA	24.2034	40.3194
2100	0.05	5	Rent Only	0	SSP1 - 2.6	Medium C Value	NA	4.63433	40.3194
2200	0.05	5	Rent Only	0	SSP1 - 2.6	Medium C Value	NA	3.25923	40.3194
2300	0.05	5	Rent Only	0	SSP1 - 2.6	Medium C Value	NA	2.62889	40.3194
2400	0.05	5	Rent Only	0	SSP1 - 2.6	Medium C Value	NA	1.72877	40.3194
2500	0.05	5	Rent Only	0	SSP1 - 2.6	Medium C Value	NA	1.11773	40.3194
2050	0	5	Rent Only	0	SSP1 - 2.6	High C Value	NA	110.498	100.186
2075	0	5	Rent Only	0	SSP1 - 2.6	High C Value	NA	24.2034	100.186
2100	0	5	Rent Only	0	SSP1 - 2.6	High C Value	NA	4.63433	100.186
2200	0	5	Rent Only	0	SSP1 - 2.6	High C Value	NA	3.25923	100.186
2300	0	5	Rent Only	0	SSP1 - 2.6	High C Value	NA	2.62889	100.186
2400	0	5	Rent Only	0	SSP1 - 2.6	High C Value	NA	1.72877	100.186
2500	0	5	Rent Only	0	SSP1 - 2.6	High C Value	NA	1.11773	100.186
2050	0.025	5	Rent Only	0	SSP1 - 2.6	High C Value	NA	110.498	79.3937
2075	0.025	5	Rent Only	0	SSP1 - 2.6	High C Value	NA	24.2034	79.3937
2100	0.025	5	Rent Only	0	SSP1 - 2.6	High C Value	NA	4.63433	79.3937
2200	0.025	5	Rent Only	0	SSP1 - 2.6	High C Value	NA	3.25923	79.3937
2300	0.025	5	Rent Only	0	SSP1 - 2.6	High C Value	NA	2.62889	79.3937
2400	0.025	5	Rent Only	0	SSP1 - 2.6	High C Value	NA	1.72877	79.3937
2500	0.025	5	Rent Only	0	SSP1 - 2.6	High C Value	NA	1.11773	79.3937
2050	0.05	5	Rent Only	0	SSP1 - 2.6	High C Value	NA	110.498	64.511
2075	0.05	5	Rent Only	0	SSP1 - 2.6	High C Value	NA	24.2034	64.511
2100	0.05	5	Rent Only	0	SSP1 - 2.6	High C Value	NA	4.63433	64.511
2200	0.05	5	Rent Only	0	SSP1 - 2.6	High C Value	NA	3.25923	64.511
2300	0.05	5	Rent Only	0	SSP1 - 2.6	High C Value	NA	2.62889	64.511
2400	0.05	5	Rent Only	0	SSP1 - 2.6	High C Value	NA	1.72877	64.511
2500	0.05	5	Rent Only	0	SSP1 - 2.6	High C Value	NA	1.11773	64.511
2050	0	5	Rent Only	0	SSP2 - 4.5	Low C Value	NA	106.006	25.0466
2075	0	5	Rent Only	0	SSP2 - 4.5	Low C Value	NA	24.0178	25.0466
2100	0	5	Rent Only	0	SSP2 - 4.5	Low C Value	NA	6.48179	25.0466
2200	0	5	Rent Only	0	SSP2 - 4.5	Low C Value	NA	2.62773	25.0466
2300	0	5	Rent Only	0	SSP2 - 4.5	Low C Value	NA	2.162	25.0466
2400	0	5	Rent Only	0	SSP2 - 4.5	Low C Value	NA	1.60762	25.0466
2500	0	5	Rent Only	0	SSP2 - 4.5	Low C Value	NA	1.18773	25.0466
2050	0.025	5	Rent Only	0	SSP2 - 4.5	Low C Value	NA	106.006	19.8484
2075	0.025	5	Rent Only	0	SSP2 - 4.5	Low C Value	NA	24.0178	19.8484
2100	0.025	5	Rent Only	0	SSP2 - 4.5	Low C Value	NA	6.48179	19.8484
2200	0.025	5	Rent Only	0	SSP2 - 4.5	Low C Value	NA	2.62773	19.8484
2300	0.025	5	Rent Only	0	SSP2 - 4.5	Low C Value	NA	2.162	19.8484
2400	0.025	5	Rent Only	0	SSP2 - 4.5	Low C Value	NA	1.60762	19.8484
2500	0.025	5	Rent Only	0	SSP2 - 4.5	Low C Value	NA	1.18773	19.8484
2050	0.05	5	Rent Only	0	SSP2 - 4.5	Low C Value	NA	106.006	16.1277
2075	0.05	5	Rent Only	0	SSP2 - 4.5	Low C Value	NA	24.0178	16.1277
2100	0.05	5	Rent Only	0	SSP2 - 4.5	Low C Value	NA	6.48179	16.1277
2200	0.05	5	Rent Only	0	SSP2 - 4.5	Low C Value	NA	2.62773	16.1277
2300	0.05	5	Rent Only	0	SSP2 - 4.5	Low C Value	NA	2.162	16.1277
2400	0.05	5	Rent Only	0	SSP2 - 4.5	Low C Value	NA	1.60762	16.1277
2500	0.05	5	Rent Only	0	SSP2 - 4.5	Low C Value	NA	1.18773	16.1277
2050	0	5	Rent Only	0	SSP2 - 4.5	Medium C Value	NA	106.006	62.6165
2075	0	5	Rent Only	0	SSP2 - 4.5	Medium C Value	NA	24.0178	62.6165
2100	0	5	Rent Only	0	SSP2 - 4.5	Medium C Value	NA	6.48179	62.6165
2200	0	5	Rent Only	0	SSP2 - 4.5	Medium C Value	NA	2.62773	62.6165
2300	0	5	Rent Only	0	SSP2 - 4.5	Medium C Value	NA	2.162	62.6165
2400	0	5	Rent Only	0	SSP2 - 4.5	Medium C Value	NA	1.60762	62.6165
2500	0	5	Rent Only	0	SSP2 - 4.5	Medium C Value	NA	1.18773	62.6165
2050	0.025	5	Rent Only	0	SSP2 - 4.5	Medium C Value	NA	106.006	49.621
2075	0.025	5	Rent Only	0	SSP2 - 4.5	Medium C Value	NA	24.0178	49.621
2100	0.025	5	Rent Only	0	SSP2 - 4.5	Medium C Value	NA	6.48179	49.621
2200	0.025	5	Rent Only	0	SSP2 - 4.5	Medium C Value	NA	2.62773	49.621
2300	0.025	5	Rent Only	0	SSP2 - 4.5	Medium C Value	NA	2.162	49.621
2400	0.025	5	Rent Only	0	SSP2 - 4.5	Medium C Value	NA	1.60762	49.621
2500	0.025	5	Rent Only	0	SSP2 - 4.5	Medium C Value	NA	1.18773	49.621
2050	0.05	5	Rent Only	0	SSP2 - 4.5	Medium C Value	NA	106.006	40.3194
2075	0.05	5	Rent Only	0	SSP2 - 4.5	Medium C Value	NA	24.0178	40.3194
2100	0.05	5	Rent Only	0	SSP2 - 4.5	Medium C Value	NA	6.48179	40.3194
2200	0.05	5	Rent Only	0	SSP2 - 4.5	Medium C Value	NA	2.62773	40.3194
2300	0.05	5	Rent Only	0	SSP2 - 4.5	Medium C Value	NA	2.162	40.3194
2400	0.05	5	Rent Only	0	SSP2 - 4.5	Medium C Value	NA	1.60762	40.3194
2500	0.05	5	Rent Only	0	SSP2 - 4.5	Medium C Value	NA	1.18773	40.3194
2050	0	5	Rent Only	0	SSP2 - 4.5	High C Value	NA	106.006	100.186
2075	0	5	Rent Only	0	SSP2 - 4.5	High C Value	NA	24.0178	100.186
2100	0	5	Rent Only	0	SSP2 - 4.5	High C Value	NA	6.48179	100.186
2200	0	5	Rent Only	0	SSP2 - 4.5	High C Value	NA	2.62773	100.186
[truncated: 23,201 more rows]

## Sheet: Summaries- 2.5% discount, SSP1
Renewal Rate	DACdiffusion	Year of Interest	Mean NPV (Net Present Value)	Max NPV (Net Present Value)	Min NPV (Net Present Value)	Mean temperature reduction	Mean NPV per warming reduced	Minimum NPV per warming reduced	Maximum NPV per warming reduced
			(Billion USD)	(Billion USD)	(Billion USD)	(micro degree C)	(Billion USD per microdegree C)	(Billion USD per microdegree C)	(Billion USD per microdegree C)
0	Buy Only	2050	192.945	268.882	116.521	141.354	1.36497	0.82432	1.90218
0	Buy Only	2075	211.961	298.667	124.939	170.789	1.24107	0.731541	1.74875
0	Buy Only	2100	211.961	298.667	124.939	171.429	1.23644	0.728809	1.74222
0	Buy Only	2200	211.961	298.667	124.939	181.616	1.16709	0.68793	1.6445
0	Buy Only	2300	211.961	298.667	124.939	193.922	1.09303	0.644276	1.54014
0	Buy Only	2400	211.961	298.667	124.939	198.127	1.06982	0.6306	1.50745
0	Buy Only	2500	211.961	298.667	124.939	197.148	1.07514	0.633733	1.51494
0	Logistic Growth (2050)	2050	86.28	130.777	41.609	141.354	0.610381	0.29436	0.925168
0	Logistic Growth (2050)	2075	105.314	160.604	50.0177	170.774	0.616684	0.292888	0.940448
0	Logistic Growth (2050)	2100	105.314	160.604	50.0177	171.414	0.614383	0.291795	0.93694
0	Logistic Growth (2050)	2200	105.314	160.604	50.0177	181.6	0.579919	0.275427	0.884383
0	Logistic Growth (2050)	2300	105.314	160.604	50.0177	193.905	0.543119	0.257949	0.828262
0	Logistic Growth (2050)	2400	105.314	160.604	50.0177	198.11	0.531591	0.252474	0.810681
0	Logistic Growth (2050)	2500	105.314	160.604	50.0177	197.131	0.534233	0.253729	0.81471
0	Logistic Growth (2075)	2050	68.1897	107.188	29.1512	141.354	0.482402	0.206227	0.758294
0	Logistic Growth (2075)	2075	89.0936	140.364	37.8963	163.908	0.543559	0.231205	0.856361
0	Logistic Growth (2075)	2100	89.0936	140.364	37.8963	162.751	0.547422	0.232848	0.862448
0	Logistic Growth (2075)	2200	89.0936	140.364	37.8963	173.056	0.514825	0.218983	0.811091
0	Logistic Growth (2075)	2300	89.0936	140.364	37.8963	184.715	0.48233	0.205161	0.759897
0	Logistic Growth (2075)	2400	89.0936	140.364	37.8963	188.657	0.472251	0.200874	0.744018
0	Logistic Growth (2075)	2500	89.0936	140.364	37.8963	187.685	0.474698	0.201915	0.747873
0	Rent Only	2050	61.8707	98.9931	24.7483	141.354	0.437699	0.17508	0.700318
0	Rent Only	2075	86.5712	138.514	34.6285	109.393	0.791381	0.316552	1.26621
0	Rent Only	2100	86.5712	138.514	34.6285	21.7421	3.98173	1.59269	6.37077
0	Rent Only	2200	86.5712	138.514	34.6285	6.18408	13.999	5.59961	22.3984
0	Rent Only	2300	86.5712	138.514	34.6285	5.4118	15.9968	6.3987	25.5948
0	Rent Only	2400	86.5712	138.514	34.6285	3.57666	24.2044	9.68178	38.7271
0	Rent Only	2500	86.5712	138.514	34.6285	2.31182	37.4471	14.9789	59.9154
0.25	Buy Only	2050	192.945	268.882	116.521	141.354	1.36497	0.82432	1.90218
0.25	Buy Only	2075	216.252	305.746	126.618	180.368	1.19895	0.701998	1.69513
0.25	Buy Only	2100	216.252	305.746	126.618	182.426	1.18542	0.694077	1.676
0.25	Buy Only	2200	216.252	305.746	126.618	192.493	1.12343	0.657778	1.58835
0.25	Buy Only	2300	216.252	305.746	126.618	205.621	1.0517	0.615783	1.48694
0.25	Buy Only	2400	216.252	305.746	126.618	210.159	1.02899	0.602486	1.45483
0.25	Buy Only	2500	216.252	305.746	126.618	209.169	1.03386	0.605338	1.46172
0.25	Logistic Growth (2050)	2050	86.28	130.777	41.609	141.354	0.610381	0.29436	0.925168
0.25	Logistic Growth (2050)	2075	109.607	167.688	51.6976	180.368	0.607687	0.286624	0.929704
0.25	Logistic Growth (2050)	2100	109.607	167.689	51.6976	182.425	0.600832	0.283391	0.919217
0.25	Logistic Growth (2050)	2200	109.607	167.689	51.6976	192.492	0.56941	0.26857	0.871144
0.25	Logistic Growth (2050)	2300	109.607	167.689	51.6976	205.62	0.533056	0.251423	0.815526
0.25	Logistic Growth (2050)	2400	109.607	167.689	51.6976	210.158	0.521546	0.245994	0.797916
0.25	Logistic Growth (2050)	2500	109.607	167.689	51.6976	209.168	0.524014	0.247158	0.801693
0.25	Logistic Growth (2075)	2050	68.1897	107.188	29.1512	141.354	0.482402	0.206227	0.758294
0.25	Logistic Growth (2075)	2075	94.6301	149.417	40.0766	180.368	0.524651	0.222194	0.828402
0.25	Logistic Growth (2075)	2100	94.7105	149.546	40.1087	180.597	0.524429	0.222089	0.82806
0.25	Logistic Growth (2075)	2200	94.7106	149.546	40.1088	190.752	0.496513	0.210267	0.783981
0.25	Logistic Growth (2075)	2300	94.7106	149.546	40.1088	203.745	0.464848	0.196858	0.733984
0.25	Logistic Growth (2075)	2400	94.7106	149.546	40.1088	208.225	0.454848	0.192622	0.718193
0.25	Logistic Growth (2075)	2500	94.7106	149.546	40.1088	207.233	0.457024	0.193544	0.721629
0.25	Rent Only	2050	61.8707	98.9931	24.7483	141.354	0.437699	0.17508	0.700318
0.25	Rent Only	2075	101.681	162.69	40.6724	180.368	0.563743	0.225497	0.901989
0.25	Rent Only	2100	105.306	168.49	42.1224	59.5254	1.76909	0.707637	2.83055
0.25	Rent Only	2200	105.404	168.646	42.1614	7.62611	13.8214	5.52856	22.1143
0.25	Rent Only	2300	105.404	168.646	42.1614	7.27589	14.4867	5.79468	23.1787
0.25	Rent Only	2400	105.404	168.646	42.1614	4.81273	21.901	8.7604	35.0416
0.25	Rent Only	2500	105.404	168.646	42.1614	3.09094	34.1008	13.6403	54.5613
0.5	Buy Only	2050	192.945	268.882	116.521	141.354	1.36497	0.82432	1.90218
0.5	Buy Only	2075	216.252	305.746	126.618	180.368	1.19895	0.701998	1.69513
0.5	Buy Only	2100	218.96	310.359	127.646	193.78	1.12994	0.658713	1.6016
0.5	Buy Only	2200	218.96	310.359	127.646	202.97	1.07878	0.628887	1.52908
0.5	Buy Only	2300	218.96	310.359	127.646	216.908	1.00946	0.588477	1.43083
0.5	Buy Only	2400	218.96	310.359	127.646	221.804	0.987177	0.575488	1.39925
0.5	Buy Only	2500	218.96	310.359	127.646	220.827	0.991543	0.578033	1.40544
0.5	Logistic Growth (2050)	2050	86.28	130.777	41.609	141.354	0.610381	0.29436	0.925168
0.5	Logistic Growth (2050)	2075	109.607	167.689	51.6976	180.368	0.607687	0.286624	0.929704
0.5	Logistic Growth (2050)	2100	112.315	172.302	52.7255	193.78	0.579601	0.272089	0.88916
0.5	Logistic Growth (2050)	2200	112.315	172.302	52.7255	202.97	0.553357	0.259769	0.8489
0.5	Logistic Growth (2050)	2300	112.315	172.302	52.7255	216.908	0.5178	0.243077	0.794352
0.5	Logistic Growth (2050)	2400	112.315	172.302	52.7255	221.804	0.506371	0.237712	0.776819
0.5	Logistic Growth (2050)	2500	112.315	172.302	52.7255	220.827	0.508611	0.238763	0.780255
0.5	Logistic Growth (2075)	2050	68.1897	107.188	29.1512	141.354	0.482402	0.206227	0.758294
0.5	Logistic Growth (2075)	2075	94.6811	149.498	40.097	180.368	0.524934	0.222307	0.828854
0.5	Logistic Growth (2075)	2100	97.7159	154.629	41.2566	193.75	0.504341	0.212938	0.798085
0.5	Logistic Growth (2075)	2200	97.7184	154.633	41.2576	202.902	0.481604	0.203338	0.762107
0.5	Logistic Growth (2075)	2300	97.7184	154.633	41.2576	216.834	0.450659	0.190272	0.713138
0.5	Logistic Growth (2075)	2400	97.7184	154.633	41.2576	221.727	0.440714	0.186074	0.697401
0.5	Logistic Growth (2075)	2500	97.7184	154.633	41.2576	220.75	0.442664	0.186897	0.700487
0.5	Rent Only	2050	61.8707	98.9931	24.7483	141.354	0.437699	0.17508	0.700318
0.5	Rent Only	2075	102.702	164.322	41.0806	180.368	0.569401	0.22776	0.911042
0.5	Rent Only	2100	128.015	204.824	51.2059	178.104	0.718764	0.287506	1.15002
0.5	Rent Only	2200	133.429	213.487	53.3717	9.23571	14.447	5.77884	23.1154
0.5	Rent Only	2300	133.43	213.488	53.3721	10.8457	12.3025	4.92103	19.6841
0.5	Rent Only	2400	133.43	213.488	53.3721	7.20955	18.5073	7.40297	29.6119
0.5	Rent Only	2500	133.43	213.488	53.3721	4.52571	29.4825	11.7931	47.1723
0.75	Buy Only	2050	192.945	268.881	116.521	141.354	1.36497	0.824321	1.90218
0.75	Buy Only	2075	216.251	305.745	126.617	180.367	1.19895	0.701999	1.69513
0.75	Buy Only	2100	219.181	310.744	127.731	194.781	1.12527	0.655768	1.59535
0.75	Buy Only	2200	219.629	311.527	127.914	208.687	1.05243	0.612944	1.49279
0.75	Buy Only	2300	219.629	311.527	127.914	223.017	0.984807	0.573559	1.39687
0.75	Buy Only	2400	219.629	311.527	127.914	228.149	0.962654	0.560657	1.36545
0.75	Buy Only	2500	219.629	311.527	127.914	227.208	0.966641	0.562979	1.37111
0.75	Logistic Growth (2050)	2050	86.2799	130.776	41.609	141.354	0.610381	0.29436	0.925168
0.75	Logistic Growth (2050)	2075	109.607	167.688	51.6975	180.367	0.607687	0.286624	0.929704
0.75	Logistic Growth (2050)	2100	112.536	172.687	52.8113	194.781	0.577758	0.271131	0.886567
0.75	Logistic Growth (2050)	2200	112.984	173.47	52.9936	208.687	0.541406	0.253938	0.831243
0.75	Logistic Growth (2050)	2300	112.984	173.47	52.9936	223.017	0.506617	0.237621	0.777831
0.75	Logistic Growth (2050)	2400	112.984	173.47	52.9936	228.149	0.495221	0.232276	0.760334
0.75	Logistic Growth (2050)	2500	112.984	173.47	52.9936	227.208	0.497272	0.233238	0.763483
0.75	Logistic Growth (2075)	2050	68.1896	107.188	29.1511	141.354	0.482402	0.206227	0.758294
0.75	Logistic Growth (2075)	2075	94.6808	149.498	40.0969	180.367	0.524934	0.222307	0.828855
0.75	Logistic Growth (2075)	2100	97.9426	155.022	41.3446	194.781	0.502834	0.212262	0.79588
0.75	Logistic Growth (2075)	2200	98.3972	155.816	41.5296	208.687	0.471506	0.199004	0.746651
0.75	Logistic Growth (2075)	2300	98.3972	155.816	41.5296	223.017	0.44121	0.186217	0.698674
0.75	Logistic Growth (2075)	2400	98.3972	155.816	41.5296	228.149	0.431285	0.182028	0.682958
0.75	Logistic Growth (2075)	2500	98.3972	155.816	41.5296	227.208	0.433071	0.182782	0.685786
0.75	Rent Only	2050	61.8706	98.9929	24.7482	141.354	0.437699	0.17508	0.700318
0.75	Rent Only	2075	102.701	164.322	41.0805	180.367	0.569402	0.227761	0.911043
0.75	Rent Only	2100	130.945	209.512	52.378	194.781	0.672268	0.268907	1.07563
0.75	Rent Only	2200	172.707	276.584	69.146	86.4717	1.99727	0.799637	3.19855
0.75	Rent Only	2300	173.461	277.877	69.4692	21.9219	7.91269	3.16894	12.6758
0.75	Rent Only	2400	173.465	277.883	69.4708	14.1088	12.2948	4.92392	19.6957
0.75	Rent Only	2500	173.465	277.883	69.4708	8.15272	21.2769	8.52118	34.0847
1	Buy Only	2050	192.945	268.882	116.521	141.354	1.36497	0.82432	1.90218
1	Buy Only	2075	216.252	305.746	126.618	180.368	1.19895	0.701998	1.69513
1	Buy Only	2100	219.182	310.745	127.732	194.782	1.12526	0.655765	1.59534
1	Buy Only	2200	219.636	311.539	127.917	208.985	1.05096	0.612085	1.49072
1	Buy Only	2300	219.636	311.539	127.917	223.332	0.983453	0.572767	1.39496
1	Buy Only	2400	219.636	311.539	127.917	228.479	0.961295	0.559862	1.36353
1	Buy Only	2500	219.636	311.539	127.917	227.544	0.965247	0.562164	1.36914
1	Logistic Growth (2050)	2050	86.28	130.777	41.609	141.354	0.610381	0.29436	0.925168
1	Logistic Growth (2050)	2075	109.607	167.689	51.6976	180.368	0.607687	0.286624	0.929704
1	Logistic Growth (2050)	2100	112.537	172.687	52.8115	194.782	0.577757	0.271131	0.886565
1	Logistic Growth (2050)	2200	112.991	173.482	52.9968	208.985	0.540666	0.253591	0.830113
1	Logistic Growth (2050)	2300	112.991	173.482	52.9969	223.332	0.505936	0.237301	0.776791
1	Logistic Growth (2050)	2400	112.991	173.482	52.9969	228.479	0.494537	0.231955	0.75929
1	Logistic Growth (2050)	2500	112.991	173.482	52.9969	227.544	0.49657	0.232909	0.762411
1	Logistic Growth (2075)	2050	68.1897	107.188	29.1512	141.354	0.482402	0.206227	0.758294
1	Logistic Growth (2075)	2075	94.6811	149.498	40.097	180.368	0.524934	0.222307	0.828854
1	Logistic Growth (2075)	2100	97.943	155.023	41.3448	194.782	0.502833	0.212261	0.795878
1	Logistic Growth (2075)	2200	98.4041	155.828	41.5328	208.985	0.470866	0.198735	0.745642
1	Logistic Growth (2075)	2300	98.4044	155.829	41.5329	223.332	0.44062	0.18597	0.697745
1	Logistic Growth (2075)	2400	98.4044	155.829	41.5329	228.479	0.430693	0.18178	0.682025
1	Logistic Growth (2075)	2500	98.4044	155.829	41.5329	227.544	0.432463	0.182527	0.684828
1	Rent Only	2050	61.8707	98.9931	24.7483	141.354	0.437699	0.17508	0.700318
1	Rent Only	2075	102.702	164.322	41.0806	180.368	0.569401	0.22776	0.911042
1	Rent Only	2100	130.945	209.513	52.3782	194.782	0.672265	0.268906	1.07562
1	Rent Only	2200	179.174	287.37	71.8424	208.985	0.857354	0.343768	1.37507
1	Rent Only	2300	185.629	298.435	74.6087	223.332	0.831181	0.334071	1.33629
1	Rent Only	2400	186.175	299.371	74.8428	228.479	0.814846	0.32757	1.31028
1	Rent Only	2500	186.222	299.45	74.8626	227.544	0.818398	0.329003	1.31601

## Sheet: Table 1
	Buy only		Rent only		Rent-then-buy
Year	Warming reduced (µ°C)	Cost (Billion USD per µ°C)	Warming reduced (µ°C)	Cost (Billion USD per µ°C)	Warming reduced (µ°C)	Cost (Billion USD per µ°C)
	0% Renewal
2050	141.354	1.84—1.01	141.354	0.19—0.75	141	0.21—0.93
2075	170.789	1.79—0.95	109.393	0.35—1.38	164—171	0.23—0.94
2100	171.429	1.79—0.95	21.7421	1.74—6.96	163—171	0.23—0.94
2500	197.148	1.55—0.83	2.31182	16.36—65.44	188—197	0.20—0.81
	50% Renewal
2050	141.354	1.01—2.63	141.354	0.18—0.73	141	0.21—0.93
2075	180.368	0.94—2.65	180.368	0.24—0.95	180	0.22—0.93
2100	193.78	0.9—2.71	178.104	0.30—1.20	194	0.21—0.89
2500	220.827	0.83—2.42	4.52571	12.33—49.35	221	0.19—0.78
	100% Renewal
2050	141	1.00—2.60	141	0.17—0.70
2075	181	0.93—2.61	181	0.23—0.91
2100	195	0.92—2.67	195	0.27—1.07
2500	228	1.37—2.19	228	0.32—1.31
