# Supplementary material for: The Value of Reversible Carbon Storage in a Zero-Emissions World
Source: Environ Sci Technol. 2026 Jun 7;60(24):17281–90. doi: 10.1021/acs.est.6c00333 (PMC13296497; doi:10.1021/acs.est.6c00333)
Supplement: Supplementary file 1 [file es6c00333_si_001.zip › experimentSSP126.csv]

	0	1	2	3	4	5	6	7	8	9	10	11	12	13	14	15	16	17	18	19	20	21	22	23	24	25	26	27	28	29	30	31	32	33	34	35	36	37	38	39	40	41	42	43	44	45	46	47	48
0	278.0515533787726	278.0515533787726	278.0515533787726	278.0515533787726	278.0515533787726	278.0515533787726	278.0515533787726	278.0515533787726	278.0515533787726	278.0515533787726	278.0515533787726	278.0515533787726	278.0515533787726	278.0515533787726	278.0515533787726	278.0515533787726	278.0515533787726	278.0515533787726	278.0515533787726	278.0515533787726	278.0515533787726	278.0515533787726	278.0515533787726	278.0515533787726	278.0515533787726	278.0515533787726	278.0515533787726	278.0515533787726	278.0515533787726	278.0515533787726	278.0515533787726	278.0515533787726	278.0515533787726	278.0515533787726	278.0515533787726	278.0515533787726	278.0515533787726	278.0515533787726	278.0515533787726	278.0515533787726	278.0515533787726	278.0515533787726	278.0515533787726	278.0515533787726	278.0515533787726	278.0515533787726	278.0515533787726	278.0515533787726	278.0515533787726
1	278.0909789653634	278.0909789653634	278.0909789653634	278.0909789653634	278.0909789653634	278.0909789653634	278.0909789653634	278.0909789653634	278.0909789653634	278.0909789653634	278.0909789653634	278.0909789653634	278.0909789653634	278.0909789653634	278.0909789653634	278.0909789653634	278.0909789653634	278.0909789653634	278.0909789653634	278.0909789653634	278.0909789653634	278.0909789653634	278.0909789653634	278.0909789653634	278.0909789653634	278.0909789653634	278.0909789653634	278.0909789653634	278.0909789653634	278.0909789653634	278.0909789653634	278.0909789653634	278.0909789653634	278.0909789653634	278.0909789653634	278.0909789653634	278.0909789653634	278.0909789653634	278.0909789653634	278.0909789653634	278.0909789653634	278.0909789653634	278.0909789653634	278.0909789653634	278.0909789653634	278.0909789653634	278.0909789653634	278.0909789653634	278.0909789653634
2	278.12638340107054	278.12638340107054	278.12638340107054	278.12638340107054	278.12638340107054	278.12638340107054	278.12638340107054	278.12638340107054	278.12638340107054	278.12638340107054	278.12638340107054	278.12638340107054	278.12638340107054	278.12638340107054	278.12638340107054	278.12638340107054	278.12638340107054	278.12638340107054	278.12638340107054	278.12638340107054	278.12638340107054	278.12638340107054	278.12638340107054	278.12638340107054	278.12638340107054	278.12638340107054	278.12638340107054	278.12638340107054	278.12638340107054	278.12638340107054	278.12638340107054	278.12638340107054	278.12638340107054	278.12638340107054	278.12638340107054	278.12638340107054	278.12638340107054	278.12638340107054	278.12638340107054	278.12638340107054	278.12638340107054	278.12638340107054	278.12638340107054	278.12638340107054	278.12638340107054	278.12638340107054	278.12638340107054	278.12638340107054	278.12638340107054
3	278.15999837456	278.15999837456	278.15999837456	278.15999837456	278.15999837456	278.15999837456	278.15999837456	278.15999837456	278.15999837456	278.15999837456	278.15999837456	278.15999837456	278.15999837456	278.15999837456	278.15999837456	278.15999837456	278.15999837456	278.15999837456	278.15999837456	278.15999837456	278.15999837456	278.15999837456	278.15999837456	278.15999837456	278.15999837456	278.15999837456	278.15999837456	278.15999837456	278.15999837456	278.15999837456	278.15999837456	278.15999837456	278.15999837456	278.15999837456	278.15999837456	278.15999837456	278.15999837456	278.15999837456	278.15999837456	278.15999837456	278.15999837456	278.15999837456	278.15999837456	278.15999837456	278.15999837456	278.15999837456	278.15999837456	278.15999837456	278.15999837456
4	278.19252879559855	278.19252879559855	278.19252879559855	278.19252879559855	278.19252879559855	278.19252879559855	278.19252879559855	278.19252879559855	278.19252879559855	278.19252879559855	278.19252879559855	278.19252879559855	278.19252879559855	278.19252879559855	278.19252879559855	278.19252879559855	278.19252879559855	278.19252879559855	278.19252879559855	278.19252879559855	278.19252879559855	278.19252879559855	278.19252879559855	278.19252879559855	278.19252879559855	278.19252879559855	278.19252879559855	278.19252879559855	278.19252879559855	278.19252879559855	278.19252879559855	278.19252879559855	278.19252879559855	278.19252879559855	278.19252879559855	278.19252879559855	278.19252879559855	278.19252879559855	278.19252879559855	278.19252879559855	278.19252879559855	278.19252879559855	278.19252879559855	278.19252879559855	278.19252879559855	278.19252879559855	278.19252879559855	278.19252879559855	278.19252879559855
5	278.22428574815126	278.22428574815126	278.22428574815126	278.22428574815126	278.22428574815126	278.22428574815126	278.22428574815126	278.22428574815126	278.22428574815126	278.22428574815126	278.22428574815126	278.22428574815126	278.22428574815126	278.22428574815126	278.22428574815126	278.22428574815126	278.22428574815126	278.22428574815126	278.22428574815126	278.22428574815126	278.22428574815126	278.22428574815126	278.22428574815126	278.22428574815126	278.22428574815126	278.22428574815126	278.22428574815126	278.22428574815126	278.22428574815126	278.22428574815126	278.22428574815126	278.22428574815126	278.22428574815126	278.22428574815126	278.22428574815126	278.22428574815126	278.22428574815126	278.22428574815126	278.22428574815126	278.22428574815126	278.22428574815126	278.22428574815126	278.22428574815126	278.22428574815126	278.22428574815126	278.22428574815126	278.22428574815126	278.22428574815126	278.22428574815126
6	278.2556368157096	278.2556368157096	278.2556368157096	278.2556368157096	278.2556368157096	278.2556368157096	278.2556368157096	278.2556368157096	278.2556368157096	278.2556368157096	278.2556368157096	278.2556368157096	278.2556368157096	278.2556368157096	278.2556368157096	278.2556368157096	278.2556368157096	278.2556368157096	278.2556368157096	278.2556368157096	278.2556368157096	278.2556368157096	278.2556368157096	278.2556368157096	278.2556368157096	278.2556368157096	278.2556368157096	278.2556368157096	278.2556368157096	278.2556368157096	278.2556368157096	278.2556368157096	278.2556368157096	278.2556368157096	278.2556368157096	278.2556368157096	278.2556368157096	278.2556368157096	278.2556368157096	278.2556368157096	278.2556368157096	278.2556368157096	278.2556368157096	278.2556368157096	278.2556368157096	278.2556368157096	278.2556368157096	278.2556368157096	278.2556368157096
7	278.2865150461188	278.2865150461188	278.2865150461188	278.2865150461188	278.2865150461188	278.2865150461188	278.2865150461188	278.2865150461188	278.2865150461188	278.2865150461188	278.2865150461188	278.2865150461188	278.2865150461188	278.2865150461188	278.2865150461188	278.2865150461188	278.2865150461188	278.2865150461188	278.2865150461188	278.2865150461188	278.2865150461188	278.2865150461188	278.2865150461188	278.2865150461188	278.2865150461188	278.2865150461188	278.2865150461188	278.2865150461188	278.2865150461188	278.2865150461188	278.2865150461188	278.2865150461188	278.2865150461188	278.2865150461188	278.2865150461188	278.2865150461188	278.2865150461188	278.2865150461188	278.2865150461188	278.2865150461188	278.2865150461188	278.2865150461188	278.2865150461188	278.2865150461188	278.2865150461188	278.2865150461188	278.2865150461188	278.2865150461188	278.2865150461188
8	278.317072867464	278.317072867464	278.317072867464	278.317072867464	278.317072867464	278.317072867464	278.317072867464	278.317072867464	278.317072867464	278.317072867464	278.317072867464	278.317072867464	278.317072867464	278.317072867464	278.317072867464	278.317072867464	278.317072867464	278.317072867464	278.317072867464	278.317072867464	278.317072867464	278.317072867464	278.317072867464	278.317072867464	278.317072867464	278.317072867464	278.317072867464	278.317072867464	278.317072867464	278.317072867464	278.317072867464	278.317072867464	278.317072867464	278.317072867464	278.317072867464	278.317072867464	278.317072867464	278.317072867464	278.317072867464	278.317072867464	278.317072867464	278.317072867464	278.317072867464	278.317072867464	278.317072867464	278.317072867464	278.317072867464	278.317072867464	278.317072867464
9	278.3474231120619	278.3474231120619	278.3474231120619	278.3474231120619	278.3474231120619	278.3474231120619	278.3474231120619	278.3474231120619	278.3474231120619	278.3474231120619	278.3474231120619	278.3474231120619	278.3474231120619	278.3474231120619	278.3474231120619	278.3474231120619	278.3474231120619	278.3474231120619	278.3474231120619	278.3474231120619	278.3474231120619	278.3474231120619	278.3474231120619	278.3474231120619	278.3474231120619	278.3474231120619	278.3474231120619	278.3474231120619	278.3474231120619	278.3474231120619	278.3474231120619	278.3474231120619	278.3474231120619	278.3474231120619	278.3474231120619	278.3474231120619	278.3474231120619	278.3474231120619	278.3474231120619	278.3474231120619	278.3474231120619	278.3474231120619	278.3474231120619	278.3474231120619	278.3474231120619	278.3474231120619	278.3474231120619	278.3474231120619	278.3474231120619
10	278.37765840920326	278.37765840920326	278.37765840920326	278.37765840920326	278.37765840920326	278.37765840920326	278.37765840920326	278.37765840920326	278.37765840920326	278.37765840920326	278.37765840920326	278.37765840920326	278.37765840920326	278.37765840920326	278.37765840920326	278.37765840920326	278.37765840920326	278.37765840920326	278.37765840920326	278.37765840920326	278.37765840920326	278.37765840920326	278.37765840920326	278.37765840920326	278.37765840920326	278.37765840920326	278.37765840920326	278.37765840920326	278.37765840920326	278.37765840920326	278.37765840920326	278.37765840920326	278.37765840920326	278.37765840920326	278.37765840920326	278.37765840920326	278.37765840920326	278.37765840920326	278.37765840920326	278.37765840920326	278.37765840920326	278.37765840920326	278.37765840920326	278.37765840920326	278.37765840920326	278.37765840920326	278.37765840920326	278.37765840920326	278.37765840920326
11	278.4080394364149	278.4080394364149	278.4080394364149	278.4080394364149	278.4080394364149	278.4080394364149	278.4080394364149	278.4080394364149	278.4080394364149	278.4080394364149	278.4080394364149	278.4080394364149	278.4080394364149	278.4080394364149	278.4080394364149	278.4080394364149	278.4080394364149	278.4080394364149	278.4080394364149	278.4080394364149	278.4080394364149	278.4080394364149	278.4080394364149	278.4080394364149	278.4080394364149	278.4080394364149	278.4080394364149	278.4080394364149	278.4080394364149	278.4080394364149	278.4080394364149	278.4080394364149	278.4080394364149	278.4080394364149	278.4080394364149	278.4080394364149	278.4080394364149	278.4080394364149	278.4080394364149	278.4080394364149	278.4080394364149	278.4080394364149	278.4080394364149	278.4080394364149	278.4080394364149	278.4080394364149	278.4080394364149	278.4080394364149	278.4080394364149
12	278.4384055752104	278.4384055752104	278.4384055752104	278.4384055752104	278.4384055752104	278.4384055752104	278.4384055752104	278.4384055752104	278.4384055752104	278.4384055752104	278.4384055752104	278.4384055752104	278.4384055752104	278.4384055752104	278.4384055752104	278.4384055752104	278.4384055752104	278.4384055752104	278.4384055752104	278.4384055752104	278.4384055752104	278.4384055752104	278.4384055752104	278.4384055752104	278.4384055752104	278.4384055752104	278.4384055752104	278.4384055752104	278.4384055752104	278.4384055752104	278.4384055752104	278.4384055752104	278.4384055752104	278.4384055752104	278.4384055752104	278.4384055752104	278.4384055752104	278.4384055752104	278.4384055752104	278.4384055752104	278.4384055752104	278.4384055752104	278.4384055752104	278.4384055752104	278.4384055752104	278.4384055752104	278.4384055752104	278.4384055752104	278.4384055752104
13	278.46884572063044	278.46884572063044	278.46884572063044	278.46884572063044	278.46884572063044	278.46884572063044	278.46884572063044	278.46884572063044	278.46884572063044	278.46884572063044	278.46884572063044	278.46884572063044	278.46884572063044	278.46884572063044	278.46884572063044	278.46884572063044	278.46884572063044	278.46884572063044	278.46884572063044	278.46884572063044	278.46884572063044	278.46884572063044	278.46884572063044	278.46884572063044	278.46884572063044	278.46884572063044	278.46884572063044	278.46884572063044	278.46884572063044	278.46884572063044	278.46884572063044	278.46884572063044	278.46884572063044	278.46884572063044	278.46884572063044	278.46884572063044	278.46884572063044	278.46884572063044	278.46884572063044	278.46884572063044	278.46884572063044	278.46884572063044	278.46884572063044	278.46884572063044	278.46884572063044	278.46884572063044	278.46884572063044	278.46884572063044	278.46884572063044
14	278.49941917664023	278.49941917664023	278.49941917664023	278.49941917664023	278.49941917664023	278.49941917664023	278.49941917664023	278.49941917664023	278.49941917664023	278.49941917664023	278.49941917664023	278.49941917664023	278.49941917664023	278.49941917664023	278.49941917664023	278.49941917664023	278.49941917664023	278.49941917664023	278.49941917664023	278.49941917664023	278.49941917664023	278.49941917664023	278.49941917664023	278.49941917664023	278.49941917664023	278.49941917664023	278.49941917664023	278.49941917664023	278.49941917664023	278.49941917664023	278.49941917664023	278.49941917664023	278.49941917664023	278.49941917664023	278.49941917664023	278.49941917664023	278.49941917664023	278.49941917664023	278.49941917664023	278.49941917664023	278.49941917664023	278.49941917664023	278.49941917664023	278.49941917664023	278.49941917664023	278.49941917664023	278.49941917664023	278.49941917664023	278.49941917664023
15	278.5301739084761	278.5301739084761	278.5301739084761	278.5301739084761	278.5301739084761	278.5301739084761	278.5301739084761	278.5301739084761	278.5301739084761	278.5301739084761	278.5301739084761	278.5301739084761	278.5301739084761	278.5301739084761	278.5301739084761	278.5301739084761	278.5301739084761	278.5301739084761	278.5301739084761	278.5301739084761	278.5301739084761	278.5301739084761	278.5301739084761	278.5301739084761	278.5301739084761	278.5301739084761	278.5301739084761	278.5301739084761	278.5301739084761	278.5301739084761	278.5301739084761	278.5301739084761	278.5301739084761	278.5301739084761	278.5301739084761	278.5301739084761	278.5301739084761	278.5301739084761	278.5301739084761	278.5301739084761	278.5301739084761	278.5301739084761	278.5301739084761	278.5301739084761	278.5301739084761	278.5301739084761	278.5301739084761	278.5301739084761	278.5301739084761
16	278.5613807410278	278.5613807410278	278.5613807410278	278.5613807410278	278.5613807410278	278.5613807410278	278.5613807410278	278.5613807410278	278.5613807410278	278.5613807410278	278.5613807410278	278.5613807410278	278.5613807410278	278.5613807410278	278.5613807410278	278.5613807410278	278.5613807410278	278.5613807410278	278.5613807410278	278.5613807410278	278.5613807410278	278.5613807410278	278.5613807410278	278.5613807410278	278.5613807410278	278.5613807410278	278.5613807410278	278.5613807410278	278.5613807410278	278.5613807410278	278.5613807410278	278.5613807410278	278.5613807410278	278.5613807410278	278.5613807410278	278.5613807410278	278.5613807410278	278.5613807410278	278.5613807410278	278.5613807410278	278.5613807410278	278.5613807410278	278.5613807410278	278.5613807410278	278.5613807410278	278.5613807410278	278.5613807410278	278.5613807410278	278.5613807410278
17	278.59278583418046	278.59278583418046	278.59278583418046	278.59278583418046	278.59278583418046	278.59278583418046	278.59278583418046	278.59278583418046	278.59278583418046	278.59278583418046	278.59278583418046	278.59278583418046	278.59278583418046	278.59278583418046	278.59278583418046	278.59278583418046	278.59278583418046	278.59278583418046	278.59278583418046	278.59278583418046	278.59278583418046	278.59278583418046	278.59278583418046	278.59278583418046	278.59278583418046	278.59278583418046	278.59278583418046	278.59278583418046	278.59278583418046	278.59278583418046	278.59278583418046	278.59278583418046	278.59278583418046	278.59278583418046	278.59278583418046	278.59278583418046	278.59278583418046	278.59278583418046	278.59278583418046	278.59278583418046	278.59278583418046	278.59278583418046	278.59278583418046	278.59278583418046	278.59278583418046	278.59278583418046	278.59278583418046	278.59278583418046	278.59278583418046
18	278.6244596023621	278.6244596023621	278.6244596023621	278.6244596023621	278.6244596023621	278.6244596023621	278.6244596023621	278.6244596023621	278.6244596023621	278.6244596023621	278.6244596023621	278.6244596023621	278.6244596023621	278.6244596023621	278.6244596023621	278.6244596023621	278.6244596023621	278.6244596023621	278.6244596023621	278.6244596023621	278.6244596023621	278.6244596023621	278.6244596023621	278.6244596023621	278.6244596023621	278.6244596023621	278.6244596023621	278.6244596023621	278.6244596023621	278.6244596023621	278.6244596023621	278.6244596023621	278.6244596023621	278.6244596023621	278.6244596023621	278.6244596023621	278.6244596023621	278.6244596023621	278.6244596023621	278.6244596023621	278.6244596023621	278.6244596023621	278.6244596023621	278.6244596023621	278.6244596023621	278.6244596023621	278.6244596023621	278.6244596023621	278.6244596023621
19	278.6564402163408	278.6564402163408	278.6564402163408	278.6564402163408	278.6564402163408	278.6564402163408	278.6564402163408	278.6564402163408	278.6564402163408	278.6564402163408	278.6564402163408	278.6564402163408	278.6564402163408	278.6564402163408	278.6564402163408	278.6564402163408	278.6564402163408	278.6564402163408	278.6564402163408	278.6564402163408	278.6564402163408	278.6564402163408	278.6564402163408	278.6564402163408	278.6564402163408	278.6564402163408	278.6564402163408	278.6564402163408	278.6564402163408	278.6564402163408	278.6564402163408	278.6564402163408	278.6564402163408	278.6564402163408	278.6564402163408	278.6564402163408	278.6564402163408	278.6564402163408	278.6564402163408	278.6564402163408	278.6564402163408	278.6564402163408	278.6564402163408	278.6564402163408	278.6564402163408	278.6564402163408	278.6564402163408	278.6564402163408	278.6564402163408
20	278.6887578544019	278.6887578544019	278.6887578544019	278.6887578544019	278.6887578544019	278.6887578544019	278.6887578544019	278.6887578544019	278.6887578544019	278.6887578544019	278.6887578544019	278.6887578544019	278.6887578544019	278.6887578544019	278.6887578544019	278.6887578544019	278.6887578544019	278.6887578544019	278.6887578544019	278.6887578544019	278.6887578544019	278.6887578544019	278.6887578544019	278.6887578544019	278.6887578544019	278.6887578544019	278.6887578544019	278.6887578544019	278.6887578544019	278.6887578544019	278.6887578544019	278.6887578544019	278.6887578544019	278.6887578544019	278.6887578544019	278.6887578544019	278.6887578544019	278.6887578544019	278.6887578544019	278.6887578544019	278.6887578544019	278.6887578544019	278.6887578544019	278.6887578544019	278.6887578544019	278.6887578544019	278.6887578544019	278.6887578544019	278.6887578544019
21	278.72173098231207	278.72173098231207	278.72173098231207	278.72173098231207	278.72173098231207	278.72173098231207	278.72173098231207	278.72173098231207	278.72173098231207	278.72173098231207	278.72173098231207	278.72173098231207	278.72173098231207	278.72173098231207	278.72173098231207	278.72173098231207	278.72173098231207	278.72173098231207	278.72173098231207	278.72173098231207	278.72173098231207	278.72173098231207	278.72173098231207	278.72173098231207	278.72173098231207	278.72173098231207	278.72173098231207	278.72173098231207	278.72173098231207	278.72173098231207	278.72173098231207	278.72173098231207	278.72173098231207	278.72173098231207	278.72173098231207	278.72173098231207	278.72173098231207	278.72173098231207	278.72173098231207	278.72173098231207	278.72173098231207	278.72173098231207	278.72173098231207	278.72173098231207	278.72173098231207	278.72173098231207	278.72173098231207	278.72173098231207	278.72173098231207
22	278.7550128747911	278.7550128747911	278.7550128747911	278.7550128747911	278.7550128747911	278.7550128747911	278.7550128747911	278.7550128747911	278.7550128747911	278.7550128747911	278.7550128747911	278.7550128747911	278.7550128747911	278.7550128747911	278.7550128747911	278.7550128747911	278.7550128747911	278.7550128747911	278.7550128747911	278.7550128747911	278.7550128747911	278.7550128747911	278.7550128747911	278.7550128747911	278.7550128747911	278.7550128747911	278.7550128747911	278.7550128747911	278.7550128747911	278.7550128747911	278.7550128747911	278.7550128747911	278.7550128747911	278.7550128747911	278.7550128747911	278.7550128747911	278.7550128747911	278.7550128747911	278.7550128747911	278.7550128747911	278.7550128747911	278.7550128747911	278.7550128747911	278.7550128747911	278.7550128747911	278.7550128747911	278.7550128747911	278.7550128747911	278.7550128747911
23	278.7886723435948	278.7886723435948	278.7886723435948	278.7886723435948	278.7886723435948	278.7886723435948	278.7886723435948	278.7886723435948	278.7886723435948	278.7886723435948	278.7886723435948	278.7886723435948	278.7886723435948	278.7886723435948	278.7886723435948	278.7886723435948	278.7886723435948	278.7886723435948	278.7886723435948	278.7886723435948	278.7886723435948	278.7886723435948	278.7886723435948	278.7886723435948	278.7886723435948	278.7886723435948	278.7886723435948	278.7886723435948	278.7886723435948	278.7886723435948	278.7886723435948	278.7886723435948	278.7886723435948	278.7886723435948	278.7886723435948	278.7886723435948	278.7886723435948	278.7886723435948	278.7886723435948	278.7886723435948	278.7886723435948	278.7886723435948	278.7886723435948	278.7886723435948	278.7886723435948	278.7886723435948	278.7886723435948	278.7886723435948	278.7886723435948
24	278.8227423331073	278.8227423331073	278.8227423331073	278.8227423331073	278.8227423331073	278.8227423331073	278.8227423331073	278.8227423331073	278.8227423331073	278.8227423331073	278.8227423331073	278.8227423331073	278.8227423331073	278.8227423331073	278.8227423331073	278.8227423331073	278.8227423331073	278.8227423331073	278.8227423331073	278.8227423331073	278.8227423331073	278.8227423331073	278.8227423331073	278.8227423331073	278.8227423331073	278.8227423331073	278.8227423331073	278.8227423331073	278.8227423331073	278.8227423331073	278.8227423331073	278.8227423331073	278.8227423331073	278.8227423331073	278.8227423331073	278.8227423331073	278.8227423331073	278.8227423331073	278.8227423331073	278.8227423331073	278.8227423331073	278.8227423331073	278.8227423331073	278.8227423331073	278.8227423331073	278.8227423331073	278.8227423331073	278.8227423331073	278.8227423331073
25	278.8572451261828	278.8572451261828	278.8572451261828	278.8572451261828	278.8572451261828	278.8572451261828	278.8572451261828	278.8572451261828	278.8572451261828	278.8572451261828	278.8572451261828	278.8572451261828	278.8572451261828	278.8572451261828	278.8572451261828	278.8572451261828	278.8572451261828	278.8572451261828	278.8572451261828	278.8572451261828	278.8572451261828	278.8572451261828	278.8572451261828	278.8572451261828	278.8572451261828	278.8572451261828	278.8572451261828	278.8572451261828	278.8572451261828	278.8572451261828	278.8572451261828	278.8572451261828	278.8572451261828	278.8572451261828	278.8572451261828	278.8572451261828	278.8572451261828	278.8572451261828	278.8572451261828	278.8572451261828	278.8572451261828	278.8572451261828	278.8572451261828	278.8572451261828	278.8572451261828	278.8572451261828	278.8572451261828	278.8572451261828	278.8572451261828
26	278.892488768763	278.892488768763	278.892488768763	278.892488768763	278.892488768763	278.892488768763	278.892488768763	278.892488768763	278.892488768763	278.892488768763	278.892488768763	278.892488768763	278.892488768763	278.892488768763	278.892488768763	278.892488768763	278.892488768763	278.892488768763	278.892488768763	278.892488768763	278.892488768763	278.892488768763	278.892488768763	278.892488768763	278.892488768763	278.892488768763	278.892488768763	278.892488768763	278.892488768763	278.892488768763	278.892488768763	278.892488768763	278.892488768763	278.892488768763	278.892488768763	278.892488768763	278.892488768763	278.892488768763	278.892488768763	278.892488768763	278.892488768763	278.892488768763	278.892488768763	278.892488768763	278.892488768763	278.892488768763	278.892488768763	278.892488768763	278.892488768763
27	278.9282110378479	278.9282110378479	278.9282110378479	278.9282110378479	278.9282110378479	278.9282110378479	278.9282110378479	278.9282110378479	278.9282110378479	278.9282110378479	278.9282110378479	278.9282110378479	278.9282110378479	278.9282110378479	278.9282110378479	278.9282110378479	278.9282110378479	278.9282110378479	278.9282110378479	278.9282110378479	278.9282110378479	278.9282110378479	278.9282110378479	278.9282110378479	278.9282110378479	278.9282110378479	278.9282110378479	278.9282110378479	278.9282110378479	278.9282110378479	278.9282110378479	278.9282110378479	278.9282110378479	278.9282110378479	278.9282110378479	278.9282110378479	278.9282110378479	278.9282110378479	278.9282110378479	278.9282110378479	278.9282110378479	278.9282110378479	278.9282110378479	278.9282110378479	278.9282110378479	278.9282110378479	278.9282110378479	278.9282110378479	278.9282110378479
28	278.9643740863529	278.9643740863529	278.9643740863529	278.9643740863529	278.9643740863529	278.9643740863529	278.9643740863529	278.9643740863529	278.9643740863529	278.9643740863529	278.9643740863529	278.9643740863529	278.9643740863529	278.9643740863529	278.9643740863529	278.9643740863529	278.9643740863529	278.9643740863529	278.9643740863529	278.9643740863529	278.9643740863529	278.9643740863529	278.9643740863529	278.9643740863529	278.9643740863529	278.9643740863529	278.9643740863529	278.9643740863529	278.9643740863529	278.9643740863529	278.9643740863529	278.9643740863529	278.9643740863529	278.9643740863529	278.9643740863529	278.9643740863529	278.9643740863529	278.9643740863529	278.9643740863529	278.9643740863529	278.9643740863529	278.9643740863529	278.9643740863529	278.9643740863529	278.9643740863529	278.9643740863529	278.9643740863529	278.9643740863529	278.9643740863529
29	279.0010110016162	279.0010110016162	279.0010110016162	279.0010110016162	279.0010110016162	279.0010110016162	279.0010110016162	279.0010110016162	279.0010110016162	279.0010110016162	279.0010110016162	279.0010110016162	279.0010110016162	279.0010110016162	279.0010110016162	279.0010110016162	279.0010110016162	279.0010110016162	279.0010110016162	279.0010110016162	279.0010110016162	279.0010110016162	279.0010110016162	279.0010110016162	279.0010110016162	279.0010110016162	279.0010110016162	279.0010110016162	279.0010110016162	279.0010110016162	279.0010110016162	279.0010110016162	279.0010110016162	279.0010110016162	279.0010110016162	279.0010110016162	279.0010110016162	279.0010110016162	279.0010110016162	279.0010110016162	279.0010110016162	279.0010110016162	279.0010110016162	279.0010110016162	279.0010110016162	279.0010110016162	279.0010110016162	279.0010110016162	279.0010110016162
30	279.0381548093868	279.0381548093868	279.0381548093868	279.0381548093868	279.0381548093868	279.0381548093868	279.0381548093868	279.0381548093868	279.0381548093868	279.0381548093868	279.0381548093868	279.0381548093868	279.0381548093868	279.0381548093868	279.0381548093868	279.0381548093868	279.0381548093868	279.0381548093868	279.0381548093868	279.0381548093868	279.0381548093868	279.0381548093868	279.0381548093868	279.0381548093868	279.0381548093868	279.0381548093868	279.0381548093868	279.0381548093868	279.0381548093868	279.0381548093868	279.0381548093868	279.0381548093868	279.0381548093868	279.0381548093868	279.0381548093868	279.0381548093868	279.0381548093868	279.0381548093868	279.0381548093868	279.0381548093868	279.0381548093868	279.0381548093868	279.0381548093868	279.0381548093868	279.0381548093868	279.0381548093868	279.0381548093868	279.0381548093868	279.0381548093868
31	279.07596196124075	279.07596196124075	279.07596196124075	279.07596196124075	279.07596196124075	279.07596196124075	279.07596196124075	279.07596196124075	279.07596196124075	279.07596196124075	279.07596196124075	279.07596196124075	279.07596196124075	279.07596196124075	279.07596196124075	279.07596196124075	279.07596196124075	279.07596196124075	279.07596196124075	279.07596196124075	279.07596196124075	279.07596196124075	279.07596196124075	279.07596196124075	279.07596196124075	279.07596196124075	279.07596196124075	279.07596196124075	279.07596196124075	279.07596196124075	279.07596196124075	279.07596196124075	279.07596196124075	279.07596196124075	279.07596196124075	279.07596196124075	279.07596196124075	279.07596196124075	279.07596196124075	279.07596196124075	279.07596196124075	279.07596196124075	279.07596196124075	279.07596196124075	279.07596196124075	279.07596196124075	279.07596196124075	279.07596196124075	279.07596196124075
32	279.1144205151185	279.1144205151185	279.1144205151185	279.1144205151185	279.1144205151185	279.1144205151185	279.1144205151185	279.1144205151185	279.1144205151185	279.1144205151185	279.1144205151185	279.1144205151185	279.1144205151185	279.1144205151185	279.1144205151185	279.1144205151185	279.1144205151185	279.1144205151185	279.1144205151185	279.1144205151185	279.1144205151185	279.1144205151185	279.1144205151185	279.1144205151185	279.1144205151185	279.1144205151185	279.1144205151185	279.1144205151185	279.1144205151185	279.1144205151185	279.1144205151185	279.1144205151185	279.1144205151185	279.1144205151185	279.1144205151185	279.1144205151185	279.1144205151185	279.1144205151185	279.1144205151185	279.1144205151185	279.1144205151185	279.1144205151185	279.1144205151185	279.1144205151185	279.1144205151185	279.1144205151185	279.1144205151185	279.1144205151185	279.1144205151185
33	279.1535137298857	279.1535137298857	279.1535137298857	279.1535137298857	279.1535137298857	279.1535137298857	279.1535137298857	279.1535137298857	279.1535137298857	279.1535137298857	279.1535137298857	279.1535137298857	279.1535137298857	279.1535137298857	279.1535137298857	279.1535137298857	279.1535137298857	279.1535137298857	279.1535137298857	279.1535137298857	279.1535137298857	279.1535137298857	279.1535137298857	279.1535137298857	279.1535137298857	279.1535137298857	279.1535137298857	279.1535137298857	279.1535137298857	279.1535137298857	279.1535137298857	279.1535137298857	279.1535137298857	279.1535137298857	279.1535137298857	279.1535137298857	279.1535137298857	279.1535137298857	279.1535137298857	279.1535137298857	279.1535137298857	279.1535137298857	279.1535137298857	279.1535137298857	279.1535137298857	279.1535137298857	279.1535137298857	279.1535137298857	279.1535137298857
34	279.19329877923127	279.19329877923127	279.19329877923127	279.19329877923127	279.19329877923127	279.19329877923127	279.19329877923127	279.19329877923127	279.19329877923127	279.19329877923127	279.19329877923127	279.19329877923127	279.19329877923127	279.19329877923127	279.19329877923127	279.19329877923127	279.19329877923127	279.19329877923127	279.19329877923127	279.19329877923127	279.19329877923127	279.19329877923127	279.19329877923127	279.19329877923127	279.19329877923127	279.19329877923127	279.19329877923127	279.19329877923127	279.19329877923127	279.19329877923127	279.19329877923127	279.19329877923127	279.19329877923127	279.19329877923127	279.19329877923127	279.19329877923127	279.19329877923127	279.19329877923127	279.19329877923127	279.19329877923127	279.19329877923127	279.19329877923127	279.19329877923127	279.19329877923127	279.19329877923127	279.19329877923127	279.19329877923127	279.19329877923127	279.19329877923127
35	279.2338316929205	279.2338316929205	279.2338316929205	279.2338316929205	279.2338316929205	279.2338316929205	279.2338316929205	279.2338316929205	279.2338316929205	279.2338316929205	279.2338316929205	279.2338316929205	279.2338316929205	279.2338316929205	279.2338316929205	279.2338316929205	279.2338316929205	279.2338316929205	279.2338316929205	279.2338316929205	279.2338316929205	279.2338316929205	279.2338316929205	279.2338316929205	279.2338316929205	279.2338316929205	279.2338316929205	279.2338316929205	279.2338316929205	279.2338316929205	279.2338316929205	279.2338316929205	279.2338316929205	279.2338316929205	279.2338316929205	279.2338316929205	279.2338316929205	279.2338316929205	279.2338316929205	279.2338316929205	279.2338316929205	279.2338316929205	279.2338316929205	279.2338316929205	279.2338316929205	279.2338316929205	279.2338316929205	279.2338316929205	279.2338316929205
36	279.27484750055527	279.27484750055527	279.27484750055527	279.27484750055527	279.27484750055527	279.27484750055527	279.27484750055527	279.27484750055527	279.27484750055527	279.27484750055527	279.27484750055527	279.27484750055527	279.27484750055527	279.27484750055527	279.27484750055527	279.27484750055527	279.27484750055527	279.27484750055527	279.27484750055527	279.27484750055527	279.27484750055527	279.27484750055527	279.27484750055527	279.27484750055527	279.27484750055527	279.27484750055527	279.27484750055527	279.27484750055527	279.27484750055527	279.27484750055527	279.27484750055527	279.27484750055527	279.27484750055527	279.27484750055527	279.27484750055527	279.27484750055527	279.27484750055527	279.27484750055527	279.27484750055527	279.27484750055527	279.27484750055527	279.27484750055527	279.27484750055527	279.27484750055527	279.27484750055527	279.27484750055527	279.27484750055527	279.27484750055527	279.27484750055527
37	279.3175378112528	279.3175378112528	279.3175378112528	279.3175378112528	279.3175378112528	279.3175378112528	279.3175378112528	279.3175378112528	279.3175378112528	279.3175378112528	279.3175378112528	279.3175378112528	279.3175378112528	279.3175378112528	279.3175378112528	279.3175378112528	279.3175378112528	279.3175378112528	279.3175378112528	279.3175378112528	279.3175378112528	279.3175378112528	279.3175378112528	279.3175378112528	279.3175378112528	279.3175378112528	279.3175378112528	279.3175378112528	279.3175378112528	279.3175378112528	279.3175378112528	279.3175378112528	279.3175378112528	279.3175378112528	279.3175378112528	279.3175378112528	279.3175378112528	279.3175378112528	279.3175378112528	279.3175378112528	279.3175378112528	279.3175378112528	279.3175378112528	279.3175378112528	279.3175378112528	279.3175378112528	279.3175378112528	279.3175378112528	279.3175378112528
38	279.35992194539403	279.35992194539403	279.35992194539403	279.35992194539403	279.35992194539403	279.35992194539403	279.35992194539403	279.35992194539403	279.35992194539403	279.35992194539403	279.35992194539403	279.35992194539403	279.35992194539403	279.35992194539403	279.35992194539403	279.35992194539403	279.35992194539403	279.35992194539403	279.35992194539403	279.35992194539403	279.35992194539403	279.35992194539403	279.35992194539403	279.35992194539403	279.35992194539403	279.35992194539403	279.35992194539403	279.35992194539403	279.35992194539403	279.35992194539403	279.35992194539403	279.35992194539403	279.35992194539403	279.35992194539403	279.35992194539403	279.35992194539403	279.35992194539403	279.35992194539403	279.35992194539403	279.35992194539403	279.35992194539403	279.35992194539403	279.35992194539403	279.35992194539403	279.35992194539403	279.35992194539403	279.35992194539403	279.35992194539403	279.35992194539403
39	279.40337216142314	279.40337216142314	279.40337216142314	279.40337216142314	279.40337216142314	279.40337216142314	279.40337216142314	279.40337216142314	279.40337216142314	279.40337216142314	279.40337216142314	279.40337216142314	279.40337216142314	279.40337216142314	279.40337216142314	279.40337216142314	279.40337216142314	279.40337216142314	279.40337216142314	279.40337216142314	279.40337216142314	279.40337216142314	279.40337216142314	279.40337216142314	279.40337216142314	279.40337216142314	279.40337216142314	279.40337216142314	279.40337216142314	279.40337216142314	279.40337216142314	279.40337216142314	279.40337216142314	279.40337216142314	279.40337216142314	279.40337216142314	279.40337216142314	279.40337216142314	279.40337216142314	279.40337216142314	279.40337216142314	279.40337216142314	279.40337216142314	279.40337216142314	279.40337216142314	279.40337216142314	279.40337216142314	279.40337216142314	279.40337216142314
40	279.4472774672977	279.4472774672977	279.4472774672977	279.4472774672977	279.4472774672977	279.4472774672977	279.4472774672977	279.4472774672977	279.4472774672977	279.4472774672977	279.4472774672977	279.4472774672977	279.4472774672977	279.4472774672977	279.4472774672977	279.4472774672977	279.4472774672977	279.4472774672977	279.4472774672977	279.4472774672977	279.4472774672977	279.4472774672977	279.4472774672977	279.4472774672977	279.4472774672977	279.4472774672977	279.4472774672977	279.4472774672977	279.4472774672977	279.4472774672977	279.4472774672977	279.4472774672977	279.4472774672977	279.4472774672977	279.4472774672977	279.4472774672977	279.4472774672977	279.4472774672977	279.4472774672977	279.4472774672977	279.4472774672977	279.4472774672977	279.4472774672977	279.4472774672977	279.4472774672977	279.4472774672977	279.4472774672977	279.4472774672977	279.4472774672977
41	279.49203465569184	279.49203465569184	279.49203465569184	279.49203465569184	279.49203465569184	279.49203465569184	279.49203465569184	279.49203465569184	279.49203465569184	279.49203465569184	279.49203465569184	279.49203465569184	279.49203465569184	279.49203465569184	279.49203465569184	279.49203465569184	279.49203465569184	279.49203465569184	279.49203465569184	279.49203465569184	279.49203465569184	279.49203465569184	279.49203465569184	279.49203465569184	279.49203465569184	279.49203465569184	279.49203465569184	279.49203465569184	279.49203465569184	279.49203465569184	279.49203465569184	279.49203465569184	279.49203465569184	279.49203465569184	279.49203465569184	279.49203465569184	279.49203465569184	279.49203465569184	279.49203465569184	279.49203465569184	279.49203465569184	279.49203465569184	279.49203465569184	279.49203465569184	279.49203465569184	279.49203465569184	279.49203465569184	279.49203465569184	279.49203465569184
42	279.5377236173139	279.5377236173139	279.5377236173139	279.5377236173139	279.5377236173139	279.5377236173139	279.5377236173139	279.5377236173139	279.5377236173139	279.5377236173139	279.5377236173139	279.5377236173139	279.5377236173139	279.5377236173139	279.5377236173139	279.5377236173139	279.5377236173139	279.5377236173139	279.5377236173139	279.5377236173139	279.5377236173139	279.5377236173139	279.5377236173139	279.5377236173139	279.5377236173139	279.5377236173139	279.5377236173139	279.5377236173139	279.5377236173139	279.5377236173139	279.5377236173139	279.5377236173139	279.5377236173139	279.5377236173139	279.5377236173139	279.5377236173139	279.5377236173139	279.5377236173139	279.5377236173139	279.5377236173139	279.5377236173139	279.5377236173139	279.5377236173139	279.5377236173139	279.5377236173139	279.5377236173139	279.5377236173139	279.5377236173139	279.5377236173139
43	279.58367119689126	279.58367119689126	279.58367119689126	279.58367119689126	279.58367119689126	279.58367119689126	279.58367119689126	279.58367119689126	279.58367119689126	279.58367119689126	279.58367119689126	279.58367119689126	279.58367119689126	279.58367119689126	279.58367119689126	279.58367119689126	279.58367119689126	279.58367119689126	279.58367119689126	279.58367119689126	279.58367119689126	279.58367119689126	279.58367119689126	279.58367119689126	279.58367119689126	279.58367119689126	279.58367119689126	279.58367119689126	279.58367119689126	279.58367119689126	279.58367119689126	279.58367119689126	279.58367119689126	279.58367119689126	279.58367119689126	279.58367119689126	279.58367119689126	279.58367119689126	279.58367119689126	279.58367119689126	279.58367119689126	279.58367119689126	279.58367119689126	279.58367119689126	279.58367119689126	279.58367119689126	279.58367119689126	279.58367119689126	279.58367119689126
44	279.63036513689354	279.63036513689354	279.63036513689354	279.63036513689354	279.63036513689354	279.63036513689354	279.63036513689354	279.63036513689354	279.63036513689354	279.63036513689354	279.63036513689354	279.63036513689354	279.63036513689354	279.63036513689354	279.63036513689354	279.63036513689354	279.63036513689354	279.63036513689354	279.63036513689354	279.63036513689354	279.63036513689354	279.63036513689354	279.63036513689354	279.63036513689354	279.63036513689354	279.63036513689354	279.63036513689354	279.63036513689354	279.63036513689354	279.63036513689354	279.63036513689354	279.63036513689354	279.63036513689354	279.63036513689354	279.63036513689354	279.63036513689354	279.63036513689354	279.63036513689354	279.63036513689354	279.63036513689354	279.63036513689354	279.63036513689354	279.63036513689354	279.63036513689354	279.63036513689354	279.63036513689354	279.63036513689354	279.63036513689354	279.63036513689354
45	279.67807399469916	279.67807399469916	279.67807399469916	279.67807399469916	279.67807399469916	279.67807399469916	279.67807399469916	279.67807399469916	279.67807399469916	279.67807399469916	279.67807399469916	279.67807399469916	279.67807399469916	279.67807399469916	279.67807399469916	279.67807399469916	279.67807399469916	279.67807399469916	279.67807399469916	279.67807399469916	279.67807399469916	279.67807399469916	279.67807399469916	279.67807399469916	279.67807399469916	279.67807399469916	279.67807399469916	279.67807399469916	279.67807399469916	279.67807399469916	279.67807399469916	279.67807399469916	279.67807399469916	279.67807399469916	279.67807399469916	279.67807399469916	279.67807399469916	279.67807399469916	279.67807399469916	279.67807399469916	279.67807399469916	279.67807399469916	279.67807399469916	279.67807399469916	279.67807399469916	279.67807399469916	279.67807399469916	279.67807399469916	279.67807399469916
46	279.7267264856117	279.7267264856117	279.7267264856117	279.7267264856117	279.7267264856117	279.7267264856117	279.7267264856117	279.7267264856117	279.7267264856117	279.7267264856117	279.7267264856117	279.7267264856117	279.7267264856117	279.7267264856117	279.7267264856117	279.7267264856117	279.7267264856117	279.7267264856117	279.7267264856117	279.7267264856117	279.7267264856117	279.7267264856117	279.7267264856117	279.7267264856117	279.7267264856117	279.7267264856117	279.7267264856117	279.7267264856117	279.7267264856117	279.7267264856117	279.7267264856117	279.7267264856117	279.7267264856117	279.7267264856117	279.7267264856117	279.7267264856117	279.7267264856117	279.7267264856117	279.7267264856117	279.7267264856117	279.7267264856117	279.7267264856117	279.7267264856117	279.7267264856117	279.7267264856117	279.7267264856117	279.7267264856117	279.7267264856117	279.7267264856117
47	279.77621081493885	279.77621081493885	279.77621081493885	279.77621081493885	279.77621081493885	279.77621081493885	279.77621081493885	279.77621081493885	279.77621081493885	279.77621081493885	279.77621081493885	279.77621081493885	279.77621081493885	279.77621081493885	279.77621081493885	279.77621081493885	279.77621081493885	279.77621081493885	279.77621081493885	279.77621081493885	279.77621081493885	279.77621081493885	279.77621081493885	279.77621081493885	279.77621081493885	279.77621081493885	279.77621081493885	279.77621081493885	279.77621081493885	279.77621081493885	279.77621081493885	279.77621081493885	279.77621081493885	279.77621081493885	279.77621081493885	279.77621081493885	279.77621081493885	279.77621081493885	279.77621081493885	279.77621081493885	279.77621081493885	279.77621081493885	279.77621081493885	279.77621081493885	279.77621081493885	279.77621081493885	279.77621081493885	279.77621081493885	279.77621081493885
48	279.82640446851906	279.82640446851906	279.82640446851906	279.82640446851906	279.82640446851906	279.82640446851906	279.82640446851906	279.82640446851906	279.82640446851906	279.82640446851906	279.82640446851906	279.82640446851906	279.82640446851906	279.82640446851906	279.82640446851906	279.82640446851906	279.82640446851906	279.82640446851906	279.82640446851906	279.82640446851906	279.82640446851906	279.82640446851906	279.82640446851906	279.82640446851906	279.82640446851906	279.82640446851906	279.82640446851906	279.82640446851906	279.82640446851906	279.82640446851906	279.82640446851906	279.82640446851906	279.82640446851906	279.82640446851906	279.82640446851906	279.82640446851906	279.82640446851906	279.82640446851906	279.82640446851906	279.82640446851906	279.82640446851906	279.82640446851906	279.82640446851906	279.82640446851906	279.82640446851906	279.82640446851906	279.82640446851906	279.82640446851906	279.82640446851906
49	279.87745982503776	279.87745982503776	279.87745982503776	279.87745982503776	279.87745982503776	279.87745982503776	279.87745982503776	279.87745982503776	279.87745982503776	279.87745982503776	279.87745982503776	279.87745982503776	279.87745982503776	279.87745982503776	279.87745982503776	279.87745982503776	279.87745982503776	279.87745982503776	279.87745982503776	279.87745982503776	279.87745982503776	279.87745982503776	279.87745982503776	279.87745982503776	279.87745982503776	279.87745982503776	279.87745982503776	279.87745982503776	279.87745982503776	279.87745982503776	279.87745982503776	279.87745982503776	279.87745982503776	279.87745982503776	279.87745982503776	279.87745982503776	279.87745982503776	279.87745982503776	279.87745982503776	279.87745982503776	279.87745982503776	279.87745982503776	279.87745982503776	279.87745982503776	279.87745982503776	279.87745982503776	279.87745982503776	279.87745982503776	279.87745982503776
50	279.9294464595068	279.9294464595068	279.9294464595068	279.9294464595068	279.9294464595068	279.9294464595068	279.9294464595068	279.9294464595068	279.9294464595068	279.9294464595068	279.9294464595068	279.9294464595068	279.9294464595068	279.9294464595068	279.9294464595068	279.9294464595068	279.9294464595068	279.9294464595068	279.9294464595068	279.9294464595068	279.9294464595068	279.9294464595068	279.9294464595068	279.9294464595068	279.9294464595068	279.9294464595068	279.9294464595068	279.9294464595068	279.9294464595068	279.9294464595068	279.9294464595068	279.9294464595068	279.9294464595068	279.9294464595068	279.9294464595068	279.9294464595068	279.9294464595068	279.9294464595068	279.9294464595068	279.9294464595068	279.9294464595068	279.9294464595068	279.9294464595068	279.9294464595068	279.9294464595068	279.9294464595068	279.9294464595068	279.9294464595068	279.9294464595068
51	279.98278412833935	279.98278412833935	279.98278412833935	279.98278412833935	279.98278412833935	279.98278412833935	279.98278412833935	279.98278412833935	279.98278412833935	279.98278412833935	279.98278412833935	279.98278412833935	279.98278412833935	279.98278412833935	279.98278412833935	279.98278412833935	279.98278412833935	279.98278412833935	279.98278412833935	279.98278412833935	279.98278412833935	279.98278412833935	279.98278412833935	279.98278412833935	279.98278412833935	279.98278412833935	279.98278412833935	279.98278412833935	279.98278412833935	279.98278412833935	279.98278412833935	279.98278412833935	279.98278412833935	279.98278412833935	279.98278412833935	279.98278412833935	279.98278412833935	279.98278412833935	279.98278412833935	279.98278412833935	279.98278412833935	279.98278412833935	279.98278412833935	279.98278412833935	279.98278412833935	279.98278412833935	279.98278412833935	279.98278412833935	279.98278412833935
52	280.0370471202029	280.0370471202029	280.0370471202029	280.0370471202029	280.0370471202029	280.0370471202029	280.0370471202029	280.0370471202029	280.0370471202029	280.0370471202029	280.0370471202029	280.0370471202029	280.0370471202029	280.0370471202029	280.0370471202029	280.0370471202029	280.0370471202029	280.0370471202029	280.0370471202029	280.0370471202029	280.0370471202029	280.0370471202029	280.0370471202029	280.0370471202029	280.0370471202029	280.0370471202029	280.0370471202029	280.0370471202029	280.0370471202029	280.0370471202029	280.0370471202029	280.0370471202029	280.0370471202029	280.0370471202029	280.0370471202029	280.0370471202029	280.0370471202029	280.0370471202029	280.0370471202029	280.0370471202029	280.0370471202029	280.0370471202029	280.0370471202029	280.0370471202029	280.0370471202029	280.0370471202029	280.0370471202029	280.0370471202029	280.0370471202029
53	280.0920586525777	280.0920586525777	280.0920586525777	280.0920586525777	280.0920586525777	280.0920586525777	280.0920586525777	280.0920586525777	280.0920586525777	280.0920586525777	280.0920586525777	280.0920586525777	280.0920586525777	280.0920586525777	280.0920586525777	280.0920586525777	280.0920586525777	280.0920586525777	280.0920586525777	280.0920586525777	280.0920586525777	280.0920586525777	280.0920586525777	280.0920586525777	280.0920586525777	280.0920586525777	280.0920586525777	280.0920586525777	280.0920586525777	280.0920586525777	280.0920586525777	280.0920586525777	280.0920586525777	280.0920586525777	280.0920586525777	280.0920586525777	280.0920586525777	280.0920586525777	280.0920586525777	280.0920586525777	280.0920586525777	280.0920586525777	280.0920586525777	280.0920586525777	280.0920586525777	280.0920586525777	280.0920586525777	280.0920586525777	280.0920586525777
54	280.14789568476635	280.14789568476635	280.14789568476635	280.14789568476635	280.14789568476635	280.14789568476635	280.14789568476635	280.14789568476635	280.14789568476635	280.14789568476635	280.14789568476635	280.14789568476635	280.14789568476635	280.14789568476635	280.14789568476635	280.14789568476635	280.14789568476635	280.14789568476635	280.14789568476635	280.14789568476635	280.14789568476635	280.14789568476635	280.14789568476635	280.14789568476635	280.14789568476635	280.14789568476635	280.14789568476635	280.14789568476635	280.14789568476635	280.14789568476635	280.14789568476635	280.14789568476635	280.14789568476635	280.14789568476635	280.14789568476635	280.14789568476635	280.14789568476635	280.14789568476635	280.14789568476635	280.14789568476635	280.14789568476635	280.14789568476635	280.14789568476635	280.14789568476635	280.14789568476635	280.14789568476635	280.14789568476635	280.14789568476635	280.14789568476635
55	280.2046701325388	280.2046701325388	280.2046701325388	280.2046701325388	280.2046701325388	280.2046701325388	280.2046701325388	280.2046701325388	280.2046701325388	280.2046701325388	280.2046701325388	280.2046701325388	280.2046701325388	280.2046701325388	280.2046701325388	280.2046701325388	280.2046701325388	280.2046701325388	280.2046701325388	280.2046701325388	280.2046701325388	280.2046701325388	280.2046701325388	280.2046701325388	280.2046701325388	280.2046701325388	280.2046701325388	280.2046701325388	280.2046701325388	280.2046701325388	280.2046701325388	280.2046701325388	280.2046701325388	280.2046701325388	280.2046701325388	280.2046701325388	280.2046701325388	280.2046701325388	280.2046701325388	280.2046701325388	280.2046701325388	280.2046701325388	280.2046701325388	280.2046701325388	280.2046701325388	280.2046701325388	280.2046701325388	280.2046701325388	280.2046701325388
56	280.26239704648754	280.26239704648754	280.26239704648754	280.26239704648754	280.26239704648754	280.26239704648754	280.26239704648754	280.26239704648754	280.26239704648754	280.26239704648754	280.26239704648754	280.26239704648754	280.26239704648754	280.26239704648754	280.26239704648754	280.26239704648754	280.26239704648754	280.26239704648754	280.26239704648754	280.26239704648754	280.26239704648754	280.26239704648754	280.26239704648754	280.26239704648754	280.26239704648754	280.26239704648754	280.26239704648754	280.26239704648754	280.26239704648754	280.26239704648754	280.26239704648754	280.26239704648754	280.26239704648754	280.26239704648754	280.26239704648754	280.26239704648754	280.26239704648754	280.26239704648754	280.26239704648754	280.26239704648754	280.26239704648754	280.26239704648754	280.26239704648754	280.26239704648754	280.26239704648754	280.26239704648754	280.26239704648754	280.26239704648754	280.26239704648754
57	280.3212560812478	280.3212560812478	280.3212560812478	280.3212560812478	280.3212560812478	280.3212560812478	280.3212560812478	280.3212560812478	280.3212560812478	280.3212560812478	280.3212560812478	280.3212560812478	280.3212560812478	280.3212560812478	280.3212560812478	280.3212560812478	280.3212560812478	280.3212560812478	280.3212560812478	280.3212560812478	280.3212560812478	280.3212560812478	280.3212560812478	280.3212560812478	280.3212560812478	280.3212560812478	280.3212560812478	280.3212560812478	280.3212560812478	280.3212560812478	280.3212560812478	280.3212560812478	280.3212560812478	280.3212560812478	280.3212560812478	280.3212560812478	280.3212560812478	280.3212560812478	280.3212560812478	280.3212560812478	280.3212560812478	280.3212560812478	280.3212560812478	280.3212560812478	280.3212560812478	280.3212560812478	280.3212560812478	280.3212560812478	280.3212560812478
58	280.381382522306	280.381382522306	280.381382522306	280.381382522306	280.381382522306	280.381382522306	280.381382522306	280.381382522306	280.381382522306	280.381382522306	280.381382522306	280.381382522306	280.381382522306	280.381382522306	280.381382522306	280.381382522306	280.381382522306	280.381382522306	280.381382522306	280.381382522306	280.381382522306	280.381382522306	280.381382522306	280.381382522306	280.381382522306	280.381382522306	280.381382522306	280.381382522306	280.381382522306	280.381382522306	280.381382522306	280.381382522306	280.381382522306	280.381382522306	280.381382522306	280.381382522306	280.381382522306	280.381382522306	280.381382522306	280.381382522306	280.381382522306	280.381382522306	280.381382522306	280.381382522306	280.381382522306	280.381382522306	280.381382522306	280.381382522306	280.381382522306
59	280.44253491824537	280.44253491824537	280.44253491824537	280.44253491824537	280.44253491824537	280.44253491824537	280.44253491824537	280.44253491824537	280.44253491824537	280.44253491824537	280.44253491824537	280.44253491824537	280.44253491824537	280.44253491824537	280.44253491824537	280.44253491824537	280.44253491824537	280.44253491824537	280.44253491824537	280.44253491824537	280.44253491824537	280.44253491824537	280.44253491824537	280.44253491824537	280.44253491824537	280.44253491824537	280.44253491824537	280.44253491824537	280.44253491824537	280.44253491824537	280.44253491824537	280.44253491824537	280.44253491824537	280.44253491824537	280.44253491824537	280.44253491824537	280.44253491824537	280.44253491824537	280.44253491824537	280.44253491824537	280.44253491824537	280.44253491824537	280.44253491824537	280.44253491824537	280.44253491824537	280.44253491824537	280.44253491824537	280.44253491824537	280.44253491824537
60	280.5048864161853	280.5048864161853	280.5048864161853	280.5048864161853	280.5048864161853	280.5048864161853	280.5048864161853	280.5048864161853	280.5048864161853	280.5048864161853	280.5048864161853	280.5048864161853	280.5048864161853	280.5048864161853	280.5048864161853	280.5048864161853	280.5048864161853	280.5048864161853	280.5048864161853	280.5048864161853	280.5048864161853	280.5048864161853	280.5048864161853	280.5048864161853	280.5048864161853	280.5048864161853	280.5048864161853	280.5048864161853	280.5048864161853	280.5048864161853	280.5048864161853	280.5048864161853	280.5048864161853	280.5048864161853	280.5048864161853	280.5048864161853	280.5048864161853	280.5048864161853	280.5048864161853	280.5048864161853	280.5048864161853	280.5048864161853	280.5048864161853	280.5048864161853	280.5048864161853	280.5048864161853	280.5048864161853	280.5048864161853	280.5048864161853
61	280.56816962827577	280.56816962827577	280.56816962827577	280.56816962827577	280.56816962827577	280.56816962827577	280.56816962827577	280.56816962827577	280.56816962827577	280.56816962827577	280.56816962827577	280.56816962827577	280.56816962827577	280.56816962827577	280.56816962827577	280.56816962827577	280.56816962827577	280.56816962827577	280.56816962827577	280.56816962827577	280.56816962827577	280.56816962827577	280.56816962827577	280.56816962827577	280.56816962827577	280.56816962827577	280.56816962827577	280.56816962827577	280.56816962827577	280.56816962827577	280.56816962827577	280.56816962827577	280.56816962827577	280.56816962827577	280.56816962827577	280.56816962827577	280.56816962827577	280.56816962827577	280.56816962827577	280.56816962827577	280.56816962827577	280.56816962827577	280.56816962827577	280.56816962827577	280.56816962827577	280.56816962827577	280.56816962827577	280.56816962827577	280.56816962827577
62	280.63297779130113	280.63297779130113	280.63297779130113	280.63297779130113	280.63297779130113	280.63297779130113	280.63297779130113	280.63297779130113	280.63297779130113	280.63297779130113	280.63297779130113	280.63297779130113	280.63297779130113	280.63297779130113	280.63297779130113	280.63297779130113	280.63297779130113	280.63297779130113	280.63297779130113	280.63297779130113	280.63297779130113	280.63297779130113	280.63297779130113	280.63297779130113	280.63297779130113	280.63297779130113	280.63297779130113	280.63297779130113	280.63297779130113	280.63297779130113	280.63297779130113	280.63297779130113	280.63297779130113	280.63297779130113	280.63297779130113	280.63297779130113	280.63297779130113	280.63297779130113	280.63297779130113	280.63297779130113	280.63297779130113	280.63297779130113	280.63297779130113	280.63297779130113	280.63297779130113	280.63297779130113	280.63297779130113	280.63297779130113	280.63297779130113
63	280.6987155472521	280.6987155472521	280.6987155472521	280.6987155472521	280.6987155472521	280.6987155472521	280.6987155472521	280.6987155472521	280.6987155472521	280.6987155472521	280.6987155472521	280.6987155472521	280.6987155472521	280.6987155472521	280.6987155472521	280.6987155472521	280.6987155472521	280.6987155472521	280.6987155472521	280.6987155472521	280.6987155472521	280.6987155472521	280.6987155472521	280.6987155472521	280.6987155472521	280.6987155472521	280.6987155472521	280.6987155472521	280.6987155472521	280.6987155472521	280.6987155472521	280.6987155472521	280.6987155472521	280.6987155472521	280.6987155472521	280.6987155472521	280.6987155472521	280.6987155472521	280.6987155472521	280.6987155472521	280.6987155472521	280.6987155472521	280.6987155472521	280.6987155472521	280.6987155472521	280.6987155472521	280.6987155472521	280.6987155472521	280.6987155472521
64	280.7653301738725	280.7653301738725	280.7653301738725	280.7653301738725	280.7653301738725	280.7653301738725	280.7653301738725	280.7653301738725	280.7653301738725	280.7653301738725	280.7653301738725	280.7653301738725	280.7653301738725	280.7653301738725	280.7653301738725	280.7653301738725	280.7653301738725	280.7653301738725	280.7653301738725	280.7653301738725	280.7653301738725	280.7653301738725	280.7653301738725	280.7653301738725	280.7653301738725	280.7653301738725	280.7653301738725	280.7653301738725	280.7653301738725	280.7653301738725	280.7653301738725	280.7653301738725	280.7653301738725	280.7653301738725	280.7653301738725	280.7653301738725	280.7653301738725	280.7653301738725	280.7653301738725	280.7653301738725	280.7653301738725	280.7653301738725	280.7653301738725	280.7653301738725	280.7653301738725	280.7653301738725	280.7653301738725	280.7653301738725	280.7653301738725
65	280.8359312292975	280.8359312292975	280.8359312292975	280.8359312292975	280.8359312292975	280.8359312292975	280.8359312292975	280.8359312292975	280.8359312292975	280.8359312292975	280.8359312292975	280.8359312292975	280.8359312292975	280.8359312292975	280.8359312292975	280.8359312292975	280.8359312292975	280.8359312292975	280.8359312292975	280.8359312292975	280.8359312292975	280.8359312292975	280.8359312292975	280.8359312292975	280.8359312292975	280.8359312292975	280.8359312292975	280.8359312292975	280.8359312292975	280.8359312292975	280.8359312292975	280.8359312292975	280.8359312292975	280.8359312292975	280.8359312292975	280.8359312292975	280.8359312292975	280.8359312292975	280.8359312292975	280.8359312292975	280.8359312292975	280.8359312292975	280.8359312292975	280.8359312292975	280.8359312292975	280.8359312292975	280.8359312292975	280.8359312292975	280.8359312292975
66	280.90626008520013	280.90626008520013	280.90626008520013	280.90626008520013	280.90626008520013	280.90626008520013	280.90626008520013	280.90626008520013	280.90626008520013	280.90626008520013	280.90626008520013	280.90626008520013	280.90626008520013	280.90626008520013	280.90626008520013	280.90626008520013	280.90626008520013	280.90626008520013	280.90626008520013	280.90626008520013	280.90626008520013	280.90626008520013	280.90626008520013	280.90626008520013	280.90626008520013	280.90626008520013	280.90626008520013	280.90626008520013	280.90626008520013	280.90626008520013	280.90626008520013	280.90626008520013	280.90626008520013	280.90626008520013	280.90626008520013	280.90626008520013	280.90626008520013	280.90626008520013	280.90626008520013	280.90626008520013	280.90626008520013	280.90626008520013	280.90626008520013	280.90626008520013	280.90626008520013	280.90626008520013	280.90626008520013	280.90626008520013	280.90626008520013
67	280.9775826996022	280.9775826996022	280.9775826996022	280.9775826996022	280.9775826996022	280.9775826996022	280.9775826996022	280.9775826996022	280.9775826996022	280.9775826996022	280.9775826996022	280.9775826996022	280.9775826996022	280.9775826996022	280.9775826996022	280.9775826996022	280.9775826996022	280.9775826996022	280.9775826996022	280.9775826996022	280.9775826996022	280.9775826996022	280.9775826996022	280.9775826996022	280.9775826996022	280.9775826996022	280.9775826996022	280.9775826996022	280.9775826996022	280.9775826996022	280.9775826996022	280.9775826996022	280.9775826996022	280.9775826996022	280.9775826996022	280.9775826996022	280.9775826996022	280.9775826996022	280.9775826996022	280.9775826996022	280.9775826996022	280.9775826996022	280.9775826996022	280.9775826996022	280.9775826996022	280.9775826996022	280.9775826996022	280.9775826996022	280.9775826996022
68	281.0502007757468	281.0502007757468	281.0502007757468	281.0502007757468	281.0502007757468	281.0502007757468	281.0502007757468	281.0502007757468	281.0502007757468	281.0502007757468	281.0502007757468	281.0502007757468	281.0502007757468	281.0502007757468	281.0502007757468	281.0502007757468	281.0502007757468	281.0502007757468	281.0502007757468	281.0502007757468	281.0502007757468	281.0502007757468	281.0502007757468	281.0502007757468	281.0502007757468	281.0502007757468	281.0502007757468	281.0502007757468	281.0502007757468	281.0502007757468	281.0502007757468	281.0502007757468	281.0502007757468	281.0502007757468	281.0502007757468	281.0502007757468	281.0502007757468	281.0502007757468	281.0502007757468	281.0502007757468	281.0502007757468	281.0502007757468	281.0502007757468	281.0502007757468	281.0502007757468	281.0502007757468	281.0502007757468	281.0502007757468	281.0502007757468
69	281.12406611248775	281.12406611248775	281.12406611248775	281.12406611248775	281.12406611248775	281.12406611248775	281.12406611248775	281.12406611248775	281.12406611248775	281.12406611248775	281.12406611248775	281.12406611248775	281.12406611248775	281.12406611248775	281.12406611248775	281.12406611248775	281.12406611248775	281.12406611248775	281.12406611248775	281.12406611248775	281.12406611248775	281.12406611248775	281.12406611248775	281.12406611248775	281.12406611248775	281.12406611248775	281.12406611248775	281.12406611248775	281.12406611248775	281.12406611248775	281.12406611248775	281.12406611248775	281.12406611248775	281.12406611248775	281.12406611248775	281.12406611248775	281.12406611248775	281.12406611248775	281.12406611248775	281.12406611248775	281.12406611248775	281.12406611248775	281.12406611248775	281.12406611248775	281.12406611248775	281.12406611248775	281.12406611248775	281.12406611248775	281.12406611248775
70	281.19924692394284	281.19924692394284	281.19924692394284	281.19924692394284	281.19924692394284	281.19924692394284	281.19924692394284	281.19924692394284	281.19924692394284	281.19924692394284	281.19924692394284	281.19924692394284	281.19924692394284	281.19924692394284	281.19924692394284	281.19924692394284	281.19924692394284	281.19924692394284	281.19924692394284	281.19924692394284	281.19924692394284	281.19924692394284	281.19924692394284	281.19924692394284	281.19924692394284	281.19924692394284	281.19924692394284	281.19924692394284	281.19924692394284	281.19924692394284	281.19924692394284	281.19924692394284	281.19924692394284	281.19924692394284	281.19924692394284	281.19924692394284	281.19924692394284	281.19924692394284	281.19924692394284	281.19924692394284	281.19924692394284	281.19924692394284	281.19924692394284	281.19924692394284	281.19924692394284	281.19924692394284	281.19924692394284	281.19924692394284	281.19924692394284
71	281.27734489451666	281.27734489451666	281.27734489451666	281.27734489451666	281.27734489451666	281.27734489451666	281.27734489451666	281.27734489451666	281.27734489451666	281.27734489451666	281.27734489451666	281.27734489451666	281.27734489451666	281.27734489451666	281.27734489451666	281.27734489451666	281.27734489451666	281.27734489451666	281.27734489451666	281.27734489451666	281.27734489451666	281.27734489451666	281.27734489451666	281.27734489451666	281.27734489451666	281.27734489451666	281.27734489451666	281.27734489451666	281.27734489451666	281.27734489451666	281.27734489451666	281.27734489451666	281.27734489451666	281.27734489451666	281.27734489451666	281.27734489451666	281.27734489451666	281.27734489451666	281.27734489451666	281.27734489451666	281.27734489451666	281.27734489451666	281.27734489451666	281.27734489451666	281.27734489451666	281.27734489451666	281.27734489451666	281.27734489451666	281.27734489451666
72	281.35614853688094	281.35614853688094	281.35614853688094	281.35614853688094	281.35614853688094	281.35614853688094	281.35614853688094	281.35614853688094	281.35614853688094	281.35614853688094	281.35614853688094	281.35614853688094	281.35614853688094	281.35614853688094	281.35614853688094	281.35614853688094	281.35614853688094	281.35614853688094	281.35614853688094	281.35614853688094	281.35614853688094	281.35614853688094	281.35614853688094	281.35614853688094	281.35614853688094	281.35614853688094	281.35614853688094	281.35614853688094	281.35614853688094	281.35614853688094	281.35614853688094	281.35614853688094	281.35614853688094	281.35614853688094	281.35614853688094	281.35614853688094	281.35614853688094	281.35614853688094	281.35614853688094	281.35614853688094	281.35614853688094	281.35614853688094	281.35614853688094	281.35614853688094	281.35614853688094	281.35614853688094	281.35614853688094	281.35614853688094	281.35614853688094
73	281.43646611097427	281.43646611097427	281.43646611097427	281.43646611097427	281.43646611097427	281.43646611097427	281.43646611097427	281.43646611097427	281.43646611097427	281.43646611097427	281.43646611097427	281.43646611097427	281.43646611097427	281.43646611097427	281.43646611097427	281.43646611097427	281.43646611097427	281.43646611097427	281.43646611097427	281.43646611097427	281.43646611097427	281.43646611097427	281.43646611097427	281.43646611097427	281.43646611097427	281.43646611097427	281.43646611097427	281.43646611097427	281.43646611097427	281.43646611097427	281.43646611097427	281.43646611097427	281.43646611097427	281.43646611097427	281.43646611097427	281.43646611097427	281.43646611097427	281.43646611097427	281.43646611097427	281.43646611097427	281.43646611097427	281.43646611097427	281.43646611097427	281.43646611097427	281.43646611097427	281.43646611097427	281.43646611097427	281.43646611097427	281.43646611097427
74	281.5182973496685	281.5182973496685	281.5182973496685	281.5182973496685	281.5182973496685	281.5182973496685	281.5182973496685	281.5182973496685	281.5182973496685	281.5182973496685	281.5182973496685	281.5182973496685	281.5182973496685	281.5182973496685	281.5182973496685	281.5182973496685	281.5182973496685	281.5182973496685	281.5182973496685	281.5182973496685	281.5182973496685	281.5182973496685	281.5182973496685	281.5182973496685	281.5182973496685	281.5182973496685	281.5182973496685	281.5182973496685	281.5182973496685	281.5182973496685	281.5182973496685	281.5182973496685	281.5182973496685	281.5182973496685	281.5182973496685	281.5182973496685	281.5182973496685	281.5182973496685	281.5182973496685	281.5182973496685	281.5182973496685	281.5182973496685	281.5182973496685	281.5182973496685	281.5182973496685	281.5182973496685	281.5182973496685	281.5182973496685	281.5182973496685
75	281.6022309153531	281.6022309153531	281.6022309153531	281.6022309153531	281.6022309153531	281.6022309153531	281.6022309153531	281.6022309153531	281.6022309153531	281.6022309153531	281.6022309153531	281.6022309153531	281.6022309153531	281.6022309153531	281.6022309153531	281.6022309153531	281.6022309153531	281.6022309153531	281.6022309153531	281.6022309153531	281.6022309153531	281.6022309153531	281.6022309153531	281.6022309153531	281.6022309153531	281.6022309153531	281.6022309153531	281.6022309153531	281.6022309153531	281.6022309153531	281.6022309153531	281.6022309153531	281.6022309153531	281.6022309153531	281.6022309153531	281.6022309153531	281.6022309153531	281.6022309153531	281.6022309153531	281.6022309153531	281.6022309153531	281.6022309153531	281.6022309153531	281.6022309153531	281.6022309153531	281.6022309153531	281.6022309153531	281.6022309153531	281.6022309153531
76	281.68759646989986	281.68759646989986	281.68759646989986	281.68759646989986	281.68759646989986	281.68759646989986	281.68759646989986	281.68759646989986	281.68759646989986	281.68759646989986	281.68759646989986	281.68759646989986	281.68759646989986	281.68759646989986	281.68759646989986	281.68759646989986	281.68759646989986	281.68759646989986	281.68759646989986	281.68759646989986	281.68759646989986	281.68759646989986	281.68759646989986	281.68759646989986	281.68759646989986	281.68759646989986	281.68759646989986	281.68759646989986	281.68759646989986	281.68759646989986	281.68759646989986	281.68759646989986	281.68759646989986	281.68759646989986	281.68759646989986	281.68759646989986	281.68759646989986	281.68759646989986	281.68759646989986	281.68759646989986	281.68759646989986	281.68759646989986	281.68759646989986	281.68759646989986	281.68759646989986	281.68759646989986	281.68759646989986	281.68759646989986	281.68759646989986
77	281.7749670210993	281.7749670210993	281.7749670210993	281.7749670210993	281.7749670210993	281.7749670210993	281.7749670210993	281.7749670210993	281.7749670210993	281.7749670210993	281.7749670210993	281.7749670210993	281.7749670210993	281.7749670210993	281.7749670210993	281.7749670210993	281.7749670210993	281.7749670210993	281.7749670210993	281.7749670210993	281.7749670210993	281.7749670210993	281.7749670210993	281.7749670210993	281.7749670210993	281.7749670210993	281.7749670210993	281.7749670210993	281.7749670210993	281.7749670210993	281.7749670210993	281.7749670210993	281.7749670210993	281.7749670210993	281.7749670210993	281.7749670210993	281.7749670210993	281.7749670210993	281.7749670210993	281.7749670210993	281.7749670210993	281.7749670210993	281.7749670210993	281.7749670210993	281.7749670210993	281.7749670210993	281.7749670210993	281.7749670210993	281.7749670210993
78	281.86370003529294	281.86370003529294	281.86370003529294	281.86370003529294	281.86370003529294	281.86370003529294	281.86370003529294	281.86370003529294	281.86370003529294	281.86370003529294	281.86370003529294	281.86370003529294	281.86370003529294	281.86370003529294	281.86370003529294	281.86370003529294	281.86370003529294	281.86370003529294	281.86370003529294	281.86370003529294	281.86370003529294	281.86370003529294	281.86370003529294	281.86370003529294	281.86370003529294	281.86370003529294	281.86370003529294	281.86370003529294	281.86370003529294	281.86370003529294	281.86370003529294	281.86370003529294	281.86370003529294	281.86370003529294	281.86370003529294	281.86370003529294	281.86370003529294	281.86370003529294	281.86370003529294	281.86370003529294	281.86370003529294	281.86370003529294	281.86370003529294	281.86370003529294	281.86370003529294	281.86370003529294	281.86370003529294	281.86370003529294	281.86370003529294
79	281.95467799731034	281.95467799731034	281.95467799731034	281.95467799731034	281.95467799731034	281.95467799731034	281.95467799731034	281.95467799731034	281.95467799731034	281.95467799731034	281.95467799731034	281.95467799731034	281.95467799731034	281.95467799731034	281.95467799731034	281.95467799731034	281.95467799731034	281.95467799731034	281.95467799731034	281.95467799731034	281.95467799731034	281.95467799731034	281.95467799731034	281.95467799731034	281.95467799731034	281.95467799731034	281.95467799731034	281.95467799731034	281.95467799731034	281.95467799731034	281.95467799731034	281.95467799731034	281.95467799731034	281.95467799731034	281.95467799731034	281.95467799731034	281.95467799731034	281.95467799731034	281.95467799731034	281.95467799731034	281.95467799731034	281.95467799731034	281.95467799731034	281.95467799731034	281.95467799731034	281.95467799731034	281.95467799731034	281.95467799731034	281.95467799731034
80	282.04850324631747	282.04850324631747	282.04850324631747	282.04850324631747	282.04850324631747	282.04850324631747	282.04850324631747	282.04850324631747	282.04850324631747	282.04850324631747	282.04850324631747	282.04850324631747	282.04850324631747	282.04850324631747	282.04850324631747	282.04850324631747	282.04850324631747	282.04850324631747	282.04850324631747	282.04850324631747	282.04850324631747	282.04850324631747	282.04850324631747	282.04850324631747	282.04850324631747	282.04850324631747	282.04850324631747	282.04850324631747	282.04850324631747	282.04850324631747	282.04850324631747	282.04850324631747	282.04850324631747	282.04850324631747	282.04850324631747	282.04850324631747	282.04850324631747	282.04850324631747	282.04850324631747	282.04850324631747	282.04850324631747	282.04850324631747	282.04850324631747	282.04850324631747	282.04850324631747	282.04850324631747	282.04850324631747	282.04850324631747	282.04850324631747
81	282.14330507188953	282.14330507188953	282.14330507188953	282.14330507188953	282.14330507188953	282.14330507188953	282.14330507188953	282.14330507188953	282.14330507188953	282.14330507188953	282.14330507188953	282.14330507188953	282.14330507188953	282.14330507188953	282.14330507188953	282.14330507188953	282.14330507188953	282.14330507188953	282.14330507188953	282.14330507188953	282.14330507188953	282.14330507188953	282.14330507188953	282.14330507188953	282.14330507188953	282.14330507188953	282.14330507188953	282.14330507188953	282.14330507188953	282.14330507188953	282.14330507188953	282.14330507188953	282.14330507188953	282.14330507188953	282.14330507188953	282.14330507188953	282.14330507188953	282.14330507188953	282.14330507188953	282.14330507188953	282.14330507188953	282.14330507188953	282.14330507188953	282.14330507188953	282.14330507188953	282.14330507188953	282.14330507188953	282.14330507188953	282.14330507188953
82	282.24078049871605	282.24078049871605	282.24078049871605	282.24078049871605	282.24078049871605	282.24078049871605	282.24078049871605	282.24078049871605	282.24078049871605	282.24078049871605	282.24078049871605	282.24078049871605	282.24078049871605	282.24078049871605	282.24078049871605	282.24078049871605	282.24078049871605	282.24078049871605	282.24078049871605	282.24078049871605	282.24078049871605	282.24078049871605	282.24078049871605	282.24078049871605	282.24078049871605	282.24078049871605	282.24078049871605	282.24078049871605	282.24078049871605	282.24078049871605	282.24078049871605	282.24078049871605	282.24078049871605	282.24078049871605	282.24078049871605	282.24078049871605	282.24078049871605	282.24078049871605	282.24078049871605	282.24078049871605	282.24078049871605	282.24078049871605	282.24078049871605	282.24078049871605	282.24078049871605	282.24078049871605	282.24078049871605	282.24078049871605	282.24078049871605
83	282.33902425328625	282.33902425328625	282.33902425328625	282.33902425328625	282.33902425328625	282.33902425328625	282.33902425328625	282.33902425328625	282.33902425328625	282.33902425328625	282.33902425328625	282.33902425328625	282.33902425328625	282.33902425328625	282.33902425328625	282.33902425328625	282.33902425328625	282.33902425328625	282.33902425328625	282.33902425328625	282.33902425328625	282.33902425328625	282.33902425328625	282.33902425328625	282.33902425328625	282.33902425328625	282.33902425328625	282.33902425328625	282.33902425328625	282.33902425328625	282.33902425328625	282.33902425328625	282.33902425328625	282.33902425328625	282.33902425328625	282.33902425328625	282.33902425328625	282.33902425328625	282.33902425328625	282.33902425328625	282.33902425328625	282.33902425328625	282.33902425328625	282.33902425328625	282.33902425328625	282.33902425328625	282.33902425328625	282.33902425328625	282.33902425328625
84	282.439386102483	282.439386102483	282.439386102483	282.439386102483	282.439386102483	282.439386102483	282.439386102483	282.439386102483	282.439386102483	282.439386102483	282.439386102483	282.439386102483	282.439386102483	282.439386102483	282.439386102483	282.439386102483	282.439386102483	282.439386102483	282.439386102483	282.439386102483	282.439386102483	282.439386102483	282.439386102483	282.439386102483	282.439386102483	282.439386102483	282.439386102483	282.439386102483	282.439386102483	282.439386102483	282.439386102483	282.439386102483	282.439386102483	282.439386102483	282.439386102483	282.439386102483	282.439386102483	282.439386102483	282.439386102483	282.439386102483	282.439386102483	282.439386102483	282.439386102483	282.439386102483	282.439386102483	282.439386102483	282.439386102483	282.439386102483	282.439386102483
85	282.5421425448724	282.5421425448724	282.5421425448724	282.5421425448724	282.5421425448724	282.5421425448724	282.5421425448724	282.5421425448724	282.5421425448724	282.5421425448724	282.5421425448724	282.5421425448724	282.5421425448724	282.5421425448724	282.5421425448724	282.5421425448724	282.5421425448724	282.5421425448724	282.5421425448724	282.5421425448724	282.5421425448724	282.5421425448724	282.5421425448724	282.5421425448724	282.5421425448724	282.5421425448724	282.5421425448724	282.5421425448724	282.5421425448724	282.5421425448724	282.5421425448724	282.5421425448724	282.5421425448724	282.5421425448724	282.5421425448724	282.5421425448724	282.5421425448724	282.5421425448724	282.5421425448724	282.5421425448724	282.5421425448724	282.5421425448724	282.5421425448724	282.5421425448724	282.5421425448724	282.5421425448724	282.5421425448724	282.5421425448724	282.5421425448724
86	282.6380571009777	282.6380571009777	282.6380571009777	282.6380571009777	282.6380571009777	282.6380571009777	282.6380571009777	282.6380571009777	282.6380571009777	282.6380571009777	282.6380571009777	282.6380571009777	282.6380571009777	282.6380571009777	282.6380571009777	282.6380571009777	282.6380571009777	282.6380571009777	282.6380571009777	282.6380571009777	282.6380571009777	282.6380571009777	282.6380571009777	282.6380571009777	282.6380571009777	282.6380571009777	282.6380571009777	282.6380571009777	282.6380571009777	282.6380571009777	282.6380571009777	282.6380571009777	282.6380571009777	282.6380571009777	282.6380571009777	282.6380571009777	282.6380571009777	282.6380571009777	282.6380571009777	282.6380571009777	282.6380571009777	282.6380571009777	282.6380571009777	282.6380571009777	282.6380571009777	282.6380571009777	282.6380571009777	282.6380571009777	282.6380571009777
87	282.76021836541423	282.76021836541423	282.76021836541423	282.76021836541423	282.76021836541423	282.76021836541423	282.76021836541423	282.76021836541423	282.76021836541423	282.76021836541423	282.76021836541423	282.76021836541423	282.76021836541423	282.76021836541423	282.76021836541423	282.76021836541423	282.76021836541423	282.76021836541423	282.76021836541423	282.76021836541423	282.76021836541423	282.76021836541423	282.76021836541423	282.76021836541423	282.76021836541423	282.76021836541423	282.76021836541423	282.76021836541423	282.76021836541423	282.76021836541423	282.76021836541423	282.76021836541423	282.76021836541423	282.76021836541423	282.76021836541423	282.76021836541423	282.76021836541423	282.76021836541423	282.76021836541423	282.76021836541423	282.76021836541423	282.76021836541423	282.76021836541423	282.76021836541423	282.76021836541423	282.76021836541423	282.76021836541423	282.76021836541423	282.76021836541423
88	282.87451685747476	282.87451685747476	282.87451685747476	282.87451685747476	282.87451685747476	282.87451685747476	282.87451685747476	282.87451685747476	282.87451685747476	282.87451685747476	282.87451685747476	282.87451685747476	282.87451685747476	282.87451685747476	282.87451685747476	282.87451685747476	282.87451685747476	282.87451685747476	282.87451685747476	282.87451685747476	282.87451685747476	282.87451685747476	282.87451685747476	282.87451685747476	282.87451685747476	282.87451685747476	282.87451685747476	282.87451685747476	282.87451685747476	282.87451685747476	282.87451685747476	282.87451685747476	282.87451685747476	282.87451685747476	282.87451685747476	282.87451685747476	282.87451685747476	282.87451685747476	282.87451685747476	282.87451685747476	282.87451685747476	282.87451685747476	282.87451685747476	282.87451685747476	282.87451685747476	282.87451685747476	282.87451685747476	282.87451685747476	282.87451685747476
89	282.9889701276516	282.9889701276516	282.9889701276516	282.9889701276516	282.9889701276516	282.9889701276516	282.9889701276516	282.9889701276516	282.9889701276516	282.9889701276516	282.9889701276516	282.9889701276516	282.9889701276516	282.9889701276516	282.9889701276516	282.9889701276516	282.9889701276516	282.9889701276516	282.9889701276516	282.9889701276516	282.9889701276516	282.9889701276516	282.9889701276516	282.9889701276516	282.9889701276516	282.9889701276516	282.9889701276516	282.9889701276516	282.9889701276516	282.9889701276516	282.9889701276516	282.9889701276516	282.9889701276516	282.9889701276516	282.9889701276516	282.9889701276516	282.9889701276516	282.9889701276516	282.9889701276516	282.9889701276516	282.9889701276516	282.9889701276516	282.9889701276516	282.9889701276516	282.9889701276516	282.9889701276516	282.9889701276516	282.9889701276516	282.9889701276516
90	283.0990910370171	283.0990910370171	283.0990910370171	283.0990910370171	283.0990910370171	283.0990910370171	283.0990910370171	283.0990910370171	283.0990910370171	283.0990910370171	283.0990910370171	283.0990910370171	283.0990910370171	283.0990910370171	283.0990910370171	283.0990910370171	283.0990910370171	283.0990910370171	283.0990910370171	283.0990910370171	283.0990910370171	283.0990910370171	283.0990910370171	283.0990910370171	283.0990910370171	283.0990910370171	283.0990910370171	283.0990910370171	283.0990910370171	283.0990910370171	283.0990910370171	283.0990910370171	283.0990910370171	283.0990910370171	283.0990910370171	283.0990910370171	283.0990910370171	283.0990910370171	283.0990910370171	283.0990910370171	283.0990910370171	283.0990910370171	283.0990910370171	283.0990910370171	283.0990910370171	283.0990910370171	283.0990910370171	283.0990910370171	283.0990910370171
91	283.21231257308693	283.21231257308693	283.21231257308693	283.21231257308693	283.21231257308693	283.21231257308693	283.21231257308693	283.21231257308693	283.21231257308693	283.21231257308693	283.21231257308693	283.21231257308693	283.21231257308693	283.21231257308693	283.21231257308693	283.21231257308693	283.21231257308693	283.21231257308693	283.21231257308693	283.21231257308693	283.21231257308693	283.21231257308693	283.21231257308693	283.21231257308693	283.21231257308693	283.21231257308693	283.21231257308693	283.21231257308693	283.21231257308693	283.21231257308693	283.21231257308693	283.21231257308693	283.21231257308693	283.21231257308693	283.21231257308693	283.21231257308693	283.21231257308693	283.21231257308693	283.21231257308693	283.21231257308693	283.21231257308693	283.21231257308693	283.21231257308693	283.21231257308693	283.21231257308693	283.21231257308693	283.21231257308693	283.21231257308693	283.21231257308693
92	283.32550452870277	283.32550452870277	283.32550452870277	283.32550452870277	283.32550452870277	283.32550452870277	283.32550452870277	283.32550452870277	283.32550452870277	283.32550452870277	283.32550452870277	283.32550452870277	283.32550452870277	283.32550452870277	283.32550452870277	283.32550452870277	283.32550452870277	283.32550452870277	283.32550452870277	283.32550452870277	283.32550452870277	283.32550452870277	283.32550452870277	283.32550452870277	283.32550452870277	283.32550452870277	283.32550452870277	283.32550452870277	283.32550452870277	283.32550452870277	283.32550452870277	283.32550452870277	283.32550452870277	283.32550452870277	283.32550452870277	283.32550452870277	283.32550452870277	283.32550452870277	283.32550452870277	283.32550452870277	283.32550452870277	283.32550452870277	283.32550452870277	283.32550452870277	283.32550452870277	283.32550452870277	283.32550452870277	283.32550452870277	283.32550452870277
93	283.4388283386334	283.4388283386334	283.4388283386334	283.4388283386334	283.4388283386334	283.4388283386334	283.4388283386334	283.4388283386334	283.4388283386334	283.4388283386334	283.4388283386334	283.4388283386334	283.4388283386334	283.4388283386334	283.4388283386334	283.4388283386334	283.4388283386334	283.4388283386334	283.4388283386334	283.4388283386334	283.4388283386334	283.4388283386334	283.4388283386334	283.4388283386334	283.4388283386334	283.4388283386334	283.4388283386334	283.4388283386334	283.4388283386334	283.4388283386334	283.4388283386334	283.4388283386334	283.4388283386334	283.4388283386334	283.4388283386334	283.4388283386334	283.4388283386334	283.4388283386334	283.4388283386334	283.4388283386334	283.4388283386334	283.4388283386334	283.4388283386334	283.4388283386334	283.4388283386334	283.4388283386334	283.4388283386334	283.4388283386334	283.4388283386334
94	283.55555405099835	283.55555405099835	283.55555405099835	283.55555405099835	283.55555405099835	283.55555405099835	283.55555405099835	283.55555405099835	283.55555405099835	283.55555405099835	283.55555405099835	283.55555405099835	283.55555405099835	283.55555405099835	283.55555405099835	283.55555405099835	283.55555405099835	283.55555405099835	283.55555405099835	283.55555405099835	283.55555405099835	283.55555405099835	283.55555405099835	283.55555405099835	283.55555405099835	283.55555405099835	283.55555405099835	283.55555405099835	283.55555405099835	283.55555405099835	283.55555405099835	283.55555405099835	283.55555405099835	283.55555405099835	283.55555405099835	283.55555405099835	283.55555405099835	283.55555405099835	283.55555405099835	283.55555405099835	283.55555405099835	283.55555405099835	283.55555405099835	283.55555405099835	283.55555405099835	283.55555405099835	283.55555405099835	283.55555405099835	283.55555405099835
95	283.6749833188301	283.6749833188301	283.6749833188301	283.6749833188301	283.6749833188301	283.6749833188301	283.6749833188301	283.6749833188301	283.6749833188301	283.6749833188301	283.6749833188301	283.6749833188301	283.6749833188301	283.6749833188301	283.6749833188301	283.6749833188301	283.6749833188301	283.6749833188301	283.6749833188301	283.6749833188301	283.6749833188301	283.6749833188301	283.6749833188301	283.6749833188301	283.6749833188301	283.6749833188301	283.6749833188301	283.6749833188301	283.6749833188301	283.6749833188301	283.6749833188301	283.6749833188301	283.6749833188301	283.6749833188301	283.6749833188301	283.6749833188301	283.6749833188301	283.6749833188301	283.6749833188301	283.6749833188301	283.6749833188301	283.6749833188301	283.6749833188301	283.6749833188301	283.6749833188301	283.6749833188301	283.6749833188301	283.6749833188301	283.6749833188301
96	283.79845936754924	283.79845936754924	283.79845936754924	283.79845936754924	283.79845936754924	283.79845936754924	283.79845936754924	283.79845936754924	283.79845936754924	283.79845936754924	283.79845936754924	283.79845936754924	283.79845936754924	283.79845936754924	283.79845936754924	283.79845936754924	283.79845936754924	283.79845936754924	283.79845936754924	283.79845936754924	283.79845936754924	283.79845936754924	283.79845936754924	283.79845936754924	283.79845936754924	283.79845936754924	283.79845936754924	283.79845936754924	283.79845936754924	283.79845936754924	283.79845936754924	283.79845936754924	283.79845936754924	283.79845936754924	283.79845936754924	283.79845936754924	283.79845936754924	283.79845936754924	283.79845936754924	283.79845936754924	283.79845936754924	283.79845936754924	283.79845936754924	283.79845936754924	283.79845936754924	283.79845936754924	283.79845936754924	283.79845936754924	283.79845936754924
97	283.8904816865606	283.8904816865606	283.8904816865606	283.8904816865606	283.8904816865606	283.8904816865606	283.8904816865606	283.8904816865606	283.8904816865606	283.8904816865606	283.8904816865606	283.8904816865606	283.8904816865606	283.8904816865606	283.8904816865606	283.8904816865606	283.8904816865606	283.8904816865606	283.8904816865606	283.8904816865606	283.8904816865606	283.8904816865606	283.8904816865606	283.8904816865606	283.8904816865606	283.8904816865606	283.8904816865606	283.8904816865606	283.8904816865606	283.8904816865606	283.8904816865606	283.8904816865606	283.8904816865606	283.8904816865606	283.8904816865606	283.8904816865606	283.8904816865606	283.8904816865606	283.8904816865606	283.8904816865606	283.8904816865606	283.8904816865606	283.8904816865606	283.8904816865606	283.8904816865606	283.8904816865606	283.8904816865606	283.8904816865606	283.8904816865606
98	283.989823809789	283.989823809789	283.989823809789	283.989823809789	283.989823809789	283.989823809789	283.989823809789	283.989823809789	283.989823809789	283.989823809789	283.989823809789	283.989823809789	283.989823809789	283.989823809789	283.989823809789	283.989823809789	283.989823809789	283.989823809789	283.989823809789	283.989823809789	283.989823809789	283.989823809789	283.989823809789	283.989823809789	283.989823809789	283.989823809789	283.989823809789	283.989823809789	283.989823809789	283.989823809789	283.989823809789	283.989823809789	283.989823809789	283.989823809789	283.989823809789	283.989823809789	283.989823809789	283.989823809789	283.989823809789	283.989823809789	283.989823809789	283.989823809789	283.989823809789	283.989823809789	283.989823809789	283.989823809789	283.989823809789	283.989823809789	283.989823809789
99	284.0928873272978	284.0928873272978	284.0928873272978	284.0928873272978	284.0928873272978	284.0928873272978	284.0928873272978	284.0928873272978	284.0928873272978	284.0928873272978	284.0928873272978	284.0928873272978	284.0928873272978	284.0928873272978	284.0928873272978	284.0928873272978	284.0928873272978	284.0928873272978	284.0928873272978	284.0928873272978	284.0928873272978	284.0928873272978	284.0928873272978	284.0928873272978	284.0928873272978	284.0928873272978	284.0928873272978	284.0928873272978	284.0928873272978	284.0928873272978	284.0928873272978	284.0928873272978	284.0928873272978	284.0928873272978	284.0928873272978	284.0928873272978	284.0928873272978	284.0928873272978	284.0928873272978	284.0928873272978	284.0928873272978	284.0928873272978	284.0928873272978	284.0928873272978	284.0928873272978	284.0928873272978	284.0928873272978	284.0928873272978	284.0928873272978
100	284.19796020015167	284.19796020015167	284.19796020015167	284.19796020015167	284.19796020015167	284.19796020015167	284.19796020015167	284.19796020015167	284.19796020015167	284.19796020015167	284.19796020015167	284.19796020015167	284.19796020015167	284.19796020015167	284.19796020015167	284.19796020015167	284.19796020015167	284.19796020015167	284.19796020015167	284.19796020015167	284.19796020015167	284.19796020015167	284.19796020015167	284.19796020015167	284.19796020015167	284.19796020015167	284.19796020015167	284.19796020015167	284.19796020015167	284.19796020015167	284.19796020015167	284.19796020015167	284.19796020015167	284.19796020015167	284.19796020015167	284.19796020015167	284.19796020015167	284.19796020015167	284.19796020015167	284.19796020015167	284.19796020015167	284.19796020015167	284.19796020015167	284.19796020015167	284.19796020015167	284.19796020015167	284.19796020015167	284.19796020015167	284.19796020015167
101	284.3032342468136	284.3032342468136	284.3032342468136	284.3032342468136	284.3032342468136	284.3032342468136	284.3032342468136	284.3032342468136	284.3032342468136	284.3032342468136	284.3032342468136	284.3032342468136	284.3032342468136	284.3032342468136	284.3032342468136	284.3032342468136	284.3032342468136	284.3032342468136	284.3032342468136	284.3032342468136	284.3032342468136	284.3032342468136	284.3032342468136	284.3032342468136	284.3032342468136	284.3032342468136	284.3032342468136	284.3032342468136	284.3032342468136	284.3032342468136	284.3032342468136	284.3032342468136	284.3032342468136	284.3032342468136	284.3032342468136	284.3032342468136	284.3032342468136	284.3032342468136	284.3032342468136	284.3032342468136	284.3032342468136	284.3032342468136	284.3032342468136	284.3032342468136	284.3032342468136	284.3032342468136	284.3032342468136	284.3032342468136	284.3032342468136
102	284.410032471867	284.410032471867	284.410032471867	284.410032471867	284.410032471867	284.410032471867	284.410032471867	284.410032471867	284.410032471867	284.410032471867	284.410032471867	284.410032471867	284.410032471867	284.410032471867	284.410032471867	284.410032471867	284.410032471867	284.410032471867	284.410032471867	284.410032471867	284.410032471867	284.410032471867	284.410032471867	284.410032471867	284.410032471867	284.410032471867	284.410032471867	284.410032471867	284.410032471867	284.410032471867	284.410032471867	284.410032471867	284.410032471867	284.410032471867	284.410032471867	284.410032471867	284.410032471867	284.410032471867	284.410032471867	284.410032471867	284.410032471867	284.410032471867	284.410032471867	284.410032471867	284.410032471867	284.410032471867	284.410032471867	284.410032471867	284.410032471867
103	284.5158800034573	284.5158800034573	284.5158800034573	284.5158800034573	284.5158800034573	284.5158800034573	284.5158800034573	284.5158800034573	284.5158800034573	284.5158800034573	284.5158800034573	284.5158800034573	284.5158800034573	284.5158800034573	284.5158800034573	284.5158800034573	284.5158800034573	284.5158800034573	284.5158800034573	284.5158800034573	284.5158800034573	284.5158800034573	284.5158800034573	284.5158800034573	284.5158800034573	284.5158800034573	284.5158800034573	284.5158800034573	284.5158800034573	284.5158800034573	284.5158800034573	284.5158800034573	284.5158800034573	284.5158800034573	284.5158800034573	284.5158800034573	284.5158800034573	284.5158800034573	284.5158800034573	284.5158800034573	284.5158800034573	284.5158800034573	284.5158800034573	284.5158800034573	284.5158800034573	284.5158800034573	284.5158800034573	284.5158800034573	284.5158800034573
104	284.62332999319125	284.62332999319125	284.62332999319125	284.62332999319125	284.62332999319125	284.62332999319125	284.62332999319125	284.62332999319125	284.62332999319125	284.62332999319125	284.62332999319125	284.62332999319125	284.62332999319125	284.62332999319125	284.62332999319125	284.62332999319125	284.62332999319125	284.62332999319125	284.62332999319125	284.62332999319125	284.62332999319125	284.62332999319125	284.62332999319125	284.62332999319125	284.62332999319125	284.62332999319125	284.62332999319125	284.62332999319125	284.62332999319125	284.62332999319125	284.62332999319125	284.62332999319125	284.62332999319125	284.62332999319125	284.62332999319125	284.62332999319125	284.62332999319125	284.62332999319125	284.62332999319125	284.62332999319125	284.62332999319125	284.62332999319125	284.62332999319125	284.62332999319125	284.62332999319125	284.62332999319125	284.62332999319125	284.62332999319125	284.62332999319125
105	284.7302475436957	284.7302475436957	284.7302475436957	284.7302475436957	284.7302475436957	284.7302475436957	284.7302475436957	284.7302475436957	284.7302475436957	284.7302475436957	284.7302475436957	284.7302475436957	284.7302475436957	284.7302475436957	284.7302475436957	284.7302475436957	284.7302475436957	284.7302475436957	284.7302475436957	284.7302475436957	284.7302475436957	284.7302475436957	284.7302475436957	284.7302475436957	284.7302475436957	284.7302475436957	284.7302475436957	284.7302475436957	284.7302475436957	284.7302475436957	284.7302475436957	284.7302475436957	284.7302475436957	284.7302475436957	284.7302475436957	284.7302475436957	284.7302475436957	284.7302475436957	284.7302475436957	284.7302475436957	284.7302475436957	284.7302475436957	284.7302475436957	284.7302475436957	284.7302475436957	284.7302475436957	284.7302475436957	284.7302475436957	284.7302475436957
106	284.84935406774713	284.84935406774713	284.84935406774713	284.84935406774713	284.84935406774713	284.84935406774713	284.84935406774713	284.84935406774713	284.84935406774713	284.84935406774713	284.84935406774713	284.84935406774713	284.84935406774713	284.84935406774713	284.84935406774713	284.84935406774713	284.84935406774713	284.84935406774713	284.84935406774713	284.84935406774713	284.84935406774713	284.84935406774713	284.84935406774713	284.84935406774713	284.84935406774713	284.84935406774713	284.84935406774713	284.84935406774713	284.84935406774713	284.84935406774713	284.84935406774713	284.84935406774713	284.84935406774713	284.84935406774713	284.84935406774713	284.84935406774713	284.84935406774713	284.84935406774713	284.84935406774713	284.84935406774713	284.84935406774713	284.84935406774713	284.84935406774713	284.84935406774713	284.84935406774713	284.84935406774713	284.84935406774713	284.84935406774713	284.84935406774713
107	285.0114210234504	285.0114210234504	285.0114210234504	285.0114210234504	285.0114210234504	285.0114210234504	285.0114210234504	285.0114210234504	285.0114210234504	285.0114210234504	285.0114210234504	285.0114210234504	285.0114210234504	285.0114210234504	285.0114210234504	285.0114210234504	285.0114210234504	285.0114210234504	285.0114210234504	285.0114210234504	285.0114210234504	285.0114210234504	285.0114210234504	285.0114210234504	285.0114210234504	285.0114210234504	285.0114210234504	285.0114210234504	285.0114210234504	285.0114210234504	285.0114210234504	285.0114210234504	285.0114210234504	285.0114210234504	285.0114210234504	285.0114210234504	285.0114210234504	285.0114210234504	285.0114210234504	285.0114210234504	285.0114210234504	285.0114210234504	285.0114210234504	285.0114210234504	285.0114210234504	285.0114210234504	285.0114210234504	285.0114210234504	285.0114210234504
108	285.16957613837974	285.16957613837974	285.16957613837974	285.16957613837974	285.16957613837974	285.16957613837974	285.16957613837974	285.16957613837974	285.16957613837974	285.16957613837974	285.16957613837974	285.16957613837974	285.16957613837974	285.16957613837974	285.16957613837974	285.16957613837974	285.16957613837974	285.16957613837974	285.16957613837974	285.16957613837974	285.16957613837974	285.16957613837974	285.16957613837974	285.16957613837974	285.16957613837974	285.16957613837974	285.16957613837974	285.16957613837974	285.16957613837974	285.16957613837974	285.16957613837974	285.16957613837974	285.16957613837974	285.16957613837974	285.16957613837974	285.16957613837974	285.16957613837974	285.16957613837974	285.16957613837974	285.16957613837974	285.16957613837974	285.16957613837974	285.16957613837974	285.16957613837974	285.16957613837974	285.16957613837974	285.16957613837974	285.16957613837974	285.16957613837974
109	285.318819988841	285.318819988841	285.318819988841	285.318819988841	285.318819988841	285.318819988841	285.318819988841	285.318819988841	285.318819988841	285.318819988841	285.318819988841	285.318819988841	285.318819988841	285.318819988841	285.318819988841	285.318819988841	285.318819988841	285.318819988841	285.318819988841	285.318819988841	285.318819988841	285.318819988841	285.318819988841	285.318819988841	285.318819988841	285.318819988841	285.318819988841	285.318819988841	285.318819988841	285.318819988841	285.318819988841	285.318819988841	285.318819988841	285.318819988841	285.318819988841	285.318819988841	285.318819988841	285.318819988841	285.318819988841	285.318819988841	285.318819988841	285.318819988841	285.318819988841	285.318819988841	285.318819988841	285.318819988841	285.318819988841	285.318819988841	285.318819988841
110	285.4735299201689	285.4735299201689	285.4735299201689	285.4735299201689	285.4735299201689	285.4735299201689	285.4735299201689	285.4735299201689	285.4735299201689	285.4735299201689	285.4735299201689	285.4735299201689	285.4735299201689	285.4735299201689	285.4735299201689	285.4735299201689	285.4735299201689	285.4735299201689	285.4735299201689	285.4735299201689	285.4735299201689	285.4735299201689	285.4735299201689	285.4735299201689	285.4735299201689	285.4735299201689	285.4735299201689	285.4735299201689	285.4735299201689	285.4735299201689	285.4735299201689	285.4735299201689	285.4735299201689	285.4735299201689	285.4735299201689	285.4735299201689	285.4735299201689	285.4735299201689	285.4735299201689	285.4735299201689	285.4735299201689	285.4735299201689	285.4735299201689	285.4735299201689	285.4735299201689	285.4735299201689	285.4735299201689	285.4735299201689	285.4735299201689
111	285.6279690531973	285.6279690531973	285.6279690531973	285.6279690531973	285.6279690531973	285.6279690531973	285.6279690531973	285.6279690531973	285.6279690531973	285.6279690531973	285.6279690531973	285.6279690531973	285.6279690531973	285.6279690531973	285.6279690531973	285.6279690531973	285.6279690531973	285.6279690531973	285.6279690531973	285.6279690531973	285.6279690531973	285.6279690531973	285.6279690531973	285.6279690531973	285.6279690531973	285.6279690531973	285.6279690531973	285.6279690531973	285.6279690531973	285.6279690531973	285.6279690531973	285.6279690531973	285.6279690531973	285.6279690531973	285.6279690531973	285.6279690531973	285.6279690531973	285.6279690531973	285.6279690531973	285.6279690531973	285.6279690531973	285.6279690531973	285.6279690531973	285.6279690531973	285.6279690531973	285.6279690531973	285.6279690531973	285.6279690531973	285.6279690531973
112	285.78296893190594	285.78296893190594	285.78296893190594	285.78296893190594	285.78296893190594	285.78296893190594	285.78296893190594	285.78296893190594	285.78296893190594	285.78296893190594	285.78296893190594	285.78296893190594	285.78296893190594	285.78296893190594	285.78296893190594	285.78296893190594	285.78296893190594	285.78296893190594	285.78296893190594	285.78296893190594	285.78296893190594	285.78296893190594	285.78296893190594	285.78296893190594	285.78296893190594	285.78296893190594	285.78296893190594	285.78296893190594	285.78296893190594	285.78296893190594	285.78296893190594	285.78296893190594	285.78296893190594	285.78296893190594	285.78296893190594	285.78296893190594	285.78296893190594	285.78296893190594	285.78296893190594	285.78296893190594	285.78296893190594	285.78296893190594	285.78296893190594	285.78296893190594	285.78296893190594	285.78296893190594	285.78296893190594	285.78296893190594	285.78296893190594
113	285.9375318604635	285.9375318604635	285.9375318604635	285.9375318604635	285.9375318604635	285.9375318604635	285.9375318604635	285.9375318604635	285.9375318604635	285.9375318604635	285.9375318604635	285.9375318604635	285.9375318604635	285.9375318604635	285.9375318604635	285.9375318604635	285.9375318604635	285.9375318604635	285.9375318604635	285.9375318604635	285.9375318604635	285.9375318604635	285.9375318604635	285.9375318604635	285.9375318604635	285.9375318604635	285.9375318604635	285.9375318604635	285.9375318604635	285.9375318604635	285.9375318604635	285.9375318604635	285.9375318604635	285.9375318604635	285.9375318604635	285.9375318604635	285.9375318604635	285.9375318604635	285.9375318604635	285.9375318604635	285.9375318604635	285.9375318604635	285.9375318604635	285.9375318604635	285.9375318604635	285.9375318604635	285.9375318604635	285.9375318604635	285.9375318604635
114	286.0975491266323	286.0975491266323	286.0975491266323	286.0975491266323	286.0975491266323	286.0975491266323	286.0975491266323	286.0975491266323	286.0975491266323	286.0975491266323	286.0975491266323	286.0975491266323	286.0975491266323	286.0975491266323	286.0975491266323	286.0975491266323	286.0975491266323	286.0975491266323	286.0975491266323	286.0975491266323	286.0975491266323	286.0975491266323	286.0975491266323	286.0975491266323	286.0975491266323	286.0975491266323	286.0975491266323	286.0975491266323	286.0975491266323	286.0975491266323	286.0975491266323	286.0975491266323	286.0975491266323	286.0975491266323	286.0975491266323	286.0975491266323	286.0975491266323	286.0975491266323	286.0975491266323	286.0975491266323	286.0975491266323	286.0975491266323	286.0975491266323	286.0975491266323	286.0975491266323	286.0975491266323	286.0975491266323	286.0975491266323	286.0975491266323
115	286.26799816431713	286.26799816431713	286.26799816431713	286.26799816431713	286.26799816431713	286.26799816431713	286.26799816431713	286.26799816431713	286.26799816431713	286.26799816431713	286.26799816431713	286.26799816431713	286.26799816431713	286.26799816431713	286.26799816431713	286.26799816431713	286.26799816431713	286.26799816431713	286.26799816431713	286.26799816431713	286.26799816431713	286.26799816431713	286.26799816431713	286.26799816431713	286.26799816431713	286.26799816431713	286.26799816431713	286.26799816431713	286.26799816431713	286.26799816431713	286.26799816431713	286.26799816431713	286.26799816431713	286.26799816431713	286.26799816431713	286.26799816431713	286.26799816431713	286.26799816431713	286.26799816431713	286.26799816431713	286.26799816431713	286.26799816431713	286.26799816431713	286.26799816431713	286.26799816431713	286.26799816431713	286.26799816431713	286.26799816431713	286.26799816431713
116	286.4523102486557	286.4523102486557	286.4523102486557	286.4523102486557	286.4523102486557	286.4523102486557	286.4523102486557	286.4523102486557	286.4523102486557	286.4523102486557	286.4523102486557	286.4523102486557	286.4523102486557	286.4523102486557	286.4523102486557	286.4523102486557	286.4523102486557	286.4523102486557	286.4523102486557	286.4523102486557	286.4523102486557	286.4523102486557	286.4523102486557	286.4523102486557	286.4523102486557	286.4523102486557	286.4523102486557	286.4523102486557	286.4523102486557	286.4523102486557	286.4523102486557	286.4523102486557	286.4523102486557	286.4523102486557	286.4523102486557	286.4523102486557	286.4523102486557	286.4523102486557	286.4523102486557	286.4523102486557	286.4523102486557	286.4523102486557	286.4523102486557	286.4523102486557	286.4523102486557	286.4523102486557	286.4523102486557	286.4523102486557	286.4523102486557
117	286.6108300338367	286.6108300338367	286.6108300338367	286.6108300338367	286.6108300338367	286.6108300338367	286.6108300338367	286.6108300338367	286.6108300338367	286.6108300338367	286.6108300338367	286.6108300338367	286.6108300338367	286.6108300338367	286.6108300338367	286.6108300338367	286.6108300338367	286.6108300338367	286.6108300338367	286.6108300338367	286.6108300338367	286.6108300338367	286.6108300338367	286.6108300338367	286.6108300338367	286.6108300338367	286.6108300338367	286.6108300338367	286.6108300338367	286.6108300338367	286.6108300338367	286.6108300338367	286.6108300338367	286.6108300338367	286.6108300338367	286.6108300338367	286.6108300338367	286.6108300338367	286.6108300338367	286.6108300338367	286.6108300338367	286.6108300338367	286.6108300338367	286.6108300338367	286.6108300338367	286.6108300338367	286.6108300338367	286.6108300338367	286.6108300338367
118	286.7789062816529	286.7789062816529	286.7789062816529	286.7789062816529	286.7789062816529	286.7789062816529	286.7789062816529	286.7789062816529	286.7789062816529	286.7789062816529	286.7789062816529	286.7789062816529	286.7789062816529	286.7789062816529	286.7789062816529	286.7789062816529	286.7789062816529	286.7789062816529	286.7789062816529	286.7789062816529	286.7789062816529	286.7789062816529	286.7789062816529	286.7789062816529	286.7789062816529	286.7789062816529	286.7789062816529	286.7789062816529	286.7789062816529	286.7789062816529	286.7789062816529	286.7789062816529	286.7789062816529	286.7789062816529	286.7789062816529	286.7789062816529	286.7789062816529	286.7789062816529	286.7789062816529	286.7789062816529	286.7789062816529	286.7789062816529	286.7789062816529	286.7789062816529	286.7789062816529	286.7789062816529	286.7789062816529	286.7789062816529	286.7789062816529
119	286.9454577761186	286.9454577761186	286.9454577761186	286.9454577761186	286.9454577761186	286.9454577761186	286.9454577761186	286.9454577761186	286.9454577761186	286.9454577761186	286.9454577761186	286.9454577761186	286.9454577761186	286.9454577761186	286.9454577761186	286.9454577761186	286.9454577761186	286.9454577761186	286.9454577761186	286.9454577761186	286.9454577761186	286.9454577761186	286.9454577761186	286.9454577761186	286.9454577761186	286.9454577761186	286.9454577761186	286.9454577761186	286.9454577761186	286.9454577761186	286.9454577761186	286.9454577761186	286.9454577761186	286.9454577761186	286.9454577761186	286.9454577761186	286.9454577761186	286.9454577761186	286.9454577761186	286.9454577761186	286.9454577761186	286.9454577761186	286.9454577761186	286.9454577761186	286.9454577761186	286.9454577761186	286.9454577761186	286.9454577761186	286.9454577761186
120	287.1124235109165	287.1124235109165	287.1124235109165	287.1124235109165	287.1124235109165	287.1124235109165	287.1124235109165	287.1124235109165	287.1124235109165	287.1124235109165	287.1124235109165	287.1124235109165	287.1124235109165	287.1124235109165	287.1124235109165	287.1124235109165	287.1124235109165	287.1124235109165	287.1124235109165	287.1124235109165	287.1124235109165	287.1124235109165	287.1124235109165	287.1124235109165	287.1124235109165	287.1124235109165	287.1124235109165	287.1124235109165	287.1124235109165	287.1124235109165	287.1124235109165	287.1124235109165	287.1124235109165	287.1124235109165	287.1124235109165	287.1124235109165	287.1124235109165	287.1124235109165	287.1124235109165	287.1124235109165	287.1124235109165	287.1124235109165	287.1124235109165	287.1124235109165	287.1124235109165	287.1124235109165	287.1124235109165	287.1124235109165	287.1124235109165
121	287.27848322306795	287.27848322306795	287.27848322306795	287.27848322306795	287.27848322306795	287.27848322306795	287.27848322306795	287.27848322306795	287.27848322306795	287.27848322306795	287.27848322306795	287.27848322306795	287.27848322306795	287.27848322306795	287.27848322306795	287.27848322306795	287.27848322306795	287.27848322306795	287.27848322306795	287.27848322306795	287.27848322306795	287.27848322306795	287.27848322306795	287.27848322306795	287.27848322306795	287.27848322306795	287.27848322306795	287.27848322306795	287.27848322306795	287.27848322306795	287.27848322306795	287.27848322306795	287.27848322306795	287.27848322306795	287.27848322306795	287.27848322306795	287.27848322306795	287.27848322306795	287.27848322306795	287.27848322306795	287.27848322306795	287.27848322306795	287.27848322306795	287.27848322306795	287.27848322306795	287.27848322306795	287.27848322306795	287.27848322306795	287.27848322306795
122	287.4476077032694	287.4476077032694	287.4476077032694	287.4476077032694	287.4476077032694	287.4476077032694	287.4476077032694	287.4476077032694	287.4476077032694	287.4476077032694	287.4476077032694	287.4476077032694	287.4476077032694	287.4476077032694	287.4476077032694	287.4476077032694	287.4476077032694	287.4476077032694	287.4476077032694	287.4476077032694	287.4476077032694	287.4476077032694	287.4476077032694	287.4476077032694	287.4476077032694	287.4476077032694	287.4476077032694	287.4476077032694	287.4476077032694	287.4476077032694	287.4476077032694	287.4476077032694	287.4476077032694	287.4476077032694	287.4476077032694	287.4476077032694	287.4476077032694	287.4476077032694	287.4476077032694	287.4476077032694	287.4476077032694	287.4476077032694	287.4476077032694	287.4476077032694	287.4476077032694	287.4476077032694	287.4476077032694	287.4476077032694	287.4476077032694
123	287.62621077413	287.62621077413	287.62621077413	287.62621077413	287.62621077413	287.62621077413	287.62621077413	287.62621077413	287.62621077413	287.62621077413	287.62621077413	287.62621077413	287.62621077413	287.62621077413	287.62621077413	287.62621077413	287.62621077413	287.62621077413	287.62621077413	287.62621077413	287.62621077413	287.62621077413	287.62621077413	287.62621077413	287.62621077413	287.62621077413	287.62621077413	287.62621077413	287.62621077413	287.62621077413	287.62621077413	287.62621077413	287.62621077413	287.62621077413	287.62621077413	287.62621077413	287.62621077413	287.62621077413	287.62621077413	287.62621077413	287.62621077413	287.62621077413	287.62621077413	287.62621077413	287.62621077413	287.62621077413	287.62621077413	287.62621077413	287.62621077413
124	287.79930116918706	287.79930116918706	287.79930116918706	287.79930116918706	287.79930116918706	287.79930116918706	287.79930116918706	287.79930116918706	287.79930116918706	287.79930116918706	287.79930116918706	287.79930116918706	287.79930116918706	287.79930116918706	287.79930116918706	287.79930116918706	287.79930116918706	287.79930116918706	287.79930116918706	287.79930116918706	287.79930116918706	287.79930116918706	287.79930116918706	287.79930116918706	287.79930116918706	287.79930116918706	287.79930116918706	287.79930116918706	287.79930116918706	287.79930116918706	287.79930116918706	287.79930116918706	287.79930116918706	287.79930116918706	287.79930116918706	287.79930116918706	287.79930116918706	287.79930116918706	287.79930116918706	287.79930116918706	287.79930116918706	287.79930116918706	287.79930116918706	287.79930116918706	287.79930116918706	287.79930116918706	287.79930116918706	287.79930116918706	287.79930116918706
125	287.9799906373921	287.9799906373921	287.9799906373921	287.9799906373921	287.9799906373921	287.9799906373921	287.9799906373921	287.9799906373921	287.9799906373921	287.9799906373921	287.9799906373921	287.9799906373921	287.9799906373921	287.9799906373921	287.9799906373921	287.9799906373921	287.9799906373921	287.9799906373921	287.9799906373921	287.9799906373921	287.9799906373921	287.9799906373921	287.9799906373921	287.9799906373921	287.9799906373921	287.9799906373921	287.9799906373921	287.9799906373921	287.9799906373921	287.9799906373921	287.9799906373921	287.9799906373921	287.9799906373921	287.9799906373921	287.9799906373921	287.9799906373921	287.9799906373921	287.9799906373921	287.9799906373921	287.9799906373921	287.9799906373921	287.9799906373921	287.9799906373921	287.9799906373921	287.9799906373921	287.9799906373921	287.9799906373921	287.9799906373921	287.9799906373921
126	288.1614662562234	288.1614662562234	288.1614662562234	288.1614662562234	288.1614662562234	288.1614662562234	288.1614662562234	288.1614662562234	288.1614662562234	288.1614662562234	288.1614662562234	288.1614662562234	288.1614662562234	288.1614662562234	288.1614662562234	288.1614662562234	288.1614662562234	288.1614662562234	288.1614662562234	288.1614662562234	288.1614662562234	288.1614662562234	288.1614662562234	288.1614662562234	288.1614662562234	288.1614662562234	288.1614662562234	288.1614662562234	288.1614662562234	288.1614662562234	288.1614662562234	288.1614662562234	288.1614662562234	288.1614662562234	288.1614662562234	288.1614662562234	288.1614662562234	288.1614662562234	288.1614662562234	288.1614662562234	288.1614662562234	288.1614662562234	288.1614662562234	288.1614662562234	288.1614662562234	288.1614662562234	288.1614662562234	288.1614662562234	288.1614662562234
127	288.34678134117246	288.34678134117246	288.34678134117246	288.34678134117246	288.34678134117246	288.34678134117246	288.34678134117246	288.34678134117246	288.34678134117246	288.34678134117246	288.34678134117246	288.34678134117246	288.34678134117246	288.34678134117246	288.34678134117246	288.34678134117246	288.34678134117246	288.34678134117246	288.34678134117246	288.34678134117246	288.34678134117246	288.34678134117246	288.34678134117246	288.34678134117246	288.34678134117246	288.34678134117246	288.34678134117246	288.34678134117246	288.34678134117246	288.34678134117246	288.34678134117246	288.34678134117246	288.34678134117246	288.34678134117246	288.34678134117246	288.34678134117246	288.34678134117246	288.34678134117246	288.34678134117246	288.34678134117246	288.34678134117246	288.34678134117246	288.34678134117246	288.34678134117246	288.34678134117246	288.34678134117246	288.34678134117246	288.34678134117246	288.34678134117246
128	288.52552475138197	288.52552475138197	288.52552475138197	288.52552475138197	288.52552475138197	288.52552475138197	288.52552475138197	288.52552475138197	288.52552475138197	288.52552475138197	288.52552475138197	288.52552475138197	288.52552475138197	288.52552475138197	288.52552475138197	288.52552475138197	288.52552475138197	288.52552475138197	288.52552475138197	288.52552475138197	288.52552475138197	288.52552475138197	288.52552475138197	288.52552475138197	288.52552475138197	288.52552475138197	288.52552475138197	288.52552475138197	288.52552475138197	288.52552475138197	288.52552475138197	288.52552475138197	288.52552475138197	288.52552475138197	288.52552475138197	288.52552475138197	288.52552475138197	288.52552475138197	288.52552475138197	288.52552475138197	288.52552475138197	288.52552475138197	288.52552475138197	288.52552475138197	288.52552475138197	288.52552475138197	288.52552475138197	288.52552475138197	288.52552475138197
129	288.71564081086746	288.71564081086746	288.71564081086746	288.71564081086746	288.71564081086746	288.71564081086746	288.71564081086746	288.71564081086746	288.71564081086746	288.71564081086746	288.71564081086746	288.71564081086746	288.71564081086746	288.71564081086746	288.71564081086746	288.71564081086746	288.71564081086746	288.71564081086746	288.71564081086746	288.71564081086746	288.71564081086746	288.71564081086746	288.71564081086746	288.71564081086746	288.71564081086746	288.71564081086746	288.71564081086746	288.71564081086746	288.71564081086746	288.71564081086746	288.71564081086746	288.71564081086746	288.71564081086746	288.71564081086746	288.71564081086746	288.71564081086746	288.71564081086746	288.71564081086746	288.71564081086746	288.71564081086746	288.71564081086746	288.71564081086746	288.71564081086746	288.71564081086746	288.71564081086746	288.71564081086746	288.71564081086746	288.71564081086746	288.71564081086746
130	288.9126997603527	288.9126997603527	288.9126997603527	288.9126997603527	288.9126997603527	288.9126997603527	288.9126997603527	288.9126997603527	288.9126997603527	288.9126997603527	288.9126997603527	288.9126997603527	288.9126997603527	288.9126997603527	288.9126997603527	288.9126997603527	288.9126997603527	288.9126997603527	288.9126997603527	288.9126997603527	288.9126997603527	288.9126997603527	288.9126997603527	288.9126997603527	288.9126997603527	288.9126997603527	288.9126997603527	288.9126997603527	288.9126997603527	288.9126997603527	288.9126997603527	288.9126997603527	288.9126997603527	288.9126997603527	288.9126997603527	288.9126997603527	288.9126997603527	288.9126997603527	288.9126997603527	288.9126997603527	288.9126997603527	288.9126997603527	288.9126997603527	288.9126997603527	288.9126997603527	288.9126997603527	288.9126997603527	288.9126997603527	288.9126997603527
131	289.11063354893645	289.11063354893645	289.11063354893645	289.11063354893645	289.11063354893645	289.11063354893645	289.11063354893645	289.11063354893645	289.11063354893645	289.11063354893645	289.11063354893645	289.11063354893645	289.11063354893645	289.11063354893645	289.11063354893645	289.11063354893645	289.11063354893645	289.11063354893645	289.11063354893645	289.11063354893645	289.11063354893645	289.11063354893645	289.11063354893645	289.11063354893645	289.11063354893645	289.11063354893645	289.11063354893645	289.11063354893645	289.11063354893645	289.11063354893645	289.11063354893645	289.11063354893645	289.11063354893645	289.11063354893645	289.11063354893645	289.11063354893645	289.11063354893645	289.11063354893645	289.11063354893645	289.11063354893645	289.11063354893645	289.11063354893645	289.11063354893645	289.11063354893645	289.11063354893645	289.11063354893645	289.11063354893645	289.11063354893645	289.11063354893645
132	289.3133580427373	289.3133580427373	289.3133580427373	289.3133580427373	289.3133580427373	289.3133580427373	289.3133580427373	289.3133580427373	289.3133580427373	289.3133580427373	289.3133580427373	289.3133580427373	289.3133580427373	289.3133580427373	289.3133580427373	289.3133580427373	289.3133580427373	289.3133580427373	289.3133580427373	289.3133580427373	289.3133580427373	289.3133580427373	289.3133580427373	289.3133580427373	289.3133580427373	289.3133580427373	289.3133580427373	289.3133580427373	289.3133580427373	289.3133580427373	289.3133580427373	289.3133580427373	289.3133580427373	289.3133580427373	289.3133580427373	289.3133580427373	289.3133580427373	289.3133580427373	289.3133580427373	289.3133580427373	289.3133580427373	289.3133580427373	289.3133580427373	289.3133580427373	289.3133580427373	289.3133580427373	289.3133580427373	289.3133580427373	289.3133580427373
133	289.5218912183797	289.5218912183797	289.5218912183797	289.5218912183797	289.5218912183797	289.5218912183797	289.5218912183797	289.5218912183797	289.5218912183797	289.5218912183797	289.5218912183797	289.5218912183797	289.5218912183797	289.5218912183797	289.5218912183797	289.5218912183797	289.5218912183797	289.5218912183797	289.5218912183797	289.5218912183797	289.5218912183797	289.5218912183797	289.5218912183797	289.5218912183797	289.5218912183797	289.5218912183797	289.5218912183797	289.5218912183797	289.5218912183797	289.5218912183797	289.5218912183797	289.5218912183797	289.5218912183797	289.5218912183797	289.5218912183797	289.5218912183797	289.5218912183797	289.5218912183797	289.5218912183797	289.5218912183797	289.5218912183797	289.5218912183797	289.5218912183797	289.5218912183797	289.5218912183797	289.5218912183797	289.5218912183797	289.5218912183797	289.5218912183797
134	289.74339348514	289.74339348514	289.74339348514	289.74339348514	289.74339348514	289.74339348514	289.74339348514	289.74339348514	289.74339348514	289.74339348514	289.74339348514	289.74339348514	289.74339348514	289.74339348514	289.74339348514	289.74339348514	289.74339348514	289.74339348514	289.74339348514	289.74339348514	289.74339348514	289.74339348514	289.74339348514	289.74339348514	289.74339348514	289.74339348514	289.74339348514	289.74339348514	289.74339348514	289.74339348514	289.74339348514	289.74339348514	289.74339348514	289.74339348514	289.74339348514	289.74339348514	289.74339348514	289.74339348514	289.74339348514	289.74339348514	289.74339348514	289.74339348514	289.74339348514	289.74339348514	289.74339348514	289.74339348514	289.74339348514	289.74339348514	289.74339348514
135	289.9695252775123	289.9695252775123	289.9695252775123	289.9695252775123	289.9695252775123	289.9695252775123	289.9695252775123	289.9695252775123	289.9695252775123	289.9695252775123	289.9695252775123	289.9695252775123	289.9695252775123	289.9695252775123	289.9695252775123	289.9695252775123	289.9695252775123	289.9695252775123	289.9695252775123	289.9695252775123	289.9695252775123	289.9695252775123	289.9695252775123	289.9695252775123	289.9695252775123	289.9695252775123	289.9695252775123	289.9695252775123	289.9695252775123	289.9695252775123	289.9695252775123	289.9695252775123	289.9695252775123	289.9695252775123	289.9695252775123	289.9695252775123	289.9695252775123	289.9695252775123	289.9695252775123	289.9695252775123	289.9695252775123	289.9695252775123	289.9695252775123	289.9695252775123	289.9695252775123	289.9695252775123	289.9695252775123	289.9695252775123	289.9695252775123
136	290.22714573075933	290.22714573075933	290.22714573075933	290.22714573075933	290.22714573075933	290.22714573075933	290.22714573075933	290.22714573075933	290.22714573075933	290.22714573075933	290.22714573075933	290.22714573075933	290.22714573075933	290.22714573075933	290.22714573075933	290.22714573075933	290.22714573075933	290.22714573075933	290.22714573075933	290.22714573075933	290.22714573075933	290.22714573075933	290.22714573075933	290.22714573075933	290.22714573075933	290.22714573075933	290.22714573075933	290.22714573075933	290.22714573075933	290.22714573075933	290.22714573075933	290.22714573075933	290.22714573075933	290.22714573075933	290.22714573075933	290.22714573075933	290.22714573075933	290.22714573075933	290.22714573075933	290.22714573075933	290.22714573075933	290.22714573075933	290.22714573075933	290.22714573075933	290.22714573075933	290.22714573075933	290.22714573075933	290.22714573075933	290.22714573075933
137	290.47985810755375	290.47985810755375	290.47985810755375	290.47985810755375	290.47985810755375	290.47985810755375	290.47985810755375	290.47985810755375	290.47985810755375	290.47985810755375	290.47985810755375	290.47985810755375	290.47985810755375	290.47985810755375	290.47985810755375	290.47985810755375	290.47985810755375	290.47985810755375	290.47985810755375	290.47985810755375	290.47985810755375	290.47985810755375	290.47985810755375	290.47985810755375	290.47985810755375	290.47985810755375	290.47985810755375	290.47985810755375	290.47985810755375	290.47985810755375	290.47985810755375	290.47985810755375	290.47985810755375	290.47985810755375	290.47985810755375	290.47985810755375	290.47985810755375	290.47985810755375	290.47985810755375	290.47985810755375	290.47985810755375	290.47985810755375	290.47985810755375	290.47985810755375	290.47985810755375	290.47985810755375	290.47985810755375	290.47985810755375	290.47985810755375
138	290.75974582019296	290.75974582019296	290.75974582019296	290.75974582019296	290.75974582019296	290.75974582019296	290.75974582019296	290.75974582019296	290.75974582019296	290.75974582019296	290.75974582019296	290.75974582019296	290.75974582019296	290.75974582019296	290.75974582019296	290.75974582019296	290.75974582019296	290.75974582019296	290.75974582019296	290.75974582019296	290.75974582019296	290.75974582019296	290.75974582019296	290.75974582019296	290.75974582019296	290.75974582019296	290.75974582019296	290.75974582019296	290.75974582019296	290.75974582019296	290.75974582019296	290.75974582019296	290.75974582019296	290.75974582019296	290.75974582019296	290.75974582019296	290.75974582019296	290.75974582019296	290.75974582019296	290.75974582019296	290.75974582019296	290.75974582019296	290.75974582019296	290.75974582019296	290.75974582019296	290.75974582019296	290.75974582019296	290.75974582019296	290.75974582019296
139	291.04246356018865	291.04246356018865	291.04246356018865	291.04246356018865	291.04246356018865	291.04246356018865	291.04246356018865	291.04246356018865	291.04246356018865	291.04246356018865	291.04246356018865	291.04246356018865	291.04246356018865	291.04246356018865	291.04246356018865	291.04246356018865	291.04246356018865	291.04246356018865	291.04246356018865	291.04246356018865	291.04246356018865	291.04246356018865	291.04246356018865	291.04246356018865	291.04246356018865	291.04246356018865	291.04246356018865	291.04246356018865	291.04246356018865	291.04246356018865	291.04246356018865	291.04246356018865	291.04246356018865	291.04246356018865	291.04246356018865	291.04246356018865	291.04246356018865	291.04246356018865	291.04246356018865	291.04246356018865	291.04246356018865	291.04246356018865	291.04246356018865	291.04246356018865	291.04246356018865	291.04246356018865	291.04246356018865	291.04246356018865	291.04246356018865
140	291.3442034688787	291.3442034688787	291.3442034688787	291.3442034688787	291.3442034688787	291.3442034688787	291.3442034688787	291.3442034688787	291.3442034688787	291.3442034688787	291.3442034688787	291.3442034688787	291.3442034688787	291.3442034688787	291.3442034688787	291.3442034688787	291.3442034688787	291.3442034688787	291.3442034688787	291.3442034688787	291.3442034688787	291.3442034688787	291.3442034688787	291.3442034688787	291.3442034688787	291.3442034688787	291.3442034688787	291.3442034688787	291.3442034688787	291.3442034688787	291.3442034688787	291.3442034688787	291.3442034688787	291.3442034688787	291.3442034688787	291.3442034688787	291.3442034688787	291.3442034688787	291.3442034688787	291.3442034688787	291.3442034688787	291.3442034688787	291.3442034688787	291.3442034688787	291.3442034688787	291.3442034688787	291.3442034688787	291.3442034688787	291.3442034688787
141	291.6618807892993	291.6618807892993	291.6618807892993	291.6618807892993	291.6618807892993	291.6618807892993	291.6618807892993	291.6618807892993	291.6618807892993	291.6618807892993	291.6618807892993	291.6618807892993	291.6618807892993	291.6618807892993	291.6618807892993	291.6618807892993	291.6618807892993	291.6618807892993	291.6618807892993	291.6618807892993	291.6618807892993	291.6618807892993	291.6618807892993	291.6618807892993	291.6618807892993	291.6618807892993	291.6618807892993	291.6618807892993	291.6618807892993	291.6618807892993	291.6618807892993	291.6618807892993	291.6618807892993	291.6618807892993	291.6618807892993	291.6618807892993	291.6618807892993	291.6618807892993	291.6618807892993	291.6618807892993	291.6618807892993	291.6618807892993	291.6618807892993	291.6618807892993	291.6618807892993	291.6618807892993	291.6618807892993	291.6618807892993	291.6618807892993
142	292.0081556578617	292.0081556578617	292.0081556578617	292.0081556578617	292.0081556578617	292.0081556578617	292.0081556578617	292.0081556578617	292.0081556578617	292.0081556578617	292.0081556578617	292.0081556578617	292.0081556578617	292.0081556578617	292.0081556578617	292.0081556578617	292.0081556578617	292.0081556578617	292.0081556578617	292.0081556578617	292.0081556578617	292.0081556578617	292.0081556578617	292.0081556578617	292.0081556578617	292.0081556578617	292.0081556578617	292.0081556578617	292.0081556578617	292.0081556578617	292.0081556578617	292.0081556578617	292.0081556578617	292.0081556578617	292.0081556578617	292.0081556578617	292.0081556578617	292.0081556578617	292.0081556578617	292.0081556578617	292.0081556578617	292.0081556578617	292.0081556578617	292.0081556578617	292.0081556578617	292.0081556578617	292.0081556578617	292.0081556578617	292.0081556578617
143	292.3295192579711	292.3295192579711	292.3295192579711	292.3295192579711	292.3295192579711	292.3295192579711	292.3295192579711	292.3295192579711	292.3295192579711	292.3295192579711	292.3295192579711	292.3295192579711	292.3295192579711	292.3295192579711	292.3295192579711	292.3295192579711	292.3295192579711	292.3295192579711	292.3295192579711	292.3295192579711	292.3295192579711	292.3295192579711	292.3295192579711	292.3295192579711	292.3295192579711	292.3295192579711	292.3295192579711	292.3295192579711	292.3295192579711	292.3295192579711	292.3295192579711	292.3295192579711	292.3295192579711	292.3295192579711	292.3295192579711	292.3295192579711	292.3295192579711	292.3295192579711	292.3295192579711	292.3295192579711	292.3295192579711	292.3295192579711	292.3295192579711	292.3295192579711	292.3295192579711	292.3295192579711	292.3295192579711	292.3295192579711	292.3295192579711
144	292.65837785381336	292.65837785381336	292.65837785381336	292.65837785381336	292.65837785381336	292.65837785381336	292.65837785381336	292.65837785381336	292.65837785381336	292.65837785381336	292.65837785381336	292.65837785381336	292.65837785381336	292.65837785381336	292.65837785381336	292.65837785381336	292.65837785381336	292.65837785381336	292.65837785381336	292.65837785381336	292.65837785381336	292.65837785381336	292.65837785381336	292.65837785381336	292.65837785381336	292.65837785381336	292.65837785381336	292.65837785381336	292.65837785381336	292.65837785381336	292.65837785381336	292.65837785381336	292.65837785381336	292.65837785381336	292.65837785381336	292.65837785381336	292.65837785381336	292.65837785381336	292.65837785381336	292.65837785381336	292.65837785381336	292.65837785381336	292.65837785381336	292.65837785381336	292.65837785381336	292.65837785381336	292.65837785381336	292.65837785381336	292.65837785381336
145	292.9974580139716	292.9974580139716	292.9974580139716	292.9974580139716	292.9974580139716	292.9974580139716	292.9974580139716	292.9974580139716	292.9974580139716	292.9974580139716	292.9974580139716	292.9974580139716	292.9974580139716	292.9974580139716	292.9974580139716	292.9974580139716	292.9974580139716	292.9974580139716	292.9974580139716	292.9974580139716	292.9974580139716	292.9974580139716	292.9974580139716	292.9974580139716	292.9974580139716	292.9974580139716	292.9974580139716	292.9974580139716	292.9974580139716	292.9974580139716	292.9974580139716	292.9974580139716	292.9974580139716	292.9974580139716	292.9974580139716	292.9974580139716	292.9974580139716	292.9974580139716	292.9974580139716	292.9974580139716	292.9974580139716	292.9974580139716	292.9974580139716	292.9974580139716	292.9974580139716	292.9974580139716	292.9974580139716	292.9974580139716	292.9974580139716
146	293.30521461561347	293.30521461561347	293.30521461561347	293.30521461561347	293.30521461561347	293.30521461561347	293.30521461561347	293.30521461561347	293.30521461561347	293.30521461561347	293.30521461561347	293.30521461561347	293.30521461561347	293.30521461561347	293.30521461561347	293.30521461561347	293.30521461561347	293.30521461561347	293.30521461561347	293.30521461561347	293.30521461561347	293.30521461561347	293.30521461561347	293.30521461561347	293.30521461561347	293.30521461561347	293.30521461561347	293.30521461561347	293.30521461561347	293.30521461561347	293.30521461561347	293.30521461561347	293.30521461561347	293.30521461561347	293.30521461561347	293.30521461561347	293.30521461561347	293.30521461561347	293.30521461561347	293.30521461561347	293.30521461561347	293.30521461561347	293.30521461561347	293.30521461561347	293.30521461561347	293.30521461561347	293.30521461561347	293.30521461561347	293.30521461561347
147	293.6118393606242	293.6118393606242	293.6118393606242	293.6118393606242	293.6118393606242	293.6118393606242	293.6118393606242	293.6118393606242	293.6118393606242	293.6118393606242	293.6118393606242	293.6118393606242	293.6118393606242	293.6118393606242	293.6118393606242	293.6118393606242	293.6118393606242	293.6118393606242	293.6118393606242	293.6118393606242	293.6118393606242	293.6118393606242	293.6118393606242	293.6118393606242	293.6118393606242	293.6118393606242	293.6118393606242	293.6118393606242	293.6118393606242	293.6118393606242	293.6118393606242	293.6118393606242	293.6118393606242	293.6118393606242	293.6118393606242	293.6118393606242	293.6118393606242	293.6118393606242	293.6118393606242	293.6118393606242	293.6118393606242	293.6118393606242	293.6118393606242	293.6118393606242	293.6118393606242	293.6118393606242	293.6118393606242	293.6118393606242	293.6118393606242
148	293.933086281608	293.933086281608	293.933086281608	293.933086281608	293.933086281608	293.933086281608	293.933086281608	293.933086281608	293.933086281608	293.933086281608	293.933086281608	293.933086281608	293.933086281608	293.933086281608	293.933086281608	293.933086281608	293.933086281608	293.933086281608	293.933086281608	293.933086281608	293.933086281608	293.933086281608	293.933086281608	293.933086281608	293.933086281608	293.933086281608	293.933086281608	293.933086281608	293.933086281608	293.933086281608	293.933086281608	293.933086281608	293.933086281608	293.933086281608	293.933086281608	293.933086281608	293.933086281608	293.933086281608	293.933086281608	293.933086281608	293.933086281608	293.933086281608	293.933086281608	293.933086281608	293.933086281608	293.933086281608	293.933086281608	293.933086281608	293.933086281608
149	294.2045305030972	294.2045305030972	294.2045305030972	294.2045305030972	294.2045305030972	294.2045305030972	294.2045305030972	294.2045305030972	294.2045305030972	294.2045305030972	294.2045305030972	294.2045305030972	294.2045305030972	294.2045305030972	294.2045305030972	294.2045305030972	294.2045305030972	294.2045305030972	294.2045305030972	294.2045305030972	294.2045305030972	294.2045305030972	294.2045305030972	294.2045305030972	294.2045305030972	294.2045305030972	294.2045305030972	294.2045305030972	294.2045305030972	294.2045305030972	294.2045305030972	294.2045305030972	294.2045305030972	294.2045305030972	294.2045305030972	294.2045305030972	294.2045305030972	294.2045305030972	294.2045305030972	294.2045305030972	294.2045305030972	294.2045305030972	294.2045305030972	294.2045305030972	294.2045305030972	294.2045305030972	294.2045305030972	294.2045305030972	294.2045305030972
150	294.47114039841244	294.47114039841244	294.47114039841244	294.47114039841244	294.47114039841244	294.47114039841244	294.47114039841244	294.47114039841244	294.47114039841244	294.47114039841244	294.47114039841244	294.47114039841244	294.47114039841244	294.47114039841244	294.47114039841244	294.47114039841244	294.47114039841244	294.47114039841244	294.47114039841244	294.47114039841244	294.47114039841244	294.47114039841244	294.47114039841244	294.47114039841244	294.47114039841244	294.47114039841244	294.47114039841244	294.47114039841244	294.47114039841244	294.47114039841244	294.47114039841244	294.47114039841244	294.47114039841244	294.47114039841244	294.47114039841244	294.47114039841244	294.47114039841244	294.47114039841244	294.47114039841244	294.47114039841244	294.47114039841244	294.47114039841244	294.47114039841244	294.47114039841244	294.47114039841244	294.47114039841244	294.47114039841244	294.47114039841244	294.47114039841244
151	294.77026825216154	294.77026825216154	294.77026825216154	294.77026825216154	294.77026825216154	294.77026825216154	294.77026825216154	294.77026825216154	294.77026825216154	294.77026825216154	294.77026825216154	294.77026825216154	294.77026825216154	294.77026825216154	294.77026825216154	294.77026825216154	294.77026825216154	294.77026825216154	294.77026825216154	294.77026825216154	294.77026825216154	294.77026825216154	294.77026825216154	294.77026825216154	294.77026825216154	294.77026825216154	294.77026825216154	294.77026825216154	294.77026825216154	294.77026825216154	294.77026825216154	294.77026825216154	294.77026825216154	294.77026825216154	294.77026825216154	294.77026825216154	294.77026825216154	294.77026825216154	294.77026825216154	294.77026825216154	294.77026825216154	294.77026825216154	294.77026825216154	294.77026825216154	294.77026825216154	294.77026825216154	294.77026825216154	294.77026825216154	294.77026825216154
152	295.0780093743654	295.0780093743654	295.0780093743654	295.0780093743654	295.0780093743654	295.0780093743654	295.0780093743654	295.0780093743654	295.0780093743654	295.0780093743654	295.0780093743654	295.0780093743654	295.0780093743654	295.0780093743654	295.0780093743654	295.0780093743654	295.0780093743654	295.0780093743654	295.0780093743654	295.0780093743654	295.0780093743654	295.0780093743654	295.0780093743654	295.0780093743654	295.0780093743654	295.0780093743654	295.0780093743654	295.0780093743654	295.0780093743654	295.0780093743654	295.0780093743654	295.0780093743654	295.0780093743654	295.0780093743654	295.0780093743654	295.0780093743654	295.0780093743654	295.0780093743654	295.0780093743654	295.0780093743654	295.0780093743654	295.0780093743654	295.0780093743654	295.0780093743654	295.0780093743654	295.0780093743654	295.0780093743654	295.0780093743654	295.0780093743654
153	295.3752493306941	295.3752493306941	295.3752493306941	295.3752493306941	295.3752493306941	295.3752493306941	295.3752493306941	295.3752493306941	295.3752493306941	295.3752493306941	295.3752493306941	295.3752493306941	295.3752493306941	295.3752493306941	295.3752493306941	295.3752493306941	295.3752493306941	295.3752493306941	295.3752493306941	295.3752493306941	295.3752493306941	295.3752493306941	295.3752493306941	295.3752493306941	295.3752493306941	295.3752493306941	295.3752493306941	295.3752493306941	295.3752493306941	295.3752493306941	295.3752493306941	295.3752493306941	295.3752493306941	295.3752493306941	295.3752493306941	295.3752493306941	295.3752493306941	295.3752493306941	295.3752493306941	295.3752493306941	295.3752493306941	295.3752493306941	295.3752493306941	295.3752493306941	295.3752493306941	295.3752493306941	295.3752493306941	295.3752493306941	295.3752493306941
154	295.6212349440315	295.6212349440315	295.6212349440315	295.6212349440315	295.6212349440315	295.6212349440315	295.6212349440315	295.6212349440315	295.6212349440315	295.6212349440315	295.6212349440315	295.6212349440315	295.6212349440315	295.6212349440315	295.6212349440315	295.6212349440315	295.6212349440315	295.6212349440315	295.6212349440315	295.6212349440315	295.6212349440315	295.6212349440315	295.6212349440315	295.6212349440315	295.6212349440315	295.6212349440315	295.6212349440315	295.6212349440315	295.6212349440315	295.6212349440315	295.6212349440315	295.6212349440315	295.6212349440315	295.6212349440315	295.6212349440315	295.6212349440315	295.6212349440315	295.6212349440315	295.6212349440315	295.6212349440315	295.6212349440315	295.6212349440315	295.6212349440315	295.6212349440315	295.6212349440315	295.6212349440315	295.6212349440315	295.6212349440315	295.6212349440315
155	295.93390379767794	295.93390379767794	295.93390379767794	295.93390379767794	295.93390379767794	295.93390379767794	295.93390379767794	295.93390379767794	295.93390379767794	295.93390379767794	295.93390379767794	295.93390379767794	295.93390379767794	295.93390379767794	295.93390379767794	295.93390379767794	295.93390379767794	295.93390379767794	295.93390379767794	295.93390379767794	295.93390379767794	295.93390379767794	295.93390379767794	295.93390379767794	295.93390379767794	295.93390379767794	295.93390379767794	295.93390379767794	295.93390379767794	295.93390379767794	295.93390379767794	295.93390379767794	295.93390379767794	295.93390379767794	295.93390379767794	295.93390379767794	295.93390379767794	295.93390379767794	295.93390379767794	295.93390379767794	295.93390379767794	295.93390379767794	295.93390379767794	295.93390379767794	295.93390379767794	295.93390379767794	295.93390379767794	295.93390379767794	295.93390379767794
156	296.2062848988339	296.2062848988339	296.2062848988339	296.2062848988339	296.2062848988339	296.2062848988339	296.2062848988339	296.2062848988339	296.2062848988339	296.2062848988339	296.2062848988339	296.2062848988339	296.2062848988339	296.2062848988339	296.2062848988339	296.2062848988339	296.2062848988339	296.2062848988339	296.2062848988339	296.2062848988339	296.2062848988339	296.2062848988339	296.2062848988339	296.2062848988339	296.2062848988339	296.2062848988339	296.2062848988339	296.2062848988339	296.2062848988339	296.2062848988339	296.2062848988339	296.2062848988339	296.2062848988339	296.2062848988339	296.2062848988339	296.2062848988339	296.2062848988339	296.2062848988339	296.2062848988339	296.2062848988339	296.2062848988339	296.2062848988339	296.2062848988339	296.2062848988339	296.2062848988339	296.2062848988339	296.2062848988339	296.2062848988339	296.2062848988339
157	296.49980862110044	296.49980862110044	296.49980862110044	296.49980862110044	296.49980862110044	296.49980862110044	296.49980862110044	296.49980862110044	296.49980862110044	296.49980862110044	296.49980862110044	296.49980862110044	296.49980862110044	296.49980862110044	296.49980862110044	296.49980862110044	296.49980862110044	296.49980862110044	296.49980862110044	296.49980862110044	296.49980862110044	296.49980862110044	296.49980862110044	296.49980862110044	296.49980862110044	296.49980862110044	296.49980862110044	296.49980862110044	296.49980862110044	296.49980862110044	296.49980862110044	296.49980862110044	296.49980862110044	296.49980862110044	296.49980862110044	296.49980862110044	296.49980862110044	296.49980862110044	296.49980862110044	296.49980862110044	296.49980862110044	296.49980862110044	296.49980862110044	296.49980862110044	296.49980862110044	296.49980862110044	296.49980862110044	296.49980862110044	296.49980862110044
158	296.84638534605017	296.84638534605017	296.84638534605017	296.84638534605017	296.84638534605017	296.84638534605017	296.84638534605017	296.84638534605017	296.84638534605017	296.84638534605017	296.84638534605017	296.84638534605017	296.84638534605017	296.84638534605017	296.84638534605017	296.84638534605017	296.84638534605017	296.84638534605017	296.84638534605017	296.84638534605017	296.84638534605017	296.84638534605017	296.84638534605017	296.84638534605017	296.84638534605017	296.84638534605017	296.84638534605017	296.84638534605017	296.84638534605017	296.84638534605017	296.84638534605017	296.84638534605017	296.84638534605017	296.84638534605017	296.84638534605017	296.84638534605017	296.84638534605017	296.84638534605017	296.84638534605017	296.84638534605017	296.84638534605017	296.84638534605017	296.84638534605017	296.84638534605017	296.84638534605017	296.84638534605017	296.84638534605017	296.84638534605017	296.84638534605017
159	297.1847697852259	297.1847697852259	297.1847697852259	297.1847697852259	297.1847697852259	297.1847697852259	297.1847697852259	297.1847697852259	297.1847697852259	297.1847697852259	297.1847697852259	297.1847697852259	297.1847697852259	297.1847697852259	297.1847697852259	297.1847697852259	297.1847697852259	297.1847697852259	297.1847697852259	297.1847697852259	297.1847697852259	297.1847697852259	297.1847697852259	297.1847697852259	297.1847697852259	297.1847697852259	297.1847697852259	297.1847697852259	297.1847697852259	297.1847697852259	297.1847697852259	297.1847697852259	297.1847697852259	297.1847697852259	297.1847697852259	297.1847697852259	297.1847697852259	297.1847697852259	297.1847697852259	297.1847697852259	297.1847697852259	297.1847697852259	297.1847697852259	297.1847697852259	297.1847697852259	297.1847697852259	297.1847697852259	297.1847697852259	297.1847697852259
160	297.5216216517231	297.5216216517231	297.5216216517231	297.5216216517231	297.5216216517231	297.5216216517231	297.5216216517231	297.5216216517231	297.5216216517231	297.5216216517231	297.5216216517231	297.5216216517231	297.5216216517231	297.5216216517231	297.5216216517231	297.5216216517231	297.5216216517231	297.5216216517231	297.5216216517231	297.5216216517231	297.5216216517231	297.5216216517231	297.5216216517231	297.5216216517231	297.5216216517231	297.5216216517231	297.5216216517231	297.5216216517231	297.5216216517231	297.5216216517231	297.5216216517231	297.5216216517231	297.5216216517231	297.5216216517231	297.5216216517231	297.5216216517231	297.5216216517231	297.5216216517231	297.5216216517231	297.5216216517231	297.5216216517231	297.5216216517231	297.5216216517231	297.5216216517231	297.5216216517231	297.5216216517231	297.5216216517231	297.5216216517231	297.5216216517231
161	297.84764764285165	297.84764764285165	297.84764764285165	297.84764764285165	297.84764764285165	297.84764764285165	297.84764764285165	297.84764764285165	297.84764764285165	297.84764764285165	297.84764764285165	297.84764764285165	297.84764764285165	297.84764764285165	297.84764764285165	297.84764764285165	297.84764764285165	297.84764764285165	297.84764764285165	297.84764764285165	297.84764764285165	297.84764764285165	297.84764764285165	297.84764764285165	297.84764764285165	297.84764764285165	297.84764764285165	297.84764764285165	297.84764764285165	297.84764764285165	297.84764764285165	297.84764764285165	297.84764764285165	297.84764764285165	297.84764764285165	297.84764764285165	297.84764764285165	297.84764764285165	297.84764764285165	297.84764764285165	297.84764764285165	297.84764764285165	297.84764764285165	297.84764764285165	297.84764764285165	297.84764764285165	297.84764764285165	297.84764764285165	297.84764764285165
162	298.2359474740168	298.2359474740168	298.2359474740168	298.2359474740168	298.2359474740168	298.2359474740168	298.2359474740168	298.2359474740168	298.2359474740168	298.2359474740168	298.2359474740168	298.2359474740168	298.2359474740168	298.2359474740168	298.2359474740168	298.2359474740168	298.2359474740168	298.2359474740168	298.2359474740168	298.2359474740168	298.2359474740168	298.2359474740168	298.2359474740168	298.2359474740168	298.2359474740168	298.2359474740168	298.2359474740168	298.2359474740168	298.2359474740168	298.2359474740168	298.2359474740168	298.2359474740168	298.2359474740168	298.2359474740168	298.2359474740168	298.2359474740168	298.2359474740168	298.2359474740168	298.2359474740168	298.2359474740168	298.2359474740168	298.2359474740168	298.2359474740168	298.2359474740168	298.2359474740168	298.2359474740168	298.2359474740168	298.2359474740168	298.2359474740168
163	298.6098139802431	298.6098139802431	298.6098139802431	298.6098139802431	298.6098139802431	298.6098139802431	298.6098139802431	298.6098139802431	298.6098139802431	298.6098139802431	298.6098139802431	298.6098139802431	298.6098139802431	298.6098139802431	298.6098139802431	298.6098139802431	298.6098139802431	298.6098139802431	298.6098139802431	298.6098139802431	298.6098139802431	298.6098139802431	298.6098139802431	298.6098139802431	298.6098139802431	298.6098139802431	298.6098139802431	298.6098139802431	298.6098139802431	298.6098139802431	298.6098139802431	298.6098139802431	298.6098139802431	298.6098139802431	298.6098139802431	298.6098139802431	298.6098139802431	298.6098139802431	298.6098139802431	298.6098139802431	298.6098139802431	298.6098139802431	298.6098139802431	298.6098139802431	298.6098139802431	298.6098139802431	298.6098139802431	298.6098139802431	298.6098139802431
164	299.02479196093594	299.02479196093594	299.02479196093594	299.02479196093594	299.02479196093594	299.02479196093594	299.02479196093594	299.02479196093594	299.02479196093594	299.02479196093594	299.02479196093594	299.02479196093594	299.02479196093594	299.02479196093594	299.02479196093594	299.02479196093594	299.02479196093594	299.02479196093594	299.02479196093594	299.02479196093594	299.02479196093594	299.02479196093594	299.02479196093594	299.02479196093594	299.02479196093594	299.02479196093594	299.02479196093594	299.02479196093594	299.02479196093594	299.02479196093594	299.02479196093594	299.02479196093594	299.02479196093594	299.02479196093594	299.02479196093594	299.02479196093594	299.02479196093594	299.02479196093594	299.02479196093594	299.02479196093594	299.02479196093594	299.02479196093594	299.02479196093594	299.02479196093594	299.02479196093594	299.02479196093594	299.02479196093594	299.02479196093594	299.02479196093594
165	299.41921046685616	299.41921046685616	299.41921046685616	299.41921046685616	299.41921046685616	299.41921046685616	299.41921046685616	299.41921046685616	299.41921046685616	299.41921046685616	299.41921046685616	299.41921046685616	299.41921046685616	299.41921046685616	299.41921046685616	299.41921046685616	299.41921046685616	299.41921046685616	299.41921046685616	299.41921046685616	299.41921046685616	299.41921046685616	299.41921046685616	299.41921046685616	299.41921046685616	299.41921046685616	299.41921046685616	299.41921046685616	299.41921046685616	299.41921046685616	299.41921046685616	299.41921046685616	299.41921046685616	299.41921046685616	299.41921046685616	299.41921046685616	299.41921046685616	299.41921046685616	299.41921046685616	299.41921046685616	299.41921046685616	299.41921046685616	299.41921046685616	299.41921046685616	299.41921046685616	299.41921046685616	299.41921046685616	299.41921046685616	299.41921046685616
166	299.7611083824433	299.7611083824433	299.7611083824433	299.7611083824433	299.7611083824433	299.7611083824433	299.7611083824433	299.7611083824433	299.7611083824433	299.7611083824433	299.7611083824433	299.7611083824433	299.7611083824433	299.7611083824433	299.7611083824433	299.7611083824433	299.7611083824433	299.7611083824433	299.7611083824433	299.7611083824433	299.7611083824433	299.7611083824433	299.7611083824433	299.7611083824433	299.7611083824433	299.7611083824433	299.7611083824433	299.7611083824433	299.7611083824433	299.7611083824433	299.7611083824433	299.7611083824433	299.7611083824433	299.7611083824433	299.7611083824433	299.7611083824433	299.7611083824433	299.7611083824433	299.7611083824433	299.7611083824433	299.7611083824433	299.7611083824433	299.7611083824433	299.7611083824433	299.7611083824433	299.7611083824433	299.7611083824433	299.7611083824433	299.7611083824433
167	300.0194067859168	300.0194067859168	300.0194067859168	300.0194067859168	300.0194067859168	300.0194067859168	300.0194067859168	300.0194067859168	300.0194067859168	300.0194067859168	300.0194067859168	300.0194067859168	300.0194067859168	300.0194067859168	300.0194067859168	300.0194067859168	300.0194067859168	300.0194067859168	300.0194067859168	300.0194067859168	300.0194067859168	300.0194067859168	300.0194067859168	300.0194067859168	300.0194067859168	300.0194067859168	300.0194067859168	300.0194067859168	300.0194067859168	300.0194067859168	300.0194067859168	300.0194067859168	300.0194067859168	300.0194067859168	300.0194067859168	300.0194067859168	300.0194067859168	300.0194067859168	300.0194067859168	300.0194067859168	300.0194067859168	300.0194067859168	300.0194067859168	300.0194067859168	300.0194067859168	300.0194067859168	300.0194067859168	300.0194067859168	300.0194067859168
168	300.3154205635761	300.3154205635761	300.3154205635761	300.3154205635761	300.3154205635761	300.3154205635761	300.3154205635761	300.3154205635761	300.3154205635761	300.3154205635761	300.3154205635761	300.3154205635761	300.3154205635761	300.3154205635761	300.3154205635761	300.3154205635761	300.3154205635761	300.3154205635761	300.3154205635761	300.3154205635761	300.3154205635761	300.3154205635761	300.3154205635761	300.3154205635761	300.3154205635761	300.3154205635761	300.3154205635761	300.3154205635761	300.3154205635761	300.3154205635761	300.3154205635761	300.3154205635761	300.3154205635761	300.3154205635761	300.3154205635761	300.3154205635761	300.3154205635761	300.3154205635761	300.3154205635761	300.3154205635761	300.3154205635761	300.3154205635761	300.3154205635761	300.3154205635761	300.3154205635761	300.3154205635761	300.3154205635761	300.3154205635761	300.3154205635761
169	300.64412949398195	300.64412949398195	300.64412949398195	300.64412949398195	300.64412949398195	300.64412949398195	300.64412949398195	300.64412949398195	300.64412949398195	300.64412949398195	300.64412949398195	300.64412949398195	300.64412949398195	300.64412949398195	300.64412949398195	300.64412949398195	300.64412949398195	300.64412949398195	300.64412949398195	300.64412949398195	300.64412949398195	300.64412949398195	300.64412949398195	300.64412949398195	300.64412949398195	300.64412949398195	300.64412949398195	300.64412949398195	300.64412949398195	300.64412949398195	300.64412949398195	300.64412949398195	300.64412949398195	300.64412949398195	300.64412949398195	300.64412949398195	300.64412949398195	300.64412949398195	300.64412949398195	300.64412949398195	300.64412949398195	300.64412949398195	300.64412949398195	300.64412949398195	300.64412949398195	300.64412949398195	300.64412949398195	300.64412949398195	300.64412949398195
170	300.98904147645726	300.98904147645726	300.98904147645726	300.98904147645726	300.98904147645726	300.98904147645726	300.98904147645726	300.98904147645726	300.98904147645726	300.98904147645726	300.98904147645726	300.98904147645726	300.98904147645726	300.98904147645726	300.98904147645726	300.98904147645726	300.98904147645726	300.98904147645726	300.98904147645726	300.98904147645726	300.98904147645726	300.98904147645726	300.98904147645726	300.98904147645726	300.98904147645726	300.98904147645726	300.98904147645726	300.98904147645726	300.98904147645726	300.98904147645726	300.98904147645726	300.98904147645726	300.98904147645726	300.98904147645726	300.98904147645726	300.98904147645726	300.98904147645726	300.98904147645726	300.98904147645726	300.98904147645726	300.98904147645726	300.98904147645726	300.98904147645726	300.98904147645726	300.98904147645726	300.98904147645726	300.98904147645726	300.98904147645726	300.98904147645726
171	301.37650931350555	301.37650931350555	301.37650931350555	301.37650931350555	301.37650931350555	301.37650931350555	301.37650931350555	301.37650931350555	301.37650931350555	301.37650931350555	301.37650931350555	301.37650931350555	301.37650931350555	301.37650931350555	301.37650931350555	301.37650931350555	301.37650931350555	301.37650931350555	301.37650931350555	301.37650931350555	301.37650931350555	301.37650931350555	301.37650931350555	301.37650931350555	301.37650931350555	301.37650931350555	301.37650931350555	301.37650931350555	301.37650931350555	301.37650931350555	301.37650931350555	301.37650931350555	301.37650931350555	301.37650931350555	301.37650931350555	301.37650931350555	301.37650931350555	301.37650931350555	301.37650931350555	301.37650931350555	301.37650931350555	301.37650931350555	301.37650931350555	301.37650931350555	301.37650931350555	301.37650931350555	301.37650931350555	301.37650931350555	301.37650931350555
172	301.77595605055865	301.77595605055865	301.77595605055865	301.77595605055865	301.77595605055865	301.77595605055865	301.77595605055865	301.77595605055865	301.77595605055865	301.77595605055865	301.77595605055865	301.77595605055865	301.77595605055865	301.77595605055865	301.77595605055865	301.77595605055865	301.77595605055865	301.77595605055865	301.77595605055865	301.77595605055865	301.77595605055865	301.77595605055865	301.77595605055865	301.77595605055865	301.77595605055865	301.77595605055865	301.77595605055865	301.77595605055865	301.77595605055865	301.77595605055865	301.77595605055865	301.77595605055865	301.77595605055865	301.77595605055865	301.77595605055865	301.77595605055865	301.77595605055865	301.77595605055865	301.77595605055865	301.77595605055865	301.77595605055865	301.77595605055865	301.77595605055865	301.77595605055865	301.77595605055865	301.77595605055865	301.77595605055865	301.77595605055865	301.77595605055865
173	302.13062498655023	302.13062498655023	302.13062498655023	302.13062498655023	302.13062498655023	302.13062498655023	302.13062498655023	302.13062498655023	302.13062498655023	302.13062498655023	302.13062498655023	302.13062498655023	302.13062498655023	302.13062498655023	302.13062498655023	302.13062498655023	302.13062498655023	302.13062498655023	302.13062498655023	302.13062498655023	302.13062498655023	302.13062498655023	302.13062498655023	302.13062498655023	302.13062498655023	302.13062498655023	302.13062498655023	302.13062498655023	302.13062498655023	302.13062498655023	302.13062498655023	302.13062498655023	302.13062498655023	302.13062498655023	302.13062498655023	302.13062498655023	302.13062498655023	302.13062498655023	302.13062498655023	302.13062498655023	302.13062498655023	302.13062498655023	302.13062498655023	302.13062498655023	302.13062498655023	302.13062498655023	302.13062498655023	302.13062498655023	302.13062498655023
174	302.5179581555954	302.5179581555954	302.5179581555954	302.5179581555954	302.5179581555954	302.5179581555954	302.5179581555954	302.5179581555954	302.5179581555954	302.5179581555954	302.5179581555954	302.5179581555954	302.5179581555954	302.5179581555954	302.5179581555954	302.5179581555954	302.5179581555954	302.5179581555954	302.5179581555954	302.5179581555954	302.5179581555954	302.5179581555954	302.5179581555954	302.5179581555954	302.5179581555954	302.5179581555954	302.5179581555954	302.5179581555954	302.5179581555954	302.5179581555954	302.5179581555954	302.5179581555954	302.5179581555954	302.5179581555954	302.5179581555954	302.5179581555954	302.5179581555954	302.5179581555954	302.5179581555954	302.5179581555954	302.5179581555954	302.5179581555954	302.5179581555954	302.5179581555954	302.5179581555954	302.5179581555954	302.5179581555954	302.5179581555954	302.5179581555954
175	302.9374311490083	302.9374311490083	302.9374311490083	302.9374311490083	302.9374311490083	302.9374311490083	302.9374311490083	302.9374311490083	302.9374311490083	302.9374311490083	302.9374311490083	302.9374311490083	302.9374311490083	302.9374311490083	302.9374311490083	302.9374311490083	302.9374311490083	302.9374311490083	302.9374311490083	302.9374311490083	302.9374311490083	302.9374311490083	302.9374311490083	302.9374311490083	302.9374311490083	302.9374311490083	302.9374311490083	302.9374311490083	302.9374311490083	302.9374311490083	302.9374311490083	302.9374311490083	302.9374311490083	302.9374311490083	302.9374311490083	302.9374311490083	302.9374311490083	302.9374311490083	302.9374311490083	302.9374311490083	302.9374311490083	302.9374311490083	302.9374311490083	302.9374311490083	302.9374311490083	302.9374311490083	302.9374311490083	302.9374311490083	302.9374311490083
176	303.34626008985344	303.34626008985344	303.34626008985344	303.34626008985344	303.34626008985344	303.34626008985344	303.34626008985344	303.34626008985344	303.34626008985344	303.34626008985344	303.34626008985344	303.34626008985344	303.34626008985344	303.34626008985344	303.34626008985344	303.34626008985344	303.34626008985344	303.34626008985344	303.34626008985344	303.34626008985344	303.34626008985344	303.34626008985344	303.34626008985344	303.34626008985344	303.34626008985344	303.34626008985344	303.34626008985344	303.34626008985344	303.34626008985344	303.34626008985344	303.34626008985344	303.34626008985344	303.34626008985344	303.34626008985344	303.34626008985344	303.34626008985344	303.34626008985344	303.34626008985344	303.34626008985344	303.34626008985344	303.34626008985344	303.34626008985344	303.34626008985344	303.34626008985344	303.34626008985344	303.34626008985344	303.34626008985344	303.34626008985344	303.34626008985344
177	303.75762238216186	303.75762238216186	303.75762238216186	303.75762238216186	303.75762238216186	303.75762238216186	303.75762238216186	303.75762238216186	303.75762238216186	303.75762238216186	303.75762238216186	303.75762238216186	303.75762238216186	303.75762238216186	303.75762238216186	303.75762238216186	303.75762238216186	303.75762238216186	303.75762238216186	303.75762238216186	303.75762238216186	303.75762238216186	303.75762238216186	303.75762238216186	303.75762238216186	303.75762238216186	303.75762238216186	303.75762238216186	303.75762238216186	303.75762238216186	303.75762238216186	303.75762238216186	303.75762238216186	303.75762238216186	303.75762238216186	303.75762238216186	303.75762238216186	303.75762238216186	303.75762238216186	303.75762238216186	303.75762238216186	303.75762238216186	303.75762238216186	303.75762238216186	303.75762238216186	303.75762238216186	303.75762238216186	303.75762238216186	303.75762238216186
178	304.1795126801363	304.1795126801363	304.1795126801363	304.1795126801363	304.1795126801363	304.1795126801363	304.1795126801363	304.1795126801363	304.1795126801363	304.1795126801363	304.1795126801363	304.1795126801363	304.1795126801363	304.1795126801363	304.1795126801363	304.1795126801363	304.1795126801363	304.1795126801363	304.1795126801363	304.1795126801363	304.1795126801363	304.1795126801363	304.1795126801363	304.1795126801363	304.1795126801363	304.1795126801363	304.1795126801363	304.1795126801363	304.1795126801363	304.1795126801363	304.1795126801363	304.1795126801363	304.1795126801363	304.1795126801363	304.1795126801363	304.1795126801363	304.1795126801363	304.1795126801363	304.1795126801363	304.1795126801363	304.1795126801363	304.1795126801363	304.1795126801363	304.1795126801363	304.1795126801363	304.1795126801363	304.1795126801363	304.1795126801363	304.1795126801363
179	304.588248405618	304.588248405618	304.588248405618	304.588248405618	304.588248405618	304.588248405618	304.588248405618	304.588248405618	304.588248405618	304.588248405618	304.588248405618	304.588248405618	304.588248405618	304.588248405618	304.588248405618	304.588248405618	304.588248405618	304.588248405618	304.588248405618	304.588248405618	304.588248405618	304.588248405618	304.588248405618	304.588248405618	304.588248405618	304.588248405618	304.588248405618	304.588248405618	304.588248405618	304.588248405618	304.588248405618	304.588248405618	304.588248405618	304.588248405618	304.588248405618	304.588248405618	304.588248405618	304.588248405618	304.588248405618	304.588248405618	304.588248405618	304.588248405618	304.588248405618	304.588248405618	304.588248405618	304.588248405618	304.588248405618	304.588248405618	304.588248405618
180	304.89527175292903	304.89527175292903	304.89527175292903	304.89527175292903	304.89527175292903	304.89527175292903	304.89527175292903	304.89527175292903	304.89527175292903	304.89527175292903	304.89527175292903	304.89527175292903	304.89527175292903	304.89527175292903	304.89527175292903	304.89527175292903	304.89527175292903	304.89527175292903	304.89527175292903	304.89527175292903	304.89527175292903	304.89527175292903	304.89527175292903	304.89527175292903	304.89527175292903	304.89527175292903	304.89527175292903	304.89527175292903	304.89527175292903	304.89527175292903	304.89527175292903	304.89527175292903	304.89527175292903	304.89527175292903	304.89527175292903	304.89527175292903	304.89527175292903	304.89527175292903	304.89527175292903	304.89527175292903	304.89527175292903	304.89527175292903	304.89527175292903	304.89527175292903	304.89527175292903	304.89527175292903	304.89527175292903	304.89527175292903	304.89527175292903
181	305.3121135555711	305.3121135555711	305.3121135555711	305.3121135555711	305.3121135555711	305.3121135555711	305.3121135555711	305.3121135555711	305.3121135555711	305.3121135555711	305.3121135555711	305.3121135555711	305.3121135555711	305.3121135555711	305.3121135555711	305.3121135555711	305.3121135555711	305.3121135555711	305.3121135555711	305.3121135555711	305.3121135555711	305.3121135555711	305.3121135555711	305.3121135555711	305.3121135555711	305.3121135555711	305.3121135555711	305.3121135555711	305.3121135555711	305.3121135555711	305.3121135555711	305.3121135555711	305.3121135555711	305.3121135555711	305.3121135555711	305.3121135555711	305.3121135555711	305.3121135555711	305.3121135555711	305.3121135555711	305.3121135555711	305.3121135555711	305.3121135555711	305.3121135555711	305.3121135555711	305.3121135555711	305.3121135555711	305.3121135555711	305.3121135555711
182	305.80217811813526	305.80217811813526	305.80217811813526	305.80217811813526	305.80217811813526	305.80217811813526	305.80217811813526	305.80217811813526	305.80217811813526	305.80217811813526	305.80217811813526	305.80217811813526	305.80217811813526	305.80217811813526	305.80217811813526	305.80217811813526	305.80217811813526	305.80217811813526	305.80217811813526	305.80217811813526	305.80217811813526	305.80217811813526	305.80217811813526	305.80217811813526	305.80217811813526	305.80217811813526	305.80217811813526	305.80217811813526	305.80217811813526	305.80217811813526	305.80217811813526	305.80217811813526	305.80217811813526	305.80217811813526	305.80217811813526	305.80217811813526	305.80217811813526	305.80217811813526	305.80217811813526	305.80217811813526	305.80217811813526	305.80217811813526	305.80217811813526	305.80217811813526	305.80217811813526	305.80217811813526	305.80217811813526	305.80217811813526	305.80217811813526
183	306.3135993321108	306.3135993321108	306.3135993321108	306.3135993321108	306.3135993321108	306.3135993321108	306.3135993321108	306.3135993321108	306.3135993321108	306.3135993321108	306.3135993321108	306.3135993321108	306.3135993321108	306.3135993321108	306.3135993321108	306.3135993321108	306.3135993321108	306.3135993321108	306.3135993321108	306.3135993321108	306.3135993321108	306.3135993321108	306.3135993321108	306.3135993321108	306.3135993321108	306.3135993321108	306.3135993321108	306.3135993321108	306.3135993321108	306.3135993321108	306.3135993321108	306.3135993321108	306.3135993321108	306.3135993321108	306.3135993321108	306.3135993321108	306.3135993321108	306.3135993321108	306.3135993321108	306.3135993321108	306.3135993321108	306.3135993321108	306.3135993321108	306.3135993321108	306.3135993321108	306.3135993321108	306.3135993321108	306.3135993321108	306.3135993321108
184	306.79513461667517	306.79513461667517	306.79513461667517	306.79513461667517	306.79513461667517	306.79513461667517	306.79513461667517	306.79513461667517	306.79513461667517	306.79513461667517	306.79513461667517	306.79513461667517	306.79513461667517	306.79513461667517	306.79513461667517	306.79513461667517	306.79513461667517	306.79513461667517	306.79513461667517	306.79513461667517	306.79513461667517	306.79513461667517	306.79513461667517	306.79513461667517	306.79513461667517	306.79513461667517	306.79513461667517	306.79513461667517	306.79513461667517	306.79513461667517	306.79513461667517	306.79513461667517	306.79513461667517	306.79513461667517	306.79513461667517	306.79513461667517	306.79513461667517	306.79513461667517	306.79513461667517	306.79513461667517	306.79513461667517	306.79513461667517	306.79513461667517	306.79513461667517	306.79513461667517	306.79513461667517	306.79513461667517	306.79513461667517	306.79513461667517
185	307.35779756351354	307.35779756351354	307.35779756351354	307.35779756351354	307.35779756351354	307.35779756351354	307.35779756351354	307.35779756351354	307.35779756351354	307.35779756351354	307.35779756351354	307.35779756351354	307.35779756351354	307.35779756351354	307.35779756351354	307.35779756351354	307.35779756351354	307.35779756351354	307.35779756351354	307.35779756351354	307.35779756351354	307.35779756351354	307.35779756351354	307.35779756351354	307.35779756351354	307.35779756351354	307.35779756351354	307.35779756351354	307.35779756351354	307.35779756351354	307.35779756351354	307.35779756351354	307.35779756351354	307.35779756351354	307.35779756351354	307.35779756351354	307.35779756351354	307.35779756351354	307.35779756351354	307.35779756351354	307.35779756351354	307.35779756351354	307.35779756351354	307.35779756351354	307.35779756351354	307.35779756351354	307.35779756351354	307.35779756351354	307.35779756351354
186	308.05407969978734	308.05407969978734	308.05407969978734	308.05407969978734	308.05407969978734	308.05407969978734	308.05407969978734	308.05407969978734	308.05407969978734	308.05407969978734	308.05407969978734	308.05407969978734	308.05407969978734	308.05407969978734	308.05407969978734	308.05407969978734	308.05407969978734	308.05407969978734	308.05407969978734	308.05407969978734	308.05407969978734	308.05407969978734	308.05407969978734	308.05407969978734	308.05407969978734	308.05407969978734	308.05407969978734	308.05407969978734	308.05407969978734	308.05407969978734	308.05407969978734	308.05407969978734	308.05407969978734	308.05407969978734	308.05407969978734	308.05407969978734	308.05407969978734	308.05407969978734	308.05407969978734	308.05407969978734	308.05407969978734	308.05407969978734	308.05407969978734	308.05407969978734	308.05407969978734	308.05407969978734	308.05407969978734	308.05407969978734	308.05407969978734
187	308.73209231176406	308.73209231176406	308.73209231176406	308.73209231176406	308.73209231176406	308.73209231176406	308.73209231176406	308.73209231176406	308.73209231176406	308.73209231176406	308.73209231176406	308.73209231176406	308.73209231176406	308.73209231176406	308.73209231176406	308.73209231176406	308.73209231176406	308.73209231176406	308.73209231176406	308.73209231176406	308.73209231176406	308.73209231176406	308.73209231176406	308.73209231176406	308.73209231176406	308.73209231176406	308.73209231176406	308.73209231176406	308.73209231176406	308.73209231176406	308.73209231176406	308.73209231176406	308.73209231176406	308.73209231176406	308.73209231176406	308.73209231176406	308.73209231176406	308.73209231176406	308.73209231176406	308.73209231176406	308.73209231176406	308.73209231176406	308.73209231176406	308.73209231176406	308.73209231176406	308.73209231176406	308.73209231176406	308.73209231176406	308.73209231176406
188	309.404441565105	309.404441565105	309.404441565105	309.404441565105	309.404441565105	309.404441565105	309.404441565105	309.404441565105	309.404441565105	309.404441565105	309.404441565105	309.404441565105	309.404441565105	309.404441565105	309.404441565105	309.404441565105	309.404441565105	309.404441565105	309.404441565105	309.404441565105	309.404441565105	309.404441565105	309.404441565105	309.404441565105	309.404441565105	309.404441565105	309.404441565105	309.404441565105	309.404441565105	309.404441565105	309.404441565105	309.404441565105	309.404441565105	309.404441565105	309.404441565105	309.404441565105	309.404441565105	309.404441565105	309.404441565105	309.404441565105	309.404441565105	309.404441565105	309.404441565105	309.404441565105	309.404441565105	309.404441565105	309.404441565105	309.404441565105	309.404441565105
189	310.1032629637937	310.1032629637937	310.1032629637937	310.1032629637937	310.1032629637937	310.1032629637937	310.1032629637937	310.1032629637937	310.1032629637937	310.1032629637937	310.1032629637937	310.1032629637937	310.1032629637937	310.1032629637937	310.1032629637937	310.1032629637937	310.1032629637937	310.1032629637937	310.1032629637937	310.1032629637937	310.1032629637937	310.1032629637937	310.1032629637937	310.1032629637937	310.1032629637937	310.1032629637937	310.1032629637937	310.1032629637937	310.1032629637937	310.1032629637937	310.1032629637937	310.1032629637937	310.1032629637937	310.1032629637937	310.1032629637937	310.1032629637937	310.1032629637937	310.1032629637937	310.1032629637937	310.1032629637937	310.1032629637937	310.1032629637937	310.1032629637937	310.1032629637937	310.1032629637937	310.1032629637937	310.1032629637937	310.1032629637937	310.1032629637937
190	310.8852019699374	310.8852019699374	310.8852019699374	310.8852019699374	310.8852019699374	310.8852019699374	310.8852019699374	310.8852019699374	310.8852019699374	310.8852019699374	310.8852019699374	310.8852019699374	310.8852019699374	310.8852019699374	310.8852019699374	310.8852019699374	310.8852019699374	310.8852019699374	310.8852019699374	310.8852019699374	310.8852019699374	310.8852019699374	310.8852019699374	310.8852019699374	310.8852019699374	310.8852019699374	310.8852019699374	310.8852019699374	310.8852019699374	310.8852019699374	310.8852019699374	310.8852019699374	310.8852019699374	310.8852019699374	310.8852019699374	310.8852019699374	310.8852019699374	310.8852019699374	310.8852019699374	310.8852019699374	310.8852019699374	310.8852019699374	310.8852019699374	310.8852019699374	310.8852019699374	310.8852019699374	310.8852019699374	310.8852019699374	310.8852019699374
191	311.72871508573206	311.72871508573206	311.72871508573206	311.72871508573206	311.72871508573206	311.72871508573206	311.72871508573206	311.72871508573206	311.72871508573206	311.72871508573206	311.72871508573206	311.72871508573206	311.72871508573206	311.72871508573206	311.72871508573206	311.72871508573206	311.72871508573206	311.72871508573206	311.72871508573206	311.72871508573206	311.72871508573206	311.72871508573206	311.72871508573206	311.72871508573206	311.72871508573206	311.72871508573206	311.72871508573206	311.72871508573206	311.72871508573206	311.72871508573206	311.72871508573206	311.72871508573206	311.72871508573206	311.72871508573206	311.72871508573206	311.72871508573206	311.72871508573206	311.72871508573206	311.72871508573206	311.72871508573206	311.72871508573206	311.72871508573206	311.72871508573206	311.72871508573206	311.72871508573206	311.72871508573206	311.72871508573206	311.72871508573206	311.72871508573206
192	312.5895142982795	312.5895142982795	312.5895142982795	312.5895142982795	312.5895142982795	312.5895142982795	312.5895142982795	312.5895142982795	312.5895142982795	312.5895142982795	312.5895142982795	312.5895142982795	312.5895142982795	312.5895142982795	312.5895142982795	312.5895142982795	312.5895142982795	312.5895142982795	312.5895142982795	312.5895142982795	312.5895142982795	312.5895142982795	312.5895142982795	312.5895142982795	312.5895142982795	312.5895142982795	312.5895142982795	312.5895142982795	312.5895142982795	312.5895142982795	312.5895142982795	312.5895142982795	312.5895142982795	312.5895142982795	312.5895142982795	312.5895142982795	312.5895142982795	312.5895142982795	312.5895142982795	312.5895142982795	312.5895142982795	312.5895142982795	312.5895142982795	312.5895142982795	312.5895142982795	312.5895142982795	312.5895142982795	312.5895142982795	312.5895142982795
193	313.4776967928494	313.4776967928494	313.4776967928494	313.4776967928494	313.4776967928494	313.4776967928494	313.4776967928494	313.4776967928494	313.4776967928494	313.4776967928494	313.4776967928494	313.4776967928494	313.4776967928494	313.4776967928494	313.4776967928494	313.4776967928494	313.4776967928494	313.4776967928494	313.4776967928494	313.4776967928494	313.4776967928494	313.4776967928494	313.4776967928494	313.4776967928494	313.4776967928494	313.4776967928494	313.4776967928494	313.4776967928494	313.4776967928494	313.4776967928494	313.4776967928494	313.4776967928494	313.4776967928494	313.4776967928494	313.4776967928494	313.4776967928494	313.4776967928494	313.4776967928494	313.4776967928494	313.4776967928494	313.4776967928494	313.4776967928494	313.4776967928494	313.4776967928494	313.4776967928494	313.4776967928494	313.4776967928494	313.4776967928494	313.4776967928494
194	314.3702864340218	314.3702864340218	314.3702864340218	314.3702864340218	314.3702864340218	314.3702864340218	314.3702864340218	314.3702864340218	314.3702864340218	314.3702864340218	314.3702864340218	314.3702864340218	314.3702864340218	314.3702864340218	314.3702864340218	314.3702864340218	314.3702864340218	314.3702864340218	314.3702864340218	314.3702864340218	314.3702864340218	314.3702864340218	314.3702864340218	314.3702864340218	314.3702864340218	314.3702864340218	314.3702864340218	314.3702864340218	314.3702864340218	314.3702864340218	314.3702864340218	314.3702864340218	314.3702864340218	314.3702864340218	314.3702864340218	314.3702864340218	314.3702864340218	314.3702864340218	314.3702864340218	314.3702864340218	314.3702864340218	314.3702864340218	314.3702864340218	314.3702864340218	314.3702864340218	314.3702864340218	314.3702864340218	314.3702864340218	314.3702864340218
195	315.28724823739844	315.28724823739844	315.28724823739844	315.28724823739844	315.28724823739844	315.28724823739844	315.28724823739844	315.28724823739844	315.28724823739844	315.28724823739844	315.28724823739844	315.28724823739844	315.28724823739844	315.28724823739844	315.28724823739844	315.28724823739844	315.28724823739844	315.28724823739844	315.28724823739844	315.28724823739844	315.28724823739844	315.28724823739844	315.28724823739844	315.28724823739844	315.28724823739844	315.28724823739844	315.28724823739844	315.28724823739844	315.28724823739844	315.28724823739844	315.28724823739844	315.28724823739844	315.28724823739844	315.28724823739844	315.28724823739844	315.28724823739844	315.28724823739844	315.28724823739844	315.28724823739844	315.28724823739844	315.28724823739844	315.28724823739844	315.28724823739844	315.28724823739844	315.28724823739844	315.28724823739844	315.28724823739844	315.28724823739844	315.28724823739844
196	316.21881990052873	316.21881990052873	316.21881990052873	316.21881990052873	316.21881990052873	316.21881990052873	316.21881990052873	316.21881990052873	316.21881990052873	316.21881990052873	316.21881990052873	316.21881990052873	316.21881990052873	316.21881990052873	316.21881990052873	316.21881990052873	316.21881990052873	316.21881990052873	316.21881990052873	316.21881990052873	316.21881990052873	316.21881990052873	316.21881990052873	316.21881990052873	316.21881990052873	316.21881990052873	316.21881990052873	316.21881990052873	316.21881990052873	316.21881990052873	316.21881990052873	316.21881990052873	316.21881990052873	316.21881990052873	316.21881990052873	316.21881990052873	316.21881990052873	316.21881990052873	316.21881990052873	316.21881990052873	316.21881990052873	316.21881990052873	316.21881990052873	316.21881990052873	316.21881990052873	316.21881990052873	316.21881990052873	316.21881990052873	316.21881990052873
197	317.1725733032687	317.1725733032687	317.1725733032687	317.1725733032687	317.1725733032687	317.1725733032687	317.1725733032687	317.1725733032687	317.1725733032687	317.1725733032687	317.1725733032687	317.1725733032687	317.1725733032687	317.1725733032687	317.1725733032687	317.1725733032687	317.1725733032687	317.1725733032687	317.1725733032687	317.1725733032687	317.1725733032687	317.1725733032687	317.1725733032687	317.1725733032687	317.1725733032687	317.1725733032687	317.1725733032687	317.1725733032687	317.1725733032687	317.1725733032687	317.1725733032687	317.1725733032687	317.1725733032687	317.1725733032687	317.1725733032687	317.1725733032687	317.1725733032687	317.1725733032687	317.1725733032687	317.1725733032687	317.1725733032687	317.1725733032687	317.1725733032687	317.1725733032687	317.1725733032687	317.1725733032687	317.1725733032687	317.1725733032687	317.1725733032687
198	318.18026669834717	318.18026669834717	318.18026669834717	318.18026669834717	318.18026669834717	318.18026669834717	318.18026669834717	318.18026669834717	318.18026669834717	318.18026669834717	318.18026669834717	318.18026669834717	318.18026669834717	318.18026669834717	318.18026669834717	318.18026669834717	318.18026669834717	318.18026669834717	318.18026669834717	318.18026669834717	318.18026669834717	318.18026669834717	318.18026669834717	318.18026669834717	318.18026669834717	318.18026669834717	318.18026669834717	318.18026669834717	318.18026669834717	318.18026669834717	318.18026669834717	318.18026669834717	318.18026669834717	318.18026669834717	318.18026669834717	318.18026669834717	318.18026669834717	318.18026669834717	318.18026669834717	318.18026669834717	318.18026669834717	318.18026669834717	318.18026669834717	318.18026669834717	318.18026669834717	318.18026669834717	318.18026669834717	318.18026669834717	318.18026669834717
199	319.22325923253914	319.22325923253914	319.22325923253914	319.22325923253914	319.22325923253914	319.22325923253914	319.22325923253914	319.22325923253914	319.22325923253914	319.22325923253914	319.22325923253914	319.22325923253914	319.22325923253914	319.22325923253914	319.22325923253914	319.22325923253914	319.22325923253914	319.22325923253914	319.22325923253914	319.22325923253914	319.22325923253914	319.22325923253914	319.22325923253914	319.22325923253914	319.22325923253914	319.22325923253914	319.22325923253914	319.22325923253914	319.22325923253914	319.22325923253914	319.22325923253914	319.22325923253914	319.22325923253914	319.22325923253914	319.22325923253914	319.22325923253914	319.22325923253914	319.22325923253914	319.22325923253914	319.22325923253914	319.22325923253914	319.22325923253914	319.22325923253914	319.22325923253914	319.22325923253914	319.22325923253914	319.22325923253914	319.22325923253914	319.22325923253914
200	320.31581964257487	320.31581964257487	320.31581964257487	320.31581964257487	320.31581964257487	320.31581964257487	320.31581964257487	320.31581964257487	320.31581964257487	320.31581964257487	320.31581964257487	320.31581964257487	320.31581964257487	320.31581964257487	320.31581964257487	320.31581964257487	320.31581964257487	320.31581964257487	320.31581964257487	320.31581964257487	320.31581964257487	320.31581964257487	320.31581964257487	320.31581964257487	320.31581964257487	320.31581964257487	320.31581964257487	320.31581964257487	320.31581964257487	320.31581964257487	320.31581964257487	320.31581964257487	320.31581964257487	320.31581964257487	320.31581964257487	320.31581964257487	320.31581964257487	320.31581964257487	320.31581964257487	320.31581964257487	320.31581964257487	320.31581964257487	320.31581964257487	320.31581964257487	320.31581964257487	320.31581964257487	320.31581964257487	320.31581964257487	320.31581964257487
201	321.4464770667671	321.4464770667671	321.4464770667671	321.4464770667671	321.4464770667671	321.4464770667671	321.4464770667671	321.4464770667671	321.4464770667671	321.4464770667671	321.4464770667671	321.4464770667671	321.4464770667671	321.4464770667671	321.4464770667671	321.4464770667671	321.4464770667671	321.4464770667671	321.4464770667671	321.4464770667671	321.4464770667671	321.4464770667671	321.4464770667671	321.4464770667671	321.4464770667671	321.4464770667671	321.4464770667671	321.4464770667671	321.4464770667671	321.4464770667671	321.4464770667671	321.4464770667671	321.4464770667671	321.4464770667671	321.4464770667671	321.4464770667671	321.4464770667671	321.4464770667671	321.4464770667671	321.4464770667671	321.4464770667671	321.4464770667671	321.4464770667671	321.4464770667671	321.4464770667671	321.4464770667671	321.4464770667671	321.4464770667671	321.4464770667671
202	322.6183072144938	322.6183072144938	322.6183072144938	322.6183072144938	322.6183072144938	322.6183072144938	322.6183072144938	322.6183072144938	322.6183072144938	322.6183072144938	322.6183072144938	322.6183072144938	322.6183072144938	322.6183072144938	322.6183072144938	322.6183072144938	322.6183072144938	322.6183072144938	322.6183072144938	322.6183072144938	322.6183072144938	322.6183072144938	322.6183072144938	322.6183072144938	322.6183072144938	322.6183072144938	322.6183072144938	322.6183072144938	322.6183072144938	322.6183072144938	322.6183072144938	322.6183072144938	322.6183072144938	322.6183072144938	322.6183072144938	322.6183072144938	322.6183072144938	322.6183072144938	322.6183072144938	322.6183072144938	322.6183072144938	322.6183072144938	322.6183072144938	322.6183072144938	322.6183072144938	322.6183072144938	322.6183072144938	322.6183072144938	322.6183072144938
203	323.826584341065	323.826584341065	323.826584341065	323.826584341065	323.826584341065	323.826584341065	323.826584341065	323.826584341065	323.826584341065	323.826584341065	323.826584341065	323.826584341065	323.826584341065	323.826584341065	323.826584341065	323.826584341065	323.826584341065	323.826584341065	323.826584341065	323.826584341065	323.826584341065	323.826584341065	323.826584341065	323.826584341065	323.826584341065	323.826584341065	323.826584341065	323.826584341065	323.826584341065	323.826584341065	323.826584341065	323.826584341065	323.826584341065	323.826584341065	323.826584341065	323.826584341065	323.826584341065	323.826584341065	323.826584341065	323.826584341065	323.826584341065	323.826584341065	323.826584341065	323.826584341065	323.826584341065	323.826584341065	323.826584341065	323.826584341065	323.826584341065
204	325.1017167089216	325.1017167089216	325.1017167089216	325.1017167089216	325.1017167089216	325.1017167089216	325.1017167089216	325.1017167089216	325.1017167089216	325.1017167089216	325.1017167089216	325.1017167089216	325.1017167089216	325.1017167089216	325.1017167089216	325.1017167089216	325.1017167089216	325.1017167089216	325.1017167089216	325.1017167089216	325.1017167089216	325.1017167089216	325.1017167089216	325.1017167089216	325.1017167089216	325.1017167089216	325.1017167089216	325.1017167089216	325.1017167089216	325.1017167089216	325.1017167089216	325.1017167089216	325.1017167089216	325.1017167089216	325.1017167089216	325.1017167089216	325.1017167089216	325.1017167089216	325.1017167089216	325.1017167089216	325.1017167089216	325.1017167089216	325.1017167089216	325.1017167089216	325.1017167089216	325.1017167089216	325.1017167089216	325.1017167089216	325.1017167089216
205	326.4504023816177	326.4504023816177	326.4504023816177	326.4504023816177	326.4504023816177	326.4504023816177	326.4504023816177	326.4504023816177	326.4504023816177	326.4504023816177	326.4504023816177	326.4504023816177	326.4504023816177	326.4504023816177	326.4504023816177	326.4504023816177	326.4504023816177	326.4504023816177	326.4504023816177	326.4504023816177	326.4504023816177	326.4504023816177	326.4504023816177	326.4504023816177	326.4504023816177	326.4504023816177	326.4504023816177	326.4504023816177	326.4504023816177	326.4504023816177	326.4504023816177	326.4504023816177	326.4504023816177	326.4504023816177	326.4504023816177	326.4504023816177	326.4504023816177	326.4504023816177	326.4504023816177	326.4504023816177	326.4504023816177	326.4504023816177	326.4504023816177	326.4504023816177	326.4504023816177	326.4504023816177	326.4504023816177	326.4504023816177	326.4504023816177
206	327.7784376684151	327.7784376684151	327.7784376684151	327.7784376684151	327.7784376684151	327.7784376684151	327.7784376684151	327.7784376684151	327.7784376684151	327.7784376684151	327.7784376684151	327.7784376684151	327.7784376684151	327.7784376684151	327.7784376684151	327.7784376684151	327.7784376684151	327.7784376684151	327.7784376684151	327.7784376684151	327.7784376684151	327.7784376684151	327.7784376684151	327.7784376684151	327.7784376684151	327.7784376684151	327.7784376684151	327.7784376684151	327.7784376684151	327.7784376684151	327.7784376684151	327.7784376684151	327.7784376684151	327.7784376684151	327.7784376684151	327.7784376684151	327.7784376684151	327.7784376684151	327.7784376684151	327.7784376684151	327.7784376684151	327.7784376684151	327.7784376684151	327.7784376684151	327.7784376684151	327.7784376684151	327.7784376684151	327.7784376684151	327.7784376684151
207	329.1273089907777	329.1273089907777	329.1273089907777	329.1273089907777	329.1273089907777	329.1273089907777	329.1273089907777	329.1273089907777	329.1273089907777	329.1273089907777	329.1273089907777	329.1273089907777	329.1273089907777	329.1273089907777	329.1273089907777	329.1273089907777	329.1273089907777	329.1273089907777	329.1273089907777	329.1273089907777	329.1273089907777	329.1273089907777	329.1273089907777	329.1273089907777	329.1273089907777	329.1273089907777	329.1273089907777	329.1273089907777	329.1273089907777	329.1273089907777	329.1273089907777	329.1273089907777	329.1273089907777	329.1273089907777	329.1273089907777	329.1273089907777	329.1273089907777	329.1273089907777	329.1273089907777	329.1273089907777	329.1273089907777	329.1273089907777	329.1273089907777	329.1273089907777	329.1273089907777	329.1273089907777	329.1273089907777	329.1273089907777	329.1273089907777
208	330.56548803159524	330.56548803159524	330.56548803159524	330.56548803159524	330.56548803159524	330.56548803159524	330.56548803159524	330.56548803159524	330.56548803159524	330.56548803159524	330.56548803159524	330.56548803159524	330.56548803159524	330.56548803159524	330.56548803159524	330.56548803159524	330.56548803159524	330.56548803159524	330.56548803159524	330.56548803159524	330.56548803159524	330.56548803159524	330.56548803159524	330.56548803159524	330.56548803159524	330.56548803159524	330.56548803159524	330.56548803159524	330.56548803159524	330.56548803159524	330.56548803159524	330.56548803159524	330.56548803159524	330.56548803159524	330.56548803159524	330.56548803159524	330.56548803159524	330.56548803159524	330.56548803159524	330.56548803159524	330.56548803159524	330.56548803159524	330.56548803159524	330.56548803159524	330.56548803159524	330.56548803159524	330.56548803159524	330.56548803159524	330.56548803159524
209	331.93276492946364	331.93276492946364	331.93276492946364	331.93276492946364	331.93276492946364	331.93276492946364	331.93276492946364	331.93276492946364	331.93276492946364	331.93276492946364	331.93276492946364	331.93276492946364	331.93276492946364	331.93276492946364	331.93276492946364	331.93276492946364	331.93276492946364	331.93276492946364	331.93276492946364	331.93276492946364	331.93276492946364	331.93276492946364	331.93276492946364	331.93276492946364	331.93276492946364	331.93276492946364	331.93276492946364	331.93276492946364	331.93276492946364	331.93276492946364	331.93276492946364	331.93276492946364	331.93276492946364	331.93276492946364	331.93276492946364	331.93276492946364	331.93276492946364	331.93276492946364	331.93276492946364	331.93276492946364	331.93276492946364	331.93276492946364	331.93276492946364	331.93276492946364	331.93276492946364	331.93276492946364	331.93276492946364	331.93276492946364	331.93276492946364
210	333.2744531934863	333.2744531934863	333.2744531934863	333.2744531934863	333.2744531934863	333.2744531934863	333.2744531934863	333.2744531934863	333.2744531934863	333.2744531934863	333.2744531934863	333.2744531934863	333.2744531934863	333.2744531934863	333.2744531934863	333.2744531934863	333.2744531934863	333.2744531934863	333.2744531934863	333.2744531934863	333.2744531934863	333.2744531934863	333.2744531934863	333.2744531934863	333.2744531934863	333.2744531934863	333.2744531934863	333.2744531934863	333.2744531934863	333.2744531934863	333.2744531934863	333.2744531934863	333.2744531934863	333.2744531934863	333.2744531934863	333.2744531934863	333.2744531934863	333.2744531934863	333.2744531934863	333.2744531934863	333.2744531934863	333.2744531934863	333.2744531934863	333.2744531934863	333.2744531934863	333.2744531934863	333.2744531934863	333.2744531934863	333.2744531934863
211	334.73283619944016	334.73283619944016	334.73283619944016	334.73283619944016	334.73283619944016	334.73283619944016	334.73283619944016	334.73283619944016	334.73283619944016	334.73283619944016	334.73283619944016	334.73283619944016	334.73283619944016	334.73283619944016	334.73283619944016	334.73283619944016	334.73283619944016	334.73283619944016	334.73283619944016	334.73283619944016	334.73283619944016	334.73283619944016	334.73283619944016	334.73283619944016	334.73283619944016	334.73283619944016	334.73283619944016	334.73283619944016	334.73283619944016	334.73283619944016	334.73283619944016	334.73283619944016	334.73283619944016	334.73283619944016	334.73283619944016	334.73283619944016	334.73283619944016	334.73283619944016	334.73283619944016	334.73283619944016	334.73283619944016	334.73283619944016	334.73283619944016	334.73283619944016	334.73283619944016	334.73283619944016	334.73283619944016	334.73283619944016	334.73283619944016
212	336.24803953451374	336.24803953451374	336.24803953451374	336.24803953451374	336.24803953451374	336.24803953451374	336.24803953451374	336.24803953451374	336.24803953451374	336.24803953451374	336.24803953451374	336.24803953451374	336.24803953451374	336.24803953451374	336.24803953451374	336.24803953451374	336.24803953451374	336.24803953451374	336.24803953451374	336.24803953451374	336.24803953451374	336.24803953451374	336.24803953451374	336.24803953451374	336.24803953451374	336.24803953451374	336.24803953451374	336.24803953451374	336.24803953451374	336.24803953451374	336.24803953451374	336.24803953451374	336.24803953451374	336.24803953451374	336.24803953451374	336.24803953451374	336.24803953451374	336.24803953451374	336.24803953451374	336.24803953451374	336.24803953451374	336.24803953451374	336.24803953451374	336.24803953451374	336.24803953451374	336.24803953451374	336.24803953451374	336.24803953451374	336.24803953451374
213	337.8000186140717	337.8000186140717	337.8000186140717	337.8000186140717	337.8000186140717	337.8000186140717	337.8000186140717	337.8000186140717	337.8000186140717	337.8000186140717	337.8000186140717	337.8000186140717	337.8000186140717	337.8000186140717	337.8000186140717	337.8000186140717	337.8000186140717	337.8000186140717	337.8000186140717	337.8000186140717	337.8000186140717	337.8000186140717	337.8000186140717	337.8000186140717	337.8000186140717	337.8000186140717	337.8000186140717	337.8000186140717	337.8000186140717	337.8000186140717	337.8000186140717	337.8000186140717	337.8000186140717	337.8000186140717	337.8000186140717	337.8000186140717	337.8000186140717	337.8000186140717	337.8000186140717	337.8000186140717	337.8000186140717	337.8000186140717	337.8000186140717	337.8000186140717	337.8000186140717	337.8000186140717	337.8000186140717	337.8000186140717	337.8000186140717
214	339.3611117468214	339.3611117468214	339.3611117468214	339.3611117468214	339.3611117468214	339.3611117468214	339.3611117468214	339.3611117468214	339.3611117468214	339.3611117468214	339.3611117468214	339.3611117468214	339.3611117468214	339.3611117468214	339.3611117468214	339.3611117468214	339.3611117468214	339.3611117468214	339.3611117468214	339.3611117468214	339.3611117468214	339.3611117468214	339.3611117468214	339.3611117468214	339.3611117468214	339.3611117468214	339.3611117468214	339.3611117468214	339.3611117468214	339.3611117468214	339.3611117468214	339.3611117468214	339.3611117468214	339.3611117468214	339.3611117468214	339.3611117468214	339.3611117468214	339.3611117468214	339.3611117468214	339.3611117468214	339.3611117468214	339.3611117468214	339.3611117468214	339.3611117468214	339.3611117468214	339.3611117468214	339.3611117468214	339.3611117468214	339.3611117468214
215	340.8481482683726	340.8481482683726	340.8481482683726	340.8481482683726	340.8481482683726	340.8481482683726	340.8481482683726	340.8481482683726	340.8481482683726	340.8481482683726	340.8481482683726	340.8481482683726	340.8481482683726	340.8481482683726	340.8481482683726	340.8481482683726	340.8481482683726	340.8481482683726	340.8481482683726	340.8481482683726	340.8481482683726	340.8481482683726	340.8481482683726	340.8481482683726	340.8481482683726	340.8481482683726	340.8481482683726	340.8481482683726	340.8481482683726	340.8481482683726	340.8481482683726	340.8481482683726	340.8481482683726	340.8481482683726	340.8481482683726	340.8481482683726	340.8481482683726	340.8481482683726	340.8481482683726	340.8481482683726	340.8481482683726	340.8481482683726	340.8481482683726	340.8481482683726	340.8481482683726	340.8481482683726	340.8481482683726	340.8481482683726	340.8481482683726
216	342.27289147242027	342.27289147242027	342.27289147242027	342.27289147242027	342.27289147242027	342.27289147242027	342.27289147242027	342.27289147242027	342.27289147242027	342.27289147242027	342.27289147242027	342.27289147242027	342.27289147242027	342.27289147242027	342.27289147242027	342.27289147242027	342.27289147242027	342.27289147242027	342.27289147242027	342.27289147242027	342.27289147242027	342.27289147242027	342.27289147242027	342.27289147242027	342.27289147242027	342.27289147242027	342.27289147242027	342.27289147242027	342.27289147242027	342.27289147242027	342.27289147242027	342.27289147242027	342.27289147242027	342.27289147242027	342.27289147242027	342.27289147242027	342.27289147242027	342.27289147242027	342.27289147242027	342.27289147242027	342.27289147242027	342.27289147242027	342.27289147242027	342.27289147242027	342.27289147242027	342.27289147242027	342.27289147242027	342.27289147242027	342.27289147242027
217	343.66749220783953	343.66749220783953	343.66749220783953	343.66749220783953	343.66749220783953	343.66749220783953	343.66749220783953	343.66749220783953	343.66749220783953	343.66749220783953	343.66749220783953	343.66749220783953	343.66749220783953	343.66749220783953	343.66749220783953	343.66749220783953	343.66749220783953	343.66749220783953	343.66749220783953	343.66749220783953	343.66749220783953	343.66749220783953	343.66749220783953	343.66749220783953	343.66749220783953	343.66749220783953	343.66749220783953	343.66749220783953	343.66749220783953	343.66749220783953	343.66749220783953	343.66749220783953	343.66749220783953	343.66749220783953	343.66749220783953	343.66749220783953	343.66749220783953	343.66749220783953	343.66749220783953	343.66749220783953	343.66749220783953	343.66749220783953	343.66749220783953	343.66749220783953	343.66749220783953	343.66749220783953	343.66749220783953	343.66749220783953	343.66749220783953
218	345.1454001820281	345.1454001820281	345.1454001820281	345.1454001820281	345.1454001820281	345.1454001820281	345.1454001820281	345.1454001820281	345.1454001820281	345.1454001820281	345.1454001820281	345.1454001820281	345.1454001820281	345.1454001820281	345.1454001820281	345.1454001820281	345.1454001820281	345.1454001820281	345.1454001820281	345.1454001820281	345.1454001820281	345.1454001820281	345.1454001820281	345.1454001820281	345.1454001820281	345.1454001820281	345.1454001820281	345.1454001820281	345.1454001820281	345.1454001820281	345.1454001820281	345.1454001820281	345.1454001820281	345.1454001820281	345.1454001820281	345.1454001820281	345.1454001820281	345.1454001820281	345.1454001820281	345.1454001820281	345.1454001820281	345.1454001820281	345.1454001820281	345.1454001820281	345.1454001820281	345.1454001820281	345.1454001820281	345.1454001820281	345.1454001820281
219	346.68115672007394	346.68115672007394	346.68115672007394	346.68115672007394	346.68115672007394	346.68115672007394	346.68115672007394	346.68115672007394	346.68115672007394	346.68115672007394	346.68115672007394	346.68115672007394	346.68115672007394	346.68115672007394	346.68115672007394	346.68115672007394	346.68115672007394	346.68115672007394	346.68115672007394	346.68115672007394	346.68115672007394	346.68115672007394	346.68115672007394	346.68115672007394	346.68115672007394	346.68115672007394	346.68115672007394	346.68115672007394	346.68115672007394	346.68115672007394	346.68115672007394	346.68115672007394	346.68115672007394	346.68115672007394	346.68115672007394	346.68115672007394	346.68115672007394	346.68115672007394	346.68115672007394	346.68115672007394	346.68115672007394	346.68115672007394	346.68115672007394	346.68115672007394	346.68115672007394	346.68115672007394	346.68115672007394	346.68115672007394	346.68115672007394
220	348.23712828612963	348.23712828612963	348.23712828612963	348.23712828612963	348.23712828612963	348.23712828612963	348.23712828612963	348.23712828612963	348.23712828612963	348.23712828612963	348.23712828612963	348.23712828612963	348.23712828612963	348.23712828612963	348.23712828612963	348.23712828612963	348.23712828612963	348.23712828612963	348.23712828612963	348.23712828612963	348.23712828612963	348.23712828612963	348.23712828612963	348.23712828612963	348.23712828612963	348.23712828612963	348.23712828612963	348.23712828612963	348.23712828612963	348.23712828612963	348.23712828612963	348.23712828612963	348.23712828612963	348.23712828612963	348.23712828612963	348.23712828612963	348.23712828612963	348.23712828612963	348.23712828612963	348.23712828612963	348.23712828612963	348.23712828612963	348.23712828612963	348.23712828612963	348.23712828612963	348.23712828612963	348.23712828612963	348.23712828612963	348.23712828612963
221	349.8328175023818	349.8328175023818	349.8328175023818	349.8328175023818	349.8328175023818	349.8328175023818	349.8328175023818	349.8328175023818	349.8328175023818	349.8328175023818	349.8328175023818	349.8328175023818	349.8328175023818	349.8328175023818	349.8328175023818	349.8328175023818	349.8328175023818	349.8328175023818	349.8328175023818	349.8328175023818	349.8328175023818	349.8328175023818	349.8328175023818	349.8328175023818	349.8328175023818	349.8328175023818	349.8328175023818	349.8328175023818	349.8328175023818	349.8328175023818	349.8328175023818	349.8328175023818	349.8328175023818	349.8328175023818	349.8328175023818	349.8328175023818	349.8328175023818	349.8328175023818	349.8328175023818	349.8328175023818	349.8328175023818	349.8328175023818	349.8328175023818	349.8328175023818	349.8328175023818	349.8328175023818	349.8328175023818	349.8328175023818	349.8328175023818
222	351.46967402708293	351.46967402708293	351.46967402708293	351.46967402708293	351.46967402708293	351.46967402708293	351.46967402708293	351.46967402708293	351.46967402708293	351.46967402708293	351.46967402708293	351.46967402708293	351.46967402708293	351.46967402708293	351.46967402708293	351.46967402708293	351.46967402708293	351.46967402708293	351.46967402708293	351.46967402708293	351.46967402708293	351.46967402708293	351.46967402708293	351.46967402708293	351.46967402708293	351.46967402708293	351.46967402708293	351.46967402708293	351.46967402708293	351.46967402708293	351.46967402708293	351.46967402708293	351.46967402708293	351.46967402708293	351.46967402708293	351.46967402708293	351.46967402708293	351.46967402708293	351.46967402708293	351.46967402708293	351.46967402708293	351.46967402708293	351.46967402708293	351.46967402708293	351.46967402708293	351.46967402708293	351.46967402708293	351.46967402708293	351.46967402708293
223	353.1684006621207	353.1684006621207	353.1684006621207	353.1684006621207	353.1684006621207	353.1684006621207	353.1684006621207	353.1684006621207	353.1684006621207	353.1684006621207	353.1684006621207	353.1684006621207	353.1684006621207	353.1684006621207	353.1684006621207	353.1684006621207	353.1684006621207	353.1684006621207	353.1684006621207	353.1684006621207	353.1684006621207	353.1684006621207	353.1684006621207	353.1684006621207	353.1684006621207	353.1684006621207	353.1684006621207	353.1684006621207	353.1684006621207	353.1684006621207	353.1684006621207	353.1684006621207	353.1684006621207	353.1684006621207	353.1684006621207	353.1684006621207	353.1684006621207	353.1684006621207	353.1684006621207	353.1684006621207	353.1684006621207	353.1684006621207	353.1684006621207	353.1684006621207	353.1684006621207	353.1684006621207	353.1684006621207	353.1684006621207	353.1684006621207
224	354.87945423233947	354.87945423233947	354.87945423233947	354.87945423233947	354.87945423233947	354.87945423233947	354.87945423233947	354.87945423233947	354.87945423233947	354.87945423233947	354.87945423233947	354.87945423233947	354.87945423233947	354.87945423233947	354.87945423233947	354.87945423233947	354.87945423233947	354.87945423233947	354.87945423233947	354.87945423233947	354.87945423233947	354.87945423233947	354.87945423233947	354.87945423233947	354.87945423233947	354.87945423233947	354.87945423233947	354.87945423233947	354.87945423233947	354.87945423233947	354.87945423233947	354.87945423233947	354.87945423233947	354.87945423233947	354.87945423233947	354.87945423233947	354.87945423233947	354.87945423233947	354.87945423233947	354.87945423233947	354.87945423233947	354.87945423233947	354.87945423233947	354.87945423233947	354.87945423233947	354.87945423233947	354.87945423233947	354.87945423233947	354.87945423233947
225	356.51111477424126	356.51111477424126	356.51111477424126	356.51111477424126	356.51111477424126	356.51111477424126	356.51111477424126	356.51111477424126	356.51111477424126	356.51111477424126	356.51111477424126	356.51111477424126	356.51111477424126	356.51111477424126	356.51111477424126	356.51111477424126	356.51111477424126	356.51111477424126	356.51111477424126	356.51111477424126	356.51111477424126	356.51111477424126	356.51111477424126	356.51111477424126	356.51111477424126	356.51111477424126	356.51111477424126	356.51111477424126	356.51111477424126	356.51111477424126	356.51111477424126	356.51111477424126	356.51111477424126	356.51111477424126	356.51111477424126	356.51111477424126	356.51111477424126	356.51111477424126	356.51111477424126	356.51111477424126	356.51111477424126	356.51111477424126	356.51111477424126	356.51111477424126	356.51111477424126	356.51111477424126	356.51111477424126	356.51111477424126	356.51111477424126
226	358.22554479822304	358.22554479822304	358.22554479822304	358.22554479822304	358.22554479822304	358.22554479822304	358.22554479822304	358.22554479822304	358.22554479822304	358.22554479822304	358.22554479822304	358.22554479822304	358.22554479822304	358.22554479822304	358.22554479822304	358.22554479822304	358.22554479822304	358.22554479822304	358.22554479822304	358.22554479822304	358.22554479822304	358.22554479822304	358.22554479822304	358.22554479822304	358.22554479822304	358.22554479822304	358.22554479822304	358.22554479822304	358.22554479822304	358.22554479822304	358.22554479822304	358.22554479822304	358.22554479822304	358.22554479822304	358.22554479822304	358.22554479822304	358.22554479822304	358.22554479822304	358.22554479822304	358.22554479822304	358.22554479822304	358.22554479822304	358.22554479822304	358.22554479822304	358.22554479822304	358.22554479822304	358.22554479822304	358.22554479822304	358.22554479822304
227	359.91829464817124	359.91829464817124	359.91829464817124	359.91829464817124	359.91829464817124	359.91829464817124	359.91829464817124	359.91829464817124	359.91829464817124	359.91829464817124	359.91829464817124	359.91829464817124	359.91829464817124	359.91829464817124	359.91829464817124	359.91829464817124	359.91829464817124	359.91829464817124	359.91829464817124	359.91829464817124	359.91829464817124	359.91829464817124	359.91829464817124	359.91829464817124	359.91829464817124	359.91829464817124	359.91829464817124	359.91829464817124	359.91829464817124	359.91829464817124	359.91829464817124	359.91829464817124	359.91829464817124	359.91829464817124	359.91829464817124	359.91829464817124	359.91829464817124	359.91829464817124	359.91829464817124	359.91829464817124	359.91829464817124	359.91829464817124	359.91829464817124	359.91829464817124	359.91829464817124	359.91829464817124	359.91829464817124	359.91829464817124	359.91829464817124
228	361.5545717157713	361.5545717157713	361.5545717157713	361.5545717157713	361.5545717157713	361.5545717157713	361.5545717157713	361.5545717157713	361.5545717157713	361.5545717157713	361.5545717157713	361.5545717157713	361.5545717157713	361.5545717157713	361.5545717157713	361.5545717157713	361.5545717157713	361.5545717157713	361.5545717157713	361.5545717157713	361.5545717157713	361.5545717157713	361.5545717157713	361.5545717157713	361.5545717157713	361.5545717157713	361.5545717157713	361.5545717157713	361.5545717157713	361.5545717157713	361.5545717157713	361.5545717157713	361.5545717157713	361.5545717157713	361.5545717157713	361.5545717157713	361.5545717157713	361.5545717157713	361.5545717157713	361.5545717157713	361.5545717157713	361.5545717157713	361.5545717157713	361.5545717157713	361.5545717157713	361.5545717157713	361.5545717157713	361.5545717157713	361.5545717157713
229	363.18859012493755	363.18859012493755	363.18859012493755	363.18859012493755	363.18859012493755	363.18859012493755	363.18859012493755	363.18859012493755	363.18859012493755	363.18859012493755	363.18859012493755	363.18859012493755	363.18859012493755	363.18859012493755	363.18859012493755	363.18859012493755	363.18859012493755	363.18859012493755	363.18859012493755	363.18859012493755	363.18859012493755	363.18859012493755	363.18859012493755	363.18859012493755	363.18859012493755	363.18859012493755	363.18859012493755	363.18859012493755	363.18859012493755	363.18859012493755	363.18859012493755	363.18859012493755	363.18859012493755	363.18859012493755	363.18859012493755	363.18859012493755	363.18859012493755	363.18859012493755	363.18859012493755	363.18859012493755	363.18859012493755	363.18859012493755	363.18859012493755	363.18859012493755	363.18859012493755	363.18859012493755	363.18859012493755	363.18859012493755	363.18859012493755
230	364.8739452360746	364.8739452360746	364.8739452360746	364.8739452360746	364.8739452360746	364.8739452360746	364.8739452360746	364.8739452360746	364.8739452360746	364.8739452360746	364.8739452360746	364.8739452360746	364.8739452360746	364.8739452360746	364.8739452360746	364.8739452360746	364.8739452360746	364.8739452360746	364.8739452360746	364.8739452360746	364.8739452360746	364.8739452360746	364.8739452360746	364.8739452360746	364.8739452360746	364.8739452360746	364.8739452360746	364.8739452360746	364.8739452360746	364.8739452360746	364.8739452360746	364.8739452360746	364.8739452360746	364.8739452360746	364.8739452360746	364.8739452360746	364.8739452360746	364.8739452360746	364.8739452360746	364.8739452360746	364.8739452360746	364.8739452360746	364.8739452360746	364.8739452360746	364.8739452360746	364.8739452360746	364.8739452360746	364.8739452360746	364.8739452360746
231	366.6014486541258	366.6014486541258	366.6014486541258	366.6014486541258	366.6014486541258	366.6014486541258	366.6014486541258	366.6014486541258	366.6014486541258	366.6014486541258	366.6014486541258	366.6014486541258	366.6014486541258	366.6014486541258	366.6014486541258	366.6014486541258	366.6014486541258	366.6014486541258	366.6014486541258	366.6014486541258	366.6014486541258	366.6014486541258	366.6014486541258	366.6014486541258	366.6014486541258	366.6014486541258	366.6014486541258	366.6014486541258	366.6014486541258	366.6014486541258	366.6014486541258	366.6014486541258	366.6014486541258	366.6014486541258	366.6014486541258	366.6014486541258	366.6014486541258	366.6014486541258	366.6014486541258	366.6014486541258	366.6014486541258	366.6014486541258	366.6014486541258	366.6014486541258	366.6014486541258	366.6014486541258	366.6014486541258	366.6014486541258	366.6014486541258
232	368.67619201630276	368.67619201630276	368.67619201630276	368.67619201630276	368.67619201630276	368.67619201630276	368.67619201630276	368.67619201630276	368.67619201630276	368.67619201630276	368.67619201630276	368.67619201630276	368.67619201630276	368.67619201630276	368.67619201630276	368.67619201630276	368.67619201630276	368.67619201630276	368.67619201630276	368.67619201630276	368.67619201630276	368.67619201630276	368.67619201630276	368.67619201630276	368.67619201630276	368.67619201630276	368.67619201630276	368.67619201630276	368.67619201630276	368.67619201630276	368.67619201630276	368.67619201630276	368.67619201630276	368.67619201630276	368.67619201630276	368.67619201630276	368.67619201630276	368.67619201630276	368.67619201630276	368.67619201630276	368.67619201630276	368.67619201630276	368.67619201630276	368.67619201630276	368.67619201630276	368.67619201630276	368.67619201630276	368.67619201630276	368.67619201630276
233	370.3904792744926	370.3904792744926	370.3904792744926	370.3904792744926	370.3904792744926	370.3904792744926	370.3904792744926	370.3904792744926	370.3904792744926	370.3904792744926	370.3904792744926	370.3904792744926	370.3904792744926	370.3904792744926	370.3904792744926	370.3904792744926	370.3904792744926	370.3904792744926	370.3904792744926	370.3904792744926	370.3904792744926	370.3904792744926	370.3904792744926	370.3904792744926	370.3904792744926	370.3904792744926	370.3904792744926	370.3904792744926	370.3904792744926	370.3904792744926	370.3904792744926	370.3904792744926	370.3904792744926	370.3904792744926	370.3904792744926	370.3904792744926	370.3904792744926	370.3904792744926	370.3904792744926	370.3904792744926	370.3904792744926	370.3904792744926	370.3904792744926	370.3904792744926	370.3904792744926	370.3904792744926	370.3904792744926	370.3904792744926	370.3904792744926
234	372.0324736974712	372.0324736974712	372.0324736974712	372.0324736974712	372.0324736974712	372.0324736974712	372.0324736974712	372.0324736974712	372.0324736974712	372.0324736974712	372.0324736974712	372.0324736974712	372.0324736974712	372.0324736974712	372.0324736974712	372.0324736974712	372.0324736974712	372.0324736974712	372.0324736974712	372.0324736974712	372.0324736974712	372.0324736974712	372.0324736974712	372.0324736974712	372.0324736974712	372.0324736974712	372.0324736974712	372.0324736974712	372.0324736974712	372.0324736974712	372.0324736974712	372.0324736974712	372.0324736974712	372.0324736974712	372.0324736974712	372.0324736974712	372.0324736974712	372.0324736974712	372.0324736974712	372.0324736974712	372.0324736974712	372.0324736974712	372.0324736974712	372.0324736974712	372.0324736974712	372.0324736974712	372.0324736974712	372.0324736974712	372.0324736974712
235	373.7473929014461	373.7473929014461	373.7473929014461	373.7473929014461	373.7473929014461	373.7473929014461	373.7473929014461	373.7473929014461	373.7473929014461	373.7473929014461	373.7473929014461	373.7473929014461	373.7473929014461	373.7473929014461	373.7473929014461	373.7473929014461	373.7473929014461	373.7473929014461	373.7473929014461	373.7473929014461	373.7473929014461	373.7473929014461	373.7473929014461	373.7473929014461	373.7473929014461	373.7473929014461	373.7473929014461	373.7473929014461	373.7473929014461	373.7473929014461	373.7473929014461	373.7473929014461	373.7473929014461	373.7473929014461	373.7473929014461	373.7473929014461	373.7473929014461	373.7473929014461	373.7473929014461	373.7473929014461	373.7473929014461	373.7473929014461	373.7473929014461	373.7473929014461	373.7473929014461	373.7473929014461	373.7473929014461	373.7473929014461	373.7473929014461
236	375.3758122190433	375.3758122190433	375.3758122190433	375.3758122190433	375.3758122190433	375.3758122190433	375.3758122190433	375.3758122190433	375.3758122190433	375.3758122190433	375.3758122190433	375.3758122190433	375.3758122190433	375.3758122190433	375.3758122190433	375.3758122190433	375.3758122190433	375.3758122190433	375.3758122190433	375.3758122190433	375.3758122190433	375.3758122190433	375.3758122190433	375.3758122190433	375.3758122190433	375.3758122190433	375.3758122190433	375.3758122190433	375.3758122190433	375.3758122190433	375.3758122190433	375.3758122190433	375.3758122190433	375.3758122190433	375.3758122190433	375.3758122190433	375.3758122190433	375.3758122190433	375.3758122190433	375.3758122190433	375.3758122190433	375.3758122190433	375.3758122190433	375.3758122190433	375.3758122190433	375.3758122190433	375.3758122190433	375.3758122190433	375.3758122190433
237	377.1301135591087	377.1301135591087	377.1301135591087	377.1301135591087	377.1301135591087	377.1301135591087	377.1301135591087	377.1301135591087	377.1301135591087	377.1301135591087	377.1301135591087	377.1301135591087	377.1301135591087	377.1301135591087	377.1301135591087	377.1301135591087	377.1301135591087	377.1301135591087	377.1301135591087	377.1301135591087	377.1301135591087	377.1301135591087	377.1301135591087	377.1301135591087	377.1301135591087	377.1301135591087	377.1301135591087	377.1301135591087	377.1301135591087	377.1301135591087	377.1301135591087	377.1301135591087	377.1301135591087	377.1301135591087	377.1301135591087	377.1301135591087	377.1301135591087	377.1301135591087	377.1301135591087	377.1301135591087	377.1301135591087	377.1301135591087	377.1301135591087	377.1301135591087	377.1301135591087	377.1301135591087	377.1301135591087	377.1301135591087	377.1301135591087
238	378.945137320142	378.945137320142	378.945137320142	378.945137320142	378.945137320142	378.945137320142	378.945137320142	378.945137320142	378.945137320142	378.945137320142	378.945137320142	378.945137320142	378.945137320142	378.945137320142	378.945137320142	378.945137320142	378.945137320142	378.945137320142	378.945137320142	378.945137320142	378.945137320142	378.945137320142	378.945137320142	378.945137320142	378.945137320142	378.945137320142	378.945137320142	378.945137320142	378.945137320142	378.945137320142	378.945137320142	378.945137320142	378.945137320142	378.945137320142	378.945137320142	378.945137320142	378.945137320142	378.945137320142	378.945137320142	378.945137320142	378.945137320142	378.945137320142	378.945137320142	378.945137320142	378.945137320142	378.945137320142	378.945137320142	378.945137320142	378.945137320142
239	380.9883863548427	380.9883863548427	380.9883863548427	380.9883863548427	380.9883863548427	380.9883863548427	380.9883863548427	380.9883863548427	380.9883863548427	380.9883863548427	380.9883863548427	380.9883863548427	380.9883863548427	380.9883863548427	380.9883863548427	380.9883863548427	380.9883863548427	380.9883863548427	380.9883863548427	380.9883863548427	380.9883863548427	380.9883863548427	380.9883863548427	380.9883863548427	380.9883863548427	380.9883863548427	380.9883863548427	380.9883863548427	380.9883863548427	380.9883863548427	380.9883863548427	380.9883863548427	380.9883863548427	380.9883863548427	380.9883863548427	380.9883863548427	380.9883863548427	380.9883863548427	380.9883863548427	380.9883863548427	380.9883863548427	380.9883863548427	380.9883863548427	380.9883863548427	380.9883863548427	380.9883863548427	380.9883863548427	380.9883863548427	380.9883863548427
240	383.1117816492238	383.1117816492238	383.1117816492238	383.1117816492238	383.1117816492238	383.1117816492238	383.1117816492238	383.1117816492238	383.1117816492238	383.1117816492238	383.1117816492238	383.1117816492238	383.1117816492238	383.1117816492238	383.1117816492238	383.1117816492238	383.1117816492238	383.1117816492238	383.1117816492238	383.1117816492238	383.1117816492238	383.1117816492238	383.1117816492238	383.1117816492238	383.1117816492238	383.1117816492238	383.1117816492238	383.1117816492238	383.1117816492238	383.1117816492238	383.1117816492238	383.1117816492238	383.1117816492238	383.1117816492238	383.1117816492238	383.1117816492238	383.1117816492238	383.1117816492238	383.1117816492238	383.1117816492238	383.1117816492238	383.1117816492238	383.1117816492238	383.1117816492238	383.1117816492238	383.1117816492238	383.1117816492238	383.1117816492238	383.1117816492238
241	385.3463718943928	385.3463718943928	385.3463718943928	385.3463718943928	385.3463718943928	385.3463718943928	385.3463718943928	385.3463718943928	385.3463718943928	385.3463718943928	385.3463718943928	385.3463718943928	385.3463718943928	385.3463718943928	385.3463718943928	385.3463718943928	385.3463718943928	385.3463718943928	385.3463718943928	385.3463718943928	385.3463718943928	385.3463718943928	385.3463718943928	385.3463718943928	385.3463718943928	385.3463718943928	385.3463718943928	385.3463718943928	385.3463718943928	385.3463718943928	385.3463718943928	385.3463718943928	385.3463718943928	385.3463718943928	385.3463718943928	385.3463718943928	385.3463718943928	385.3463718943928	385.3463718943928	385.3463718943928	385.3463718943928	385.3463718943928	385.3463718943928	385.3463718943928	385.3463718943928	385.3463718943928	385.3463718943928	385.3463718943928	385.3463718943928
242	387.6247208476967	387.6247208476967	387.6247208476967	387.6247208476967	387.6247208476967	387.6247208476967	387.6247208476967	387.6247208476967	387.6247208476967	387.6247208476967	387.6247208476967	387.6247208476967	387.6247208476967	387.6247208476967	387.6247208476967	387.6247208476967	387.6247208476967	387.6247208476967	387.6247208476967	387.6247208476967	387.6247208476967	387.6247208476967	387.6247208476967	387.6247208476967	387.6247208476967	387.6247208476967	387.6247208476967	387.6247208476967	387.6247208476967	387.6247208476967	387.6247208476967	387.6247208476967	387.6247208476967	387.6247208476967	387.6247208476967	387.6247208476967	387.6247208476967	387.6247208476967	387.6247208476967	387.6247208476967	387.6247208476967	387.6247208476967	387.6247208476967	387.6247208476967	387.6247208476967	387.6247208476967	387.6247208476967	387.6247208476967	387.6247208476967
243	389.7451196068287	389.7451196068287	389.7451196068287	389.7451196068287	389.7451196068287	389.7451196068287	389.7451196068287	389.7451196068287	389.7451196068287	389.7451196068287	389.7451196068287	389.7451196068287	389.7451196068287	389.7451196068287	389.7451196068287	389.7451196068287	389.7451196068287	389.7451196068287	389.7451196068287	389.7451196068287	389.7451196068287	389.7451196068287	389.7451196068287	389.7451196068287	389.7451196068287	389.7451196068287	389.7451196068287	389.7451196068287	389.7451196068287	389.7451196068287	389.7451196068287	389.7451196068287	389.7451196068287	389.7451196068287	389.7451196068287	389.7451196068287	389.7451196068287	389.7451196068287	389.7451196068287	389.7451196068287	389.7451196068287	389.7451196068287	389.7451196068287	389.7451196068287	389.7451196068287	389.7451196068287	389.7451196068287	389.7451196068287	389.7451196068287
244	391.8251515507422	391.8251515507422	391.8251515507422	391.8251515507422	391.8251515507422	391.8251515507422	391.8251515507422	391.8251515507422	391.8251515507422	391.8251515507422	391.8251515507422	391.8251515507422	391.8251515507422	391.8251515507422	391.8251515507422	391.8251515507422	391.8251515507422	391.8251515507422	391.8251515507422	391.8251515507422	391.8251515507422	391.8251515507422	391.8251515507422	391.8251515507422	391.8251515507422	391.8251515507422	391.8251515507422	391.8251515507422	391.8251515507422	391.8251515507422	391.8251515507422	391.8251515507422	391.8251515507422	391.8251515507422	391.8251515507422	391.8251515507422	391.8251515507422	391.8251515507422	391.8251515507422	391.8251515507422	391.8251515507422	391.8251515507422	391.8251515507422	391.8251515507422	391.8251515507422	391.8251515507422	391.8251515507422	391.8251515507422	391.8251515507422
245	394.14451776551806	394.14451776551806	394.14451776551806	394.14451776551806	394.14451776551806	394.14451776551806	394.14451776551806	394.14451776551806	394.14451776551806	394.14451776551806	394.14451776551806	394.14451776551806	394.14451776551806	394.14451776551806	394.14451776551806	394.14451776551806	394.14451776551806	394.14451776551806	394.14451776551806	394.14451776551806	394.14451776551806	394.14451776551806	394.14451776551806	394.14451776551806	394.14451776551806	394.14451776551806	394.14451776551806	394.14451776551806	394.14451776551806	394.14451776551806	394.14451776551806	394.14451776551806	394.14451776551806	394.14451776551806	394.14451776551806	394.14451776551806	394.14451776551806	394.14451776551806	394.14451776551806	394.14451776551806	394.14451776551806	394.14451776551806	394.14451776551806	394.14451776551806	394.14451776551806	394.14451776551806	394.14451776551806	394.14451776551806	394.14451776551806
246	396.57211508186265	396.57211508186265	396.57211508186265	396.57211508186265	396.57211508186265	396.57211508186265	396.57211508186265	396.57211508186265	396.57211508186265	396.57211508186265	396.57211508186265	396.57211508186265	396.57211508186265	396.57211508186265	396.57211508186265	396.57211508186265	396.57211508186265	396.57211508186265	396.57211508186265	396.57211508186265	396.57211508186265	396.57211508186265	396.57211508186265	396.57211508186265	396.57211508186265	396.57211508186265	396.57211508186265	396.57211508186265	396.57211508186265	396.57211508186265	396.57211508186265	396.57211508186265	396.57211508186265	396.57211508186265	396.57211508186265	396.57211508186265	396.57211508186265	396.57211508186265	396.57211508186265	396.57211508186265	396.57211508186265	396.57211508186265	396.57211508186265	396.57211508186265	396.57211508186265	396.57211508186265	396.57211508186265	396.57211508186265	396.57211508186265
247	399.04604605143516	399.04604605143516	399.04604605143516	399.04604605143516	399.04604605143516	399.04604605143516	399.04604605143516	399.04604605143516	399.04604605143516	399.04604605143516	399.04604605143516	399.04604605143516	399.04604605143516	399.04604605143516	399.04604605143516	399.04604605143516	399.04604605143516	399.04604605143516	399.04604605143516	399.04604605143516	399.04604605143516	399.04604605143516	399.04604605143516	399.04604605143516	399.04604605143516	399.04604605143516	399.04604605143516	399.04604605143516	399.04604605143516	399.04604605143516	399.04604605143516	399.04604605143516	399.04604605143516	399.04604605143516	399.04604605143516	399.04604605143516	399.04604605143516	399.04604605143516	399.04604605143516	399.04604605143516	399.04604605143516	399.04604605143516	399.04604605143516	399.04604605143516	399.04604605143516	399.04604605143516	399.04604605143516	399.04604605143516	399.04604605143516
248	401.5857049934218	401.5857049934218	401.5857049934218	401.5857049934218	401.5857049934218	401.5857049934218	401.5857049934218	401.5857049934218	401.5857049934218	401.5857049934218	401.5857049934218	401.5857049934218	401.5857049934218	401.5857049934218	401.5857049934218	401.5857049934218	401.5857049934218	401.5857049934218	401.5857049934218	401.5857049934218	401.5857049934218	401.5857049934218	401.5857049934218	401.5857049934218	401.5857049934218	401.5857049934218	401.5857049934218	401.5857049934218	401.5857049934218	401.5857049934218	401.5857049934218	401.5857049934218	401.5857049934218	401.5857049934218	401.5857049934218	401.5857049934218	401.5857049934218	401.5857049934218	401.5857049934218	401.5857049934218	401.5857049934218	401.5857049934218	401.5857049934218	401.5857049934218	401.5857049934218	401.5857049934218	401.5857049934218	401.5857049934218	401.5857049934218
249	404.1988563649264	404.1988563649264	404.1988563649264	404.1988563649264	404.1988563649264	404.1988563649264	404.1988563649264	404.1988563649264	404.1988563649264	404.1988563649264	404.1988563649264	404.1988563649264	404.1988563649264	404.1988563649264	404.1988563649264	404.1988563649264	404.1988563649264	404.1988563649264	404.1988563649264	404.1988563649264	404.1988563649264	404.1988563649264	404.1988563649264	404.1988563649264	404.1988563649264	404.1988563649264	404.1988563649264	404.1988563649264	404.1988563649264	404.1988563649264	404.1988563649264	404.1988563649264	404.1988563649264	404.1988563649264	404.1988563649264	404.1988563649264	404.1988563649264	404.1988563649264	404.1988563649264	404.1988563649264	404.1988563649264	404.1988563649264	404.1988563649264	404.1988563649264	404.1988563649264	404.1988563649264	404.1988563649264	404.1988563649264	404.1988563649264
250	406.7120935592637	406.7120935592637	406.7120935592637	406.7120935592637	406.7120935592637	406.7120935592637	406.7120935592637	406.7120935592637	406.7120935592637	406.7120935592637	406.7120935592637	406.7120935592637	406.7120935592637	406.7120935592637	406.7120935592637	406.7120935592637	406.7120935592637	406.7120935592637	406.7120935592637	406.7120935592637	406.7120935592637	406.7120935592637	406.7120935592637	406.7120935592637	406.7120935592637	406.7120935592637	406.7120935592637	406.7120935592637	406.7120935592637	406.7120935592637	406.7120935592637	406.7120935592637	406.7120935592637	406.7120935592637	406.7120935592637	406.7120935592637	406.7120935592637	406.7120935592637	406.7120935592637	406.7120935592637	406.7120935592637	406.7120935592637	406.7120935592637	406.7120935592637	406.7120935592637	406.7120935592637	406.7120935592637	406.7120935592637	406.7120935592637
251	409.2241463830212	409.2241463830212	409.2241463830212	409.2241463830212	409.2241463830212	409.2241463830212	409.2241463830212	409.2241463830212	409.2241463830212	409.2241463830212	409.2241463830212	409.2241463830212	409.2241463830212	409.2241463830212	409.2241463830212	409.2241463830212	409.2241463830212	409.2241463830212	409.2241463830212	409.2241463830212	409.2241463830212	409.2241463830212	409.2241463830212	409.2241463830212	409.2241463830212	409.2241463830212	409.2241463830212	409.2241463830212	409.2241463830212	409.2241463830212	409.2241463830212	409.2241463830212	409.2241463830212	409.2241463830212	409.2241463830212	409.2241463830212	409.2241463830212	409.2241463830212	409.2241463830212	409.2241463830212	409.2241463830212	409.2241463830212	409.2241463830212	409.2241463830212	409.2241463830212	409.2241463830212	409.2241463830212	409.2241463830212	409.2241463830212
252	411.7377282498268	411.7377282498268	411.7377282498268	411.7377282498268	411.7377282498268	411.7377282498268	411.7377282498268	411.7377282498268	411.7377282498268	411.7377282498268	411.7377282498268	411.7377282498268	411.7377282498268	411.7377282498268	411.7377282498268	411.7377282498268	411.7377282498268	411.7377282498268	411.7377282498268	411.7377282498268	411.7377282498268	411.7377282498268	411.7377282498268	411.7377282498268	411.7377282498268	411.7377282498268	411.7377282498268	411.7377282498268	411.7377282498268	411.7377282498268	411.7377282498268	411.7377282498268	411.7377282498268	411.7377282498268	411.7377282498268	411.7377282498268	411.7377282498268	411.7377282498268	411.7377282498268	411.7377282498268	411.7377282498268	411.7377282498268	411.7377282498268	411.7377282498268	411.7377282498268	411.7377282498268	411.7377282498268	411.7377282498268	411.7377282498268
253	414.2549823533443	414.2549823533443	414.2549823533443	414.2549823533443	414.2549823533443	414.2549823533443	414.2549823533443	414.2549823533443	414.2549823533443	414.2549823533443	414.2549823533443	414.2549823533443	414.2549823533443	414.2549823533443	414.2549823533443	414.2549823533443	414.2549823533443	414.2549823533443	414.2549823533443	414.2549823533443	414.2549823533443	414.2549823533443	414.2549823533443	414.2549823533443	414.2549823533443	414.2549823533443	414.2549823533443	414.2549823533443	414.2549823533443	414.2549823533443	414.2549823533443	414.2549823533443	414.2549823533443	414.2549823533443	414.2549823533443	414.2549823533443	414.2549823533443	414.2549823533443	414.2549823533443	414.2549823533443	414.2549823533443	414.2549823533443	414.2549823533443	414.2549823533443	414.2549823533443	414.2549823533443	414.2549823533443	414.2549823533443	414.2549823533443
254	416.7774169717654	416.7774169717654	416.7774169717654	416.7774169717654	416.7774169717654	416.7774169717654	416.7774169717654	416.7774169717654	416.7774169717654	416.7774169717654	416.7774169717654	416.7774169717654	416.7774169717654	416.7774169717654	416.7774169717654	416.7774169717654	416.7774169717654	416.7774169717654	416.7774169717654	416.7774169717654	416.7774169717654	416.7774169717654	416.7774169717654	416.7774169717654	416.7774169717654	416.7774169717654	416.7774169717654	416.7774169717654	416.7774169717654	416.7774169717654	416.7774169717654	416.7774169717654	416.7774169717654	416.7774169717654	416.7774169717654	416.7774169717654	416.7774169717654	416.7774169717654	416.7774169717654	416.7774169717654	416.7774169717654	416.7774169717654	416.7774169717654	416.7774169717654	416.7774169717654	416.7774169717654	416.7774169717654	416.7774169717654	416.7774169717654
255	419.306145851735	419.306145851735	419.306145851735	419.306145851735	419.306145851735	419.306145851735	419.306145851735	419.306145851735	419.306145851735	419.306145851735	419.306145851735	419.306145851735	419.306145851735	419.306145851735	419.306145851735	419.306145851735	419.306145851735	419.306145851735	419.306145851735	419.306145851735	419.306145851735	419.306145851735	419.306145851735	419.306145851735	419.306145851735	419.306145851735	419.306145851735	419.306145851735	419.306145851735	419.306145851735	419.306145851735	419.306145851735	419.306145851735	419.306145851735	419.306145851735	419.306145851735	419.306145851735	419.306145851735	419.306145851735	419.306145851735	419.306145851735	419.306145851735	419.306145851735	419.306145851735	419.306145851735	419.306145851735	419.306145851735	419.306145851735	419.306145851735
256	421.7603487278316	421.7603487278316	421.7603487278316	421.7603487278316	421.7603487278316	421.7603487278316	421.7603487278316	421.7603487278316	421.7603487278316	421.7603487278316	421.7603487278316	421.7603487278316	421.7603487278316	421.7603487278316	421.7603487278316	421.7603487278316	421.7603487278316	421.7603487278316	421.7603487278316	421.7603487278316	421.7603487278316	421.7603487278316	421.7603487278316	421.7603487278316	421.7603487278316	421.7603487278316	421.7603487278316	421.7603487278316	421.7603487278316	421.7603487278316	421.7603487278316	421.7603487278316	421.7603487278316	421.7603487278316	421.7603487278316	421.7603487278316	421.7603487278316	421.7603487278316	421.7603487278316	421.7603487278316	421.7603487278316	421.7603487278316	421.7603487278316	421.7603487278316	421.7603487278316	421.7603487278316	421.7603487278316	421.7603487278316	421.7603487278316
257	424.14996098066695	424.14996098066695	424.14996098066695	424.14996098066695	424.14996098066695	424.14996098066695	424.14996098066695	424.14996098066695	424.14996098066695	424.14996098066695	424.14996098066695	424.14996098066695	424.14996098066695	424.14996098066695	424.14996098066695	424.14996098066695	424.14996098066695	424.14996098066695	424.14996098066695	424.14996098066695	424.14996098066695	424.14996098066695	424.14996098066695	424.14996098066695	424.14996098066695	424.14996098066695	424.14996098066695	424.14996098066695	424.14996098066695	424.14996098066695	424.14996098066695	424.14996098066695	424.14996098066695	424.14996098066695	424.14996098066695	424.14996098066695	424.14996098066695	424.14996098066695	424.14996098066695	424.14996098066695	424.14996098066695	424.14996098066695	424.14996098066695	424.14996098066695	424.14996098066695	424.14996098066695	424.14996098066695	424.14996098066695	424.14996098066695
258	426.48116582409864	426.48116582409864	426.48116582409864	426.48116582409864	426.48116582409864	426.48116582409864	426.48116582409864	426.48116582409864	426.48116582409864	426.48116582409864	426.48116582409864	426.48116582409864	426.48116582409864	426.48116582409864	426.48116582409864	426.48116582409864	426.48116582409864	426.48116582409864	426.48116582409864	426.48116582409864	426.48116582409864	426.48116582409864	426.48116582409864	426.48116582409864	426.48116582409864	426.48116582409864	426.48116582409864	426.48116582409864	426.48116582409864	426.48116582409864	426.48116582409864	426.48116582409864	426.48116582409864	426.48116582409864	426.48116582409864	426.48116582409864	426.48116582409864	426.48116582409864	426.48116582409864	426.48116582409864	426.48116582409864	426.48116582409864	426.48116582409864	426.48116582409864	426.48116582409864	426.48116582409864	426.48116582409864	426.48116582409864	426.48116582409864
259	428.75812729479867	428.75812729479867	428.75812729479867	428.75812729479867	428.75812729479867	428.75812729479867	428.75812729479867	428.75812729479867	428.75812729479867	428.75812729479867	428.75812729479867	428.75812729479867	428.75812729479867	428.75812729479867	428.75812729479867	428.75812729479867	428.75812729479867	428.75812729479867	428.75812729479867	428.75812729479867	428.75812729479867	428.75812729479867	428.75812729479867	428.75812729479867	428.75812729479867	428.75812729479867	428.75812729479867	428.75812729479867	428.75812729479867	428.75812729479867	428.75812729479867	428.75812729479867	428.75812729479867	428.75812729479867	428.75812729479867	428.75812729479867	428.75812729479867	428.75812729479867	428.75812729479867	428.75812729479867	428.75812729479867	428.75812729479867	428.75812729479867	428.75812729479867	428.75812729479867	428.75812729479867	428.75812729479867	428.75812729479867	428.75812729479867
260	430.98373941724014	430.98373941724014	430.98373941724014	430.98373941724014	430.98373941724014	430.98373941724014	430.98373941724014	430.98373941724014	430.98373941724014	430.98373941724014	430.98373941724014	430.98373941724014	430.98373941724014	430.98373941724014	430.98373941724014	430.98373941724014	430.98373941724014	430.98373941724014	430.98373941724014	430.98373941724014	430.98373941724014	430.98373941724014	430.98373941724014	430.98373941724014	430.98373941724014	430.98373941724014	430.98373941724014	430.98373941724014	430.98373941724014	430.98373941724014	430.98373941724014	430.98373941724014	430.98373941724014	430.98373941724014	430.98373941724014	430.98373941724014	430.98373941724014	430.98373941724014	430.98373941724014	430.98373941724014	430.98373941724014	430.98373941724014	430.98373941724014	430.98373941724014	430.98373941724014	430.98373941724014	430.98373941724014	430.98373941724014	430.98373941724014
261	433.15695655219525	433.15695655219525	433.15695655219525	433.15695655219525	433.15695655219525	433.15695655219525	433.15695655219525	433.15695655219525	433.15695655219525	433.15695655219525	433.15695655219525	433.15695655219525	433.15695655639286	433.15695655639286	433.15695655639286	433.15695655639286	433.15695655219525	433.15695655219525	433.15695655219525	433.15695655219525	433.15695655219525	433.15695655219525	433.15695655219525	433.15695655219525	433.15695655219525	433.15695655219525	433.15695655219525	433.15695655219525	433.15695655219525	433.15695655219525	433.15695655219525	433.15695655219525	433.15695655219525	433.15695655219525	433.15695655219525	433.15695655219525	433.15695655219525	433.15695655219525	433.15695655219525	433.15695655219525	433.15695655219525	433.15695655219525	433.15695655219525	433.15695655219525	433.15695655219525	433.15695655219525	433.15695655219525	433.15695655219525	433.1569565521967
262	435.28293927616045	435.28293927616045	435.28293927616045	435.28293927616045	435.28293927616045	435.28293927616045	435.28293927616045	435.28293927616045	435.28293927616045	435.28293927616045	435.28293927616045	435.28293927616045	435.28293928390985	435.28293928390985	435.28293928390985	435.28293928390985	435.28293927616045	435.28293927616045	435.28293927616045	435.28293927616045	435.28293927616045	435.28293927616045	435.28293927616045	435.28293927616045	435.28293927616045	435.28293927616045	435.28293927616045	435.28293927616045	435.28293927616045	435.28293927616045	435.28293927616045	435.28293927616045	435.28293927616045	435.28293927616045	435.28293927616045	435.28293927616045	435.28293927616045	435.28293927616045	435.28293927616045	435.28293927616045	435.28293927616045	435.28293927616045	435.28293927616045	435.28293927616045	435.28293927616045	435.28293927616045	435.28293927616045	435.28293927616045	435.2829392761632
263	437.3627409613591	437.3627409613591	437.3627409613591	437.3627409613591	437.3627409613591	437.3627409613591	437.3627409613591	437.3627409613591	437.3627409613591	437.3627409613591	437.3627409613591	437.3627409613591	437.3627409722016	437.3627409722016	437.3627409722016	437.3627409722016	437.3627409613591	437.3627409613591	437.3627409613591	437.3627409613591	437.3627409613591	437.3627409613591	437.3627409613591	437.3627409613591	437.3627409613591	437.3627409613591	437.3627409613591	437.3627409613591	437.3627409613591	437.3627409613591	437.3627409613591	437.3627409613591	437.3627409613591	437.3627409613591	437.3627409613591	437.3627409613591	437.3627409613591	437.3627409613591	437.3627409613591	437.3627409613591	437.3627409613591	437.3627409613591	437.3627409613591	437.3627409613591	437.3627409613591	437.3627409613591	437.3627409613591	437.3627409613591	437.3627409613643
264	439.39723198963065	439.39723198963065	439.39723198963065	439.39723198963065	439.39723198963065	439.39723198963065	439.39723198963065	439.39723198963065	439.39723198963065	439.39723198963065	439.39723198963065	439.39723198963065	439.3972320032158	439.3972320032158	439.3972320032158	439.3972320032158	439.39723198963065	439.39723198963065	439.39723198963065	439.39723198963065	439.39723198963065	439.39723198963065	439.39723198963065	439.39723198963065	439.39723198963065	439.39723198963065	439.39723198963065	439.39723198963065	439.39723198963065	439.39723198963065	439.39723198963065	439.39723198963065	439.39723198963065	439.39723198963065	439.39723198963065	439.39723198963065	439.39723198963065	439.39723198963065	439.39723198963065	439.39723198963065	439.39723198963065	439.39723198963065	439.39723198963065	439.39723198963065	439.39723198963065	439.39723198963065	439.39723198963065	439.39723198963065	439.39723198963407
265	441.3871372300765	441.3871372300765	441.3871372300765	441.3871372300765	441.3871372300765	441.3871372300765	441.3871372300765	441.3871372300765	441.3871372300765	441.3871372300765	441.3871372300765	441.3871372300765	441.38713724613376	441.38713724613376	441.38713724613376	441.38713724613376	441.3871372300765	441.3871372300765	441.3871372300765	441.3871372300765	441.3871372300765	441.3871372300765	441.3871372300765	441.3871372300765	441.3871372300765	441.3871372300765	441.3871372300765	441.3871372300765	441.3871372300765	441.3871372300765	441.3871372300765	441.3871372300765	441.3871372300765	441.3871372300765	441.3871372300765	441.3871372300765	441.3871372300765	441.3871372300765	441.3871372300765	441.3871372300765	441.3871372300765	441.3871372300765	441.3871372300765	441.3871372300765	441.3871372300765	441.3871372300765	441.3871372300765	441.3871372300765	441.3871372300823
266	443.29262224749	443.29262224749	443.29262224749	443.29262224749	443.29262224749	443.29262224749	443.29262224749	443.29262224749	443.29262224749	443.29262224749	443.29262224749	443.29262224749	443.29262226579976	443.29262226579976	443.29262226579976	443.29262226579976	443.29262224749	443.29262224749	443.29262224749	443.29262224749	443.29262224749	443.29262224749	443.29262224749	443.29262224749	443.29262224749	443.29262224749	443.29262224749	443.29262224749	443.29262224749	443.29262224749	443.29262224749	443.29262224749	443.29262224749	443.29262224749	443.29262224749	443.29262224749	443.29262224749	443.29262224749	443.29262224749	443.29262224749	443.29262224749	443.29262224749	443.29262224749	443.29262224749	443.29262224749	443.29262224749	443.29262224749	443.29262224749	443.29262224749647
267	445.1182223164416	445.1182223164416	445.1182223164416	445.1182223164416	445.1182223164416	445.1182223164416	445.1182223164416	445.1182223164416	445.1182223164416	445.1182223164416	445.1182223164416	445.1182223164416	445.11822233681755	445.11822233681755	445.11822233681755	445.11822233681755	445.1182223164416	445.1182223164416	445.1182223164416	445.1182223164416	445.1182223164416	445.1182223164416	445.1182223164416	445.1182223164416	445.1182223164416	445.1182223164416	445.1182223164416	445.1182223164416	445.1182223164416	445.1182223164416	445.1182223164416	445.1182223164416	445.11822231644163	445.11822231644163	445.11822231644163	445.11822231644163	445.1182223164416	445.1182223164416	445.1182223164416	445.1182223164416	445.1182223164416	445.1182223164416	445.1182223164416	445.1182223164416	445.1182223164416	445.1182223164416	445.1182223164416	445.1182223164416	445.1182223164485
268	446.8669861698244	446.8669861698244	446.8669861698244	446.8669861698244	446.8669861698244	446.8669861698244	446.8669861698244	446.8669861698244	446.8669861698244	446.8669861698244	446.8669861698244	446.8669861698244	446.86698619210665	446.86698619210665	446.86698619210665	446.86698619210665	446.8669861698244	446.8669861698244	446.8669861698244	446.8669861698244	446.8669861698244	446.8669861698244	446.8669861698244	446.8669861698244	446.8669861698244	446.8669861698244	446.8669861698244	446.8669861698244	446.8669861698244	446.8669861698244	446.8669861698244	446.8669861698244	446.86698616982443	446.86698616982443	446.86698616982443	446.86698616982443	446.8669861698244	446.8669861698244	446.8669861698244	446.8669861698244	446.8669861698244	446.8669861698244	446.8669861698244	446.8669861698244	446.8669861698244	446.8669861698244	446.8669861698244	446.8669861698244	446.8669861698319
269	448.5411201873255	448.5411201873255	448.5411201873255	448.5411201873255	448.5411201873255	448.5411201873255	448.5411201873255	448.5411201873255	448.5411201873255	448.5411201873255	448.5411201873255	448.5411201873255	448.5411202113743	448.5411202113743	448.5411202113743	448.5411202113743	448.5411201873255	448.5411201873255	448.5411201873255	448.5411201873255	448.5411201873255	448.5411201873255	448.5411201873255	448.5411201873255	448.5411201873255	448.5411201873255	448.5411201873255	448.5411201873255	448.5411201873255	448.5411201873255	448.5411201873255	448.5411201873255	448.54112018732553	448.54112018732553	448.54112018732553	448.54112018732553	448.5411201873255	448.5411201873255	448.5411201873255	448.5411201873255	448.5411201873255	448.5411201873255	448.5411201873255	448.5411201873255	448.5411201873255	448.5411201873255	448.5411201873255	448.5411201873255	448.54112018733457
270	450.1422637834122	450.1422637834122	450.1422637834122	450.1422637834122	450.1422637834122	450.1422637834122	450.1422637834122	450.1422637834122	450.1422637834122	450.1422637834122	450.1422637834122	450.1422637834122	450.1422638091028	450.1422638091028	450.1422638091028	450.1422638091028	450.1422637834122	450.1422637834122	450.1422637834122	450.1422637834122	450.1422637834122	450.1422637834122	450.1422637834122	450.1422637834122	450.1422637834122	450.1422637834122	450.1422637834122	450.1422637834122	450.1422637834122	450.1422637834122	450.1422637834122	450.1422637834122	450.1422637834123	450.1422637834123	450.1422637834123	450.1422637834123	450.1422637834122	450.1422637834122	450.1422637834122	450.1422637834122	450.1422637834122	450.1422637834122	450.1422637834122	450.1422637834122	450.1422637834122	450.1422637834122	450.1422637834122	450.1422637834122	450.14226378342295
271	451.67166942302333	451.67166942302333	451.67166942302333	451.67166942302333	451.67166942302333	451.67166942302333	451.67166942302333	451.67166942302333	451.67166942302333	451.67166942302333	451.67166942302333	451.67166942302333	451.6716694516431	451.6716694516431	451.6716694516431	451.6716694516431	451.67166942302333	451.67166942302333	451.67166942302333	451.67166942302333	451.67166942302333	451.67166942302333	451.67166942302333	451.67166942302333	451.67166942302333	451.67166942302333	451.67166942302333	451.67166942302333	451.67166942302333	451.67166942302333	451.67166942302333	451.67166942302333	451.67166942302424	451.67166942302424	451.67166942302424	451.67166942302424	451.67166942302333	451.67166942302333	451.67166942302333	451.67166942302333	451.67166942302333	451.67166942302333	451.67166942302333	451.67166942302333	451.67166942302333	451.67166942302333	451.67166942302333	451.67166942302333	451.6716694230355
272	453.1303213604153	453.1303213604153	453.1303213604153	453.1303213604153	453.1303213604153	453.1303213604153	453.1303213604153	453.1303213604153	453.1303213604153	453.1303213604153	453.1303213604153	453.1303213604153	453.13032139166086	453.13032139166086	453.13032139166086	453.13032139166086	453.1303213604153	453.1303213604153	453.1303213604153	453.1303213604153	453.1303213604153	453.1303213604153	453.1303213604153	453.1303213604153	453.1303213604153	453.1303213604153	453.1303213604153	453.1303213604153	453.1303213604153	453.1303213604153	453.1303213604153	453.1303213604153	453.13032136041664	453.13032136041664	453.13032136041664	453.13032136041664	453.1303213604153	453.1303213604153	453.1303213604153	453.1303213604153	453.1303213604153	453.1303213604153	453.1303213604153	453.1303213604153	453.1303213604153	453.1303213604153	453.1303213604153	453.1303213604153	453.13032136042716
273	454.5190147443625	454.5190147443625	454.5190147443625	454.5190147443625	454.5190147443625	454.5190147443625	454.5190147443625	454.5190147443625	454.5190147443625	454.5190147443625	454.5190147443625	454.5190147443625	454.5190147779946	454.5190147779946	454.5190147779946	454.5190147779946	454.5190147443625	454.5190147443625	454.5190147443625	454.5190147443625	454.5190147443625	454.5190147443625	454.5190147443625	454.5190147443625	454.5190147443625	454.5190147443625	454.5190147443625	454.5190147443625	454.5190147443625	454.5190147443625	454.5190147443625	454.5190147443625	454.5190147443657	454.5190147443657	454.5190147443657	454.5190147443657	454.5190147443625	454.5190147443625	454.5190147443625	454.5190147443625	454.5190147443625	454.5190147443625	454.5190147443625	454.5190147443625	454.5190147443625	454.5190147443625	454.5190147443625	454.5190147443625	454.51901474437716
274	455.83840890533605	455.83840890533605	455.83840890533605	455.83840890533605	455.83840890533605	455.83840890533605	455.83840890533605	455.83840890533605	455.83840890533605	455.83840890533605	455.83840890533605	455.83840890533605	455.838408941147	455.838408941147	455.838408941147	455.838408941147	455.83840890533605	455.83840890533605	455.83840890533605	455.83840890533605	455.83840890533605	455.83840890533605	455.83840890533605	455.83840890533605	455.83840890533605	455.83840890533605	455.83840890533605	455.83840890533605	455.83840890533605	455.83840890533605	455.83840890533605	455.83840890533605	455.8384089053374	455.8384089053374	455.8384089053374	455.8384089053374	455.83840890533605	455.83840890533605	455.83840890533605	455.83840890533605	455.83840890533605	455.83840890533605	455.83840890533605	455.83840890533605	455.83840890533605	455.83840890533605	455.83840890533605	455.83840890533605	455.8384089053502
275	457.0890636969084	457.0890636969084	457.0890636969084	457.0890636969084	457.0890636969084	457.0890636969084	457.0890636969084	457.0890636969084	457.0890636969084	457.0890636969084	457.0890636969084	457.0890636969084	457.0890637347254	457.0890637347254	457.0890637347254	457.0890637347254	457.0890636969084	457.0890636969084	457.0890636969084	457.0890636969084	457.0890636969084	457.0890636969084	457.0890636969084	457.0890636969084	457.0890636969084	457.0890636969084	457.0890636969084	457.0890636969084	457.0890636969084	457.0890636969084	457.0890636969084	457.0890636969084	457.0890636969095	457.0890636969095	457.0890636969095	457.0890636969095	457.0890636969084	457.0890636969084	457.0890636969084	457.0890636969084	457.0890636969084	457.0890636969084	457.0890636969084	457.0890636969084	457.0890636969084	457.0890636969084	457.0890636969084	457.0890636969084	457.089063696925
276	458.26735752007454	458.26735752007454	458.26735752007454	458.26735752007454	458.26735752007454	458.26735752007454	458.26735752007454	458.26735752007454	458.26735752007454	458.26735752007454	458.26735752007454	458.26735752007454	458.2673575597413	458.2673575597413	458.2673575597413	458.2673575597413	458.26735752007454	458.26735752007454	458.26735752007454	458.26735752007454	458.26735752007454	458.26735752007454	458.26735752007454	458.26735752007454	458.26735752007454	458.26735752007454	458.26735752007454	458.26735752007454	458.26735752007454	458.26735752007454	458.26735752007454	458.26735752007454	458.2673575200755	458.2673575200755	458.2673575200755	458.2673575200755	458.26735752007454	458.26735752007454	458.26735752007454	458.26735752007454	458.26735752007454	458.26735752007454	458.26735752007454	458.26735752007454	458.26735752007454	458.26735752007454	458.26735752007454	458.26735752007454	458.26735752009006
277	459.3740805370023	459.3740805370023	459.3740805370023	459.3740805370023	459.3740805370023	459.3740805370023	459.3740805370023	459.3740805370023	459.3740805370023	459.3740805370023	459.3740805370023	459.3740805370023	459.37408057838695	459.37408057838695	459.37408057838695	459.37408057838695	459.3740805370023	459.3740805370023	459.3740805370023	459.3740805370023	459.3740805370023	459.3740805370023	459.3740805370023	459.3740805370023	459.3740805370023	459.3740805370023	459.3740805370023	459.3740805370023	459.3740805370023	459.3740805370023	459.3740805370023	459.3740805370023	459.37408053700284	459.37408053700284	459.37408053700284	459.37408053700284	459.3740805370023	459.3740805370023	459.3740805370023	459.3740805370023	459.3740805370023	459.3740805370023	459.3740805370023	459.3740805370023	459.3740805370023	459.3740805370023	459.3740805370023	459.3740805370023	459.3740805370209
278	460.40986418854436	460.40986418854436	460.40986418854436	460.40986418854436	460.40986418854436	460.40986418854436	460.40986418854436	460.40986418854436	460.40986418854436	460.40986418854436	460.40986418854436	460.40986418854436	460.4098642315185	460.4098642315185	460.4098642315185	460.4098642315185	460.40986418854436	460.40986418854436	460.40986418854436	460.40986418854436	460.40986418854436	460.40986418854436	460.40986418854436	460.40986418854436	460.40986418854436	460.40986418854436	460.40986418854436	460.40986418854436	460.40986418854436	460.40986418854436	460.40986418854436	460.40986418854436	460.40986418854504	460.40986418854504	460.40986418854504	460.40986418854504	460.40986418854436	460.40986418854436	460.40986418854436	460.40986418854436	460.40986418854436	460.40986418854436	460.40986418854436	460.40986418854436	460.40986418854436	460.40986418854436	460.40986418854436	460.40986418854436	460.40986418856335
279	461.3752383902772	461.3752383902772	461.3752383902772	461.3752383902772	461.3752383902772	461.3752383902772	461.3752383902772	461.3752383902772	461.3752383902772	461.3752383902772	461.3752383902772	461.3752383902772	461.37523843473105	461.37523843473105	461.37523843473105	461.37523843473105	461.3752383902772	461.3752383902772	461.3752383902772	461.3752383902772	461.3752383902772	461.3752383902772	461.3752383902772	461.3752383902772	461.3752383902772	461.3752383902772	461.3752383902772	461.3752383902772	461.3752383902772	461.3752383902772	461.3752383902772	461.3752383902772	461.37523839027904	461.37523839027904	461.37523839027904	461.37523839027904	461.3752383902772	461.3752383902772	461.3752383902772	461.3752383902772	461.3752383902772	461.3752383902772	461.3752383902772	461.3752383902772	461.3752383902772	461.3752383902772	461.3752383902772	461.3752383902772	461.37523839029717
280	462.27065859356526	462.27065859356526	462.27065859356526	462.27065859356526	462.27065859356526	462.27065859356526	462.27065859356526	462.27065859356526	462.27065859356526	462.27065859356526	462.27065859356526	462.27065859356526	462.27065863939464	462.27065863939464	462.27065863939464	462.27065863939464	462.27065859356526	462.27065859356526	462.27065859356526	462.27065859356526	462.27065859356526	462.27065859356526	462.27065859356526	462.27065859356526	462.27065859356526	462.27065859356526	462.27065859356526	462.27065859356526	462.27065859356526	462.27065859356526	462.27065859356526	462.27065859356526	462.27065859356685	462.27065859356685	462.27065859356685	462.27065859356685	462.27065859356526	462.27065859356526	462.27065859356526	462.27065859356526	462.27065859356526	462.27065859356526	462.27065859356526	462.27065859356526	462.27065859356526	462.27065859356526	462.27065859356526	462.27065859356526	462.2706585935846
281	463.09652486169944	463.09652486169944	463.09652486169944	463.09652486169944	463.09652486169944	463.09652486169944	463.09652486169944	463.09652486169944	463.09652486169944	463.09652486169944	463.09652486169944	463.09652486169944	463.0965249106753	463.0965249106753	463.0965249106753	463.0965249106753	463.09652486169944	463.09652486169944	463.09652486169944	463.09652486169944	463.09767359996783	463.0996518307536	463.09795796573906	463.0992422254944	463.09652486169944	463.09652486169944	463.09652486169944	463.09652486169944	463.09652486169944	463.09652486169944	463.09652486169944	463.09652486169944	463.096524861701	463.096524861701	463.096524861701	463.096524861701	463.09652486169944	463.09652486169944	463.09652486169944	463.09652486169944	463.09652486169944	463.09652486169944	463.09652486169944	463.09652486169944	463.09652486169944	463.09652486169944	463.09652486169944	463.09652486169944	463.09652486172115
282	463.85319548871337	463.85319548871337	463.85319548871337	463.85319548871337	463.85319548871337	463.85319548871337	463.85319548871337	463.85319548871337	463.85319548871337	463.85319548871337	463.85319548871337	463.85319548871337	463.8531955404987	463.8531955404987	463.8531955404987	463.8531955404987	463.85319548871337	463.85319548871337	463.85319548871337	463.85319548871337	463.85534073194304	463.8590350333857	463.85581129134346	463.8582224573381	463.85319548871337	463.85319548871337	463.85319548871337	463.85319548871337	463.85319548871337	463.85319548871337	463.85319548871337	463.85319548871337	463.853195488716	463.853195488716	463.853195488716	463.853195488716	463.85319548871337	463.85319548871337	463.85319548871337	463.85319548871337	463.85319548871337	463.85319548871337	463.85319548871337	463.85319548871337	463.85319548871337	463.85319548871337	463.85319548871337	463.85319548871337	463.8531954887369
283	464.54099686047664	464.54099686047664	464.54099686047664	464.54099686047664	464.54099686047664	464.54099686047664	464.54099686047664	464.54099686047664	464.54099686047664	464.54099686047664	464.54099686047664	464.54099686047664	464.5409969147994	464.5409969147994	464.5409969147994	464.5409969147994	464.54099686047664	464.54099686047664	464.54099686047664	464.54099686047664	464.54402171349534	464.549230782067	464.54461154048704	464.5480141464949	464.54099686047664	464.54099686047664	464.54099686047664	464.54099686047664	464.54099686047664	464.54099686047664	464.54099686047664	464.54099686047664	464.5409968604789	464.5409968604789	464.5409968604789	464.5409968604789	464.54099686047664	464.54099686047664	464.54099686047664	464.54099686047664	464.54099686047664	464.54099686047664	464.54099686047664	464.54099686047664	464.54099686047664	464.54099686047664	464.54099686047664	464.54099686047664	464.540996860503
284	465.16023070780204	465.16023070780204	465.16023070780204	465.16023070780204	465.16023070780204	465.16023070780204	465.16023070780204	465.16023070780204	465.16023070780204	465.16023070780204	465.16023070780204	465.16023070780204	465.1602307644318	465.1602307644318	465.1602307644318	465.1602307644318	465.16023070780204	465.16023070780204	465.16023070780204	465.16023070780204	465.16404078228675	465.1706020740918	465.1647042720747	465.1689762150712	465.16023070780204	465.16023070780204	465.16023070780204	465.16023070780204	465.16023070780204	465.16023070780204	465.16023070780204	465.16023070780204	465.160230707805	465.160230707805	465.160230707805	465.160230707805	465.16023070780204	465.16023070780204	465.16023070780204	465.16023070780204	465.16023070780204	465.16023070780204	465.16023070780204	465.16023070780204	465.16023070780204	465.16023070780204	465.16023070780204	465.16023070780204	465.160230707829
285	465.7111795339807	465.7111795339807	465.7111795339807	465.7111795339807	465.7111795339807	465.7111795339807	465.7111795339807	465.7111795339807	465.7111795339807	465.7111795339807	465.7111795339807	465.7111795339807	465.71117959271476	465.71117959271476	465.71117959271476	465.71117959271476	465.7111795339807	465.7111795339807	465.7111795339807	465.7111795339807	465.7156971507178	465.723476896859	465.71640373209107	465.7214342223332	465.7111795339807	465.7111795339807	465.7111795339807	465.7111795339807	465.7111795339807	465.7111795339807	465.7111795339807	465.7111795339807	465.71117953398254	465.71117953398254	465.71117953398254	465.71117953398254	465.7111795339807	465.7111795339807	465.7111795339807	465.7111795339807	465.7111795339807	465.7111795339807	465.7111795339807	465.7111795339807	465.7111795339807	465.7111795339807	465.7111795339807	465.7111795339807	465.711179534007
286	466.2083404369288	466.2083404369288	466.2083404369288	466.2083404369288	466.2083404369288	466.2083404369288	466.2083404369288	466.2083404369288	466.2083404369288	466.2083404369288	466.2083404369288	466.2083404369288	466.208340497597	466.208340497597	466.208340497597	466.208340497597	466.2083404369288	466.2083404369288	466.2083404369288	466.2083404369288	466.2135004740612	466.2223865306264	466.2142300185591	466.21991830024643	466.20923476212306	466.2106856637194	466.20928973781884	466.21017273651233	466.2083404369288	466.2083404369288	466.2083404369288	466.2083404369288	466.20834043693026	466.20834043693026	466.20834043693026	466.20834043693026	466.2083404369288	466.2083404369288	466.2083404369288	466.2083404369288	466.2083404369288	466.2083404369288	466.2083404369288	466.2083404369288	466.2083404369288	466.2083404369288	466.2083404369288	466.2083404369288	466.2083404369563
287	466.6508295791667	466.6508295791667	466.6508295791667	466.6508295791667	466.6508295791667	466.6508295791667	466.6508295791667	466.6508295791667	466.6508295791667	466.6508295791667	466.6508295791667	466.6508295791667	466.65082964161485	466.65082964161485	466.65082964161485	466.65082964161485	466.6508295791667	466.6508295791667	466.6508295791667	466.6508295791667	466.6565764822161	466.66647318105987	466.65731601248655	466.66357051621355	466.65250294276166	466.6552177109654	466.65259302122325	466.65421040707366	466.6508295791667	466.6508295791667	466.6508295791667	466.6508295791667	466.65082957916815	466.65082957916815	466.65082957916815	466.65082957916815	466.6508295791667	466.6508295791667	466.6508295791667	466.6508295791667	466.6508295791667	466.6508295791667	466.6508295791667	466.6508295791667	466.6508295791667	466.6508295791667	466.6508295791667	466.6508295791667	466.6508295791946
288	467.03807719439567	467.03807719439567	467.03807719439567	467.03807719439567	467.03807719439567	467.03807719439567	467.03807719439567	467.03807719439567	467.03807719439567	467.03807719439567	467.03807719439567	467.03807719439567	467.03807725848446	467.03807725848446	467.03807725848446	467.03807725848446	467.03807719439567	467.03807719439567	467.03807719439567	467.03807719439567	467.0443628161719	467.05518724495573	467.0451041836583	467.05184192554555	467.0404396593236	467.0442723856724	467.04055169739684	467.0427816203501	467.03807719439567	467.03807719439567	467.03807719439567	467.03807719439567	467.0380771943961	467.0380771943961	467.0380771943961	467.0380771943961	467.03807719439567	467.03807719439567	467.03807719439567	467.03807719439567	467.03807719439567	467.03807719439567	467.03807719439567	467.03807719439567	467.03807719439567	467.03807719439567	467.03807719439567	467.03807719439567	467.038077194423
289	467.36970360325256	467.36970360325256	467.36970360325256	467.36970360325256	467.36970360325256	467.36970360325256	467.36970360325256	467.36970360325256	467.36970360325256	467.36970360325256	467.36970360325256	467.36970360325256	467.36970366885726	467.36970366885726	467.36970366885726	467.36970366885726	467.36970360325256	467.36970360325256	467.36970360325256	467.36970360325256	467.37648561777667	467.38816488856276	467.3772238860719	467.38436998342445	467.3726817979699	467.3775134493855	467.37280707892273	467.37554654828875	467.36970360325256	467.36970360325256	467.36970360325256	467.36970360325256	467.36970360325097	467.36970360325097	467.36970360325097	467.36970360325097	467.36970360325256	467.36970360325256	467.36970360325256	467.36970360325256	467.36970360325256	467.36970360325256	467.36970360325256	467.36970360325256	467.36970360325256	467.36970360325256	467.36970360325256	467.36970360325256	467.3697036032795
290	467.6454664948528	467.6454664948528	467.6454664948528	467.6454664948528	467.6454664948528	467.6454664948528	467.6454664948528	467.6454664948528	467.6454664948528	467.6454664948528	467.6454664948528	467.6454664948528	467.64546656185905	467.64546656185905	467.64546656185905	467.64546656185905	467.6454664948528	467.6454664948528	467.6454664948528	467.6454664948528	467.65270722667293	467.6651764598963	467.6534395615262	467.66092681001373	467.64899955692795	467.65473139462335	467.64913236901157	467.6522938397296	467.6454664948528	467.6454664948528	467.6454664948528	467.6454664948528	467.6454664948516	467.6454664948516	467.6454664948516	467.6454664948516	467.6454664948528	467.6454664948528	467.6454664948528	467.6454664948528	467.6454664948528	467.6454664948528	467.6454664948528	467.6454664948528	467.6454664948528	467.6454664948528	467.6454664948528	467.6454664948528	467.6454664948811
291	467.86522338645364	467.86522338645364	467.86522338645364	467.86522338645364	467.86522338645364	467.86522338645364	467.86522338645364	467.86522338645364	467.86522338645364	467.86522338645364	467.86522338645364	467.86522338645364	467.8652234572446	467.8652234572446	467.8652234572446	467.8652234572446	467.86522338645364	467.86522338645364	467.86522338645364	467.86522338645364	467.87288893860665	467.8860897613814	467.87361385536235	467.8813823294605	467.86926000245523	467.8763950861566	467.86940202524835	467.8731787826242	467.86522338645364	467.86522338645364	467.86522338645364	467.86522338645364	467.86522338645375	467.86522338645375	467.86522338645375	467.86522338645375	467.86522338645364	467.86522338645364	467.86522338645364	467.86522338645364	467.86522338645364	467.86522338645364	467.86522338645364	467.86522338645364	467.86522338645364	467.86522338645364	467.86522338645364	467.86522338645364	467.8652233864863
292	468.0289048137346	468.0289048137346	468.0289048137346	468.0289048137346	468.0289048137346	468.0289048137346	468.0289048137346	468.0289048137346	468.0289048137346	468.0289048137346	468.0289048137346	468.0289048137346	468.02890488789626	468.02890488789626	468.02890488789626	468.02890488789626	468.0289048137346	468.0289048137346	468.0289048137346	468.0289048137346	468.0369644116146	468.05084382783804	468.03768127140734	468.04567792407124	468.03340104654654	468.04179427483484	468.0335479923503	468.0378234664179	468.0289048137346	468.0289048137346	468.0289048137346	468.0289048137346	468.02890481373475	468.02890481373475	468.02890481373475	468.02890481373475	468.0289048137346	468.0289048137346	468.0289048137346	468.0289048137346	468.0289048137346	468.0289048137346	468.0289048137346	468.0289048137346	468.0289048137346	468.0289048137346	468.0289048137346	468.0289048137346	468.02890481377017
293	468.13649513783406	468.13649513783406	468.13649513783406	468.13649513783406	468.13649513783406	468.13649513783406	468.13649513783406	468.13649513783406	468.13649513783406	468.13649513783406	468.13649513783406	468.13649513783406	468.13649521503044	468.13649521503044	468.13649521503044	468.13649521503044	468.13649513783406	468.13649513783406	468.13649513783406	468.13649513783406	468.14492063002376	468.1594301608112	468.1456293069964	468.15380755425736	468.14141282204366	468.15094390250533	468.14156196324814	468.14623944557775	468.13649513783406	468.13649513783406	468.13649513783406	468.13649513783406	468.13649513783423	468.13649513783423	468.13649513783423	468.13649513783423	468.13649513783406	468.13649513783406	468.13649513783406	468.13649513783406	468.13649513783406	468.13649513783406	468.13649513783406	468.13649513783406	468.13649513783406	468.13649513783406	468.13649513783406	468.13649513783406	468.13649513787294
294	468.1880187792151	468.1880187792151	468.1880187792151	468.1880187792151	468.1880187792151	468.1880187792151	468.1880187792151	468.1880187792151	468.1880187792151	468.1880187792151	468.1880187792151	468.1880187792151	468.1880188591589	468.1880188591589	468.1880188591589	468.1880188591589	468.1880187792151	468.1880187792151	468.1880187792151	468.1880187792151	468.1967842531146	468.21187927490223	468.19748491789966	468.2058042015061	468.1933243281213	468.2038907379417	468.1934739585738	468.1984725720063	468.1880187792151	468.1880187792151	468.1880187792151	468.1880187792151	468.1880187792153	468.1880187792153	468.1880187792153	468.1880187792153	468.1880187792151	468.1880187792151	468.1880187792151	468.1880187792151	468.1880187792151	468.1880187792151	468.1880187792151	468.1880187792151	468.1880187792151	468.1880187792151	468.1880187792151	468.1880187792151	468.1880187792563
295	468.18353033167375	468.18353033167375	468.18353033167375	468.18353033167375	468.18353033167375	468.18353033167375	468.18353033167375	468.18353033167375	468.18353033167375	468.18353033167375	468.18353033167375	468.18353033167375	468.1835304141143	468.1835304141143	468.1835304141143	468.1835304141143	468.18353033167375	468.18353033167375	468.18353033167375	468.18353033167375	468.1926118136082	468.208251041743	468.19330479499	468.20173012240065	468.18919384385345	468.20070695722325	468.1893429292759	468.1945951276539	468.18353033167375	468.18353033167375	468.18353033167375	468.18353033167375	468.1835303316749	468.1835303316749	468.1835303316749	468.1835303316749	468.18353033167375	468.18353033167375	468.18353033167375	468.18353033167375	468.18353033167375	468.18353033167375	468.18353033167375	468.18353033167375	468.18353033167375	468.18353033167375	468.18353033167375	468.18353033167375	468.18353033171593
296	468.1408472160959	468.1408472160959	468.1408472160959	468.1408472160959	468.1408472160959	468.1408472160959	468.1408472160959	468.1408472160959	468.1408472160959	468.1408472160959	468.1408472160959	468.1408472160959	468.1408473008148	468.1408473008148	468.1408473008148	468.1408473008148	468.1408472160959	468.1408472160959	468.1408472160959	468.1408472160959	468.1502224340238	468.16636751414137	468.1509081325857	468.1594095985269	468.1468418009663	468.1593705751187	468.14699006071373	468.1524824041329	468.1413892721739	468.14241070062303	468.1413914811742	468.1416898434379	468.1408472160961	468.1408472160961	468.1408472160961	468.1408472160961	468.1408472160959	468.1408472160959	468.1408472160959	468.1408472160959	468.1408472160959	468.1408472160959	468.1408472160959	468.1408472160959	468.1408472160959	468.1408472160959	468.1408472160959	468.1408472160959	468.1408472161399
297	468.0587419020153	468.0587419020153	468.0587419020153	468.0587419020153	468.0587419020153	468.0587419020153	468.0587419020153	468.0587419020153	468.0587419020153	468.0587419020153	468.0587419020153	468.0587419020153	468.05874198882105	468.05874198882105	468.05874198882105	468.05874198882105	468.0587419020153	468.0587419020153	468.0587419020153	468.0587419020153	468.0683901199319	468.0850053428079	468.0690689585847	468.07762128219116	468.065043177029	468.07850075445015	468.06519017840196	468.07086665660665	468.0597591100677	468.0616758954419	468.0597627273743	468.0602942579048	468.05874190201655	468.05874190201655	468.05874190201655	468.05874190201655	468.0587419020153	468.0587419020153	468.0587419020153	468.0587419020153	468.0587419020153	468.0587419020153	468.0587419020153	468.0587419020153	468.0587419020153	468.0587419020153	468.0587419020153	468.0587419020153	468.058741902061
298	467.93633970723477	467.93633970723477	467.93633970723477	467.93633970723477	467.93633970723477	467.93633970723477	467.93633970723477	467.93633970723477	467.93633970723477	467.93633970723477	467.93633970723477	467.93633970723477	467.93633979595506	467.93633979595506	467.93633979595506	467.93633979595506	467.93633970723477	467.93633970723477	467.93633970723477	467.93633970723477	467.94624157193255	467.96329360960317	467.9469139649971	467.9554959979499	467.94292540977153	467.9572357740465	467.9430709345736	467.94888570264106	467.93777852575397	467.9404897767064	467.9377830219316	467.93849647620925	467.9363397072369	467.9363397072369	467.9363397072369	467.9363397072369	467.93633970723477	467.93633970723477	467.93633970723477	467.93633970723477	467.93633970723477	467.93633970723477	467.93633970723477	467.93633970723477	467.93633970723477	467.93633970723477	467.93633970723477	467.93633970723477	467.93633970728223
299	467.77299497702495	467.77299497702495	467.77299497702495	467.77299497702495	467.77299497702495	467.77299497702495	467.77299497702495	467.77299497702495	467.77299497702495	467.77299497702495	467.77299497702495	467.77299497702495	467.7729950675052	467.7729950675052	467.7729950675052	467.7729950675052	467.77299497702495	467.77299497702495	467.77299497702495	467.77299497702495	467.7831323838383	467.8005900584041	467.78379872018604	467.792392958557	467.7798446558448	467.7949402420737	467.7799886184871	467.78590424858794	467.7748110324791	467.7782331336277	467.7748160569538	467.77567060995636	467.7729949770278	467.7729949770278	467.7729949770278	467.7729949770278	467.77299497702495	467.77299497702495	467.77299497702495	467.77299497702495	467.77299497702495	467.77299497702495	467.77299497702495	467.77299497702495	467.77299497702495	467.77299497702495	467.77299497702495	467.77299497702495	467.7729949770749
300	467.56823407177876	467.56823407177876	467.56823407177876	467.56823407177876	467.56823407177876	467.56823407177876	467.56823407177876	467.56823407177876	467.56823407177876	467.56823407177876	467.56823407177876	467.56823407177876	467.56823416387437	467.56823416387437	467.56823416387437	467.56823416387437	467.56823407177876	467.56823407177876	467.56823407177876	467.56823407177876	467.57859005187095	467.59642414142445	467.5792506870775	467.5878428037507	467.5753288437709	467.5911490135676	467.575471238364	467.5814573454197	467.57039009798257	467.57445282686297	467.57039542109897	467.5713585792592	467.5682340717799	467.5682340717799	467.5682340717799	467.5682340717799	467.56823407177876	467.56823407177876	467.56823407177876	467.56823407177876	467.56823407177876	467.56823407177876	467.56823407177876	467.56823407177876	467.56823407177876	467.56823407177876	467.56823407177876	467.56823407177876	467.56823407182856
301	467.32213528207006	467.3248402451542	467.3221366566769	467.32258442467355	467.3217132760999	467.3217132760999	467.3217132760999	467.3217132760999	467.3217132760999	467.3217132760999	467.3217132760999	467.3217132760999	467.32171337299815	467.32171337299815	467.32171337299815	467.32171337299815	467.3217132760999	467.3217132760999	467.3217132760999	467.3217132760999	467.33227190060916	467.35045497414393	467.3329271545266	467.34150556024747	467.32903563226097	467.34556214574724	467.3291765170353	467.33521465470267	467.3241775649872	467.3296029149214	467.3241834356566	467.3253587860756	467.32171327610047	467.32171327610047	467.32171327610047	467.32171327610047	467.3217132760999	467.3217132760999	467.3217132760999	467.3217132760999	467.3217132760999	467.3217132760999	467.3217132760999	467.3217132760999	467.3217132760999	467.3217132760999	467.3217132760999	467.3217132760999	467.3217132761506
302	467.0339804048299	467.03906192144643	467.0339826581557	467.03477405525354	467.03318762851154	467.03318762851154	467.03318762851154	467.03318762851154	467.03318762851154	467.03318762851154	467.03318762851154	467.03318762851154	467.0331877296891	467.0331877296891	467.0331877296891	467.0331877296891	467.03318762851154	467.03318762851154	467.03318762851154	467.03318762851154	467.04393392594386	467.06244020112155	467.0445840834242	467.05313952242	467.040721277264	467.0578996472226	467.04086070885853	467.0469298296975	467.0359328598678	467.0425744391867	467.03593904073284	467.03727601867604	467.03318762851075	467.03318762851075	467.03318762851075	467.03318762851075	467.03318762851154	467.03318762851154	467.03318762851154	467.03318762851154	467.03318762851154	467.03318762851154	467.03318762851154	467.03318762851154	467.03318762851154	467.03318762851154	467.03318762851154	467.03318762851154	467.0331876285625
303	466.7036098993045	466.71080248293765	466.70361270204944	466.70466710758296	466.7024877717279	466.7024877717279	466.7024877717279	466.7024877717279	466.7024877717279	466.7024877717279	466.7024877717279	466.7024877717279	466.70248787675024	466.70248787675024	466.70248787675024	466.70248787675024	466.7024877717279	466.7024877717279	466.7024877717279	466.7024877717279	466.71340765592396	466.7322128750161	466.7140529692157	466.7225781531848	466.71021751076205	466.7279982371125	466.7103555583052	466.7164389603224	466.7054901248067	466.7132263213466	466.7054964626417	466.7069555889086	466.7024877717271	466.7024877717271	466.7024877717271	466.7024877717271	466.7024877717279	466.7024877717279	466.7024877717279	466.7024877717279	466.7024877717279	466.7024877717279	466.7024877717279	466.7024877717279	466.7024877717279	466.7024877717279	466.7024877717279	466.7024877717279	466.70248777177926
304	466.3309196624606	466.3400019894949	466.3309227959579	466.33217717672096	466.32950271294703	466.32950271294703	466.32950271294703	466.32950271294703	466.32950271294703	466.32950271294703	466.32950271294703	466.32950271294703	466.32950282143975	466.32950282143975	466.32950282143975	466.32950282143975	466.32950271294703	466.32950271294703	466.32950271294703	466.32950271294703	466.34058291953477	466.3596642400046	466.3412236114466	466.3497128936356	466.33741432299996	466.35575207676595	466.33755105921944	466.3436355857578	466.3327411884846	466.3414684696658	466.33274758562845	466.3342978975227	466.32950271294567	466.32950271294567	466.32950271294567	466.32950271294567	466.32950271294703	466.32950271294703	466.32950271294703	466.32950271294703	466.32950271294703	466.32950271294703	466.32950271294703	466.32950271294703	466.32950271294703	466.32950271294703	466.32950271294703	466.32950271294703	466.3295027129981
305	465.91584958825706	465.9266349076405	465.9158529088542	465.91725805816316	465.91416695249643	465.91416695249643	465.91416695249643	465.91416695249643	465.91416695249643	465.91416695249643	465.91416695249643	465.91416695249643	465.9141670641354	465.9141670641354	465.9141670641354	465.9141670641354	465.91416695249643	465.91416695249643	465.91416695249643	465.91416695249643	465.9253949822657	465.94473087924416	465.92603124955315	465.9344803388392	465.92224710813645	465.94110015270803	465.9223826042248	465.92845798564986	465.91762285231766	465.92725201293496	465.9176292480532	465.919246523208	465.91416695249575	465.91416695249575	465.91416695249575	465.91416695249575	465.91416695249643	465.91416695249643	465.91416695249643	465.91416695249643	465.91416695249643	465.91416695249643	465.91416695249643	465.91416695249643	465.91416695249643	465.91416695249643	465.91416695249643	465.91416695249643	465.9141669525505
306	465.43645810204725	465.4487869411022	465.4364615166912	465.4379790953362	465.434534660023	465.434534660023	465.434534660023	465.434534660023	465.434534660023	465.434534660023	465.434534660023	465.434534660023	465.4345347745227	465.4345347745227	465.4345347745227	465.4345347745227	465.434534660023	465.434534660023	465.434534660023	465.434534660023	465.4458987279909	465.46546890657135	465.4465307446501	465.4549364581493	465.44277085372585	465.46210974440567	465.4429051776531	465.4489642760085	465.43819118510646	465.44903535309055	465.4381975896554	465.4398968237133	465.4345346600231	465.4345346600231	465.4345346600231	465.4345346600231	465.434534660023	465.434534660023	465.434534660023	465.434534660023	465.434534660023	465.434534660023	465.434534660023	465.434534660023	465.434534660023	465.434534660023	465.434534660023	465.434534660023	465.4345346600845
307	464.89430228762313	464.9080368763736	464.8943057371565	464.89590594080516	464.89215953343546	464.89215953343546	464.89215953343546	464.89215953343546	464.89215953343546	464.89215953343546	464.89215953343546	464.89215953343546	464.8921596505412	464.8921596505412	464.8921596505412	464.8921596505412	464.89215953343546	464.89215953343546	464.89215953343546	464.89215953343546	464.90364847360615	464.9234337048373	464.90427639033146	464.91263639908004	464.9005399790383	464.9203277042885	464.9006731909712	464.90670973716556	464.8960014638285	464.90794532781297	464.8960078398416	464.89776619625627	464.89215953343523	464.89215953343523	464.89215953343523	464.89215953343523	464.89215953343546	464.89215953343546	464.89215953343546	464.89215953343546	464.89215953343546	464.89215953343546	464.89215953343546	464.89215953343546	464.89215953343546	464.89215953343546	464.89215953343546	464.89215953343546	464.89215953350174
308	464.2905993553502	464.3056193146324	464.29060280313763	464.2922625199382	464.28825606989665	464.28825606989665	464.28825606989665	464.28825606989665	464.28825606989665	464.28825606989665	464.28825606989665	464.28825606989665	464.2882561893832	464.2882561893832	464.2882561893832	464.2882561893832	464.28825606989665	464.28825606989665	464.28825606989665	464.28825606989665	464.2998593014222	464.31984136402366	464.30048324956863	464.30879591254836	464.2967696475178	464.3169717850019	464.2969018012512	464.3029110534794	464.29226951432065	464.30521392516954	464.29227584011176	464.29407568582775	464.2882560698969	464.2882560698969	464.2882560698969	464.2882560698969	464.28825606989665	464.28825606989665	464.28825606989665	464.28825606989665	464.28825606989665	464.28825606989665	464.28825606989665	464.28825606989665	464.28825606989665	464.28825606989665	464.28825606989665	464.28825606989665	464.2882560699691
309	463.62634069572914	463.64253973621226	463.62634411994486	463.62804548137285	463.62381346168286	463.62381346168286	463.62381346168286	463.62381346168286	463.62381346168286	463.62381346168286	463.62381346168286	463.62381346168286	463.62381358334517	463.62381358334517	463.62381358334517	463.62381358334517	463.62381346168286	463.62381346168286	463.62381346168286	463.62381346168286	463.6355209619588	463.65568259600116	463.6361410568415	463.64440528313935	463.63244967456865	463.6530340980512	463.63258081777815	463.6385592485336	463.6279856649196	463.64184387527735	463.6279919288317	463.6298196496136	463.62381346168365	463.62381346168365	463.62381346168365	463.62381346168365	463.62381346168286	463.62381346168286	463.62381346168286	463.62381346168286	463.62381346168286	463.62381346168286	463.62381346168286	463.62381346168286	463.62381346168286	463.62381346168286	463.62381346168286	463.62381346168286	463.6238134617611
310	462.9023472889594	462.91963065852406	462.90235067738627	462.9040799168654	462.89965088900334	462.89965088900334	462.89965088900334	462.89965088900334	462.89965088900334	462.89965088900334	462.89965088900334	462.89965088900334	462.89965101265193	462.89965101265193	462.89965101265193	462.89965101265193	462.89965088900334	462.89965088900334	462.89965088900334	462.89965088900334	462.9114531663255	462.9317780261322	462.9120695098528	462.92028464287864	462.9083998240967	462.9293364749257	462.9085299988169	462.9144750406389	462.9039700789389	462.91866540997177	462.903976275654	462.90582140035247	462.89965088900317	462.89965088900317	462.89965088900317	462.89965088900317	462.89965088900334	462.89965088900334	462.89965088900334	462.89965088900334	462.89965088900334	462.89965088900334	462.89965088900334	462.89965088900334	462.89965088900334	462.89965088900334	462.89965088900334	462.89965088900334	462.8996508890855
311	462.11931166245233	462.137594161293	462.11931500900045	462.12106156346505	462.11671516939685	462.1188046157371	462.11671522785923	462.1168059079805	462.1164593889464	462.1164593889464	462.1164593889464	462.1164593889464	462.1164595188343	462.1164595188343	462.1164595188343	462.1164595188343	462.1164593889464	462.1164593889464	462.1164593889464	462.1164593889464	462.12834745525754	462.1488200624709	462.12896013803527	462.137125859345	462.12531168059166	462.14657466612744	462.1254409238646	462.1313508621816	462.1209146538323	462.1365741225603	462.1209207874009	462.12278378035603	462.11645938894605	462.11645938894605	462.11645938894605	462.11645938894605	462.1164593889464	462.1164593889464	462.1164593889464	462.1164593889464	462.1164593889464	462.1164593889464	462.1164593889464	462.1164593889464	462.1164593889464	462.1164593889464	462.1164593889464	462.1164593889464	462.11645938903257
312	461.27782973724845	461.2970341647597	461.2778330396376	461.2795888429374	461.27531488982356	461.2792462183472	461.27531498582357	461.27547420211795	461.2748336345396	461.2748336345396	461.2748336345396	461.2748336345396	461.274833769984	461.274833769984	461.274833769984	461.274833769984	461.2748336345396	461.2748336345396	461.2748336345396	461.2748336345396	461.2867989786512	461.30740467612014	461.2874080816648	461.2955243318663	461.28378043090174	461.30534300947113	461.28390877521514	461.28978235841635	461.2794148234143	461.2959537070633	461.2794208927613	461.28129357699703	461.2748336345394	461.2748336345394	461.2748336345394	461.2748336345394	461.2748336345396	461.2748336345396	461.2748336345396	461.2748336345396	461.2748336345396	461.2748336345396	461.2748336345396	461.2748336345396	461.2748336345396	461.2748336345396	461.2748336345396	461.2748336345396	461.27483363462915
313	460.3784250638047	460.3984809948265	460.3784283220406	460.3801872498313	460.37597792019415	460.3815474879158	460.37597803972835	460.3761888427226	460.3752961191542	460.3752961191542	460.3752961191542	460.3752961191542	460.3752962595781	460.3752962595781	460.3752962595781	460.3752962595781	460.3752961191542	460.3752961191542	460.3752961191542	460.3752961191542	460.3873306807112	460.4080555876643	460.38793627667616	460.3960031910019	460.3843290510167	460.4061661011202	460.38445652496716	460.3902929596794	460.3799937601053	460.3973371901377	460.37999976606886	460.3818759362276	460.3752961191538	460.3752961191538	460.3752961191538	460.3752961191538	460.3752961191542	460.3752961191542	460.3752961191542	460.3752961191542	460.3752961191542	460.3752961191542	460.3752961191542	460.3752961191542	460.3752961191542	460.3752961191542	460.3752961191542	460.3752961191542	460.37529611924634
314	459.4215673200199	459.44241013317344	459.42157053540734	459.42332796960574	459.4191769813083	459.4262133998401	459.41917711502924	459.41942645638994	459.4183156152003	459.4183156152003	459.4183156152003	459.4183156152003	459.41831576010475	459.41831576010475	459.41831576010475	459.41831576010475	459.4183156152003	459.4183156152003	459.4183156152003	459.4183156152003	459.4304117595714	459.45124272836256	459.43101391401035	459.4390317703053	459.42742676689505	459.44951465193253	459.4275533956958	459.4333522382195	459.4231208474704	459.4412018455539	459.42312679194004	459.42500175919156	459.41831561519876	459.41831561519876	459.41831561519876	459.41831561519876	459.4183156152003	459.4183156152003	459.4183156152003	459.4183156152003	459.4183156152003	459.4183156152003	459.4183156152003	459.4183156152003	459.4183156152003	459.4183156152003	459.4183156152003	459.4183156152003	459.41831561529466
315	458.40768647588357	458.4292565755777	458.40768965039086	458.4094421379606	458.40534439642147	458.4137019066563	458.4053445381609	458.40562238773765	458.40432130855936	458.40432130855936	458.40432130855936	458.40432130855936	458.4043214575096	458.4043214575096	458.4043214575096	458.4043214575096	458.40432130855936	458.40432130855936	458.40432130855936	458.40432130855936	458.41647180274987	458.4373963773805	458.41707057486474	458.42503975196405	458.41350319080993	458.43581964391615	458.41362899674823	458.419390066922	458.4092258254688	458.4279839895488	458.40923171083693	458.4111019585663	458.4043213085588	458.4043213085588	458.4043213085588	458.4043213085588	458.40432130855936	458.40432130855936	458.40432130855936	458.40432130855936	458.40432130855936	458.40432130855936	458.40432130855936	458.40432130855936	458.40432130855936	458.40432130855936	458.40432130855936	458.40432130855936	458.40432130865696
316	457.37129688127254	457.3935390691337	457.3713000171409	457.3730450032088	457.36899633909115	457.3785496837192	457.3689964848325	457.36929514636313	457.3678268630732	457.3678268630732	457.3678268630732	457.3678268630732	457.3678270156853	457.3678270156853	457.3678270156853	457.3678270156853	457.3678268630732	457.3678268630732	457.3678268630732	457.3678268630732	457.38002485271596	457.40103122922073	457.3806202960949	457.3885412407981	457.37707238758446	457.39959698257695	457.3771973904145	457.38292071569913	457.3728228634506	457.3923010490018	457.3728286929223	457.37469368080554	457.3678268630728	457.3678268630728	457.3678268630728	457.3678268630728	457.3678268630732	457.3678268630732	457.3678268630732	457.3678268630732	457.3678268630732	457.3678268630732	457.3678268630732	457.3678268630732	457.3678268630732	457.3678268630732	457.3678268630732	457.3678268630732	457.3678268631742
317	456.3104341078905	456.33329717331895	456.3104372074157	456.31217283781416	456.3081697819099	456.3188102297015	456.3081699290897	456.3084835102244	456.30686722828904	456.30686722828904	456.30686722828904	456.30686722828904	456.3068673842232	456.3068673842232	456.3068673842232	456.3068673842232	456.306867228289	456.306867228289	456.306867228289	456.306867228289	456.3191063111011	456.34018346402627	456.3196984799853	456.3275717528826	456.3161697508614	456.33888275524043	456.3162939692724	456.3219797526556	456.31194740330716	456.33208406714414	456.3119531792339	456.31381049134825	456.3068672282886	456.3068672282886	456.3068672282886	456.3068672282886	456.306867228289	456.306867228289	456.306867228289	456.306867228289	456.306867228289	456.306867228289	456.306867228289	456.306867228289	456.306867228289	456.306867228289	456.306867228289	456.306867228289	456.306867228393
318	455.223614339144	455.2470506569704	455.2236174045396	455.22534236229194	455.22138199784814	455.23301428752285	455.2213821448721	455.22170614746767	455.2199580282337	455.2199580282337	455.2199580282337	455.2199580282337	455.2199581871858	455.2199581871858	455.2199581871858	455.2199581871858	455.21995802823363	455.21995802823363	455.21995802823363	455.21995802823363	455.2322322101573	455.2533698170381	455.2328211579704	455.24064738986465	455.22931131307644	455.2521942316404	455.2294347646051	455.2350833438335	455.2251155243405	455.2458552538791	455.2251212490414	455.2269691306484	455.2199580282334	455.2199580282334	455.2199580282334	455.2199580282334	455.21995802823363	455.21995802823363	455.21995802823363	455.21995802823363	455.21995802823363	455.21995802823363	455.21995802823363	455.21995802823363	455.21995802823363	455.21995802823363	455.21995802823363	455.21995802823363	455.21995802833976
319	454.10969858572753	454.13366374488385	454.1097016190471	454.1114149952218	454.1074948491654	454.12003477189455	454.1074949950806	454.1078259966937	454.10595977215615	454.10595977215615	454.10595977215615	454.10595977215615	454.10595993385164	454.10595993385164	454.10595993385164	454.10595993385164	454.10595977215615	454.10595977215615	454.10595977215615	454.10595977215615	454.11826342448194	454.13945179201005	454.1188492027777	454.1266290608411	454.1153579549432	454.1383934167008	454.1154806559234	454.12109245847313	454.1111881528234	454.13248063570154	454.11119382849466	454.11303102716784	454.10595977215576	454.10595977215576	454.10595977215576	454.10595977215576	454.10595977215615	454.10595977215615	454.10595977215615	454.10595977215615	454.10595977215615	454.10595977215615	454.10595977215615	454.10595977215615	454.10595977215615	454.10595977215615	454.10595977215615	454.10595977215615	454.1059597722643
320	452.9678166158057	452.9922691058501	452.96781961890883	452.9695208124798	452.96563877125834	452.9790112653267	452.9656389155308	452.9659743224446	452.9640017756832	452.9640017756832	452.9640017756832	452.9640017756832	452.96400193987296	452.96400193987296	452.96400193987296	452.96400193987296	452.9640017756832	452.9640017756832	452.9640017756832	452.9640017756832	452.9763296002752	452.997559604422	452.97691225810206	452.9846464217764	452.9734393325027	452.9966109954773	452.97356129807815	452.9791368076179	452.969294988139	452.99109426929334	452.9693006168069	452.9711262613513	452.9640017756827	452.9640017756827	452.9640017756827	452.9640017756827	452.9640017756832	452.9640017756832	452.9640017756832	452.9640017756832	452.9640017756832	452.9640017756832	452.9640017756832	452.9640017756832	452.9640017756832	452.9640017756832	452.9640017756832	452.9640017756832	452.9640017757931
321	451.79730843172524	451.8222093761249	451.7973114062698	451.79900004675017	451.79515429057744	451.80987823893025	451.79515443384446	451.7954982957873	451.7934236302379	451.7934236302379	451.7934236302379	451.7934236302379	451.7934238025912	451.7934238025912	451.7934238025912	451.7934238025912	451.79342363023784	451.79342363023784	451.79342363023784	451.79342363023784	451.80577063087196	451.82703366752446	451.806350214423	451.8140393585154	451.80289535112996	451.8261879639573	451.8030165952956	451.80855632839723	451.79877597630986	451.8210887184699	451.7987815598909	451.80059556732704	451.79342363023704	451.79342363023704	451.79342363023704	451.79342363023704	451.79342363023784	451.79342363023784	451.79342363023784	451.79342363023784	451.7935786603641	451.79655059929206	451.79357866494047	451.7936091093649	451.79342363023784	451.79342363023784	451.79342363023784	451.79342363023784	451.79342363036085
322	450.5976791342259	450.62299206155944	450.59768208167407	450.5993579695736	450.59554692057804	450.61149267941664	450.59554706241886	450.5958964308189	450.5937300613318	450.5937300613318	450.5937300613318	450.5937300613318	450.5937302409494	450.5937302409494	450.5937302409494	450.5937302409494	450.5937300613316	450.5937300613316	450.5937300613316	450.5937300613316	450.6060915196581	450.6273794632301	450.60666807211476	450.6143128551944	450.60323102741074	450.6266300556024	450.60335156307474	450.6088560478388	450.59913617169906	450.6219177309816	450.5991417118213	450.60094359087293	450.5937300613308	450.5937300613308	450.5937300613308	450.5937300613308	450.5937300613316	450.5937300613316	450.5937300613316	450.5937300613316	450.59402196733845	450.5996178261754	450.5940219748595	450.5940753548126	450.5937300613316	450.5937300613316	450.5937300613316	450.5937300613316	450.5937300614663
323	449.3685640356373	449.3942546816834	449.36856695727073	449.3702300184601	449.36645229944713	449.38350709808117	449.3664524396486	449.3668050863069	449.364556036944	449.364556036944	449.364556036944	449.364556036944	449.3645562230583	449.3645562230583	449.3645562230583	449.3645562230583	449.364556036944	449.364556036944	449.364556036944	449.364556036944	449.3769274919804	449.3982326600967	449.37750105348096	449.3851021101466	449.3740816003527	449.39757332695973	449.3742014394076	449.37967120435167	449.3700108482218	449.39322040730434	449.370016346347	449.3718057948715	449.3645560369434	449.3645560369434	449.3645560369434	449.3645560369434	449.364556036944	449.364556036944	449.364556036944	449.364556036944	449.36496967838673	449.3728992142378	449.36496968775407	449.3650402472756	449.364556036944	449.364556036944	449.364556036944	449.364556036944	449.36455603708896
324	448.10970164238995	448.13573777747894	448.1097045393269	448.1113547902179	448.1076091916175	448.1256737714405	448.1076093300949	448.10796357665845	448.10563974609056	448.10563974609056	448.10563974609056	448.10563974609056	448.10563993803555	448.10563993803555	448.10563993803555	448.10563993803555	448.1056397460908	448.1056397460908	448.1056397460908	448.1056397460908	448.1180169764242	448.1393320992702	448.11858758411336	448.1261455200681	448.11518551220377	448.13875698216134	448.11530466560095	448.1207402304211	448.11113848028265	448.134738506032	448.11114393771595	448.1129207935017	448.1056397460901	448.1056397460901	448.1056397460901	448.1056397460901	448.1056397460908	448.1056397460908	448.1056397460908	448.1056397460908	448.10616231254306	448.1161799502768	448.10616232302186	448.10624564346756	448.1056397460908	448.1056397460908	448.1056397460908	448.1056397460908	448.10563974624506
325	446.82091269525563	446.8472639724049	446.82091556847195	446.82255308958236	446.8188385427612	446.8378248012811	446.8188386795089	446.8191932691384	446.8168016358221	446.8168016358221	446.8168016358221	446.8168016358221	446.8168018330165	446.8168018330165	446.8168018330165	446.8168018330165	446.81680163582257	446.81680163582257	446.81680163582257	446.81680163582257	446.82918064391356	446.8504988372049	446.82974833204077	446.837263721186	446.82636344726274	446.85000241764044	446.8264819250836	446.83188379427145	446.8223397817649	446.8462956096662	446.8223451996712	446.8241094031123	446.81680163582183	446.81680163582183	446.81680163582183	446.81680163582183	446.81680163582257	446.81680163582257	446.81680163582257	446.81680163582257	446.81742218978985	446.82931825924356	446.8174222008938	446.8175148965961	446.81680163582257	446.81680163582257	446.81680163582257	446.81680163582257	446.8168016359851
326	445.5644787665876	445.59111658682764	445.5644816169345	445.5661065329365	445.5624220885089	445.5822512095091	445.5624222235663	445.5627762218278	445.56032300578147	445.56032300578147	445.56032300578147	445.56032300578147	445.5603232077126	445.5603232077126	445.5603232077126	445.5603232077126	445.56032300578204	445.56032300578204	445.56032300578204	445.56032300578204	445.57270000391685	445.5940147447084	445.5732648039621	445.5807381869224	445.5698969279118	445.59359185872404	445.5700147394365	445.57538339818757	445.56589630227427	445.5902002251133	445.5659016817016	445.56765336752017	445.56044370111454	445.5611047480452	445.5604437013534	445.56044695257185	445.56032300578204	445.56032300578204	445.56032300578204	445.56032300578204	445.56103212356595	445.57462597449194	445.56103213497795	445.5611316174658	445.56032300578204	445.56032300578204	445.56032300578204	445.56032300578204	445.56032300595234
327	444.3360900687463	444.36298778542914	444.3360928970136	444.33770538669455	444.3340501392656	444.35465125377254	444.33405027269805	444.33440299507333	444.33189376373974	444.33189376373974	444.33189376373974	444.33189376373974	444.331893969954	444.331893969954	444.331893969954	444.331893969954	444.33189376374037	444.33189376374037	444.33189376374037	444.33189376374037	444.3442653635165	444.36557081647794	444.3448273151514	444.35225933690987	444.3414762196029	444.3652165131512	444.3415933755466	444.34692938180604	444.3374982590889	444.36211782064123	444.33750360105296	444.33924283442514	444.33212103862	444.33336582044274	444.33212103901235	444.3321267380553	444.33189376374037	444.33189376374037	444.33189376374037	444.33189376374037	444.33268325340794	444.34781784862764	444.3326832649259	444.33278756057007	444.33189376374037	444.33189376374037	444.33189376374037	444.33189376374037	444.33189376391783
328	443.1323052330888	443.15943800586297	443.1323080400071	443.1339083181748	443.1302814085372	443.15159045837333	443.13028154042246	443.1306324931902	443.12807225924837	443.12807225924837	443.12807225924837	443.12807225924837	443.1280724693419	443.1280724693419	443.1280724693419	443.1280724693419	443.12807225924894	443.12807225924894	443.12807225924894	443.12807225924894	443.14043540384375	443.16172630463797	443.14099455143014	443.1483859159029	443.13765997945404	443.1614358975293	443.13777649130407	443.1430804437307	443.1337042834214	443.1586097643458	443.13370958890414	443.13543649794167	443.1283942849246	443.13015801573795	443.12839428541326	443.12840181552343	443.12807225924894	443.12807225924894	443.12807225924894	443.12807225924894	443.12893494367535	443.14547269975924	443.1289349551731	443.12904256465544	443.12807225924894	443.12807225924894	443.12807225924894	443.12807225924894	443.1280722594327
329	441.95034887547683	441.97769349803747	441.9503516617183	441.95193996463644	441.9483405823642	441.97029933927536	441.9483407127831	441.9486895466641	441.9460828532365	441.9460828532365	441.9460828532365	441.9460828532365	441.94608306684745	441.94608306684745	441.94608306684745	441.94608306684745	441.94608285323716	441.94608285323716	441.94608285323716	441.94608285323716	441.95843475681767	441.97970630777127	441.9589911468129	441.9663425826334	441.95567282840545	441.97947537104216	441.9557887079243	441.96106122111195	441.9517389870674	441.9769030458966	441.9517442570057	441.95345901189967	441.9464896118026	441.94871742374573	441.94648961234907	441.94649850032533	441.94608285323716	441.94608285323716	441.94608285323716	441.94608285323716	441.9470123946364	441.96483181803205	441.94701240603894	441.94712219498706	441.94608285323716	441.94608285323716	441.94608285323716	441.94608285323716	441.9460828534267
330	440.7879704124419	440.81550516751406	440.7879731786247	440.7895497536258	440.7859771371261	440.8085324032687	440.78597726615715	440.7863237406737	440.783674729929	440.783674729929	440.783674729929	440.783674729929	440.78367494673034	440.78367494673034	440.78367494673034	440.78367494673034	440.78367472992966	440.78367472992966	440.78367472992966	440.78367472992966	440.7960128330833	440.81726062643963	440.7965665123263	440.8038787501865	440.7932641747452	440.8170849869782	440.79337943364516	440.79862112164733	440.7893517801412	440.81474916594095	440.7893570154222	440.79105981325836	440.78415766645446	440.78680270440975	440.78415766703324	440.7841675506348	440.78367472992966	440.78367472992966	440.78367472992966	440.78367472992966	440.7846654896259	440.80365848841063	440.7846655008917	440.78477661516797	440.78367472992966	440.78367472992966	440.78367472992966	440.78367472992966	440.7836747301244
331	439.64333364379155	439.6710381801226	439.64333639048425	439.6449014887028	439.64135492360083	439.6646044534622	439.6413550513305	439.6416993526276	439.63910544074355	439.6405749605442	439.6391054408681	439.63910890109526	439.6390117035736	439.6390117035736	439.6390117035736	439.6390117035736	439.6390114760177	439.6390114760177	439.6390114760177	439.6390114760177	439.65133341290476	439.6725533742611	439.65188442752503	439.6591581857185	439.64859780188243	439.6724291103871	439.6487124516224	439.65392391741716	439.6447064547633	439.67032598577595	439.6447116562239	439.646402738794	439.63956322346746	439.64317144512665	439.6395632241117	439.6395752073155	439.6390114760177	439.6390114760177	439.6390114760177	439.6390114760177	439.6400584019349	439.6601281289719	439.6400584130434	439.6401702132027	439.6390114760177	439.6390114760177	439.6390114760177	439.6390114760177	439.6390114762173
332	438.51493018159726	438.5427854087176	438.51493290932365	438.5164867807387	438.51296559723664	438.5368472379796	438.51296572372837	438.51330766798355	438.5107614305244	438.51352834953167	438.510761430729	438.5107674945277	438.5105847439947	438.5105847439947	438.5105847439947	438.5105847439947	438.5105845068756	438.5105845068756	438.5105845068756	438.5105845068756	438.5228880809219	438.5440764273702	438.523436475684	438.53067245140767	438.5201653009184	438.54399983839653	438.52027935258434	438.5254611816493	438.5162946147815	438.5421131230862	438.5162997832077	438.51797936457774	438.5111986679435	438.5156663631832	438.51119866862507	438.51121219910203	438.5105845068756	438.5105845068756	438.5105845068756	438.5105845068756	438.51168304292247	438.5327421588015	438.5116830538667	438.5117950645189	438.5105845068756	438.5105845068756	438.5105845068756	438.5105845068756	438.51058450707967
333	437.4015114445493	437.42949944186694	437.40151415379324	437.4030570439621	437.3995606136291	437.4240183538077	437.3995607389411	437.39990020688447	437.3973956985845	437.4013154703597	437.3973956988393	437.3974037081912	437.3971453043382	437.3971453043382	437.3971453043382	437.3971453043382	437.3971450586781	437.3971450586781	437.3971450586781	437.3971450586781	437.40942822445163	437.4305814333682	437.4099740424001	437.4171729070405	437.40671806744126	437.4305490377492	437.4068315316855	437.41198428855046	437.4028676706082	437.42886371379825	437.40287280673954	437.4045411053446	437.39781603228545	437.40305485356794	437.3978160329858	437.3978306884842	437.3971450586781	437.3971450586781	437.3971450586781	437.3971450586781	437.3982910714889	437.42026034017715	437.3982910822697	437.39840295302315	437.3971450586781	437.3971450586781	437.3971450586781	437.3971450586781	437.39714505888617
334	436.30203515586624	436.3301390933327	436.3020378470766	436.3035699950926	436.3000977274082	436.3250807859166	436.3000978515936	436.30043477197535	436.2979672149451	436.30291745296114	436.2979672152301	436.2979766656505	436.2976509378228	436.2976509378228	436.2976509378228	436.2976509378228	436.2976506845056	436.2976506845056	436.2976506845056	436.2976506845056	436.30991153403977	436.33102631953193	436.31045481634726	436.3176172134687	436.30721380105797	436.331034842783	436.3073266880773	436.31245091483	436.30338333743794	436.329537016755	436.30338844197036	436.30504567652997	436.2983735274669	436.3043075717743	436.29837352817424	436.29838898674427	436.2976506845056	436.2976506845056	436.2976506845056	436.2976506845056	436.2988404039719	436.32164755285106	436.29884041459457	436.298951889989	436.2976506845056	436.2976506845056	436.2976506845056	436.2976506845056	436.29765068471727
335	435.215623201358	435.24382726948903	435.2156258749526	435.21714751227626	435.2136988511461	435.2391609432418	435.21369897425257	435.21403331128124	435.2115988516473	435.217475083356	435.21159885194896	435.2116093575612	435.2112233711505	435.2112233711505	435.2112233711505	435.2112233711505	435.2112231109468	435.2112231109468	435.2112231109468	435.2112231109468	435.2234598632334	435.24453315804374	435.2240006491819	435.231127194298	435.22077436449655	435.2445795209419	435.2208866840351	435.22598290014037	435.21696349349156	435.2432563024463	435.2169685670817	435.21861495386094	435.21199342738123	435.21855693648195	435.2119934280881	435.212009445037	435.2112231109468	435.2112231109468	435.2112231109468	435.2112231109468	435.2124530817316	435.23603187217486	435.21245309220404	435.2125639886129	435.2112231109468	435.2112231109468	435.2112231109468	435.2112231109468	435.21122311116187
336	434.15194234734287	434.18023169482944	434.1519450037126	434.15345635361246	434.15003077400047	434.17592951364804	434.1500308960708	434.15036263989464	434.14795815563207	434.15467045462975	434.1479581559421	434.14796942236825	434.1475292212446	434.1475292212446	434.1475292212446	434.1475292212446	434.147528954832	434.147528954832	434.147528954832	434.147528954832	434.15973994755086	434.1807688888139	434.1602782745968	434.16736955606984	434.1570665021526	434.1808501982963	434.157178263521	434.1622469664805	434.15327489803065	434.1796957023383	434.15327994129984	434.1549156992203	434.14834280750864	434.15591806873476	434.14834280821924	434.14835969329704	434.147528954832	434.147528954832	434.147528954832	434.147528954832	434.1487959966468	434.17308546256476	434.1487960069777	434.1489061949057	434.1476021090261	434.14987418162264	434.1476021090713	434.1476046669237	434.1475289550734
337	433.1096356096595	433.13799635844805	433.10963824918014	433.1111395311473	433.107736525513	433.13403298672694	433.10773664658575	433.1080658069805	433.1056887500285	433.11315906202447	433.1056887503412	433.105700553686	433.1052113521802	433.1052113521802	433.1052113521802	433.1052113521802	433.10521108015814	433.10521108015814	433.10521108015814	433.10521108015814	433.11739480075664	433.1383767835122	433.1179307065428	433.124987311469	433.1147332266545	433.13849031172083	433.11484443914037	433.1198861224891	433.11096056471797	433.13749262747325	433.1109655782717	433.1125909174204	433.10606492002665	433.1145497067347	433.10606492073526	433.1060824114743	433.10521108015814	433.10521108015814	433.10521108015814	433.10521108015814	433.1065122569402	433.1314561139493	433.1065122671382	433.1066216579119	433.10534879648395	433.10962608312497	433.1053487965582	433.10535327782054	433.1052110804229
338	432.0875644519817	432.1159836300711	432.08756707501374	432.08905850344354	432.0856775821777	432.1123358938243	432.08567770228797	432.0860043030268	432.08365258080835	432.09181260484354	432.08365258112036	432.08366475170277	432.083131086339	432.083131086339	432.083131086339	432.083131086339	432.0831308092416	432.0831308092416	432.0831308092416	432.0831308092416	432.0952858777207	432.11621852527287	432.0958193995636	432.1028419074174	432.0926359943107	432.11636170538463	432.09274666708075	432.09776181615985	432.08888195418984	432.11550976804244	432.08888693861576	432.0905020670247	432.08402141856277	432.09332744512716	432.08402141926604	432.08403931660416	432.0831308092416	432.0831308092416	432.0831308092416	432.0831308092416	432.08446340243904	432.1100095357638	432.0844634125127	432.08457194794005	432.08332586559317	432.08938405753975	432.08332586568554	432.0833317829671	432.08313080952735
339	431.08476498195785	431.11323045916856	431.0847675888476	431.08624937218707	431.082890063625	431.1098770647933	431.0828901828045	431.08321425740303	431.08088613954806	431.08967563282863	431.08088613985734	431.0808985496119	431.080324400088	431.080324400088	431.080324400088	431.080324400088	431.08032411839474	431.08032411839474	431.08032411839474	431.08032411839474	431.09244927290194	431.11333041201135	431.092980447458	431.099969425945	431.08981090269924	431.1135008302257	431.08992104473566	431.0949101339361	431.0860751705079	431.11278433975247	431.086080126375	431.087685248415	431.08124856408597	431.0912989966762	431.08124856478184	431.08126671842217	431.08032411839474	431.08032411839474	431.08032411839474	431.08032411839474	431.0816856040002	431.10778562823464	431.0816856139572	431.08179325842593	431.08057040358887	431.0882196965826	431.08057040369215	431.08057738359133	431.08032411869914
340	430.1004125889147	430.12891302119215	430.10041517999474	430.10188752036345	430.09854937022595	430.12583432329404	430.09854948850375	430.09887107707027	430.09656512150246	430.10593054365216	430.0965651218079	430.0965776745473	430.0959665601538	430.0959665601538	430.0959665601538	430.0959665601538	430.09596627429727	430.09596627429727	430.09596627429727	430.09596627429727	430.1080603601998	430.1288880022654	430.10858922328646	430.11554522620486	430.1054333297358	430.12908338977775	430.1055429498029	430.1105064412035	430.10171559918047	430.1284927402012	430.10172052703916	430.1033158424724	430.0969218699026	430.1076492972949	430.0969218705903	430.0969401676206	430.09596627429727	430.09596627429727	430.09596627429727	430.09596627429727	430.09735430352424	430.1239631922112	430.0973543133716	430.09746104786194	430.0962585751363	430.10533705559783	430.09625857524577	430.0962663323696	430.0959662746185
341	429.1337940177898	429.1623187982326	429.13379659338	429.1352596865073	429.1319422570027	429.1595332512255	429.13194237440536	429.1322615410378	429.1299765156699	429.1406516839602	429.1299765159747	429.12998956036614	429.12934420698923	429.12934420698923	429.12934420698923	429.12934420698923	429.1293439068803	429.1293439068803	429.1293439068803	429.1293439068803	429.1414058683219	429.162178194844	429.14193245484614	429.1488560212937	429.1387900085165	429.16239642054273	429.13889911514923	429.1438374580872	429.1350899813033	429.1619256918871	429.1350948816862	429.1366805868206	429.13032818142375	429.14200279234035	429.13032818210445	429.1303467156045	429.1293439068803	429.1293439068803	429.1293439068803	429.1293439068803	429.13075628979243	429.1578320616243	429.13075629953653	429.1308621171047	429.12967773914795	429.14004613489783	429.1296777392604	429.12968605606454	429.1293439072167
342	428.18428530407516	428.2128245192898	428.18428786448374	428.18574189985156	428.1824447685975	428.21031090948907	428.1824448851494	428.18276167193216	428.1804965525231	428.19234613995343	428.18049655282545	428.180509931114	428.17983325620537	428.17983325620537	428.17983325620537	428.17983325620537	428.1798329434382	428.1798329434382	428.1798329434382	428.1798329434382	428.1918618166577	428.2125771677297	428.1923861606106	428.1992778150642	428.1892569628479	428.2128162294231	428.18936556435295	428.19427919559564	428.185574348636	428.21245666840866	428.1855792220583	428.18715550587876	428.18084361578076	428.19337343447535	428.18084361645384	428.1808622798428	428.1798329434382	428.1798329434382	428.1798329434382	428.1798329434382	428.18126763498014	428.2087710860036	428.18126764462636	428.1813725470119	428.18020441758654	428.19174192606283	428.1802044177	428.1802131288624	428.17983294378826
343	427.2513343317889	427.27987872249673	427.2513368773134	427.25278203842424	427.24950479730023	427.2776176852508	427.2495049130239	427.2498193645621	427.24757327212035	427.2604806793425	427.24757327241974	427.2475868652092	427.2468814899954	427.2468814899954	427.2468814899954	427.2468814899954	427.24688116593717	427.24688116593717	427.24688116593717	427.24688116593717	427.2588760738188	427.2795329387434	427.2593982083145	427.26625846124693	427.2562820655769	427.27979095654086	427.2563901700423	427.2612795143285	427.25261658165084	427.279534400403	427.2526214286122	427.25418847495604	427.2479161235395	427.26122083786555	427.24791612420466	427.2479348377334	427.24688116593717	427.24688116593717	427.24688116593717	427.24688116593717	427.24833625391886	427.2762307272069	427.2483362634722	427.24844025856316	427.24728688018723	427.2598878481666	427.2472868803003	427.24729586062426	427.24688116629954
344	426.3344470398312	426.36298796490235	426.3344495707598	426.3358860354739	426.3326282894766	426.3609617435858	426.3326284043932	426.3329405666991	426.33071273850817	426.3445768048331	426.3307127388042	426.3307264562161	426.3299947510062	426.3299947510062	426.3299947510062	426.3299947510062	426.32999441683694	426.32999441683694	426.32999441683694	426.32999441683694	426.34195456431644	426.3625515736935	426.34247452165357	426.3493038704547	426.33937124514523	426.3628267831153	426.33947886045473	426.34434433124056	426.3357226159293	426.36266560809656	426.3357274369149	426.33728542461154	426.3310516980538	426.3450606757509	426.33105169871135	426.3310704031675	426.32999441683694	426.32999441683694	426.32999441683694	426.32999441683694	426.3314681115145	426.35971929743675	426.33146812097937	426.3315712209294	426.3304313719563	426.3440026485873	426.3304313720681	426.33044052712864	426.32999441721057
345	425.4331765084541	425.4617059117403	425.4331790250659	425.4346069659689	425.4313683321161	425.45989815313743	425.43136844624513	425.4316783659385	425.4294681325729	425.4442003655373	425.4294681328651	425.429481907617	425.42872602837616	425.42872602837616	425.42872602837616	425.42872602837616	425.42872568512314	425.42872568512314	425.42872568512314	425.42872568512314	425.4406503551795	425.46118627400506	425.44116816691576	425.447967096958	425.43807757214915	425.4614770194662	425.43818470599876	425.4430267062978	425.43444552864776	425.46140409564646	425.43445032412916	425.4359994272198	425.42980346433706	425.44445410429626	425.4298034649873	425.42982211680874	425.42872568512314	425.42872568512314	425.42872568512314	425.42872568512314	425.4302163100884	425.4587920716625	425.43021631946897	425.43031853930813	425.42919121635236	425.44365003886026	425.42919121646287	425.4292004753851	425.42872568550695
346	424.5471143197342	424.57562469922135	424.5471168223005	424.5485364070757	424.54531651338584	424.5740202851815	424.5453166267463	424.54562435049013	424.5434311175781	424.5589534845478	424.5434311178667	424.5434448999355	424.5426668178542	424.5426668178542	424.5426668178542	424.5426668178542	424.5426664664186	424.5426664664186	424.5426664664186	424.5426664664186	424.55455501646543	424.57502873791606	424.55507071349524	424.56183969923717	424.55199261983154	424.57533346672176	424.55209927974647	424.5569182029916	424.5483768990484	424.5753436453996	424.5483816694848	424.54992205787715	424.5437630414599	424.55924680239974	424.5437630421031	424.5437816731687	424.5426664664186	424.5426664664186	424.5426664664186	424.5426664664186	424.5441724505657	424.573042669453	424.54417245986514	424.54427381648367	424.5431581889717	424.55843048995604	424.5431581890804	424.5431674989728	424.5426664668121
347	423.67588371361535	423.7043680925315	423.6758862024004	423.6772975941893	423.674096078751	423.70295300065095	423.67409619136026	423.6744017654727	423.67222499922593	423.6884681635871	423.6722249995108	423.6722387520231	423.6714402775423	423.6714402775423	423.6714402775423	423.6714402775423	423.67143991872115	423.67143991872115	423.67143991872115	423.67143991872115	423.68329177726736	423.7037023169496	423.683805389897	423.6905448959576	423.6807396200975	423.7040195732124	423.6808458134486	423.6856420443248	423.67713996447065	423.70410641837856	423.6771447103107	423.67867654917495	423.672553700133	423.68879107590556	423.6725537007694	423.67257227259176	423.67143991872115	423.67143991872115	423.67143991872115	423.67143991872115	423.67295978910386	423.70209622868487	423.6729597983251	423.673060309735	423.67195568403247	423.6879747325954	423.6719556841395	423.67196500580894	423.67143991912303
348	422.81913416174325	422.84758606134653	422.8191366370047	422.8205399947461	422.8173565048811	422.84634724891924	422.8173566167559	422.8176600869484	422.8154993026785	422.8324012118268	422.81549930295984	422.81551299903356	422.81469580147336	422.81469580147336	422.81469580147336	422.81469580147336	422.81469543597615	422.81469543597615	422.81469543597615	422.81469543597615	422.82651009946926	422.84685658998455	422.82702165748816	422.83373213964995	422.8239680372944	422.8471850093373	422.8240737713146	422.8288476865382	422.82038419416904	422.8473425034472	422.82038891585086	422.82191236641086	422.81582493777626	422.83274590086154	422.8158249384061	422.8158434229732	422.81469543597615	422.81469543597615	422.81469543597615	422.81469543597615	422.8162278114063	422.84560399407013	422.8162278205522	422.8163275053597	422.8152332964636	422.8319386038062	422.81523329656886	422.8152426012285	422.8146954363858
349	421.97653706075505	422.0049504745893	421.97653952274425	421.97793500148515	421.9747691930062	422.0038757812475	421.97476930416303	421.9750707153722	421.97292546837537	421.99043022017696	421.97292546865333	421.9729390889742	421.9721047126731	421.9721047126731	421.9721047126731	421.9721047126731	421.9721043411364	421.9721043411364	421.9721043411364	421.9721043411364	421.983881370933	422.00416305666	421.9843909036774	421.9910728097964	421.98134926143257	422.0045013611315	421.9814545432298	421.9862065122575	421.9777809825817	422.00472387274306	421.97778568053377	421.97930090032787	421.9732481727958	421.9907906307618	421.97324817341934	421.97326655068554	421.9721043411364	421.9721043411364	421.9721043411364	421.9721043411364	421.97364792640485	422.00323902274476	421.9736479354779	421.973746812509	421.9726625217135	421.98999895638076	421.9726625218174	421.972671788562	421.9721043415529
350	421.1477823094116	421.17615167887095	421.1477847583752	421.14917250955165	421.1460240461094	421.1752297442749	421.14602415656367	421.1463235528497	421.1441934311698	421.1622503609588	421.1441934314445	421.1442069624111	421.1433568400932	421.1433568400932	421.1433568400932	421.1433568400932	421.1433564630911	421.1433564630911	421.1433564630911	421.1433564630911	421.15509548251794	421.17531171455335	421.1556030189279	421.1622567897405	421.1525731852429	421.175658707744	421.15267802181256	421.15740840747253	421.14902022644173	421.17594096268306	421.14902490108426	421.1505320442095	421.14451332250724	421.16262181856297	421.14451332312484	421.1445315790687	421.1433564630911	421.1433564630911	421.1433564630911	421.1433564630911	421.1449100437116	421.1746927717711	421.14491005271395	421.1450081407562	421.1439333380349	421.1618504074763	421.1439333381372	421.14394255201137	421.143356463514
351	420.33257558352045	420.3608957745988	420.3325780196993	420.33395819138974	420.33082674390084	420.3601251293193	420.33082685366776	420.3311242792831	420.3290088968405	420.3479627103002	420.3290088971121	420.3290223773773	420.3281578073263	420.3281578073263	420.3281578073263	420.3281578073263	420.32815741140325	420.32815741140325	420.32815741140325	420.32815741140325	420.33985810289073	420.3600083341113	420.3403636715577	420.3469897413826	420.3373454790231	420.36036289668726	420.33744987726	420.34215903630525	420.3338075996786	420.3607007159263	420.3338122514242	420.335311468853	420.32932607869037	420.3481362606419	420.3293260793024	420.3293442272029	420.32815741140325	420.32815741140325	420.32815741140325	420.32815741140325	420.3297198488026	420.35967238187226	420.32971985773645	420.32981717536336	420.3287514854735	420.34778905636836	420.32875148557457	420.3287607080358	420.3281574118787
352	419.5306361617445	419.55890244287536	419.53063858537496	419.53201132252184	419.5288965686744	419.55827203745054	419.528896677768	419.529192174606	419.52709116915867	419.546853153827	419.52709116942754	419.5271045809318	419.52622681465743	419.52622681465743	419.52622681465743	419.52622681465743	419.5262264019493	419.5262264019493	419.5262264019493	419.5262264019493	419.5378885042242	419.55797228445437	419.5383921334336	419.54499093077226	419.53538541637556	419.5583333697916	419.5354893830824	419.54017766667107	419.5318623792085	419.55872202924263	419.53186700846186	419.5333584480333	419.52740573390463	419.5468504495069	419.52740573451115	419.5274237626086	419.5262264019493	419.5262264019493	419.5262264019493	419.5262264019493	419.5277966290407	419.55789851079305	419.52779663790784	419.52789320336535	419.52683629488865	419.5468818283482	419.5268362949886	419.52684550095404	419.52622640247114
353	418.7416951863339	418.7699032072423	418.7416975976482	418.743063042254	418.7399646660772	418.7694027840794	418.7399647745117	418.7402583835768	418.7381714116183	418.75866371640177	418.7381714118843	418.73818474174647	418.73729494515567	418.73729494515567	418.73729494515567	418.73729494515567	418.73729451749176	418.73729451749176	418.73729451749176	418.73729451749176	418.7489178228278	418.7689347941048	418.7494195405925	418.75599148863796	418.7464241348713	418.76930142429393	418.7465276767666	418.7511954308717	418.74291570564617	418.7697365030359	418.7429203128055	418.74440411952776	418.73848344262467	418.75850315386924	418.7384834432259	418.73850134362146	418.73729451749176	418.73729451749176	418.73729451749176	418.73729451749176	418.7388715345795	418.76910360055956	418.7388715433816	418.7389673745164	418.7379189512187	418.75887425909616	418.7379189513173	418.7379281223765	418.7372945180548
354	417.9654942672564	417.99364003876383	417.965496666482	417.96685495778144	417.9637726492761	417.9932600546688	417.96377275706544	417.9640645184717	417.9619912523549	417.983145131866	417.96199125261865	417.96200449189075	417.9611037527053	417.9611037527053	417.9611037527053	417.9611037527053	417.9611033116614	417.9611033116614	417.9611033116614	417.9611033116614	417.97268766318643	417.9926375551224	417.97318749727424	417.9797330143339	417.97020324012016	417.9930088171585	417.97030636384454	417.9749539296023	417.9667091874203	417.99348617634087	417.96671377287726	417.9681900890843	417.96230082569423	417.9828424169974	417.96230082629035	417.9623185939944	417.9611033116614	417.9611033116614	417.9611033116614	417.9611033116614	417.96268618263525	417.99303048730405	417.962686191374	417.9627813055947	417.9617410996092	417.98351998320425	417.96174109970656	417.96175022254323	417.96110331226146
355	417.2017843575121	417.22986423224467	417.20178674487295	417.2031380194811	417.20007147430124	417.2295957901572	417.2000715814589	417.200361534443	417.1983016600882	417.2200559519986	417.19830166034944	417.19831480304856	417.19740413718716	417.19740413718716	417.19740413718716	417.19740413718716	417.1974036841324	417.1974036841324	417.1974036841324	417.1974036841324	417.2089489731933	417.2288315984409	417.20944695115065	417.21596645099254	417.2064736810315	417.22920664062565	417.206576393154	417.2112041071547	417.2029937760738	417.22972240434837	417.2029983402135	417.20446730570427	417.19860884589957	417.21962461119597	417.1986088464907	417.19862647868933	417.1974036841324	417.1974036841324	417.1974036841324	417.1974036841324	417.19899153291686	417.2294312815933	417.19899154159407	417.1990859558522	417.1980537223054	417.2205799095623	417.1980537224018	417.198062787557	417.19740368476556
356	416.45032484266983	416.47833549662414	416.45032721838595	416.451671610429	416.44862052960764	416.4781702876417	416.4486206361462	416.44890881908617	416.4468620341506	416.46916194140135	416.44686203440926	416.4468750767778	416.44595543388874	416.44595543388874	416.44595543388874	416.44595543388874	416.4459549700226	416.4459549700226	416.4459549700226	416.4459549700226	416.4574611336152	416.47727638343883	416.4579572827838	416.4644511749185	416.4549948393039	416.47765441198976	416.4550971463248	416.4597053408562	416.451528855786	416.4782053317923	416.4515333989883	416.4529951511698	416.44716689771246	416.46875285970395	416.44716689829875	416.44718440194606	416.4459549700226	416.4459549700226	416.4459549700226	416.4459549700226	416.4475469772551	416.4780664624154	416.44754698587184	416.4476407166592	416.44661622942994	416.4698217289198	416.44661622952515	416.4466252304518	416.44595497068553
357	415.7108827996976	415.73882121463043	415.7108851639856	415.71222280521283	415.70918689492623	415.73875146833666	415.7091870008586	415.7094734512969	415.70743946371215	415.73023557753385	415.70743946396874	415.7074524039093	415.7065246722155	415.7065246722155	415.7065246722155	415.7065246722155	415.7065241985973	415.7065241985973	415.7065241985973	415.7065241985973	415.71799121686115	415.73773905682435	415.71848556439124	415.72495425429565	415.71553378821375	415.7381193326406	415.71563569656894	415.72022469981624	415.71208150219377	415.73870196294604	415.71208602483284	415.7135406987752	415.70774206628505	415.7298424484222	415.7077420668668	415.7077594399191	415.7065241985973	415.7065241985973	415.7065241985973	415.7065241985973	415.70811959850835	415.7387041399977	415.70811960706646	415.7082126704205	415.7071957187933	415.73101950274315	415.70719571888753	415.7072046512267	415.70652419928734
358	414.98323238967	415.0110958362744	414.9832347427432	414.98456576262515	414.9815447339896	415.01111427779784	414.9815448393284	414.98182959399935	414.97980812079703	415.00305563402856	414.9798081210515	414.9798209576991	414.9788859682811	414.9788859682811	414.9788859682811	414.9788859682811	414.9788854858531	414.9788854858531	414.9788854858531	414.9788854858531	414.99031337963686	415.0099938454101	414.99080595249734	414.99724984178874	414.9878646852884	415.01037568103925	414.98796620135215	414.99253633756126	414.98442587508873	415.0109867995152	414.9844303775337	414.98587810609064	414.98010852028995	415.00267362907493	414.98010852086736	414.9801257626277	414.9788854858531	414.9788854858531	414.9788854858531	414.9788854858531	414.98048356333265	415.0111194521139	414.9804835718335	414.98057598335004	414.97956636937124	415.00395331655045	414.97956636946475	414.9795752304958	414.9788854865676
359	414.2671543564296	414.2949403782703	414.267156698498	414.26848122431073	414.2654747932082	414.2950401908222	414.26547489796553	414.2657579928217	414.2637487591906	414.2874068300771	414.26374875944265	414.26376149283936	414.262820023455	414.262820023455	414.262820023455	414.262820023455	414.2628195330608	414.2628195330608	414.2628195330608	414.2628195330608	414.274208361561	414.29382155485666	414.2746991865456	414.2811186731161	414.2717682709372	414.2942043116143	414.2718694010243	414.27642099063473	414.2683427170706	414.29484090478104	414.2683471996851	414.2697881135738	414.26404701068645	414.28703231675945	414.26404701125955	414.2640641220296	414.2628195330608	414.2628195330608	414.2628195330608	414.2628195330608	414.2644196208918	414.29509406601994	414.26441962933666	414.26451140418567	414.263508940576	414.288408984497	414.2635089406686	414.2635177288896	414.2628195337977
360	413.5624356091978	413.5901420073743	413.56243794046804	413.563756097367	413.5607639842933	413.590316799272	413.5607640884816	413.56104555871997	413.559048297244	413.58307953232304	413.5590482974939	413.5590609283423	413.5581137068622	413.5581137068622	413.5581137068622	413.5581137068622	413.55811320926284	413.55811320926284	413.55811320926284	413.55811320926284	413.5694630677392	413.5890091523762	413.56995217147113	413.57634764958584	413.56703145103836	413.5893922376182	413.56713220140466	413.571665561156	413.56361893615133	413.59005148762185	413.5636233992935	413.56505762716324	413.559344453416	413.5827098050488	413.55934445398475	413.559361434797	413.55811320926284	413.55811320926284	413.55811320926284	413.55811320926284	413.5597146855093	413.5904157640623	413.55971469389965	413.559805846843	413.5588103553434	413.58417779479123	413.55881035543496	413.5588190702449	413.55811321002
361	412.868868871794	412.89649369030576	412.8688711924692	412.8701831035538	412.8672050334877	412.89673975595394	412.8672051371184	412.86748501727124	412.8654994672477	412.8900649341555	412.8654994674955	412.86551200244304	412.864559723133	412.864559723133	412.864559723133	412.864559723133	412.86455920038304	412.86455920038304	412.86455920038304	412.86455920038304	412.87587021795207	412.895349416057	412.8763576268858	412.88272948725285	412.87344694613626	412.89573228059623	412.8735473229809	412.8780627659962	412.87004725496877	412.8964117439693	412.8700516989921	412.8714793674888	412.8657935786875	412.889606918337	412.86579357925245	412.8658104345883	412.86455920038304	412.86455920038304	412.86455920038304	412.86455920038304	412.8661614859213	412.8968780956613	412.86616149425777	412.86625203966764	412.8652633497299	412.8910562877479	412.86526334982045	412.86527199127886	412.86455920115884
362	412.18625238479876	412.2137938965851	412.18625469507947	412.18756048144985	412.1845961837372	412.214105335215	412.1845962868216	412.18487461063614	412.18290051771726	412.2079450990143	412.1829005179634	412.1829129571554	412.18195625632353	412.18195625632353	412.18195625632353	412.18195625632353	412.1819557112856	412.1819557112856	412.1819557112856	412.1819557112856	412.19322804879295	412.2126406371372	412.19371378921494	412.20006241903	412.19081299358834	412.2130227727886	412.19091300305433	412.19541083890704	412.1874259129449	412.21371996475153	412.1874303381987	412.1888515720054	412.1831926331977	412.20740827643294	412.1831926337586	412.18320936482394	412.1819557112856	412.1819557112856	412.1819557112856	412.1819557112856	412.1835582674656	412.2142800820319	412.1835582757499	412.18364822762555	412.18266617537256	412.2088460600233	412.1826661754623	412.18267474410794	412.1819557120779
363	411.514389649897	411.54184634352475	411.51439194998056	411.5156917307859	411.51274093904	411.54221764483657	411.5127410415896	411.51301784213456	411.5110549578312	411.53652972356747	411.51105495807553	411.51106730221096	411.51010677489296	411.51010677489296	411.51010677489296	411.51010677489296	411.5101062100139	411.5101062100139	411.5101062100139	411.5101062100139	411.5213400579886	411.5406863644648	411.5218241560161	411.52814993899074	411.51893309189325	411.54106730172543	411.51903274006713	411.52351327483154	411.51555841062464	411.5417799033562	411.51556281745303	411.516977739343	411.5113451245136	411.5359222297477	411.51134512507053	411.5113617335038	411.5101062100139	411.5101062100139	411.5101062100139	411.5101062100139	411.5117085364466	411.54242596290794	411.51170854467944	411.51179791666584	411.51082234406397	411.5373535899487	411.51082234415304	411.51083084086804	411.51010621082185
364	410.85308920791147	410.8804597748896	410.8530914979924	410.8543853904754	410.851447842488	410.88088578949225	410.8514479445141	410.8517232542007	410.8497713355424	410.8756326132054	410.84977133578485	410.8497835859671	410.8488197883476	410.8488197883476	410.8488197883476	410.8488197883476	410.84881920573036	410.84881920573036	410.84881920573036	410.84881920573036	410.86001478241826	410.87929518265355	410.8604972639972	410.8668005803677	410.85761577871375	410.8796744885	410.85771507162633	410.8621786079164	410.85425328770754	410.88040033653294	410.85425767645006	410.8556664073253	410.85005959914344	410.87496145861047	410.85005959969635	410.85007608744513	410.84881920573036	410.84881920573036	410.84881920573036	410.84881920573036	410.8504208381869	410.88112497680083	410.85042084636996	410.8505096517733	410.849540405972	410.8763900799522	410.84954040606027	410.84954883196764	410.8488192065528
365	410.202164443845	410.22944776653605	410.2021667241148	410.2034548436504	410.20053028131326	410.22992367908057	410.2005303828266	410.200804233427	410.1988630426796	410.22507159813665	410.1988630429204	410.1988752005418	410.19790865219346	410.19790865219346	410.19790865219346	410.19790865219346	410.1979080536627	410.1979080536627	410.1979080536627	410.1979080536627	410.2090656031397	410.228280517249	410.2095464940419	410.215827720568	410.2066744359082	410.22865779304857	410.2067733795344	410.21122021653173	410.2033239280854	410.2293948703997	410.2033282990771	410.2047309580048	410.1991494476048	410.22434287743783	410.1991494481539	410.19916581737976	410.1979080536627	410.1979080536627	410.1979080536627	410.1979080536627	410.199508562084	410.2301911681271	410.1995085702183	410.19959682202193	410.19863375482424	410.2257713129097	410.19863375491184	410.1986421112998	410.19790805449816
366	409.5614334136536	409.58862855376447	409.5614356843012	409.5627181444315	409.55980631366504	409.58914985919	409.5598064146766	409.5600788373414	409.55814814176983	409.5846685216215	409.55814814200903	409.5581602086655	409.5571913946371	409.5571913946371	409.5571913946371	409.5571913946371	409.5571907817882	409.5571907817882	409.5571907817882	409.5571907817882	409.56831057215425	409.587460461628	409.5687898979734	409.5750494079266	409.565927116298	409.58783534115923	409.56602571655696	409.57045615003165	409.56258838661506	409.5885818635893	409.56259274018623	409.56398944443134	409.5584327312215	409.58396584173	409.55843273176725	409.55844898582035	409.5571907817882	409.5571907817882	409.5571907817882	409.5571907817882	409.5587897683954	409.58944321594265	409.5587897764823	409.55887748736006	409.55792045479683	409.5854640966005	409.55792045488397	409.5579287451085	409.55720707127125
367	408.93071868859636	408.9578248762193	408.93072094980727	408.93199786227336	408.9290985129631	408.95838735857075	408.9290986134829	408.92936963875854	408.9274492104248	408.9542492116087	408.9274492106622	408.9274611880877	408.9264905608554	408.9264905608554	408.9264905608554	408.9264905608554	408.92648993509556	408.92648993509556	408.92648993509556	408.92648993509556	408.93757225674585	408.9566576214731	408.93805004289305	408.94428820603684	408.9351963880097	408.9570297690457	408.9352946507637	408.9397089730876	408.9318692334644	408.95778397467745	408.93187356994076	408.9332644349903	408.92773202649056	408.95356787431183	408.9277320270327	408.9277481680451	408.92648993509556	408.92648993509556	408.92648993509556	408.92648993509556	408.92808703259675	408.95870428013995	408.9280870406372	408.9281742229667	408.9272230849525	408.9551287617027	408.9272230850387	408.9272313100731	408.9265205518111
368	408.30984721387193	408.3368638370581	408.3098494658296	408.3111209405988	408.30823382653693	408.3374635504456	408.3082339265751	408.3085035844192	408.3065932000096	408.3336434398074	408.30659320024546	408.3066050902629	408.3056330715615	408.3056330715615	408.3056330715615	408.3056330715615	408.3056324341411	408.3056324341411	408.3056324341411	408.3056324341411	408.3166775981129	408.3356989735365	408.31715386981364	408.3233710523777	408.31430919310844	408.3360680822091	408.3144071241637	408.31880562431974	408.3109934127493	408.3368283327321	408.3109977324525	408.3123828720427	408.306874283733	408.33297976954213	408.30687428427154	408.3068903144883	408.3056324341411	408.3056324341411	408.3056324341411	408.3056324341411	408.3072273040282	408.33780186183157	408.307227312023	408.30731397789725	408.3063685979488	408.3345969550222	408.3063685980343	408.3063767590043	408.30567573670714
369	407.698650178954	407.7255767737952	407.698652421839	407.6999185671326	407.6970434459646	407.72621002514876	407.6970435455315	407.69731186532556	407.69541130600214	407.7226848713547	407.69541130623634	407.6954231107222	407.69445009326506	407.69445009326506	407.69445009326506	407.69445009326506	407.6944494453035	407.6944494453035	407.6944494453035	407.6944494453035	407.70545778169935	407.72441573609916	407.7059325639872	407.7121291286385	407.70309671792995	407.72478152599035	407.7031943230346	407.7075772866225	407.69979211286795	407.72554629922524	407.6997964161147	407.7011759422544	407.69569069744284	407.7220360181876	407.6956906979778	407.6957066197126	407.6944494453035	407.6944494453035	407.6944494453035	407.6944494453035	407.69604177623467	407.72656767533704	407.6960417841848	407.69612794542263	407.6951881904299	407.72370390128214	407.695188190515	407.695196288651	407.69450405409646
370	407.09696289756994	407.1237991387671	407.0969651315596	407.09822605387626	407.0953626870523	407.1244624721136	407.0953627861578	407.0956297967217	407.0937388479897	407.12121100755354	407.0937388482223	407.0937505690795	407.0927769181805	407.0927769181805	407.0927769181805	407.0927769181805	407.09277626068626	407.09277626068626	407.09277626068626	407.09277626068626	407.10374811716883	407.1226432490701	407.1042214348818	407.110397740691	407.1013942730557	407.12300546575545	407.10149155790066	407.1058592671368	407.0981006464769	407.1237733487	407.09810493357986	407.0994789565713	407.0940165862723	407.12057476240165	407.09401658680406	407.09403240240795	407.09277626068626	407.09277626068626	407.09277626068626	407.09277626068626	407.0943657669502	407.12483752972463	407.0943657748568	407.0944514430133	407.0935171830483	407.12228835469716	407.0935171831327	407.0935252197331	407.09284100556937
371	406.50462469569595	406.53137038759394	406.5046269209655	406.5058827251032	406.50303087783124	406.5320611421996	406.5030309764852	406.5032967060929	406.50141515768087	406.529160841391	406.5014151579119	406.50142679767373	406.5004528770006	406.5004528770006	406.5004528770006	406.5004528770006	406.50045218604055	406.50045218604055	406.50045218604055	406.50045218604055	406.51138792639915	406.53022086210353	406.5118598041738	406.51801620658085	406.50904118130677	406.53057927509525	406.50913815152467	406.51349088524273	406.50575833848654	406.5313490051521	406.5057626097543	406.5071312382124	406.50169128103687	406.52849647109804	406.5016912815655	406.50170699377725	406.50045218604055	406.50045218604055	406.50045218604055	406.50045218604055	406.5020386060985	406.53245121829065	406.5020386139625	406.5021238003368	406.50119490849465	406.53019260214876	406.5011949085781	406.50120288498294	406.50052606530534
372	405.92147880627925	405.94813387434976	405.92148102300075	405.9227318120793	405.9198912532815	405.94884895703626	405.9198913514931	405.920155827876	405.9182834736392	405.94626981922767	405.91828347386905	405.9182950342817	405.91732115600576	405.91732115600576	405.91732115600576	405.91732115600576	405.9173204354171	405.9173204354171	405.9173204354171	405.9173204354171	405.9282204382016	405.94699182943555	405.9286909004689	405.93482775124767	405.9258806724648	405.9473462307416	405.92597733362976	405.9303153672795	405.9226084207837	405.94811658845344	405.9226126765201	405.92397601739106	405.91855801944325	405.9455807159002	405.91855801996866	405.9185736310543	405.9173204354171	405.9173204354171	405.9173204354171	405.9173204354171	405.91890353051696	405.9492524146905	405.91890353833975	405.9189882539839	405.918064606248	405.947262448674	405.918064606331	405.9180725239006	405.9174025835036
373	405.3473722696591	405.3739367524097	405.34737447800256	405.3486203534819	405.34579085575365	405.3746732784219	405.34579095353286	405.34605420389437	405.3441908417159	405.372388506102	405.34419084194434	405.3442023247734	405.3432287784667	405.3432287784667	405.3432287784667	405.3432287784667	405.34322803152196	405.34322803152196	405.34322803152196	405.34322803152196	405.3540926887438	405.37280321042135	405.35456175972354	405.3606794069459	405.35175978369296	405.3731534131781	405.35185614131996	405.3561797469636	405.3484979326508	405.37392327097297	405.34850217315574	405.34986033173345	405.344463846516	405.3716775839085	405.34446384703836	405.34447935926744	405.34322803152196	405.34322803152196	405.34322803152196	405.34322803152196	405.34480758438303	405.3750885746982	405.34480759216524	405.34489184789146	405.34397332301967	405.37334718950297	405.34397332310243	405.3439811832031	405.34331769360784
374	404.78215583886856	404.8086298801587	404.782158039001	404.7833991007019	404.78058044027216	404.8093851596174	404.780580537628	404.780842588655	404.7789880203578	404.80737068176717	404.77898802058456	404.77899942759996	404.7780264814466	404.7780264814466	404.7780264814466	404.7780264814466	404.77802571095316	404.77802571095316	404.77802571095316	404.77802571095316	404.78885542684935	404.80750577494473	404.78932313054577	404.79542191854586	404.7865292648368	404.8078516121233	404.7866253243808	404.7909347706896	404.78327762606824	404.80861992879625	404.7832818516373	404.7846349315794	404.779259519902	404.8066404511684	404.7792595204213	404.7792749360547	404.77802571095316	404.77802571095316	404.77802571095316	404.77802571095316	404.77960152451584	404.8098108427777	404.77960153225837	404.7796853386456	404.7787718180708	404.80829957195596	404.7787718181529	404.7787796221469	404.7781222229181
375	404.22568388915676	404.2520677309068	404.2256860812425	404.2269224273636	404.2241143840572	404.2528392562358	404.2241144809991	404.22437535887155	404.2225293901371	404.25107330698324	404.2225293903626	404.222540723326	404.2215686252746	404.2215686252746	404.2215686252746	404.2215686252746	404.2215678336628	404.2215678336628	404.2215678336628	404.2215678336628	404.23236302352296	404.2509539130498	404.23282938372006	404.23890965305833	404.230043487947	404.25129523622587	404.23013925480245	404.2344348070534	404.2268018752361	404.2520610517555	404.2268060861603	404.22815418950466	404.2227994193978	404.2503259495074	404.2227994199142	404.22281474119245	404.2215678336628	404.2215678336628	404.2215678336628	404.2215678336628	404.2231397299025	404.25327396281676	404.2231397376065	404.22322310500715	404.22231447274964	404.2519757497843	404.2223144728312	404.2223222220682	404.2216706062591
376	403.69247557805795	403.7187695533296	403.6924777622591	403.6937094893948	403.69091184659595	403.7195549877712	403.6909119431324	403.6911716735319	403.68933411382585	403.71801776894074	403.6893341140498	403.6893453747077	403.68837435357483	403.68837435357483	403.68837435357483	403.68837435357483	403.68837354296693	403.68837354296693	403.68837354296693	403.68837354296693	403.69913463201885	403.71766679511137	403.6995996722757	403.70566175970646	403.6968216073483	403.718003473303	403.6969170868487	403.701199006921	403.693589836643	403.71876592784685	403.6935940332095	403.6949372603891	403.68960270702115	403.7172992188485	403.68960270753473	403.6896179368049	403.68837354296693	403.68837354296693	403.68837354296693	403.68837354296693	403.6899413617682	403.71999743934583	403.68994136943434	403.6900243079802	403.68912045057124	403.71889647881477	403.68912045065207	403.68912814646444	403.68848204928213
377	403.18132687920286	403.2075315600359	403.18132905569286	403.1825562667193	403.179768793428	403.2083287170069	403.17976888956844	403.1800274992801	403.17819815062256	403.20700208281016	403.1781981508451	403.178209340982	403.1772396029493	403.1772396029493	403.1772396029493	403.1772396029493	403.17723877521166	403.17723877521166	403.17723877521166	403.17723877521166	403.18796626623816	403.2064405685777	403.1884300130343	403.1944742921035	403.18565962234084	403.20677248476835	403.1857548203982	403.1900233951247	403.18243749017796	403.2075307568756	403.18244167269717	403.18378013120014	403.17846534279045	403.20630867846035	403.1784653433012	403.1784804827935	403.17723877521166	403.17723877521166	403.17723877521166	403.17723877521166	403.1788023813708	403.20877771117387	403.17880238899966	403.17888490909223	403.17798571025185	403.2078592819867	403.1779857103321	403.1779933540711	403.1773525408893
378	402.69124324669053	402.7173593822342	402.69124541564884	402.6924682167808	402.689690674318	402.71816622223764	402.6896907700719	402.6899482863995	402.68812694743485	402.7170334857711	402.68812694765614	402.6881380690689	402.68716980007895	402.68716980007895	402.68716980007895	402.68716980007895	402.6871689568652	402.6871689568652	402.6871689568652	402.6871689568652	402.6978634035477	402.71628079847005	402.69832588507757	402.7043527506231	402.695563001706	402.7166078500936	402.69565792456643	402.6999134549673	402.69235029343804	402.7173611839713	402.69235446223286	402.6936882633586	402.68839277388275	402.71636226274984	402.68839277439065	402.68840782636073	402.6871689568652	402.6871689568652	402.6871689568652	402.6871689568652	402.6887282363993	402.71862063279065	402.68872824399176	402.6888103561301	402.6879156986247	402.71787101040877	402.68791569870467	402.68792329172305	402.6872875522835
379	402.22140017944525	402.2474286493961	402.2214023410543	402.22262083977785	402.2198529864916	402.2482432739128	402.21985308186834	402.2201095322229	402.21829600110436	402.24728904090694	402.2182960013243	402.21830705580345	402.217340423699	402.217340423699	402.217340423699	402.217340423699	402.2173395664863	402.2173395664863	402.2173395664863	402.2173395664863	402.2280015542943	402.2463630498835	402.22846279962766	402.2344726569811	402.2257072513872	402.246685148515	402.2258019054604	402.2300446992282	402.222503746915	402.24743285179426	402.22250790231385	402.2238371588974	402.21856049701586	402.2466375985417	402.218560497521	402.2185754642227	402.2173395664863	402.2173395664863	402.2173395664863	402.2173395664863	402.21889442356485	402.24870204888424	402.21889443112207	402.2189761457783	402.2180859127514	402.2481084233546	402.21808591283093	402.2180934564716	402.2174626003721
380	401.77110661658946	401.7970483988495	401.7711087710314	401.772323074758	401.7695646690904	401.79786904364084	401.7695647640995	401.76982017573005	401.76801425199085	401.79707907307284	401.7680142522094	401.76802524152686	401.76706039776224	401.76706039776224	401.76706039776224	401.76706039776224	401.7670595278785	401.7670595278785	401.7670595278785	401.7670595278785	401.77768966127974	401.7959962983451	401.77814969981216	401.7841429577388	401.77540131251845	401.79631336916856	401.77549570426766	401.77972607085724	401.7722067900393	401.7970548101338	401.77221093237176	401.77353575730046	401.76827745217145	401.79644545196675	401.76827745267383	401.76829233634203	401.7670595278785	401.7670595278785	401.7670595278785	401.7670595278785	401.7686098825067	401.79833120268563	401.76860989002995	401.76869121757056	401.7678052933995	401.79788160596934	401.76780529347843	401.76781278906674	401.7671866421491
381	401.33977642752814	401.3656325758802	401.3397785749841	401.3409887902051	401.33823959261684	401.36645774718886	401.33823968726836	401.33849408709517	401.3366955728105	401.3658675495359	401.3366955730281	401.33670649899994	401.33574361309417	401.33574361309417	401.33574361309417	401.33574361309417	401.33574269861134	401.33574269861134	401.33574269861134	401.33574269861134	401.34634159269797	401.3645944303537	401.3468004538036	401.352777520043	401.3440590533565	401.3649064115011	401.3441531892285	401.3483714367628	401.34087329173076	401.3656410279617	401.34087742132425	401.34219792660576	401.3369575115317	401.3652342943772	401.336957512032	401.33697231491925	401.33574269861134	401.33574269861134	401.33574269861134	401.33574269861134	401.3372884848583	401.3669222354334	401.3372884923481	401.33736944298516	401.3364877138072	401.36664212105626	401.33648771388533	401.33649516277626	401.3358735641855
382	400.9269062089072	400.95267783766315	400.9269083495559	400.92811458134247	400.9253743554535	400.9535060015064	400.92537444975636	400.9256278642737	400.9238365647406	400.95309736220315	400.923836564957	400.9238474292784	400.9228866198356	400.9228866198356	400.9228866198356	400.9228866198356	400.92288566588894	400.92288566588894	400.92288566588894	400.92288566588894	400.9334539410487	400.95165404753834	400.93391165387186	400.9398729324623	400.93117706750667	400.95196088935467	400.9312709538888	400.93547738730604	400.92799984767584	400.9526881601563	400.9280039648544	400.92932026106365	400.9240972756505	400.95246506479725	400.92409727614853	400.9241120004101	400.92288566588894	400.92288566588894	400.92288566588894	400.92288566588894	400.9244268305031	400.9539719900813	400.92442683796014	400.9245074217229	400.9236297757358	400.95384641519036	400.92362977581365	400.9236371792701	400.9230199792624
383	400.5320579965163	400.5577462699603	400.53206013053364	400.5332624822678	400.5305309954715	400.558576008835	400.53053108943493	400.53078354466044	400.5289992687476	400.5583325578997	400.52899926896276	400.52901007329945	400.52805144675324	400.52805144675324	400.52805144675324	400.52805144675324	400.52805045770685	400.52805045770685	400.52805045770685	400.52805045770685	400.53858873635875	400.55673718343155	400.5390453296984	400.5449912195004	400.5363173866784	400.55703884771077	400.5364110298758	400.54060594991324	400.5331484924477	400.55775830317475	400.5331525975299	400.5344647935108	400.52925878482733	400.5577017010851	400.5292587853229	400.5292734330758	400.52805045770685	400.52805045770685	400.52805045770685	400.52805045770685	400.529586959009	400.55904272804685	400.5295869664344	400.5296671931545	400.52879352076775	400.5590581656969	400.52879352084506	400.52880088010556	400.528187938133
384	400.15484580715764	400.18045193222633	400.1548479347169	400.1560465079733	400.1533235317069	400.18128193796144	400.15332362533957	400.153575146793	400.1517977070804	400.1811888906708	400.1517977072948	400.1518084532801	400.15085210462917	400.15085210462917	400.15085210462917	400.15085210462917	400.15085108421516	400.15085108421516	400.15085108421516	400.15085108421516	400.16135998891355	400.17945784856045	400.1618154911677	400.16774638517495	400.1590940231134	400.179754307777	400.15918742933786	400.1633711320653	400.1559332415145	400.1804655265226	400.15593733481353	400.1572455375466	400.15205606062847	400.18055986394296	400.15205606112175	400.15207063444245	400.15085108421516	400.15085108421516	400.15085108421516	400.15085108421516	400.1523828911878	400.1817486745449	400.15238289858263	400.1524627778903	400.15159297177405	400.18189282752513	400.15159297185073	400.1516002881285	400.1509914713623
385	399.79492516418884	399.820450385297	399.79492728545955	399.79612217998505	399.79340748977916	399.8212794522424	399.79340758309013	399.7936581957925	399.7918874085748	399.82132338064883	399.79188740878817	399.79189809802244	399.79094411148566	399.79094411148566	399.79094411148566	399.79094411148566	399.790943062926	399.790943062926	399.790943062926	399.790943062926	399.80142321534635	399.81947155805057	399.8018776544965	399.80779393964553	399.7991624954815	399.81976279460736	399.7992556708489	399.80342844754796	399.79600961687095	399.8204654004811	399.7960136986953	399.79731801327034	399.7921446312111	399.8206964988754	399.79214463170234	399.7921591326249	399.790943062926	399.790943062926	399.790943062926	399.790943062926	399.79247015444344	399.8217455466093	399.7924701618082	399.7925497031335	399.79168365820635	399.82200718163637	399.79168365828247	399.79169093276494	399.7910861149178
386	399.4445526447381	399.46999823998783	399.44455475988684	399.4457460736348	399.4430394490346	399.4708252586095	399.4430395420326	399.44328927051663	399.4415249557262	399.47099390732984	399.4415249559388	399.44153558998926	399.4405840396122	399.4405840396122	399.4405840396122	399.4405840396122	399.44058296571336	399.44058296571336	399.44058296571336	399.44058296571336	399.45103498618136	399.46903488010736	399.45148838980026	399.4573904470775	399.44877937630855	399.46932088560897	399.4488723268407	399.4530344640932	399.44563419430904	399.4700145507139	399.4456382649616	399.44693879461545	399.44178107840673	399.47039418815433	399.4417810788961	399.44179550943	399.44058296571336	399.44058296571336	399.44058296571336	399.44058296571336	399.4421053298697	399.4712901020888	399.4421053372056	399.44218454978153	399.44132216316194	399.47165891514817	399.4413221632378	399.441329397087	399.44072845747
387	399.1039919391477	399.12935913512024	399.1039940483314	399.10518187339994	399.10248310721056	399.1301830897853	399.10248319990353	399.10273206739157	399.1009740543549	399.1304652432969	399.10097405456656	399.1009846349351	399.10003558773036	399.10003558773036	399.10003558773036	399.10003558773036	399.1000344909615	399.1000344909615	399.1000344909615	399.1000344909615	399.1104589621302	399.12841141058095	399.11091135575344	399.11679953920947	399.1082083364142	399.12869218608904	399.10830106770845	399.112452832752	399.1050706590649	399.12937661790255	399.1050747188295	399.10637156048085	399.1012291065709	399.1298898598693	399.10122910705815	399.1012434691061	399.1000344909615	399.1000344909615	399.1000344909615	399.1000344909615	399.10155212004486	399.1306461239816	399.1015521273523	399.1016310199661	399.1007721936787	399.13111264352733	399.1007721937543	399.10077938808513	399.10018221255285
388	398.7734201958687	398.79871019624744	398.7734222992366	398.7746067235527	398.7719156180061	398.79953015706	398.7719157104022	398.7721637391486	398.7704118641871	398.7999155072023	398.77041186439806	398.7704223925344	398.76947590814393	398.76947590814393	398.76947590814393	398.76947590814393	398.76947479069514	398.76947479069514	398.76947479069514	398.76947479069514	398.7798722715258	398.7977782370118	398.7803236793244	398.78619832474305	398.77762651089427	398.79805379178146	398.7777190282594	398.78186067504214	398.7744961560426	398.7987287356576	398.77450020518916	398.77579345128925	398.7706658743008	398.7993621063557	398.7706658747859	398.7706801701829	398.76947479069514	398.76947479069514	398.76947479069514	398.76947479069514	398.77098768222265	398.79999086979365	398.7709876895025	398.77106627059953	398.77021091044094	398.8005463574334	398.7702109105162	398.7702180664054	398.76962454613334
389	398.452945743528	398.47815974888806	398.45294784122416	398.4541289497332	398.4514453137847	398.47897486530104	398.4514454058914	398.45169261742615	398.4499467221432	398.4794539059683	398.44994672235305	398.44995719966374	398.4490133301997	398.4490133301997	398.4490133301997	398.4490133301997	398.44901219402783	398.44901219402783	398.44901219402783	398.44901219402783	398.4593832295211	398.4772436505152	398.459833674769	398.4656951057196	398.4571422193331	398.4775140010988	398.45723452788513	398.4613663013039	398.45401901141656	398.47817923701854	398.4540230502059	398.45531279004126	398.4501997176301	398.47892051689024	398.45019971811337	398.45021394863954	398.44901219402783	398.44901219402783	398.44901219402783	398.44901219402783	398.4505203514054	398.4794327874272	398.4505203586582	398.4505986364178	398.44974665113665	398.48006915862953	398.44974665121134	398.44975376970376	398.4491638002545
390	398.1426244888551	398.16776370889784	398.1426265810203	398.1438044564799	398.1411281040009	398.1685732041111	398.1411281958254	398.1413746111191	398.13963454124416	398.16913714506353	398.1396345414531	398.13964496930805	398.13870375940127	398.13870375940127	398.13870375940127	398.13870375940127	398.1387026062668	398.1387026062668	398.1387026062668	398.1387026062668	398.1490477337855	398.1668635356117	398.1494972391708	398.1553457710303	398.1468113622867	398.1671287051122	398.1469034670125	398.1510256057327	398.14369513019386	398.1677840448813	398.14369915888017	398.1449854794431	398.1398865488587	398.1686220992405	398.13988654934	398.1399007167303	398.1387026062668	398.1387026062668	398.1387026062668	398.1387026062668	398.14020603907227	398.1690279066877	398.14020604629866	398.14028402868564	398.1394353294255	398.16973766531964	398.13943532949975	398.1394424116124	398.1388558922542
391	397.842472604453	397.8675382649757	397.842474691225	397.8436494147246	397.84098016332393	397.86834146672305	397.8409802548737	397.84122589444456	397.8394914990728	397.86900655592393	397.8394914992808	397.83950187902525	397.838567987811	397.8393451082721	397.838567987811	397.8385679880688	397.83856219750476	397.83856219750476	397.83856219750476	397.83856219750476	397.8488819507144	397.8666540523306	397.84933053853814	397.8551664810889	397.8466501080402	397.8669140697606	397.8467420138377	397.8508547521194	397.8435406837278	397.86755935753524	397.84354470256005	397.84482768911596	397.8397425449574	397.8685025675806	397.83974254543676	397.8397566513919	397.83856219750476	397.83856219750476	397.83856219750476	397.83856219750476	397.8400609215126	397.86879252266107	397.8400609287134	397.84013862351185	397.8392931234412	397.86956870629757	397.8392931235153	397.8393001702406	397.83871700345134
392	397.55247633409533	397.5774696803504	397.55247841561	397.55365006689624	397.5509877371791	397.5782659404049	397.5509878284612	397.5512327124443	397.5495038435471	397.57902161772535	397.5495038437542	397.54951417669395	397.5485870661992	397.5500457500146	397.5485870661992	397.5485870666495	397.5485772084811	397.5485772084811	397.5485772084811	397.5485772084811	397.5588721196421	397.57660143758926	397.55931981194306	397.5651434709825	397.5566446972032	397.57685633731296	397.5567364089066	397.5608399777419	397.5535419148374	397.5774914410731	397.55354592406127	397.55482566050426	397.549753953305	397.5785281704612	397.5497539537826	397.54976799995933	397.5485772084811	397.5485772084811	397.5485772084811	397.5485772084811	397.550071245514	397.5787129980873	397.55007125269003	397.55014866752515	397.54930628159633	397.5795491317469	397.5493062816703	397.54931329397823	397.54873338508355
393	397.2725995611967	397.29752185882586	397.2726016375875	397.27377029526184	397.2711147103843	397.29831058979164	397.2711148014057	397.2713589495959	397.2696354617187	397.2991473402474	397.26963546192496	397.2696457493392	397.26872497174963	397.27078594214674	397.26872497174963	397.2687249723424	397.26871151943044	397.26871151943044	397.26871151943044	397.26871151943044	397.27898212057323	397.296669570999	397.27942893919885	397.28524061747663	397.2767590107002	397.2969193922371	397.27685053309557	397.28094516087344	397.2736627061574	397.29754420520925	397.27366670601475	397.2749432750817	397.26988466045907	397.2986639492061	397.2698846609349	397.2698986489568	397.26871151943044	397.26871151943044	397.26871151943044	397.26871151943044	397.27020089709924	397.29875332995823	397.27020090425094	397.2702780466043	397.26943869139967	397.29964338647574	397.2694386914731	397.26944567031273	397.26886892722115
394	397.00278964327106	397.02764217765457	397.0027917146701	397.0039574562953	397.0013084417215	397.0284228489907	397.00130853248857	397.00155196436475	396.99983371445063	397.0293320593804	396.9998337146564	396.9998439577979	396.9989291368931	397.0015262129409	396.9989291368931	396.9989291375905	396.998912484789	396.998912484789	396.998912484789	396.998912484789	397.0091593081462	397.0268058075509	397.00960527478964	397.01540527249324	397.0069404039085	397.0270505939327	397.0070317417412	397.01111765459854	397.003850414515	397.0276650327575	397.0038544052453	397.0051278886304	397.0000820268165	397.02885826597384	397.0000820272905	397.00009595874917	396.998912484789	396.998912484789	396.998912484789	396.998912484789	397.0003972361642	397.028860982848	397.0003972432926	397.0004741205091	396.9996377141472	397.0297993485095	396.9996377142203	396.9996446605201	396.9990709935278
395	396.7429819034162	396.7677659780312	396.742983969954	396.7441468721056	396.7415042554925	396.76853811236026	396.7415043460122	396.7417470807499	396.7400339280449	396.7695119480163	396.74003392824983	396.7400441283464	396.73913494367537	396.7422123143227	396.73913494367537	396.7391349444489	396.7391154248321	396.7391154248321	396.7391154248321	396.7391154248321	396.7493390027944	396.76694546795267	396.7497841390076	396.7555727539537	396.7471241979333	396.76718526710926	396.7472153559103	396.75129277787715	396.74404036236126	396.7677892701467	396.74404434420137	396.7453148226099	396.7402813782293	396.7690473176197	396.74028137870175	396.7402952551581	396.7391154248321	396.7391154248321	396.7391154248321	396.7391154248321	396.7405955880789	396.76897137979375	396.7405955951843	396.74067221447876	396.739838676559	396.76995282417863	396.73983867663185	396.73984559130065	396.7392749129471
396	396.4931030825685	396.5178200167661	396.4931051443736	396.49426528265354	396.49162889382114	396.5185831864389	396.4916289841003	396.49187104057745	396.49016284658705	396.5196144917249	396.49016284679135	396.4901730050464	396.48926917973785	396.4927792886534	396.48926917973785	396.48926918056594	396.4892470780214	396.4892470780214	396.4892470780214	396.4892470780214	396.4994479427972	396.51701529017504	396.4998922699904	396.5056697976299	396.4972371317292	396.5172501533633	396.4973281145201	396.50139726753457	396.49415928999133	396.5178436806081	396.4941632631756	396.49543081633743	396.49040945834344	396.51917254078967	396.4904094588143	396.4904232818006	396.4892470780214	396.4892470780214	396.4892470780214	396.4892470780214	396.490722696016	396.5190113543058	396.4907227030991	396.4907990715581	396.48996832313105	396.52004016457107	396.4899683232036	396.48997520713255	396.48940743208846
397	396.2530739882234	396.27772511470704	396.25307604542337	396.25423349445276	396.25160316540206	396.2784789385916	396.2516032554472	396.25184465224504	396.25014128072354	396.2795611559224	396.2501412809271	396.2501513985191	396.2492526898952	396.2531545924356	396.2492526898952	396.24925269076147	396.2492282497707	396.2492282497707	396.2492282497707	396.2492282497707	396.25940693287976	396.27693607776195	396.25985047231285	396.2656172056258	396.2572000107434	396.2771660595155	396.257290822978	396.2613519268245	396.2541280042475	396.27774908796	396.25413196900774	396.2553966756657	396.2503870773692	396.27913977459957	396.2503870778384	396.2504008488546	396.2492282497707	396.2492282497707	396.2492282497707	396.2492282497707	396.2506993697169	396.27890179908997	396.25069937677847	396.25077550136103	396.2499474649135	396.2799723042158	396.2499474649859	396.2499543190451	396.24938936403123
398	396.0228115223429	396.04739818453555	396.02281357506314	396.02396840846313	396.02134397342115	396.04814232500325	396.0213440632385	396.0215848186407	396.01988613559706	396.0492694283457	396.0198861357999	396.01989621388344	396.0190024062293	396.0232604912495	396.0190024062293	396.0190024071216	396.01897584037084	396.01897584037084	396.01897584037084	396.01897584037084	396.0291328720549	396.0466247275283	396.02957564482284	396.03533187415456	396.0269297347794	396.04684988533364	396.0270203810459	396.0310736532505	396.02386340641317	396.0474224092923	396.02386736297814	396.0251293008661	396.02013114001613	396.04886682073163	396.0201311404837	396.02014486099955	396.01897584037084	396.01897584037084	396.01897584037084	396.01897584037084	396.02044251342215	396.04855969411506	396.02044252046255	396.0205184080014	396.0196930074499	396.0496667279301	396.019693007522	396.01969983256345	396.0191376162807
399	395.8022302299793	395.8267537794045	395.80223227834375	395.8033845687104	395.80076586418795	395.82748793949474	395.800765953784	395.80100608577317	395.79931195948524	395.828654379226	395.7993119596872	395.7993219993928	395.7984328983902	395.80301589194363	395.7984328983902	395.7984328992991	395.79840439361243	395.79840439361243	395.79840439361243	395.79840439361243	395.8085403022171	395.82599577811	395.8089823292345	395.81472834210444	395.80634084660295	395.8262161721025	395.8064313314443	395.81047698715224	395.80328004083356	395.82677820190736	395.80328398942925	395.80454323524145	395.7995561941292	395.82826900339904	395.7995561945952	395.79956986605123	395.79840439361243	395.79840439361243	395.79840439361243	395.79840439361243	395.7998666745073	395.8278996555	395.7998666815273	395.79994233872833	395.7991194994163	395.82903849827215	395.79911949948826	395.7991262963453	395.7985667394189
400	395.59124347816044	395.61570527191225	395.5912455222916	395.59239534117035	395.5897822060218	395.6164291926613	395.589782295403	395.5900218216584	395.5883321226893	395.6176298493632	395.5883321228905	395.58834212532474	395.58745755376276	395.592337740597	395.58745755376276	395.5874575546814	395.5874272756556	395.5874272756556	395.5874272756556	395.5874272756556	395.5975425870236	395.6149625888578	395.5979838890087	395.6037199699148	395.59534671082304	395.6151782815373	395.5954370387339	395.5994752905836	395.5922912737987	395.6157298423101	395.5922952146486	395.5935518440092	395.5885756095779	395.61726036680875	395.5885756100423	395.5885892338495	395.5874272756556	395.5874272756556	395.5874272756556	395.5874272756556	395.58888522237	395.61683511472165	395.5888852293703	395.58896066281346	395.58814031150996	395.6180014424497	395.5881403115816	395.58814708106985	395.5875901060021
401	395.38976434975814	395.41416574810864	395.3897663897767	395.3909138076371	395.38830608311883	395.4148792149737	395.3883061722915	395.38854511018576	395.3868597113988	395.4161215660703	395.3868597115993	395.3868696778462	395.38598947231515	395.3917283923661	395.38598947231515	395.3859894732828	395.3859575688782	395.3859575688782	395.3859575688782	395.3859575688782	395.3960528057711	395.4134382337678	395.39649340323007	395.40221983346123	395.3938604077658	395.41364928973127	395.3939505831903	395.3979816411918	395.39081018741444	395.4141904209722	395.39081412073864	395.39206820817276	395.3871024721209	395.41576503445464	395.38710247258376	395.3871160501244	395.3859575688782	395.3859575688782	395.3859575688782	395.3859575688782	395.3874112422967	395.41527921283716	395.3874112492779	395.38748646541654	395.38666853031475	395.4164690552826	395.3866685303863	395.38667527330296	395.3861208044314
402	395.1977063178205	395.2220486819854	395.1977083538451	395.1988534400594	395.19625096987977	395.2227515034675	395.1962510588497	395.19648942544745	395.19480820201795	395.22402966925677	395.19480820221776	395.19481813333664	395.19394214168096	395.2004450102658	395.19394214168096	395.1939421426824	395.1939087461822	395.1939087461822	395.1939087461822	395.1939087461822	395.2039844277456	395.22133617590345	395.2044243409584	395.21014139842276	395.2017954078186	395.22154266159464	395.20188543514666	395.2059095065725	395.19875025393594	395.22207341450826	395.19875417995155	395.20000579885937	395.1950502577324	395.2236852662849	395.1950502581938	395.1950637908201	395.1939087461822	395.1939087461822	395.1939087461822	395.1939087461822	395.1953582097884	395.22314547518226	395.1953582167508	395.19543322191214	395.1946176326263	395.2243551807746	395.19461763269777	395.1946243498222	395.1940723132815
403	395.01498375094286	395.03926844101926	395.01498578309025	395.0161286059155	395.0135312362776	395.03996045665735	395.0135313250508	395.0137691371061	395.01209196652803	395.04126914697673	395.0120919667272	395.01210186375397	395.011229943102	395.0184166061799	395.011229943102	395.01122994412583	395.01119517633913	395.01119517633913	395.01119517633913	395.01119517633913	395.0212518176151	395.0385707728709	395.021691066623	395.0273990256958	395.01906607681417	395.0387727563455	395.01915596038015	395.02317324966805	395.01602584114386	395.0392931936668	395.01602976006467	395.0172789826989	395.01233333796563	395.04093612223465	395.01233333842566	395.012346827461	395.01119517633913	395.01119517633913	395.01119517633913	395.01119517633913	395.0126404959253	395.04034831710885	395.01264050286943	395.0127153032547	395.0119019908146	395.04157452328354	395.0119019908858	395.01190868297994	395.01135900666566
404	394.8415122887184	394.86574066179304	394.8415143171037	394.8426549436668	394.84006252330227	394.8664217400019	394.8400626118846	394.8402998858411	394.8386266479289	394.86775617593526	394.83862664812756	394.83863651207537	394.8377685273163	394.8455706188972	394.8377685273163	394.8377685283541	394.8377324994139	394.8377324994139	394.8377324994139	394.8377324994139	394.8477706109035	394.86505765237894	394.84820921549755	394.8539083468912	394.8455880514971	394.8652552030833	394.8456777955771	394.8496885042483	394.84255258779746	394.86576539810716	394.842556499834	394.8438033972825	394.8388673553945	394.8674338398772	394.83886735585327	394.83888080259237	394.8377324994139	394.8377324994139	394.8377324994139	394.8377324994139	394.8391737428093	394.8668034197927	394.83917374973566	394.83924835142074	394.8384372482646	394.86804302764097	394.8384372483356	394.83844391614406	394.83789652967835
405	394.67720911738326	394.7013825258061	394.67721114211963	394.6783496384067	394.6757620186014	394.7020525618368	394.6757621069983	394.67599885898903	394.67432943587426	394.70340840936717	394.6743294360724	394.6743392679321	394.6734750905363	394.6818336833184	394.6734750905363	394.6734750915817	394.6734379023827	394.6734379023827	394.6734379023827	394.6734379023827	394.68345798965737	394.70071398798984	394.6838959693695	394.68958654002256	394.6812785151822	394.70090717655427	394.68136812399234	394.6853724505844	394.6782476792836	394.70140721221924	394.6782515846429	394.6794962268146	394.67456949925025	394.70309612500125	394.67456949970756	394.67458290541725	394.6734379023827	394.6734379023827	394.6734379023827	394.6734379023827	394.6748751392014	394.70242800622077	394.6748751461107	394.67494955504696	394.6741405950115	394.7036781585867	394.6741405950823	394.6741472393327	394.6736020740314
406	394.521993168873	394.54611295868904	394.5219951900715	394.52313162092105	394.52054865553174	394.54677187270954	394.52054874374903	394.5207849895964	394.5191192657202	394.5481451887484	394.5191192659179	394.5191290666575	394.5182685737592	394.5271323556949	394.5182685737592	394.5182685748074	394.518230318166	394.518230318166	394.518230318166	394.518230318166	394.52823288152524	394.54545869827723	394.5286702556202	394.5343525286073	394.5260563968255	394.54564759632274	394.5261458745209	394.5301440145328	394.5230300466762	394.54613756472276	394.5230339455623	394.5242764011778	394.5193587044698	394.5478502000556	394.5193587049258	394.5193720708449	394.518230318166	394.518230318166	394.518230318166	394.518230318166	394.51966361957136	394.54714104057473	394.5196636264639	394.51973784847917	394.5189309667889	394.5483991029249	394.51893096685944	394.51893758826236	394.51839457710224
407	394.3757852611816	394.39985277071065	394.3757872789515	394.37692170805065	394.3743432535148	394.4005005059963	394.37434334155785	394.37457909677545	394.37291695887643	394.40188769407814	394.3729169590736	394.3729267296396	394.3720698033207	394.38139365918687	394.3720698033207	394.3720698043682	394.3720305659645	394.3720305659645	394.3720305659645	394.3720305659645	394.3820161001363	394.3992125872794	394.38245288760504	394.3881271220646	394.37984251139676	394.39939726723645	394.3799318620698	394.38392400792105	394.37682050709986	394.3998772680188	394.3768243997132	394.3780647362989	394.373155792048	394.4016084799126	394.37315579250264	394.37316911984203	394.3720305659645	394.3720305659645	394.3720305659645	394.3720305659645	394.37346000445	394.4008633688989	394.3734600113266	394.37353405212565	394.37272918537894	394.40212691244255	394.3727291854492	394.37273578469865	394.3721948622853
408	394.2385081938008	394.26252475235356	394.2385102082494	394.239642698133	394.2370686134717	394.26316127358314	394.2370687013461	394.23730398114014	394.2356453182383	394.26455904713123	394.2356453184349	394.2356550597516	394.2348015864813	394.24454549138704	394.2348015864813	394.2348015875257	394.23476144667717	394.23476144667717	394.23476144667717	394.23476144667717	394.24473044055713	394.26189844002397	394.245166660112	394.2508331111907	394.24255965532905	394.26207897496283	394.24264888300917	394.2466352240091	394.2395418591707	394.26254911499416	394.23954574570826	394.24078402959327	394.2358835644699	394.2642942914916	394.23588356492337	394.2358968548667	394.23476144667717	394.23476144667717	394.23476144667717	394.23476144667717	394.2361870958627	394.2635178148301	394.23618710272376	394.23626096789076	394.23545805404467	394.26478460147985	394.2354580541147	394.2354646318886	394.23492573442394
409	394.1100868088424	394.13405373556304	394.11008882007525	394.11121943212777	394.1086495789425	394.1346790272132	394.1086496666536	394.10888448592533	394.107229189303	394.136084378758	394.1072291894989	394.1072389024696	394.1063887726618	394.11651692588686	394.1063887726618	394.10638877370104	394.10634780400335	394.10634780400335	394.10634780400335	394.10634780400335	394.1163007404305	394.13344108372786	394.1167364105009	394.12239532931216	394.11413266765214	394.1336175472009	394.11422177630493	394.1182024986322	394.11111894412124	394.1340779398489	394.11112282477677	394.1123591210936	394.1074668668275	394.1358329323557	394.10746686728	394.10748012098384	394.10634780400335	394.10634780400335	394.10634780400335	394.10634780400335	394.10776973844634	394.13502924099225	394.1077697452922	394.10784344029133	394.10704241864573	394.136297209849	394.1070424187154	394.10704897567547	394.1065120409267
410	393.99044802600196	394.01436662882634	393.99045003412243	393.99157882858174	393.9890130710463	394.0149806936589	393.9890131585993	393.9892475319479	393.98759549512727	394.016390868762	393.9875954953227	393.98760518082923	393.98675828849144	393.9972384325846	393.98675828849144	393.98675828952435	393.98671655938824	393.98671655938824	393.98671655938824	393.98671655938824	393.99665391495256	394.0137674228295	393.99708905368243	394.002740687278	393.9944884649646	394.01393988872445	393.9945774584913	393.99855274518234	393.99147868076716	394.0143906531847	393.9914825557307	393.99271692841745	393.9878326217779	394.01615171757174	393.98783262222935	393.9878458408242	393.98671655938824	393.98671655938824	393.98671655938824	393.98671655938824	393.9881348544083	394.0153245842156	393.9881348612395	393.9882083914165	393.98740920259604	394.0165918393245	393.98740920266556	393.98741573945745	393.9868807067252
411	393.8795208576338	393.90339243235456	393.87952286274356	393.88064989870725	393.8780881035549	393.9039952922291	393.87808819095477	393.8783221326802	393.8766732513992	393.9054138722695	393.876673251594	393.87668291049795	393.8758391529499	393.8870817657649	393.8758391529499	393.87583915398307	393.875796727082	393.875796727082	393.875796727082	393.875796727082	393.885718971961	393.9028064541273	393.88615359720643	393.8917981885596	393.88355605651765	393.90297499652996	393.88364493875486	393.8876149696999	393.88055008058353	393.90341625738097	393.880553950042	393.88178646184747	393.8769098446153	393.9051858820091	393.8769098450656	393.8769230296558	393.875796727082	393.875796727082	393.875796727082	393.875796727082	393.877211458598	393.90433287085204	393.87721146541514	393.8772848359989	393.8764874219348	393.9055999602959	393.8764874220041	393.8764939392586	393.8759607493454
412	393.7772364087604	393.80106223818893	393.77723841095906	393.7783637463923	393.7758057828988	393.8016539279711	393.77580587015046	393.7760393942567	393.77439356644237	393.80307784314203	393.77439356663666	393.77440319977904	393.7735624774251	393.78548632668867	393.7735624774251	393.7735624784562	393.7735194141335	393.7735194141335	393.7735194141335	393.7735194141335	393.7834270119546	393.8004892668433	393.7838611412825	393.7894989292803	393.7812665442303	393.8006539599106	393.7813553189499	393.7853202708957	393.77826424771615	393.80108584612657	393.77826811185264	393.7794988243436	393.774629643275	393.80286023091963	393.77462964372427	393.7746427953884	393.7735194141335	393.7735194141335	393.7735194141335	393.7735194141335	393.77493065851286	393.80198521700703	393.77493066531616	393.7750038814209	393.77420818533125	393.8032502580063	393.7742081854004	393.7742146837327	393.7736832789125
413	393.68352786571495	393.7073092189327	393.68352986510024	393.6846535568446	393.68209929680853	393.70788978779524	393.68209938391703	393.68233250411583	393.6806896298559	393.7093162954278	393.68068963004964	393.68069923825163	393.6798614543947	393.6923971056837	393.6798614543947	393.6798614554217	393.67981780901914	393.67981780901914	393.67981780901914	393.67981780901914	393.689711216745	393.70674903131544	393.6901448674326	393.6957760868771	393.68755311133816	393.7069099491579	393.6876417822476	393.69160182880603	393.68455436762514	393.70733259376766	393.68455822661986	393.68578720018866	393.68092520697394	393.70910835003156	393.6809252074221	393.6809383272138	393.67981780901914	393.67981780901914	393.67981780901914	393.67981780901914	393.6812256429375	393.7082148173931	393.6812256497276	393.68129871635404	393.680504682724	393.7094761110365	393.6805046827929	393.6805111628033	393.6799814867903
414	393.5983304762611	393.6220686079531	393.5983324729288	393.59945457671273	393.59690389443267	393.6226381181785	393.59690398140276	393.5971367111176	393.5954966926308	393.6240647599923	393.5954966928241	393.5955062768873	393.59467133757363	393.6077588769587	393.59467133757363	393.59467133859516	393.5946271617497	393.5946271617497	393.5946271617497	393.5946271617497	393.6045068295848	393.6215209791614	393.60494001861935	393.6105649002365	393.60235100251896	393.6216781957337	393.602439573261	393.60639488492217	393.5993556872066	393.6220917353021	393.5993595412362	393.60058683511124	393.59573178632746	393.62386583114454	393.5957317867747	393.59574487572297	393.5946271617497	393.5946271617497	393.5946271617497	393.5946271617497	393.5960316620617	393.62295692564606	393.59603166883903	393.5961045908765	393.59531216543775	393.62421293771536	393.5953121655064	393.5953186277808	393.5947906256986
415	393.52158152336983	393.54527767323367	393.5215835174141	393.52270408786455	393.52015686011407	393.5458361990899	393.5201569469504	393.5203892993202	393.51875204092545	393.5472607654919	393.5187520411183	393.5187616018251	393.5179294157144	393.53151661591886	393.5179294157144	393.51792941672954	393.51788475763556	393.51788475763556	393.51788475763556	393.51788475763556	393.5277511289516	393.544742377095	393.52818387303114	393.53380264348516	393.525597497673	393.54489596609557	393.5256859718263	393.5296367159767	393.5226054885703	393.54530054023775	393.52260933780803	393.5238350100648	393.51898666712464	393.54707025535004	393.5189866675709	393.5189997266805	393.51788475763556	393.51788475763556	393.51788475763556	393.51788475763556	393.51928600125547	393.54614882828605	393.5192860080203	393.5193587902486	393.5185679199583	393.5473981727363	393.5185679200267	393.5185743651366	393.51804798348815
416	393.45322029432737	393.47687568655084	393.45322228584047	393.4543413764949	393.45179748249524	393.47742331323633	393.45179756920237	393.4520295570855	393.45039496517063	393.4788438140823	393.450394965363	393.4504045034768	393.4495749817306	393.4636158778731	393.4495749817306	393.4495749827388	393.44952988638363	393.44952988638363	393.44952988638363	393.44952988638363	393.4593833976615	393.4763524960685	393.4598157131957	393.46542859511004	393.45723188103545	393.47650253084674	393.45732026211465	393.4612666030584	393.4542430581482	393.4768982818691	393.454246902764	393.4554710103368	393.4506291394333	393.4786655776744	393.45062913987874	393.45064217013044	393.44952988638363	393.44952988638363	393.44952988638363	393.44952988638363	393.4509279501744	393.47772981399805	393.45092795692716	393.45100060401813	393.45021123703776	393.47897123891084	393.4502112371061	393.45021766560893	393.4496928522462
417	393.39318804645444	393.4168038892578	393.39319003552663	393.3943076988465	393.3917670202374	393.4173407119111	393.3917671068199	393.3919987427988	393.3903667257875	393.4187553523184	393.3903667259795	393.3903762422456	393.3895492984302	393.4040030783283	393.3895492984302	393.389549299431	393.3895038078067	393.3895038078067	393.3895038078067	393.3895038078067	393.3993448885939	393.41629257702436	393.39977679170534	393.4053840036879	393.39719540689873	393.4164391304953	393.39728369835484	393.4012257973384	393.3942096524148	393.4168262027744	393.39421349257543	393.3954360912702	393.3906004633182	393.4185883302567	393.3906004637627	393.39061346611425	393.3895038078067	393.3895038078067	393.3895038078067	393.3895038078067	393.39089876847777	393.41764113951376	393.390898775219	393.39097129173854	393.3901833774127	393.41887351502015	393.3901833774808	393.39018978992044	393.38966649401516
418	393.34142797042034	393.36500545565707	393.3414299571401	393.3425462445242	393.340008665334	393.3655315784288	393.3400087517962	393.34024004818167	393.3386105165005	393.3669387385518	393.3386105166922	393.33862001183763	393.33779556183896	393.3526256980208	393.33779556183896	393.33779556283207	393.3377497151283	393.3377497151283	393.3377497151283	393.3377497151283	393.3475787880103	393.3645057942373	393.34801029453615	393.35361205120887	393.34543126292937	393.3646489388032	393.34551946815054	393.34945748339015	393.34244846120197	393.36502747849977	393.3424522970706	393.34367344157897	393.3388438321539	393.3667820035711	393.33884383259755	393.3388568079836	393.3377497151283	393.3377497151283	393.3377497151283	393.3377497151283	393.339141649142	393.36582599307815	393.339141655872	393.3392140462822	393.3384275351166	393.3670483008618	393.33842753518456	393.3384339320913	393.33791210410544
419	393.29788515190387	393.32142545471686	393.297887136358	393.2990020981571	393.2964675047705	393.32194098989885	393.29646759111677	393.2966985599522	393.2950714259974	393.3233392078308	393.29507142618866	393.29508090092304	393.2942588628695	393.3094324304456	393.2942588628695	393.2942588638549	393.29421269663544	393.29421269663544	393.29421269663544	393.29421269663544	393.3040301772196	393.3209372170012	393.30446130271326	393.3100578147456	393.3018845318319	393.3210770244803	393.3019726541438	393.3059067408556	393.2989045693601	393.32144717917225	393.2989084010972	393.30012814501015	393.29530433428465	393.3231919406305	393.2953043347275	393.29531728406056	393.29421269663544	393.29421269663544	393.29421269663544	393.29421269663544	393.29560168011983	393.3222294562535	393.2956016868391	393.29567395549986	393.29488879914004	393.32344078033196	393.2948887992079	393.29489518109904	393.29437477275565
420	393.262506532177	393.28601081070457	393.2625085144505	393.2636221999815	393.26109048110766	393.28651587791467	393.2610905673422	393.2613212204078	393.2596963985113	393.28790383506856	393.25969639870226	393.2597058537176	393.25888614791086	393.2743732855027	393.25888614791086	393.25888614888856	393.25883969625386	393.25883969625386	393.25883969625386	393.25883969625386	393.26864599316434	393.28553377023604	393.2690767528982	393.2746682270437	393.26650215193433	393.2856703117967	393.2665901946006	393.27052050503255	393.2635249173427	393.2860322301386	393.2635287451053	393.26474714092836	393.25992891360715	393.28776530504314	393.2599289140492	393.2599418382198	393.25883969625386	393.25883969625386	393.25883969625386	393.25883969625386	393.2602258049237	393.2867984646377	393.26022581163255	393.26029796280375	393.25951411401337	393.2879979831871	393.25951411408107	393.259520481461	393.25900144571585
421	393.23524086805037	393.2587102631795	393.2352428482265	393.23635530578804	393.23382635242626	393.25920498915673	393.23382643855325	393.2340567873711	393.2324341937664	393.2605845507496	393.23243419395686	393.2324436299284	393.2316261787787	393.2477294572208	393.2316261787787	393.2316261797499	393.2315794734863	393.2315794734863	393.2315794734863	393.2315794734863	393.24137498837035	393.2582441944545	393.2418053973379	393.2473920364736	393.23923287713586	393.2583775405561	393.2393208433589	393.2432475268247	393.2362582611521	393.25873137200944	393.23626208509415	393.2374791842624	393.23266632951504	393.26045435269026	393.23266632995643	393.2326792298335	393.2315794734863	393.2315794734863	393.2315794734863	393.2315794734863	393.2329627825702	393.2594817679364	393.232962789269	393.2330348271121	393.2322522397513	393.2606687459771	393.2322522398188	393.23225859317944	393.2317408841926
422	393.21603869151784	393.23947432668155	393.2160406696783	393.21715194656576	393.2146256519717	393.2399588433835	393.21462573799505	393.2148557938333	393.21323534662105	393.24132856179244	393.2132353468112	393.21324476439764	393.21242949236375	393.22908299474875	393.21242949236375	393.2124294933284	393.21238256305065	393.21238256305065	393.21238256305065	393.21238256305065	393.2221676905938	393.2390190054258	393.2225977635122	393.2281797666809	393.22002723655294	393.2391492257651	393.22011512947455	393.2240383323892	393.2170551319844	393.239495120206	393.2170589522568	393.2182748051506	393.2134671165434	393.2412060693152	393.21346711698413	393.2134799934157	393.21238256305065	393.21238256305065	393.21238256305065	393.21238256305065	393.2137631472242	393.2402298897269	393.2137631539133	393.21383508249346	393.21305371149725	393.24140367252664	393.21305371156467	393.21306005138547	393.21254362449383
423	393.2048522693565	393.22825525037115	393.2048542455811	393.20596438810253	393.203440647753	393.22872969494665	393.20344073367664	393.20367050755414	393.2020521266681	393.2300882995995	393.20205212685795	393.20206152670164	393.2012483602349	393.2183954388565	393.2012483602349	393.20124836119277	393.20120123447293	393.20120123447293	393.20120123447293	393.20120123447293	393.210976362423	393.2278104537934	393.21140611373653	393.2169836761907	393.2088374941208	393.22793761725563	393.20892531682284	393.2128451827398	393.2058677958298	393.2282757247572	393.2058716125804	393.2070862685413	393.20228354396784	393.22997294440574	393.2022835444078	393.2022963982215	393.20120123447293	393.20120123447293	393.20120123447293	393.20120123447293	393.2025791677982	393.22899508716966	393.202579174478	393.202650997766	393.20187079912273	393.2301550942517	393.20187079919003	393.2018771259386	393.20136193762823
424	393.20163556287673	393.22500697781766	393.20163753724376	393.2027465907358	393.2002253022931	393.22547149197936	393.20022538812105	393.2004548908118	393.1988384979843	393.2268178661995	393.19883849817387	393.1988478809014	393.1980367483919	393.215628234032	393.1980367483919	393.1980367493429	393.1979894518322	393.1979894518322	393.1979894518322	393.1979894518322	393.2077549610319	393.22457248484125	393.2081844049143	393.2137577181628	393.20561760834516	393.22469665945664	393.2057053638503	393.2096220334996	393.2026502132232	393.22502713003803	393.20265402659686	393.2038675339437	393.1990695755544	393.22670912949957	393.19906957599375	393.1990824079968	393.1979894518322	393.1979894518322	393.1979894518322	393.1979894518322	393.19936480770264	393.2257313108645	393.1993648143734	393.1994365362475	393.19865746697747	393.22687703053214	393.19865746704465	393.1986637811767	393.198149789056
425	393.2063441879726	393.2296851070845	393.2063461605586	393.20745416940247	393.20493523267896	393.2301398365235	393.2049353184148	393.2051645604528	393.2035500791806	393.23147299844936	393.20355007936985	393.2035594455922	393.2027502773177	393.22074307355047	393.2027502773177	393.20275027826193	393.2027028338049	393.2027028338049	393.2027028338049	393.2027028338049	393.21245909823136	393.22926069855885	393.21288824858925	393.2184575004456	393.2103231923534	393.2293819514636	393.21041088362597	393.21432449495353	393.20735799929446	393.2297049348583	393.207361809433	393.20857421547873	393.2037808296098	393.23137040412956	393.20378083004846	393.2037936410286	393.2027028338049	393.2027028338049	393.2027028338049	393.2027028338049	393.2040756848951	393.23039416499984	393.2040756915572	393.20414731580496	393.20336933393935	393.2315251493065	393.20336933400637	393.2033756359663	393.20286279873926
426	393.20427412873414	393.2275856043744	393.2042760996142	393.2053831072517	393.2028664241732	393.22803069821464	393.20286650982075	393.2030955015043	393.2014828570139	393.22934978506794	393.20148285720285	393.201492207516	393.2006849355925	393.21904092617433	393.2006849355925	393.2006849365301	393.2006373672723	393.2006373672723	393.2006373672723	393.2006373672723	393.21038475408363	393.22717106326706	393.21081362456005	393.21637899919165	393.2082502275082	393.22728946066866	393.2083378574548	393.2122485456629	393.2052871373813	393.2276051061348	393.20529094442367	393.2065022954913	393.20171329259324	393.22925537328763	393.2017132930312	393.2017260837568	393.2006373672723	393.2006373672723	393.2006373672723	393.2006373672723	393.202007785493	393.22827962105816	393.2020077921468	393.20207932246694	393.2013023870265	393.2293960537313	393.2013023870934	393.20130867731433	393.2007969547546
427	393.19648999585456	393.2197728844527	393.1964919650866	393.19759800531847	393.1950834997203	393.22020849754756	393.1950835852824	393.1953123348994	393.19370146660566	393.2215127630297	393.1937014667943	393.1937108017095	393.1929053658657	393.211590496746	393.1929053658657	393.1929053667967	393.1928576934987	393.1928576934987	393.1928576934987	393.1928576934987	393.2025964863773	393.2193679930189	393.20302508690503	393.20858672029726	393.20046329006186	393.21948360108297	393.2005508608306	393.20445872722985	393.1975022293892	393.21979205934167	393.1975060334414	393.19871636531616	393.19393159757607	393.2214258208394	393.1939315980134	393.19394436913774	393.1928576934987	393.1928576934987	393.1928576934987	393.1928576934987	393.1942257399659	393.2204521026058	393.19422574661166	393.1942971860683	393.19352126297935	393.22155358634	393.19352126304614	393.1935275419037	393.1930168985498
428	393.1838229413318	393.20707797649675	393.183824908963	393.1849300095703	393.18241761895877	393.2075042672105	393.182417704438	393.1826462190047	393.1810370753244	393.2087930635609	393.18103707551273	393.18104639548545	393.18024274064976	393.19922636074756	393.18024274064976	393.1802427415742	393.18019498364487	393.18019498364487	393.18019498364487	393.18019498364487	393.1899254145442	393.20668251817006	393.19035375278014	393.1959117512681	393.18779351076836	393.2067954024778	393.1878810240405	393.1917861490108	393.18483442187244	393.2070968242716	393.18483822301994	393.1860475649225	393.1812669106065	393.20871296243524	393.1812669110433	393.18127966314444	393.18019498364487	393.18019498364487	393.18019498364487	393.18019498364487	393.1815607127012	393.20774264419384	393.18156071933913	393.18163207058876	393.18085713021986	393.20882884777893	393.18085713028654	393.180863398118	393.18035380173217
429	393.1669253938429	393.19015323454596	393.16692735991404	393.1680315450344	393.1655212151818	393.19057036351967	393.1655213005802	393.1657495863273	393.16414212126466	393.1918431290847	393.16414212145264	393.16415142690187	393.1633495015833	393.1826038511143	393.1633495015833	393.1633495025014	393.16330167803244	393.16330167803244	393.16330167803244	393.16330167803244	393.17302394800413	393.18976699492407	393.17345203026684	393.17900648266095	393.1708933056992	393.1898772201917	393.17098076287994	393.17488321435746	393.1679361402547	393.19017175550516	393.1679399385706	393.1691483157637	393.1643716689409	393.19176930962055	393.1643716693771	393.1643844029843	393.16330167803244	393.16330167803244	393.16330167803244	393.16330167803244	393.1646651399143	393.19080360333356	393.16466514654473	393.1647364119868	393.1639624275215	393.191874252916	393.163962427588	393.1639686847054	393.16346010524234
430	393.1463130046481	393.1695142656857	393.1463149691963	393.1474182608297	393.14490994234967	393.16992239495994	393.1449100276693	393.1451380903504	393.14353226132977	393.1711786443433	393.1435322615175	393.1435415528379	393.14274130808786	393.16224111142793	393.14274130808786	393.14274130899975	393.1426934348133	393.1426934348133	393.1426934348133	393.1426934348133	393.15240772717743	393.16913703316334	393.15283555904017	393.15838654429535	393.1502783189743	393.16924466306705	393.1503657213135	393.1542655601601	393.14732303392964	393.1695324606091	393.14732682948005	393.14853426491896	393.1437615289506	393.1711106043874	393.14376152938627	393.1437742449971	393.1426934348133	393.1426934348133	393.1426934348133	393.1426934348133	393.14405467733036	393.170150589229	393.14405468395336	393.14412586582523	393.143352812228	393.1712054614226	393.14335281229444	393.1433590589926	393.14285146793907
431	393.1223966421102	393.1455719126179	393.12239860517025	393.12350102409687	393.12099467035733	393.1459712051386	393.1209947556001	393.12122260068014	393.1196183672202	393.14721204792977	393.11961836740767	393.11962764497736	393.1188290337431	393.1387985210792	393.1188290337431	393.11882903464914	393.1187811263529	393.1187811263529	393.1187811263529	393.1187811263529	393.12848761470667	393.1452034787832	393.12891520135776	393.1344627932382	393.1263594151414	393.14530857585453	393.126446763807	393.1303440470783	393.12340597023774	393.14558978273004	393.12340976308485	393.12461627842356	393.11984736199247	393.1471496657846	393.11984736242755	393.1198600605179	393.1187811263529	393.1187811263529	393.1187811263529	393.1187811263529	393.12014019590083	393.146194445722	393.1201402025166	393.12021130295216	393.11943915633356	393.1472333620592	393.1194391563998	393.11944539296155	393.11893876292686
432	393.0955067886108	393.11865664266	393.0955087502167	393.09661031652576	393.09410588244594	393.11904726151204	393.09410596761376	393.09433360037826	393.0927309233238	393.12027215270626	393.092730923511	393.0927401876959	393.09194316443416	393.11233039438633	393.09194316443416	393.09194316533444	393.09189523738314	393.09189523738314	393.09189523738314	393.09189523738314	393.10159409018775	393.1182968025323	393.10202143663673	393.10756570638887	393.0994670746741	393.11839942810116	393.0995543707943	393.1034491536149	393.09651543102336	393.1186741895636	393.0965192212273	393.09772483739755	393.09295965222015	393.1202149736598	393.0929596526547	393.09297233368534	393.09189523738314	393.09189523738314	393.09189523738314	393.09189523738314	393.0932521795145	393.11926564054477	393.0932521861232	393.09332320718676	393.09255194443404	393.1202884629059	393.09255194450014	393.09255817119913	393.09205247567087
433	393.0659121421111	393.08903714417386	393.06591410229584	393.06701483566206	393.0645122770849	393.089419252384	393.06451236217947	393.06473978779223	393.06313862890795	393.09062773680995	393.06313862909496	393.06314788025117	393.062352400711	393.0831125748887	393.062352400711	393.06235240160566	393.06230446736225	393.06230446736225	393.06230446736225	393.06230446736225	393.07199585031333	393.08868569633887	393.0724229614978	393.0779639792328	393.06986999461344	393.0887859105059	393.0699572392982	393.07384957583366	393.0669201139622	393.0890543698271	393.06692390158184	393.0681286390954	393.06336709872556	393.0905753484899	393.0633670991597	393.06337976357895	393.06230446736225	393.06230446736225	393.06230446736225	393.06230446736225	393.06365932707246	393.0896328619209	393.0636593336743	393.0637302773791	393.0629598759584	393.0906394886845	393.0629598760245	393.06296609312676	393.0624613063353
434	393.0338337998713	393.05693450706104	393.03383575866746	393.03493567846857	393.0324349518938	393.0573082673157	393.0324350369169	393.032662260445	393.0310625822369	393.05849996738374	393.0310625824237	393.03107182089883	393.03027784201123	393.05137192190887	393.03027784201123	393.0302778429004	393.03022991469857	393.03022991469857	393.03022991469857	393.03022991469857	393.0399139917023	393.0565912537387	393.0403408725312	393.0458787077956	393.0377892717092	393.05668911536833	393.0378764660595	393.0417664099206	393.03484111613454	393.05695141374554	393.0348449012281	393.03604878030444	393.0312907996241	393.0584519935671	393.03129080005766	393.0313034483037	393.03022991469857	393.03022991469857	393.03022991469857	393.03022991469857	393.0315827365328	393.05751719917777	393.031582743128	393.03165361144397	393.0308840493114	393.05850756190864	393.0308840493773	393.03089025714246	393.03038635399315
435	392.9994560758677	393.0225330382415	392.9994580333075	393.00055715864596	392.99805822118117	393.02289861265615	392.9980583061347	392.99828533255385	392.99668709822845	393.0240732184776	392.996687098415	392.9966963245482	392.99590380438065	393.0172974476686	392.99590380438065	392.99590380526445	392.99585589446957	392.99585589446957	392.99585589446957	392.99585589446957	393.00553282778014	393.0221977853124	393.00595948313975	393.01149420499763	393.00340921948896	393.0222933520366	393.00349636459816	393.0073839689033	393.0004627513541	393.0225496285332	393.0004665339791	393.00166957456844	392.99691506969157	393.024029314184	392.99691507012466	392.99692770262527	392.99585589446957	392.99585589446957	392.99585589446957	392.99585589446957	392.99720672252204	393.02310295830455	392.9972067291107	392.997277523967	392.99650877954446	393.0240770188518	392.9965087796103	392.9965149782915	392.99601193433807
436	392.96293475386796	392.9859885136453	392.96293670998307	392.9640350596544	392.961537869088	392.9863460635696	392.96153795397345	392.9617647881631	392.96016796166316	392.98750332484315	392.9601679618495	392.9601771759718	392.9593860737192	392.9810488065932	392.9593860737192	392.9593860745978	392.9593381916658	392.9593381916658	392.9593381916658	392.9593381916658	392.96900814155345	392.98566107065045	392.9694345762922	392.97496625313295	392.9668856211384	392.98575439888083	392.96697271808864	392.9708580353344	392.9639408031934	392.9860047903934	392.9639445834066	392.9651468051538	392.96039569356327	392.9874645668792	392.9603956939958	392.96040831116864	392.9593381916658	392.9593381916658	392.9593381916658	392.9593381916658	392.9606870695203	392.98654591399895	392.96068707610254	392.960757799386	392.9599898515744	392.98750366191064	392.9599898516402	392.9599960414841	392.9594938329259
[truncated: 299 more rows]
[truncated: 271 more columns]
