# Supplementary material for: The Value of Reversible Carbon Storage in a Zero-Emissions World
Source: Environ Sci Technol. 2026 Jun 7;60(24):17281–90. doi: 10.1021/acs.est.6c00333 (PMC13296497; doi:10.1021/acs.est.6c00333)
Supplement: Supplementary file 1 [file es6c00333_si_001.zip › experimentSSP245.csv]

	0	1	2	3	4	5	6	7	8	9	10	11	12	13	14	15	16	17	18	19	20	21	22	23	24	25	26	27	28	29	30	31	32	33	34	35	36	37	38	39	40	41	42	43	44	45	46	47	48
0	278.0515533787726	278.0515533787726	278.0515533787726	278.0515533787726	278.0515533787726	278.0515533787726	278.0515533787726	278.0515533787726	278.0515533787726	278.0515533787726	278.0515533787726	278.0515533787726	278.0515533787726	278.0515533787726	278.0515533787726	278.0515533787726	278.0515533787726	278.0515533787726	278.0515533787726	278.0515533787726	278.0515533787726	278.0515533787726	278.0515533787726	278.0515533787726	278.0515533787726	278.0515533787726	278.0515533787726	278.0515533787726	278.0515533787726	278.0515533787726	278.0515533787726	278.0515533787726	278.0515533787726	278.0515533787726	278.0515533787726	278.0515533787726	278.0515533787726	278.0515533787726	278.0515533787726	278.0515533787726	278.0515533787726	278.0515533787726	278.0515533787726	278.0515533787726	278.0515533787726	278.0515533787726	278.0515533787726	278.0515533787726	278.0515533787726
1	278.0909789653634	278.0909789653634	278.0909789653634	278.0909789653634	278.0909789653634	278.0909789653634	278.0909789653634	278.0909789653634	278.0909789653634	278.0909789653634	278.0909789653634	278.0909789653634	278.0909789653634	278.0909789653634	278.0909789653634	278.0909789653634	278.0909789653634	278.0909789653634	278.0909789653634	278.0909789653634	278.0909789653634	278.0909789653634	278.0909789653634	278.0909789653634	278.0909789653634	278.0909789653634	278.0909789653634	278.0909789653634	278.0909789653634	278.0909789653634	278.0909789653634	278.0909789653634	278.0909789653634	278.0909789653634	278.0909789653634	278.0909789653634	278.0909789653634	278.0909789653634	278.0909789653634	278.0909789653634	278.0909789653634	278.0909789653634	278.0909789653634	278.0909789653634	278.0909789653634	278.0909789653634	278.0909789653634	278.0909789653634	278.0909789653634
2	278.12638340107054	278.12638340107054	278.12638340107054	278.12638340107054	278.12638340107054	278.12638340107054	278.12638340107054	278.12638340107054	278.12638340107054	278.12638340107054	278.12638340107054	278.12638340107054	278.12638340107054	278.12638340107054	278.12638340107054	278.12638340107054	278.12638340107054	278.12638340107054	278.12638340107054	278.12638340107054	278.12638340107054	278.12638340107054	278.12638340107054	278.12638340107054	278.12638340107054	278.12638340107054	278.12638340107054	278.12638340107054	278.12638340107054	278.12638340107054	278.12638340107054	278.12638340107054	278.12638340107054	278.12638340107054	278.12638340107054	278.12638340107054	278.12638340107054	278.12638340107054	278.12638340107054	278.12638340107054	278.12638340107054	278.12638340107054	278.12638340107054	278.12638340107054	278.12638340107054	278.12638340107054	278.12638340107054	278.12638340107054	278.12638340107054
3	278.15999837456	278.15999837456	278.15999837456	278.15999837456	278.15999837456	278.15999837456	278.15999837456	278.15999837456	278.15999837456	278.15999837456	278.15999837456	278.15999837456	278.15999837456	278.15999837456	278.15999837456	278.15999837456	278.15999837456	278.15999837456	278.15999837456	278.15999837456	278.15999837456	278.15999837456	278.15999837456	278.15999837456	278.15999837456	278.15999837456	278.15999837456	278.15999837456	278.15999837456	278.15999837456	278.15999837456	278.15999837456	278.15999837456	278.15999837456	278.15999837456	278.15999837456	278.15999837456	278.15999837456	278.15999837456	278.15999837456	278.15999837456	278.15999837456	278.15999837456	278.15999837456	278.15999837456	278.15999837456	278.15999837456	278.15999837456	278.15999837456
4	278.19252879559855	278.19252879559855	278.19252879559855	278.19252879559855	278.19252879559855	278.19252879559855	278.19252879559855	278.19252879559855	278.19252879559855	278.19252879559855	278.19252879559855	278.19252879559855	278.19252879559855	278.19252879559855	278.19252879559855	278.19252879559855	278.19252879559855	278.19252879559855	278.19252879559855	278.19252879559855	278.19252879559855	278.19252879559855	278.19252879559855	278.19252879559855	278.19252879559855	278.19252879559855	278.19252879559855	278.19252879559855	278.19252879559855	278.19252879559855	278.19252879559855	278.19252879559855	278.19252879559855	278.19252879559855	278.19252879559855	278.19252879559855	278.19252879559855	278.19252879559855	278.19252879559855	278.19252879559855	278.19252879559855	278.19252879559855	278.19252879559855	278.19252879559855	278.19252879559855	278.19252879559855	278.19252879559855	278.19252879559855	278.19252879559855
5	278.22428574815126	278.22428574815126	278.22428574815126	278.22428574815126	278.22428574815126	278.22428574815126	278.22428574815126	278.22428574815126	278.22428574815126	278.22428574815126	278.22428574815126	278.22428574815126	278.22428574815126	278.22428574815126	278.22428574815126	278.22428574815126	278.22428574815126	278.22428574815126	278.22428574815126	278.22428574815126	278.22428574815126	278.22428574815126	278.22428574815126	278.22428574815126	278.22428574815126	278.22428574815126	278.22428574815126	278.22428574815126	278.22428574815126	278.22428574815126	278.22428574815126	278.22428574815126	278.22428574815126	278.22428574815126	278.22428574815126	278.22428574815126	278.22428574815126	278.22428574815126	278.22428574815126	278.22428574815126	278.22428574815126	278.22428574815126	278.22428574815126	278.22428574815126	278.22428574815126	278.22428574815126	278.22428574815126	278.22428574815126	278.22428574815126
6	278.2556368157096	278.2556368157096	278.2556368157096	278.2556368157096	278.2556368157096	278.2556368157096	278.2556368157096	278.2556368157096	278.2556368157096	278.2556368157096	278.2556368157096	278.2556368157096	278.2556368157096	278.2556368157096	278.2556368157096	278.2556368157096	278.2556368157096	278.2556368157096	278.2556368157096	278.2556368157096	278.2556368157096	278.2556368157096	278.2556368157096	278.2556368157096	278.2556368157096	278.2556368157096	278.2556368157096	278.2556368157096	278.2556368157096	278.2556368157096	278.2556368157096	278.2556368157096	278.2556368157096	278.2556368157096	278.2556368157096	278.2556368157096	278.2556368157096	278.2556368157096	278.2556368157096	278.2556368157096	278.2556368157096	278.2556368157096	278.2556368157096	278.2556368157096	278.2556368157096	278.2556368157096	278.2556368157096	278.2556368157096	278.2556368157096
7	278.2865150461188	278.2865150461188	278.2865150461188	278.2865150461188	278.2865150461188	278.2865150461188	278.2865150461188	278.2865150461188	278.2865150461188	278.2865150461188	278.2865150461188	278.2865150461188	278.2865150461188	278.2865150461188	278.2865150461188	278.2865150461188	278.2865150461188	278.2865150461188	278.2865150461188	278.2865150461188	278.2865150461188	278.2865150461188	278.2865150461188	278.2865150461188	278.2865150461188	278.2865150461188	278.2865150461188	278.2865150461188	278.2865150461188	278.2865150461188	278.2865150461188	278.2865150461188	278.2865150461188	278.2865150461188	278.2865150461188	278.2865150461188	278.2865150461188	278.2865150461188	278.2865150461188	278.2865150461188	278.2865150461188	278.2865150461188	278.2865150461188	278.2865150461188	278.2865150461188	278.2865150461188	278.2865150461188	278.2865150461188	278.2865150461188
8	278.317072867464	278.317072867464	278.317072867464	278.317072867464	278.317072867464	278.317072867464	278.317072867464	278.317072867464	278.317072867464	278.317072867464	278.317072867464	278.317072867464	278.317072867464	278.317072867464	278.317072867464	278.317072867464	278.317072867464	278.317072867464	278.317072867464	278.317072867464	278.317072867464	278.317072867464	278.317072867464	278.317072867464	278.317072867464	278.317072867464	278.317072867464	278.317072867464	278.317072867464	278.317072867464	278.317072867464	278.317072867464	278.317072867464	278.317072867464	278.317072867464	278.317072867464	278.317072867464	278.317072867464	278.317072867464	278.317072867464	278.317072867464	278.317072867464	278.317072867464	278.317072867464	278.317072867464	278.317072867464	278.317072867464	278.317072867464	278.317072867464
9	278.3474231120619	278.3474231120619	278.3474231120619	278.3474231120619	278.3474231120619	278.3474231120619	278.3474231120619	278.3474231120619	278.3474231120619	278.3474231120619	278.3474231120619	278.3474231120619	278.3474231120619	278.3474231120619	278.3474231120619	278.3474231120619	278.3474231120619	278.3474231120619	278.3474231120619	278.3474231120619	278.3474231120619	278.3474231120619	278.3474231120619	278.3474231120619	278.3474231120619	278.3474231120619	278.3474231120619	278.3474231120619	278.3474231120619	278.3474231120619	278.3474231120619	278.3474231120619	278.3474231120619	278.3474231120619	278.3474231120619	278.3474231120619	278.3474231120619	278.3474231120619	278.3474231120619	278.3474231120619	278.3474231120619	278.3474231120619	278.3474231120619	278.3474231120619	278.3474231120619	278.3474231120619	278.3474231120619	278.3474231120619	278.3474231120619
10	278.37765840920326	278.37765840920326	278.37765840920326	278.37765840920326	278.37765840920326	278.37765840920326	278.37765840920326	278.37765840920326	278.37765840920326	278.37765840920326	278.37765840920326	278.37765840920326	278.37765840920326	278.37765840920326	278.37765840920326	278.37765840920326	278.37765840920326	278.37765840920326	278.37765840920326	278.37765840920326	278.37765840920326	278.37765840920326	278.37765840920326	278.37765840920326	278.37765840920326	278.37765840920326	278.37765840920326	278.37765840920326	278.37765840920326	278.37765840920326	278.37765840920326	278.37765840920326	278.37765840920326	278.37765840920326	278.37765840920326	278.37765840920326	278.37765840920326	278.37765840920326	278.37765840920326	278.37765840920326	278.37765840920326	278.37765840920326	278.37765840920326	278.37765840920326	278.37765840920326	278.37765840920326	278.37765840920326	278.37765840920326	278.37765840920326
11	278.4080394364149	278.4080394364149	278.4080394364149	278.4080394364149	278.4080394364149	278.4080394364149	278.4080394364149	278.4080394364149	278.4080394364149	278.4080394364149	278.4080394364149	278.4080394364149	278.4080394364149	278.4080394364149	278.4080394364149	278.4080394364149	278.4080394364149	278.4080394364149	278.4080394364149	278.4080394364149	278.4080394364149	278.4080394364149	278.4080394364149	278.4080394364149	278.4080394364149	278.4080394364149	278.4080394364149	278.4080394364149	278.4080394364149	278.4080394364149	278.4080394364149	278.4080394364149	278.4080394364149	278.4080394364149	278.4080394364149	278.4080394364149	278.4080394364149	278.4080394364149	278.4080394364149	278.4080394364149	278.4080394364149	278.4080394364149	278.4080394364149	278.4080394364149	278.4080394364149	278.4080394364149	278.4080394364149	278.4080394364149	278.4080394364149
12	278.4384055752104	278.4384055752104	278.4384055752104	278.4384055752104	278.4384055752104	278.4384055752104	278.4384055752104	278.4384055752104	278.4384055752104	278.4384055752104	278.4384055752104	278.4384055752104	278.4384055752104	278.4384055752104	278.4384055752104	278.4384055752104	278.4384055752104	278.4384055752104	278.4384055752104	278.4384055752104	278.4384055752104	278.4384055752104	278.4384055752104	278.4384055752104	278.4384055752104	278.4384055752104	278.4384055752104	278.4384055752104	278.4384055752104	278.4384055752104	278.4384055752104	278.4384055752104	278.4384055752104	278.4384055752104	278.4384055752104	278.4384055752104	278.4384055752104	278.4384055752104	278.4384055752104	278.4384055752104	278.4384055752104	278.4384055752104	278.4384055752104	278.4384055752104	278.4384055752104	278.4384055752104	278.4384055752104	278.4384055752104	278.4384055752104
13	278.46884572063044	278.46884572063044	278.46884572063044	278.46884572063044	278.46884572063044	278.46884572063044	278.46884572063044	278.46884572063044	278.46884572063044	278.46884572063044	278.46884572063044	278.46884572063044	278.46884572063044	278.46884572063044	278.46884572063044	278.46884572063044	278.46884572063044	278.46884572063044	278.46884572063044	278.46884572063044	278.46884572063044	278.46884572063044	278.46884572063044	278.46884572063044	278.46884572063044	278.46884572063044	278.46884572063044	278.46884572063044	278.46884572063044	278.46884572063044	278.46884572063044	278.46884572063044	278.46884572063044	278.46884572063044	278.46884572063044	278.46884572063044	278.46884572063044	278.46884572063044	278.46884572063044	278.46884572063044	278.46884572063044	278.46884572063044	278.46884572063044	278.46884572063044	278.46884572063044	278.46884572063044	278.46884572063044	278.46884572063044	278.46884572063044
14	278.49941917664023	278.49941917664023	278.49941917664023	278.49941917664023	278.49941917664023	278.49941917664023	278.49941917664023	278.49941917664023	278.49941917664023	278.49941917664023	278.49941917664023	278.49941917664023	278.49941917664023	278.49941917664023	278.49941917664023	278.49941917664023	278.49941917664023	278.49941917664023	278.49941917664023	278.49941917664023	278.49941917664023	278.49941917664023	278.49941917664023	278.49941917664023	278.49941917664023	278.49941917664023	278.49941917664023	278.49941917664023	278.49941917664023	278.49941917664023	278.49941917664023	278.49941917664023	278.49941917664023	278.49941917664023	278.49941917664023	278.49941917664023	278.49941917664023	278.49941917664023	278.49941917664023	278.49941917664023	278.49941917664023	278.49941917664023	278.49941917664023	278.49941917664023	278.49941917664023	278.49941917664023	278.49941917664023	278.49941917664023	278.49941917664023
15	278.5301739084761	278.5301739084761	278.5301739084761	278.5301739084761	278.5301739084761	278.5301739084761	278.5301739084761	278.5301739084761	278.5301739084761	278.5301739084761	278.5301739084761	278.5301739084761	278.5301739084761	278.5301739084761	278.5301739084761	278.5301739084761	278.5301739084761	278.5301739084761	278.5301739084761	278.5301739084761	278.5301739084761	278.5301739084761	278.5301739084761	278.5301739084761	278.5301739084761	278.5301739084761	278.5301739084761	278.5301739084761	278.5301739084761	278.5301739084761	278.5301739084761	278.5301739084761	278.5301739084761	278.5301739084761	278.5301739084761	278.5301739084761	278.5301739084761	278.5301739084761	278.5301739084761	278.5301739084761	278.5301739084761	278.5301739084761	278.5301739084761	278.5301739084761	278.5301739084761	278.5301739084761	278.5301739084761	278.5301739084761	278.5301739084761
16	278.5613807410278	278.5613807410278	278.5613807410278	278.5613807410278	278.5613807410278	278.5613807410278	278.5613807410278	278.5613807410278	278.5613807410278	278.5613807410278	278.5613807410278	278.5613807410278	278.5613807410278	278.5613807410278	278.5613807410278	278.5613807410278	278.5613807410278	278.5613807410278	278.5613807410278	278.5613807410278	278.5613807410278	278.5613807410278	278.5613807410278	278.5613807410278	278.5613807410278	278.5613807410278	278.5613807410278	278.5613807410278	278.5613807410278	278.5613807410278	278.5613807410278	278.5613807410278	278.5613807410278	278.5613807410278	278.5613807410278	278.5613807410278	278.5613807410278	278.5613807410278	278.5613807410278	278.5613807410278	278.5613807410278	278.5613807410278	278.5613807410278	278.5613807410278	278.5613807410278	278.5613807410278	278.5613807410278	278.5613807410278	278.5613807410278
17	278.59278583418046	278.59278583418046	278.59278583418046	278.59278583418046	278.59278583418046	278.59278583418046	278.59278583418046	278.59278583418046	278.59278583418046	278.59278583418046	278.59278583418046	278.59278583418046	278.59278583418046	278.59278583418046	278.59278583418046	278.59278583418046	278.59278583418046	278.59278583418046	278.59278583418046	278.59278583418046	278.59278583418046	278.59278583418046	278.59278583418046	278.59278583418046	278.59278583418046	278.59278583418046	278.59278583418046	278.59278583418046	278.59278583418046	278.59278583418046	278.59278583418046	278.59278583418046	278.59278583418046	278.59278583418046	278.59278583418046	278.59278583418046	278.59278583418046	278.59278583418046	278.59278583418046	278.59278583418046	278.59278583418046	278.59278583418046	278.59278583418046	278.59278583418046	278.59278583418046	278.59278583418046	278.59278583418046	278.59278583418046	278.59278583418046
18	278.6244596023621	278.6244596023621	278.6244596023621	278.6244596023621	278.6244596023621	278.6244596023621	278.6244596023621	278.6244596023621	278.6244596023621	278.6244596023621	278.6244596023621	278.6244596023621	278.6244596023621	278.6244596023621	278.6244596023621	278.6244596023621	278.6244596023621	278.6244596023621	278.6244596023621	278.6244596023621	278.6244596023621	278.6244596023621	278.6244596023621	278.6244596023621	278.6244596023621	278.6244596023621	278.6244596023621	278.6244596023621	278.6244596023621	278.6244596023621	278.6244596023621	278.6244596023621	278.6244596023621	278.6244596023621	278.6244596023621	278.6244596023621	278.6244596023621	278.6244596023621	278.6244596023621	278.6244596023621	278.6244596023621	278.6244596023621	278.6244596023621	278.6244596023621	278.6244596023621	278.6244596023621	278.6244596023621	278.6244596023621	278.6244596023621
19	278.6564402163408	278.6564402163408	278.6564402163408	278.6564402163408	278.6564402163408	278.6564402163408	278.6564402163408	278.6564402163408	278.6564402163408	278.6564402163408	278.6564402163408	278.6564402163408	278.6564402163408	278.6564402163408	278.6564402163408	278.6564402163408	278.6564402163408	278.6564402163408	278.6564402163408	278.6564402163408	278.6564402163408	278.6564402163408	278.6564402163408	278.6564402163408	278.6564402163408	278.6564402163408	278.6564402163408	278.6564402163408	278.6564402163408	278.6564402163408	278.6564402163408	278.6564402163408	278.6564402163408	278.6564402163408	278.6564402163408	278.6564402163408	278.6564402163408	278.6564402163408	278.6564402163408	278.6564402163408	278.6564402163408	278.6564402163408	278.6564402163408	278.6564402163408	278.6564402163408	278.6564402163408	278.6564402163408	278.6564402163408	278.6564402163408
20	278.6887578544019	278.6887578544019	278.6887578544019	278.6887578544019	278.6887578544019	278.6887578544019	278.6887578544019	278.6887578544019	278.6887578544019	278.6887578544019	278.6887578544019	278.6887578544019	278.6887578544019	278.6887578544019	278.6887578544019	278.6887578544019	278.6887578544019	278.6887578544019	278.6887578544019	278.6887578544019	278.6887578544019	278.6887578544019	278.6887578544019	278.6887578544019	278.6887578544019	278.6887578544019	278.6887578544019	278.6887578544019	278.6887578544019	278.6887578544019	278.6887578544019	278.6887578544019	278.6887578544019	278.6887578544019	278.6887578544019	278.6887578544019	278.6887578544019	278.6887578544019	278.6887578544019	278.6887578544019	278.6887578544019	278.6887578544019	278.6887578544019	278.6887578544019	278.6887578544019	278.6887578544019	278.6887578544019	278.6887578544019	278.6887578544019
21	278.72173098231207	278.72173098231207	278.72173098231207	278.72173098231207	278.72173098231207	278.72173098231207	278.72173098231207	278.72173098231207	278.72173098231207	278.72173098231207	278.72173098231207	278.72173098231207	278.72173098231207	278.72173098231207	278.72173098231207	278.72173098231207	278.72173098231207	278.72173098231207	278.72173098231207	278.72173098231207	278.72173098231207	278.72173098231207	278.72173098231207	278.72173098231207	278.72173098231207	278.72173098231207	278.72173098231207	278.72173098231207	278.72173098231207	278.72173098231207	278.72173098231207	278.72173098231207	278.72173098231207	278.72173098231207	278.72173098231207	278.72173098231207	278.72173098231207	278.72173098231207	278.72173098231207	278.72173098231207	278.72173098231207	278.72173098231207	278.72173098231207	278.72173098231207	278.72173098231207	278.72173098231207	278.72173098231207	278.72173098231207	278.72173098231207
22	278.7550128747911	278.7550128747911	278.7550128747911	278.7550128747911	278.7550128747911	278.7550128747911	278.7550128747911	278.7550128747911	278.7550128747911	278.7550128747911	278.7550128747911	278.7550128747911	278.7550128747911	278.7550128747911	278.7550128747911	278.7550128747911	278.7550128747911	278.7550128747911	278.7550128747911	278.7550128747911	278.7550128747911	278.7550128747911	278.7550128747911	278.7550128747911	278.7550128747911	278.7550128747911	278.7550128747911	278.7550128747911	278.7550128747911	278.7550128747911	278.7550128747911	278.7550128747911	278.7550128747911	278.7550128747911	278.7550128747911	278.7550128747911	278.7550128747911	278.7550128747911	278.7550128747911	278.7550128747911	278.7550128747911	278.7550128747911	278.7550128747911	278.7550128747911	278.7550128747911	278.7550128747911	278.7550128747911	278.7550128747911	278.7550128747911
23	278.7886723435948	278.7886723435948	278.7886723435948	278.7886723435948	278.7886723435948	278.7886723435948	278.7886723435948	278.7886723435948	278.7886723435948	278.7886723435948	278.7886723435948	278.7886723435948	278.7886723435948	278.7886723435948	278.7886723435948	278.7886723435948	278.7886723435948	278.7886723435948	278.7886723435948	278.7886723435948	278.7886723435948	278.7886723435948	278.7886723435948	278.7886723435948	278.7886723435948	278.7886723435948	278.7886723435948	278.7886723435948	278.7886723435948	278.7886723435948	278.7886723435948	278.7886723435948	278.7886723435948	278.7886723435948	278.7886723435948	278.7886723435948	278.7886723435948	278.7886723435948	278.7886723435948	278.7886723435948	278.7886723435948	278.7886723435948	278.7886723435948	278.7886723435948	278.7886723435948	278.7886723435948	278.7886723435948	278.7886723435948	278.7886723435948
24	278.8227423331073	278.8227423331073	278.8227423331073	278.8227423331073	278.8227423331073	278.8227423331073	278.8227423331073	278.8227423331073	278.8227423331073	278.8227423331073	278.8227423331073	278.8227423331073	278.8227423331073	278.8227423331073	278.8227423331073	278.8227423331073	278.8227423331073	278.8227423331073	278.8227423331073	278.8227423331073	278.8227423331073	278.8227423331073	278.8227423331073	278.8227423331073	278.8227423331073	278.8227423331073	278.8227423331073	278.8227423331073	278.8227423331073	278.8227423331073	278.8227423331073	278.8227423331073	278.8227423331073	278.8227423331073	278.8227423331073	278.8227423331073	278.8227423331073	278.8227423331073	278.8227423331073	278.8227423331073	278.8227423331073	278.8227423331073	278.8227423331073	278.8227423331073	278.8227423331073	278.8227423331073	278.8227423331073	278.8227423331073	278.8227423331073
25	278.8572451261828	278.8572451261828	278.8572451261828	278.8572451261828	278.8572451261828	278.8572451261828	278.8572451261828	278.8572451261828	278.8572451261828	278.8572451261828	278.8572451261828	278.8572451261828	278.8572451261828	278.8572451261828	278.8572451261828	278.8572451261828	278.8572451261828	278.8572451261828	278.8572451261828	278.8572451261828	278.8572451261828	278.8572451261828	278.8572451261828	278.8572451261828	278.8572451261828	278.8572451261828	278.8572451261828	278.8572451261828	278.8572451261828	278.8572451261828	278.8572451261828	278.8572451261828	278.8572451261828	278.8572451261828	278.8572451261828	278.8572451261828	278.8572451261828	278.8572451261828	278.8572451261828	278.8572451261828	278.8572451261828	278.8572451261828	278.8572451261828	278.8572451261828	278.8572451261828	278.8572451261828	278.8572451261828	278.8572451261828	278.8572451261828
26	278.892488768763	278.892488768763	278.892488768763	278.892488768763	278.892488768763	278.892488768763	278.892488768763	278.892488768763	278.892488768763	278.892488768763	278.892488768763	278.892488768763	278.892488768763	278.892488768763	278.892488768763	278.892488768763	278.892488768763	278.892488768763	278.892488768763	278.892488768763	278.892488768763	278.892488768763	278.892488768763	278.892488768763	278.892488768763	278.892488768763	278.892488768763	278.892488768763	278.892488768763	278.892488768763	278.892488768763	278.892488768763	278.892488768763	278.892488768763	278.892488768763	278.892488768763	278.892488768763	278.892488768763	278.892488768763	278.892488768763	278.892488768763	278.892488768763	278.892488768763	278.892488768763	278.892488768763	278.892488768763	278.892488768763	278.892488768763	278.892488768763
27	278.9282110378479	278.9282110378479	278.9282110378479	278.9282110378479	278.9282110378479	278.9282110378479	278.9282110378479	278.9282110378479	278.9282110378479	278.9282110378479	278.9282110378479	278.9282110378479	278.9282110378479	278.9282110378479	278.9282110378479	278.9282110378479	278.9282110378479	278.9282110378479	278.9282110378479	278.9282110378479	278.9282110378479	278.9282110378479	278.9282110378479	278.9282110378479	278.9282110378479	278.9282110378479	278.9282110378479	278.9282110378479	278.9282110378479	278.9282110378479	278.9282110378479	278.9282110378479	278.9282110378479	278.9282110378479	278.9282110378479	278.9282110378479	278.9282110378479	278.9282110378479	278.9282110378479	278.9282110378479	278.9282110378479	278.9282110378479	278.9282110378479	278.9282110378479	278.9282110378479	278.9282110378479	278.9282110378479	278.9282110378479	278.9282110378479
28	278.9643740863529	278.9643740863529	278.9643740863529	278.9643740863529	278.9643740863529	278.9643740863529	278.9643740863529	278.9643740863529	278.9643740863529	278.9643740863529	278.9643740863529	278.9643740863529	278.9643740863529	278.9643740863529	278.9643740863529	278.9643740863529	278.9643740863529	278.9643740863529	278.9643740863529	278.9643740863529	278.9643740863529	278.9643740863529	278.9643740863529	278.9643740863529	278.9643740863529	278.9643740863529	278.9643740863529	278.9643740863529	278.9643740863529	278.9643740863529	278.9643740863529	278.9643740863529	278.9643740863529	278.9643740863529	278.9643740863529	278.9643740863529	278.9643740863529	278.9643740863529	278.9643740863529	278.9643740863529	278.9643740863529	278.9643740863529	278.9643740863529	278.9643740863529	278.9643740863529	278.9643740863529	278.9643740863529	278.9643740863529	278.9643740863529
29	279.0010110016162	279.0010110016162	279.0010110016162	279.0010110016162	279.0010110016162	279.0010110016162	279.0010110016162	279.0010110016162	279.0010110016162	279.0010110016162	279.0010110016162	279.0010110016162	279.0010110016162	279.0010110016162	279.0010110016162	279.0010110016162	279.0010110016162	279.0010110016162	279.0010110016162	279.0010110016162	279.0010110016162	279.0010110016162	279.0010110016162	279.0010110016162	279.0010110016162	279.0010110016162	279.0010110016162	279.0010110016162	279.0010110016162	279.0010110016162	279.0010110016162	279.0010110016162	279.0010110016162	279.0010110016162	279.0010110016162	279.0010110016162	279.0010110016162	279.0010110016162	279.0010110016162	279.0010110016162	279.0010110016162	279.0010110016162	279.0010110016162	279.0010110016162	279.0010110016162	279.0010110016162	279.0010110016162	279.0010110016162	279.0010110016162
30	279.0381548093868	279.0381548093868	279.0381548093868	279.0381548093868	279.0381548093868	279.0381548093868	279.0381548093868	279.0381548093868	279.0381548093868	279.0381548093868	279.0381548093868	279.0381548093868	279.0381548093868	279.0381548093868	279.0381548093868	279.0381548093868	279.0381548093868	279.0381548093868	279.0381548093868	279.0381548093868	279.0381548093868	279.0381548093868	279.0381548093868	279.0381548093868	279.0381548093868	279.0381548093868	279.0381548093868	279.0381548093868	279.0381548093868	279.0381548093868	279.0381548093868	279.0381548093868	279.0381548093868	279.0381548093868	279.0381548093868	279.0381548093868	279.0381548093868	279.0381548093868	279.0381548093868	279.0381548093868	279.0381548093868	279.0381548093868	279.0381548093868	279.0381548093868	279.0381548093868	279.0381548093868	279.0381548093868	279.0381548093868	279.0381548093868
31	279.07596196124075	279.07596196124075	279.07596196124075	279.07596196124075	279.07596196124075	279.07596196124075	279.07596196124075	279.07596196124075	279.07596196124075	279.07596196124075	279.07596196124075	279.07596196124075	279.07596196124075	279.07596196124075	279.07596196124075	279.07596196124075	279.07596196124075	279.07596196124075	279.07596196124075	279.07596196124075	279.07596196124075	279.07596196124075	279.07596196124075	279.07596196124075	279.07596196124075	279.07596196124075	279.07596196124075	279.07596196124075	279.07596196124075	279.07596196124075	279.07596196124075	279.07596196124075	279.07596196124075	279.07596196124075	279.07596196124075	279.07596196124075	279.07596196124075	279.07596196124075	279.07596196124075	279.07596196124075	279.07596196124075	279.07596196124075	279.07596196124075	279.07596196124075	279.07596196124075	279.07596196124075	279.07596196124075	279.07596196124075	279.07596196124075
32	279.1144205151185	279.1144205151185	279.1144205151185	279.1144205151185	279.1144205151185	279.1144205151185	279.1144205151185	279.1144205151185	279.1144205151185	279.1144205151185	279.1144205151185	279.1144205151185	279.1144205151185	279.1144205151185	279.1144205151185	279.1144205151185	279.1144205151185	279.1144205151185	279.1144205151185	279.1144205151185	279.1144205151185	279.1144205151185	279.1144205151185	279.1144205151185	279.1144205151185	279.1144205151185	279.1144205151185	279.1144205151185	279.1144205151185	279.1144205151185	279.1144205151185	279.1144205151185	279.1144205151185	279.1144205151185	279.1144205151185	279.1144205151185	279.1144205151185	279.1144205151185	279.1144205151185	279.1144205151185	279.1144205151185	279.1144205151185	279.1144205151185	279.1144205151185	279.1144205151185	279.1144205151185	279.1144205151185	279.1144205151185	279.1144205151185
33	279.1535137298857	279.1535137298857	279.1535137298857	279.1535137298857	279.1535137298857	279.1535137298857	279.1535137298857	279.1535137298857	279.1535137298857	279.1535137298857	279.1535137298857	279.1535137298857	279.1535137298857	279.1535137298857	279.1535137298857	279.1535137298857	279.1535137298857	279.1535137298857	279.1535137298857	279.1535137298857	279.1535137298857	279.1535137298857	279.1535137298857	279.1535137298857	279.1535137298857	279.1535137298857	279.1535137298857	279.1535137298857	279.1535137298857	279.1535137298857	279.1535137298857	279.1535137298857	279.1535137298857	279.1535137298857	279.1535137298857	279.1535137298857	279.1535137298857	279.1535137298857	279.1535137298857	279.1535137298857	279.1535137298857	279.1535137298857	279.1535137298857	279.1535137298857	279.1535137298857	279.1535137298857	279.1535137298857	279.1535137298857	279.1535137298857
34	279.19329877923127	279.19329877923127	279.19329877923127	279.19329877923127	279.19329877923127	279.19329877923127	279.19329877923127	279.19329877923127	279.19329877923127	279.19329877923127	279.19329877923127	279.19329877923127	279.19329877923127	279.19329877923127	279.19329877923127	279.19329877923127	279.19329877923127	279.19329877923127	279.19329877923127	279.19329877923127	279.19329877923127	279.19329877923127	279.19329877923127	279.19329877923127	279.19329877923127	279.19329877923127	279.19329877923127	279.19329877923127	279.19329877923127	279.19329877923127	279.19329877923127	279.19329877923127	279.19329877923127	279.19329877923127	279.19329877923127	279.19329877923127	279.19329877923127	279.19329877923127	279.19329877923127	279.19329877923127	279.19329877923127	279.19329877923127	279.19329877923127	279.19329877923127	279.19329877923127	279.19329877923127	279.19329877923127	279.19329877923127	279.19329877923127
35	279.2338316929205	279.2338316929205	279.2338316929205	279.2338316929205	279.2338316929205	279.2338316929205	279.2338316929205	279.2338316929205	279.2338316929205	279.2338316929205	279.2338316929205	279.2338316929205	279.2338316929205	279.2338316929205	279.2338316929205	279.2338316929205	279.2338316929205	279.2338316929205	279.2338316929205	279.2338316929205	279.2338316929205	279.2338316929205	279.2338316929205	279.2338316929205	279.2338316929205	279.2338316929205	279.2338316929205	279.2338316929205	279.2338316929205	279.2338316929205	279.2338316929205	279.2338316929205	279.2338316929205	279.2338316929205	279.2338316929205	279.2338316929205	279.2338316929205	279.2338316929205	279.2338316929205	279.2338316929205	279.2338316929205	279.2338316929205	279.2338316929205	279.2338316929205	279.2338316929205	279.2338316929205	279.2338316929205	279.2338316929205	279.2338316929205
36	279.27484750055527	279.27484750055527	279.27484750055527	279.27484750055527	279.27484750055527	279.27484750055527	279.27484750055527	279.27484750055527	279.27484750055527	279.27484750055527	279.27484750055527	279.27484750055527	279.27484750055527	279.27484750055527	279.27484750055527	279.27484750055527	279.27484750055527	279.27484750055527	279.27484750055527	279.27484750055527	279.27484750055527	279.27484750055527	279.27484750055527	279.27484750055527	279.27484750055527	279.27484750055527	279.27484750055527	279.27484750055527	279.27484750055527	279.27484750055527	279.27484750055527	279.27484750055527	279.27484750055527	279.27484750055527	279.27484750055527	279.27484750055527	279.27484750055527	279.27484750055527	279.27484750055527	279.27484750055527	279.27484750055527	279.27484750055527	279.27484750055527	279.27484750055527	279.27484750055527	279.27484750055527	279.27484750055527	279.27484750055527	279.27484750055527
37	279.3175378112528	279.3175378112528	279.3175378112528	279.3175378112528	279.3175378112528	279.3175378112528	279.3175378112528	279.3175378112528	279.3175378112528	279.3175378112528	279.3175378112528	279.3175378112528	279.3175378112528	279.3175378112528	279.3175378112528	279.3175378112528	279.3175378112528	279.3175378112528	279.3175378112528	279.3175378112528	279.3175378112528	279.3175378112528	279.3175378112528	279.3175378112528	279.3175378112528	279.3175378112528	279.3175378112528	279.3175378112528	279.3175378112528	279.3175378112528	279.3175378112528	279.3175378112528	279.3175378112528	279.3175378112528	279.3175378112528	279.3175378112528	279.3175378112528	279.3175378112528	279.3175378112528	279.3175378112528	279.3175378112528	279.3175378112528	279.3175378112528	279.3175378112528	279.3175378112528	279.3175378112528	279.3175378112528	279.3175378112528	279.3175378112528
38	279.35992194539403	279.35992194539403	279.35992194539403	279.35992194539403	279.35992194539403	279.35992194539403	279.35992194539403	279.35992194539403	279.35992194539403	279.35992194539403	279.35992194539403	279.35992194539403	279.35992194539403	279.35992194539403	279.35992194539403	279.35992194539403	279.35992194539403	279.35992194539403	279.35992194539403	279.35992194539403	279.35992194539403	279.35992194539403	279.35992194539403	279.35992194539403	279.35992194539403	279.35992194539403	279.35992194539403	279.35992194539403	279.35992194539403	279.35992194539403	279.35992194539403	279.35992194539403	279.35992194539403	279.35992194539403	279.35992194539403	279.35992194539403	279.35992194539403	279.35992194539403	279.35992194539403	279.35992194539403	279.35992194539403	279.35992194539403	279.35992194539403	279.35992194539403	279.35992194539403	279.35992194539403	279.35992194539403	279.35992194539403	279.35992194539403
39	279.40337216142314	279.40337216142314	279.40337216142314	279.40337216142314	279.40337216142314	279.40337216142314	279.40337216142314	279.40337216142314	279.40337216142314	279.40337216142314	279.40337216142314	279.40337216142314	279.40337216142314	279.40337216142314	279.40337216142314	279.40337216142314	279.40337216142314	279.40337216142314	279.40337216142314	279.40337216142314	279.40337216142314	279.40337216142314	279.40337216142314	279.40337216142314	279.40337216142314	279.40337216142314	279.40337216142314	279.40337216142314	279.40337216142314	279.40337216142314	279.40337216142314	279.40337216142314	279.40337216142314	279.40337216142314	279.40337216142314	279.40337216142314	279.40337216142314	279.40337216142314	279.40337216142314	279.40337216142314	279.40337216142314	279.40337216142314	279.40337216142314	279.40337216142314	279.40337216142314	279.40337216142314	279.40337216142314	279.40337216142314	279.40337216142314
40	279.4472774672977	279.4472774672977	279.4472774672977	279.4472774672977	279.4472774672977	279.4472774672977	279.4472774672977	279.4472774672977	279.4472774672977	279.4472774672977	279.4472774672977	279.4472774672977	279.4472774672977	279.4472774672977	279.4472774672977	279.4472774672977	279.4472774672977	279.4472774672977	279.4472774672977	279.4472774672977	279.4472774672977	279.4472774672977	279.4472774672977	279.4472774672977	279.4472774672977	279.4472774672977	279.4472774672977	279.4472774672977	279.4472774672977	279.4472774672977	279.4472774672977	279.4472774672977	279.4472774672977	279.4472774672977	279.4472774672977	279.4472774672977	279.4472774672977	279.4472774672977	279.4472774672977	279.4472774672977	279.4472774672977	279.4472774672977	279.4472774672977	279.4472774672977	279.4472774672977	279.4472774672977	279.4472774672977	279.4472774672977	279.4472774672977
41	279.49203465569184	279.49203465569184	279.49203465569184	279.49203465569184	279.49203465569184	279.49203465569184	279.49203465569184	279.49203465569184	279.49203465569184	279.49203465569184	279.49203465569184	279.49203465569184	279.49203465569184	279.49203465569184	279.49203465569184	279.49203465569184	279.49203465569184	279.49203465569184	279.49203465569184	279.49203465569184	279.49203465569184	279.49203465569184	279.49203465569184	279.49203465569184	279.49203465569184	279.49203465569184	279.49203465569184	279.49203465569184	279.49203465569184	279.49203465569184	279.49203465569184	279.49203465569184	279.49203465569184	279.49203465569184	279.49203465569184	279.49203465569184	279.49203465569184	279.49203465569184	279.49203465569184	279.49203465569184	279.49203465569184	279.49203465569184	279.49203465569184	279.49203465569184	279.49203465569184	279.49203465569184	279.49203465569184	279.49203465569184	279.49203465569184
42	279.5377236173139	279.5377236173139	279.5377236173139	279.5377236173139	279.5377236173139	279.5377236173139	279.5377236173139	279.5377236173139	279.5377236173139	279.5377236173139	279.5377236173139	279.5377236173139	279.5377236173139	279.5377236173139	279.5377236173139	279.5377236173139	279.5377236173139	279.5377236173139	279.5377236173139	279.5377236173139	279.5377236173139	279.5377236173139	279.5377236173139	279.5377236173139	279.5377236173139	279.5377236173139	279.5377236173139	279.5377236173139	279.5377236173139	279.5377236173139	279.5377236173139	279.5377236173139	279.5377236173139	279.5377236173139	279.5377236173139	279.5377236173139	279.5377236173139	279.5377236173139	279.5377236173139	279.5377236173139	279.5377236173139	279.5377236173139	279.5377236173139	279.5377236173139	279.5377236173139	279.5377236173139	279.5377236173139	279.5377236173139	279.5377236173139
43	279.58367119689126	279.58367119689126	279.58367119689126	279.58367119689126	279.58367119689126	279.58367119689126	279.58367119689126	279.58367119689126	279.58367119689126	279.58367119689126	279.58367119689126	279.58367119689126	279.58367119689126	279.58367119689126	279.58367119689126	279.58367119689126	279.58367119689126	279.58367119689126	279.58367119689126	279.58367119689126	279.58367119689126	279.58367119689126	279.58367119689126	279.58367119689126	279.58367119689126	279.58367119689126	279.58367119689126	279.58367119689126	279.58367119689126	279.58367119689126	279.58367119689126	279.58367119689126	279.58367119689126	279.58367119689126	279.58367119689126	279.58367119689126	279.58367119689126	279.58367119689126	279.58367119689126	279.58367119689126	279.58367119689126	279.58367119689126	279.58367119689126	279.58367119689126	279.58367119689126	279.58367119689126	279.58367119689126	279.58367119689126	279.58367119689126
44	279.63036513689354	279.63036513689354	279.63036513689354	279.63036513689354	279.63036513689354	279.63036513689354	279.63036513689354	279.63036513689354	279.63036513689354	279.63036513689354	279.63036513689354	279.63036513689354	279.63036513689354	279.63036513689354	279.63036513689354	279.63036513689354	279.63036513689354	279.63036513689354	279.63036513689354	279.63036513689354	279.63036513689354	279.63036513689354	279.63036513689354	279.63036513689354	279.63036513689354	279.63036513689354	279.63036513689354	279.63036513689354	279.63036513689354	279.63036513689354	279.63036513689354	279.63036513689354	279.63036513689354	279.63036513689354	279.63036513689354	279.63036513689354	279.63036513689354	279.63036513689354	279.63036513689354	279.63036513689354	279.63036513689354	279.63036513689354	279.63036513689354	279.63036513689354	279.63036513689354	279.63036513689354	279.63036513689354	279.63036513689354	279.63036513689354
45	279.67807399469916	279.67807399469916	279.67807399469916	279.67807399469916	279.67807399469916	279.67807399469916	279.67807399469916	279.67807399469916	279.67807399469916	279.67807399469916	279.67807399469916	279.67807399469916	279.67807399469916	279.67807399469916	279.67807399469916	279.67807399469916	279.67807399469916	279.67807399469916	279.67807399469916	279.67807399469916	279.67807399469916	279.67807399469916	279.67807399469916	279.67807399469916	279.67807399469916	279.67807399469916	279.67807399469916	279.67807399469916	279.67807399469916	279.67807399469916	279.67807399469916	279.67807399469916	279.67807399469916	279.67807399469916	279.67807399469916	279.67807399469916	279.67807399469916	279.67807399469916	279.67807399469916	279.67807399469916	279.67807399469916	279.67807399469916	279.67807399469916	279.67807399469916	279.67807399469916	279.67807399469916	279.67807399469916	279.67807399469916	279.67807399469916
46	279.7267264856117	279.7267264856117	279.7267264856117	279.7267264856117	279.7267264856117	279.7267264856117	279.7267264856117	279.7267264856117	279.7267264856117	279.7267264856117	279.7267264856117	279.7267264856117	279.7267264856117	279.7267264856117	279.7267264856117	279.7267264856117	279.7267264856117	279.7267264856117	279.7267264856117	279.7267264856117	279.7267264856117	279.7267264856117	279.7267264856117	279.7267264856117	279.7267264856117	279.7267264856117	279.7267264856117	279.7267264856117	279.7267264856117	279.7267264856117	279.7267264856117	279.7267264856117	279.7267264856117	279.7267264856117	279.7267264856117	279.7267264856117	279.7267264856117	279.7267264856117	279.7267264856117	279.7267264856117	279.7267264856117	279.7267264856117	279.7267264856117	279.7267264856117	279.7267264856117	279.7267264856117	279.7267264856117	279.7267264856117	279.7267264856117
47	279.77621081493885	279.77621081493885	279.77621081493885	279.77621081493885	279.77621081493885	279.77621081493885	279.77621081493885	279.77621081493885	279.77621081493885	279.77621081493885	279.77621081493885	279.77621081493885	279.77621081493885	279.77621081493885	279.77621081493885	279.77621081493885	279.77621081493885	279.77621081493885	279.77621081493885	279.77621081493885	279.77621081493885	279.77621081493885	279.77621081493885	279.77621081493885	279.77621081493885	279.77621081493885	279.77621081493885	279.77621081493885	279.77621081493885	279.77621081493885	279.77621081493885	279.77621081493885	279.77621081493885	279.77621081493885	279.77621081493885	279.77621081493885	279.77621081493885	279.77621081493885	279.77621081493885	279.77621081493885	279.77621081493885	279.77621081493885	279.77621081493885	279.77621081493885	279.77621081493885	279.77621081493885	279.77621081493885	279.77621081493885	279.77621081493885
48	279.82640446851906	279.82640446851906	279.82640446851906	279.82640446851906	279.82640446851906	279.82640446851906	279.82640446851906	279.82640446851906	279.82640446851906	279.82640446851906	279.82640446851906	279.82640446851906	279.82640446851906	279.82640446851906	279.82640446851906	279.82640446851906	279.82640446851906	279.82640446851906	279.82640446851906	279.82640446851906	279.82640446851906	279.82640446851906	279.82640446851906	279.82640446851906	279.82640446851906	279.82640446851906	279.82640446851906	279.82640446851906	279.82640446851906	279.82640446851906	279.82640446851906	279.82640446851906	279.82640446851906	279.82640446851906	279.82640446851906	279.82640446851906	279.82640446851906	279.82640446851906	279.82640446851906	279.82640446851906	279.82640446851906	279.82640446851906	279.82640446851906	279.82640446851906	279.82640446851906	279.82640446851906	279.82640446851906	279.82640446851906	279.82640446851906
49	279.87745982503776	279.87745982503776	279.87745982503776	279.87745982503776	279.87745982503776	279.87745982503776	279.87745982503776	279.87745982503776	279.87745982503776	279.87745982503776	279.87745982503776	279.87745982503776	279.87745982503776	279.87745982503776	279.87745982503776	279.87745982503776	279.87745982503776	279.87745982503776	279.87745982503776	279.87745982503776	279.87745982503776	279.87745982503776	279.87745982503776	279.87745982503776	279.87745982503776	279.87745982503776	279.87745982503776	279.87745982503776	279.87745982503776	279.87745982503776	279.87745982503776	279.87745982503776	279.87745982503776	279.87745982503776	279.87745982503776	279.87745982503776	279.87745982503776	279.87745982503776	279.87745982503776	279.87745982503776	279.87745982503776	279.87745982503776	279.87745982503776	279.87745982503776	279.87745982503776	279.87745982503776	279.87745982503776	279.87745982503776	279.87745982503776
50	279.9294464595068	279.9294464595068	279.9294464595068	279.9294464595068	279.9294464595068	279.9294464595068	279.9294464595068	279.9294464595068	279.9294464595068	279.9294464595068	279.9294464595068	279.9294464595068	279.9294464595068	279.9294464595068	279.9294464595068	279.9294464595068	279.9294464595068	279.9294464595068	279.9294464595068	279.9294464595068	279.9294464595068	279.9294464595068	279.9294464595068	279.9294464595068	279.9294464595068	279.9294464595068	279.9294464595068	279.9294464595068	279.9294464595068	279.9294464595068	279.9294464595068	279.9294464595068	279.9294464595068	279.9294464595068	279.9294464595068	279.9294464595068	279.9294464595068	279.9294464595068	279.9294464595068	279.9294464595068	279.9294464595068	279.9294464595068	279.9294464595068	279.9294464595068	279.9294464595068	279.9294464595068	279.9294464595068	279.9294464595068	279.9294464595068
51	279.98278412833935	279.98278412833935	279.98278412833935	279.98278412833935	279.98278412833935	279.98278412833935	279.98278412833935	279.98278412833935	279.98278412833935	279.98278412833935	279.98278412833935	279.98278412833935	279.98278412833935	279.98278412833935	279.98278412833935	279.98278412833935	279.98278412833935	279.98278412833935	279.98278412833935	279.98278412833935	279.98278412833935	279.98278412833935	279.98278412833935	279.98278412833935	279.98278412833935	279.98278412833935	279.98278412833935	279.98278412833935	279.98278412833935	279.98278412833935	279.98278412833935	279.98278412833935	279.98278412833935	279.98278412833935	279.98278412833935	279.98278412833935	279.98278412833935	279.98278412833935	279.98278412833935	279.98278412833935	279.98278412833935	279.98278412833935	279.98278412833935	279.98278412833935	279.98278412833935	279.98278412833935	279.98278412833935	279.98278412833935	279.98278412833935
52	280.0370471202029	280.0370471202029	280.0370471202029	280.0370471202029	280.0370471202029	280.0370471202029	280.0370471202029	280.0370471202029	280.0370471202029	280.0370471202029	280.0370471202029	280.0370471202029	280.0370471202029	280.0370471202029	280.0370471202029	280.0370471202029	280.0370471202029	280.0370471202029	280.0370471202029	280.0370471202029	280.0370471202029	280.0370471202029	280.0370471202029	280.0370471202029	280.0370471202029	280.0370471202029	280.0370471202029	280.0370471202029	280.0370471202029	280.0370471202029	280.0370471202029	280.0370471202029	280.0370471202029	280.0370471202029	280.0370471202029	280.0370471202029	280.0370471202029	280.0370471202029	280.0370471202029	280.0370471202029	280.0370471202029	280.0370471202029	280.0370471202029	280.0370471202029	280.0370471202029	280.0370471202029	280.0370471202029	280.0370471202029	280.0370471202029
53	280.0920586525777	280.0920586525777	280.0920586525777	280.0920586525777	280.0920586525777	280.0920586525777	280.0920586525777	280.0920586525777	280.0920586525777	280.0920586525777	280.0920586525777	280.0920586525777	280.0920586525777	280.0920586525777	280.0920586525777	280.0920586525777	280.0920586525777	280.0920586525777	280.0920586525777	280.0920586525777	280.0920586525777	280.0920586525777	280.0920586525777	280.0920586525777	280.0920586525777	280.0920586525777	280.0920586525777	280.0920586525777	280.0920586525777	280.0920586525777	280.0920586525777	280.0920586525777	280.0920586525777	280.0920586525777	280.0920586525777	280.0920586525777	280.0920586525777	280.0920586525777	280.0920586525777	280.0920586525777	280.0920586525777	280.0920586525777	280.0920586525777	280.0920586525777	280.0920586525777	280.0920586525777	280.0920586525777	280.0920586525777	280.0920586525777
54	280.14789568476635	280.14789568476635	280.14789568476635	280.14789568476635	280.14789568476635	280.14789568476635	280.14789568476635	280.14789568476635	280.14789568476635	280.14789568476635	280.14789568476635	280.14789568476635	280.14789568476635	280.14789568476635	280.14789568476635	280.14789568476635	280.14789568476635	280.14789568476635	280.14789568476635	280.14789568476635	280.14789568476635	280.14789568476635	280.14789568476635	280.14789568476635	280.14789568476635	280.14789568476635	280.14789568476635	280.14789568476635	280.14789568476635	280.14789568476635	280.14789568476635	280.14789568476635	280.14789568476635	280.14789568476635	280.14789568476635	280.14789568476635	280.14789568476635	280.14789568476635	280.14789568476635	280.14789568476635	280.14789568476635	280.14789568476635	280.14789568476635	280.14789568476635	280.14789568476635	280.14789568476635	280.14789568476635	280.14789568476635	280.14789568476635
55	280.2046701325388	280.2046701325388	280.2046701325388	280.2046701325388	280.2046701325388	280.2046701325388	280.2046701325388	280.2046701325388	280.2046701325388	280.2046701325388	280.2046701325388	280.2046701325388	280.2046701325388	280.2046701325388	280.2046701325388	280.2046701325388	280.2046701325388	280.2046701325388	280.2046701325388	280.2046701325388	280.2046701325388	280.2046701325388	280.2046701325388	280.2046701325388	280.2046701325388	280.2046701325388	280.2046701325388	280.2046701325388	280.2046701325388	280.2046701325388	280.2046701325388	280.2046701325388	280.2046701325388	280.2046701325388	280.2046701325388	280.2046701325388	280.2046701325388	280.2046701325388	280.2046701325388	280.2046701325388	280.2046701325388	280.2046701325388	280.2046701325388	280.2046701325388	280.2046701325388	280.2046701325388	280.2046701325388	280.2046701325388	280.2046701325388
56	280.26239704648754	280.26239704648754	280.26239704648754	280.26239704648754	280.26239704648754	280.26239704648754	280.26239704648754	280.26239704648754	280.26239704648754	280.26239704648754	280.26239704648754	280.26239704648754	280.26239704648754	280.26239704648754	280.26239704648754	280.26239704648754	280.26239704648754	280.26239704648754	280.26239704648754	280.26239704648754	280.26239704648754	280.26239704648754	280.26239704648754	280.26239704648754	280.26239704648754	280.26239704648754	280.26239704648754	280.26239704648754	280.26239704648754	280.26239704648754	280.26239704648754	280.26239704648754	280.26239704648754	280.26239704648754	280.26239704648754	280.26239704648754	280.26239704648754	280.26239704648754	280.26239704648754	280.26239704648754	280.26239704648754	280.26239704648754	280.26239704648754	280.26239704648754	280.26239704648754	280.26239704648754	280.26239704648754	280.26239704648754	280.26239704648754
57	280.3212560812478	280.3212560812478	280.3212560812478	280.3212560812478	280.3212560812478	280.3212560812478	280.3212560812478	280.3212560812478	280.3212560812478	280.3212560812478	280.3212560812478	280.3212560812478	280.3212560812478	280.3212560812478	280.3212560812478	280.3212560812478	280.3212560812478	280.3212560812478	280.3212560812478	280.3212560812478	280.3212560812478	280.3212560812478	280.3212560812478	280.3212560812478	280.3212560812478	280.3212560812478	280.3212560812478	280.3212560812478	280.3212560812478	280.3212560812478	280.3212560812478	280.3212560812478	280.3212560812478	280.3212560812478	280.3212560812478	280.3212560812478	280.3212560812478	280.3212560812478	280.3212560812478	280.3212560812478	280.3212560812478	280.3212560812478	280.3212560812478	280.3212560812478	280.3212560812478	280.3212560812478	280.3212560812478	280.3212560812478	280.3212560812478
58	280.381382522306	280.381382522306	280.381382522306	280.381382522306	280.381382522306	280.381382522306	280.381382522306	280.381382522306	280.381382522306	280.381382522306	280.381382522306	280.381382522306	280.381382522306	280.381382522306	280.381382522306	280.381382522306	280.381382522306	280.381382522306	280.381382522306	280.381382522306	280.381382522306	280.381382522306	280.381382522306	280.381382522306	280.381382522306	280.381382522306	280.381382522306	280.381382522306	280.381382522306	280.381382522306	280.381382522306	280.381382522306	280.381382522306	280.381382522306	280.381382522306	280.381382522306	280.381382522306	280.381382522306	280.381382522306	280.381382522306	280.381382522306	280.381382522306	280.381382522306	280.381382522306	280.381382522306	280.381382522306	280.381382522306	280.381382522306	280.381382522306
59	280.44253491824537	280.44253491824537	280.44253491824537	280.44253491824537	280.44253491824537	280.44253491824537	280.44253491824537	280.44253491824537	280.44253491824537	280.44253491824537	280.44253491824537	280.44253491824537	280.44253491824537	280.44253491824537	280.44253491824537	280.44253491824537	280.44253491824537	280.44253491824537	280.44253491824537	280.44253491824537	280.44253491824537	280.44253491824537	280.44253491824537	280.44253491824537	280.44253491824537	280.44253491824537	280.44253491824537	280.44253491824537	280.44253491824537	280.44253491824537	280.44253491824537	280.44253491824537	280.44253491824537	280.44253491824537	280.44253491824537	280.44253491824537	280.44253491824537	280.44253491824537	280.44253491824537	280.44253491824537	280.44253491824537	280.44253491824537	280.44253491824537	280.44253491824537	280.44253491824537	280.44253491824537	280.44253491824537	280.44253491824537	280.44253491824537
60	280.5048864161853	280.5048864161853	280.5048864161853	280.5048864161853	280.5048864161853	280.5048864161853	280.5048864161853	280.5048864161853	280.5048864161853	280.5048864161853	280.5048864161853	280.5048864161853	280.5048864161853	280.5048864161853	280.5048864161853	280.5048864161853	280.5048864161853	280.5048864161853	280.5048864161853	280.5048864161853	280.5048864161853	280.5048864161853	280.5048864161853	280.5048864161853	280.5048864161853	280.5048864161853	280.5048864161853	280.5048864161853	280.5048864161853	280.5048864161853	280.5048864161853	280.5048864161853	280.5048864161853	280.5048864161853	280.5048864161853	280.5048864161853	280.5048864161853	280.5048864161853	280.5048864161853	280.5048864161853	280.5048864161853	280.5048864161853	280.5048864161853	280.5048864161853	280.5048864161853	280.5048864161853	280.5048864161853	280.5048864161853	280.5048864161853
61	280.56816962827577	280.56816962827577	280.56816962827577	280.56816962827577	280.56816962827577	280.56816962827577	280.56816962827577	280.56816962827577	280.56816962827577	280.56816962827577	280.56816962827577	280.56816962827577	280.56816962827577	280.56816962827577	280.56816962827577	280.56816962827577	280.56816962827577	280.56816962827577	280.56816962827577	280.56816962827577	280.56816962827577	280.56816962827577	280.56816962827577	280.56816962827577	280.56816962827577	280.56816962827577	280.56816962827577	280.56816962827577	280.56816962827577	280.56816962827577	280.56816962827577	280.56816962827577	280.56816962827577	280.56816962827577	280.56816962827577	280.56816962827577	280.56816962827577	280.56816962827577	280.56816962827577	280.56816962827577	280.56816962827577	280.56816962827577	280.56816962827577	280.56816962827577	280.56816962827577	280.56816962827577	280.56816962827577	280.56816962827577	280.56816962827577
62	280.63297779130113	280.63297779130113	280.63297779130113	280.63297779130113	280.63297779130113	280.63297779130113	280.63297779130113	280.63297779130113	280.63297779130113	280.63297779130113	280.63297779130113	280.63297779130113	280.63297779130113	280.63297779130113	280.63297779130113	280.63297779130113	280.63297779130113	280.63297779130113	280.63297779130113	280.63297779130113	280.63297779130113	280.63297779130113	280.63297779130113	280.63297779130113	280.63297779130113	280.63297779130113	280.63297779130113	280.63297779130113	280.63297779130113	280.63297779130113	280.63297779130113	280.63297779130113	280.63297779130113	280.63297779130113	280.63297779130113	280.63297779130113	280.63297779130113	280.63297779130113	280.63297779130113	280.63297779130113	280.63297779130113	280.63297779130113	280.63297779130113	280.63297779130113	280.63297779130113	280.63297779130113	280.63297779130113	280.63297779130113	280.63297779130113
63	280.6987155472521	280.6987155472521	280.6987155472521	280.6987155472521	280.6987155472521	280.6987155472521	280.6987155472521	280.6987155472521	280.6987155472521	280.6987155472521	280.6987155472521	280.6987155472521	280.6987155472521	280.6987155472521	280.6987155472521	280.6987155472521	280.6987155472521	280.6987155472521	280.6987155472521	280.6987155472521	280.6987155472521	280.6987155472521	280.6987155472521	280.6987155472521	280.6987155472521	280.6987155472521	280.6987155472521	280.6987155472521	280.6987155472521	280.6987155472521	280.6987155472521	280.6987155472521	280.6987155472521	280.6987155472521	280.6987155472521	280.6987155472521	280.6987155472521	280.6987155472521	280.6987155472521	280.6987155472521	280.6987155472521	280.6987155472521	280.6987155472521	280.6987155472521	280.6987155472521	280.6987155472521	280.6987155472521	280.6987155472521	280.6987155472521
64	280.7653301738725	280.7653301738725	280.7653301738725	280.7653301738725	280.7653301738725	280.7653301738725	280.7653301738725	280.7653301738725	280.7653301738725	280.7653301738725	280.7653301738725	280.7653301738725	280.7653301738725	280.7653301738725	280.7653301738725	280.7653301738725	280.7653301738725	280.7653301738725	280.7653301738725	280.7653301738725	280.7653301738725	280.7653301738725	280.7653301738725	280.7653301738725	280.7653301738725	280.7653301738725	280.7653301738725	280.7653301738725	280.7653301738725	280.7653301738725	280.7653301738725	280.7653301738725	280.7653301738725	280.7653301738725	280.7653301738725	280.7653301738725	280.7653301738725	280.7653301738725	280.7653301738725	280.7653301738725	280.7653301738725	280.7653301738725	280.7653301738725	280.7653301738725	280.7653301738725	280.7653301738725	280.7653301738725	280.7653301738725	280.7653301738725
65	280.8359312292975	280.8359312292975	280.8359312292975	280.8359312292975	280.8359312292975	280.8359312292975	280.8359312292975	280.8359312292975	280.8359312292975	280.8359312292975	280.8359312292975	280.8359312292975	280.8359312292975	280.8359312292975	280.8359312292975	280.8359312292975	280.8359312292975	280.8359312292975	280.8359312292975	280.8359312292975	280.8359312292975	280.8359312292975	280.8359312292975	280.8359312292975	280.8359312292975	280.8359312292975	280.8359312292975	280.8359312292975	280.8359312292975	280.8359312292975	280.8359312292975	280.8359312292975	280.8359312292975	280.8359312292975	280.8359312292975	280.8359312292975	280.8359312292975	280.8359312292975	280.8359312292975	280.8359312292975	280.8359312292975	280.8359312292975	280.8359312292975	280.8359312292975	280.8359312292975	280.8359312292975	280.8359312292975	280.8359312292975	280.8359312292975
66	280.90626008520013	280.90626008520013	280.90626008520013	280.90626008520013	280.90626008520013	280.90626008520013	280.90626008520013	280.90626008520013	280.90626008520013	280.90626008520013	280.90626008520013	280.90626008520013	280.90626008520013	280.90626008520013	280.90626008520013	280.90626008520013	280.90626008520013	280.90626008520013	280.90626008520013	280.90626008520013	280.90626008520013	280.90626008520013	280.90626008520013	280.90626008520013	280.90626008520013	280.90626008520013	280.90626008520013	280.90626008520013	280.90626008520013	280.90626008520013	280.90626008520013	280.90626008520013	280.90626008520013	280.90626008520013	280.90626008520013	280.90626008520013	280.90626008520013	280.90626008520013	280.90626008520013	280.90626008520013	280.90626008520013	280.90626008520013	280.90626008520013	280.90626008520013	280.90626008520013	280.90626008520013	280.90626008520013	280.90626008520013	280.90626008520013
67	280.9775826996022	280.9775826996022	280.9775826996022	280.9775826996022	280.9775826996022	280.9775826996022	280.9775826996022	280.9775826996022	280.9775826996022	280.9775826996022	280.9775826996022	280.9775826996022	280.9775826996022	280.9775826996022	280.9775826996022	280.9775826996022	280.9775826996022	280.9775826996022	280.9775826996022	280.9775826996022	280.9775826996022	280.9775826996022	280.9775826996022	280.9775826996022	280.9775826996022	280.9775826996022	280.9775826996022	280.9775826996022	280.9775826996022	280.9775826996022	280.9775826996022	280.9775826996022	280.9775826996022	280.9775826996022	280.9775826996022	280.9775826996022	280.9775826996022	280.9775826996022	280.9775826996022	280.9775826996022	280.9775826996022	280.9775826996022	280.9775826996022	280.9775826996022	280.9775826996022	280.9775826996022	280.9775826996022	280.9775826996022	280.9775826996022
68	281.0502007757468	281.0502007757468	281.0502007757468	281.0502007757468	281.0502007757468	281.0502007757468	281.0502007757468	281.0502007757468	281.0502007757468	281.0502007757468	281.0502007757468	281.0502007757468	281.0502007757468	281.0502007757468	281.0502007757468	281.0502007757468	281.0502007757468	281.0502007757468	281.0502007757468	281.0502007757468	281.0502007757468	281.0502007757468	281.0502007757468	281.0502007757468	281.0502007757468	281.0502007757468	281.0502007757468	281.0502007757468	281.0502007757468	281.0502007757468	281.0502007757468	281.0502007757468	281.0502007757468	281.0502007757468	281.0502007757468	281.0502007757468	281.0502007757468	281.0502007757468	281.0502007757468	281.0502007757468	281.0502007757468	281.0502007757468	281.0502007757468	281.0502007757468	281.0502007757468	281.0502007757468	281.0502007757468	281.0502007757468	281.0502007757468
69	281.12406611248775	281.12406611248775	281.12406611248775	281.12406611248775	281.12406611248775	281.12406611248775	281.12406611248775	281.12406611248775	281.12406611248775	281.12406611248775	281.12406611248775	281.12406611248775	281.12406611248775	281.12406611248775	281.12406611248775	281.12406611248775	281.12406611248775	281.12406611248775	281.12406611248775	281.12406611248775	281.12406611248775	281.12406611248775	281.12406611248775	281.12406611248775	281.12406611248775	281.12406611248775	281.12406611248775	281.12406611248775	281.12406611248775	281.12406611248775	281.12406611248775	281.12406611248775	281.12406611248775	281.12406611248775	281.12406611248775	281.12406611248775	281.12406611248775	281.12406611248775	281.12406611248775	281.12406611248775	281.12406611248775	281.12406611248775	281.12406611248775	281.12406611248775	281.12406611248775	281.12406611248775	281.12406611248775	281.12406611248775	281.12406611248775
70	281.19924692394284	281.19924692394284	281.19924692394284	281.19924692394284	281.19924692394284	281.19924692394284	281.19924692394284	281.19924692394284	281.19924692394284	281.19924692394284	281.19924692394284	281.19924692394284	281.19924692394284	281.19924692394284	281.19924692394284	281.19924692394284	281.19924692394284	281.19924692394284	281.19924692394284	281.19924692394284	281.19924692394284	281.19924692394284	281.19924692394284	281.19924692394284	281.19924692394284	281.19924692394284	281.19924692394284	281.19924692394284	281.19924692394284	281.19924692394284	281.19924692394284	281.19924692394284	281.19924692394284	281.19924692394284	281.19924692394284	281.19924692394284	281.19924692394284	281.19924692394284	281.19924692394284	281.19924692394284	281.19924692394284	281.19924692394284	281.19924692394284	281.19924692394284	281.19924692394284	281.19924692394284	281.19924692394284	281.19924692394284	281.19924692394284
71	281.27734489451666	281.27734489451666	281.27734489451666	281.27734489451666	281.27734489451666	281.27734489451666	281.27734489451666	281.27734489451666	281.27734489451666	281.27734489451666	281.27734489451666	281.27734489451666	281.27734489451666	281.27734489451666	281.27734489451666	281.27734489451666	281.27734489451666	281.27734489451666	281.27734489451666	281.27734489451666	281.27734489451666	281.27734489451666	281.27734489451666	281.27734489451666	281.27734489451666	281.27734489451666	281.27734489451666	281.27734489451666	281.27734489451666	281.27734489451666	281.27734489451666	281.27734489451666	281.27734489451666	281.27734489451666	281.27734489451666	281.27734489451666	281.27734489451666	281.27734489451666	281.27734489451666	281.27734489451666	281.27734489451666	281.27734489451666	281.27734489451666	281.27734489451666	281.27734489451666	281.27734489451666	281.27734489451666	281.27734489451666	281.27734489451666
72	281.35614853688094	281.35614853688094	281.35614853688094	281.35614853688094	281.35614853688094	281.35614853688094	281.35614853688094	281.35614853688094	281.35614853688094	281.35614853688094	281.35614853688094	281.35614853688094	281.35614853688094	281.35614853688094	281.35614853688094	281.35614853688094	281.35614853688094	281.35614853688094	281.35614853688094	281.35614853688094	281.35614853688094	281.35614853688094	281.35614853688094	281.35614853688094	281.35614853688094	281.35614853688094	281.35614853688094	281.35614853688094	281.35614853688094	281.35614853688094	281.35614853688094	281.35614853688094	281.35614853688094	281.35614853688094	281.35614853688094	281.35614853688094	281.35614853688094	281.35614853688094	281.35614853688094	281.35614853688094	281.35614853688094	281.35614853688094	281.35614853688094	281.35614853688094	281.35614853688094	281.35614853688094	281.35614853688094	281.35614853688094	281.35614853688094
73	281.43646611097427	281.43646611097427	281.43646611097427	281.43646611097427	281.43646611097427	281.43646611097427	281.43646611097427	281.43646611097427	281.43646611097427	281.43646611097427	281.43646611097427	281.43646611097427	281.43646611097427	281.43646611097427	281.43646611097427	281.43646611097427	281.43646611097427	281.43646611097427	281.43646611097427	281.43646611097427	281.43646611097427	281.43646611097427	281.43646611097427	281.43646611097427	281.43646611097427	281.43646611097427	281.43646611097427	281.43646611097427	281.43646611097427	281.43646611097427	281.43646611097427	281.43646611097427	281.43646611097427	281.43646611097427	281.43646611097427	281.43646611097427	281.43646611097427	281.43646611097427	281.43646611097427	281.43646611097427	281.43646611097427	281.43646611097427	281.43646611097427	281.43646611097427	281.43646611097427	281.43646611097427	281.43646611097427	281.43646611097427	281.43646611097427
74	281.5182973496685	281.5182973496685	281.5182973496685	281.5182973496685	281.5182973496685	281.5182973496685	281.5182973496685	281.5182973496685	281.5182973496685	281.5182973496685	281.5182973496685	281.5182973496685	281.5182973496685	281.5182973496685	281.5182973496685	281.5182973496685	281.5182973496685	281.5182973496685	281.5182973496685	281.5182973496685	281.5182973496685	281.5182973496685	281.5182973496685	281.5182973496685	281.5182973496685	281.5182973496685	281.5182973496685	281.5182973496685	281.5182973496685	281.5182973496685	281.5182973496685	281.5182973496685	281.5182973496685	281.5182973496685	281.5182973496685	281.5182973496685	281.5182973496685	281.5182973496685	281.5182973496685	281.5182973496685	281.5182973496685	281.5182973496685	281.5182973496685	281.5182973496685	281.5182973496685	281.5182973496685	281.5182973496685	281.5182973496685	281.5182973496685
75	281.6022309153531	281.6022309153531	281.6022309153531	281.6022309153531	281.6022309153531	281.6022309153531	281.6022309153531	281.6022309153531	281.6022309153531	281.6022309153531	281.6022309153531	281.6022309153531	281.6022309153531	281.6022309153531	281.6022309153531	281.6022309153531	281.6022309153531	281.6022309153531	281.6022309153531	281.6022309153531	281.6022309153531	281.6022309153531	281.6022309153531	281.6022309153531	281.6022309153531	281.6022309153531	281.6022309153531	281.6022309153531	281.6022309153531	281.6022309153531	281.6022309153531	281.6022309153531	281.6022309153531	281.6022309153531	281.6022309153531	281.6022309153531	281.6022309153531	281.6022309153531	281.6022309153531	281.6022309153531	281.6022309153531	281.6022309153531	281.6022309153531	281.6022309153531	281.6022309153531	281.6022309153531	281.6022309153531	281.6022309153531	281.6022309153531
76	281.68759646989986	281.68759646989986	281.68759646989986	281.68759646989986	281.68759646989986	281.68759646989986	281.68759646989986	281.68759646989986	281.68759646989986	281.68759646989986	281.68759646989986	281.68759646989986	281.68759646989986	281.68759646989986	281.68759646989986	281.68759646989986	281.68759646989986	281.68759646989986	281.68759646989986	281.68759646989986	281.68759646989986	281.68759646989986	281.68759646989986	281.68759646989986	281.68759646989986	281.68759646989986	281.68759646989986	281.68759646989986	281.68759646989986	281.68759646989986	281.68759646989986	281.68759646989986	281.68759646989986	281.68759646989986	281.68759646989986	281.68759646989986	281.68759646989986	281.68759646989986	281.68759646989986	281.68759646989986	281.68759646989986	281.68759646989986	281.68759646989986	281.68759646989986	281.68759646989986	281.68759646989986	281.68759646989986	281.68759646989986	281.68759646989986
77	281.7749670210993	281.7749670210993	281.7749670210993	281.7749670210993	281.7749670210993	281.7749670210993	281.7749670210993	281.7749670210993	281.7749670210993	281.7749670210993	281.7749670210993	281.7749670210993	281.7749670210993	281.7749670210993	281.7749670210993	281.7749670210993	281.7749670210993	281.7749670210993	281.7749670210993	281.7749670210993	281.7749670210993	281.7749670210993	281.7749670210993	281.7749670210993	281.7749670210993	281.7749670210993	281.7749670210993	281.7749670210993	281.7749670210993	281.7749670210993	281.7749670210993	281.7749670210993	281.7749670210993	281.7749670210993	281.7749670210993	281.7749670210993	281.7749670210993	281.7749670210993	281.7749670210993	281.7749670210993	281.7749670210993	281.7749670210993	281.7749670210993	281.7749670210993	281.7749670210993	281.7749670210993	281.7749670210993	281.7749670210993	281.7749670210993
78	281.86370003529294	281.86370003529294	281.86370003529294	281.86370003529294	281.86370003529294	281.86370003529294	281.86370003529294	281.86370003529294	281.86370003529294	281.86370003529294	281.86370003529294	281.86370003529294	281.86370003529294	281.86370003529294	281.86370003529294	281.86370003529294	281.86370003529294	281.86370003529294	281.86370003529294	281.86370003529294	281.86370003529294	281.86370003529294	281.86370003529294	281.86370003529294	281.86370003529294	281.86370003529294	281.86370003529294	281.86370003529294	281.86370003529294	281.86370003529294	281.86370003529294	281.86370003529294	281.86370003529294	281.86370003529294	281.86370003529294	281.86370003529294	281.86370003529294	281.86370003529294	281.86370003529294	281.86370003529294	281.86370003529294	281.86370003529294	281.86370003529294	281.86370003529294	281.86370003529294	281.86370003529294	281.86370003529294	281.86370003529294	281.86370003529294
79	281.95467799731034	281.95467799731034	281.95467799731034	281.95467799731034	281.95467799731034	281.95467799731034	281.95467799731034	281.95467799731034	281.95467799731034	281.95467799731034	281.95467799731034	281.95467799731034	281.95467799731034	281.95467799731034	281.95467799731034	281.95467799731034	281.95467799731034	281.95467799731034	281.95467799731034	281.95467799731034	281.95467799731034	281.95467799731034	281.95467799731034	281.95467799731034	281.95467799731034	281.95467799731034	281.95467799731034	281.95467799731034	281.95467799731034	281.95467799731034	281.95467799731034	281.95467799731034	281.95467799731034	281.95467799731034	281.95467799731034	281.95467799731034	281.95467799731034	281.95467799731034	281.95467799731034	281.95467799731034	281.95467799731034	281.95467799731034	281.95467799731034	281.95467799731034	281.95467799731034	281.95467799731034	281.95467799731034	281.95467799731034	281.95467799731034
80	282.04850324631747	282.04850324631747	282.04850324631747	282.04850324631747	282.04850324631747	282.04850324631747	282.04850324631747	282.04850324631747	282.04850324631747	282.04850324631747	282.04850324631747	282.04850324631747	282.04850324631747	282.04850324631747	282.04850324631747	282.04850324631747	282.04850324631747	282.04850324631747	282.04850324631747	282.04850324631747	282.04850324631747	282.04850324631747	282.04850324631747	282.04850324631747	282.04850324631747	282.04850324631747	282.04850324631747	282.04850324631747	282.04850324631747	282.04850324631747	282.04850324631747	282.04850324631747	282.04850324631747	282.04850324631747	282.04850324631747	282.04850324631747	282.04850324631747	282.04850324631747	282.04850324631747	282.04850324631747	282.04850324631747	282.04850324631747	282.04850324631747	282.04850324631747	282.04850324631747	282.04850324631747	282.04850324631747	282.04850324631747	282.04850324631747
81	282.14330507188953	282.14330507188953	282.14330507188953	282.14330507188953	282.14330507188953	282.14330507188953	282.14330507188953	282.14330507188953	282.14330507188953	282.14330507188953	282.14330507188953	282.14330507188953	282.14330507188953	282.14330507188953	282.14330507188953	282.14330507188953	282.14330507188953	282.14330507188953	282.14330507188953	282.14330507188953	282.14330507188953	282.14330507188953	282.14330507188953	282.14330507188953	282.14330507188953	282.14330507188953	282.14330507188953	282.14330507188953	282.14330507188953	282.14330507188953	282.14330507188953	282.14330507188953	282.14330507188953	282.14330507188953	282.14330507188953	282.14330507188953	282.14330507188953	282.14330507188953	282.14330507188953	282.14330507188953	282.14330507188953	282.14330507188953	282.14330507188953	282.14330507188953	282.14330507188953	282.14330507188953	282.14330507188953	282.14330507188953	282.14330507188953
82	282.24078049871605	282.24078049871605	282.24078049871605	282.24078049871605	282.24078049871605	282.24078049871605	282.24078049871605	282.24078049871605	282.24078049871605	282.24078049871605	282.24078049871605	282.24078049871605	282.24078049871605	282.24078049871605	282.24078049871605	282.24078049871605	282.24078049871605	282.24078049871605	282.24078049871605	282.24078049871605	282.24078049871605	282.24078049871605	282.24078049871605	282.24078049871605	282.24078049871605	282.24078049871605	282.24078049871605	282.24078049871605	282.24078049871605	282.24078049871605	282.24078049871605	282.24078049871605	282.24078049871605	282.24078049871605	282.24078049871605	282.24078049871605	282.24078049871605	282.24078049871605	282.24078049871605	282.24078049871605	282.24078049871605	282.24078049871605	282.24078049871605	282.24078049871605	282.24078049871605	282.24078049871605	282.24078049871605	282.24078049871605	282.24078049871605
83	282.33902425328625	282.33902425328625	282.33902425328625	282.33902425328625	282.33902425328625	282.33902425328625	282.33902425328625	282.33902425328625	282.33902425328625	282.33902425328625	282.33902425328625	282.33902425328625	282.33902425328625	282.33902425328625	282.33902425328625	282.33902425328625	282.33902425328625	282.33902425328625	282.33902425328625	282.33902425328625	282.33902425328625	282.33902425328625	282.33902425328625	282.33902425328625	282.33902425328625	282.33902425328625	282.33902425328625	282.33902425328625	282.33902425328625	282.33902425328625	282.33902425328625	282.33902425328625	282.33902425328625	282.33902425328625	282.33902425328625	282.33902425328625	282.33902425328625	282.33902425328625	282.33902425328625	282.33902425328625	282.33902425328625	282.33902425328625	282.33902425328625	282.33902425328625	282.33902425328625	282.33902425328625	282.33902425328625	282.33902425328625	282.33902425328625
84	282.439386102483	282.439386102483	282.439386102483	282.439386102483	282.439386102483	282.439386102483	282.439386102483	282.439386102483	282.439386102483	282.439386102483	282.439386102483	282.439386102483	282.439386102483	282.439386102483	282.439386102483	282.439386102483	282.439386102483	282.439386102483	282.439386102483	282.439386102483	282.439386102483	282.439386102483	282.439386102483	282.439386102483	282.439386102483	282.439386102483	282.439386102483	282.439386102483	282.439386102483	282.439386102483	282.439386102483	282.439386102483	282.439386102483	282.439386102483	282.439386102483	282.439386102483	282.439386102483	282.439386102483	282.439386102483	282.439386102483	282.439386102483	282.439386102483	282.439386102483	282.439386102483	282.439386102483	282.439386102483	282.439386102483	282.439386102483	282.439386102483
85	282.5421425448724	282.5421425448724	282.5421425448724	282.5421425448724	282.5421425448724	282.5421425448724	282.5421425448724	282.5421425448724	282.5421425448724	282.5421425448724	282.5421425448724	282.5421425448724	282.5421425448724	282.5421425448724	282.5421425448724	282.5421425448724	282.5421425448724	282.5421425448724	282.5421425448724	282.5421425448724	282.5421425448724	282.5421425448724	282.5421425448724	282.5421425448724	282.5421425448724	282.5421425448724	282.5421425448724	282.5421425448724	282.5421425448724	282.5421425448724	282.5421425448724	282.5421425448724	282.5421425448724	282.5421425448724	282.5421425448724	282.5421425448724	282.5421425448724	282.5421425448724	282.5421425448724	282.5421425448724	282.5421425448724	282.5421425448724	282.5421425448724	282.5421425448724	282.5421425448724	282.5421425448724	282.5421425448724	282.5421425448724	282.5421425448724
86	282.6380571009777	282.6380571009777	282.6380571009777	282.6380571009777	282.6380571009777	282.6380571009777	282.6380571009777	282.6380571009777	282.6380571009777	282.6380571009777	282.6380571009777	282.6380571009777	282.6380571009777	282.6380571009777	282.6380571009777	282.6380571009777	282.6380571009777	282.6380571009777	282.6380571009777	282.6380571009777	282.6380571009777	282.6380571009777	282.6380571009777	282.6380571009777	282.6380571009777	282.6380571009777	282.6380571009777	282.6380571009777	282.6380571009777	282.6380571009777	282.6380571009777	282.6380571009777	282.6380571009777	282.6380571009777	282.6380571009777	282.6380571009777	282.6380571009777	282.6380571009777	282.6380571009777	282.6380571009777	282.6380571009777	282.6380571009777	282.6380571009777	282.6380571009777	282.6380571009777	282.6380571009777	282.6380571009777	282.6380571009777	282.6380571009777
87	282.76021836541423	282.76021836541423	282.76021836541423	282.76021836541423	282.76021836541423	282.76021836541423	282.76021836541423	282.76021836541423	282.76021836541423	282.76021836541423	282.76021836541423	282.76021836541423	282.76021836541423	282.76021836541423	282.76021836541423	282.76021836541423	282.76021836541423	282.76021836541423	282.76021836541423	282.76021836541423	282.76021836541423	282.76021836541423	282.76021836541423	282.76021836541423	282.76021836541423	282.76021836541423	282.76021836541423	282.76021836541423	282.76021836541423	282.76021836541423	282.76021836541423	282.76021836541423	282.76021836541423	282.76021836541423	282.76021836541423	282.76021836541423	282.76021836541423	282.76021836541423	282.76021836541423	282.76021836541423	282.76021836541423	282.76021836541423	282.76021836541423	282.76021836541423	282.76021836541423	282.76021836541423	282.76021836541423	282.76021836541423	282.76021836541423
88	282.87451685747476	282.87451685747476	282.87451685747476	282.87451685747476	282.87451685747476	282.87451685747476	282.87451685747476	282.87451685747476	282.87451685747476	282.87451685747476	282.87451685747476	282.87451685747476	282.87451685747476	282.87451685747476	282.87451685747476	282.87451685747476	282.87451685747476	282.87451685747476	282.87451685747476	282.87451685747476	282.87451685747476	282.87451685747476	282.87451685747476	282.87451685747476	282.87451685747476	282.87451685747476	282.87451685747476	282.87451685747476	282.87451685747476	282.87451685747476	282.87451685747476	282.87451685747476	282.87451685747476	282.87451685747476	282.87451685747476	282.87451685747476	282.87451685747476	282.87451685747476	282.87451685747476	282.87451685747476	282.87451685747476	282.87451685747476	282.87451685747476	282.87451685747476	282.87451685747476	282.87451685747476	282.87451685747476	282.87451685747476	282.87451685747476
89	282.9889701276516	282.9889701276516	282.9889701276516	282.9889701276516	282.9889701276516	282.9889701276516	282.9889701276516	282.9889701276516	282.9889701276516	282.9889701276516	282.9889701276516	282.9889701276516	282.9889701276516	282.9889701276516	282.9889701276516	282.9889701276516	282.9889701276516	282.9889701276516	282.9889701276516	282.9889701276516	282.9889701276516	282.9889701276516	282.9889701276516	282.9889701276516	282.9889701276516	282.9889701276516	282.9889701276516	282.9889701276516	282.9889701276516	282.9889701276516	282.9889701276516	282.9889701276516	282.9889701276516	282.9889701276516	282.9889701276516	282.9889701276516	282.9889701276516	282.9889701276516	282.9889701276516	282.9889701276516	282.9889701276516	282.9889701276516	282.9889701276516	282.9889701276516	282.9889701276516	282.9889701276516	282.9889701276516	282.9889701276516	282.9889701276516
90	283.0990910370171	283.0990910370171	283.0990910370171	283.0990910370171	283.0990910370171	283.0990910370171	283.0990910370171	283.0990910370171	283.0990910370171	283.0990910370171	283.0990910370171	283.0990910370171	283.0990910370171	283.0990910370171	283.0990910370171	283.0990910370171	283.0990910370171	283.0990910370171	283.0990910370171	283.0990910370171	283.0990910370171	283.0990910370171	283.0990910370171	283.0990910370171	283.0990910370171	283.0990910370171	283.0990910370171	283.0990910370171	283.0990910370171	283.0990910370171	283.0990910370171	283.0990910370171	283.0990910370171	283.0990910370171	283.0990910370171	283.0990910370171	283.0990910370171	283.0990910370171	283.0990910370171	283.0990910370171	283.0990910370171	283.0990910370171	283.0990910370171	283.0990910370171	283.0990910370171	283.0990910370171	283.0990910370171	283.0990910370171	283.0990910370171
91	283.21231257308693	283.21231257308693	283.21231257308693	283.21231257308693	283.21231257308693	283.21231257308693	283.21231257308693	283.21231257308693	283.21231257308693	283.21231257308693	283.21231257308693	283.21231257308693	283.21231257308693	283.21231257308693	283.21231257308693	283.21231257308693	283.21231257308693	283.21231257308693	283.21231257308693	283.21231257308693	283.21231257308693	283.21231257308693	283.21231257308693	283.21231257308693	283.21231257308693	283.21231257308693	283.21231257308693	283.21231257308693	283.21231257308693	283.21231257308693	283.21231257308693	283.21231257308693	283.21231257308693	283.21231257308693	283.21231257308693	283.21231257308693	283.21231257308693	283.21231257308693	283.21231257308693	283.21231257308693	283.21231257308693	283.21231257308693	283.21231257308693	283.21231257308693	283.21231257308693	283.21231257308693	283.21231257308693	283.21231257308693	283.21231257308693
92	283.32550452870277	283.32550452870277	283.32550452870277	283.32550452870277	283.32550452870277	283.32550452870277	283.32550452870277	283.32550452870277	283.32550452870277	283.32550452870277	283.32550452870277	283.32550452870277	283.32550452870277	283.32550452870277	283.32550452870277	283.32550452870277	283.32550452870277	283.32550452870277	283.32550452870277	283.32550452870277	283.32550452870277	283.32550452870277	283.32550452870277	283.32550452870277	283.32550452870277	283.32550452870277	283.32550452870277	283.32550452870277	283.32550452870277	283.32550452870277	283.32550452870277	283.32550452870277	283.32550452870277	283.32550452870277	283.32550452870277	283.32550452870277	283.32550452870277	283.32550452870277	283.32550452870277	283.32550452870277	283.32550452870277	283.32550452870277	283.32550452870277	283.32550452870277	283.32550452870277	283.32550452870277	283.32550452870277	283.32550452870277	283.32550452870277
93	283.4388283386334	283.4388283386334	283.4388283386334	283.4388283386334	283.4388283386334	283.4388283386334	283.4388283386334	283.4388283386334	283.4388283386334	283.4388283386334	283.4388283386334	283.4388283386334	283.4388283386334	283.4388283386334	283.4388283386334	283.4388283386334	283.4388283386334	283.4388283386334	283.4388283386334	283.4388283386334	283.4388283386334	283.4388283386334	283.4388283386334	283.4388283386334	283.4388283386334	283.4388283386334	283.4388283386334	283.4388283386334	283.4388283386334	283.4388283386334	283.4388283386334	283.4388283386334	283.4388283386334	283.4388283386334	283.4388283386334	283.4388283386334	283.4388283386334	283.4388283386334	283.4388283386334	283.4388283386334	283.4388283386334	283.4388283386334	283.4388283386334	283.4388283386334	283.4388283386334	283.4388283386334	283.4388283386334	283.4388283386334	283.4388283386334
94	283.55555405099835	283.55555405099835	283.55555405099835	283.55555405099835	283.55555405099835	283.55555405099835	283.55555405099835	283.55555405099835	283.55555405099835	283.55555405099835	283.55555405099835	283.55555405099835	283.55555405099835	283.55555405099835	283.55555405099835	283.55555405099835	283.55555405099835	283.55555405099835	283.55555405099835	283.55555405099835	283.55555405099835	283.55555405099835	283.55555405099835	283.55555405099835	283.55555405099835	283.55555405099835	283.55555405099835	283.55555405099835	283.55555405099835	283.55555405099835	283.55555405099835	283.55555405099835	283.55555405099835	283.55555405099835	283.55555405099835	283.55555405099835	283.55555405099835	283.55555405099835	283.55555405099835	283.55555405099835	283.55555405099835	283.55555405099835	283.55555405099835	283.55555405099835	283.55555405099835	283.55555405099835	283.55555405099835	283.55555405099835	283.55555405099835
95	283.6749833188301	283.6749833188301	283.6749833188301	283.6749833188301	283.6749833188301	283.6749833188301	283.6749833188301	283.6749833188301	283.6749833188301	283.6749833188301	283.6749833188301	283.6749833188301	283.6749833188301	283.6749833188301	283.6749833188301	283.6749833188301	283.6749833188301	283.6749833188301	283.6749833188301	283.6749833188301	283.6749833188301	283.6749833188301	283.6749833188301	283.6749833188301	283.6749833188301	283.6749833188301	283.6749833188301	283.6749833188301	283.6749833188301	283.6749833188301	283.6749833188301	283.6749833188301	283.6749833188301	283.6749833188301	283.6749833188301	283.6749833188301	283.6749833188301	283.6749833188301	283.6749833188301	283.6749833188301	283.6749833188301	283.6749833188301	283.6749833188301	283.6749833188301	283.6749833188301	283.6749833188301	283.6749833188301	283.6749833188301	283.6749833188301
96	283.79845936754924	283.79845936754924	283.79845936754924	283.79845936754924	283.79845936754924	283.79845936754924	283.79845936754924	283.79845936754924	283.79845936754924	283.79845936754924	283.79845936754924	283.79845936754924	283.79845936754924	283.79845936754924	283.79845936754924	283.79845936754924	283.79845936754924	283.79845936754924	283.79845936754924	283.79845936754924	283.79845936754924	283.79845936754924	283.79845936754924	283.79845936754924	283.79845936754924	283.79845936754924	283.79845936754924	283.79845936754924	283.79845936754924	283.79845936754924	283.79845936754924	283.79845936754924	283.79845936754924	283.79845936754924	283.79845936754924	283.79845936754924	283.79845936754924	283.79845936754924	283.79845936754924	283.79845936754924	283.79845936754924	283.79845936754924	283.79845936754924	283.79845936754924	283.79845936754924	283.79845936754924	283.79845936754924	283.79845936754924	283.79845936754924
97	283.8904816865606	283.8904816865606	283.8904816865606	283.8904816865606	283.8904816865606	283.8904816865606	283.8904816865606	283.8904816865606	283.8904816865606	283.8904816865606	283.8904816865606	283.8904816865606	283.8904816865606	283.8904816865606	283.8904816865606	283.8904816865606	283.8904816865606	283.8904816865606	283.8904816865606	283.8904816865606	283.8904816865606	283.8904816865606	283.8904816865606	283.8904816865606	283.8904816865606	283.8904816865606	283.8904816865606	283.8904816865606	283.8904816865606	283.8904816865606	283.8904816865606	283.8904816865606	283.8904816865606	283.8904816865606	283.8904816865606	283.8904816865606	283.8904816865606	283.8904816865606	283.8904816865606	283.8904816865606	283.8904816865606	283.8904816865606	283.8904816865606	283.8904816865606	283.8904816865606	283.8904816865606	283.8904816865606	283.8904816865606	283.8904816865606
98	283.989823809789	283.989823809789	283.989823809789	283.989823809789	283.989823809789	283.989823809789	283.989823809789	283.989823809789	283.989823809789	283.989823809789	283.989823809789	283.989823809789	283.989823809789	283.989823809789	283.989823809789	283.989823809789	283.989823809789	283.989823809789	283.989823809789	283.989823809789	283.989823809789	283.989823809789	283.989823809789	283.989823809789	283.989823809789	283.989823809789	283.989823809789	283.989823809789	283.989823809789	283.989823809789	283.989823809789	283.989823809789	283.989823809789	283.989823809789	283.989823809789	283.989823809789	283.989823809789	283.989823809789	283.989823809789	283.989823809789	283.989823809789	283.989823809789	283.989823809789	283.989823809789	283.989823809789	283.989823809789	283.989823809789	283.989823809789	283.989823809789
99	284.0928873272978	284.0928873272978	284.0928873272978	284.0928873272978	284.0928873272978	284.0928873272978	284.0928873272978	284.0928873272978	284.0928873272978	284.0928873272978	284.0928873272978	284.0928873272978	284.0928873272978	284.0928873272978	284.0928873272978	284.0928873272978	284.0928873272978	284.0928873272978	284.0928873272978	284.0928873272978	284.0928873272978	284.0928873272978	284.0928873272978	284.0928873272978	284.0928873272978	284.0928873272978	284.0928873272978	284.0928873272978	284.0928873272978	284.0928873272978	284.0928873272978	284.0928873272978	284.0928873272978	284.0928873272978	284.0928873272978	284.0928873272978	284.0928873272978	284.0928873272978	284.0928873272978	284.0928873272978	284.0928873272978	284.0928873272978	284.0928873272978	284.0928873272978	284.0928873272978	284.0928873272978	284.0928873272978	284.0928873272978	284.0928873272978
100	284.19796020015167	284.19796020015167	284.19796020015167	284.19796020015167	284.19796020015167	284.19796020015167	284.19796020015167	284.19796020015167	284.19796020015167	284.19796020015167	284.19796020015167	284.19796020015167	284.19796020015167	284.19796020015167	284.19796020015167	284.19796020015167	284.19796020015167	284.19796020015167	284.19796020015167	284.19796020015167	284.19796020015167	284.19796020015167	284.19796020015167	284.19796020015167	284.19796020015167	284.19796020015167	284.19796020015167	284.19796020015167	284.19796020015167	284.19796020015167	284.19796020015167	284.19796020015167	284.19796020015167	284.19796020015167	284.19796020015167	284.19796020015167	284.19796020015167	284.19796020015167	284.19796020015167	284.19796020015167	284.19796020015167	284.19796020015167	284.19796020015167	284.19796020015167	284.19796020015167	284.19796020015167	284.19796020015167	284.19796020015167	284.19796020015167
101	284.3032342468136	284.3032342468136	284.3032342468136	284.3032342468136	284.3032342468136	284.3032342468136	284.3032342468136	284.3032342468136	284.3032342468136	284.3032342468136	284.3032342468136	284.3032342468136	284.3032342468136	284.3032342468136	284.3032342468136	284.3032342468136	284.3032342468136	284.3032342468136	284.3032342468136	284.3032342468136	284.3032342468136	284.3032342468136	284.3032342468136	284.3032342468136	284.3032342468136	284.3032342468136	284.3032342468136	284.3032342468136	284.3032342468136	284.3032342468136	284.3032342468136	284.3032342468136	284.3032342468136	284.3032342468136	284.3032342468136	284.3032342468136	284.3032342468136	284.3032342468136	284.3032342468136	284.3032342468136	284.3032342468136	284.3032342468136	284.3032342468136	284.3032342468136	284.3032342468136	284.3032342468136	284.3032342468136	284.3032342468136	284.3032342468136
102	284.410032471867	284.410032471867	284.410032471867	284.410032471867	284.410032471867	284.410032471867	284.410032471867	284.410032471867	284.410032471867	284.410032471867	284.410032471867	284.410032471867	284.410032471867	284.410032471867	284.410032471867	284.410032471867	284.410032471867	284.410032471867	284.410032471867	284.410032471867	284.410032471867	284.410032471867	284.410032471867	284.410032471867	284.410032471867	284.410032471867	284.410032471867	284.410032471867	284.410032471867	284.410032471867	284.410032471867	284.410032471867	284.410032471867	284.410032471867	284.410032471867	284.410032471867	284.410032471867	284.410032471867	284.410032471867	284.410032471867	284.410032471867	284.410032471867	284.410032471867	284.410032471867	284.410032471867	284.410032471867	284.410032471867	284.410032471867	284.410032471867
103	284.5158800034573	284.5158800034573	284.5158800034573	284.5158800034573	284.5158800034573	284.5158800034573	284.5158800034573	284.5158800034573	284.5158800034573	284.5158800034573	284.5158800034573	284.5158800034573	284.5158800034573	284.5158800034573	284.5158800034573	284.5158800034573	284.5158800034573	284.5158800034573	284.5158800034573	284.5158800034573	284.5158800034573	284.5158800034573	284.5158800034573	284.5158800034573	284.5158800034573	284.5158800034573	284.5158800034573	284.5158800034573	284.5158800034573	284.5158800034573	284.5158800034573	284.5158800034573	284.5158800034573	284.5158800034573	284.5158800034573	284.5158800034573	284.5158800034573	284.5158800034573	284.5158800034573	284.5158800034573	284.5158800034573	284.5158800034573	284.5158800034573	284.5158800034573	284.5158800034573	284.5158800034573	284.5158800034573	284.5158800034573	284.5158800034573
104	284.62332999319125	284.62332999319125	284.62332999319125	284.62332999319125	284.62332999319125	284.62332999319125	284.62332999319125	284.62332999319125	284.62332999319125	284.62332999319125	284.62332999319125	284.62332999319125	284.62332999319125	284.62332999319125	284.62332999319125	284.62332999319125	284.62332999319125	284.62332999319125	284.62332999319125	284.62332999319125	284.62332999319125	284.62332999319125	284.62332999319125	284.62332999319125	284.62332999319125	284.62332999319125	284.62332999319125	284.62332999319125	284.62332999319125	284.62332999319125	284.62332999319125	284.62332999319125	284.62332999319125	284.62332999319125	284.62332999319125	284.62332999319125	284.62332999319125	284.62332999319125	284.62332999319125	284.62332999319125	284.62332999319125	284.62332999319125	284.62332999319125	284.62332999319125	284.62332999319125	284.62332999319125	284.62332999319125	284.62332999319125	284.62332999319125
105	284.7302475436957	284.7302475436957	284.7302475436957	284.7302475436957	284.7302475436957	284.7302475436957	284.7302475436957	284.7302475436957	284.7302475436957	284.7302475436957	284.7302475436957	284.7302475436957	284.7302475436957	284.7302475436957	284.7302475436957	284.7302475436957	284.7302475436957	284.7302475436957	284.7302475436957	284.7302475436957	284.7302475436957	284.7302475436957	284.7302475436957	284.7302475436957	284.7302475436957	284.7302475436957	284.7302475436957	284.7302475436957	284.7302475436957	284.7302475436957	284.7302475436957	284.7302475436957	284.7302475436957	284.7302475436957	284.7302475436957	284.7302475436957	284.7302475436957	284.7302475436957	284.7302475436957	284.7302475436957	284.7302475436957	284.7302475436957	284.7302475436957	284.7302475436957	284.7302475436957	284.7302475436957	284.7302475436957	284.7302475436957	284.7302475436957
106	284.84935406774713	284.84935406774713	284.84935406774713	284.84935406774713	284.84935406774713	284.84935406774713	284.84935406774713	284.84935406774713	284.84935406774713	284.84935406774713	284.84935406774713	284.84935406774713	284.84935406774713	284.84935406774713	284.84935406774713	284.84935406774713	284.84935406774713	284.84935406774713	284.84935406774713	284.84935406774713	284.84935406774713	284.84935406774713	284.84935406774713	284.84935406774713	284.84935406774713	284.84935406774713	284.84935406774713	284.84935406774713	284.84935406774713	284.84935406774713	284.84935406774713	284.84935406774713	284.84935406774713	284.84935406774713	284.84935406774713	284.84935406774713	284.84935406774713	284.84935406774713	284.84935406774713	284.84935406774713	284.84935406774713	284.84935406774713	284.84935406774713	284.84935406774713	284.84935406774713	284.84935406774713	284.84935406774713	284.84935406774713	284.84935406774713
107	285.0114210234504	285.0114210234504	285.0114210234504	285.0114210234504	285.0114210234504	285.0114210234504	285.0114210234504	285.0114210234504	285.0114210234504	285.0114210234504	285.0114210234504	285.0114210234504	285.0114210234504	285.0114210234504	285.0114210234504	285.0114210234504	285.0114210234504	285.0114210234504	285.0114210234504	285.0114210234504	285.0114210234504	285.0114210234504	285.0114210234504	285.0114210234504	285.0114210234504	285.0114210234504	285.0114210234504	285.0114210234504	285.0114210234504	285.0114210234504	285.0114210234504	285.0114210234504	285.0114210234504	285.0114210234504	285.0114210234504	285.0114210234504	285.0114210234504	285.0114210234504	285.0114210234504	285.0114210234504	285.0114210234504	285.0114210234504	285.0114210234504	285.0114210234504	285.0114210234504	285.0114210234504	285.0114210234504	285.0114210234504	285.0114210234504
108	285.16957613837974	285.16957613837974	285.16957613837974	285.16957613837974	285.16957613837974	285.16957613837974	285.16957613837974	285.16957613837974	285.16957613837974	285.16957613837974	285.16957613837974	285.16957613837974	285.16957613837974	285.16957613837974	285.16957613837974	285.16957613837974	285.16957613837974	285.16957613837974	285.16957613837974	285.16957613837974	285.16957613837974	285.16957613837974	285.16957613837974	285.16957613837974	285.16957613837974	285.16957613837974	285.16957613837974	285.16957613837974	285.16957613837974	285.16957613837974	285.16957613837974	285.16957613837974	285.16957613837974	285.16957613837974	285.16957613837974	285.16957613837974	285.16957613837974	285.16957613837974	285.16957613837974	285.16957613837974	285.16957613837974	285.16957613837974	285.16957613837974	285.16957613837974	285.16957613837974	285.16957613837974	285.16957613837974	285.16957613837974	285.16957613837974
109	285.318819988841	285.318819988841	285.318819988841	285.318819988841	285.318819988841	285.318819988841	285.318819988841	285.318819988841	285.318819988841	285.318819988841	285.318819988841	285.318819988841	285.318819988841	285.318819988841	285.318819988841	285.318819988841	285.318819988841	285.318819988841	285.318819988841	285.318819988841	285.318819988841	285.318819988841	285.318819988841	285.318819988841	285.318819988841	285.318819988841	285.318819988841	285.318819988841	285.318819988841	285.318819988841	285.318819988841	285.318819988841	285.318819988841	285.318819988841	285.318819988841	285.318819988841	285.318819988841	285.318819988841	285.318819988841	285.318819988841	285.318819988841	285.318819988841	285.318819988841	285.318819988841	285.318819988841	285.318819988841	285.318819988841	285.318819988841	285.318819988841
110	285.4735299201689	285.4735299201689	285.4735299201689	285.4735299201689	285.4735299201689	285.4735299201689	285.4735299201689	285.4735299201689	285.4735299201689	285.4735299201689	285.4735299201689	285.4735299201689	285.4735299201689	285.4735299201689	285.4735299201689	285.4735299201689	285.4735299201689	285.4735299201689	285.4735299201689	285.4735299201689	285.4735299201689	285.4735299201689	285.4735299201689	285.4735299201689	285.4735299201689	285.4735299201689	285.4735299201689	285.4735299201689	285.4735299201689	285.4735299201689	285.4735299201689	285.4735299201689	285.4735299201689	285.4735299201689	285.4735299201689	285.4735299201689	285.4735299201689	285.4735299201689	285.4735299201689	285.4735299201689	285.4735299201689	285.4735299201689	285.4735299201689	285.4735299201689	285.4735299201689	285.4735299201689	285.4735299201689	285.4735299201689	285.4735299201689
111	285.6279690531973	285.6279690531973	285.6279690531973	285.6279690531973	285.6279690531973	285.6279690531973	285.6279690531973	285.6279690531973	285.6279690531973	285.6279690531973	285.6279690531973	285.6279690531973	285.6279690531973	285.6279690531973	285.6279690531973	285.6279690531973	285.6279690531973	285.6279690531973	285.6279690531973	285.6279690531973	285.6279690531973	285.6279690531973	285.6279690531973	285.6279690531973	285.6279690531973	285.6279690531973	285.6279690531973	285.6279690531973	285.6279690531973	285.6279690531973	285.6279690531973	285.6279690531973	285.6279690531973	285.6279690531973	285.6279690531973	285.6279690531973	285.6279690531973	285.6279690531973	285.6279690531973	285.6279690531973	285.6279690531973	285.6279690531973	285.6279690531973	285.6279690531973	285.6279690531973	285.6279690531973	285.6279690531973	285.6279690531973	285.6279690531973
112	285.78296893190594	285.78296893190594	285.78296893190594	285.78296893190594	285.78296893190594	285.78296893190594	285.78296893190594	285.78296893190594	285.78296893190594	285.78296893190594	285.78296893190594	285.78296893190594	285.78296893190594	285.78296893190594	285.78296893190594	285.78296893190594	285.78296893190594	285.78296893190594	285.78296893190594	285.78296893190594	285.78296893190594	285.78296893190594	285.78296893190594	285.78296893190594	285.78296893190594	285.78296893190594	285.78296893190594	285.78296893190594	285.78296893190594	285.78296893190594	285.78296893190594	285.78296893190594	285.78296893190594	285.78296893190594	285.78296893190594	285.78296893190594	285.78296893190594	285.78296893190594	285.78296893190594	285.78296893190594	285.78296893190594	285.78296893190594	285.78296893190594	285.78296893190594	285.78296893190594	285.78296893190594	285.78296893190594	285.78296893190594	285.78296893190594
113	285.9375318604635	285.9375318604635	285.9375318604635	285.9375318604635	285.9375318604635	285.9375318604635	285.9375318604635	285.9375318604635	285.9375318604635	285.9375318604635	285.9375318604635	285.9375318604635	285.9375318604635	285.9375318604635	285.9375318604635	285.9375318604635	285.9375318604635	285.9375318604635	285.9375318604635	285.9375318604635	285.9375318604635	285.9375318604635	285.9375318604635	285.9375318604635	285.9375318604635	285.9375318604635	285.9375318604635	285.9375318604635	285.9375318604635	285.9375318604635	285.9375318604635	285.9375318604635	285.9375318604635	285.9375318604635	285.9375318604635	285.9375318604635	285.9375318604635	285.9375318604635	285.9375318604635	285.9375318604635	285.9375318604635	285.9375318604635	285.9375318604635	285.9375318604635	285.9375318604635	285.9375318604635	285.9375318604635	285.9375318604635	285.9375318604635
114	286.0975491266323	286.0975491266323	286.0975491266323	286.0975491266323	286.0975491266323	286.0975491266323	286.0975491266323	286.0975491266323	286.0975491266323	286.0975491266323	286.0975491266323	286.0975491266323	286.0975491266323	286.0975491266323	286.0975491266323	286.0975491266323	286.0975491266323	286.0975491266323	286.0975491266323	286.0975491266323	286.0975491266323	286.0975491266323	286.0975491266323	286.0975491266323	286.0975491266323	286.0975491266323	286.0975491266323	286.0975491266323	286.0975491266323	286.0975491266323	286.0975491266323	286.0975491266323	286.0975491266323	286.0975491266323	286.0975491266323	286.0975491266323	286.0975491266323	286.0975491266323	286.0975491266323	286.0975491266323	286.0975491266323	286.0975491266323	286.0975491266323	286.0975491266323	286.0975491266323	286.0975491266323	286.0975491266323	286.0975491266323	286.0975491266323
115	286.26799816431713	286.26799816431713	286.26799816431713	286.26799816431713	286.26799816431713	286.26799816431713	286.26799816431713	286.26799816431713	286.26799816431713	286.26799816431713	286.26799816431713	286.26799816431713	286.26799816431713	286.26799816431713	286.26799816431713	286.26799816431713	286.26799816431713	286.26799816431713	286.26799816431713	286.26799816431713	286.26799816431713	286.26799816431713	286.26799816431713	286.26799816431713	286.26799816431713	286.26799816431713	286.26799816431713	286.26799816431713	286.26799816431713	286.26799816431713	286.26799816431713	286.26799816431713	286.26799816431713	286.26799816431713	286.26799816431713	286.26799816431713	286.26799816431713	286.26799816431713	286.26799816431713	286.26799816431713	286.26799816431713	286.26799816431713	286.26799816431713	286.26799816431713	286.26799816431713	286.26799816431713	286.26799816431713	286.26799816431713	286.26799816431713
116	286.4523102486557	286.4523102486557	286.4523102486557	286.4523102486557	286.4523102486557	286.4523102486557	286.4523102486557	286.4523102486557	286.4523102486557	286.4523102486557	286.4523102486557	286.4523102486557	286.4523102486557	286.4523102486557	286.4523102486557	286.4523102486557	286.4523102486557	286.4523102486557	286.4523102486557	286.4523102486557	286.4523102486557	286.4523102486557	286.4523102486557	286.4523102486557	286.4523102486557	286.4523102486557	286.4523102486557	286.4523102486557	286.4523102486557	286.4523102486557	286.4523102486557	286.4523102486557	286.4523102486557	286.4523102486557	286.4523102486557	286.4523102486557	286.4523102486557	286.4523102486557	286.4523102486557	286.4523102486557	286.4523102486557	286.4523102486557	286.4523102486557	286.4523102486557	286.4523102486557	286.4523102486557	286.4523102486557	286.4523102486557	286.4523102486557
117	286.6108300338367	286.6108300338367	286.6108300338367	286.6108300338367	286.6108300338367	286.6108300338367	286.6108300338367	286.6108300338367	286.6108300338367	286.6108300338367	286.6108300338367	286.6108300338367	286.6108300338367	286.6108300338367	286.6108300338367	286.6108300338367	286.6108300338367	286.6108300338367	286.6108300338367	286.6108300338367	286.6108300338367	286.6108300338367	286.6108300338367	286.6108300338367	286.6108300338367	286.6108300338367	286.6108300338367	286.6108300338367	286.6108300338367	286.6108300338367	286.6108300338367	286.6108300338367	286.6108300338367	286.6108300338367	286.6108300338367	286.6108300338367	286.6108300338367	286.6108300338367	286.6108300338367	286.6108300338367	286.6108300338367	286.6108300338367	286.6108300338367	286.6108300338367	286.6108300338367	286.6108300338367	286.6108300338367	286.6108300338367	286.6108300338367
118	286.7789062816529	286.7789062816529	286.7789062816529	286.7789062816529	286.7789062816529	286.7789062816529	286.7789062816529	286.7789062816529	286.7789062816529	286.7789062816529	286.7789062816529	286.7789062816529	286.7789062816529	286.7789062816529	286.7789062816529	286.7789062816529	286.7789062816529	286.7789062816529	286.7789062816529	286.7789062816529	286.7789062816529	286.7789062816529	286.7789062816529	286.7789062816529	286.7789062816529	286.7789062816529	286.7789062816529	286.7789062816529	286.7789062816529	286.7789062816529	286.7789062816529	286.7789062816529	286.7789062816529	286.7789062816529	286.7789062816529	286.7789062816529	286.7789062816529	286.7789062816529	286.7789062816529	286.7789062816529	286.7789062816529	286.7789062816529	286.7789062816529	286.7789062816529	286.7789062816529	286.7789062816529	286.7789062816529	286.7789062816529	286.7789062816529
119	286.9454577761186	286.9454577761186	286.9454577761186	286.9454577761186	286.9454577761186	286.9454577761186	286.9454577761186	286.9454577761186	286.9454577761186	286.9454577761186	286.9454577761186	286.9454577761186	286.9454577761186	286.9454577761186	286.9454577761186	286.9454577761186	286.9454577761186	286.9454577761186	286.9454577761186	286.9454577761186	286.9454577761186	286.9454577761186	286.9454577761186	286.9454577761186	286.9454577761186	286.9454577761186	286.9454577761186	286.9454577761186	286.9454577761186	286.9454577761186	286.9454577761186	286.9454577761186	286.9454577761186	286.9454577761186	286.9454577761186	286.9454577761186	286.9454577761186	286.9454577761186	286.9454577761186	286.9454577761186	286.9454577761186	286.9454577761186	286.9454577761186	286.9454577761186	286.9454577761186	286.9454577761186	286.9454577761186	286.9454577761186	286.9454577761186
120	287.1124235109165	287.1124235109165	287.1124235109165	287.1124235109165	287.1124235109165	287.1124235109165	287.1124235109165	287.1124235109165	287.1124235109165	287.1124235109165	287.1124235109165	287.1124235109165	287.1124235109165	287.1124235109165	287.1124235109165	287.1124235109165	287.1124235109165	287.1124235109165	287.1124235109165	287.1124235109165	287.1124235109165	287.1124235109165	287.1124235109165	287.1124235109165	287.1124235109165	287.1124235109165	287.1124235109165	287.1124235109165	287.1124235109165	287.1124235109165	287.1124235109165	287.1124235109165	287.1124235109165	287.1124235109165	287.1124235109165	287.1124235109165	287.1124235109165	287.1124235109165	287.1124235109165	287.1124235109165	287.1124235109165	287.1124235109165	287.1124235109165	287.1124235109165	287.1124235109165	287.1124235109165	287.1124235109165	287.1124235109165	287.1124235109165
121	287.27848322306795	287.27848322306795	287.27848322306795	287.27848322306795	287.27848322306795	287.27848322306795	287.27848322306795	287.27848322306795	287.27848322306795	287.27848322306795	287.27848322306795	287.27848322306795	287.27848322306795	287.27848322306795	287.27848322306795	287.27848322306795	287.27848322306795	287.27848322306795	287.27848322306795	287.27848322306795	287.27848322306795	287.27848322306795	287.27848322306795	287.27848322306795	287.27848322306795	287.27848322306795	287.27848322306795	287.27848322306795	287.27848322306795	287.27848322306795	287.27848322306795	287.27848322306795	287.27848322306795	287.27848322306795	287.27848322306795	287.27848322306795	287.27848322306795	287.27848322306795	287.27848322306795	287.27848322306795	287.27848322306795	287.27848322306795	287.27848322306795	287.27848322306795	287.27848322306795	287.27848322306795	287.27848322306795	287.27848322306795	287.27848322306795
122	287.4476077032694	287.4476077032694	287.4476077032694	287.4476077032694	287.4476077032694	287.4476077032694	287.4476077032694	287.4476077032694	287.4476077032694	287.4476077032694	287.4476077032694	287.4476077032694	287.4476077032694	287.4476077032694	287.4476077032694	287.4476077032694	287.4476077032694	287.4476077032694	287.4476077032694	287.4476077032694	287.4476077032694	287.4476077032694	287.4476077032694	287.4476077032694	287.4476077032694	287.4476077032694	287.4476077032694	287.4476077032694	287.4476077032694	287.4476077032694	287.4476077032694	287.4476077032694	287.4476077032694	287.4476077032694	287.4476077032694	287.4476077032694	287.4476077032694	287.4476077032694	287.4476077032694	287.4476077032694	287.4476077032694	287.4476077032694	287.4476077032694	287.4476077032694	287.4476077032694	287.4476077032694	287.4476077032694	287.4476077032694	287.4476077032694
123	287.62621077413	287.62621077413	287.62621077413	287.62621077413	287.62621077413	287.62621077413	287.62621077413	287.62621077413	287.62621077413	287.62621077413	287.62621077413	287.62621077413	287.62621077413	287.62621077413	287.62621077413	287.62621077413	287.62621077413	287.62621077413	287.62621077413	287.62621077413	287.62621077413	287.62621077413	287.62621077413	287.62621077413	287.62621077413	287.62621077413	287.62621077413	287.62621077413	287.62621077413	287.62621077413	287.62621077413	287.62621077413	287.62621077413	287.62621077413	287.62621077413	287.62621077413	287.62621077413	287.62621077413	287.62621077413	287.62621077413	287.62621077413	287.62621077413	287.62621077413	287.62621077413	287.62621077413	287.62621077413	287.62621077413	287.62621077413	287.62621077413
124	287.79930116918706	287.79930116918706	287.79930116918706	287.79930116918706	287.79930116918706	287.79930116918706	287.79930116918706	287.79930116918706	287.79930116918706	287.79930116918706	287.79930116918706	287.79930116918706	287.79930116918706	287.79930116918706	287.79930116918706	287.79930116918706	287.79930116918706	287.79930116918706	287.79930116918706	287.79930116918706	287.79930116918706	287.79930116918706	287.79930116918706	287.79930116918706	287.79930116918706	287.79930116918706	287.79930116918706	287.79930116918706	287.79930116918706	287.79930116918706	287.79930116918706	287.79930116918706	287.79930116918706	287.79930116918706	287.79930116918706	287.79930116918706	287.79930116918706	287.79930116918706	287.79930116918706	287.79930116918706	287.79930116918706	287.79930116918706	287.79930116918706	287.79930116918706	287.79930116918706	287.79930116918706	287.79930116918706	287.79930116918706	287.79930116918706
125	287.9799906373921	287.9799906373921	287.9799906373921	287.9799906373921	287.9799906373921	287.9799906373921	287.9799906373921	287.9799906373921	287.9799906373921	287.9799906373921	287.9799906373921	287.9799906373921	287.9799906373921	287.9799906373921	287.9799906373921	287.9799906373921	287.9799906373921	287.9799906373921	287.9799906373921	287.9799906373921	287.9799906373921	287.9799906373921	287.9799906373921	287.9799906373921	287.9799906373921	287.9799906373921	287.9799906373921	287.9799906373921	287.9799906373921	287.9799906373921	287.9799906373921	287.9799906373921	287.9799906373921	287.9799906373921	287.9799906373921	287.9799906373921	287.9799906373921	287.9799906373921	287.9799906373921	287.9799906373921	287.9799906373921	287.9799906373921	287.9799906373921	287.9799906373921	287.9799906373921	287.9799906373921	287.9799906373921	287.9799906373921	287.9799906373921
126	288.1614662562234	288.1614662562234	288.1614662562234	288.1614662562234	288.1614662562234	288.1614662562234	288.1614662562234	288.1614662562234	288.1614662562234	288.1614662562234	288.1614662562234	288.1614662562234	288.1614662562234	288.1614662562234	288.1614662562234	288.1614662562234	288.1614662562234	288.1614662562234	288.1614662562234	288.1614662562234	288.1614662562234	288.1614662562234	288.1614662562234	288.1614662562234	288.1614662562234	288.1614662562234	288.1614662562234	288.1614662562234	288.1614662562234	288.1614662562234	288.1614662562234	288.1614662562234	288.1614662562234	288.1614662562234	288.1614662562234	288.1614662562234	288.1614662562234	288.1614662562234	288.1614662562234	288.1614662562234	288.1614662562234	288.1614662562234	288.1614662562234	288.1614662562234	288.1614662562234	288.1614662562234	288.1614662562234	288.1614662562234	288.1614662562234
127	288.34678134117246	288.34678134117246	288.34678134117246	288.34678134117246	288.34678134117246	288.34678134117246	288.34678134117246	288.34678134117246	288.34678134117246	288.34678134117246	288.34678134117246	288.34678134117246	288.34678134117246	288.34678134117246	288.34678134117246	288.34678134117246	288.34678134117246	288.34678134117246	288.34678134117246	288.34678134117246	288.34678134117246	288.34678134117246	288.34678134117246	288.34678134117246	288.34678134117246	288.34678134117246	288.34678134117246	288.34678134117246	288.34678134117246	288.34678134117246	288.34678134117246	288.34678134117246	288.34678134117246	288.34678134117246	288.34678134117246	288.34678134117246	288.34678134117246	288.34678134117246	288.34678134117246	288.34678134117246	288.34678134117246	288.34678134117246	288.34678134117246	288.34678134117246	288.34678134117246	288.34678134117246	288.34678134117246	288.34678134117246	288.34678134117246
128	288.52552475138197	288.52552475138197	288.52552475138197	288.52552475138197	288.52552475138197	288.52552475138197	288.52552475138197	288.52552475138197	288.52552475138197	288.52552475138197	288.52552475138197	288.52552475138197	288.52552475138197	288.52552475138197	288.52552475138197	288.52552475138197	288.52552475138197	288.52552475138197	288.52552475138197	288.52552475138197	288.52552475138197	288.52552475138197	288.52552475138197	288.52552475138197	288.52552475138197	288.52552475138197	288.52552475138197	288.52552475138197	288.52552475138197	288.52552475138197	288.52552475138197	288.52552475138197	288.52552475138197	288.52552475138197	288.52552475138197	288.52552475138197	288.52552475138197	288.52552475138197	288.52552475138197	288.52552475138197	288.52552475138197	288.52552475138197	288.52552475138197	288.52552475138197	288.52552475138197	288.52552475138197	288.52552475138197	288.52552475138197	288.52552475138197
129	288.71564081086746	288.71564081086746	288.71564081086746	288.71564081086746	288.71564081086746	288.71564081086746	288.71564081086746	288.71564081086746	288.71564081086746	288.71564081086746	288.71564081086746	288.71564081086746	288.71564081086746	288.71564081086746	288.71564081086746	288.71564081086746	288.71564081086746	288.71564081086746	288.71564081086746	288.71564081086746	288.71564081086746	288.71564081086746	288.71564081086746	288.71564081086746	288.71564081086746	288.71564081086746	288.71564081086746	288.71564081086746	288.71564081086746	288.71564081086746	288.71564081086746	288.71564081086746	288.71564081086746	288.71564081086746	288.71564081086746	288.71564081086746	288.71564081086746	288.71564081086746	288.71564081086746	288.71564081086746	288.71564081086746	288.71564081086746	288.71564081086746	288.71564081086746	288.71564081086746	288.71564081086746	288.71564081086746	288.71564081086746	288.71564081086746
130	288.9126997603527	288.9126997603527	288.9126997603527	288.9126997603527	288.9126997603527	288.9126997603527	288.9126997603527	288.9126997603527	288.9126997603527	288.9126997603527	288.9126997603527	288.9126997603527	288.9126997603527	288.9126997603527	288.9126997603527	288.9126997603527	288.9126997603527	288.9126997603527	288.9126997603527	288.9126997603527	288.9126997603527	288.9126997603527	288.9126997603527	288.9126997603527	288.9126997603527	288.9126997603527	288.9126997603527	288.9126997603527	288.9126997603527	288.9126997603527	288.9126997603527	288.9126997603527	288.9126997603527	288.9126997603527	288.9126997603527	288.9126997603527	288.9126997603527	288.9126997603527	288.9126997603527	288.9126997603527	288.9126997603527	288.9126997603527	288.9126997603527	288.9126997603527	288.9126997603527	288.9126997603527	288.9126997603527	288.9126997603527	288.9126997603527
131	289.11063354893645	289.11063354893645	289.11063354893645	289.11063354893645	289.11063354893645	289.11063354893645	289.11063354893645	289.11063354893645	289.11063354893645	289.11063354893645	289.11063354893645	289.11063354893645	289.11063354893645	289.11063354893645	289.11063354893645	289.11063354893645	289.11063354893645	289.11063354893645	289.11063354893645	289.11063354893645	289.11063354893645	289.11063354893645	289.11063354893645	289.11063354893645	289.11063354893645	289.11063354893645	289.11063354893645	289.11063354893645	289.11063354893645	289.11063354893645	289.11063354893645	289.11063354893645	289.11063354893645	289.11063354893645	289.11063354893645	289.11063354893645	289.11063354893645	289.11063354893645	289.11063354893645	289.11063354893645	289.11063354893645	289.11063354893645	289.11063354893645	289.11063354893645	289.11063354893645	289.11063354893645	289.11063354893645	289.11063354893645	289.11063354893645
132	289.3133580427373	289.3133580427373	289.3133580427373	289.3133580427373	289.3133580427373	289.3133580427373	289.3133580427373	289.3133580427373	289.3133580427373	289.3133580427373	289.3133580427373	289.3133580427373	289.3133580427373	289.3133580427373	289.3133580427373	289.3133580427373	289.3133580427373	289.3133580427373	289.3133580427373	289.3133580427373	289.3133580427373	289.3133580427373	289.3133580427373	289.3133580427373	289.3133580427373	289.3133580427373	289.3133580427373	289.3133580427373	289.3133580427373	289.3133580427373	289.3133580427373	289.3133580427373	289.3133580427373	289.3133580427373	289.3133580427373	289.3133580427373	289.3133580427373	289.3133580427373	289.3133580427373	289.3133580427373	289.3133580427373	289.3133580427373	289.3133580427373	289.3133580427373	289.3133580427373	289.3133580427373	289.3133580427373	289.3133580427373	289.3133580427373
133	289.5218912183797	289.5218912183797	289.5218912183797	289.5218912183797	289.5218912183797	289.5218912183797	289.5218912183797	289.5218912183797	289.5218912183797	289.5218912183797	289.5218912183797	289.5218912183797	289.5218912183797	289.5218912183797	289.5218912183797	289.5218912183797	289.5218912183797	289.5218912183797	289.5218912183797	289.5218912183797	289.5218912183797	289.5218912183797	289.5218912183797	289.5218912183797	289.5218912183797	289.5218912183797	289.5218912183797	289.5218912183797	289.5218912183797	289.5218912183797	289.5218912183797	289.5218912183797	289.5218912183797	289.5218912183797	289.5218912183797	289.5218912183797	289.5218912183797	289.5218912183797	289.5218912183797	289.5218912183797	289.5218912183797	289.5218912183797	289.5218912183797	289.5218912183797	289.5218912183797	289.5218912183797	289.5218912183797	289.5218912183797	289.5218912183797
134	289.74339348514	289.74339348514	289.74339348514	289.74339348514	289.74339348514	289.74339348514	289.74339348514	289.74339348514	289.74339348514	289.74339348514	289.74339348514	289.74339348514	289.74339348514	289.74339348514	289.74339348514	289.74339348514	289.74339348514	289.74339348514	289.74339348514	289.74339348514	289.74339348514	289.74339348514	289.74339348514	289.74339348514	289.74339348514	289.74339348514	289.74339348514	289.74339348514	289.74339348514	289.74339348514	289.74339348514	289.74339348514	289.74339348514	289.74339348514	289.74339348514	289.74339348514	289.74339348514	289.74339348514	289.74339348514	289.74339348514	289.74339348514	289.74339348514	289.74339348514	289.74339348514	289.74339348514	289.74339348514	289.74339348514	289.74339348514	289.74339348514
135	289.9695252775123	289.9695252775123	289.9695252775123	289.9695252775123	289.9695252775123	289.9695252775123	289.9695252775123	289.9695252775123	289.9695252775123	289.9695252775123	289.9695252775123	289.9695252775123	289.9695252775123	289.9695252775123	289.9695252775123	289.9695252775123	289.9695252775123	289.9695252775123	289.9695252775123	289.9695252775123	289.9695252775123	289.9695252775123	289.9695252775123	289.9695252775123	289.9695252775123	289.9695252775123	289.9695252775123	289.9695252775123	289.9695252775123	289.9695252775123	289.9695252775123	289.9695252775123	289.9695252775123	289.9695252775123	289.9695252775123	289.9695252775123	289.9695252775123	289.9695252775123	289.9695252775123	289.9695252775123	289.9695252775123	289.9695252775123	289.9695252775123	289.9695252775123	289.9695252775123	289.9695252775123	289.9695252775123	289.9695252775123	289.9695252775123
136	290.22714573075933	290.22714573075933	290.22714573075933	290.22714573075933	290.22714573075933	290.22714573075933	290.22714573075933	290.22714573075933	290.22714573075933	290.22714573075933	290.22714573075933	290.22714573075933	290.22714573075933	290.22714573075933	290.22714573075933	290.22714573075933	290.22714573075933	290.22714573075933	290.22714573075933	290.22714573075933	290.22714573075933	290.22714573075933	290.22714573075933	290.22714573075933	290.22714573075933	290.22714573075933	290.22714573075933	290.22714573075933	290.22714573075933	290.22714573075933	290.22714573075933	290.22714573075933	290.22714573075933	290.22714573075933	290.22714573075933	290.22714573075933	290.22714573075933	290.22714573075933	290.22714573075933	290.22714573075933	290.22714573075933	290.22714573075933	290.22714573075933	290.22714573075933	290.22714573075933	290.22714573075933	290.22714573075933	290.22714573075933	290.22714573075933
137	290.47985810755375	290.47985810755375	290.47985810755375	290.47985810755375	290.47985810755375	290.47985810755375	290.47985810755375	290.47985810755375	290.47985810755375	290.47985810755375	290.47985810755375	290.47985810755375	290.47985810755375	290.47985810755375	290.47985810755375	290.47985810755375	290.47985810755375	290.47985810755375	290.47985810755375	290.47985810755375	290.47985810755375	290.47985810755375	290.47985810755375	290.47985810755375	290.47985810755375	290.47985810755375	290.47985810755375	290.47985810755375	290.47985810755375	290.47985810755375	290.47985810755375	290.47985810755375	290.47985810755375	290.47985810755375	290.47985810755375	290.47985810755375	290.47985810755375	290.47985810755375	290.47985810755375	290.47985810755375	290.47985810755375	290.47985810755375	290.47985810755375	290.47985810755375	290.47985810755375	290.47985810755375	290.47985810755375	290.47985810755375	290.47985810755375
138	290.75974582019296	290.75974582019296	290.75974582019296	290.75974582019296	290.75974582019296	290.75974582019296	290.75974582019296	290.75974582019296	290.75974582019296	290.75974582019296	290.75974582019296	290.75974582019296	290.75974582019296	290.75974582019296	290.75974582019296	290.75974582019296	290.75974582019296	290.75974582019296	290.75974582019296	290.75974582019296	290.75974582019296	290.75974582019296	290.75974582019296	290.75974582019296	290.75974582019296	290.75974582019296	290.75974582019296	290.75974582019296	290.75974582019296	290.75974582019296	290.75974582019296	290.75974582019296	290.75974582019296	290.75974582019296	290.75974582019296	290.75974582019296	290.75974582019296	290.75974582019296	290.75974582019296	290.75974582019296	290.75974582019296	290.75974582019296	290.75974582019296	290.75974582019296	290.75974582019296	290.75974582019296	290.75974582019296	290.75974582019296	290.75974582019296
139	291.04246356018865	291.04246356018865	291.04246356018865	291.04246356018865	291.04246356018865	291.04246356018865	291.04246356018865	291.04246356018865	291.04246356018865	291.04246356018865	291.04246356018865	291.04246356018865	291.04246356018865	291.04246356018865	291.04246356018865	291.04246356018865	291.04246356018865	291.04246356018865	291.04246356018865	291.04246356018865	291.04246356018865	291.04246356018865	291.04246356018865	291.04246356018865	291.04246356018865	291.04246356018865	291.04246356018865	291.04246356018865	291.04246356018865	291.04246356018865	291.04246356018865	291.04246356018865	291.04246356018865	291.04246356018865	291.04246356018865	291.04246356018865	291.04246356018865	291.04246356018865	291.04246356018865	291.04246356018865	291.04246356018865	291.04246356018865	291.04246356018865	291.04246356018865	291.04246356018865	291.04246356018865	291.04246356018865	291.04246356018865	291.04246356018865
140	291.3442034688787	291.3442034688787	291.3442034688787	291.3442034688787	291.3442034688787	291.3442034688787	291.3442034688787	291.3442034688787	291.3442034688787	291.3442034688787	291.3442034688787	291.3442034688787	291.3442034688787	291.3442034688787	291.3442034688787	291.3442034688787	291.3442034688787	291.3442034688787	291.3442034688787	291.3442034688787	291.3442034688787	291.3442034688787	291.3442034688787	291.3442034688787	291.3442034688787	291.3442034688787	291.3442034688787	291.3442034688787	291.3442034688787	291.3442034688787	291.3442034688787	291.3442034688787	291.3442034688787	291.3442034688787	291.3442034688787	291.3442034688787	291.3442034688787	291.3442034688787	291.3442034688787	291.3442034688787	291.3442034688787	291.3442034688787	291.3442034688787	291.3442034688787	291.3442034688787	291.3442034688787	291.3442034688787	291.3442034688787	291.3442034688787
141	291.6618807892993	291.6618807892993	291.6618807892993	291.6618807892993	291.6618807892993	291.6618807892993	291.6618807892993	291.6618807892993	291.6618807892993	291.6618807892993	291.6618807892993	291.6618807892993	291.6618807892993	291.6618807892993	291.6618807892993	291.6618807892993	291.6618807892993	291.6618807892993	291.6618807892993	291.6618807892993	291.6618807892993	291.6618807892993	291.6618807892993	291.6618807892993	291.6618807892993	291.6618807892993	291.6618807892993	291.6618807892993	291.6618807892993	291.6618807892993	291.6618807892993	291.6618807892993	291.6618807892993	291.6618807892993	291.6618807892993	291.6618807892993	291.6618807892993	291.6618807892993	291.6618807892993	291.6618807892993	291.6618807892993	291.6618807892993	291.6618807892993	291.6618807892993	291.6618807892993	291.6618807892993	291.6618807892993	291.6618807892993	291.6618807892993
142	292.0081556578617	292.0081556578617	292.0081556578617	292.0081556578617	292.0081556578617	292.0081556578617	292.0081556578617	292.0081556578617	292.0081556578617	292.0081556578617	292.0081556578617	292.0081556578617	292.0081556578617	292.0081556578617	292.0081556578617	292.0081556578617	292.0081556578617	292.0081556578617	292.0081556578617	292.0081556578617	292.0081556578617	292.0081556578617	292.0081556578617	292.0081556578617	292.0081556578617	292.0081556578617	292.0081556578617	292.0081556578617	292.0081556578617	292.0081556578617	292.0081556578617	292.0081556578617	292.0081556578617	292.0081556578617	292.0081556578617	292.0081556578617	292.0081556578617	292.0081556578617	292.0081556578617	292.0081556578617	292.0081556578617	292.0081556578617	292.0081556578617	292.0081556578617	292.0081556578617	292.0081556578617	292.0081556578617	292.0081556578617	292.0081556578617
143	292.3295192579711	292.3295192579711	292.3295192579711	292.3295192579711	292.3295192579711	292.3295192579711	292.3295192579711	292.3295192579711	292.3295192579711	292.3295192579711	292.3295192579711	292.3295192579711	292.3295192579711	292.3295192579711	292.3295192579711	292.3295192579711	292.3295192579711	292.3295192579711	292.3295192579711	292.3295192579711	292.3295192579711	292.3295192579711	292.3295192579711	292.3295192579711	292.3295192579711	292.3295192579711	292.3295192579711	292.3295192579711	292.3295192579711	292.3295192579711	292.3295192579711	292.3295192579711	292.3295192579711	292.3295192579711	292.3295192579711	292.3295192579711	292.3295192579711	292.3295192579711	292.3295192579711	292.3295192579711	292.3295192579711	292.3295192579711	292.3295192579711	292.3295192579711	292.3295192579711	292.3295192579711	292.3295192579711	292.3295192579711	292.3295192579711
144	292.65837785381336	292.65837785381336	292.65837785381336	292.65837785381336	292.65837785381336	292.65837785381336	292.65837785381336	292.65837785381336	292.65837785381336	292.65837785381336	292.65837785381336	292.65837785381336	292.65837785381336	292.65837785381336	292.65837785381336	292.65837785381336	292.65837785381336	292.65837785381336	292.65837785381336	292.65837785381336	292.65837785381336	292.65837785381336	292.65837785381336	292.65837785381336	292.65837785381336	292.65837785381336	292.65837785381336	292.65837785381336	292.65837785381336	292.65837785381336	292.65837785381336	292.65837785381336	292.65837785381336	292.65837785381336	292.65837785381336	292.65837785381336	292.65837785381336	292.65837785381336	292.65837785381336	292.65837785381336	292.65837785381336	292.65837785381336	292.65837785381336	292.65837785381336	292.65837785381336	292.65837785381336	292.65837785381336	292.65837785381336	292.65837785381336
145	292.9974580139716	292.9974580139716	292.9974580139716	292.9974580139716	292.9974580139716	292.9974580139716	292.9974580139716	292.9974580139716	292.9974580139716	292.9974580139716	292.9974580139716	292.9974580139716	292.9974580139716	292.9974580139716	292.9974580139716	292.9974580139716	292.9974580139716	292.9974580139716	292.9974580139716	292.9974580139716	292.9974580139716	292.9974580139716	292.9974580139716	292.9974580139716	292.9974580139716	292.9974580139716	292.9974580139716	292.9974580139716	292.9974580139716	292.9974580139716	292.9974580139716	292.9974580139716	292.9974580139716	292.9974580139716	292.9974580139716	292.9974580139716	292.9974580139716	292.9974580139716	292.9974580139716	292.9974580139716	292.9974580139716	292.9974580139716	292.9974580139716	292.9974580139716	292.9974580139716	292.9974580139716	292.9974580139716	292.9974580139716	292.9974580139716
146	293.30521461561347	293.30521461561347	293.30521461561347	293.30521461561347	293.30521461561347	293.30521461561347	293.30521461561347	293.30521461561347	293.30521461561347	293.30521461561347	293.30521461561347	293.30521461561347	293.30521461561347	293.30521461561347	293.30521461561347	293.30521461561347	293.30521461561347	293.30521461561347	293.30521461561347	293.30521461561347	293.30521461561347	293.30521461561347	293.30521461561347	293.30521461561347	293.30521461561347	293.30521461561347	293.30521461561347	293.30521461561347	293.30521461561347	293.30521461561347	293.30521461561347	293.30521461561347	293.30521461561347	293.30521461561347	293.30521461561347	293.30521461561347	293.30521461561347	293.30521461561347	293.30521461561347	293.30521461561347	293.30521461561347	293.30521461561347	293.30521461561347	293.30521461561347	293.30521461561347	293.30521461561347	293.30521461561347	293.30521461561347	293.30521461561347
147	293.6118393606242	293.6118393606242	293.6118393606242	293.6118393606242	293.6118393606242	293.6118393606242	293.6118393606242	293.6118393606242	293.6118393606242	293.6118393606242	293.6118393606242	293.6118393606242	293.6118393606242	293.6118393606242	293.6118393606242	293.6118393606242	293.6118393606242	293.6118393606242	293.6118393606242	293.6118393606242	293.6118393606242	293.6118393606242	293.6118393606242	293.6118393606242	293.6118393606242	293.6118393606242	293.6118393606242	293.6118393606242	293.6118393606242	293.6118393606242	293.6118393606242	293.6118393606242	293.6118393606242	293.6118393606242	293.6118393606242	293.6118393606242	293.6118393606242	293.6118393606242	293.6118393606242	293.6118393606242	293.6118393606242	293.6118393606242	293.6118393606242	293.6118393606242	293.6118393606242	293.6118393606242	293.6118393606242	293.6118393606242	293.6118393606242
148	293.933086281608	293.933086281608	293.933086281608	293.933086281608	293.933086281608	293.933086281608	293.933086281608	293.933086281608	293.933086281608	293.933086281608	293.933086281608	293.933086281608	293.933086281608	293.933086281608	293.933086281608	293.933086281608	293.933086281608	293.933086281608	293.933086281608	293.933086281608	293.933086281608	293.933086281608	293.933086281608	293.933086281608	293.933086281608	293.933086281608	293.933086281608	293.933086281608	293.933086281608	293.933086281608	293.933086281608	293.933086281608	293.933086281608	293.933086281608	293.933086281608	293.933086281608	293.933086281608	293.933086281608	293.933086281608	293.933086281608	293.933086281608	293.933086281608	293.933086281608	293.933086281608	293.933086281608	293.933086281608	293.933086281608	293.933086281608	293.933086281608
149	294.2045305030972	294.2045305030972	294.2045305030972	294.2045305030972	294.2045305030972	294.2045305030972	294.2045305030972	294.2045305030972	294.2045305030972	294.2045305030972	294.2045305030972	294.2045305030972	294.2045305030972	294.2045305030972	294.2045305030972	294.2045305030972	294.2045305030972	294.2045305030972	294.2045305030972	294.2045305030972	294.2045305030972	294.2045305030972	294.2045305030972	294.2045305030972	294.2045305030972	294.2045305030972	294.2045305030972	294.2045305030972	294.2045305030972	294.2045305030972	294.2045305030972	294.2045305030972	294.2045305030972	294.2045305030972	294.2045305030972	294.2045305030972	294.2045305030972	294.2045305030972	294.2045305030972	294.2045305030972	294.2045305030972	294.2045305030972	294.2045305030972	294.2045305030972	294.2045305030972	294.2045305030972	294.2045305030972	294.2045305030972	294.2045305030972
150	294.47114039841244	294.47114039841244	294.47114039841244	294.47114039841244	294.47114039841244	294.47114039841244	294.47114039841244	294.47114039841244	294.47114039841244	294.47114039841244	294.47114039841244	294.47114039841244	294.47114039841244	294.47114039841244	294.47114039841244	294.47114039841244	294.47114039841244	294.47114039841244	294.47114039841244	294.47114039841244	294.47114039841244	294.47114039841244	294.47114039841244	294.47114039841244	294.47114039841244	294.47114039841244	294.47114039841244	294.47114039841244	294.47114039841244	294.47114039841244	294.47114039841244	294.47114039841244	294.47114039841244	294.47114039841244	294.47114039841244	294.47114039841244	294.47114039841244	294.47114039841244	294.47114039841244	294.47114039841244	294.47114039841244	294.47114039841244	294.47114039841244	294.47114039841244	294.47114039841244	294.47114039841244	294.47114039841244	294.47114039841244	294.47114039841244
151	294.77026825216154	294.77026825216154	294.77026825216154	294.77026825216154	294.77026825216154	294.77026825216154	294.77026825216154	294.77026825216154	294.77026825216154	294.77026825216154	294.77026825216154	294.77026825216154	294.77026825216154	294.77026825216154	294.77026825216154	294.77026825216154	294.77026825216154	294.77026825216154	294.77026825216154	294.77026825216154	294.77026825216154	294.77026825216154	294.77026825216154	294.77026825216154	294.77026825216154	294.77026825216154	294.77026825216154	294.77026825216154	294.77026825216154	294.77026825216154	294.77026825216154	294.77026825216154	294.77026825216154	294.77026825216154	294.77026825216154	294.77026825216154	294.77026825216154	294.77026825216154	294.77026825216154	294.77026825216154	294.77026825216154	294.77026825216154	294.77026825216154	294.77026825216154	294.77026825216154	294.77026825216154	294.77026825216154	294.77026825216154	294.77026825216154
152	295.0780093743654	295.0780093743654	295.0780093743654	295.0780093743654	295.0780093743654	295.0780093743654	295.0780093743654	295.0780093743654	295.0780093743654	295.0780093743654	295.0780093743654	295.0780093743654	295.0780093743654	295.0780093743654	295.0780093743654	295.0780093743654	295.0780093743654	295.0780093743654	295.0780093743654	295.0780093743654	295.0780093743654	295.0780093743654	295.0780093743654	295.0780093743654	295.0780093743654	295.0780093743654	295.0780093743654	295.0780093743654	295.0780093743654	295.0780093743654	295.0780093743654	295.0780093743654	295.0780093743654	295.0780093743654	295.0780093743654	295.0780093743654	295.0780093743654	295.0780093743654	295.0780093743654	295.0780093743654	295.0780093743654	295.0780093743654	295.0780093743654	295.0780093743654	295.0780093743654	295.0780093743654	295.0780093743654	295.0780093743654	295.0780093743654
153	295.3752493306941	295.3752493306941	295.3752493306941	295.3752493306941	295.3752493306941	295.3752493306941	295.3752493306941	295.3752493306941	295.3752493306941	295.3752493306941	295.3752493306941	295.3752493306941	295.3752493306941	295.3752493306941	295.3752493306941	295.3752493306941	295.3752493306941	295.3752493306941	295.3752493306941	295.3752493306941	295.3752493306941	295.3752493306941	295.3752493306941	295.3752493306941	295.3752493306941	295.3752493306941	295.3752493306941	295.3752493306941	295.3752493306941	295.3752493306941	295.3752493306941	295.3752493306941	295.3752493306941	295.3752493306941	295.3752493306941	295.3752493306941	295.3752493306941	295.3752493306941	295.3752493306941	295.3752493306941	295.3752493306941	295.3752493306941	295.3752493306941	295.3752493306941	295.3752493306941	295.3752493306941	295.3752493306941	295.3752493306941	295.3752493306941
154	295.6212349440315	295.6212349440315	295.6212349440315	295.6212349440315	295.6212349440315	295.6212349440315	295.6212349440315	295.6212349440315	295.6212349440315	295.6212349440315	295.6212349440315	295.6212349440315	295.6212349440315	295.6212349440315	295.6212349440315	295.6212349440315	295.6212349440315	295.6212349440315	295.6212349440315	295.6212349440315	295.6212349440315	295.6212349440315	295.6212349440315	295.6212349440315	295.6212349440315	295.6212349440315	295.6212349440315	295.6212349440315	295.6212349440315	295.6212349440315	295.6212349440315	295.6212349440315	295.6212349440315	295.6212349440315	295.6212349440315	295.6212349440315	295.6212349440315	295.6212349440315	295.6212349440315	295.6212349440315	295.6212349440315	295.6212349440315	295.6212349440315	295.6212349440315	295.6212349440315	295.6212349440315	295.6212349440315	295.6212349440315	295.6212349440315
155	295.93390379767794	295.93390379767794	295.93390379767794	295.93390379767794	295.93390379767794	295.93390379767794	295.93390379767794	295.93390379767794	295.93390379767794	295.93390379767794	295.93390379767794	295.93390379767794	295.93390379767794	295.93390379767794	295.93390379767794	295.93390379767794	295.93390379767794	295.93390379767794	295.93390379767794	295.93390379767794	295.93390379767794	295.93390379767794	295.93390379767794	295.93390379767794	295.93390379767794	295.93390379767794	295.93390379767794	295.93390379767794	295.93390379767794	295.93390379767794	295.93390379767794	295.93390379767794	295.93390379767794	295.93390379767794	295.93390379767794	295.93390379767794	295.93390379767794	295.93390379767794	295.93390379767794	295.93390379767794	295.93390379767794	295.93390379767794	295.93390379767794	295.93390379767794	295.93390379767794	295.93390379767794	295.93390379767794	295.93390379767794	295.93390379767794
156	296.2062848988339	296.2062848988339	296.2062848988339	296.2062848988339	296.2062848988339	296.2062848988339	296.2062848988339	296.2062848988339	296.2062848988339	296.2062848988339	296.2062848988339	296.2062848988339	296.2062848988339	296.2062848988339	296.2062848988339	296.2062848988339	296.2062848988339	296.2062848988339	296.2062848988339	296.2062848988339	296.2062848988339	296.2062848988339	296.2062848988339	296.2062848988339	296.2062848988339	296.2062848988339	296.2062848988339	296.2062848988339	296.2062848988339	296.2062848988339	296.2062848988339	296.2062848988339	296.2062848988339	296.2062848988339	296.2062848988339	296.2062848988339	296.2062848988339	296.2062848988339	296.2062848988339	296.2062848988339	296.2062848988339	296.2062848988339	296.2062848988339	296.2062848988339	296.2062848988339	296.2062848988339	296.2062848988339	296.2062848988339	296.2062848988339
157	296.49980862110044	296.49980862110044	296.49980862110044	296.49980862110044	296.49980862110044	296.49980862110044	296.49980862110044	296.49980862110044	296.49980862110044	296.49980862110044	296.49980862110044	296.49980862110044	296.49980862110044	296.49980862110044	296.49980862110044	296.49980862110044	296.49980862110044	296.49980862110044	296.49980862110044	296.49980862110044	296.49980862110044	296.49980862110044	296.49980862110044	296.49980862110044	296.49980862110044	296.49980862110044	296.49980862110044	296.49980862110044	296.49980862110044	296.49980862110044	296.49980862110044	296.49980862110044	296.49980862110044	296.49980862110044	296.49980862110044	296.49980862110044	296.49980862110044	296.49980862110044	296.49980862110044	296.49980862110044	296.49980862110044	296.49980862110044	296.49980862110044	296.49980862110044	296.49980862110044	296.49980862110044	296.49980862110044	296.49980862110044	296.49980862110044
158	296.84638534605017	296.84638534605017	296.84638534605017	296.84638534605017	296.84638534605017	296.84638534605017	296.84638534605017	296.84638534605017	296.84638534605017	296.84638534605017	296.84638534605017	296.84638534605017	296.84638534605017	296.84638534605017	296.84638534605017	296.84638534605017	296.84638534605017	296.84638534605017	296.84638534605017	296.84638534605017	296.84638534605017	296.84638534605017	296.84638534605017	296.84638534605017	296.84638534605017	296.84638534605017	296.84638534605017	296.84638534605017	296.84638534605017	296.84638534605017	296.84638534605017	296.84638534605017	296.84638534605017	296.84638534605017	296.84638534605017	296.84638534605017	296.84638534605017	296.84638534605017	296.84638534605017	296.84638534605017	296.84638534605017	296.84638534605017	296.84638534605017	296.84638534605017	296.84638534605017	296.84638534605017	296.84638534605017	296.84638534605017	296.84638534605017
159	297.1847697852259	297.1847697852259	297.1847697852259	297.1847697852259	297.1847697852259	297.1847697852259	297.1847697852259	297.1847697852259	297.1847697852259	297.1847697852259	297.1847697852259	297.1847697852259	297.1847697852259	297.1847697852259	297.1847697852259	297.1847697852259	297.1847697852259	297.1847697852259	297.1847697852259	297.1847697852259	297.1847697852259	297.1847697852259	297.1847697852259	297.1847697852259	297.1847697852259	297.1847697852259	297.1847697852259	297.1847697852259	297.1847697852259	297.1847697852259	297.1847697852259	297.1847697852259	297.1847697852259	297.1847697852259	297.1847697852259	297.1847697852259	297.1847697852259	297.1847697852259	297.1847697852259	297.1847697852259	297.1847697852259	297.1847697852259	297.1847697852259	297.1847697852259	297.1847697852259	297.1847697852259	297.1847697852259	297.1847697852259	297.1847697852259
160	297.5216216517231	297.5216216517231	297.5216216517231	297.5216216517231	297.5216216517231	297.5216216517231	297.5216216517231	297.5216216517231	297.5216216517231	297.5216216517231	297.5216216517231	297.5216216517231	297.5216216517231	297.5216216517231	297.5216216517231	297.5216216517231	297.5216216517231	297.5216216517231	297.5216216517231	297.5216216517231	297.5216216517231	297.5216216517231	297.5216216517231	297.5216216517231	297.5216216517231	297.5216216517231	297.5216216517231	297.5216216517231	297.5216216517231	297.5216216517231	297.5216216517231	297.5216216517231	297.5216216517231	297.5216216517231	297.5216216517231	297.5216216517231	297.5216216517231	297.5216216517231	297.5216216517231	297.5216216517231	297.5216216517231	297.5216216517231	297.5216216517231	297.5216216517231	297.5216216517231	297.5216216517231	297.5216216517231	297.5216216517231	297.5216216517231
161	297.84764764285165	297.84764764285165	297.84764764285165	297.84764764285165	297.84764764285165	297.84764764285165	297.84764764285165	297.84764764285165	297.84764764285165	297.84764764285165	297.84764764285165	297.84764764285165	297.84764764285165	297.84764764285165	297.84764764285165	297.84764764285165	297.84764764285165	297.84764764285165	297.84764764285165	297.84764764285165	297.84764764285165	297.84764764285165	297.84764764285165	297.84764764285165	297.84764764285165	297.84764764285165	297.84764764285165	297.84764764285165	297.84764764285165	297.84764764285165	297.84764764285165	297.84764764285165	297.84764764285165	297.84764764285165	297.84764764285165	297.84764764285165	297.84764764285165	297.84764764285165	297.84764764285165	297.84764764285165	297.84764764285165	297.84764764285165	297.84764764285165	297.84764764285165	297.84764764285165	297.84764764285165	297.84764764285165	297.84764764285165	297.84764764285165
162	298.2359474740168	298.2359474740168	298.2359474740168	298.2359474740168	298.2359474740168	298.2359474740168	298.2359474740168	298.2359474740168	298.2359474740168	298.2359474740168	298.2359474740168	298.2359474740168	298.2359474740168	298.2359474740168	298.2359474740168	298.2359474740168	298.2359474740168	298.2359474740168	298.2359474740168	298.2359474740168	298.2359474740168	298.2359474740168	298.2359474740168	298.2359474740168	298.2359474740168	298.2359474740168	298.2359474740168	298.2359474740168	298.2359474740168	298.2359474740168	298.2359474740168	298.2359474740168	298.2359474740168	298.2359474740168	298.2359474740168	298.2359474740168	298.2359474740168	298.2359474740168	298.2359474740168	298.2359474740168	298.2359474740168	298.2359474740168	298.2359474740168	298.2359474740168	298.2359474740168	298.2359474740168	298.2359474740168	298.2359474740168	298.2359474740168
163	298.6098139802431	298.6098139802431	298.6098139802431	298.6098139802431	298.6098139802431	298.6098139802431	298.6098139802431	298.6098139802431	298.6098139802431	298.6098139802431	298.6098139802431	298.6098139802431	298.6098139802431	298.6098139802431	298.6098139802431	298.6098139802431	298.6098139802431	298.6098139802431	298.6098139802431	298.6098139802431	298.6098139802431	298.6098139802431	298.6098139802431	298.6098139802431	298.6098139802431	298.6098139802431	298.6098139802431	298.6098139802431	298.6098139802431	298.6098139802431	298.6098139802431	298.6098139802431	298.6098139802431	298.6098139802431	298.6098139802431	298.6098139802431	298.6098139802431	298.6098139802431	298.6098139802431	298.6098139802431	298.6098139802431	298.6098139802431	298.6098139802431	298.6098139802431	298.6098139802431	298.6098139802431	298.6098139802431	298.6098139802431	298.6098139802431
164	299.02479196093594	299.02479196093594	299.02479196093594	299.02479196093594	299.02479196093594	299.02479196093594	299.02479196093594	299.02479196093594	299.02479196093594	299.02479196093594	299.02479196093594	299.02479196093594	299.02479196093594	299.02479196093594	299.02479196093594	299.02479196093594	299.02479196093594	299.02479196093594	299.02479196093594	299.02479196093594	299.02479196093594	299.02479196093594	299.02479196093594	299.02479196093594	299.02479196093594	299.02479196093594	299.02479196093594	299.02479196093594	299.02479196093594	299.02479196093594	299.02479196093594	299.02479196093594	299.02479196093594	299.02479196093594	299.02479196093594	299.02479196093594	299.02479196093594	299.02479196093594	299.02479196093594	299.02479196093594	299.02479196093594	299.02479196093594	299.02479196093594	299.02479196093594	299.02479196093594	299.02479196093594	299.02479196093594	299.02479196093594	299.02479196093594
165	299.41921046685616	299.41921046685616	299.41921046685616	299.41921046685616	299.41921046685616	299.41921046685616	299.41921046685616	299.41921046685616	299.41921046685616	299.41921046685616	299.41921046685616	299.41921046685616	299.41921046685616	299.41921046685616	299.41921046685616	299.41921046685616	299.41921046685616	299.41921046685616	299.41921046685616	299.41921046685616	299.41921046685616	299.41921046685616	299.41921046685616	299.41921046685616	299.41921046685616	299.41921046685616	299.41921046685616	299.41921046685616	299.41921046685616	299.41921046685616	299.41921046685616	299.41921046685616	299.41921046685616	299.41921046685616	299.41921046685616	299.41921046685616	299.41921046685616	299.41921046685616	299.41921046685616	299.41921046685616	299.41921046685616	299.41921046685616	299.41921046685616	299.41921046685616	299.41921046685616	299.41921046685616	299.41921046685616	299.41921046685616	299.41921046685616
166	299.7611083824433	299.7611083824433	299.7611083824433	299.7611083824433	299.7611083824433	299.7611083824433	299.7611083824433	299.7611083824433	299.7611083824433	299.7611083824433	299.7611083824433	299.7611083824433	299.7611083824433	299.7611083824433	299.7611083824433	299.7611083824433	299.7611083824433	299.7611083824433	299.7611083824433	299.7611083824433	299.7611083824433	299.7611083824433	299.7611083824433	299.7611083824433	299.7611083824433	299.7611083824433	299.7611083824433	299.7611083824433	299.7611083824433	299.7611083824433	299.7611083824433	299.7611083824433	299.7611083824433	299.7611083824433	299.7611083824433	299.7611083824433	299.7611083824433	299.7611083824433	299.7611083824433	299.7611083824433	299.7611083824433	299.7611083824433	299.7611083824433	299.7611083824433	299.7611083824433	299.7611083824433	299.7611083824433	299.7611083824433	299.7611083824433
167	300.0194067859168	300.0194067859168	300.0194067859168	300.0194067859168	300.0194067859168	300.0194067859168	300.0194067859168	300.0194067859168	300.0194067859168	300.0194067859168	300.0194067859168	300.0194067859168	300.0194067859168	300.0194067859168	300.0194067859168	300.0194067859168	300.0194067859168	300.0194067859168	300.0194067859168	300.0194067859168	300.0194067859168	300.0194067859168	300.0194067859168	300.0194067859168	300.0194067859168	300.0194067859168	300.0194067859168	300.0194067859168	300.0194067859168	300.0194067859168	300.0194067859168	300.0194067859168	300.0194067859168	300.0194067859168	300.0194067859168	300.0194067859168	300.0194067859168	300.0194067859168	300.0194067859168	300.0194067859168	300.0194067859168	300.0194067859168	300.0194067859168	300.0194067859168	300.0194067859168	300.0194067859168	300.0194067859168	300.0194067859168	300.0194067859168
168	300.3154205635761	300.3154205635761	300.3154205635761	300.3154205635761	300.3154205635761	300.3154205635761	300.3154205635761	300.3154205635761	300.3154205635761	300.3154205635761	300.3154205635761	300.3154205635761	300.3154205635761	300.3154205635761	300.3154205635761	300.3154205635761	300.3154205635761	300.3154205635761	300.3154205635761	300.3154205635761	300.3154205635761	300.3154205635761	300.3154205635761	300.3154205635761	300.3154205635761	300.3154205635761	300.3154205635761	300.3154205635761	300.3154205635761	300.3154205635761	300.3154205635761	300.3154205635761	300.3154205635761	300.3154205635761	300.3154205635761	300.3154205635761	300.3154205635761	300.3154205635761	300.3154205635761	300.3154205635761	300.3154205635761	300.3154205635761	300.3154205635761	300.3154205635761	300.3154205635761	300.3154205635761	300.3154205635761	300.3154205635761	300.3154205635761
169	300.64412949398195	300.64412949398195	300.64412949398195	300.64412949398195	300.64412949398195	300.64412949398195	300.64412949398195	300.64412949398195	300.64412949398195	300.64412949398195	300.64412949398195	300.64412949398195	300.64412949398195	300.64412949398195	300.64412949398195	300.64412949398195	300.64412949398195	300.64412949398195	300.64412949398195	300.64412949398195	300.64412949398195	300.64412949398195	300.64412949398195	300.64412949398195	300.64412949398195	300.64412949398195	300.64412949398195	300.64412949398195	300.64412949398195	300.64412949398195	300.64412949398195	300.64412949398195	300.64412949398195	300.64412949398195	300.64412949398195	300.64412949398195	300.64412949398195	300.64412949398195	300.64412949398195	300.64412949398195	300.64412949398195	300.64412949398195	300.64412949398195	300.64412949398195	300.64412949398195	300.64412949398195	300.64412949398195	300.64412949398195	300.64412949398195
170	300.98904147645726	300.98904147645726	300.98904147645726	300.98904147645726	300.98904147645726	300.98904147645726	300.98904147645726	300.98904147645726	300.98904147645726	300.98904147645726	300.98904147645726	300.98904147645726	300.98904147645726	300.98904147645726	300.98904147645726	300.98904147645726	300.98904147645726	300.98904147645726	300.98904147645726	300.98904147645726	300.98904147645726	300.98904147645726	300.98904147645726	300.98904147645726	300.98904147645726	300.98904147645726	300.98904147645726	300.98904147645726	300.98904147645726	300.98904147645726	300.98904147645726	300.98904147645726	300.98904147645726	300.98904147645726	300.98904147645726	300.98904147645726	300.98904147645726	300.98904147645726	300.98904147645726	300.98904147645726	300.98904147645726	300.98904147645726	300.98904147645726	300.98904147645726	300.98904147645726	300.98904147645726	300.98904147645726	300.98904147645726	300.98904147645726
171	301.37650931350555	301.37650931350555	301.37650931350555	301.37650931350555	301.37650931350555	301.37650931350555	301.37650931350555	301.37650931350555	301.37650931350555	301.37650931350555	301.37650931350555	301.37650931350555	301.37650931350555	301.37650931350555	301.37650931350555	301.37650931350555	301.37650931350555	301.37650931350555	301.37650931350555	301.37650931350555	301.37650931350555	301.37650931350555	301.37650931350555	301.37650931350555	301.37650931350555	301.37650931350555	301.37650931350555	301.37650931350555	301.37650931350555	301.37650931350555	301.37650931350555	301.37650931350555	301.37650931350555	301.37650931350555	301.37650931350555	301.37650931350555	301.37650931350555	301.37650931350555	301.37650931350555	301.37650931350555	301.37650931350555	301.37650931350555	301.37650931350555	301.37650931350555	301.37650931350555	301.37650931350555	301.37650931350555	301.37650931350555	301.37650931350555
172	301.77595605055865	301.77595605055865	301.77595605055865	301.77595605055865	301.77595605055865	301.77595605055865	301.77595605055865	301.77595605055865	301.77595605055865	301.77595605055865	301.77595605055865	301.77595605055865	301.77595605055865	301.77595605055865	301.77595605055865	301.77595605055865	301.77595605055865	301.77595605055865	301.77595605055865	301.77595605055865	301.77595605055865	301.77595605055865	301.77595605055865	301.77595605055865	301.77595605055865	301.77595605055865	301.77595605055865	301.77595605055865	301.77595605055865	301.77595605055865	301.77595605055865	301.77595605055865	301.77595605055865	301.77595605055865	301.77595605055865	301.77595605055865	301.77595605055865	301.77595605055865	301.77595605055865	301.77595605055865	301.77595605055865	301.77595605055865	301.77595605055865	301.77595605055865	301.77595605055865	301.77595605055865	301.77595605055865	301.77595605055865	301.77595605055865
173	302.13062498655023	302.13062498655023	302.13062498655023	302.13062498655023	302.13062498655023	302.13062498655023	302.13062498655023	302.13062498655023	302.13062498655023	302.13062498655023	302.13062498655023	302.13062498655023	302.13062498655023	302.13062498655023	302.13062498655023	302.13062498655023	302.13062498655023	302.13062498655023	302.13062498655023	302.13062498655023	302.13062498655023	302.13062498655023	302.13062498655023	302.13062498655023	302.13062498655023	302.13062498655023	302.13062498655023	302.13062498655023	302.13062498655023	302.13062498655023	302.13062498655023	302.13062498655023	302.13062498655023	302.13062498655023	302.13062498655023	302.13062498655023	302.13062498655023	302.13062498655023	302.13062498655023	302.13062498655023	302.13062498655023	302.13062498655023	302.13062498655023	302.13062498655023	302.13062498655023	302.13062498655023	302.13062498655023	302.13062498655023	302.13062498655023
174	302.5179581555954	302.5179581555954	302.5179581555954	302.5179581555954	302.5179581555954	302.5179581555954	302.5179581555954	302.5179581555954	302.5179581555954	302.5179581555954	302.5179581555954	302.5179581555954	302.5179581555954	302.5179581555954	302.5179581555954	302.5179581555954	302.5179581555954	302.5179581555954	302.5179581555954	302.5179581555954	302.5179581555954	302.5179581555954	302.5179581555954	302.5179581555954	302.5179581555954	302.5179581555954	302.5179581555954	302.5179581555954	302.5179581555954	302.5179581555954	302.5179581555954	302.5179581555954	302.5179581555954	302.5179581555954	302.5179581555954	302.5179581555954	302.5179581555954	302.5179581555954	302.5179581555954	302.5179581555954	302.5179581555954	302.5179581555954	302.5179581555954	302.5179581555954	302.5179581555954	302.5179581555954	302.5179581555954	302.5179581555954	302.5179581555954
175	302.9374311490083	302.9374311490083	302.9374311490083	302.9374311490083	302.9374311490083	302.9374311490083	302.9374311490083	302.9374311490083	302.9374311490083	302.9374311490083	302.9374311490083	302.9374311490083	302.9374311490083	302.9374311490083	302.9374311490083	302.9374311490083	302.9374311490083	302.9374311490083	302.9374311490083	302.9374311490083	302.9374311490083	302.9374311490083	302.9374311490083	302.9374311490083	302.9374311490083	302.9374311490083	302.9374311490083	302.9374311490083	302.9374311490083	302.9374311490083	302.9374311490083	302.9374311490083	302.9374311490083	302.9374311490083	302.9374311490083	302.9374311490083	302.9374311490083	302.9374311490083	302.9374311490083	302.9374311490083	302.9374311490083	302.9374311490083	302.9374311490083	302.9374311490083	302.9374311490083	302.9374311490083	302.9374311490083	302.9374311490083	302.9374311490083
176	303.34626008985344	303.34626008985344	303.34626008985344	303.34626008985344	303.34626008985344	303.34626008985344	303.34626008985344	303.34626008985344	303.34626008985344	303.34626008985344	303.34626008985344	303.34626008985344	303.34626008985344	303.34626008985344	303.34626008985344	303.34626008985344	303.34626008985344	303.34626008985344	303.34626008985344	303.34626008985344	303.34626008985344	303.34626008985344	303.34626008985344	303.34626008985344	303.34626008985344	303.34626008985344	303.34626008985344	303.34626008985344	303.34626008985344	303.34626008985344	303.34626008985344	303.34626008985344	303.34626008985344	303.34626008985344	303.34626008985344	303.34626008985344	303.34626008985344	303.34626008985344	303.34626008985344	303.34626008985344	303.34626008985344	303.34626008985344	303.34626008985344	303.34626008985344	303.34626008985344	303.34626008985344	303.34626008985344	303.34626008985344	303.34626008985344
177	303.75762238216186	303.75762238216186	303.75762238216186	303.75762238216186	303.75762238216186	303.75762238216186	303.75762238216186	303.75762238216186	303.75762238216186	303.75762238216186	303.75762238216186	303.75762238216186	303.75762238216186	303.75762238216186	303.75762238216186	303.75762238216186	303.75762238216186	303.75762238216186	303.75762238216186	303.75762238216186	303.75762238216186	303.75762238216186	303.75762238216186	303.75762238216186	303.75762238216186	303.75762238216186	303.75762238216186	303.75762238216186	303.75762238216186	303.75762238216186	303.75762238216186	303.75762238216186	303.75762238216186	303.75762238216186	303.75762238216186	303.75762238216186	303.75762238216186	303.75762238216186	303.75762238216186	303.75762238216186	303.75762238216186	303.75762238216186	303.75762238216186	303.75762238216186	303.75762238216186	303.75762238216186	303.75762238216186	303.75762238216186	303.75762238216186
178	304.1795126801363	304.1795126801363	304.1795126801363	304.1795126801363	304.1795126801363	304.1795126801363	304.1795126801363	304.1795126801363	304.1795126801363	304.1795126801363	304.1795126801363	304.1795126801363	304.1795126801363	304.1795126801363	304.1795126801363	304.1795126801363	304.1795126801363	304.1795126801363	304.1795126801363	304.1795126801363	304.1795126801363	304.1795126801363	304.1795126801363	304.1795126801363	304.1795126801363	304.1795126801363	304.1795126801363	304.1795126801363	304.1795126801363	304.1795126801363	304.1795126801363	304.1795126801363	304.1795126801363	304.1795126801363	304.1795126801363	304.1795126801363	304.1795126801363	304.1795126801363	304.1795126801363	304.1795126801363	304.1795126801363	304.1795126801363	304.1795126801363	304.1795126801363	304.1795126801363	304.1795126801363	304.1795126801363	304.1795126801363	304.1795126801363
179	304.588248405618	304.588248405618	304.588248405618	304.588248405618	304.588248405618	304.588248405618	304.588248405618	304.588248405618	304.588248405618	304.588248405618	304.588248405618	304.588248405618	304.588248405618	304.588248405618	304.588248405618	304.588248405618	304.588248405618	304.588248405618	304.588248405618	304.588248405618	304.588248405618	304.588248405618	304.588248405618	304.588248405618	304.588248405618	304.588248405618	304.588248405618	304.588248405618	304.588248405618	304.588248405618	304.588248405618	304.588248405618	304.588248405618	304.588248405618	304.588248405618	304.588248405618	304.588248405618	304.588248405618	304.588248405618	304.588248405618	304.588248405618	304.588248405618	304.588248405618	304.588248405618	304.588248405618	304.588248405618	304.588248405618	304.588248405618	304.588248405618
180	304.89527175292903	304.89527175292903	304.89527175292903	304.89527175292903	304.89527175292903	304.89527175292903	304.89527175292903	304.89527175292903	304.89527175292903	304.89527175292903	304.89527175292903	304.89527175292903	304.89527175292903	304.89527175292903	304.89527175292903	304.89527175292903	304.89527175292903	304.89527175292903	304.89527175292903	304.89527175292903	304.89527175292903	304.89527175292903	304.89527175292903	304.89527175292903	304.89527175292903	304.89527175292903	304.89527175292903	304.89527175292903	304.89527175292903	304.89527175292903	304.89527175292903	304.89527175292903	304.89527175292903	304.89527175292903	304.89527175292903	304.89527175292903	304.89527175292903	304.89527175292903	304.89527175292903	304.89527175292903	304.89527175292903	304.89527175292903	304.89527175292903	304.89527175292903	304.89527175292903	304.89527175292903	304.89527175292903	304.89527175292903	304.89527175292903
181	305.3121135555711	305.3121135555711	305.3121135555711	305.3121135555711	305.3121135555711	305.3121135555711	305.3121135555711	305.3121135555711	305.3121135555711	305.3121135555711	305.3121135555711	305.3121135555711	305.3121135555711	305.3121135555711	305.3121135555711	305.3121135555711	305.3121135555711	305.3121135555711	305.3121135555711	305.3121135555711	305.3121135555711	305.3121135555711	305.3121135555711	305.3121135555711	305.3121135555711	305.3121135555711	305.3121135555711	305.3121135555711	305.3121135555711	305.3121135555711	305.3121135555711	305.3121135555711	305.3121135555711	305.3121135555711	305.3121135555711	305.3121135555711	305.3121135555711	305.3121135555711	305.3121135555711	305.3121135555711	305.3121135555711	305.3121135555711	305.3121135555711	305.3121135555711	305.3121135555711	305.3121135555711	305.3121135555711	305.3121135555711	305.3121135555711
182	305.80217811813526	305.80217811813526	305.80217811813526	305.80217811813526	305.80217811813526	305.80217811813526	305.80217811813526	305.80217811813526	305.80217811813526	305.80217811813526	305.80217811813526	305.80217811813526	305.80217811813526	305.80217811813526	305.80217811813526	305.80217811813526	305.80217811813526	305.80217811813526	305.80217811813526	305.80217811813526	305.80217811813526	305.80217811813526	305.80217811813526	305.80217811813526	305.80217811813526	305.80217811813526	305.80217811813526	305.80217811813526	305.80217811813526	305.80217811813526	305.80217811813526	305.80217811813526	305.80217811813526	305.80217811813526	305.80217811813526	305.80217811813526	305.80217811813526	305.80217811813526	305.80217811813526	305.80217811813526	305.80217811813526	305.80217811813526	305.80217811813526	305.80217811813526	305.80217811813526	305.80217811813526	305.80217811813526	305.80217811813526	305.80217811813526
183	306.3135993321108	306.3135993321108	306.3135993321108	306.3135993321108	306.3135993321108	306.3135993321108	306.3135993321108	306.3135993321108	306.3135993321108	306.3135993321108	306.3135993321108	306.3135993321108	306.3135993321108	306.3135993321108	306.3135993321108	306.3135993321108	306.3135993321108	306.3135993321108	306.3135993321108	306.3135993321108	306.3135993321108	306.3135993321108	306.3135993321108	306.3135993321108	306.3135993321108	306.3135993321108	306.3135993321108	306.3135993321108	306.3135993321108	306.3135993321108	306.3135993321108	306.3135993321108	306.3135993321108	306.3135993321108	306.3135993321108	306.3135993321108	306.3135993321108	306.3135993321108	306.3135993321108	306.3135993321108	306.3135993321108	306.3135993321108	306.3135993321108	306.3135993321108	306.3135993321108	306.3135993321108	306.3135993321108	306.3135993321108	306.3135993321108
184	306.79513461667517	306.79513461667517	306.79513461667517	306.79513461667517	306.79513461667517	306.79513461667517	306.79513461667517	306.79513461667517	306.79513461667517	306.79513461667517	306.79513461667517	306.79513461667517	306.79513461667517	306.79513461667517	306.79513461667517	306.79513461667517	306.79513461667517	306.79513461667517	306.79513461667517	306.79513461667517	306.79513461667517	306.79513461667517	306.79513461667517	306.79513461667517	306.79513461667517	306.79513461667517	306.79513461667517	306.79513461667517	306.79513461667517	306.79513461667517	306.79513461667517	306.79513461667517	306.79513461667517	306.79513461667517	306.79513461667517	306.79513461667517	306.79513461667517	306.79513461667517	306.79513461667517	306.79513461667517	306.79513461667517	306.79513461667517	306.79513461667517	306.79513461667517	306.79513461667517	306.79513461667517	306.79513461667517	306.79513461667517	306.79513461667517
185	307.35779756351354	307.35779756351354	307.35779756351354	307.35779756351354	307.35779756351354	307.35779756351354	307.35779756351354	307.35779756351354	307.35779756351354	307.35779756351354	307.35779756351354	307.35779756351354	307.35779756351354	307.35779756351354	307.35779756351354	307.35779756351354	307.35779756351354	307.35779756351354	307.35779756351354	307.35779756351354	307.35779756351354	307.35779756351354	307.35779756351354	307.35779756351354	307.35779756351354	307.35779756351354	307.35779756351354	307.35779756351354	307.35779756351354	307.35779756351354	307.35779756351354	307.35779756351354	307.35779756351354	307.35779756351354	307.35779756351354	307.35779756351354	307.35779756351354	307.35779756351354	307.35779756351354	307.35779756351354	307.35779756351354	307.35779756351354	307.35779756351354	307.35779756351354	307.35779756351354	307.35779756351354	307.35779756351354	307.35779756351354	307.35779756351354
186	308.05407969978734	308.05407969978734	308.05407969978734	308.05407969978734	308.05407969978734	308.05407969978734	308.05407969978734	308.05407969978734	308.05407969978734	308.05407969978734	308.05407969978734	308.05407969978734	308.05407969978734	308.05407969978734	308.05407969978734	308.05407969978734	308.05407969978734	308.05407969978734	308.05407969978734	308.05407969978734	308.05407969978734	308.05407969978734	308.05407969978734	308.05407969978734	308.05407969978734	308.05407969978734	308.05407969978734	308.05407969978734	308.05407969978734	308.05407969978734	308.05407969978734	308.05407969978734	308.05407969978734	308.05407969978734	308.05407969978734	308.05407969978734	308.05407969978734	308.05407969978734	308.05407969978734	308.05407969978734	308.05407969978734	308.05407969978734	308.05407969978734	308.05407969978734	308.05407969978734	308.05407969978734	308.05407969978734	308.05407969978734	308.05407969978734
187	308.73209231176406	308.73209231176406	308.73209231176406	308.73209231176406	308.73209231176406	308.73209231176406	308.73209231176406	308.73209231176406	308.73209231176406	308.73209231176406	308.73209231176406	308.73209231176406	308.73209231176406	308.73209231176406	308.73209231176406	308.73209231176406	308.73209231176406	308.73209231176406	308.73209231176406	308.73209231176406	308.73209231176406	308.73209231176406	308.73209231176406	308.73209231176406	308.73209231176406	308.73209231176406	308.73209231176406	308.73209231176406	308.73209231176406	308.73209231176406	308.73209231176406	308.73209231176406	308.73209231176406	308.73209231176406	308.73209231176406	308.73209231176406	308.73209231176406	308.73209231176406	308.73209231176406	308.73209231176406	308.73209231176406	308.73209231176406	308.73209231176406	308.73209231176406	308.73209231176406	308.73209231176406	308.73209231176406	308.73209231176406	308.73209231176406
188	309.404441565105	309.404441565105	309.404441565105	309.404441565105	309.404441565105	309.404441565105	309.404441565105	309.404441565105	309.404441565105	309.404441565105	309.404441565105	309.404441565105	309.404441565105	309.404441565105	309.404441565105	309.404441565105	309.404441565105	309.404441565105	309.404441565105	309.404441565105	309.404441565105	309.404441565105	309.404441565105	309.404441565105	309.404441565105	309.404441565105	309.404441565105	309.404441565105	309.404441565105	309.404441565105	309.404441565105	309.404441565105	309.404441565105	309.404441565105	309.404441565105	309.404441565105	309.404441565105	309.404441565105	309.404441565105	309.404441565105	309.404441565105	309.404441565105	309.404441565105	309.404441565105	309.404441565105	309.404441565105	309.404441565105	309.404441565105	309.404441565105
189	310.1032629637937	310.1032629637937	310.1032629637937	310.1032629637937	310.1032629637937	310.1032629637937	310.1032629637937	310.1032629637937	310.1032629637937	310.1032629637937	310.1032629637937	310.1032629637937	310.1032629637937	310.1032629637937	310.1032629637937	310.1032629637937	310.1032629637937	310.1032629637937	310.1032629637937	310.1032629637937	310.1032629637937	310.1032629637937	310.1032629637937	310.1032629637937	310.1032629637937	310.1032629637937	310.1032629637937	310.1032629637937	310.1032629637937	310.1032629637937	310.1032629637937	310.1032629637937	310.1032629637937	310.1032629637937	310.1032629637937	310.1032629637937	310.1032629637937	310.1032629637937	310.1032629637937	310.1032629637937	310.1032629637937	310.1032629637937	310.1032629637937	310.1032629637937	310.1032629637937	310.1032629637937	310.1032629637937	310.1032629637937	310.1032629637937
190	310.8852019699374	310.8852019699374	310.8852019699374	310.8852019699374	310.8852019699374	310.8852019699374	310.8852019699374	310.8852019699374	310.8852019699374	310.8852019699374	310.8852019699374	310.8852019699374	310.8852019699374	310.8852019699374	310.8852019699374	310.8852019699374	310.8852019699374	310.8852019699374	310.8852019699374	310.8852019699374	310.8852019699374	310.8852019699374	310.8852019699374	310.8852019699374	310.8852019699374	310.8852019699374	310.8852019699374	310.8852019699374	310.8852019699374	310.8852019699374	310.8852019699374	310.8852019699374	310.8852019699374	310.8852019699374	310.8852019699374	310.8852019699374	310.8852019699374	310.8852019699374	310.8852019699374	310.8852019699374	310.8852019699374	310.8852019699374	310.8852019699374	310.8852019699374	310.8852019699374	310.8852019699374	310.8852019699374	310.8852019699374	310.8852019699374
191	311.72871508573206	311.72871508573206	311.72871508573206	311.72871508573206	311.72871508573206	311.72871508573206	311.72871508573206	311.72871508573206	311.72871508573206	311.72871508573206	311.72871508573206	311.72871508573206	311.72871508573206	311.72871508573206	311.72871508573206	311.72871508573206	311.72871508573206	311.72871508573206	311.72871508573206	311.72871508573206	311.72871508573206	311.72871508573206	311.72871508573206	311.72871508573206	311.72871508573206	311.72871508573206	311.72871508573206	311.72871508573206	311.72871508573206	311.72871508573206	311.72871508573206	311.72871508573206	311.72871508573206	311.72871508573206	311.72871508573206	311.72871508573206	311.72871508573206	311.72871508573206	311.72871508573206	311.72871508573206	311.72871508573206	311.72871508573206	311.72871508573206	311.72871508573206	311.72871508573206	311.72871508573206	311.72871508573206	311.72871508573206	311.72871508573206
192	312.5895142982795	312.5895142982795	312.5895142982795	312.5895142982795	312.5895142982795	312.5895142982795	312.5895142982795	312.5895142982795	312.5895142982795	312.5895142982795	312.5895142982795	312.5895142982795	312.5895142982795	312.5895142982795	312.5895142982795	312.5895142982795	312.5895142982795	312.5895142982795	312.5895142982795	312.5895142982795	312.5895142982795	312.5895142982795	312.5895142982795	312.5895142982795	312.5895142982795	312.5895142982795	312.5895142982795	312.5895142982795	312.5895142982795	312.5895142982795	312.5895142982795	312.5895142982795	312.5895142982795	312.5895142982795	312.5895142982795	312.5895142982795	312.5895142982795	312.5895142982795	312.5895142982795	312.5895142982795	312.5895142982795	312.5895142982795	312.5895142982795	312.5895142982795	312.5895142982795	312.5895142982795	312.5895142982795	312.5895142982795	312.5895142982795
193	313.4776967928494	313.4776967928494	313.4776967928494	313.4776967928494	313.4776967928494	313.4776967928494	313.4776967928494	313.4776967928494	313.4776967928494	313.4776967928494	313.4776967928494	313.4776967928494	313.4776967928494	313.4776967928494	313.4776967928494	313.4776967928494	313.4776967928494	313.4776967928494	313.4776967928494	313.4776967928494	313.4776967928494	313.4776967928494	313.4776967928494	313.4776967928494	313.4776967928494	313.4776967928494	313.4776967928494	313.4776967928494	313.4776967928494	313.4776967928494	313.4776967928494	313.4776967928494	313.4776967928494	313.4776967928494	313.4776967928494	313.4776967928494	313.4776967928494	313.4776967928494	313.4776967928494	313.4776967928494	313.4776967928494	313.4776967928494	313.4776967928494	313.4776967928494	313.4776967928494	313.4776967928494	313.4776967928494	313.4776967928494	313.4776967928494
194	314.3702864340218	314.3702864340218	314.3702864340218	314.3702864340218	314.3702864340218	314.3702864340218	314.3702864340218	314.3702864340218	314.3702864340218	314.3702864340218	314.3702864340218	314.3702864340218	314.3702864340218	314.3702864340218	314.3702864340218	314.3702864340218	314.3702864340218	314.3702864340218	314.3702864340218	314.3702864340218	314.3702864340218	314.3702864340218	314.3702864340218	314.3702864340218	314.3702864340218	314.3702864340218	314.3702864340218	314.3702864340218	314.3702864340218	314.3702864340218	314.3702864340218	314.3702864340218	314.3702864340218	314.3702864340218	314.3702864340218	314.3702864340218	314.3702864340218	314.3702864340218	314.3702864340218	314.3702864340218	314.3702864340218	314.3702864340218	314.3702864340218	314.3702864340218	314.3702864340218	314.3702864340218	314.3702864340218	314.3702864340218	314.3702864340218
195	315.28724823739844	315.28724823739844	315.28724823739844	315.28724823739844	315.28724823739844	315.28724823739844	315.28724823739844	315.28724823739844	315.28724823739844	315.28724823739844	315.28724823739844	315.28724823739844	315.28724823739844	315.28724823739844	315.28724823739844	315.28724823739844	315.28724823739844	315.28724823739844	315.28724823739844	315.28724823739844	315.28724823739844	315.28724823739844	315.28724823739844	315.28724823739844	315.28724823739844	315.28724823739844	315.28724823739844	315.28724823739844	315.28724823739844	315.28724823739844	315.28724823739844	315.28724823739844	315.28724823739844	315.28724823739844	315.28724823739844	315.28724823739844	315.28724823739844	315.28724823739844	315.28724823739844	315.28724823739844	315.28724823739844	315.28724823739844	315.28724823739844	315.28724823739844	315.28724823739844	315.28724823739844	315.28724823739844	315.28724823739844	315.28724823739844
196	316.21881990052873	316.21881990052873	316.21881990052873	316.21881990052873	316.21881990052873	316.21881990052873	316.21881990052873	316.21881990052873	316.21881990052873	316.21881990052873	316.21881990052873	316.21881990052873	316.21881990052873	316.21881990052873	316.21881990052873	316.21881990052873	316.21881990052873	316.21881990052873	316.21881990052873	316.21881990052873	316.21881990052873	316.21881990052873	316.21881990052873	316.21881990052873	316.21881990052873	316.21881990052873	316.21881990052873	316.21881990052873	316.21881990052873	316.21881990052873	316.21881990052873	316.21881990052873	316.21881990052873	316.21881990052873	316.21881990052873	316.21881990052873	316.21881990052873	316.21881990052873	316.21881990052873	316.21881990052873	316.21881990052873	316.21881990052873	316.21881990052873	316.21881990052873	316.21881990052873	316.21881990052873	316.21881990052873	316.21881990052873	316.21881990052873
197	317.1725733032687	317.1725733032687	317.1725733032687	317.1725733032687	317.1725733032687	317.1725733032687	317.1725733032687	317.1725733032687	317.1725733032687	317.1725733032687	317.1725733032687	317.1725733032687	317.1725733032687	317.1725733032687	317.1725733032687	317.1725733032687	317.1725733032687	317.1725733032687	317.1725733032687	317.1725733032687	317.1725733032687	317.1725733032687	317.1725733032687	317.1725733032687	317.1725733032687	317.1725733032687	317.1725733032687	317.1725733032687	317.1725733032687	317.1725733032687	317.1725733032687	317.1725733032687	317.1725733032687	317.1725733032687	317.1725733032687	317.1725733032687	317.1725733032687	317.1725733032687	317.1725733032687	317.1725733032687	317.1725733032687	317.1725733032687	317.1725733032687	317.1725733032687	317.1725733032687	317.1725733032687	317.1725733032687	317.1725733032687	317.1725733032687
198	318.18026669834717	318.18026669834717	318.18026669834717	318.18026669834717	318.18026669834717	318.18026669834717	318.18026669834717	318.18026669834717	318.18026669834717	318.18026669834717	318.18026669834717	318.18026669834717	318.18026669834717	318.18026669834717	318.18026669834717	318.18026669834717	318.18026669834717	318.18026669834717	318.18026669834717	318.18026669834717	318.18026669834717	318.18026669834717	318.18026669834717	318.18026669834717	318.18026669834717	318.18026669834717	318.18026669834717	318.18026669834717	318.18026669834717	318.18026669834717	318.18026669834717	318.18026669834717	318.18026669834717	318.18026669834717	318.18026669834717	318.18026669834717	318.18026669834717	318.18026669834717	318.18026669834717	318.18026669834717	318.18026669834717	318.18026669834717	318.18026669834717	318.18026669834717	318.18026669834717	318.18026669834717	318.18026669834717	318.18026669834717	318.18026669834717
199	319.22325923253914	319.22325923253914	319.22325923253914	319.22325923253914	319.22325923253914	319.22325923253914	319.22325923253914	319.22325923253914	319.22325923253914	319.22325923253914	319.22325923253914	319.22325923253914	319.22325923253914	319.22325923253914	319.22325923253914	319.22325923253914	319.22325923253914	319.22325923253914	319.22325923253914	319.22325923253914	319.22325923253914	319.22325923253914	319.22325923253914	319.22325923253914	319.22325923253914	319.22325923253914	319.22325923253914	319.22325923253914	319.22325923253914	319.22325923253914	319.22325923253914	319.22325923253914	319.22325923253914	319.22325923253914	319.22325923253914	319.22325923253914	319.22325923253914	319.22325923253914	319.22325923253914	319.22325923253914	319.22325923253914	319.22325923253914	319.22325923253914	319.22325923253914	319.22325923253914	319.22325923253914	319.22325923253914	319.22325923253914	319.22325923253914
200	320.31581964257487	320.31581964257487	320.31581964257487	320.31581964257487	320.31581964257487	320.31581964257487	320.31581964257487	320.31581964257487	320.31581964257487	320.31581964257487	320.31581964257487	320.31581964257487	320.31581964257487	320.31581964257487	320.31581964257487	320.31581964257487	320.31581964257487	320.31581964257487	320.31581964257487	320.31581964257487	320.31581964257487	320.31581964257487	320.31581964257487	320.31581964257487	320.31581964257487	320.31581964257487	320.31581964257487	320.31581964257487	320.31581964257487	320.31581964257487	320.31581964257487	320.31581964257487	320.31581964257487	320.31581964257487	320.31581964257487	320.31581964257487	320.31581964257487	320.31581964257487	320.31581964257487	320.31581964257487	320.31581964257487	320.31581964257487	320.31581964257487	320.31581964257487	320.31581964257487	320.31581964257487	320.31581964257487	320.31581964257487	320.31581964257487
201	321.4464770667671	321.4464770667671	321.4464770667671	321.4464770667671	321.4464770667671	321.4464770667671	321.4464770667671	321.4464770667671	321.4464770667671	321.4464770667671	321.4464770667671	321.4464770667671	321.4464770667671	321.4464770667671	321.4464770667671	321.4464770667671	321.4464770667671	321.4464770667671	321.4464770667671	321.4464770667671	321.4464770667671	321.4464770667671	321.4464770667671	321.4464770667671	321.4464770667671	321.4464770667671	321.4464770667671	321.4464770667671	321.4464770667671	321.4464770667671	321.4464770667671	321.4464770667671	321.4464770667671	321.4464770667671	321.4464770667671	321.4464770667671	321.4464770667671	321.4464770667671	321.4464770667671	321.4464770667671	321.4464770667671	321.4464770667671	321.4464770667671	321.4464770667671	321.4464770667671	321.4464770667671	321.4464770667671	321.4464770667671	321.4464770667671
202	322.6183072144938	322.6183072144938	322.6183072144938	322.6183072144938	322.6183072144938	322.6183072144938	322.6183072144938	322.6183072144938	322.6183072144938	322.6183072144938	322.6183072144938	322.6183072144938	322.6183072144938	322.6183072144938	322.6183072144938	322.6183072144938	322.6183072144938	322.6183072144938	322.6183072144938	322.6183072144938	322.6183072144938	322.6183072144938	322.6183072144938	322.6183072144938	322.6183072144938	322.6183072144938	322.6183072144938	322.6183072144938	322.6183072144938	322.6183072144938	322.6183072144938	322.6183072144938	322.6183072144938	322.6183072144938	322.6183072144938	322.6183072144938	322.6183072144938	322.6183072144938	322.6183072144938	322.6183072144938	322.6183072144938	322.6183072144938	322.6183072144938	322.6183072144938	322.6183072144938	322.6183072144938	322.6183072144938	322.6183072144938	322.6183072144938
203	323.826584341065	323.826584341065	323.826584341065	323.826584341065	323.826584341065	323.826584341065	323.826584341065	323.826584341065	323.826584341065	323.826584341065	323.826584341065	323.826584341065	323.826584341065	323.826584341065	323.826584341065	323.826584341065	323.826584341065	323.826584341065	323.826584341065	323.826584341065	323.826584341065	323.826584341065	323.826584341065	323.826584341065	323.826584341065	323.826584341065	323.826584341065	323.826584341065	323.826584341065	323.826584341065	323.826584341065	323.826584341065	323.826584341065	323.826584341065	323.826584341065	323.826584341065	323.826584341065	323.826584341065	323.826584341065	323.826584341065	323.826584341065	323.826584341065	323.826584341065	323.826584341065	323.826584341065	323.826584341065	323.826584341065	323.826584341065	323.826584341065
204	325.1017167089216	325.1017167089216	325.1017167089216	325.1017167089216	325.1017167089216	325.1017167089216	325.1017167089216	325.1017167089216	325.1017167089216	325.1017167089216	325.1017167089216	325.1017167089216	325.1017167089216	325.1017167089216	325.1017167089216	325.1017167089216	325.1017167089216	325.1017167089216	325.1017167089216	325.1017167089216	325.1017167089216	325.1017167089216	325.1017167089216	325.1017167089216	325.1017167089216	325.1017167089216	325.1017167089216	325.1017167089216	325.1017167089216	325.1017167089216	325.1017167089216	325.1017167089216	325.1017167089216	325.1017167089216	325.1017167089216	325.1017167089216	325.1017167089216	325.1017167089216	325.1017167089216	325.1017167089216	325.1017167089216	325.1017167089216	325.1017167089216	325.1017167089216	325.1017167089216	325.1017167089216	325.1017167089216	325.1017167089216	325.1017167089216
205	326.4504023816177	326.4504023816177	326.4504023816177	326.4504023816177	326.4504023816177	326.4504023816177	326.4504023816177	326.4504023816177	326.4504023816177	326.4504023816177	326.4504023816177	326.4504023816177	326.4504023816177	326.4504023816177	326.4504023816177	326.4504023816177	326.4504023816177	326.4504023816177	326.4504023816177	326.4504023816177	326.4504023816177	326.4504023816177	326.4504023816177	326.4504023816177	326.4504023816177	326.4504023816177	326.4504023816177	326.4504023816177	326.4504023816177	326.4504023816177	326.4504023816177	326.4504023816177	326.4504023816177	326.4504023816177	326.4504023816177	326.4504023816177	326.4504023816177	326.4504023816177	326.4504023816177	326.4504023816177	326.4504023816177	326.4504023816177	326.4504023816177	326.4504023816177	326.4504023816177	326.4504023816177	326.4504023816177	326.4504023816177	326.4504023816177
206	327.7784376684151	327.7784376684151	327.7784376684151	327.7784376684151	327.7784376684151	327.7784376684151	327.7784376684151	327.7784376684151	327.7784376684151	327.7784376684151	327.7784376684151	327.7784376684151	327.7784376684151	327.7784376684151	327.7784376684151	327.7784376684151	327.7784376684151	327.7784376684151	327.7784376684151	327.7784376684151	327.7784376684151	327.7784376684151	327.7784376684151	327.7784376684151	327.7784376684151	327.7784376684151	327.7784376684151	327.7784376684151	327.7784376684151	327.7784376684151	327.7784376684151	327.7784376684151	327.7784376684151	327.7784376684151	327.7784376684151	327.7784376684151	327.7784376684151	327.7784376684151	327.7784376684151	327.7784376684151	327.7784376684151	327.7784376684151	327.7784376684151	327.7784376684151	327.7784376684151	327.7784376684151	327.7784376684151	327.7784376684151	327.7784376684151
207	329.1273089907777	329.1273089907777	329.1273089907777	329.1273089907777	329.1273089907777	329.1273089907777	329.1273089907777	329.1273089907777	329.1273089907777	329.1273089907777	329.1273089907777	329.1273089907777	329.1273089907777	329.1273089907777	329.1273089907777	329.1273089907777	329.1273089907777	329.1273089907777	329.1273089907777	329.1273089907777	329.1273089907777	329.1273089907777	329.1273089907777	329.1273089907777	329.1273089907777	329.1273089907777	329.1273089907777	329.1273089907777	329.1273089907777	329.1273089907777	329.1273089907777	329.1273089907777	329.1273089907777	329.1273089907777	329.1273089907777	329.1273089907777	329.1273089907777	329.1273089907777	329.1273089907777	329.1273089907777	329.1273089907777	329.1273089907777	329.1273089907777	329.1273089907777	329.1273089907777	329.1273089907777	329.1273089907777	329.1273089907777	329.1273089907777
208	330.56548803159524	330.56548803159524	330.56548803159524	330.56548803159524	330.56548803159524	330.56548803159524	330.56548803159524	330.56548803159524	330.56548803159524	330.56548803159524	330.56548803159524	330.56548803159524	330.56548803159524	330.56548803159524	330.56548803159524	330.56548803159524	330.56548803159524	330.56548803159524	330.56548803159524	330.56548803159524	330.56548803159524	330.56548803159524	330.56548803159524	330.56548803159524	330.56548803159524	330.56548803159524	330.56548803159524	330.56548803159524	330.56548803159524	330.56548803159524	330.56548803159524	330.56548803159524	330.56548803159524	330.56548803159524	330.56548803159524	330.56548803159524	330.56548803159524	330.56548803159524	330.56548803159524	330.56548803159524	330.56548803159524	330.56548803159524	330.56548803159524	330.56548803159524	330.56548803159524	330.56548803159524	330.56548803159524	330.56548803159524	330.56548803159524
209	331.93276492946364	331.93276492946364	331.93276492946364	331.93276492946364	331.93276492946364	331.93276492946364	331.93276492946364	331.93276492946364	331.93276492946364	331.93276492946364	331.93276492946364	331.93276492946364	331.93276492946364	331.93276492946364	331.93276492946364	331.93276492946364	331.93276492946364	331.93276492946364	331.93276492946364	331.93276492946364	331.93276492946364	331.93276492946364	331.93276492946364	331.93276492946364	331.93276492946364	331.93276492946364	331.93276492946364	331.93276492946364	331.93276492946364	331.93276492946364	331.93276492946364	331.93276492946364	331.93276492946364	331.93276492946364	331.93276492946364	331.93276492946364	331.93276492946364	331.93276492946364	331.93276492946364	331.93276492946364	331.93276492946364	331.93276492946364	331.93276492946364	331.93276492946364	331.93276492946364	331.93276492946364	331.93276492946364	331.93276492946364	331.93276492946364
210	333.2744531934863	333.2744531934863	333.2744531934863	333.2744531934863	333.2744531934863	333.2744531934863	333.2744531934863	333.2744531934863	333.2744531934863	333.2744531934863	333.2744531934863	333.2744531934863	333.2744531934863	333.2744531934863	333.2744531934863	333.2744531934863	333.2744531934863	333.2744531934863	333.2744531934863	333.2744531934863	333.2744531934863	333.2744531934863	333.2744531934863	333.2744531934863	333.2744531934863	333.2744531934863	333.2744531934863	333.2744531934863	333.2744531934863	333.2744531934863	333.2744531934863	333.2744531934863	333.2744531934863	333.2744531934863	333.2744531934863	333.2744531934863	333.2744531934863	333.2744531934863	333.2744531934863	333.2744531934863	333.2744531934863	333.2744531934863	333.2744531934863	333.2744531934863	333.2744531934863	333.2744531934863	333.2744531934863	333.2744531934863	333.2744531934863
211	334.73283619944016	334.73283619944016	334.73283619944016	334.73283619944016	334.73283619944016	334.73283619944016	334.73283619944016	334.73283619944016	334.73283619944016	334.73283619944016	334.73283619944016	334.73283619944016	334.73283619944016	334.73283619944016	334.73283619944016	334.73283619944016	334.73283619944016	334.73283619944016	334.73283619944016	334.73283619944016	334.73283619944016	334.73283619944016	334.73283619944016	334.73283619944016	334.73283619944016	334.73283619944016	334.73283619944016	334.73283619944016	334.73283619944016	334.73283619944016	334.73283619944016	334.73283619944016	334.73283619944016	334.73283619944016	334.73283619944016	334.73283619944016	334.73283619944016	334.73283619944016	334.73283619944016	334.73283619944016	334.73283619944016	334.73283619944016	334.73283619944016	334.73283619944016	334.73283619944016	334.73283619944016	334.73283619944016	334.73283619944016	334.73283619944016
212	336.24803953451374	336.24803953451374	336.24803953451374	336.24803953451374	336.24803953451374	336.24803953451374	336.24803953451374	336.24803953451374	336.24803953451374	336.24803953451374	336.24803953451374	336.24803953451374	336.24803953451374	336.24803953451374	336.24803953451374	336.24803953451374	336.24803953451374	336.24803953451374	336.24803953451374	336.24803953451374	336.24803953451374	336.24803953451374	336.24803953451374	336.24803953451374	336.24803953451374	336.24803953451374	336.24803953451374	336.24803953451374	336.24803953451374	336.24803953451374	336.24803953451374	336.24803953451374	336.24803953451374	336.24803953451374	336.24803953451374	336.24803953451374	336.24803953451374	336.24803953451374	336.24803953451374	336.24803953451374	336.24803953451374	336.24803953451374	336.24803953451374	336.24803953451374	336.24803953451374	336.24803953451374	336.24803953451374	336.24803953451374	336.24803953451374
213	337.8000186140717	337.8000186140717	337.8000186140717	337.8000186140717	337.8000186140717	337.8000186140717	337.8000186140717	337.8000186140717	337.8000186140717	337.8000186140717	337.8000186140717	337.8000186140717	337.8000186140717	337.8000186140717	337.8000186140717	337.8000186140717	337.8000186140717	337.8000186140717	337.8000186140717	337.8000186140717	337.8000186140717	337.8000186140717	337.8000186140717	337.8000186140717	337.8000186140717	337.8000186140717	337.8000186140717	337.8000186140717	337.8000186140717	337.8000186140717	337.8000186140717	337.8000186140717	337.8000186140717	337.8000186140717	337.8000186140717	337.8000186140717	337.8000186140717	337.8000186140717	337.8000186140717	337.8000186140717	337.8000186140717	337.8000186140717	337.8000186140717	337.8000186140717	337.8000186140717	337.8000186140717	337.8000186140717	337.8000186140717	337.8000186140717
214	339.3611117468214	339.3611117468214	339.3611117468214	339.3611117468214	339.3611117468214	339.3611117468214	339.3611117468214	339.3611117468214	339.3611117468214	339.3611117468214	339.3611117468214	339.3611117468214	339.3611117468214	339.3611117468214	339.3611117468214	339.3611117468214	339.3611117468214	339.3611117468214	339.3611117468214	339.3611117468214	339.3611117468214	339.3611117468214	339.3611117468214	339.3611117468214	339.3611117468214	339.3611117468214	339.3611117468214	339.3611117468214	339.3611117468214	339.3611117468214	339.3611117468214	339.3611117468214	339.3611117468214	339.3611117468214	339.3611117468214	339.3611117468214	339.3611117468214	339.3611117468214	339.3611117468214	339.3611117468214	339.3611117468214	339.3611117468214	339.3611117468214	339.3611117468214	339.3611117468214	339.3611117468214	339.3611117468214	339.3611117468214	339.3611117468214
215	340.8481482683726	340.8481482683726	340.8481482683726	340.8481482683726	340.8481482683726	340.8481482683726	340.8481482683726	340.8481482683726	340.8481482683726	340.8481482683726	340.8481482683726	340.8481482683726	340.8481482683726	340.8481482683726	340.8481482683726	340.8481482683726	340.8481482683726	340.8481482683726	340.8481482683726	340.8481482683726	340.8481482683726	340.8481482683726	340.8481482683726	340.8481482683726	340.8481482683726	340.8481482683726	340.8481482683726	340.8481482683726	340.8481482683726	340.8481482683726	340.8481482683726	340.8481482683726	340.8481482683726	340.8481482683726	340.8481482683726	340.8481482683726	340.8481482683726	340.8481482683726	340.8481482683726	340.8481482683726	340.8481482683726	340.8481482683726	340.8481482683726	340.8481482683726	340.8481482683726	340.8481482683726	340.8481482683726	340.8481482683726	340.8481482683726
216	342.27289147242027	342.27289147242027	342.27289147242027	342.27289147242027	342.27289147242027	342.27289147242027	342.27289147242027	342.27289147242027	342.27289147242027	342.27289147242027	342.27289147242027	342.27289147242027	342.27289147242027	342.27289147242027	342.27289147242027	342.27289147242027	342.27289147242027	342.27289147242027	342.27289147242027	342.27289147242027	342.27289147242027	342.27289147242027	342.27289147242027	342.27289147242027	342.27289147242027	342.27289147242027	342.27289147242027	342.27289147242027	342.27289147242027	342.27289147242027	342.27289147242027	342.27289147242027	342.27289147242027	342.27289147242027	342.27289147242027	342.27289147242027	342.27289147242027	342.27289147242027	342.27289147242027	342.27289147242027	342.27289147242027	342.27289147242027	342.27289147242027	342.27289147242027	342.27289147242027	342.27289147242027	342.27289147242027	342.27289147242027	342.27289147242027
217	343.66749220783953	343.66749220783953	343.66749220783953	343.66749220783953	343.66749220783953	343.66749220783953	343.66749220783953	343.66749220783953	343.66749220783953	343.66749220783953	343.66749220783953	343.66749220783953	343.66749220783953	343.66749220783953	343.66749220783953	343.66749220783953	343.66749220783953	343.66749220783953	343.66749220783953	343.66749220783953	343.66749220783953	343.66749220783953	343.66749220783953	343.66749220783953	343.66749220783953	343.66749220783953	343.66749220783953	343.66749220783953	343.66749220783953	343.66749220783953	343.66749220783953	343.66749220783953	343.66749220783953	343.66749220783953	343.66749220783953	343.66749220783953	343.66749220783953	343.66749220783953	343.66749220783953	343.66749220783953	343.66749220783953	343.66749220783953	343.66749220783953	343.66749220783953	343.66749220783953	343.66749220783953	343.66749220783953	343.66749220783953	343.66749220783953
218	345.1454001820281	345.1454001820281	345.1454001820281	345.1454001820281	345.1454001820281	345.1454001820281	345.1454001820281	345.1454001820281	345.1454001820281	345.1454001820281	345.1454001820281	345.1454001820281	345.1454001820281	345.1454001820281	345.1454001820281	345.1454001820281	345.1454001820281	345.1454001820281	345.1454001820281	345.1454001820281	345.1454001820281	345.1454001820281	345.1454001820281	345.1454001820281	345.1454001820281	345.1454001820281	345.1454001820281	345.1454001820281	345.1454001820281	345.1454001820281	345.1454001820281	345.1454001820281	345.1454001820281	345.1454001820281	345.1454001820281	345.1454001820281	345.1454001820281	345.1454001820281	345.1454001820281	345.1454001820281	345.1454001820281	345.1454001820281	345.1454001820281	345.1454001820281	345.1454001820281	345.1454001820281	345.1454001820281	345.1454001820281	345.1454001820281
219	346.68115672007394	346.68115672007394	346.68115672007394	346.68115672007394	346.68115672007394	346.68115672007394	346.68115672007394	346.68115672007394	346.68115672007394	346.68115672007394	346.68115672007394	346.68115672007394	346.68115672007394	346.68115672007394	346.68115672007394	346.68115672007394	346.68115672007394	346.68115672007394	346.68115672007394	346.68115672007394	346.68115672007394	346.68115672007394	346.68115672007394	346.68115672007394	346.68115672007394	346.68115672007394	346.68115672007394	346.68115672007394	346.68115672007394	346.68115672007394	346.68115672007394	346.68115672007394	346.68115672007394	346.68115672007394	346.68115672007394	346.68115672007394	346.68115672007394	346.68115672007394	346.68115672007394	346.68115672007394	346.68115672007394	346.68115672007394	346.68115672007394	346.68115672007394	346.68115672007394	346.68115672007394	346.68115672007394	346.68115672007394	346.68115672007394
220	348.23712828612963	348.23712828612963	348.23712828612963	348.23712828612963	348.23712828612963	348.23712828612963	348.23712828612963	348.23712828612963	348.23712828612963	348.23712828612963	348.23712828612963	348.23712828612963	348.23712828612963	348.23712828612963	348.23712828612963	348.23712828612963	348.23712828612963	348.23712828612963	348.23712828612963	348.23712828612963	348.23712828612963	348.23712828612963	348.23712828612963	348.23712828612963	348.23712828612963	348.23712828612963	348.23712828612963	348.23712828612963	348.23712828612963	348.23712828612963	348.23712828612963	348.23712828612963	348.23712828612963	348.23712828612963	348.23712828612963	348.23712828612963	348.23712828612963	348.23712828612963	348.23712828612963	348.23712828612963	348.23712828612963	348.23712828612963	348.23712828612963	348.23712828612963	348.23712828612963	348.23712828612963	348.23712828612963	348.23712828612963	348.23712828612963
221	349.8328175023818	349.8328175023818	349.8328175023818	349.8328175023818	349.8328175023818	349.8328175023818	349.8328175023818	349.8328175023818	349.8328175023818	349.8328175023818	349.8328175023818	349.8328175023818	349.8328175023818	349.8328175023818	349.8328175023818	349.8328175023818	349.8328175023818	349.8328175023818	349.8328175023818	349.8328175023818	349.8328175023818	349.8328175023818	349.8328175023818	349.8328175023818	349.8328175023818	349.8328175023818	349.8328175023818	349.8328175023818	349.8328175023818	349.8328175023818	349.8328175023818	349.8328175023818	349.8328175023818	349.8328175023818	349.8328175023818	349.8328175023818	349.8328175023818	349.8328175023818	349.8328175023818	349.8328175023818	349.8328175023818	349.8328175023818	349.8328175023818	349.8328175023818	349.8328175023818	349.8328175023818	349.8328175023818	349.8328175023818	349.8328175023818
222	351.46967402708293	351.46967402708293	351.46967402708293	351.46967402708293	351.46967402708293	351.46967402708293	351.46967402708293	351.46967402708293	351.46967402708293	351.46967402708293	351.46967402708293	351.46967402708293	351.46967402708293	351.46967402708293	351.46967402708293	351.46967402708293	351.46967402708293	351.46967402708293	351.46967402708293	351.46967402708293	351.46967402708293	351.46967402708293	351.46967402708293	351.46967402708293	351.46967402708293	351.46967402708293	351.46967402708293	351.46967402708293	351.46967402708293	351.46967402708293	351.46967402708293	351.46967402708293	351.46967402708293	351.46967402708293	351.46967402708293	351.46967402708293	351.46967402708293	351.46967402708293	351.46967402708293	351.46967402708293	351.46967402708293	351.46967402708293	351.46967402708293	351.46967402708293	351.46967402708293	351.46967402708293	351.46967402708293	351.46967402708293	351.46967402708293
223	353.1684006621207	353.1684006621207	353.1684006621207	353.1684006621207	353.1684006621207	353.1684006621207	353.1684006621207	353.1684006621207	353.1684006621207	353.1684006621207	353.1684006621207	353.1684006621207	353.1684006621207	353.1684006621207	353.1684006621207	353.1684006621207	353.1684006621207	353.1684006621207	353.1684006621207	353.1684006621207	353.1684006621207	353.1684006621207	353.1684006621207	353.1684006621207	353.1684006621207	353.1684006621207	353.1684006621207	353.1684006621207	353.1684006621207	353.1684006621207	353.1684006621207	353.1684006621207	353.1684006621207	353.1684006621207	353.1684006621207	353.1684006621207	353.1684006621207	353.1684006621207	353.1684006621207	353.1684006621207	353.1684006621207	353.1684006621207	353.1684006621207	353.1684006621207	353.1684006621207	353.1684006621207	353.1684006621207	353.1684006621207	353.1684006621207
224	354.87945423233947	354.87945423233947	354.87945423233947	354.87945423233947	354.87945423233947	354.87945423233947	354.87945423233947	354.87945423233947	354.87945423233947	354.87945423233947	354.87945423233947	354.87945423233947	354.87945423233947	354.87945423233947	354.87945423233947	354.87945423233947	354.87945423233947	354.87945423233947	354.87945423233947	354.87945423233947	354.87945423233947	354.87945423233947	354.87945423233947	354.87945423233947	354.87945423233947	354.87945423233947	354.87945423233947	354.87945423233947	354.87945423233947	354.87945423233947	354.87945423233947	354.87945423233947	354.87945423233947	354.87945423233947	354.87945423233947	354.87945423233947	354.87945423233947	354.87945423233947	354.87945423233947	354.87945423233947	354.87945423233947	354.87945423233947	354.87945423233947	354.87945423233947	354.87945423233947	354.87945423233947	354.87945423233947	354.87945423233947	354.87945423233947
225	356.51111477424126	356.51111477424126	356.51111477424126	356.51111477424126	356.51111477424126	356.51111477424126	356.51111477424126	356.51111477424126	356.51111477424126	356.51111477424126	356.51111477424126	356.51111477424126	356.51111477424126	356.51111477424126	356.51111477424126	356.51111477424126	356.51111477424126	356.51111477424126	356.51111477424126	356.51111477424126	356.51111477424126	356.51111477424126	356.51111477424126	356.51111477424126	356.51111477424126	356.51111477424126	356.51111477424126	356.51111477424126	356.51111477424126	356.51111477424126	356.51111477424126	356.51111477424126	356.51111477424126	356.51111477424126	356.51111477424126	356.51111477424126	356.51111477424126	356.51111477424126	356.51111477424126	356.51111477424126	356.51111477424126	356.51111477424126	356.51111477424126	356.51111477424126	356.51111477424126	356.51111477424126	356.51111477424126	356.51111477424126	356.51111477424126
226	358.22554479822304	358.22554479822304	358.22554479822304	358.22554479822304	358.22554479822304	358.22554479822304	358.22554479822304	358.22554479822304	358.22554479822304	358.22554479822304	358.22554479822304	358.22554479822304	358.22554479822304	358.22554479822304	358.22554479822304	358.22554479822304	358.22554479822304	358.22554479822304	358.22554479822304	358.22554479822304	358.22554479822304	358.22554479822304	358.22554479822304	358.22554479822304	358.22554479822304	358.22554479822304	358.22554479822304	358.22554479822304	358.22554479822304	358.22554479822304	358.22554479822304	358.22554479822304	358.22554479822304	358.22554479822304	358.22554479822304	358.22554479822304	358.22554479822304	358.22554479822304	358.22554479822304	358.22554479822304	358.22554479822304	358.22554479822304	358.22554479822304	358.22554479822304	358.22554479822304	358.22554479822304	358.22554479822304	358.22554479822304	358.22554479822304
227	359.91829464817124	359.91829464817124	359.91829464817124	359.91829464817124	359.91829464817124	359.91829464817124	359.91829464817124	359.91829464817124	359.91829464817124	359.91829464817124	359.91829464817124	359.91829464817124	359.91829464817124	359.91829464817124	359.91829464817124	359.91829464817124	359.91829464817124	359.91829464817124	359.91829464817124	359.91829464817124	359.91829464817124	359.91829464817124	359.91829464817124	359.91829464817124	359.91829464817124	359.91829464817124	359.91829464817124	359.91829464817124	359.91829464817124	359.91829464817124	359.91829464817124	359.91829464817124	359.91829464817124	359.91829464817124	359.91829464817124	359.91829464817124	359.91829464817124	359.91829464817124	359.91829464817124	359.91829464817124	359.91829464817124	359.91829464817124	359.91829464817124	359.91829464817124	359.91829464817124	359.91829464817124	359.91829464817124	359.91829464817124	359.91829464817124
228	361.5545717157713	361.5545717157713	361.5545717157713	361.5545717157713	361.5545717157713	361.5545717157713	361.5545717157713	361.5545717157713	361.5545717157713	361.5545717157713	361.5545717157713	361.5545717157713	361.5545717157713	361.5545717157713	361.5545717157713	361.5545717157713	361.5545717157713	361.5545717157713	361.5545717157713	361.5545717157713	361.5545717157713	361.5545717157713	361.5545717157713	361.5545717157713	361.5545717157713	361.5545717157713	361.5545717157713	361.5545717157713	361.5545717157713	361.5545717157713	361.5545717157713	361.5545717157713	361.5545717157713	361.5545717157713	361.5545717157713	361.5545717157713	361.5545717157713	361.5545717157713	361.5545717157713	361.5545717157713	361.5545717157713	361.5545717157713	361.5545717157713	361.5545717157713	361.5545717157713	361.5545717157713	361.5545717157713	361.5545717157713	361.5545717157713
229	363.18859012493755	363.18859012493755	363.18859012493755	363.18859012493755	363.18859012493755	363.18859012493755	363.18859012493755	363.18859012493755	363.18859012493755	363.18859012493755	363.18859012493755	363.18859012493755	363.18859012493755	363.18859012493755	363.18859012493755	363.18859012493755	363.18859012493755	363.18859012493755	363.18859012493755	363.18859012493755	363.18859012493755	363.18859012493755	363.18859012493755	363.18859012493755	363.18859012493755	363.18859012493755	363.18859012493755	363.18859012493755	363.18859012493755	363.18859012493755	363.18859012493755	363.18859012493755	363.18859012493755	363.18859012493755	363.18859012493755	363.18859012493755	363.18859012493755	363.18859012493755	363.18859012493755	363.18859012493755	363.18859012493755	363.18859012493755	363.18859012493755	363.18859012493755	363.18859012493755	363.18859012493755	363.18859012493755	363.18859012493755	363.18859012493755
230	364.8739452360746	364.8739452360746	364.8739452360746	364.8739452360746	364.8739452360746	364.8739452360746	364.8739452360746	364.8739452360746	364.8739452360746	364.8739452360746	364.8739452360746	364.8739452360746	364.8739452360746	364.8739452360746	364.8739452360746	364.8739452360746	364.8739452360746	364.8739452360746	364.8739452360746	364.8739452360746	364.8739452360746	364.8739452360746	364.8739452360746	364.8739452360746	364.8739452360746	364.8739452360746	364.8739452360746	364.8739452360746	364.8739452360746	364.8739452360746	364.8739452360746	364.8739452360746	364.8739452360746	364.8739452360746	364.8739452360746	364.8739452360746	364.8739452360746	364.8739452360746	364.8739452360746	364.8739452360746	364.8739452360746	364.8739452360746	364.8739452360746	364.8739452360746	364.8739452360746	364.8739452360746	364.8739452360746	364.8739452360746	364.8739452360746
231	366.6014486541258	366.6014486541258	366.6014486541258	366.6014486541258	366.6014486541258	366.6014486541258	366.6014486541258	366.6014486541258	366.6014486541258	366.6014486541258	366.6014486541258	366.6014486541258	366.6014486541258	366.6014486541258	366.6014486541258	366.6014486541258	366.6014486541258	366.6014486541258	366.6014486541258	366.6014486541258	366.6014486541258	366.6014486541258	366.6014486541258	366.6014486541258	366.6014486541258	366.6014486541258	366.6014486541258	366.6014486541258	366.6014486541258	366.6014486541258	366.6014486541258	366.6014486541258	366.6014486541258	366.6014486541258	366.6014486541258	366.6014486541258	366.6014486541258	366.6014486541258	366.6014486541258	366.6014486541258	366.6014486541258	366.6014486541258	366.6014486541258	366.6014486541258	366.6014486541258	366.6014486541258	366.6014486541258	366.6014486541258	366.6014486541258
232	368.67619201630276	368.67619201630276	368.67619201630276	368.67619201630276	368.67619201630276	368.67619201630276	368.67619201630276	368.67619201630276	368.67619201630276	368.67619201630276	368.67619201630276	368.67619201630276	368.67619201630276	368.67619201630276	368.67619201630276	368.67619201630276	368.67619201630276	368.67619201630276	368.67619201630276	368.67619201630276	368.67619201630276	368.67619201630276	368.67619201630276	368.67619201630276	368.67619201630276	368.67619201630276	368.67619201630276	368.67619201630276	368.67619201630276	368.67619201630276	368.67619201630276	368.67619201630276	368.67619201630276	368.67619201630276	368.67619201630276	368.67619201630276	368.67619201630276	368.67619201630276	368.67619201630276	368.67619201630276	368.67619201630276	368.67619201630276	368.67619201630276	368.67619201630276	368.67619201630276	368.67619201630276	368.67619201630276	368.67619201630276	368.67619201630276
233	370.3904792744926	370.3904792744926	370.3904792744926	370.3904792744926	370.3904792744926	370.3904792744926	370.3904792744926	370.3904792744926	370.3904792744926	370.3904792744926	370.3904792744926	370.3904792744926	370.3904792744926	370.3904792744926	370.3904792744926	370.3904792744926	370.3904792744926	370.3904792744926	370.3904792744926	370.3904792744926	370.3904792744926	370.3904792744926	370.3904792744926	370.3904792744926	370.3904792744926	370.3904792744926	370.3904792744926	370.3904792744926	370.3904792744926	370.3904792744926	370.3904792744926	370.3904792744926	370.3904792744926	370.3904792744926	370.3904792744926	370.3904792744926	370.3904792744926	370.3904792744926	370.3904792744926	370.3904792744926	370.3904792744926	370.3904792744926	370.3904792744926	370.3904792744926	370.3904792744926	370.3904792744926	370.3904792744926	370.3904792744926	370.3904792744926
234	372.0324736974712	372.0324736974712	372.0324736974712	372.0324736974712	372.0324736974712	372.0324736974712	372.0324736974712	372.0324736974712	372.0324736974712	372.0324736974712	372.0324736974712	372.0324736974712	372.0324736974712	372.0324736974712	372.0324736974712	372.0324736974712	372.0324736974712	372.0324736974712	372.0324736974712	372.0324736974712	372.0324736974712	372.0324736974712	372.0324736974712	372.0324736974712	372.0324736974712	372.0324736974712	372.0324736974712	372.0324736974712	372.0324736974712	372.0324736974712	372.0324736974712	372.0324736974712	372.0324736974712	372.0324736974712	372.0324736974712	372.0324736974712	372.0324736974712	372.0324736974712	372.0324736974712	372.0324736974712	372.0324736974712	372.0324736974712	372.0324736974712	372.0324736974712	372.0324736974712	372.0324736974712	372.0324736974712	372.0324736974712	372.0324736974712
235	373.7473929014461	373.7473929014461	373.7473929014461	373.7473929014461	373.7473929014461	373.7473929014461	373.7473929014461	373.7473929014461	373.7473929014461	373.7473929014461	373.7473929014461	373.7473929014461	373.7473929014461	373.7473929014461	373.7473929014461	373.7473929014461	373.7473929014461	373.7473929014461	373.7473929014461	373.7473929014461	373.7473929014461	373.7473929014461	373.7473929014461	373.7473929014461	373.7473929014461	373.7473929014461	373.7473929014461	373.7473929014461	373.7473929014461	373.7473929014461	373.7473929014461	373.7473929014461	373.7473929014461	373.7473929014461	373.7473929014461	373.7473929014461	373.7473929014461	373.7473929014461	373.7473929014461	373.7473929014461	373.7473929014461	373.7473929014461	373.7473929014461	373.7473929014461	373.7473929014461	373.7473929014461	373.7473929014461	373.7473929014461	373.7473929014461
236	375.3758122190433	375.3758122190433	375.3758122190433	375.3758122190433	375.3758122190433	375.3758122190433	375.3758122190433	375.3758122190433	375.3758122190433	375.3758122190433	375.3758122190433	375.3758122190433	375.3758122190433	375.3758122190433	375.3758122190433	375.3758122190433	375.3758122190433	375.3758122190433	375.3758122190433	375.3758122190433	375.3758122190433	375.3758122190433	375.3758122190433	375.3758122190433	375.3758122190433	375.3758122190433	375.3758122190433	375.3758122190433	375.3758122190433	375.3758122190433	375.3758122190433	375.3758122190433	375.3758122190433	375.3758122190433	375.3758122190433	375.3758122190433	375.3758122190433	375.3758122190433	375.3758122190433	375.3758122190433	375.3758122190433	375.3758122190433	375.3758122190433	375.3758122190433	375.3758122190433	375.3758122190433	375.3758122190433	375.3758122190433	375.3758122190433
237	377.1301135591087	377.1301135591087	377.1301135591087	377.1301135591087	377.1301135591087	377.1301135591087	377.1301135591087	377.1301135591087	377.1301135591087	377.1301135591087	377.1301135591087	377.1301135591087	377.1301135591087	377.1301135591087	377.1301135591087	377.1301135591087	377.1301135591087	377.1301135591087	377.1301135591087	377.1301135591087	377.1301135591087	377.1301135591087	377.1301135591087	377.1301135591087	377.1301135591087	377.1301135591087	377.1301135591087	377.1301135591087	377.1301135591087	377.1301135591087	377.1301135591087	377.1301135591087	377.1301135591087	377.1301135591087	377.1301135591087	377.1301135591087	377.1301135591087	377.1301135591087	377.1301135591087	377.1301135591087	377.1301135591087	377.1301135591087	377.1301135591087	377.1301135591087	377.1301135591087	377.1301135591087	377.1301135591087	377.1301135591087	377.1301135591087
238	378.945137320142	378.945137320142	378.945137320142	378.945137320142	378.945137320142	378.945137320142	378.945137320142	378.945137320142	378.945137320142	378.945137320142	378.945137320142	378.945137320142	378.945137320142	378.945137320142	378.945137320142	378.945137320142	378.945137320142	378.945137320142	378.945137320142	378.945137320142	378.945137320142	378.945137320142	378.945137320142	378.945137320142	378.945137320142	378.945137320142	378.945137320142	378.945137320142	378.945137320142	378.945137320142	378.945137320142	378.945137320142	378.945137320142	378.945137320142	378.945137320142	378.945137320142	378.945137320142	378.945137320142	378.945137320142	378.945137320142	378.945137320142	378.945137320142	378.945137320142	378.945137320142	378.945137320142	378.945137320142	378.945137320142	378.945137320142	378.945137320142
239	380.9883863548427	380.9883863548427	380.9883863548427	380.9883863548427	380.9883863548427	380.9883863548427	380.9883863548427	380.9883863548427	380.9883863548427	380.9883863548427	380.9883863548427	380.9883863548427	380.9883863548427	380.9883863548427	380.9883863548427	380.9883863548427	380.9883863548427	380.9883863548427	380.9883863548427	380.9883863548427	380.9883863548427	380.9883863548427	380.9883863548427	380.9883863548427	380.9883863548427	380.9883863548427	380.9883863548427	380.9883863548427	380.9883863548427	380.9883863548427	380.9883863548427	380.9883863548427	380.9883863548427	380.9883863548427	380.9883863548427	380.9883863548427	380.9883863548427	380.9883863548427	380.9883863548427	380.9883863548427	380.9883863548427	380.9883863548427	380.9883863548427	380.9883863548427	380.9883863548427	380.9883863548427	380.9883863548427	380.9883863548427	380.9883863548427
240	383.1117816492238	383.1117816492238	383.1117816492238	383.1117816492238	383.1117816492238	383.1117816492238	383.1117816492238	383.1117816492238	383.1117816492238	383.1117816492238	383.1117816492238	383.1117816492238	383.1117816492238	383.1117816492238	383.1117816492238	383.1117816492238	383.1117816492238	383.1117816492238	383.1117816492238	383.1117816492238	383.1117816492238	383.1117816492238	383.1117816492238	383.1117816492238	383.1117816492238	383.1117816492238	383.1117816492238	383.1117816492238	383.1117816492238	383.1117816492238	383.1117816492238	383.1117816492238	383.1117816492238	383.1117816492238	383.1117816492238	383.1117816492238	383.1117816492238	383.1117816492238	383.1117816492238	383.1117816492238	383.1117816492238	383.1117816492238	383.1117816492238	383.1117816492238	383.1117816492238	383.1117816492238	383.1117816492238	383.1117816492238	383.1117816492238
241	385.3463718943928	385.3463718943928	385.3463718943928	385.3463718943928	385.3463718943928	385.3463718943928	385.3463718943928	385.3463718943928	385.3463718943928	385.3463718943928	385.3463718943928	385.3463718943928	385.3463718943928	385.3463718943928	385.3463718943928	385.3463718943928	385.3463718943928	385.3463718943928	385.3463718943928	385.3463718943928	385.3463718943928	385.3463718943928	385.3463718943928	385.3463718943928	385.3463718943928	385.3463718943928	385.3463718943928	385.3463718943928	385.3463718943928	385.3463718943928	385.3463718943928	385.3463718943928	385.3463718943928	385.3463718943928	385.3463718943928	385.3463718943928	385.3463718943928	385.3463718943928	385.3463718943928	385.3463718943928	385.3463718943928	385.3463718943928	385.3463718943928	385.3463718943928	385.3463718943928	385.3463718943928	385.3463718943928	385.3463718943928	385.3463718943928
242	387.6247208476967	387.6247208476967	387.6247208476967	387.6247208476967	387.6247208476967	387.6247208476967	387.6247208476967	387.6247208476967	387.6247208476967	387.6247208476967	387.6247208476967	387.6247208476967	387.6247208476967	387.6247208476967	387.6247208476967	387.6247208476967	387.6247208476967	387.6247208476967	387.6247208476967	387.6247208476967	387.6247208476967	387.6247208476967	387.6247208476967	387.6247208476967	387.6247208476967	387.6247208476967	387.6247208476967	387.6247208476967	387.6247208476967	387.6247208476967	387.6247208476967	387.6247208476967	387.6247208476967	387.6247208476967	387.6247208476967	387.6247208476967	387.6247208476967	387.6247208476967	387.6247208476967	387.6247208476967	387.6247208476967	387.6247208476967	387.6247208476967	387.6247208476967	387.6247208476967	387.6247208476967	387.6247208476967	387.6247208476967	387.6247208476967
243	389.7451196068287	389.7451196068287	389.7451196068287	389.7451196068287	389.7451196068287	389.7451196068287	389.7451196068287	389.7451196068287	389.7451196068287	389.7451196068287	389.7451196068287	389.7451196068287	389.7451196068287	389.7451196068287	389.7451196068287	389.7451196068287	389.7451196068287	389.7451196068287	389.7451196068287	389.7451196068287	389.7451196068287	389.7451196068287	389.7451196068287	389.7451196068287	389.7451196068287	389.7451196068287	389.7451196068287	389.7451196068287	389.7451196068287	389.7451196068287	389.7451196068287	389.7451196068287	389.7451196068287	389.7451196068287	389.7451196068287	389.7451196068287	389.7451196068287	389.7451196068287	389.7451196068287	389.7451196068287	389.7451196068287	389.7451196068287	389.7451196068287	389.7451196068287	389.7451196068287	389.7451196068287	389.7451196068287	389.7451196068287	389.7451196068287
244	391.8251515507422	391.8251515507422	391.8251515507422	391.8251515507422	391.8251515507422	391.8251515507422	391.8251515507422	391.8251515507422	391.8251515507422	391.8251515507422	391.8251515507422	391.8251515507422	391.8251515507422	391.8251515507422	391.8251515507422	391.8251515507422	391.8251515507422	391.8251515507422	391.8251515507422	391.8251515507422	391.8251515507422	391.8251515507422	391.8251515507422	391.8251515507422	391.8251515507422	391.8251515507422	391.8251515507422	391.8251515507422	391.8251515507422	391.8251515507422	391.8251515507422	391.8251515507422	391.8251515507422	391.8251515507422	391.8251515507422	391.8251515507422	391.8251515507422	391.8251515507422	391.8251515507422	391.8251515507422	391.8251515507422	391.8251515507422	391.8251515507422	391.8251515507422	391.8251515507422	391.8251515507422	391.8251515507422	391.8251515507422	391.8251515507422
245	394.14451776551806	394.14451776551806	394.14451776551806	394.14451776551806	394.14451776551806	394.14451776551806	394.14451776551806	394.14451776551806	394.14451776551806	394.14451776551806	394.14451776551806	394.14451776551806	394.14451776551806	394.14451776551806	394.14451776551806	394.14451776551806	394.14451776551806	394.14451776551806	394.14451776551806	394.14451776551806	394.14451776551806	394.14451776551806	394.14451776551806	394.14451776551806	394.14451776551806	394.14451776551806	394.14451776551806	394.14451776551806	394.14451776551806	394.14451776551806	394.14451776551806	394.14451776551806	394.14451776551806	394.14451776551806	394.14451776551806	394.14451776551806	394.14451776551806	394.14451776551806	394.14451776551806	394.14451776551806	394.14451776551806	394.14451776551806	394.14451776551806	394.14451776551806	394.14451776551806	394.14451776551806	394.14451776551806	394.14451776551806	394.14451776551806
246	396.57211508186265	396.57211508186265	396.57211508186265	396.57211508186265	396.57211508186265	396.57211508186265	396.57211508186265	396.57211508186265	396.57211508186265	396.57211508186265	396.57211508186265	396.57211508186265	396.57211508186265	396.57211508186265	396.57211508186265	396.57211508186265	396.57211508186265	396.57211508186265	396.57211508186265	396.57211508186265	396.57211508186265	396.57211508186265	396.57211508186265	396.57211508186265	396.57211508186265	396.57211508186265	396.57211508186265	396.57211508186265	396.57211508186265	396.57211508186265	396.57211508186265	396.57211508186265	396.57211508186265	396.57211508186265	396.57211508186265	396.57211508186265	396.57211508186265	396.57211508186265	396.57211508186265	396.57211508186265	396.57211508186265	396.57211508186265	396.57211508186265	396.57211508186265	396.57211508186265	396.57211508186265	396.57211508186265	396.57211508186265	396.57211508186265
247	399.04604605143516	399.04604605143516	399.04604605143516	399.04604605143516	399.04604605143516	399.04604605143516	399.04604605143516	399.04604605143516	399.04604605143516	399.04604605143516	399.04604605143516	399.04604605143516	399.04604605143516	399.04604605143516	399.04604605143516	399.04604605143516	399.04604605143516	399.04604605143516	399.04604605143516	399.04604605143516	399.04604605143516	399.04604605143516	399.04604605143516	399.04604605143516	399.04604605143516	399.04604605143516	399.04604605143516	399.04604605143516	399.04604605143516	399.04604605143516	399.04604605143516	399.04604605143516	399.04604605143516	399.04604605143516	399.04604605143516	399.04604605143516	399.04604605143516	399.04604605143516	399.04604605143516	399.04604605143516	399.04604605143516	399.04604605143516	399.04604605143516	399.04604605143516	399.04604605143516	399.04604605143516	399.04604605143516	399.04604605143516	399.04604605143516
248	401.5857049934218	401.5857049934218	401.5857049934218	401.5857049934218	401.5857049934218	401.5857049934218	401.5857049934218	401.5857049934218	401.5857049934218	401.5857049934218	401.5857049934218	401.5857049934218	401.5857049934218	401.5857049934218	401.5857049934218	401.5857049934218	401.5857049934218	401.5857049934218	401.5857049934218	401.5857049934218	401.5857049934218	401.5857049934218	401.5857049934218	401.5857049934218	401.5857049934218	401.5857049934218	401.5857049934218	401.5857049934218	401.5857049934218	401.5857049934218	401.5857049934218	401.5857049934218	401.5857049934218	401.5857049934218	401.5857049934218	401.5857049934218	401.5857049934218	401.5857049934218	401.5857049934218	401.5857049934218	401.5857049934218	401.5857049934218	401.5857049934218	401.5857049934218	401.5857049934218	401.5857049934218	401.5857049934218	401.5857049934218	401.5857049934218
249	404.1988563649264	404.1988563649264	404.1988563649264	404.1988563649264	404.1988563649264	404.1988563649264	404.1988563649264	404.1988563649264	404.1988563649264	404.1988563649264	404.1988563649264	404.1988563649264	404.1988563649264	404.1988563649264	404.1988563649264	404.1988563649264	404.1988563649264	404.1988563649264	404.1988563649264	404.1988563649264	404.1988563649264	404.1988563649264	404.1988563649264	404.1988563649264	404.1988563649264	404.1988563649264	404.1988563649264	404.1988563649264	404.1988563649264	404.1988563649264	404.1988563649264	404.1988563649264	404.1988563649264	404.1988563649264	404.1988563649264	404.1988563649264	404.1988563649264	404.1988563649264	404.1988563649264	404.1988563649264	404.1988563649264	404.1988563649264	404.1988563649264	404.1988563649264	404.1988563649264	404.1988563649264	404.1988563649264	404.1988563649264	404.1988563649264
250	406.7120935592637	406.7120935592637	406.7120935592637	406.7120935592637	406.7120935592637	406.7120935592637	406.7120935592637	406.7120935592637	406.7120935592637	406.7120935592637	406.7120935592637	406.7120935592637	406.7120935592637	406.7120935592637	406.7120935592637	406.7120935592637	406.7120935592637	406.7120935592637	406.7120935592637	406.7120935592637	406.7120935592637	406.7120935592637	406.7120935592637	406.7120935592637	406.7120935592637	406.7120935592637	406.7120935592637	406.7120935592637	406.7120935592637	406.7120935592637	406.7120935592637	406.7120935592637	406.7120935592637	406.7120935592637	406.7120935592637	406.7120935592637	406.7120935592637	406.7120935592637	406.7120935592637	406.7120935592637	406.7120935592637	406.7120935592637	406.7120935592637	406.7120935592637	406.7120935592637	406.7120935592637	406.7120935592637	406.7120935592637	406.7120935592637
251	409.2457717420483	409.2457717420483	409.2457717420483	409.2457717420483	409.2457717420483	409.2457717420483	409.2457717420483	409.2457717420483	409.2457717420483	409.2457717420483	409.2457717420483	409.2457717420483	409.2457717420483	409.2457717420483	409.2457717420483	409.2457717420483	409.2457717420483	409.2457717420483	409.2457717420483	409.2457717420483	409.2457717420483	409.2457717420483	409.2457717420483	409.2457717420483	409.2457717420483	409.2457717420483	409.2457717420483	409.2457717420483	409.2457717420483	409.2457717420483	409.2457717420483	409.2457717420483	409.2457717420483	409.2457717420483	409.2457717420483	409.2457717420483	409.2457717420483	409.2457717420483	409.2457717420483	409.2457717420483	409.2457717420483	409.2457717420483	409.2457717420483	409.2457717420483	409.2457717420483	409.2457717420483	409.2457717420483	409.2457717420483	409.2457717420483
252	411.79998584314023	411.79998584314023	411.79998584314023	411.79998584314023	411.79998584314023	411.79998584314023	411.79998584314023	411.79998584314023	411.79998584314023	411.79998584314023	411.79998584314023	411.79998584314023	411.79998584314023	411.79998584314023	411.79998584314023	411.79998584314023	411.79998584314023	411.79998584314023	411.79998584314023	411.79998584314023	411.79998584314023	411.79998584314023	411.79998584314023	411.79998584314023	411.79998584314023	411.79998584314023	411.79998584314023	411.79998584314023	411.79998584314023	411.79998584314023	411.79998584314023	411.79998584314023	411.79998584314023	411.79998584314023	411.79998584314023	411.79998584314023	411.79998584314023	411.79998584314023	411.79998584314023	411.79998584314023	411.79998584314023	411.79998584314023	411.79998584314023	411.79998584314023	411.79998584314023	411.79998584314023	411.79998584314023	411.79998584314023	411.79998584314023
253	414.37533568032086	414.37533568032086	414.37533568032086	414.37533568032086	414.37533568032086	414.37533568032086	414.37533568032086	414.37533568032086	414.37533568032086	414.37533568032086	414.37533568032086	414.37533568032086	414.37533568032086	414.37533568032086	414.37533568032086	414.37533568032086	414.37533568032086	414.37533568032086	414.37533568032086	414.37533568032086	414.37533568032086	414.37533568032086	414.37533568032086	414.37533568032086	414.37533568032086	414.37533568032086	414.37533568032086	414.37533568032086	414.37533568032086	414.37533568032086	414.37533568032086	414.37533568032086	414.37533568032086	414.37533568032086	414.37533568032086	414.37533568032086	414.37533568032086	414.37533568032086	414.37533568032086	414.37533568032086	414.37533568032086	414.37533568032086	414.37533568032086	414.37533568032086	414.37533568032086	414.37533568032086	414.37533568032086	414.37533568032086	414.37533568032086
254	416.97234933859505	416.97234933859505	416.97234933859505	416.97234933859505	416.97234933859505	416.97234933859505	416.97234933859505	416.97234933859505	416.97234933859505	416.97234933859505	416.97234933859505	416.97234933859505	416.97234933859505	416.97234933859505	416.97234933859505	416.97234933859505	416.97234933859505	416.97234933859505	416.97234933859505	416.97234933859505	416.97234933859505	416.97234933859505	416.97234933859505	416.97234933859505	416.97234933859505	416.97234933859505	416.97234933859505	416.97234933859505	416.97234933859505	416.97234933859505	416.97234933859505	416.97234933859505	416.97234933859505	416.97234933859505	416.97234933859505	416.97234933859505	416.97234933859505	416.97234933859505	416.97234933859505	416.97234933859505	416.97234933859505	416.97234933859505	416.97234933859505	416.97234933859505	416.97234933859505	416.97234933859505	416.97234933859505	416.97234933859505	416.97234933859505
255	419.59150174118224	419.59150174118224	419.59150174118224	419.59150174118224	419.59150174118224	419.59150174118224	419.59150174118224	419.59150174118224	419.59150174118224	419.59150174118224	419.59150174118224	419.59150174118224	419.59150174118224	419.59150174118224	419.59150174118224	419.59150174118224	419.59150174118224	419.59150174118224	419.59150174118224	419.59150174118224	419.59150174118224	419.59150174118224	419.59150174118224	419.59150174118224	419.59150174118224	419.59150174118224	419.59150174118224	419.59150174118224	419.59150174118224	419.59150174118224	419.59150174118224	419.59150174118224	419.59150174118224	419.59150174118224	419.59150174118224	419.59150174118224	419.59150174118224	419.59150174118224	419.59150174118224	419.59150174118224	419.59150174118224	419.59150174118224	419.59150174118224	419.59150174118224	419.59150174118224	419.59150174118224	419.59150174118224	419.59150174118224	419.59150174118224
256	422.2311618747068	422.2311618747068	422.2311618747068	422.2311618747068	422.2311618747068	422.2311618747068	422.2311618747068	422.2311618747068	422.2311618747068	422.2311618747068	422.2311618747068	422.2311618747068	422.2311618747068	422.2311618747068	422.2311618747068	422.2311618747068	422.2311618747068	422.2311618747068	422.2311618747068	422.2311618747068	422.2311618747068	422.2311618747068	422.2311618747068	422.2311618747068	422.2311618747068	422.2311618747068	422.2311618747068	422.2311618747068	422.2311618747068	422.2311618747068	422.2311618747068	422.2311618747068	422.2311618747068	422.2311618747068	422.2311618747068	422.2311618747068	422.2311618747068	422.2311618747068	422.2311618747068	422.2311618747068	422.2311618747068	422.2311618747068	422.2311618747068	422.2311618747068	422.2311618747068	422.2311618747068	422.2311618747068	422.2311618747068	422.2311618747068
257	424.89196389748895	424.89196389748895	424.89196389748895	424.89196389748895	424.89196389748895	424.89196389748895	424.89196389748895	424.89196389748895	424.89196389748895	424.89196389748895	424.89196389748895	424.89196389748895	424.89196389748895	424.89196389748895	424.89196389748895	424.89196389748895	424.89196389748895	424.89196389748895	424.89196389748895	424.89196389748895	424.89196389748895	424.89196389748895	424.89196389748895	424.89196389748895	424.89196389748895	424.89196389748895	424.89196389748895	424.89196389748895	424.89196389748895	424.89196389748895	424.89196389748895	424.89196389748895	424.89196389748895	424.89196389748895	424.89196389748895	424.89196389748895	424.89196389748895	424.89196389748895	424.89196389748895	424.89196389748895	424.89196389748895	424.89196389748895	424.89196389748895	424.89196389748895	424.89196389748895	424.89196389748895	424.89196389748895	424.89196389748895	424.89196389748895
258	427.57442221144333	427.57442221144333	427.57442221144333	427.57442221144333	427.57442221144333	427.57442221144333	427.57442221144333	427.57442221144333	427.57442221144333	427.57442221144333	427.57442221144333	427.57442221144333	427.57442221144333	427.57442221144333	427.57442221144333	427.57442221144333	427.57442221144333	427.57442221144333	427.57442221144333	427.57442221144333	427.57442221144333	427.57442221144333	427.57442221144333	427.57442221144333	427.57442221144333	427.57442221144333	427.57442221144333	427.57442221144333	427.57442221144333	427.57442221144333	427.57442221144333	427.57442221144333	427.57442221144333	427.57442221144333	427.57442221144333	427.57442221144333	427.57442221144333	427.57442221144333	427.57442221144333	427.57442221144333	427.57442221144333	427.57442221144333	427.57442221144333	427.57442221144333	427.57442221144333	427.57442221144333	427.57442221144333	427.57442221144333	427.57442221144333
259	430.27897851142666	430.27897851142666	430.27897851142666	430.27897851142666	430.27897851142666	430.27897851142666	430.27897851142666	430.27897851142666	430.27897851142666	430.27897851142666	430.27897851142666	430.27897851142666	430.27897851142666	430.27897851142666	430.27897851142666	430.27897851142666	430.27897851142666	430.27897851142666	430.27897851142666	430.27897851142666	430.27897851142666	430.27897851142666	430.27897851142666	430.27897851142666	430.27897851142666	430.27897851142666	430.27897851142666	430.27897851142666	430.27897851142666	430.27897851142666	430.27897851142666	430.27897851142666	430.27897851142666	430.27897851142666	430.27897851142666	430.27897851142666	430.27897851142666	430.27897851142666	430.27897851142666	430.27897851142666	430.27897851142666	430.27897851142666	430.27897851142666	430.27897851142666	430.27897851142666	430.27897851142666	430.27897851142666	430.27897851142666	430.27897851142666
260	433.00602326623294	433.00602326623294	433.00602326623294	433.00602326623294	433.00602326623294	433.00602326623294	433.00602326623294	433.00602326623294	433.00602326623294	433.00602326623294	433.00602326623294	433.00602326623294	433.00602326623294	433.00602326623294	433.00602326623294	433.00602326623294	433.00602326623294	433.00602326623294	433.00602326623294	433.00602326623294	433.00602326623294	433.00602326623294	433.00602326623294	433.00602326623294	433.00602326623294	433.00602326623294	433.00602326623294	433.00602326623294	433.00602326623294	433.00602326623294	433.00602326623294	433.00602326623294	433.00602326623294	433.00602326623294	433.00602326623294	433.00602326623294	433.00602326623294	433.00602326623294	433.00602326623294	433.00602326623294	433.00602326623294	433.00602326623294	433.00602326623294	433.00602326623294	433.00602326623294	433.00602326623294	433.00602326623294	433.00602326623294	433.00602326623294
261	435.7527824266525	435.7527824266525	435.7527824266525	435.7527824266525	435.7527824266525	435.7527824266525	435.7527824266525	435.7527824266525	435.7527824266525	435.7527824266525	435.7527824266525	435.7527824266525	435.7527824308502	435.7527824308502	435.7527824308502	435.7527824308502	435.7527824266525	435.7527824266525	435.7527824266525	435.7527824266525	435.7527824266525	435.7527824266525	435.7527824266525	435.7527824266525	435.7527824266525	435.7527824266525	435.7527824266525	435.7527824266525	435.7527824266525	435.7527824266525	435.7527824266525	435.7527824266525	435.7527824266525	435.7527824266525	435.7527824266525	435.7527824266525	435.7527824266525	435.7527824266525	435.7527824266525	435.7527824266525	435.7527824266525	435.7527824266525	435.7527824266525	435.7527824266525	435.7527824266525	435.7527824266525	435.7527824266525	435.7527824266525	435.752782426654
262	438.5231900134994	438.5231900134994	438.5231900134994	438.5231900134994	438.5231900134994	438.5231900134994	438.5231900134994	438.5231900134994	438.5231900134994	438.5231900134994	438.5231900134994	438.5231900134994	438.5231900212477	438.5231900212477	438.5231900212477	438.5231900212477	438.5231900134994	438.5231900134994	438.5231900134994	438.5231900134994	438.5231900134994	438.5231900134994	438.5231900134994	438.5231900134994	438.5231900134994	438.5231900134994	438.5231900134994	438.5231900134994	438.5231900134994	438.5231900134994	438.5231900134994	438.5231900134994	438.5231900134994	438.5231900134994	438.5231900134994	438.5231900134994	438.5231900134994	438.5231900134994	438.5231900134994	438.5231900134994	438.5231900134994	438.5231900134994	438.5231900134994	438.5231900134994	438.5231900134994	438.5231900134994	438.5231900134994	438.5231900134994	438.52319001350213
263	441.31740375926046	441.31740375926046	441.31740375926046	441.31740375926046	441.31740375926046	441.31740375926046	441.31740375926046	441.31740375926046	441.31740375926046	441.31740375926046	441.31740375926046	441.31740375926046	441.3174037701025	441.3174037701025	441.3174037701025	441.3174037701025	441.31740375926046	441.31740375926046	441.31740375926046	441.31740375926046	441.31740375926046	441.31740375926046	441.31740375926046	441.31740375926046	441.31740375926046	441.31740375926046	441.31740375926046	441.31740375926046	441.31740375926046	441.31740375926046	441.31740375926046	441.31740375926046	441.31740375926046	441.31740375926046	441.31740375926046	441.31740375926046	441.31740375926046	441.31740375926046	441.31740375926046	441.31740375926046	441.31740375926046	441.31740375926046	441.31740375926046	441.31740375926046	441.31740375926046	441.31740375926046	441.31740375926046	441.31740375926046	441.3174037592647
264	444.1356246587417	444.1356246587417	444.1356246587417	444.1356246587417	444.1356246587417	444.1356246587417	444.1356246587417	444.1356246587417	444.1356246587417	444.1356246587417	444.1356246587417	444.1356246587417	444.13562467233476	444.13562467233476	444.13562467233476	444.13562467233476	444.1356246587417	444.1356246587417	444.1356246587417	444.1356246587417	444.1356246587417	444.1356246587417	444.1356246587417	444.1356246587417	444.1356246587417	444.1356246587417	444.1356246587417	444.1356246587417	444.1356246587417	444.1356246587417	444.1356246587417	444.1356246587417	444.1356246587417	444.1356246587417	444.1356246587417	444.1356246587417	444.1356246587417	444.1356246587417	444.1356246587417	444.1356246587417	444.1356246587417	444.1356246587417	444.1356246587417	444.1356246587417	444.1356246587417	444.1356246587417	444.1356246587417	444.1356246587417	444.13562465874867
265	446.97806496118767	446.97806496118767	446.97806496118767	446.97806496118767	446.97806496118767	446.97806496118767	446.97806496118767	446.97806496118767	446.97806496118767	446.97806496118767	446.97806496118767	446.97806496118767	446.97806497726276	446.97806497726276	446.97806497726276	446.97806497726276	446.97806496118767	446.97806496118767	446.97806496118767	446.97806496118767	446.97806496118767	446.97806496118767	446.97806496118767	446.97806496118767	446.97806496118767	446.97806496118767	446.97806496118767	446.97806496118767	446.97806496118767	446.97806496118767	446.97806496118767	446.97806496118767	446.97806496118767	446.97806496118767	446.97806496118767	446.97806496118767	446.97806496118767	446.97806496118767	446.97806496118767	446.97806496118767	446.97806496118767	446.97806496118767	446.97806496118767	446.97806496118767	446.97806496118767	446.97806496118767	446.97806496118767	446.97806496118767	446.97806496119426
266	449.8186411487427	449.8186411487427	449.8186411487427	449.8186411487427	449.8186411487427	449.8186411487427	449.8186411487427	449.8186411487427	449.8186411487427	449.8186411487427	449.8186411487427	449.8186411487427	449.8186411670804	449.8186411670804	449.8186411670804	449.8186411670804	449.8186411487427	449.8186411487427	449.8186411487427	449.8186411487427	449.8186411487427	449.8186411487427	449.8186411487427	449.8186411487427	449.8186411487427	449.8186411487427	449.8186411487427	449.8186411487427	449.8186411487427	449.8186411487427	449.8186411487427	449.8186411487427	449.8186411487427	449.8186411487427	449.8186411487427	449.8186411487427	449.8186411487427	449.8186411487427	449.8186411487427	449.8186411487427	449.8186411487427	449.8186411487427	449.8186411487427	449.8186411487427	449.8186411487427	449.8186411487427	449.8186411487427	449.8186411487427	449.81864114874935
267	452.6601563458324	452.6601563458324	452.6601563458324	452.6601563458324	452.6601563458324	452.6601563458324	452.6601563458324	452.6601563458324	452.6601563458324	452.6601563458324	452.6601563458324	452.6601563458324	452.66015636625195	452.66015636625195	452.66015636625195	452.66015636625195	452.6601563458324	452.6601563458324	452.6601563458324	452.6601563458324	452.6601563458324	452.6601563458324	452.6601563458324	452.6601563458324	452.6601563458324	452.6601563458324	452.6601563458324	452.6601563458324	452.6601563458324	452.6601563458324	452.6601563458324	452.6601563458324	452.6601563458324	452.6601563458324	452.6601563458324	452.6601563458324	452.6601563458324	452.6601563458324	452.6601563458324	452.6601563458324	452.6601563458324	452.6601563458324	452.6601563458324	452.6601563458324	452.6601563458324	452.6601563458324	452.6601563458324	452.6601563458324	452.6601563458429
268	455.5044671520434	455.5044671520434	455.5044671520434	455.5044671520434	455.5044671520434	455.5044671520434	455.5044671520434	455.5044671520434	455.5044671520434	455.5044671520434	455.5044671520434	455.5044671520434	455.50446717438547	455.50446717438547	455.50446717438547	455.50446717438547	455.5044671520434	455.5044671520434	455.5044671520434	455.5044671520434	455.5044671520434	455.5044671520434	455.5044671520434	455.5044671520434	455.5044671520434	455.5044671520434	455.5044671520434	455.5044671520434	455.5044671520434	455.5044671520434	455.5044671520434	455.5044671520434	455.5044671520434	455.5044671520434	455.5044671520434	455.5044671520434	455.5044671520434	455.5044671520434	455.5044671520434	455.5044671520434	455.5044671520434	455.5044671520434	455.5044671520434	455.5044671520434	455.5044671520434	455.5044671520434	455.5044671520434	455.5044671520434	455.50446715205703
269	458.3529090669239	458.3529090669239	458.3529090669239	458.3529090669239	458.3529090669239	458.3529090669239	458.3529090669239	458.3529090669239	458.3529090669239	458.3529090669239	458.3529090669239	458.3529090669239	458.3529090910541	458.3529090910541	458.3529090910541	458.3529090910541	458.3529090669239	458.3529090669239	458.3529090669239	458.3529090669239	458.3529090669239	458.3529090669239	458.3529090669239	458.3529090669239	458.3529090669239	458.3529090669239	458.3529090669239	458.3529090669239	458.3529090669239	458.3529090669239	458.3529090669239	458.3529090669239	458.352909066924	458.352909066924	458.352909066924	458.352909066924	458.3529090669239	458.3529090669239	458.3529090669239	458.3529090669239	458.3529090669239	458.3529090669239	458.3529090669239	458.3529090669239	458.3529090669239	458.3529090669239	458.3529090669239	458.3529090669239	458.3529090669383
270	461.20646898899327	461.20646898899327	461.20646898899327	461.20646898899327	461.20646898899327	461.20646898899327	461.20646898899327	461.20646898899327	461.20646898899327	461.20646898899327	461.20646898899327	461.20646898899327	461.2064690147883	461.2064690147883	461.2064690147883	461.2064690147883	461.20646898899327	461.20646898899327	461.20646898899327	461.20646898899327	461.20646898899327	461.20646898899327	461.20646898899327	461.20646898899327	461.20646898899327	461.20646898899327	461.20646898899327	461.20646898899327	461.20646898899327	461.20646898899327	461.20646898899327	461.20646898899327	461.2064689889933	461.2064689889933	461.2064689889933	461.2064689889933	461.20646898899327	461.20646898899327	461.20646898899327	461.20646898899327	461.20646898899327	461.20646898899327	461.20646898899327	461.20646898899327	461.20646898899327	461.20646898899327	461.20646898899327	461.20646898899327	461.2064689890068
271	464.06589758981977	464.06589758981977	464.06589758981977	464.06589758981977	464.06589758981977	464.06589758981977	464.06589758981977	464.06589758981977	464.06589758981977	464.06589758981977	464.06589758981977	464.06589758981977	464.0658976185737	464.0658976185737	464.0658976185737	464.0658976185737	464.06589758981977	464.06589758981977	464.06589758981977	464.06589758981977	464.06589758981977	464.06589758981977	464.06589758981977	464.06589758981977	464.06589758981977	464.06589758981977	464.06589758981977	464.06589758981977	464.06589758981977	464.06589758981977	464.06589758981977	464.06589758981977	464.0658975898201	464.0658975898201	464.0658975898201	464.0658975898201	464.06589758981977	464.06589758981977	464.06589758981977	464.06589758981977	464.06589758981977	464.06589758981977	464.06589758981977	464.06589758981977	464.06589758981977	464.06589758981977	464.06589758981977	464.06589758981977	464.065897589836
272	466.93178310935497	466.93178310935497	466.93178310935497	466.93178310935497	466.93178310935497	466.93178310935497	466.93178310935497	466.93178310935497	466.93178310935497	466.93178310935497	466.93178310935497	466.93178310935497	466.93178314077034	466.93178314077034	466.93178314077034	466.93178314077034	466.93178310935497	466.93178310935497	466.93178310935497	466.93178310935497	466.93178310935497	466.93178310935497	466.93178310935497	466.93178310935497	466.93178310935497	466.93178310935497	466.93178310935497	466.93178310935497	466.93178310935497	466.93178310935497	466.93178310935497	466.93178310935497	466.9317831093548	466.9317831093548	466.9317831093548	466.9317831093548	466.93178310935497	466.93178310935497	466.93178310935497	466.93178310935497	466.93178310935497	466.93178310935497	466.93178310935497	466.93178310935497	466.93178310935497	466.93178310935497	466.93178310935497	466.93178310935497	466.9317831093722
273	469.80460024180843	469.80460024180843	469.80460024180843	469.80460024180843	469.80460024180843	469.80460024180843	469.80460024180843	469.80460024180843	469.80460024180843	469.80460024180843	469.80460024180843	469.80460024180843	469.80460027564766	469.80460027564766	469.80460027564766	469.80460027564766	469.80460024180843	469.80460024180843	469.80460024180843	469.80460024180843	469.80460024180843	469.80460024180843	469.80460024180843	469.80460024180843	469.80460024180843	469.80460024180843	469.80460024180843	469.80460024180843	469.80460024180843	469.80460024180843	469.80460024180843	469.80460024180843	469.80460024180843	469.80460024180843	469.80460024180843	469.80460024180843	469.80460024180843	469.80460024180843	469.80460024180843	469.80460024180843	469.80460024180843	469.80460024180843	469.80460024180843	469.80460024180843	469.80460024180843	469.80460024180843	469.80460024180843	469.80460024180843	469.80460024182366
274	472.68474283193456	472.68474283193456	472.68474283193456	472.68474283193456	472.68474283193456	472.68474283193456	472.68474283193456	472.68474283193456	472.68474283193456	472.68474283193456	472.68474283193456	472.68474283193456	472.6847428679997	472.6847428679997	472.6847428679997	472.6847428679997	472.68474283193456	472.68474283193456	472.68474283193456	472.68474283193456	472.68474283193456	472.68474283193456	472.68474283193456	472.68474283193456	472.68474283193456	472.68474283193456	472.68474283193456	472.68474283193456	472.68474283193456	472.68474283193456	472.68474283193456	472.68474283193456	472.68474283193206	472.68474283193206	472.68474283193206	472.68474283193206	472.68474283193456	472.68474283193456	472.68474283193456	472.68474283193456	472.68474283193456	472.68474283193456	472.68474283193456	472.68474283193456	472.68474283193456	472.68474283193456	472.68474283193456	472.68474283193456	472.6847428319506
275	475.57254597632726	475.57254597632726	475.57254597632726	475.57254597632726	475.57254597632726	475.57254597632726	475.57254597632726	475.57254597632726	475.57254597632726	475.57254597632726	475.57254597632726	475.57254597632726	475.5725460144513	475.5725460144513	475.5725460144513	475.5725460144513	475.57254597632726	475.57254597632726	475.57254597632726	475.57254597632726	475.57254597632726	475.57254597632726	475.57254597632726	475.57254597632726	475.57254597632726	475.57254597632726	475.57254597632726	475.57254597632726	475.57254597632726	475.57254597632726	475.57254597632726	475.57254597632726	475.5725459763223	475.5725459763223	475.5725459763223	475.5725459763223	475.57254597632726	475.57254597632726	475.57254597632726	475.57254597632726	475.57254597632726	475.57254597632726	475.57254597632726	475.57254597632726	475.57254597632726	475.57254597632726	475.57254597632726	475.57254597632726	475.5725459763407
276	478.4482074151706	478.4482074151706	478.4482074151706	478.4482074151706	478.4482074151706	478.4482074151706	478.4482074151706	478.4482074151706	478.4482074151706	478.4482074151706	478.4482074151706	478.4482074151706	478.4482074552044	478.4482074552044	478.4482074552044	478.4482074552044	478.4482074151706	478.4482074151706	478.4482074151706	478.4482074151706	478.4482074151706	478.4482074151706	478.4482074151706	478.4482074151706	478.4482074151706	478.4482074151706	478.4482074151706	478.4482074151706	478.4482074151706	478.4482074151706	478.4482074151706	478.4482074151706	478.44820741516367	478.44820741516367	478.44820741516367	478.44820741516367	478.4482074151706	478.4482074151706	478.4482074151706	478.4482074151706	478.4482074151706	478.4482074151706	478.4482074151706	478.4482074151706	478.4482074151706	478.4482074151706	478.4482074151706	478.4482074151706	478.4482074151824
277	481.3137003779871	481.3137003779871	481.3137003779871	481.3137003779871	481.3137003779871	481.3137003779871	481.3137003779871	481.3137003779871	481.3137003779871	481.3137003779871	481.3137003779871	481.3137003779871	481.3137004197967	481.3137004197967	481.3137004197967	481.3137004197967	481.3137003779871	481.3137003779871	481.3137003779871	481.3137003779871	481.3137003779871	481.3137003779871	481.3137003779871	481.3137003779871	481.3137003779871	481.3137003779871	481.3137003779871	481.3137003779871	481.3137003779871	481.3137003779871	481.3137003779871	481.3137003779871	481.31370037797757	481.31370037797757	481.31370037797757	481.31370037797757	481.3137003779871	481.3137003779871	481.3137003779871	481.3137003779871	481.3137003779871	481.3137003779871	481.3137003779871	481.3137003779871	481.3137003779871	481.3137003779871	481.3137003779871	481.3137003779871	481.31370037800116
278	484.1703944517883	484.1703944517883	484.1703944517883	484.1703944517883	484.1703944517883	484.1703944517883	484.1703944517883	484.1703944517883	484.1703944517883	484.1703944517883	484.1703944517883	484.1703944517883	484.17039449526084	484.17039449526084	484.17039449526084	484.17039449526084	484.1703944517883	484.1703944517883	484.1703944517883	484.1703944517883	484.1703944517883	484.1703944517883	484.1703944517883	484.1703944517883	484.1703944517883	484.1703944517883	484.1703944517883	484.1703944517883	484.1703944517883	484.1703944517883	484.1703944517883	484.1703944517883	484.1703944517827	484.1703944517827	484.1703944517827	484.1703944517827	484.1703944517883	484.1703944517883	484.1703944517883	484.1703944517883	484.1703944517883	484.1703944517883	484.1703944517883	484.1703944517883	484.1703944517883	484.1703944517883	484.1703944517883	484.1703944517883	484.17039445180734
279	487.0193180756739	487.0193180756739	487.0193180756739	487.0193180756739	487.0193180756739	487.0193180756739	487.0193180756739	487.0193180756739	487.0193180756739	487.0193180756739	487.0193180756739	487.0193180756739	487.0193181206979	487.0193181206979	487.0193181206979	487.0193181206979	487.0193180756739	487.0193180756739	487.0193180756739	487.0193180756739	487.0193180756739	487.0193180756739	487.0193180756739	487.0193180756739	487.0193180756739	487.0193180756739	487.0193180756739	487.0193180756739	487.0193180756739	487.0193180756739	487.0193180756739	487.0193180756739	487.01931807566496	487.01931807566496	487.01931807566496	487.01931807566496	487.0193180756739	487.0193180756739	487.0193180756739	487.0193180756739	487.0193180756739	487.0193180756739	487.0193180756739	487.0193180756739	487.0193180756739	487.0193180756739	487.0193180756739	487.0193180756739	487.0193180756936
280	489.8612585054343	489.8612585054343	489.8612585054343	489.8612585054343	489.8612585054343	489.8612585054343	489.8612585054343	489.8612585054343	489.8612585054343	489.8612585054343	489.8612585054343	489.8612585054343	489.8612585519158	489.8612585519158	489.8612585519158	489.8612585519158	489.8612585054343	489.8612585054343	489.8612585054343	489.8612585054343	489.8612585054343	489.8612585054343	489.8612585054343	489.8612585054343	489.8612585054343	489.8612585054343	489.8612585054343	489.8612585054343	489.8612585054343	489.8612585054343	489.8612585054343	489.8612585054343	489.8612585054275	489.8612585054275	489.8612585054275	489.8612585054275	489.8612585054343	489.8612585054343	489.8612585054343	489.8612585054343	489.8612585054343	489.8612585054343	489.8612585054343	489.8612585054343	489.8612585054343	489.8612585054343	489.8612585054343	489.8612585054343	489.8612585054576
281	492.6968306483029	492.6968306483029	492.6968306483029	492.6968306483029	492.6968306483029	492.6968306483029	492.6968306483029	492.6968306483029	492.6968306483029	492.6968306483029	492.6968306483029	492.6968306483029	492.69683069802136	492.69683069802136	492.69683069802136	492.69683069802136	492.6968306483029	492.6968306483029	492.6968306483029	492.6968306483029	492.6979793865713	492.6999576173571	492.69826375234254	492.6995480120979	492.6968306483029	492.6968306483029	492.6968306483029	492.6968306483029	492.6968306483029	492.6968306483029	492.6968306483029	492.6968306483029	492.69683064829997	492.69683064829997	492.69683064829997	492.69683064829997	492.6968306483029	492.6968306483029	492.6968306483029	492.6968306483029	492.6968306483029	492.6968306483029	492.6968306483029	492.6968306483029	492.6968306483029	492.6968306483029	492.6968306483029	492.6968306483029	492.69683064833123
282	495.5265247838924	495.5265247838924	495.5265247838924	495.5265247838924	495.5265247838924	495.5265247838924	495.5265247838924	495.5265247838924	495.5265247838924	495.5265247838924	495.5265247838924	495.5265247838924	495.5265248365208	495.5265248365208	495.5265248365208	495.5265248365208	495.5265247838924	495.5265247838924	495.5265247838924	495.5265247838924	495.52867476156604	495.53237721617376	495.5291464929601	495.5315629519587	495.5265247838924	495.5265247838924	495.5265247838924	495.5265247838924	495.5265247838924	495.5265247838924	495.5265247838924	495.5265247838924	495.5265247838899	495.5265247838899	495.5265247838899	495.5265247838899	495.5265247838924	495.5265247838924	495.5265247838924	495.5265247838924	495.5265247838924	495.5265247838924	495.5265247838924	495.5265247838924	495.5265247838924	495.5265247838924	495.5265247838924	495.5265247838924	495.5265247839211
283	498.35073988813355	498.35073988813355	498.35073988813355	498.35073988813355	498.35073988813355	498.35073988813355	498.35073988813355	498.35073988813355	498.35073988813355	498.35073988813355	498.35073988813355	498.35073988813355	498.3507399434128	498.3507399434128	498.3507399434128	498.3507399434128	498.35073988813355	498.35073988813355	498.35073988813355	498.35073988813355	498.3537790996859	498.3590128949101	498.35437221240466	498.3577909278959	498.35073988813355	498.35073988813355	498.35073988813355	498.35073988813355	498.35073988813355	498.35073988813355	498.35073988813355	498.35073988813355	498.35073988813065	498.35073988813065	498.35073988813065	498.35073988813065	498.35073988813355	498.35073988813355	498.35073988813355	498.35073988813355	498.35073988813355	498.35073988813355	498.35073988813355	498.35073988813355	498.35073988813355	498.35073988813355	498.35073988813355	498.35073988813355	498.35073988816475
284	501.1698070855284	501.1698070855284	501.1698070855284	501.1698070855284	501.1698070855284	501.1698070855284	501.1698070855284	501.1698070855284	501.1698070855284	501.1698070855284	501.1698070855284	501.1698070855284	501.16980714323563	501.16980714323563	501.16980714323563	501.16980714323563	501.1698070855284	501.1698070855284	501.1698070855284	501.1698070855284	501.1736447449785	501.1802535403095	501.17431403393897	501.178616973301	501.1698070855284	501.1698070855284	501.1698070855284	501.1698070855284	501.1698070855284	501.1698070855284	501.1698070855284	501.1698070855284	501.1698070855266	501.1698070855266	501.1698070855266	501.1698070855266	501.1698070855284	501.1698070855284	501.1698070855284	501.1698070855284	501.1698070855284	501.1698070855284	501.1698070855284	501.1698070855284	501.1698070855284	501.1698070855284	501.1698070855284	501.1698070855284	501.1698070855589
285	503.9840062933592	503.9840062933592	503.9840062933592	503.9840062933592	503.9840062933592	503.9840062933592	503.9840062933592	503.9840062933592	503.9840062933592	503.9840062933592	503.9840062933592	503.9840062933592	503.9840063533076	503.9840063533076	503.9840063533076	503.9840063533076	503.9840062933592	503.9840062933592	503.9840062933592	503.9840062933592	503.9885674630643	503.99642221059975	503.9892824412145	503.99436182720603	503.9840062933592	503.9840062933592	503.9840062933592	503.9840062933592	503.9840062933592	503.9840062933592	503.9840062933592	503.9840062933592	503.98400629336084	503.98400629336084	503.98400629336084	503.98400629336084	503.9840062933592	503.9840062933592	503.9840062933592	503.9840062933592	503.9840062933592	503.9840062933592	503.9840062933592	503.9840062933592	503.9840062933592	503.9840062933592	503.9840062933592	503.9840062933592	503.98400629338994
286	506.7618522295063	506.7618522295063	506.7618522295063	506.7618522295063	506.7618522295063	506.7618522295063	506.7618522295063	506.7618522295063	506.7618522295063	506.7618522295063	506.7618522295063	506.7618522295063	506.7618522915293	506.7618522915293	506.7618522915293	506.7618522915293	506.7618522295063	506.7618522295063	506.7618522295063	506.7618522295063	506.7670739596522	506.7760662556947	506.7678144142118	506.7735717240465	506.7627465547007	506.764197456297	506.76280153039636	506.7636845290899	506.7618522295063	506.7618522295063	506.7618522295063	506.7618522295063	506.76185222950676	506.76185222950676	506.76185222950676	506.76185222950676	506.7618522295063	506.7618522295063	506.7618522295063	506.7618522295063	506.7618522295063	506.7618522295063	506.7618522295063	506.7618522295063	506.7618522295063	506.7618522295063	506.7618522295063	506.7618522295063	506.76185222954155
287	509.50591136357593	509.50591136357593	509.50591136357593	509.50591136357593	509.50591136357593	509.50591136357593	509.50591136357593	509.50591136357593	509.50591136357593	509.50591136357593	509.50591136357593	509.50591136357593	509.5059114275258	509.5059114275258	509.5059114275258	509.5059114275258	509.50591136357593	509.50591136357593	509.50591136357593	509.50591136357593	509.5117398950723	509.521777163097	509.5124926861204	509.51883799635027	509.5075899125801	509.5103130933178	509.5076803097993	509.5093028153998	509.50591136357593	509.50591136357593	509.50591136357593	509.50591136357593	509.5059113635758	509.5059113635758	509.5059113635758	509.5059113635758	509.50591136357593	509.50591136357593	509.50591136357593	509.50591136357593	509.50591136357593	509.50591136357593	509.50591136357593	509.50591136357593	509.50591136357593	509.50591136357593	509.50591136357593	509.50591136357593	509.50591136360845
288	512.217990461781	512.217990461781	512.217990461781	512.217990461781	512.217990461781	512.217990461781	512.217990461781	512.217990461781	512.217990461781	512.217990461781	512.217990461781	512.217990461781	512.2179905275303	512.2179905275303	512.2179905275303	512.2179905275303	512.217990461781	512.217990461781	512.217990461781	512.217990461781	512.2243791659998	512.2353811085618	512.2251359558245	512.2319874480655	512.2203682965644	512.2242259580714	512.2204812006921	512.2227260845652	512.217990461781	512.217990461781	512.217990461781	512.217990461781	512.2179904617842	512.2179904617842	512.2179904617842	512.2179904617842	512.217990461781	512.217990461781	512.217990461781	512.217990461781	512.217990461781	512.217990461781	512.217990461781	512.217990461781	512.217990461781	512.217990461781	512.217990461781	512.217990461781	512.2179904618152
289	514.8994678688052	514.8994678688052	514.8994678688052	514.8994678688052	514.8994678688052	514.8994678688052	514.8994678688052	514.8994678688052	514.8994678688052	514.8994678688052	514.8994678688052	514.8994678688052	514.8994679362299	514.8994679362299	514.8994679362299	514.8994679362299	514.8994678688052	514.8994678688052	514.8994678688052	514.8994678688052	514.9063757459626	514.9182717587992	514.9071314145828	514.9144149934172	514.9024751849375	514.9073540810899	514.9026019631742	514.9053693078033	514.8994678688052	514.8994678688052	514.8994678688052	514.8994678688052	514.8994678688041	514.8994678688041	514.8994678688041	514.8994678688041	514.8994678688052	514.8994678688052	514.8994678688052	514.8994678688052	514.8994678688052	514.8994678688052	514.8994678688052	514.8994678688052	514.8994678688052	514.8994678688052	514.8994678688052	514.8994678688052	514.899467868838
290	517.5514070560421	517.5514070560421	517.5514070560421	517.5514070560421	517.5514070560421	517.5514070560421	517.5514070560421	517.5514070560421	517.5514070560421	517.5514070560421	517.5514070560421	517.5514070560421	517.5514071250319	517.5514071250319	517.5514071250319	517.5514071250319	517.5514070560421	517.5514070560421	517.5514070560421	517.5514070560421	517.5587976237762	517.5715248817771	517.5595491758908	517.5671981284978	517.5549855747468	517.5607911581674	517.555120518243	517.5583246869867	517.5514070560421	517.5514070560421	517.5514070560421	517.5514070560421	517.5514070560406	517.5514070560406	517.5514070560406	517.5514070560406	517.5514070560421	517.5514070560421	517.5514070560421	517.5514070560421	517.5514070560421	517.5514070560421	517.5514070560421	517.5514070560421	517.5514070560421	517.5514070560421	517.5514070560421	517.5514070560421	517.5514070560718
291	520.1746383162426	520.1746383162426	520.1746383162426	520.1746383162426	520.1746383162426	520.1746383162426	520.1746383162426	520.1746383162426	520.1746383162426	520.1746383162426	520.1746383162426	520.1746383162426	520.1746383891898	520.1746383891898	520.1746383891898	520.1746383891898	520.1746383162426	520.1746383162426	520.1746383162426	520.1746383162426	520.1824787789411	520.1959808057127	520.1832245986315	520.1911792628327	520.1787386367682	520.1859770700411	520.1788833868816	520.1827187550592	520.1746383162426	520.1746383162426	520.1746383162426	520.1746383162426	520.1746383162417	520.1746383162417	520.1746383162417	520.1746383162417	520.1746383162426	520.1746383162426	520.1746383162426	520.1746383162426	520.1746383162426	520.1746383162426	520.1746383162426	520.1746383162426	520.1746383162426	520.1746383162426	520.1746383162426	520.1746383162426	520.1746383162784
292	522.7698178368241	522.7698178368241	522.7698178368241	522.7698178368241	522.7698178368241	522.7698178368241	522.7698178368241	522.7698178368241	522.7698178368241	522.7698178368241	522.7698178368241	522.7698178368241	522.7698179133432	522.7698179133432	522.7698179133432	522.7698179133432	522.7698178368241	522.7698178368241	522.7698178368241	522.7698178368241	522.7780784581248	522.7923040454099	522.7788178063854	522.7870252263267	522.7743974813371	522.7829305108232	522.7745477362602	522.7789003028543	522.7698178368241	522.7698178368241	522.7698178368241	522.7698178368241	522.769817836823	522.769817836823	522.769817836823	522.769817836823	522.7698178368241	522.7698178368241	522.7698178368241	522.7698178368241	522.7698178368241	522.7698178368241	522.7698178368241	522.7698178368241	522.7698178368241	522.7698178368241	522.7698178368241	522.7698178368241	522.7698178368635
293	525.3374706450105	525.3374706450105	525.3374706450105	525.3374706450105	525.3374706450105	525.3374706450105	525.3374706450105	525.3374706450105	525.3374706450105	525.3374706450105	525.3374706450105	525.3374706450105	525.3374707247829	525.3374707247829	525.3374707247829	525.3374707247829	525.3374706450105	525.3374706450105	525.3374706450105	525.3374706450105	525.34612426819	525.361026649942	525.3468569481164	525.3552705055124	525.3424926049702	525.352205894291	525.3426456062255	525.347420507581	525.3374706450105	525.3374706450105	525.3374706450105	525.3374706450105	525.3374706450072	525.3374706450072	525.3374706450072	525.3374706450072	525.3374706450105	525.3374706450105	525.3374706450105	525.3374706450105	525.3374706450105	525.3374706450105	525.3374706450105	525.3374706450105	525.3374706450105	525.3374706450105	525.3374706450105	525.3374706450105	525.3374706450495
294	527.8780220059047	527.8780220059047	527.8780220059047	527.8780220059047	527.8780220059047	527.8780220059047	527.8780220059047	527.8780220059047	527.8780220059047	527.8780220059047	527.8780220059047	527.8780220059047	527.8780220886574	527.8780220886574	527.8780220886574	527.8780220886574	527.8780220059047	527.8780220059047	527.8780220059047	527.8780220059047	527.887043682583	527.9025798956094	527.8877698191836	527.8963488348286	527.8834536532266	527.8942490782183	527.8836076504842	527.888724896528	527.8780220059047	527.8780220059047	527.8780220059047	527.8780220059047	527.8780220059003	527.8780220059003	527.8780220059003	527.8780220059003	527.8780220059047	527.8780220059047	527.8780220059047	527.8780220059047	527.8780220059047	527.8780220059047	527.8780220059047	527.8780220059047	527.8780220059047	527.8780220059047	527.8780220059047	527.8780220059047	527.8780220059435
295	530.3918205168111	530.3918205168111	530.3918205168111	530.3918205168111	530.3918205168111	530.3918205168111	530.3918205168111	530.3918205168111	530.3918205168111	530.3918205168111	530.3918205168111	530.3918205168111	530.3918206023116	530.3918206023116	530.3918206023116	530.3918206023116	530.3918205168111	530.3918205168111	530.3918205168111	530.3918205168111	530.4011872155965	530.4173175978231	530.401907113177	530.4106164192009	530.3976327816611	530.4094250575822	530.3977866947316	530.403178986987	530.3918205168111	530.3918205168111	530.3918205168111	530.3918205168111	530.3918205168062	530.3918205168062	530.3918205168062	530.3918205168062	530.3918205168111	530.3918205168111	530.3918205168111	530.3918205168111	530.3918205168111	530.3918205168111	530.3918205168111	530.3918205168111	530.3918205168111	530.3918205168111	530.3918205168111	530.3918205168111	530.3918205168543
296	532.857423283503	532.857423283503	532.857423283503	532.857423283503	532.857423283503	532.857423283503	532.857423283503	532.857423283503	532.857423283503	532.857423283503	532.857423283503	532.857423283503	532.8574233715428	532.8574233715428	532.8574233715428	532.8574233715428	532.857423283503	532.857423283503	532.857423283503	532.857423283503	532.8671136580613	532.8838014491681	532.867827709625	532.8766371975685	532.863590027977	532.8764507442512	532.8637435346558	532.8693972697106	532.8579653395809	532.85898676803	532.8579675485812	532.8582659108449	532.8574232834999	532.8574232834999	532.8574232834999	532.8574232834999	532.857423283503	532.857423283503	532.857423283503	532.857423283503	532.857423283503	532.857423283503	532.857423283503	532.857423283503	532.857423283503	532.857423283503	532.857423283503	532.857423283503	532.8574232835448
297	535.2764862307275	535.2764862307275	535.2764862307275	535.2764862307275	535.2764862307275	535.2764862307275	535.2764862307275	535.2764862307275	535.2764862307275	535.2764862307275	535.2764862307275	535.2764862307275	535.2764863211223	535.2764863211223	535.2764863211223	535.2764863211223	535.2764862307275	535.2764862307275	535.2764862307275	535.2764862307275	535.2864804102014	535.303691390717	535.2871890387969	535.2960731680259	535.2829837582191	535.2968295868113	535.2831363935442	535.288995538242	535.2775086088691	535.2794351365685	535.2775122472464	535.278046623534	535.2764862307235	535.2764862307235	535.2764862307235	535.2764862307235	535.2764862307275	535.2764862307275	535.2764862307275	535.2764862307275	535.2764862307275	535.2764862307275	535.2764862307275	535.2764862307275	535.2764862307275	535.2764862307275	535.2764862307275	535.2764862307275	535.2764862307718
298	537.6502195617775	537.6502195617775	537.6502195617775	537.6502195617775	537.6502195617775	537.6502195617775	537.6502195617775	537.6502195617775	537.6502195617775	537.6502195617775	537.6502195617775	537.6502195617775	537.6502196543668	537.6502196543668	537.6502196543668	537.6502196543668	537.6502195617775	537.6502195617775	537.6502195617775	537.6502195617775	537.6604989936607	537.6782012143815	537.6612026195934	537.6701399442918	537.6570262351896	537.6717841471093	537.6571777545635	537.663196186262	537.651673262214	537.6544125560472	537.651677813797	537.6523991778818	537.6502195617765	537.6502195617765	537.6502195617765	537.6502195617765	537.6502195617775	537.6502195617775	537.6502195617775	537.6502195617775	537.6502195617775	537.6502195617775	537.6502195617775	537.6502195617775	537.6502195617775	537.6502195617775	537.6502195617775	537.6502195617775	537.650219561825
299	539.9795775567121	539.9795775567121	539.9795775567121	539.9795775567121	539.9795775567121	539.9795775567121	539.9795775567121	539.9795775567121	539.9795775567121	539.9795775567121	539.9795775567121	539.9795775567121	539.9795776513395	539.9795776513395	539.9795776513395	539.9795776513395	539.9795775567121	539.9795775567121	539.9795775567121	539.9795775567121	539.9901248838632	540.0082884541073	539.9908239065508	539.9997966142421	539.9866735058332	540.0022782831793	539.9868238028839	539.992963592551	539.98142133083	539.9848956638091	539.9814264493322	539.9822951898866	539.9795775567118	539.9795775567118	539.9795775567118	539.9795775567118	539.9795775567121	539.9795775567121	539.9795775567121	539.9795775567121	539.9795775567121	539.9795775567121	539.9795775567121	539.9795775567121	539.9795775567121	539.9795775567121	539.9795775567121	539.9795775567121	539.9795775567574
300	542.2653189668042	542.2653189668042	542.2653189668042	542.2653189668042	542.2653189668042	542.2653189668042	542.2653189668042	542.2653189668042	542.2653189668042	542.2653189668042	542.2653189668042	542.2653189668042	542.2653190633343	542.2653190633343	542.2653190633343	542.2653190633343	542.2653189668042	542.2653189668042	542.2653189668042	542.2653189668042	542.2761179236691	542.2947148325156	542.2768127125589	542.2858061768293	542.2726858565599	542.2890787632313	542.2728349101583	542.2790650565577	542.2675176809083	542.2716608488208	542.2675231359872	542.2685072999748	542.2653189668079	542.2653189668079	542.2653189668079	542.2653189668079	542.2653189668042	542.2653189668042	542.2653189668042	542.2653189668042	542.2653189668042	542.2653189668042	542.2653189668042	542.2653189668042	542.2653189668042	542.2653189668042	542.2653189668042	542.2653189668042	542.2653189668547
301	544.5084741771988	544.5111791402828	544.5084755518055	544.5089233198023	544.5080521712287	544.5080521712287	544.5080521712287	544.5080521712287	544.5080521712287	544.5080521712287	544.5080521712287	544.5080521712287	544.5080522728497	544.5080522728497	544.5080522728497	544.5080522728497	544.5080521712287	544.5080521712287	544.5080521712287	544.5080521712287	544.5190874948613	544.5380914579712	544.5197783859144	544.5287807421078	544.5156730157755	544.5328374079827	544.5158208738985	544.5221222754751	544.5105755604611	544.5161122760546	544.510581597882	544.5117848753634	544.508052171233	544.508052171233	544.508052171233	544.508052171233	544.5080521712287	544.5080521712287	544.5080521712287	544.5080521712287	544.5080521712287	544.5080521712287	544.5080521712287	544.5080521712287	544.5080521712287	544.5080521712287	544.5080521712287	544.5080521712287	544.5080521712775
302	546.7090667155874	546.7141792867935	546.7090689846929	546.7098655224249	546.7082690944065	546.7082690944065	546.7082690944065	546.7082690944065	546.7082690944065	546.7082690944065	546.7082690944065	546.7082690944065	546.70826920064	546.70826920064	546.70826920064	546.70826920064	546.7082690944065	546.7082690944065	546.7082690944065	546.7082690944065	546.7195264471948	546.7389127737167	546.7202137426814	546.7292154932803	546.7161281060954	546.734011304514	546.7162748195501	546.7226258557641	546.711090808609	546.7178854827671	546.7110971914781	546.712470334912	546.7082690944122	546.7082690944122	546.7082690944122	546.7082690944122	546.7082690944065	546.7082690944065	546.7082690944065	546.7082690944065	546.7082690944065	546.7082690944065	546.7082690944065	546.7082690944065	546.7082690944065	546.7082690944065	546.7082690944065	546.7082690944065	546.7082690944603
303	548.8675067504926	548.8747879067623	548.8675095943471	548.8685780711612	548.8663708045449	548.8663708045449	548.8663708045449	548.8663708045449	548.8663708045449	548.8663708045449	548.8663708045449	548.8663708045449	548.8663709149901	548.8663709149901	548.8663709149901	548.8663709149901	548.8663708045449	548.8663708045449	548.8663708045449	548.8663708045449	548.8778367062141	548.8975821817021	548.878520676381	548.8875143307527	548.8744532695237	548.8930073787162	548.8745989049152	548.8809823281581	548.8694676733016	548.877407567103	548.8694742469559	548.8709785484085	548.8663708045524	548.8663708045524	548.8663708045524	548.8663708045524	548.8663708045449	548.8663708045449	548.8663708045449	548.8663708045449	548.8663708045449	548.8663708045449	548.8663708045449	548.8663708045449	548.8663708045449	548.8663708045449	548.8663708045449	548.8663708045449	548.8663708045995
304	550.984129487684	550.9933759424391	550.9841326906036	550.9854120351456	550.9826869322187	550.9826869322187	550.9826869322187	550.9826869322187	550.9826869322187	550.9826869322187	550.9826869322187	550.9826869322187	550.9826870465316	550.9826870465316	550.9826870465316	550.9826870465316	550.9826869322187	550.9826869322187	550.9826869322187	550.9826869322187	550.9943486993927	551.0144314817239	550.9950295850587	551.0040093360589	550.9909791066516	551.0101601936352	550.9911237367137	550.997525885593	550.9860383951855	550.9950260157601	550.9860450589894	550.9876497223881	550.9826869322249	550.9826869322249	550.9826869322249	550.9826869322249	550.9826869322187	550.9826869322187	550.9826869322187	550.9826869322187	550.9826869322187	550.9826869322187	550.9826869322187	550.9826869322187	550.9826869322187	550.9826869322187	550.9826869322187	550.9826869322187	550.9826869322744
305	553.0592123967999	553.0702494950731	553.0592158144968	553.0606575795387	553.0574904802843	553.0574904802843	553.0574904802843	553.0574904802843	553.0574904802843	553.0574904802843	553.0574904802843	553.0574904802843	553.057490598155	553.057490598155	553.057490598155	553.057490598155	553.0574904802843	553.0574904802843	553.0574904802843	553.0574904802843	553.0693361722292	553.0897356981967	553.07001418776	553.078975625916	553.065979502614	553.0857470832509	553.0661232004404	553.0725333600349	553.0610781425983	553.0710283520544	553.0610848323839	553.0627654311436	553.0574904802886	553.0574904802886	553.0574904802886	553.0574904802886	553.0574904802843	553.0574904802843	553.0574904802843	553.0574904802843	553.0574904802843	553.0574904802843	553.0574904802843	553.0574904802843	553.0574904802843	553.0574904802843	553.0574904802843	553.0574904802843	553.0574904803394
306	555.0489420782432	555.0616182980258	555.0489456152297	555.0505114594309	555.046964440153	555.046964440153	555.046964440153	555.046964440153	555.046964440153	555.046964440153	555.046964440153	555.046964440153	555.0469645613134	555.0469645613134	555.0469645613134	555.0469645613134	555.046964440153	555.046964440153	555.046964440153	555.046964440153	555.0589828097262	555.0796797105324	555.0596581460417	555.0685980104379	555.0556382560521	555.0759640396485	555.0557810928425	555.0621917484734	555.0507717230018	555.062000361977	555.0507784456444	555.0525495618085	555.0469644401575	555.0469644401575	555.0469644401575	555.0469644401575	555.046964440153	555.046964440153	555.046964440153	555.046964440153	555.046964440153	555.046964440153	555.046964440153	555.046964440153	555.046964440153	555.046964440153	555.046964440153	555.046964440153	555.0469644402183
307	556.9560470465749	556.9702297218455	556.956050640568	556.957710303104	556.9538343846475	556.9538343846475	556.9538343846475	556.9538343846475	556.9538343846475	556.9538343846475	556.9538343846475	556.9538343846475	556.953834508852	556.953834508852	556.953834508852	556.953834508852	556.9538343846475	556.9538343846475	556.9538343846475	556.9538343846475	556.966014768094	556.9869906795959	556.9666875905525	556.9756034958377	556.9626816414157	556.9835298063947	556.9628236812202	556.9692282596952	556.9578462401485	556.9702450339222	556.9578529559763	556.9596916928665	556.9538343846507	556.9538343846507	556.9538343846507	556.9538343846507	556.9538343846475	556.9538343846475	556.9538343846475	556.9538343846475	556.9538343846475	556.9538343846475	556.9538343846475	556.9538343846475	556.9538343846475	556.9538343846475	556.9538343846475	556.9538343846475	556.9538343847199
308	558.7825481963273	558.7981201089391	558.7825518074936	558.7842814729061	558.7801187982337	558.7801187982337	558.7801187982337	558.7801187982337	558.7801187982337	558.7801187982337	558.7801187982337	558.7801187982337	558.7801189252573	558.7801189252573	558.7801189252573	558.7801189252573	558.7801187982337	558.7801187982337	558.7801187982337	558.7801187982337	558.792451081138	558.8136885852218	558.7931215337327	558.8020118022906	558.7891287868048	558.8104660044737	558.7892700875998	558.7956635993703	558.7843214786733	558.7977968354489	558.784328163939	558.7862166665018	558.7801187982343	558.7801187982343	558.7801187982343	558.7801187982343	558.7801187982337	558.7801187982337	558.7801187982337	558.7801187982337	558.7801187982337	558.7801187982337	558.7801187982337	558.7801187982337	558.7801187982337	558.7801187982337	558.7801187982337	558.7801187982337	558.7801187983096
309	560.5300695881274	560.5469263185294	560.5300731917123	560.5318541807715	560.5274397447793	560.5274397447793	560.5274397447793	560.5274397447793	560.5274397447793	560.5274397447793	560.5274397447793	560.5274397447793	560.527439874422	560.527439874422	560.527439874422	560.527439874422	560.5274397447793	560.5274397447793	560.5274397447793	560.5274397447793	560.5399143389918	560.5613969238133	560.5405825478612	560.549446070967	560.5366023580473	560.5583975029533	560.5367429717644	560.5431216943332	560.5318206251918	560.5462895551227	560.5318272664456	560.5337515526439	560.5274397447761	560.5274397447761	560.5274397447761	560.5274397447761	560.5274397447793	560.5274397447793	560.5274397447793	560.5274397447793	560.5274397447793	560.5274397447793	560.5274397447793	560.5274397447793	560.5274397447793	560.5274397447793	560.5274397447793	560.5274397447793	560.5274397448572
310	562.1999251148959	562.2179729492623	562.1999286961762	562.2017464154734	562.1971094469543	562.1971094469543	562.1971094469543	562.1971094469543	562.1971094469543	562.1971094469543	562.1971094469543	562.1971094469543	562.1971095790399	562.1971095790399	562.1971095790399	562.1971095790399	562.1971094469543	562.1971094469543	562.1971094469543	562.1971094469543	562.2097172667939	562.2314292858182	562.2103833431133	562.219219463628	562.2064151418526	562.2286390843462	562.2065551147123	562.2129163350503	562.2016568818046	562.2170452191176	562.2016634722872	562.2036126402876	562.1971094469543	562.1971094469543	562.1971094469543	562.1971094469543	562.1971094469543	562.1971094469543	562.1971094469543	562.1971094469543	562.1971094469543	562.1971094469543	562.1971094469543	562.1971094469543	562.1971094469543	562.1971094469543	562.1971094469543	562.1971094469543	562.1971094470391
311	563.7931852295565	563.8123394960328	563.7931887803945	563.7950318803437	563.7904527274343	563.7925421737743	563.7904527858966	563.7905434660179	563.7901969469838	563.7901969469838	563.7901969469838	563.7901969469838	563.790197085762	563.790197085762	563.790197085762	563.790197085762	563.7901969469838	563.7901969469838	563.7901969469838	563.7901969469838	563.8029293852534	563.8248560159434	563.8035934275483	563.8124018419103	563.7996367096828	563.8222644297053	563.7997760827182	563.8061179854474	563.7949001532909	563.81133658225	563.7949066959698	563.7968807701295	563.7901969469827	563.7901969469827	563.7901969469827	563.7901969469827	563.7901969469838	563.7901969469838	563.7901969469838	563.7901969469838	563.7901969469838	563.7901969469838	563.7901969469838	563.7901969469838	563.7901969469838	563.7901969469838	563.7901969469838	563.7901969469838	563.7901969470753
312	565.3107284966599	565.3309122336677	565.3107320131882	565.3125917138975	565.3080647785678	565.3120281030191	565.3080648754628	565.3082254803519	565.3075796064984	565.3075796064984	565.3075796064984	565.3075796064984	565.307579751362	565.307579751362	565.307579751362	565.307579751362	565.3075796064984	565.3075796064984	565.3075796064984	565.3075796064984	565.3204285106824	565.3425557134892	565.321090606722	565.3298712838944	565.3171449202716	565.340150538598	565.3172837297182	565.3236050033236	565.312428567519	565.32983246362	565.3124350606405	565.314425577639	565.3075796065013	565.3075796065013	565.3075796065013	565.3075796065013	565.3075796064984	565.3075796064984	565.3075796064984	565.3075796064984	565.3075796064984	565.3075796064984	565.3075796064984	565.3075796064984	565.3075796064984	565.3075796064984	565.3075796064984	565.3075796064984	565.3075796065931
313	566.7532815684366	566.7744244508567	566.753285049474	566.7551546017608	566.7506759000162	566.7563357884094	566.7506760218564	566.750890565762	566.7499830423328	566.7499830423328	566.7499830423328	566.7499830423328	566.7499831927569	566.7499831927569	566.7499831927569	566.7499831927569	566.7499830423328	566.7499830423328	566.7499830423328	566.7499830423328	566.7629406912295	566.785255169387	566.7636009195837	566.7723540346326	566.7596658577486	566.7830250721486	566.7598041356557	566.7661039602267	566.7549684273642	566.7732681299113	566.7549748713366	566.7569753422474	566.7499830423375	566.7499830423375	566.7499830423375	566.7499830423375	566.7499830423328	566.7499830423328	566.7499830423328	566.7499830423328	566.7499830423328	566.7499830423328	566.7499830423328	566.7499830423328	566.7499830423328	566.7499830423328	566.7499830423328	566.7499830423328	566.7499830424323
314	568.1214503091837	568.1434877757306	568.1214537551896	568.1233280102331	568.1188939715632	568.1260969203861	568.1188941091586	568.1191500209554	568.118012219521	568.118012219521	568.118012219521	568.118012219521	568.1180123750507	568.1180123750507	568.1180123750507	568.1180123750507	568.118012219521	568.118012219521	568.118012219521	568.118012219521	568.1310713005566	568.153560460989	568.1317297318426	568.1404556120276	568.1278049266866	568.1514948797085	568.1279427014226	568.1342206345678	568.1231253164235	568.1422560455047	568.1231317128957	568.1251371714282	568.1180122195253	568.1180122195253	568.1180122195253	568.1180122195253	568.118012219521	568.118012219521	568.118012219521	568.118012219521	568.118012219521	568.118012219521	568.118012219521	568.118012219521	568.118012219521	568.118012219521	568.118012219521	568.118012219521	568.1180122196222
315	569.4157441318235	569.4386166701458	569.4157475442133	569.4176226105697	569.4132300140925	569.421842090152	569.4132301612385	569.4135175705835	569.4121757632787	569.4121757632787	569.4121757632787	569.4121757632787	569.4121759235029	569.4121759235029	569.4121759235029	569.4121759235029	569.4121757632787	569.4121757632787	569.4121757632787	569.4121757632787	569.4253293505811	569.4479812661534	569.4259860485073	569.4346851299022	569.4220711659223	569.4460703369245	569.4222084626239	569.4284643484273	569.4174084210969	569.4373112837709	569.4174147723847	569.4194214490678	569.41217576328	569.41217576328	569.41217576328	569.41217576328	569.4121757632787	569.4121757632787	569.4121757632787	569.4121757632787	569.4121757632787	569.4121757632787	569.4121757632787	569.4121757632787	569.4121757632787	569.4121757632787	569.4121757632787	569.4121757632787	569.4121757633801
316	570.6094591939278	570.633111749965	570.6094625746127	570.6113355453068	570.6069814726786	570.6168849424627	570.6069816252204	570.6072927970013	570.605769135602	570.605769135602	570.605769135602	570.605769135602	570.6057693001617	570.6057693001617	570.6057693001617	570.6057693001617	570.605769135602	570.605769135602	570.605769135602	570.605769135602	570.6190106689568	570.6418140422252	570.6196656911691	570.6283384840851	570.6157604268558	570.6400491083803	570.6158972678386	570.6221311764219	570.6111137153123	570.6318326168579	570.6111200246694	570.6131271606458	570.605769135607	570.605769135607	570.605769135607	570.605769135607	570.605769135602	570.605769135602	570.605769135602	570.605769135602	570.605769135602	570.605769135602	570.605769135602	570.605769135602	570.605769135602	570.605769135602	570.605769135602	570.605769135602	570.6057691357075
317	571.7043630300436	571.7287444728627	571.7043663811314	571.7062351120343	571.7019169235128	571.7130075626169	571.7019170787003	571.702245964817	571.7005592589708	571.7005592589708	571.7005592589708	571.7005592589708	571.7005594275317	571.7005594275317	571.7005594275317	571.7005594275317	571.7005592589708	571.7005592589708	571.7005592589708	571.7005592589708	571.7138824781778	571.7368265283836	571.7145358741636	571.7231829007354	571.7106399671732	571.7351989033507	571.7107763717286	571.7169884911383	571.7060085780158	571.727484282763	571.7060148478822	571.7080198641662	571.7005592589725	571.7005592589725	571.7005592589725	571.7005592589725	571.7005592589708	571.7005592589708	571.7005592589708	571.7005592589708	571.7005592589708	571.7005592589708	571.7005592589708	571.7005592589708	571.7005592589708	571.7005592589708	571.7005592589708	571.7005592589708	571.7005592590782
318	572.7018322765216	572.7268949647292	572.7018356001414	572.703698537973	572.6994138443595	572.7115987491509	572.6994140004183	572.6997558838414	572.6979222253119	572.6979222253119	572.6979222253119	572.6979222253119	572.6979223975734	572.6979223975734	572.6979223975734	572.6979223975734	572.6979222253119	572.6979222253119	572.6979222253119	572.6979222253119	572.7113211584724	572.7343956013174	572.7119729709311	572.7205947531274	572.7080861961492	572.7328971494036	572.7082221810113	572.7144127931242	572.7034695185434	572.7256482656406	572.7034757513343	572.705476741032	572.6979222253099	572.6979222253099	572.6979222253099	572.6979222253099	572.6979222253119	572.6979222253119	572.6979222253119	572.6979222253119	572.6979222253119	572.6979222253119	572.6979222253119	572.6979222253119	572.6979222253119	572.6979222253119	572.6979222253119	572.6979222253119	572.6979222254197
319	573.6030157398257	573.6287151770179	573.6030190380259	573.6048750857026	573.6006217223592	573.6138175576656	573.6006218781615	573.6009730914932	573.5990063504246	573.5990063504246	573.5990063504246	573.5990063504246	573.5990065261153	573.5990065261153	573.5990065261153	573.5990065261153	573.5990063504246	573.5990063504246	573.5990063504246	573.5990063504246	573.6124753052569	573.6356703379868	573.6131255712196	573.6217226221704	573.6092477334477	573.6342934246925	573.609383313176	573.6155527634414	573.6046452394701	573.6274776870517	573.6046514374889	573.606647008279	573.5990063504219	573.5990063504219	573.5990063504219	573.5990063504219	573.5990063504246	573.5990063504246	573.5990063504246	573.5990063504246	573.5990063504246	573.5990063504246	573.5990063504246	573.5990063504246	573.5990063504246	573.5990063504246	573.5990063504246	573.5990063504246	573.5990063505313
320	574.4088802025399	574.4351747438641	574.4088834772353	574.4107318877489	574.4065078926919	574.4206394715658	574.4065080475476	574.4068657501712	574.4047779720106	574.4047779720106	574.4047779720106	574.4047779720106	574.4047781508781	574.4047781508781	574.4047781508781	574.4047781508781	574.4047779720106	574.4047779720106	574.4047779720106	574.4047779720106	574.4183115257326	574.4416178096972	574.4189602774197	574.4275330945036	574.4150912068504	574.4403552611277	574.4152263941633	574.4213750679701	574.4105024379716	574.4339431152912	574.4105086033467	574.4124977607269	574.4047779720058	574.4047779720058	574.4047779720058	574.4047779720058	574.4047779720106	574.4047779720106	574.4047779720106	574.4047779720106	574.4047779720106	574.4047779720106	574.4047779720106	574.4047779720106	574.4047779720106	574.4047779720106	574.4047779720106	574.4047779720106	574.4047779721188
321	575.1202466573111	575.1470972571783	575.1202499102378	575.1220902031971	575.1178937982678	575.1334792311944	575.1178939526901	575.1182619604489	575.116057677187	575.116057677187	575.116057677187	575.116057677187	575.1160578648978	575.1160578648978	575.1160578648978	575.1160578648978	575.116057677187	575.116057677187	575.116057677187	575.116057677187	575.1296506654833	575.1530593071452	575.1302979309605	575.1388469904568	575.1264374797379	575.151904517948	575.1265722857622	575.1327005915606	575.1218620360875	575.145917747866	575.1218681708337	575.1238507266262	575.1160576771831	575.1160576771831	575.1160576771831	575.1160576771831	575.116057677187	575.116057677187	575.116057677187	575.116057677187	575.1162127073133	575.1191846462411	575.1162127118895	575.116243156314	575.116057677187	575.116057677187	575.116057677187	575.116057677187	575.1160576773095
322	575.7378190761502	575.7651890693027	575.7378223088771	575.739654205038	575.7354837793623	575.7524035348905	575.7354839328468	575.7358592004535	575.7335490666084	575.7335490666084	575.7335490666084	575.7335490666084	575.7335492623716	575.7335492623716	575.7335492623716	575.7335492623716	575.7335490666082	575.7335490666082	575.7335490666082	575.7335490666082	575.7471965720904	575.7706991031378	575.747842375783	575.7563681288239	575.74399041533	575.7696457053261	575.7441248498224	575.7502332017953	575.7394279471471	575.7640548944139	575.7394340529838	575.7414094381805	575.7335490666023	575.7335490666023	575.7335490666023	575.7335490666023	575.7335490666082	575.7335490666082	575.7335490666082	575.7335490666082	575.7338439552316	575.7394969913219	575.7338439628406	575.7338979285142	575.7335490666082	575.7335490666082	575.7335490666082	575.7335490666082	575.7335490667425
323	576.2622073448397	576.290062254725	576.2622105587609	576.2640339288521	576.2598880241102	576.2780369827192	576.2598881763778	576.2602683664425	576.2578616845875	576.2578616845875	576.2578616845875	576.2578616845875	576.2578618877192	576.2578618877192	576.2578618877192	576.2578618877192	576.2578616845875	576.2578616845875	576.2578616845875	576.2578616845875	576.2715590250411	576.2951473821608	576.2722033881535	576.2807062577924	576.2683598071064	576.2941893771114	576.2684938786216	576.2745826878943	576.2638100078632	576.2889678705923	576.2638160863337	576.265783934303	576.2578616845833	576.2578616845833	576.2578616845833	576.2578616845833	576.2578616845875	576.2578616845875	576.2578616845875	576.2578616845875	576.2582836801157	576.2663733644721	576.2582836897079	576.2583558123453	576.2578616845875	576.2578616845875	576.2578616845875	576.2578616845875	576.257861684736
324	576.6939456242387	576.7222529938879	576.6939488205951	576.6957636454341	576.6916409425655	576.7109244703017	576.6916410934775	576.6920244057173	576.6895293769046	576.6895293769046	576.6895293769046	576.6895293769046	576.6895295867955	576.6895295867955	576.6895295867955	576.6895295867955	576.6895293769046	576.6895293769046	576.6895293769046	576.6895293769046	576.7032720935431	576.726938598184	576.7039150343664	576.7123954135723	576.7000797369485	576.7260703313158	576.7002134529907	576.7062831196738	576.6955423378333	576.7211937297928	576.6955483903046	576.6975084854334	576.6895293769007	576.6895293769007	576.6895293769007	576.6895293769007	576.6895293769046	576.6895293769046	576.6895293769046	576.6895293769046	576.6900672815057	576.7003789517682	576.690067292363	576.6901533431949	576.6895293769046	576.6895293769046	576.6895293769046	576.6895293769046	576.6895293770617
325	577.0335071171804	577.0622363588623	577.0335102970607	577.0353166366394	577.0312159437622	577.0515484080826	577.0312160932706	577.0316011491727	577.0290250547691	577.0290250547691	577.0290250547691	577.0290250547691	577.0290252708746	577.0290252708746	577.0290252708746	577.0290252708746	577.0290250547691	577.0290250547691	577.0290250547691	577.0290250547691	577.0428089006446	577.0665462390684	577.0434504348345	577.0519086852062	577.0396233395636	577.0657623774871	577.0397567066967	577.0458076140876	577.0350981049642	577.0612082623207	577.0351041326473	577.0370563718593	577.0290250547669	577.0290250547669	577.0290250547669	577.0290250547669	577.0290250547691	577.0290250547691	577.0290250547691	577.0290250547691	577.0296689755005	577.0420129845639	577.029668987131	577.0297656377476	577.0290250547691	577.0290250547691	577.0290250547691	577.0290250547691	577.0290250549352
326	577.3309552829188	577.3600775434993	577.3309584472756	577.3327564168765	577.3286766582511	577.3499802058112	577.3286768063647	577.3290625579558	577.3264119068156	577.3264119068156	577.3264119068156	577.3264119068156	577.3264121286413	577.3264121286413	577.3264121286413	577.3264121286413	577.3264119068137	577.3264119068137	577.3264119068137	577.3264119068137	577.3402328355043	577.36403403929	577.3408729762803	577.3493094273665	577.3370540149286	577.3633295872601	577.3371870388817	577.3432195495269	577.3325407387657	577.3591016846844	577.3325467427395	577.334491225671	577.3265326021444	577.3271936490751	577.3265326023832	577.3265358536017	577.3264119068137	577.3264119068137	577.3264119068137	577.3264119068137	577.3271530531897	577.3413608884443	577.3271530652593	577.3272577009053	577.3264119068137	577.3264119068137	577.3264119068137	577.3264119068137	577.3264119069885
327	577.5843468974381	577.6138350674506	577.5843500471269	577.5861398096363	577.5820799909241	577.6042835859297	577.5820801376921	577.5824657969224	577.5797464369973	577.5797464369973	577.5797464369973	577.5797464369973	577.5797466640945	577.5797466640945	577.5797466640945	577.5797466640945	577.579746436995	577.579746436995	577.579746436995	577.579746436995	577.5936006788136	577.6174592560994	577.5942394419267	577.6026544519207	577.5904285299412	577.6168294383679	577.5905612166382	577.5965757108463	577.5859270003623	577.612906236827	577.5859329816012	577.5878697317844	577.5799762722445	577.581235077237	577.5799762726488	577.5799820406576	577.579746436995	577.579746436995	577.579746436995	577.579746436995	577.5805769552235	577.5964980607405	577.5805769675135	577.5806875388298	577.579746436995	577.579746436995	577.579746436995	577.579746436995	577.5797464371761
328	577.7922118498117	577.822040461268	577.7922149855954	577.793996735797	577.7899559392841	577.8129945652361	577.7899560847666	577.7903410668246	577.7875582782905	577.7875582782905	577.7875582782905	577.7875582782905	577.7875585102555	577.7875585102555	577.7875585102555	577.7875585102555	577.7875582782921	577.7875582782921	577.7875582782921	577.7875582782921	577.8014423144351	577.8253522054055	577.8020797171015	577.8104736580706	577.7982767602068	577.8247925033394	577.798409115614	577.8044059801124	577.793786764996	577.8211542073966	577.7937927243893	577.7957218224636	577.7878874408751	577.7896902604889	577.7878874413796	577.7878951545938	577.7875582782921	577.7875582782921	577.7875582782921	577.7875582782921	577.7884711188666	577.8059703569894	577.7884711312299	577.7885860369579	577.7875582782921	577.7875582782921	577.7875582782921	577.7875582782921	577.7875582784785
329	577.9533391319926	577.9834842353025	577.9533422545506	577.9551162063606	577.9510935876444	577.9749075393906	577.9510937319161	577.9514776099245	577.9486361857664	577.9486361857664	577.9486361857664	577.9486361857664	577.9486364222248	577.9486364222248	577.9486364222248	577.9486364222248	577.9486361857662	577.9486361857662	577.9486361857662	577.9486361857662	577.9625467208709	577.9865022504938	577.963182780915	577.9715560267036	577.9593876803971	577.9860083915296	577.9595197103761	577.9654993287518	577.954909011499	577.9826366777933	577.9549149498645	577.9568365157234	577.9490560096658	577.9513553802722	577.9490560102364	577.9490652170518	577.9486361857662	577.9486361857662	577.9486361857662	577.9486361857662	577.9496249924675	577.9685805156666	577.9496250048134	577.9497429982825	577.9486361857662	577.9486361857662	577.9486361857662	577.9486361857662	577.9486361859637
330	578.066729406519	578.097168459475	578.0667325164618	578.0684988933277	578.0644936774981	578.0890279612827	578.0644938206308	578.0648762898765	578.0619806023938	578.0619806023938	578.0619806023938	578.0619806023938	578.0619808430081	578.0619808430081	578.0619808430081	578.0619808430081	578.0619806023951	578.0619806023951	578.0619806023951	578.0619806023951	578.0759145415243	578.099910379914	578.0765492767232	578.0849021942169	578.07276193335	578.099478326521	578.0728936435664	578.0788563893839	578.0682943900597	578.0963561996382	578.0683003081278	578.0702144875984	578.0624833952132	578.0652371857122	578.0624833958242	578.0624937400665	578.0619806023951	578.0619806023951	578.0619806023951	578.0619806023951	578.0630396199861	578.083341101622	578.0630396322583	578.0631597470648	578.0619806023951	578.0619806023951	578.0619806023951	578.0619806023951	578.0619806025989
331	578.1315570027116	578.1622687700526	578.1315601005795	578.1333191283886	578.1293306059143	578.1546810046744	578.1293307479962	578.1297119428671	578.1268596183218	578.1283291381224	578.1268596184464	578.1268630786735	578.126765905914	578.126765905914	578.126765905914	578.126765905914	578.1267656535947	578.1267656535947	578.1267656535947	578.1267656535947	578.1407200827825	578.1647512117001	578.1413535104305	578.1496864533154	578.1375738272784	578.1643771590462	578.1377052231284	578.143651455157	578.1331172184127	578.1615010321419	578.1331231168535	578.1350301003192	578.1273445542524	578.1311014933707	578.1273445549316	578.127357136857	578.1267656535947	578.1267656535947	578.1267656535947	578.1267656535947	578.1278896506801	578.1494368058577	578.1278896628435	578.1280111537424	578.1267656535947	578.1267656535947	578.1267656535947	578.1267656535947	578.1267656538045
332	578.1471393415035	578.178103803786	578.1471424277839	578.1488943296722	578.1449218521556	578.1710275594471	578.1449219932562	578.1453016973419	578.1424876696573	578.1452886096813	578.1424876698615	578.142493813771	578.1423088336198	578.1423088336198	578.1423088336198	578.1423088336198	578.1423085706226	578.1423085706226	578.1423085706226	578.1423085706226	578.1562807402654	578.180342424535	578.1569128768427	578.1652261812993	578.153140761339	578.1800227705082	578.1532718479027	578.1592019068505	578.1486949066833	578.1773767969844	578.1487007861027	578.1506007369053	578.1429574316501	578.1476287511448	578.1429574323736	578.1429717221235	578.1423085706226	578.1423085706226	578.1423085706226	578.1423085706226	578.143492774783	578.166194117114	578.1434927868222	578.1436150827677	578.1423085706226	578.1423085706226	578.1423085706226	578.1423085706226	578.1423085708377
333	578.1129122432023	578.1441105138618	578.1129153183258	578.1146603110194	578.110703286932	578.1375088555383	578.1107034271124	578.1110814953247	578.1083016661551	578.1123157290434	578.1083016664139	578.1083098871763	578.1080452698202	578.1080452698202	578.1080452698202	578.1080452698202	578.1080449970443	578.1080449970443	578.1080449970443	578.1080449970443	578.1220323076158	578.1461200705189	578.1226631685595	578.1309571503909	578.1188985339058	578.1458514145929	578.1190293159257	578.1249435223988	578.1144632651142	578.1434209090514	578.1144691260573	578.1163622114617	578.1087582867433	578.1142664917124	578.10875828749	578.108773870769	578.1080449970443	578.1080449970443	578.1080449970443	578.1080449970443	578.1092850400561	578.1330568312699	578.109285051961	578.1094077188013	578.1080449970443	578.1080449970443	578.1080449970443	578.1080449970443	578.1080449972642
334	578.0284099159273	578.0598241655638	578.0284129802812	578.0301512715448	578.0262091620559	578.0536635328157	578.026209301375	578.0265856420203	578.0238365044639	578.0289587401669	578.0238365047562	578.0238463219277	578.0235092577966	578.0235092577966	578.0235092577966	578.0235092577966	578.0235089760513	578.0235089760513	578.0235089760513	578.0235089760513	578.0375089656968	578.0616185675865	578.0381385652422	578.046413518071	578.0343813313822	578.0613977000655	578.0345118132493	578.0404104665695	578.0299564924665	578.0591689996761	578.0299623354267	578.0318487221016	578.0242816967484	578.0305575424447	578.0242816975125	578.0242982483853	578.0235089760513	578.0235089760513	578.0235089760513	578.0235089760513	578.0248008473478	578.0495662053713	578.0248008591204	578.0249235699982	578.0235089760513	578.0235089760513	578.0235089760513	578.0235089760513	578.0235089762756
335	577.8932486843651	577.9248620714128	577.8932517382916	577.8949835252794	577.8910558402274	577.919111865511	577.8910559787364	577.8914305403558	577.888709085752	577.8948459702399	577.8887090860644	577.888720119983	577.8883169682022	577.8883169682022	577.8883169682022	577.8883169682022	577.8883166782157	577.8883166782157	577.8883166782157	577.8883166782157	577.902327011871	577.9264544314631	577.9029553629638	577.9112115572348	577.8992054572213	577.926278323155	577.8993356429585	577.9052190206438	577.8947909047356	577.9242386963369	577.8947967301531	577.8966765809909	577.8891442976671	577.896125647173	577.8891442984363	577.8891615612231	577.8883166782157	577.8883166782157	577.8883166782157	577.8883166782157	577.8896566851902	577.9153448230252	577.8896566968319	577.8897792087154	577.8883166782157	577.8883166782157	577.8883166782157	577.8883166782157	577.888316678444
336	577.7921780311036	577.8239746381713	577.7921810749089	577.7939065431658	577.7899928372312	577.8186068722824	577.7899929749804	577.7903657360494	577.787669376858	577.7947372142299	577.7876693771838	577.7876813284956	577.7872177395117	577.7872177395117	577.7872177395117	577.7872177395117	577.787217441947	577.787217441947	577.787217441947	577.787217441947	577.8012359017441	577.8253773195609	577.801863015975	577.8101006985481	577.7981203734154	577.8252431141258	577.7982502666864	577.804118624389	577.7937159764331	577.8233867853417	577.7937217847116	577.7955952634508	577.7880958354834	577.7961664353656	577.7880958362645	577.7881141061084	577.787217441947	577.787217441947	577.787217441947	577.787217441947	577.7886021759041	577.8151477489948	577.7886021874181	577.788724322519	577.787290596141	577.7895626687376	577.7872905961863	577.7872931540387	577.7872174422009
337	577.7212284162877	577.75319346798	577.7212314502801	577.7229507917286	577.7190506185142	577.7481823489295	577.7190507555497	577.7194217198936	577.7167482024305	577.7246717837227	577.7167482027655	577.7167608360699	577.7162418537653	577.7162418537653	577.7162418537653	577.7162418537653	577.716241549219	577.716241549219	577.716241549219	577.716241549219	577.7302661794731	577.7544182275399	577.7308920749615	577.7391115698679	577.7271565912969	577.7543232007326	577.7272861969918	577.7331398381918	577.7227621779039	577.7526384265466	577.7227679694661	577.7246352443776	577.7171669526622	577.7262355100635	577.7171669534464	577.7171859643304	577.716241549219	577.716241549219	577.716241549219	577.716241549219	577.7176678619517	577.7450105191219	577.7176678733479	577.7177895051941	577.7163810916995	577.7207150963933	577.7163810917762	577.7163856368903	577.7162415495008
338	577.6771947799045	577.7093145728785	577.677197804388	577.6789112135943	577.6750241306958	577.7046363083041	577.6750242670541	577.6753934572869	577.6727408096647	577.6814523460029	577.6727408100028	577.6727539408627	577.6721840837521	577.6721840837521	577.6721840837521	577.6721840837521	577.67218377277	577.67218377277	577.67218377277	577.67218377277	577.6862128449496	577.710372546459	577.686837544516	577.6950392305653	577.6831090870478	577.7103141147171	577.6832384109292	577.6890776722119	577.6787244560363	577.7087899111232	577.6787302313259	577.6805914788877	577.6731527451218	577.6831382595803	577.6731527459017	577.6731722908034	577.67218377277	577.67218377277	577.67218377277	577.67218377277	577.6736487555679	577.701732736748	577.6736487668527	577.6737698088654	577.6723838628743	577.6785983965235	577.6723838629689	577.6723899478064	577.6721837730762
339	577.657337668827	577.689599472053	577.6573406840996	577.6590483547769	577.6551739289059	577.6852320806233	577.6551740646307	577.6555415166822	577.6529080089848	577.6623462055209	577.6529080093233	577.6529214938271	577.6523048247043	577.6523048247043	577.6523048247043	577.6523048247043	577.6523045077789	577.6523045077789	577.6523045077789	577.6523045077789	577.6663364843396	577.6905011913728	577.6669600139819	577.6751443057015	577.6632384307492	577.6904769092746	577.6633674791651	577.6691927173753	577.6588633616493	577.6891029895381	577.6588691211134	577.6607245213759	577.653313896077	577.6641433820714	577.6533138968521	577.653333814501	577.6523045077789	577.6523045077789	577.6523045077789	577.6523045077789	577.6538054689545	577.6825791742699	577.6538054801381	577.6539258763227	577.6525599447396	577.660493478817	577.6525599448482	577.6525672144376	577.6523045081069
340	577.6593072308364	577.6916991981805	577.65931023719	577.6610123596806	577.6571501702248	577.6876223411824	577.657150305344	577.6575160642639	577.6549001750392	577.665009443808	577.6549001753737	577.6549139017864	577.6542540863943	577.6542540863943	577.6542540863943	577.6542540863943	577.6542537639791	577.6542537639791	577.6542537639791	577.6542537639791	577.6682872690258	577.6924546120489	577.6689096567668	577.6770769898733	577.6651947835396	577.6924621684177	577.6653235631838	577.671135145717	577.6608290442516	577.6912288978599	577.6608347883393	577.6626845214914	577.6553006728075	577.666908156172	577.6553006735744	577.6553208390048	577.6542537639791	577.6542537639791	577.6542537639791	577.6542537639791	577.6557882089385	577.6852038167206	577.6557882200284	577.6559079376352	577.6545598999901	577.6640680805833	577.6545599001081	577.6545680735061	577.6542537643272
341	577.6810808121159	577.7135919054881	577.6810838098343	577.6827805693256	577.678930210695	577.7098233811797	577.6789303452448	577.6792944816602	577.6766948498537	577.688206379515	577.6766948501865	577.6767091527588	577.6760090994576	577.6760090994576	577.6760090994576	577.6760090994576	577.6760087614841	577.6760087614841	577.6760087614841	577.6760087614841	577.6900425569288	577.7142104037194	577.6906638319214	577.6988146523879	577.686955497504	577.7142476174095	577.6870840152505	577.6928823127978	577.6825988500946	577.7131490235222	577.682604579247	577.6844488247734	577.677090526433	577.6897459891284	577.6770905271942	577.6771110215813	577.6760087614841	577.6760087614841	577.6760087614841	577.6760087614841	577.6775743750281	577.7075875025023	577.6775743860297	577.6776934097832	577.6763614286716	577.687314807917	577.676361428794	577.676370284202	577.6760087618497
342	577.7209114585648	577.7535313801736	577.7209144479152	577.7226060232708	577.7187671063248	577.7500503576466	577.7187672403326	577.7191298042193	577.7165452488347	577.7293415969102	577.7165452491677	577.7165599685029	577.7158227828937	577.7158227828937	577.7158227828937	577.7158227828937	577.7158224307013	577.7158224307013	577.7158224307013	577.7158224307013	577.7298553968135	577.7540218189863	577.7304755886821	577.7386103445609	577.7267736189117	577.754086632375	577.7269018816844	577.7326872628564	577.7224258239329	577.7531139793423	577.7224315385802	577.7242704698377	577.7169365951688	577.7305555529861	577.7169365959232	577.7169573063888	577.7158224307013	577.7158224307013	577.7158224307013	577.7158224307013	577.7174170612686	577.7479864625591	577.7174170721867	577.7175353997677	577.716217879411	577.7284999991216	577.7162178795373	577.716227242373	577.7158224310825
343	577.7772852235313	577.8100043559405	577.7772882047739	577.7789747677723	577.7751469205664	577.8067916861276	577.7751470540584	577.7755080979157	577.7729375723849	577.7869146826218	577.7729375727168	577.7729525852512	577.7721810840701	577.7721810840701	577.7721810840701	577.7721810840701	577.7721807188366	577.7721807188366	577.7721807188366	577.7721807188366	577.7862118383634	577.8103750840079	577.7868309767068	577.7949501121309	577.7831351974137	577.81046555798	577.783263212095	577.7890360395465	577.7787960170989	577.8096106771065	577.7788017176618	577.7806355027587	577.773325013699	577.7878317650159	577.7733250144499	577.7733458544158	577.7721807188366	577.7721807188366	577.7721807188366	577.7721807188366	577.7738023644549	577.8048896612775	577.7738023752972	577.773920013817	577.7726155652744	577.7861213302693	577.7726155654045	577.7726252987326	577.7721807192353
344	577.8488856353522	577.8816949882695	577.8488886087342	577.8505703236692	577.8467531916663	577.8787329666427	577.8467533246674	577.8471129019407	577.8445554766749	577.8596194624197	577.8445554770065	577.8445706867692	577.8437674335973	577.8437674335973	577.8437674335973	577.8437674335973	577.8437670563883	577.8437670563883	577.8437670563883	577.8437670563883	577.8577954015209	577.8819538727735	577.8584135155593	577.8665174664127	577.8547237547332	577.8820681809559	577.8548515280885	577.8606121557781	577.8503929553156	577.8813234241322	577.8503986421949	577.8522274431798	577.8449393821287	577.8602652944542	577.8449393828728	577.8449602861842	577.8437670563883	577.8437670563883	577.8437670563883	577.8437670563883	577.8454138521204	577.8769832931423	577.8454138628933	577.8455308261639	577.8442382379653	577.8588725293318	577.844238238095	577.8442482349615	577.8437670568001
345	577.9345640198526	577.9674551827234	577.9345669856082	577.9362440091276	577.9324372550561	577.9647274128122	577.9324373875879	577.9327955515429	577.9302503988799	577.9463162976899	577.9302503992076	577.9302657321159	577.9294330669591	577.9294330669591	577.9294330669591	577.9294330669591	577.9294326787357	577.9294326787357	577.9294326787357	577.9294326787357	577.9434574004076	577.967609635005	577.9440745187189	577.9521637096266	577.9403906080504	577.9677460580083	577.9405181466828	577.9462669180162	577.9360679613839	577.9671042610696	577.9360736349679	577.9378976073656	577.9306310896852	577.9467137668163	577.9306310904217	577.9306520070176	577.9294326787357	577.9294326787357	577.9294326787357	577.9294326787357	577.9311028854431	577.963121130854	577.9311028961505	577.9312192025845	577.9299374158584	577.9456139040697	577.9299374159868	577.9299475932623	577.929432679159
346	578.0333146352348	578.0662797348481	578.0333175935901	578.0349900747133	578.0311933781451	578.0637710077447	578.0311935102279	578.0315503131498	578.0290166943553	578.046007403206	578.0290166946793	578.0290320939689	578.0281721586149	578.0281721586149	578.0281721586149	578.0281721586149	578.0281717602504	578.0281717602504	578.0281717602504	578.0281717602504	578.0421920792934	578.0663367353452	578.0428082296431	578.0508830719485	578.03913000558	578.0664936552321	578.039257315897	578.0449945625483	578.0348152902382	578.0659496308594	578.0348209509029	578.0366402438754	578.029394450653	578.0464243654342	578.029394451381	578.0294154074006	578.0281717602504	578.0281717602504	578.0281717602504	578.0281717602504	578.0298637545088	578.0622996827312	578.0298637651537	578.0299794361606	578.0287075234955	578.045347648866	578.0287075236254	578.0287178170785	578.0281717606847
347	578.1442537801325	578.1772854425499	578.1442567312993	578.1459248115842	578.14213786833	578.1749816302201	578.1421379999804	578.1424934926189	578.1399707466626	578.1578161081173	578.1399707469843	578.1399861695509	578.1391009293886	578.1391009293886	578.1391009293886	578.1391009293886	578.1391005216738	578.1391005216738	578.1391005216738	578.1391005216738	578.1531157214804	578.1772515648441	578.1537309307121	578.1617918212443	578.1500582351507	578.1774274593272	578.1501853233461	578.1559113645969	578.1457512371203	578.1769747748157	578.1457568852222	578.1475716406676	578.1403458133382	578.1582486899096	578.1403458140603	578.1403667679513	578.1391005216738	578.1391005216738	578.1391005216738	578.1391005216738	578.1408127867073	578.1736373206161	578.140812797295	578.14092785606	578.1396650034981	578.1571970973846	578.1396650036246	578.1396753639899	578.1391005221185
348	578.2666021949481	578.2996935112001	578.2666051391325	578.2682689529179	578.2644914742975	578.2975814717245	578.2644916055328	578.264845836721	578.2623333705603	578.2809693857813	578.2623333708796	578.2623487843739	578.2614400472148	578.2614400472148	578.2614400472148	578.2614400472148	578.2614396308716	578.2614396308716	578.2614396308716	578.2614396308716	578.2754490512827	578.2995749450248	578.2760633452447	578.2841106656599	578.2723960259384	578.299768382301	578.272522897978	578.27823804044	578.268096539	578.2994010129182	578.2681021748858	578.2699125280171	578.2627059621909	578.2814147653198	578.2627059629077	578.262726883813	578.2614396308716	578.2614396308716	578.2614396308716	578.2614396308716	578.2631707483843	578.296356698696	578.2631707589185	578.2632852294922	578.2620307211363	578.2803892459967	578.262030721261	578.2620411110782	578.2614396313274
349	578.3996702024729	578.4328146974971	578.3996731398674	578.4013328145883	578.3975645266252	578.4308821907013	578.3975646574631	578.3979176738967	578.3954149540438	578.4147831027401	578.3954149543596	578.3954303348632	578.3944997672529	578.3944997672529	578.3944997672529	578.3944997672529	578.3944993429416	578.3944993429416	578.3944993429416	578.3944993429416	578.4085023751111	578.4326172706792	578.4091157786261	578.4171498951827	578.4054536893808	578.4328269043262	578.4055803509984	578.4112848886263	578.4011615152658	578.432539201729	578.4011671392634	578.4029732187928	578.3957852591066	578.4152389049832	578.3957852598168	578.3958061251269	578.3944993429416	578.3944993429416	578.3944993429416	578.3944993429416	578.3962479857348	578.4297699095798	578.3962479962203	578.3963619028514	578.395115107687	578.414239997873	578.39511510781	578.3951254989233	578.3944993434059
350	578.5428451341018	578.5760367385226	578.5428480648904	578.5445037214279	578.5407443640129	578.5742723506556	578.540744494465	578.54109634058	578.5386028857831	578.5586495366858	578.5386028860955	578.5386182162677	578.5376673576628	578.5376673576628	578.5376673576628	578.5376673576628	578.5376669259861	578.5376669259861	578.5376669259861	578.5376669259861	578.5516630080522	578.5757659378012	578.5522755449108	578.5602968085764	578.5486185456186	578.5759905019227	578.5487450023193	578.5544392166324	578.5443334939814	578.5757771681256	578.5443391064023	578.5461410347955	578.5389710702402	578.5591137621618	578.5389710709469	578.5389918644767	578.5376669259861	578.5376669259861	578.5376669259861	578.5376669259861	578.5394318512847	578.5732659241563	578.5394318617243	578.5395452283722	578.5383055889743	578.5581416771637	578.5383055890957	578.5383159606351	578.5376669264583
351	578.6955806684605	578.7288136928522	578.6955835928168	578.6972353458682	578.6934846719068	578.7272159301831	578.6934848019868	578.6938355210376	578.6913508947953	578.7124176641348	578.6913508951044	578.6913662106716	578.6903964518172	578.6903964518172	578.6903964518172	578.6903964518172	578.6903959993571	578.6903959993571	578.6903959993571	578.6903959993571	578.7043846127431	578.728474683576	578.7049963057227	578.7130050525072	578.7013442622786	578.7287129882169	578.7014705193412	578.707154679797	578.6970661505502	578.7285698150627	578.6970717516957	578.6988696455483	578.6917171051664	578.7126832696711	578.6917171058699	578.6917378391759	578.6903959993571	578.6903959993571	578.6903959993571	578.6903959993571	578.6921760427438	578.7262999423227	578.6921760531397	578.6922889031352	578.6910559259464	578.7121387493376	578.6910559260664	578.6910663347982	578.690395999883
352	578.8573877742235	578.8906568855379	578.8573906923166	578.859038650779	578.8552964253379	578.8892149749352	578.8552965550571	578.8556461866469	578.8531699941542	578.8751767045919	578.8531699944606	578.8531852766009	578.8521979476211	578.8521979476211	578.8521979476211	578.8521979476211	578.8521974761312	578.8521974761312	578.8521974761312	578.8521974761312	578.8661781423777	578.8902545302817	578.8667890132652	578.8747855647201	578.8631417974053	578.890505456972	578.8632678598856	578.8689422243457	578.8588704505578	578.8904277093156	578.8588760407117	578.8606700108614	578.8535343601391	578.8752605846737	578.8535343608382	578.8535550215513	578.8521974761312	578.8521974761312	578.8521974761312	578.8521974761312	578.8539915460394	578.8883843465196	578.8539915563942	578.8541039122017	578.8528771591784	578.8751076304878	578.8528771592969	578.8528875786569	578.8521974767077
353	579.0278270017063	579.0611272016001	579.0278299136972	579.0294741810357	579.0257401805334	579.0598311166907	579.0257403099063	579.0260888914604	579.0236207733706	579.0464951703083	579.0236207736727	579.023636008807	579.0226323433662	579.0226323433662	579.0226323433662	579.0226323433662	579.0226318544035	579.0226318544035	579.0226318544035	579.0226318544035	579.0366041324082	579.0606660777127	579.0372142020456	579.0451988658731	579.0335716911254	579.0609285753715	579.0336975638668	579.0393623791347	579.0293069413684	579.0609118108503	579.0293125208068	579.0311026727754	579.0239834100917	579.0464121411921	579.0239834107883	579.0240039905186	579.0226318544035	579.0226318544035	579.0226318544035	579.0226318544035	579.0244389270898	579.059081002827	579.0244389374045	579.0245508204844	579.0233299018884	579.046619086351	579.0233299020053	579.0233403121756	579.0226318550276
354	579.2065019108536	579.2398285157177	579.2065048168959	579.2081454915201	579.2044195029329	579.2386688987037	579.2044196319666	579.2047671988119	579.2023068270391	579.2259829956122	579.2023068273402	579.2023220058813	579.2013031500447	579.2013031500447	579.2013031500447	579.2013031500447	579.2013026450227	579.2013026450227	579.2013026450227	579.2013026450227	579.21526612863	579.2393129318432	579.2158754169486	579.2238484876857	579.2122374936747	579.2395860128701	579.2123631813246	579.218018683718	579.2079791801334	579.239626060833	579.2079847491178	579.2097711834449	579.2026678369773	579.2257464119717	579.2026678376701	579.2026883310573	579.2013026450227	579.2013026450227	579.2013026450227	579.2013026450227	579.20312175997	579.2379946974542	579.2031217702494	579.2032332009597	579.2020177691438	579.2262846864871	579.2020177692611	579.2020281555936	579.2013026456909
355	579.3930534586002	579.4264020810613	579.3930563588374	579.3946935344537	579.3909753545656	579.4253701891103	579.3909754832712	579.3913220687253	579.3888691427829	579.4132868135981	579.3888691430816	579.3888842585402	579.3878512785094	579.3878512785094	579.3878512785094	579.3878512785094	579.3878507587073	579.3878507587073	579.3878507587073	579.3878507587073	579.4018050745683	579.4258360927022	579.4024136006472	579.4103753603702	579.3987801528028	579.4261188292905	579.3989056598098	579.4045520757531	579.3945281211413	579.4262117728149	579.39453367993	579.3963164924867	579.3892286174328	579.4129087453687	579.3892286181208	579.389249022109	579.3878507587073	579.3878507587073	579.3878507587073	579.3878507587073	579.3896810144211	579.4247675316315	579.3896810246663	579.389792022238	579.3885817662724	579.413752503749	579.388581766387	579.3885921182741	579.3878507594131
356	579.5871551975981	579.620521729363	579.5871580921726	579.5887918581126	579.5850812928132	579.6196093864645	579.5850814212034	579.5854270566826	579.5829813004818	579.6080852468675	579.5829813007781	579.58299634904	579.5819502379851	579.5819502379851	579.5819502379851	579.5819502379851	579.5819497045674	579.5819497045674	579.5819497045674	579.5819497045674	579.5958945102335	579.6199091535104	579.596502292341	579.6044530114007	579.5928732124868	579.6202006741878	579.5929985431251	579.5986360897327	579.5886273145577	579.6203432152106	579.5886328633924	579.5904121457265	579.5833393217791	579.607715764576	579.5833393224611	579.5833596438875	579.5819497045674	579.5819497045674	579.5819497045674	579.5819497045674	579.5837902547175	579.6190741271075	579.5837902649273	579.5839008474588	579.582695488479	579.608702432294	579.5826954885952	579.5827057985622	579.5819497053092
357	579.7885091623365	579.8218897582219	579.7885120513796	579.7901424929255	579.7864393565494	579.8210893118253	579.7864394846326	579.7867841997726	579.7843453588262	579.8100848719314	579.7843453591204	579.7843603378806	579.7833020220176	579.7833020220176	579.7833020220176	579.7833020220176	579.7833014760456	579.7833014760456	579.7833014760456	579.7833014760456	579.7972364582338	579.821234187107	579.7978435138818	579.8057834516301	579.7942186990599	579.8215336734572	579.7943438574323	579.7999727430998	579.7899787925328	579.821722320419	579.789984331643	579.7917601712272	579.7847020003728	579.8097216384436	579.7847020010518	579.7847222381165	579.7833014760456	579.7833014760456	579.7833014760456	579.7833014760456	579.7851515259113	579.8206175183072	579.7851515360858	579.7852617205604	579.7840610077495	579.8108421749986	579.7840610078658	579.7840712708697	579.7833014768202
358	579.996842338548	580.0302334015846	579.9968452221908	579.9984724208689	579.9947765355769	580.0295376834462	579.9947766633597	579.9951204861286	579.992688325105	580.019016755405	579.9926883253972	579.9927032337123	579.9916335777114	579.9916335777114	579.9916335777114	579.9916335777114	579.9916330201509	579.9916330201509	579.9916330201509	579.9916330201509	580.0055578931751	580.0295382156171	580.0061642391634	580.0140936446575	580.0025435906086	580.0298448992069	580.0026685806602	580.0082890056161	579.9983095386043	580.0300763724463	579.9983150682137	580.0000875487545	579.9930436532354	580.0186580583629	579.9930436539116	579.993063806138	579.9916330201509	579.9916330201509	579.9916330201509	579.9916330201509	579.9934918233449	580.0291256271775	579.9934918334874	579.9936016358097	579.9924053429111	580.0199037991774	579.9924053430261	579.9924155558901	579.9916330209542
359	580.2119036283461	580.2453017958348	580.211906506712	580.2135305405716	580.2098417357784	580.2447040865634	580.2098418632667	580.2101848200857	580.2077591206634	580.2346334762885	580.2077591209538	580.2077739589	580.2066937707098	580.2066937707098	580.2066937707098	580.2066937707098	580.2066932024441	580.2066932024441	580.2066932024441	580.2066932024441	580.2206077067591	580.2445701757624	580.2212133592298	580.2291324719181	580.2175967820873	580.2448833352504	580.2177216076141	580.2233337644564	580.2133684528299	580.2451545527731	580.213373973155	580.2151431748628	580.2081131953582	580.2342779040623	580.2081131960331	580.2081332639077	580.2066932024441	580.2066932024441	580.2066932024441	580.2066932024441	580.2085600578906	580.2443482332051	580.2085600680023	580.2086695030564	580.2074774253433	580.2356407754328	580.207477425456	580.2074875864175	580.206693203276
360	580.4334612372625	580.4668633677253	580.433464110472	580.435085054341	580.4314031661913	580.4663573645814	580.4314032933964	580.4317454092405	580.4293259682386	580.456706562037	580.4293259685285	580.4293407369171	580.4282507721077	580.4282507721077	580.4282507721077	580.4282507721077	580.4282501939524	580.4282501939524	580.4282501939524	580.4282501939524	580.4421540948083	580.4660983060653	580.4427590692857	580.4506681196551	580.4391464723335	580.4664172644802	580.4392711369912	580.4448752112039	580.4349237388203	580.4667253294733	580.4349292500683	580.4366952499058	580.429678843914	580.4563529560947	580.4296788445863	580.4296988293069	580.4282501939524	580.4282501939524	580.4282501939524	580.4282501939524	580.430124443084	580.4660543648647	580.4301244531658	580.4302335348643	580.429045486515	580.4578254278663	580.4290454866268	580.4290555949881	580.4282501948094
361	580.6613004209153	580.6947035818278	580.6613032890814	580.6629212148086	580.6592460856882	580.6942856596908	580.6592462126138	580.6595875111959	580.6571741388566	580.685219712964	580.6571741391442	580.6571888447901	580.6560898236235	580.6560898236235	580.6560898236235	580.6560898236235	580.6560892176885	580.6560892176885	580.6560892176885	580.6560892176885	580.6699823038723	580.6939078936139	580.6705866153108	580.678485825511	580.666977910704	580.6942320157967	580.667102418023	580.6726985884494	580.6627606503922	580.6945743959263	580.6627661527621	580.6645290246845	580.657525865051	580.6847760422738	580.6575258657194	580.6575457718995	580.6560892176885	580.6560892176885	580.6560892176885	580.6560892176885	580.6579702418536	580.6940300502686	580.6579702519072	580.6580789932569	580.6568948050679	580.6862467349881	580.65689480518	580.656904861036	580.656089218571
362	580.8952215385798	580.9286229948383	580.8952244018132	580.8968393784753	580.8931708565668	580.9282873990182	580.8931709832208	580.8935114869407	580.8911040056344	580.9197635247681	580.8911040059215	580.8911186493397	580.8900112335277	580.8900112335277	580.8900112335277	580.8900112335277	580.8900106021285	580.8900106021285	580.8900106021285	580.8900106021285	580.9038926847818	580.9277993277306	580.9044963476047	580.9123859320144	580.9008914506337	580.9281280179218	580.9010158040189	580.9066042433186	580.8966795451317	580.9285021362437	580.8966850388199	580.8984448539758	580.8914546276014	580.9192369746575	580.891454628269	580.8914744572999	580.8900106021285	580.8900106021285	580.8900106021285	580.8900106021285	580.8918978201781	580.9280763743553	580.8918978302053	580.8920062433679	580.8908257607662	580.9207084300123	580.890825760879	580.8908357649048	580.8900106030317
363	581.1350383690708	581.1684355721393	581.1350412274799	581.1366533215896	581.1329912604594	581.1681769083084	581.1329913868503	581.1333311169806	581.1309293598554	581.1601563287945	581.1309293601396	581.130943942333	581.1298287517852	581.1298287517852	581.1298287517852	581.1298287517852	581.1298280969834	581.1298280969834	581.1298280969834	581.1298280969834	581.1436990084849	581.1675864159399	581.1443020366205	581.1521822024007	581.1407008654843	581.1679191155174	581.1408250682305	581.146405943293	581.1364942002832	581.1683225500362	581.1364996854722	581.1382565124127	581.1312789190779	581.1595532732526	581.1312789197434	581.1312986733689	581.1298280969834	581.1298280969834	581.1298280969834	581.1298280969834	581.1317209630288	581.1680077980601	581.1317209730308	581.1318290693803	581.130652150704	581.1610273570886	581.1306521508163	581.1306621040945	581.1298280979071
364	581.3805766511035	581.4139672287672	581.380579504792	581.3821887804863	581.37853303871	581.4137804338668	581.378533164841	581.3788721416151	581.3764759514738	581.4062276283487	581.3764759517576	581.3764904740626	581.3753680897906	581.3753680897906	581.3753680897906	581.3753680897906	581.37536741346	581.37536741346	581.37536741346	581.37536741346	581.3892270063652	581.4130949243663	581.3898294132848	581.3977003608748	581.3862318888766	581.413431109708	581.3863559441718	581.3919294165057	581.3820303530817	581.4138615835709	581.3820358299528	581.3837897348095	581.376824486114	581.4055538718187	581.3768244867772	581.3768441669738	581.37536741346	581.37536741346	581.37536741346	581.37536741346	581.3772654147842	581.4136507016588	581.3772654247609	581.3773732149511	581.3761997299271	581.4070320465769	581.3761997300385	581.3762096339333	581.3753674144009
365	581.6316728159785	581.665054562674	581.6316756650451	581.6332821842416	581.6296326250651	581.6649348822394	581.6296327509431	581.6299709936294	581.6275802219659	581.6578172470579	581.6275802222481	581.6275946862269	581.6264656530129	581.6264656530129	581.6264656530129	581.6264656530129	581.6264649568548	581.6264649568548	581.6264649568548	581.6264649568548	581.6403131028866	581.6641613104804	581.6409149016362	581.6487768252186	581.6373209473509	581.6645004909617	581.6374448582883	581.6430110843799	581.6331244334424	581.6649558636434	581.6331299021738	581.6348809488286	581.6279277672484	581.6570780872441	581.6279277679083	581.627947376786	581.6264649568548	581.6264649568548	581.6264649568548	581.6264649568548	581.628367611967	581.6648421201917	581.6283676219156	581.6284751159303	581.6273049443656	581.6585614780336	581.6273049444789	581.627314800539	581.6264649578159
366	581.888172885275	581.9215437529672	581.88817572982	581.8897795523765	581.8861360433993	581.9214867203642	581.886136169031	581.8864736960146	581.8840882021354	581.9147742715921	581.884088202416	581.8841026097759	581.8829674386122	581.8829674386122	581.8829674386122	581.8829674386122	581.8829667241773	581.8829667241773	581.8829667241773	581.8829667241773	581.8968033132569	581.9206316208358	581.8974045164925	581.9052576044232	581.8938140580381	581.9209733369307	581.89393782762	581.8994969592661	581.8896224616533	581.9214516914731	581.8896279224141	581.8913761726549	581.8844347906934	581.9140528165196	581.8844347913499	581.8844543321384	581.8829667241773	581.8829667241773	581.8829667241773	581.8829667241773	581.8848735809786	581.921428643665	581.884873590903	581.8849807981121	581.8838138287479	581.9156105809493	581.8838138288627	581.8838236407018	581.8829830137903
367	582.1499315103036	582.1832895998364	582.1499343504214	582.1515355342809	582.147897947168	582.1832910172302	582.1478980725581	582.1482349014103	582.1458545516846	582.1769561298288	582.1458545519644	582.1458689044862	582.1447280748032	582.1447280748032	582.1447280748032	582.1447280748032	582.1447273435112	582.1447273435112	582.1447273435112	582.1447273435112	582.1585522828358	582.1823605305399	582.1591529028465	582.1669973380499	582.1555658680825	582.1827043520481	582.1556894992237	582.1612416838457	582.1513790878042	582.1832037883123	582.151384540762	582.1531300544214	582.1462002138428	582.1762500567866	582.1462002145006	582.1462196891746	582.1447273435112	582.1447273435112	582.1447273435112	582.1447273435112	582.1466379775999	582.1832654587811	582.1466379875006	582.1467449167114	582.1455810462182	582.1778768996876	582.1455810463335	582.1455908152333	582.1447585140374
368	582.4168111334652	582.4501546863896	582.4168139692481	582.4184125705583	582.4147807807784	582.4502106072392	582.4147809059332	582.4151170534761	582.4127417206555	582.4442277856235	582.4127417209353	582.4127560204329	582.4116099821543	582.4116099821543	582.4116099821543	582.4116099821543	582.411609235301	582.411609235301	582.411609235301	582.411609235301	582.4254224484611	582.4492105046611	582.426022497195	582.4338584575319	582.4224388159832	582.4495560290233	582.422562311521	582.4281076924296	582.4182567531502	582.4500747612149	582.4182621984645	582.4200050335498	582.4130864847031	582.4435352131684	582.4130864853591	582.4131058959264	582.411609235301	582.411609235301	582.411609235301	582.411609235301	582.4135232483734	582.4502155124145	582.4135232582528	582.4136299177576	582.4124690498603	582.4452263463909	582.4124690499746	582.4124787773133	582.4116540464108
369	582.6886812545921	582.7220086454347	582.6886840861287	582.690280159363	582.6866540459575	582.722115358356	582.6866541708816	582.686989653244	582.6846192158794	582.7164610340476	582.6846192161601	582.6846334644424	582.6834826398627	582.6834826398627	582.6834826398627	582.6834826398627	582.6834818786358	582.6834818786358	582.6834818786358	582.6834818786358	582.6972833047662	582.7210510645997	582.6978827938565	582.7057104524501	582.6943023979147	582.7213979153231	582.6944257606086	582.6999644772773	582.6901249564476	582.7219342650508	582.6901303942734	582.6918706070869	582.684963108279	582.7157803381153	582.6849631089331	582.6849824573956	582.6834818786358	582.6834818786358	582.6834818786358	582.6834818786358	582.6853988969967	582.722148779911	582.6853989068527	582.6855053044727	582.6843473491795	582.7175313216892	582.6843473492941	582.6843570364979	582.6835392115606
370	582.9654177878406	582.9987275167551	582.9654206152143	582.9670142132782	582.9633936586348	582.9988815306517	582.9633937833316	582.963728616005	582.9613629579189	582.9935338833365	582.9613629581997	582.961377157048	582.9602219425794	582.9602219425794	582.9602219425794	582.9602219425794	582.9602211680678	582.9602211680678	582.9602211680678	582.9602211680678	582.9740107610282	582.997758144993	582.9746097018115	582.9824292273595	582.9710325245895	582.9981059701588	582.9711557571338	582.9766879454221	582.9668596108335	582.9986583601273	582.9668650413247	582.968602686565	582.9617060035124	582.992863661012	582.9617060041646	582.9617252924888	582.9602211680678	582.9602211680678	582.9602211680678	582.9602211680678	582.9621408412158	582.9989416237548	582.96214085105	582.9622469941744	582.9610918671049	582.9946703718929	582.9610918672214	582.9611015157282	582.9602900114055
371	583.2469024967141	583.2801931825527	583.2469053200123	583.2484964943358	583.2448813839942	583.2803917853942	583.244881508469	583.2452157063581	583.2428547161757	583.2754277294914	583.2428547164563	583.2428688682253	583.2417096602261	583.2417096602261	583.2417096602261	583.2417096602261	583.2417088485897	583.2417088485897	583.2417088485897	583.2417088485897	583.255486576184	583.2792135287884	583.2560849797214	583.2638965367698	583.2525109562799	583.2795619996467	583.2526340613047	583.2581598536804	583.2483424788546	583.2801289954489	583.2483479021582	583.2500830330266	583.2431969383454	583.2747277472172	583.2431969389985	583.2432161694792	583.2417088485897	583.2417088485897	583.2417088485897	583.2417088485897	583.2436308479055	583.280476230271	583.2436308577171	583.24373675334	583.24258437514	583.2765276547718	583.2425843752555	583.2425939864892	583.2417882859947
372	583.5330224966791	583.5662928703919	583.5330253159843	583.5346141166146	583.5310043390847	583.5665329223427	583.5310044633407	583.5313380408029	583.528981611549	583.5619253616337	583.5289816118295	583.5289957180564	583.5278328638861	583.5278328638861	583.5278328638861	583.5278328638861	583.5278320181757	583.5278320181757	583.5278320181757	583.5278320181757	583.5415978613966	583.5653043498676	583.5421957384948	583.5499994876935	583.538624805404	583.5656531595139	583.5387477854763	583.5442673112161	583.5344606750716	583.5662333645939	583.5344660913349	583.536198759616	583.5293230323788	583.5611979101463	583.5293230330315	583.5293422074466	583.5278320181757	583.5278320181757	583.5278320181757	583.5278320181757	583.5297560356817	583.5666401137717	583.5297560454708	583.5298617002272	583.528711996045	583.5629924687598	583.5287119961581	583.528721571513	583.5279212176922
373	583.8236698162516	583.8569187146509	583.8236726316453	583.8252591073278	583.8216545539201	583.8571972635128	583.8216546779645	583.8219876488437	583.8196356775833	583.8529213970486	583.819635677861	583.8196497400435	583.818483565879	583.818483565879	583.818483565879	583.818483565879	583.8184826888239	583.8184826888239	583.8184826888239	583.8184826888239	583.8322366411355	583.855922654169	583.8328340023594	583.8406301006949	583.8292660976027	583.8562715162942	583.8293889552275	583.8349023405947	583.8251062271409	583.8568636190303	583.8251116365037	583.8268418926564	583.8199763179811	583.8521685177828	583.8199763186319	583.8199954387087	583.8184826888239	583.8184826888239	583.8184826888239	583.8184826888239	583.8204084360182	583.8573256790684	583.8204084457864	583.8205138659797	583.819366765014	583.8539588371418	583.8193667651276	583.8193763059498	583.8185808935832
374	584.1187410087832	584.1519673686144	584.1187438203428	584.1203280185892	584.1167285832732	584.1522816372786	584.1167287071103	584.1170610847851	584.1147134722848	584.1483145825914	584.1147134725626	584.1147274921473	584.1135583042117	584.1135583042117	584.1135583042117	584.1135583042117	584.1135573982968	584.1135573982968	584.1135573982968	584.1135573982968	584.1272994649332	584.1509650114965	584.1278963206232	584.1356849216293	584.1243313835031	584.1513136592094	584.1244541211312	584.129961489545	584.1201756875955	584.1519164279207	584.1201810902005	584.1219089834226	584.1150533521065	584.1475381545824	584.1150533527555	584.1150724201614	584.1135573982968	584.1135573982968	584.1135573982968	584.1135573982968	584.1154846050515	584.1524298346008	584.1154846148017	584.1155898064317	584.1144452415327	584.149325139929	584.1144452416451	584.1144547492329	584.113663918396
375	584.4181368082411	584.4513396605759	584.4181396160436	584.419721583203	584.4161271624652	584.4516870362991	584.4161272860995	584.4164590835064	584.4141157339557	584.4480076478139	584.4141157342326	584.4141297126159	584.4129577983599	584.4129577983599	584.4129577983599	584.4129577983599	584.4129568658491	584.4129568658491	584.4129568658491	584.4129568658491	584.4266870631477	584.4503321713382	584.4272834234305	584.4350646773848	584.4237213944971	584.4506803560542	584.4238440145318	584.4293454867086	584.4195697896362	584.451292634395	584.419575185615	584.4213007639235	584.4144548721015	584.4472094036269	584.4144548727488	584.414473889083	584.4129568658491	584.4129568658491	584.4129568658491	584.4129568658491	584.4148852793808	584.4518536494463	584.4148852891121	584.4149902579057	584.413848165218	584.4489937871726	584.4138481653295	584.4138576409235	584.4130710712639
376	584.7217618232416	584.7549402881376	584.721764627363	584.7233444086824	584.7197549013927	584.7553183125864	584.7197550248302	584.7200862545017	584.7177470752526	584.7519070209786	584.7177470755295	584.7177610140457	584.7165866432497	584.7165866432497	584.7165866432497	584.7165866432497	584.7165856862107	584.7165856862107	584.7165856862107	584.7165856862107	584.7303040409802	584.7539287569141	584.7308999157815	584.7386739698791	584.7273407367541	584.7542762473047	584.7274632415447	584.7329589356514	584.7231931411379	584.7548969737921	584.7231985306255	584.7249218409065	584.7180854897597	584.7511325833516	584.7180854904042	584.7181044573347	584.7165856862107	584.7165856862107	584.7165856862107	584.7165856862107	584.7185150701084	584.7555020485099	584.7185150798186	584.71861983125	584.7174801499073	584.7528709283531	584.7174801500192	584.7174895947958	584.7167070005737
377	585.0295242643602	585.0626775458179	585.0295270648767	585.0311047045586	585.0275200118601	585.063083905798	585.0275201351035	585.0278508091908	585.0255157105346	585.059922575467	585.0255157108086	585.0255296107316	585.0243530365406	585.0243530365406	585.0243530365406	585.0243530365406	585.0243520568661	585.0243520568661	585.0243520568661	585.0243520568661	585.0380586057652	585.0616629925283	585.0386540048203	585.0464210033379	585.0350976185222	585.0620095735271	585.035220010375	585.0407100421451	585.0309539519742	585.0626377277442	585.0309593351012	585.0326804231725	585.0258534186487	585.059169692376	585.025853419293	585.0258723382588	585.0243520568661	585.0243520568661	585.0243520568661	585.0243520568661	585.0262821901631	585.0632835409203	585.0262821998554	585.0263867391596	585.0252494110102	585.0608661931655	585.0252494111242	585.0252588262013	585.0244799519871
378	585.3413357004736	585.3744630816325	585.3413384974551	585.3429140387052	585.3393340639078	585.374895600457	585.3393341869594	585.3396643172612	585.3373332122126	585.3719674027501	585.337333212485	585.3373470750282	585.3361685349121	585.3361685349121	585.3361685349121	585.3361685349121	585.336167534339	585.336167534339	585.336167534339	585.336167534339	585.3498623232895	585.3734464599195	585.3504572561567	585.3582173405956	585.3469036064589	585.3737919317946	585.3470258876353	585.3525103704887	585.3427637903471	585.3744265566845	585.3427691672416	585.3444880779086	585.3376702304672	585.3712341425492	585.3376702311111	585.3376891034895	585.336167534339	585.336167534339	585.336167534339	585.336167534339	585.3380982106569	585.3751099773715	585.3380982203321	585.3382025525353	585.3370675218957	585.3728924597042	585.3370675220101	585.3370769084454	585.3363015253994
379	585.657110840415	585.6902116790102	585.657113633932	585.6586871190086	585.6551117674893	585.6906683084353	585.655111890354	585.6554414883283	585.6531142924541	585.6879576085989	585.6531142927251	585.6531281190441	585.6519478357061	585.6519478357061	585.6519478357061	585.6519478357061	585.6519468158266	585.6519468158266	585.6519468158266	585.6519468158266	585.6656298994499	585.6891938799695	585.6662243755173	585.6739776847417	585.6626734072804	585.6895380574329	585.6627955800016	585.6682746251481	585.6585373644505	585.690178255639	585.6585427352356	585.6602595123342	585.6534506367274	585.6872422534766	585.6534506373714	585.6534694644797	585.6519468158266	585.6519468158266	585.6519468158266	585.6519468158266	585.6538778425545	585.6908963327292	585.6538778522116	585.6539819821403	585.6528491955871	585.6888656465771	585.6528491956994	585.6528585544972	585.6520864571187
380	585.9767673367991	586.009841060852	585.9767701269201	585.9783415971729	585.9747707762931	586.0103198735529	585.9747708989739	585.9750999757703	585.9727766070151	586.0078121296447	585.9727766072863	585.9727903984779	585.9716085807016	585.9716085807016	585.9716085807016	585.9716085807016	585.9716075429782	585.9716075429782	585.9716075429782	585.9716075429782	585.9852789840586	586.0088229165392	585.985873012553	585.9936196829052	585.9823246715772	586.0091656279196	585.9824467380238	585.9879204545653	585.978192326281	586.0098105583845	585.9781976910783	585.9799123775236	585.9731122925859	586.0071131490326	585.9731122932296	585.973131076331	585.9716075429782	585.9716075429782	585.9716075429782	585.9716075429782	585.9735387404987	586.0105605107436	585.9735387501377	585.9736426824354	585.9725120886109	586.0087045259995	585.972512088725	585.9725214208303	585.9717524241506
381	586.3002256092448	586.3332717129705	586.3002283960387	586.3017978919572	586.2982315109671	586.3337710386395	586.2982316334674	586.2985601999388	586.2962405784851	586.3315014266807	586.2962405787553	586.2962543359356	586.2950712124396	586.2950712124396	586.2950712124396	586.2950712124396	586.2950701250885	586.2950701250885	586.2950701250885	586.2950701250885	586.3087299940524	586.3322539997339	586.3093235840468	586.3170637494632	586.3057778170366	586.332595086182	586.3058997793457	586.3113682743666	586.3016490948717	586.3332439728736	586.3016544538	586.3033670916207	586.2965756200763	586.330801612379	586.296575620721	586.296594361067	586.2950701250885	586.2950701250885	586.2950701250885	586.2950701250885	586.2970013260508	586.3340231681045	586.2970013356738	586.2971050748138	586.2959766242604	586.3323671993633	586.295976624375	586.2959859307302	586.2952198677997
382	586.6274086846263	586.660426724545	586.6274114681592	586.6289790294024	586.6254169993697	586.660944844997	586.6254171216954	586.6257451884163	586.6234292365432	586.6588966543209	586.6234292368138	586.6234429609599	586.6222587122593	586.6222587122593	586.6222587122593	586.6222587122593	586.6222575793096	586.6222575793096	586.6222575793096	586.6222575793096	586.6359059537344	586.6594101661664	586.6364991141508	586.6442329062651	586.6329558686637	586.6597494809139	586.633077728941	586.6385411075847	586.6288306965246	586.6604015849568	586.6288360496998	586.6305466800807	586.6237636483735	586.6581961149948	586.6237636490165	586.6237823477537	586.6222575793096	586.6222575793096	586.6222575793096	586.6222575793096	586.6241886279377	586.6612075554643	586.6241886375426	586.6242921878461	586.6231658328543	586.6597379344549	586.6231658329666	586.6231751144041	586.62241183427
383	586.9582420522754	586.9912316435391	586.9582448326116	586.9598104980407	586.9562527317848	586.9917669430613	586.9562528539402	586.9565804312183	586.954268073192	586.9899247744879	586.9542680734621	586.9542817655065	586.9530965607601	586.9530965607601	586.9530965607601	586.9530965607601	586.9530953858247	586.9530953858247	586.9530953858247	586.9530953858247	586.9667323499643	586.990216914197	586.9673250895885	586.9750526378252	586.9637843140035	586.990554321857	586.963906074315	586.969364439864	586.9596626200223	586.9912089517339	586.9596679675628	586.9613766308729	586.9546018690069	586.989223595028	586.9546018696484	586.9546205278666	586.9530953858247	586.9530953858247	586.9530953858247	586.9530953858247	586.9550261372676	586.9920393733887	586.9550261468557	586.9551295124973	586.954005206971	586.9907434643349	586.9540052070838	586.954014464387	586.9532538301589
384	587.2926535323638	587.3256143452697	587.2926563095684	587.2942201172782	587.2906665293044	587.3261653044633	587.2906666512924	587.2909937491863	587.2886849111451	587.3245148792537	587.2886849114154	587.2886985722456	587.2875125698293	587.2875125698293	587.2875125698293	587.2875125698293	587.287511356205	587.287511356205	587.287511356205	587.287511356205	587.301137000542	587.3246020723547	587.3017293280243	587.3094507596771	587.2981909715043	587.3249374482501	587.2983126338884	587.3037660878289	587.2940726850098	587.3255939570902	587.294078027028	587.2957847628576	587.289018104251	587.3238131463659	587.2890181048923	587.2890367236382	587.287511356205	587.287511356205	587.287511356205	587.287511356205	587.2894416759243	587.3264466414173	587.2894416854965	587.2895448705126	587.2884225698558	587.3253126965915	587.2884225699682	587.2884318038799	587.2876736910928
385	587.630573155916	587.6635049125923	587.6305759300523	587.6321379174037	587.6285884238343	587.6640701028243	587.6285885456567	587.6289151739911	587.6266097838461	587.6625981654693	587.6266097841154	587.6266234145772	587.6254367626865	587.6254367626865	587.6254367626865	587.6254367626865	587.6254355133856	587.6254355133856	587.6254355133856	587.6254355133856	587.6390499342003	587.6624956793562	587.6396418580626	587.64735729838	587.636105870528	587.6628289089015	587.6362274369859	587.6416760790773	587.6319909220008	587.6634866919462	587.6319962586093	587.6337011057976	587.6269423871456	587.6618959667537	587.6269423877826	587.6269609680626	587.6254355133856	587.6254355133856	587.6254355133856	587.6254355133856	587.6273652765703	587.6643595787343	587.6273652861266	587.6274682944343	587.626347955438	587.6633766643783	587.6263479555512	587.6263571667748	587.6256014619612
386	587.959627025316	587.9925294965915	587.9596297964465	587.9611900000966	587.9576445186184	587.9931075747917	587.9576446402793	587.9579708086494	587.9556687959982	587.9918018061354	587.9556687962665	587.9556823971695	587.9544952343813	587.9544952343813	587.9544952343813	587.9544952343813	587.954493952157	587.954493952157	587.954493952157	587.954493952157	587.968097251119	587.9915238446598	587.9686887797566	587.9763983520165	587.9651551118557	587.9918548227633	587.9652765843585	587.9707205126932	587.9610434328906	587.9925133209479	587.9610487642	587.9627517608603	587.9560008220105	587.99112399202	587.9560008226475	587.9560193654388	587.954493952157	587.954493952157	587.954493952157	587.954493952157	587.9564230431815	587.9934044652869	587.9564230527226	587.9565258881114	587.955407468869	587.9925623951668	587.9554074689813	587.9554166581829	587.9546632576222
387	588.2801726348814	588.3130455894208	588.280175403062	588.2817338565364	588.2781923119047	588.3136352962349	588.2781924334067	588.2785181507047	588.2762194501872	588.3124842475781	588.2762194504554	588.2762330225494	588.2750454797895	588.2750454797895	588.2750454797895	588.2750454797895	588.2750441671731	588.2750441671731	588.2750441671731	588.2750441671731	588.2886364295184	588.3120440181888	588.2892275702102	588.2969313830565	588.2856961792195	588.3123726495771	588.2858175595069	588.291256861708	588.281587709244	588.3130313370632	588.28159303535	588.2832942162174	588.276550910602	588.3118288444298	588.2765509112367	588.2765694174354	588.2750441671731	588.2750441671731	588.2750441671731	588.2750441671731	588.2769724765506	588.3139389197241	588.2769724860768	588.2770751520881	588.2759586135123	588.313228204998	588.2759586136252	588.2759677814242	588.2752165910046
388	588.592503019509	588.6253462289338	588.5925057847902	588.5940625189652	588.5905248419314	588.6259463825577	588.5905249632801	588.5908502377854	588.5885547883968	588.6249393996134	588.5885547886639	588.5885683326554	588.587380533557	588.587380533557	588.587380533557	588.587380533557	588.5873791928661	588.5873791928661	588.5873791928661	588.5873791928661	588.6009604909165	588.6243491992293	588.6015512500329	588.6092493999497	588.5980220986924	588.6246753975133	588.5981433883105	588.6035781432547	588.5939167836451	588.6253337849955	588.593922104639	588.5956215015775	588.5888856941738	588.6243046635093	588.588885694807	588.5889041652513	588.5873791928661	588.5873791928661	588.5873791928661	588.5873791928661	588.5893066171074	588.6262560973033	588.5893066266206	588.5894091265632	588.5882944320375	588.6256678874315	588.5882944321511	588.5883035791228	588.5875545132467
389	588.8968721756121	588.9296854196862	588.896874938044	588.8984299815638	588.8948961079141	588.9302949109739	588.8948962291097	588.8952210685873	588.8929288130457	588.9294220684686	588.8929288133107	588.8929423298619	588.891754391013	588.891754391013	588.891754391013	588.891754391013	588.8917530243873	588.8917530243873	588.8917530243873	588.8917530243873	588.9053234207328	588.9286933564429	588.9059138038928	588.9136063773781	588.9023868593978	588.9290170434494	588.9025080597352	588.9079383390654	588.8982846505867	588.9296746757154	588.898289966552	588.8999876090268	588.8932591745161	588.928806422851	588.8932591751494	588.8932776106244	588.8917530243873	588.8917530243873	588.8917530243873	588.8917530243873	588.8936794659293	588.9306101127903	588.893679475428	588.8937818124177	588.8926689274607	588.9301361448813	588.8926689275736	588.8926780542581	588.8919310348301
390	589.1935002400272	589.2262833106047	589.1935029996519	589.1950563792889	589.1915262490432	589.2269010985854	589.1915263700878	589.1918507818548	589.1895616660765	589.2261531416079	589.1895616663417	589.1895751560676	589.1883871872765	589.1883871872765	589.1883871872765	589.1883871872765	589.1883857966816	589.1883857966816	589.1883857966816	589.1883857966816	589.2019453467578	589.2252966052962	589.2025353589709	589.2102224343162	589.1990105921573	589.225617710469	589.1991317044761	589.2045575738407	589.1949114453059	589.2262741641921	589.1949167563171	589.1966126717853	589.1898914930234	589.2255551585365	589.1898914936542	589.1899098949026	589.1883857966816	589.1883857966816	589.1883857966816	589.1883857966816	589.1903111637922	589.2272212187233	589.1903111732775	589.1904133502588	589.1893022422454	589.226853771943	589.1893022423587	589.1893113492565	589.188566304814
391	589.482577944507	589.5153306484804	589.4825807013675	589.4841324423005	589.4806059990581	589.5159557919944	589.4806061199533	589.480930110946	589.4786440835969	589.5153484769121	589.478644083861	589.4786575473588	589.4774742737087	589.4782513941698	589.4774742737087	589.4774742739664	589.4774682391546	589.4774682391546	589.4774682391546	589.4774682391546	589.4910169933034	589.5143496613314	589.4916066390765	589.4992882878352	589.4880840237447	589.5146681211968	589.4882050491959	589.49362656929	589.4839878982193	589.5153230058764	589.4839932043478	589.4856874185655	589.4789733853265	589.5147610032975	589.4789733859577	589.4789917536837	589.4774682391546	589.4774682391546	589.4774682391546	589.4774682391546	589.4793924457991	589.5162802593782	589.4793924552695	589.4794944750381	589.4783851129608	589.5160121138309	589.4783851130746	589.4783942006615	589.4776510656025
392	589.764270453648	589.796992615069	589.7642732077815	589.765823333845	589.7623005242414	589.7976241944173	589.7623006449909	589.7626242218132	589.7603412339536	589.797147441489	589.7603412342168	589.7603546720359	589.7591758092516	589.7606659350854	589.7591758092516	589.759175809711	589.759165513728	589.759165513728	589.759165513728	589.759165513728	589.7727035188477	589.7960176770923	589.7732928022845	589.7809690904629	589.7697723146373	589.7963334347521	589.7698932542894	589.7753104816823	589.7656791728062	589.7969863846428	589.7656844741216	589.7673770114111	589.760670019351	589.7965697827665	589.7606700199807	589.7606883548476	589.759165513728	589.759165513728	589.759165513728	589.759165513728	589.7610884794051	589.7979525083308	589.761088488862	589.7611903540817	589.7600827083578	589.7977769078356	589.7600827084705	589.7600917771946	589.7593504911137
393	590.0387206772073	590.0714121387155	590.0387234286499	590.0402719625256	590.036752735786	590.0720492911743	590.0367528563925	590.0370760253609	590.0347960301388	590.0716937690428	590.0347960304011	590.034809443065	590.0336347428345	590.0357808120393	590.0336347428345	590.0336347434518	590.0336205272581	590.0336205272581	590.0336205272581	590.0336205272581	590.0471478280981	590.0704435535931	590.0477367529741	590.0554077420162	590.0442183711709	590.0707565582775	590.0443392260167	590.0497522138493	590.0401281778857	590.0714072339108	590.0401334744496	590.0418243579122	590.0351243077116	590.0711252827928	590.0351243083418	590.035142610981	590.0336205272581	590.0336205272581	590.0336205272581	590.0336205272581	590.0355421768198	590.0723809804679	590.0355421862652	590.0356438994866	590.0345379417922	590.0722915987934	590.0345379419041	590.0345469921838	590.0338074992924
394	590.3060521334983	590.338712757215	590.3060548822871	590.3076018456692	590.3040861532405	590.3393546736361	590.3040862737068	590.3044090408873	590.3021319932818	590.3391117012576	590.3021319935445	590.3021453815509	590.300974620608	590.3037247432115	590.300974620608	590.3009746213488	590.3009567950234	590.3009567950234	590.3009567950234	590.3009567950234	590.3144734351984	590.3377508030246	590.3150620050169	590.3227277526058	590.3115457088109	590.3380610096739	590.3116664797852	590.3170752783301	590.3074584309784	590.3387090962544	590.3074637228517	590.3091529745466	590.3024597712133	590.3385518003229	590.3024597718438	590.3024780428607	590.3009567950234	590.3009567950234	590.3009567950234	590.3009567950234	590.3028770584857	590.3396892951906	590.3028770679182	590.3029786315931	590.301874334715	590.339680205333	590.3018743348259	590.3018833670614	590.3011456156764
395	590.5663714287107	590.5990010966714	590.5663741748807	590.5679195886016	590.5644073838632	590.5996470183776	590.5644075041896	590.5647298754245	590.5624557320464	590.5995085122847	590.5624557323071	590.5624690961313	590.5613020732475	590.5646089809036	590.5613020732475	590.561302074085	590.5612809201048	590.5612809201048	590.5612809201048	590.5612809201048	590.5747869428728	590.598046027499	590.5753751609213	590.5830357216171	590.5718609313578	590.5983533963815	590.571981619343	590.577386276464	590.567776537601	590.5989986022885	590.5677818248412	590.569469465926	590.5627830182193	590.5989566591661	590.5627830188486	590.5628012588165	590.5612809201048	590.5612809201048	590.5612809201048	590.5612809201048	590.563199732445	590.5999841556024	590.5631997418623	590.5633011583454	590.5621984960807	590.6000498017662	590.5621984961892	590.562207510758	590.5614714528581
396	590.8197704069719	590.8523690212203	590.8197731505567	590.8213170347013	590.8178082727106	590.853018237084	590.8178083928964	590.8181303738301	590.8158590927468	590.8529766639289	590.8158590930054	590.8158724331013	590.8147089664715	590.8185295297574	590.8147089664715	590.8147089673835	590.8146847435072	590.8146847435072	590.8146847435072	590.8146847435072	590.8281801923582	590.851421068646	590.8287680617434	590.8364234875028	590.825255880929	590.8517255650052	590.8253764867652	590.8307770482766	590.8211743412993	590.8523676218915	590.8211796239648	590.8228656748147	590.8161858947753	590.8524462948628	590.8161858954037	590.8162041048785	590.8146847435072	590.8146847435072	590.8146847435072	590.8146847435072	590.8166020444498	590.85335749851	590.8166020538542	590.8167033254223	590.8156022724644	590.8535018315349	590.8156022725709	590.8156112698337	590.8148768606654
397	591.0663280176564	591.0988955000373	591.0663307586899	591.0678731326777	591.064367769976	591.0995473437757	591.0643678900233	591.0646894861194	591.0624210267113	591.0995956774983	591.062421026968	591.0624343437695	591.0612742687424	591.0655690727169	591.0612742687424	591.0612742697119	591.061247211518	591.061247211518	591.061247211518	591.061247211518	591.0747321305994	591.0979548745363	591.0753196542769	591.0829699948765	591.0718095051818	591.0982564682561	591.0719300296807	591.0773265396504	591.0677307909491	591.0988951266481	591.067736069092	591.0694205493963	591.0627473519673	591.0990852006603	591.062747352596	591.0627655321043	591.061247211518	591.061247211518	591.061247211518	591.061247211518	591.0631629453233	591.0998883617063	591.0631629547149	591.0632640835657	591.062164615434	591.1001057442134	591.0621646155412	591.062173595838	591.0614407935828
398	591.306111939411	591.3386482311489	591.3061146779223	591.3076555605835	591.3041535550319	591.3393020787594	591.3041536749474	591.3044748915061	591.3022092143481	591.3394337618483	591.3022092146041	591.3022225085247	591.3010656756308	591.305798645712	591.3010656756308	591.3010656766419	591.3010359997542	591.3010359997542	591.3010359997542	591.3010359997542	591.3145104341677	591.3377151233944	591.3150976149757	591.322742918343	591.3115894812873	591.3380137886948	591.3117099252263	591.3171024262147	591.3075135647539	591.3386488183951	591.3075188384247	591.3092017672634	591.3025350699788	591.3389417450549	591.3025350706073	591.3025532206586	591.3010359997542	591.3010359997542	591.3010359997542	591.3010359997542	591.3029501150079	591.3396445080102	591.3029501243891	591.3030511126533	591.3019532056194	591.3399296842749	591.3019532057262	591.3019621693852	591.3012309348501
399	591.539179994467	591.5716850555798	591.5391827304859	591.5407221401224	591.5372234507776	591.5723403229478	591.53722357056	591.5375444127349	591.5352814795023	591.5725492313134	591.5352814797576	591.5352947512001	591.5341410244146	591.5392790958351	591.5341410244146	591.5341410254546	591.5341089275207	591.5341089275207	591.5341089275207	591.5341089275207	591.5475729235186	591.5707596376584	591.548159764192	591.5558000766662	591.5446536302005	591.5710553528115	591.5447739943294	591.5501625275774	591.5405804845607	591.5716865417598	591.5405857538149	591.542267149716	591.535606872447	591.572074365935	591.5356068730741	591.5356249941625	591.5341089275207	591.5341089275207	591.5341089275207	591.5341089275207	591.5360213769202	591.5726838396447	591.5360213862896	591.5361222360352	591.5350258670694	591.573031894354	591.5350258671765	591.5350348145073	591.5343051108705
400	591.7655813819184	591.798055190488	591.7655841154726	591.7671220698937	591.7636266568998	591.7987113311301	591.7636267765527	591.7639472493597	591.761687022745	591.7989917421642	591.7616870229997	591.7617002723503	591.7605495275926	591.7660623526656	591.7605495275926	591.760549528653	591.7605151910897	591.7605151910897	591.7605151910897	591.7605151910897	591.773968796194	591.7971376170453	591.774555299378	591.7821906659142	591.7710511498763	591.7974303641041	591.7711714349264	591.7765560404996	591.7669807491122	591.7980575173017	591.7669860139963	591.7686658949947	591.7620119597542	591.7985328305565	591.7620119603802	591.762030052976	591.7605151910897	591.7605151910897	591.7605151910897	591.7605151910897	591.7624259312342	591.7990556315785	591.762425940592	591.7625266538271	591.7614318005415	591.7994619653207	591.7614318006507	591.7614407319504	591.7607125245248
401	591.9853577543663	592.0178003057304	591.9853604854861	591.9868970020511	591.9834048265586	592.0184568176182	591.9834049460837	591.9837250544081	591.981467498061	592.0188155868798	591.9814674983163	591.9814807259435	591.9803328497546	591.9867788447596	591.9803328497546	591.9803328508733	591.9802964403736	591.9802964403736	591.9802964403736	591.9802964403736	591.9937397034141	592.0168907150392	591.9943258716792	592.001956336011	591.9908236919007	592.0171804795866	591.9909438985826	591.9963246154953	591.9867560106941	592.0178034188398	591.9867612712544	591.9884396549214	591.9817919856998	592.0183697633394	591.9817919863247	591.981810050889	591.9802964403736	591.9802964403736	591.9802964403736	591.9802964403736	591.9822054315581	592.0188016082747	591.9822054409063	591.9823060195838	591.9812126601975	592.0192619151996	591.9812126603049	591.9812215758661	591.9804948318931
402	592.1985441589234	592.2309554647834	592.1985468876373	592.2000819832813	592.1965930073839	592.2316118697323	592.196593126783	592.1969128753897	592.194657953858	592.2320430027278	592.1946579541141	592.1946711603757	592.193526048756	592.2008319873864	592.193526048756	592.1935260499188	592.193487719931	592.193487719931	592.193487719931	592.193487719931	592.2069206910458	592.2300539797602	592.2075065268962	592.2151321316487	592.2040063024576	592.2303407506793	592.2041264314648	592.2095032977643	592.1999413161225	592.2309593120885	592.1999465724059	592.2016234758858	592.1949819985216	592.2316094029693	592.1949819991466	592.1950000361205	592.193487719931	592.193487719931	592.193487719931	592.193487719931	592.1953949259453	592.2319568848073	592.1953949352824	592.1954953813049	592.1944034946097	592.232467132193	592.1944034947164	592.1944123948119	592.1936870832865
403	592.4051698604989	592.437549947997	592.4051725868344	592.4067062781002	592.4032204647746	592.4382057995298	592.4032205840502	592.4035399775889	592.4012876562781	592.4387037286599	592.4012876565332	592.4013008417761	592.4001583991708	592.4082581367948	592.4001583991708	592.4001584003665	592.4001182922643	592.4001182922643	592.4001182922643	592.4001182922643	592.4135410228553	592.4366566771438	592.4141265287346	592.4217473155213	592.4106282455991	592.4369404463961	592.4107482976099	592.4161213504474	592.4065659300327	592.4375544802831	592.4065711820899	592.4082466221216	592.4016112641971	592.4382815544986	592.4016112648242	592.4016292746356	592.4001182922643	592.4001182922643	592.4001182922643	592.4001182922643	592.4020236801978	592.4385507902609	592.4020236895252	592.4021240047454	592.4010335700726	592.4391071997966	592.4010335701819	592.4010424550763	592.4003185465892
404	592.605259062824	592.6376079735858	592.6052617868058	592.6067940898552	592.6033114029321	592.6382628551339	592.6033115220844	592.6036305650913	592.601380810222	592.6388223899019	592.6013808104794	592.6013939750353	592.6002541134399	592.6090870808686	592.6002541134399	592.6002541146594	592.6002123588441	592.6002123588441	592.6002123588441	592.6002123588441	592.6136249014943	592.6367230118876	592.6142100797937	592.6218260892797	592.6107137242478	592.6370037743073	592.6108336999206	592.6162029755972	592.6066540558954	592.6376131443687	592.6066593037676	592.6083332967129	592.6017039874798	592.6384109055075	592.6017039881056	592.6017219711707	592.6002123588441	592.6002123588441	592.6002123588441	592.6002123588441	592.6021158989014	592.6386075888947	592.6021159082152	592.6022160944415	592.6011270916422	592.6392066194842	592.6011270917508	592.6011359617016	592.6004134282938
405	592.7988315404771	592.8311493296562	592.798834262132	592.80036519276	592.7968855968795	592.8318028528732	592.796885715911	592.7972044128236	592.7949571914027	592.8324191514648	592.794957191659	592.7949703358556	592.7938329740209	592.8033436299796	592.7938329740209	592.793832975257	592.7937896921378	592.7937896921378	592.7937896921378	592.7937896921378	592.8071921005201	592.830272759418	592.8077769535721	592.8153882255211	592.8042825122052	592.8305505125165	592.8044024121848	592.8097679461912	592.8002254680395	592.831155095026	592.8002307117708	592.801903273614	592.7952799439265	592.8320176776377	592.7952799445509	592.795297901275	592.7937896921378	592.7937896921378	592.7937896921378	592.7937896921378	592.795691357454	592.8321471123038	592.7956913667545	592.7957914257508	592.794703835168	592.8327854442616	592.7947038352766	592.7947126905287	592.7939915055733
406	592.9859031933875	593.0181899287015	592.9859059127427	592.9874354863872	592.983958946985	593.018841731875	592.9839590658946	592.9842774210417	592.9820327008438	593.0195102753291	592.9820327010982	592.9820458252468	592.9809108879923	592.9910482341485	592.9809108879923	592.9809108892377	592.9808661901134	592.9808661901134	592.9808661901134	592.9808661901134	592.9942585188724	593.0173218203414	592.9948430489617	593.0024496222572	592.9913505086507	593.0175965641257	592.9914703335694	592.9968321606112	592.9872960661496	593.0181962475665	592.9873013057806	592.9889724521547	592.9823550344202	593.019126019461	592.9823550350421	592.9823729658152	592.9808661901134	592.9808661901134	592.9808661901134	592.9808661901134	592.9827659565819	593.0191853140607	592.9827659658695	592.9828658993524	592.9817797018084	593.0198598345316	592.981779701915	592.9817885427096	592.9810686807948
407	593.1664865337038	593.1987422944828	593.1664892507833	593.1680174825427	593.1645439658191	593.1993920410382	593.1645440846115	593.1648621022257	593.1626198517588	593.2001086097185	593.1626198520138	593.1626329564198	593.1615003740085	593.1722175243428	593.1615003740085	593.1615003752587	593.1614543631097	593.1614543631097	593.1614543631097	593.1614543631097	593.1748366677274	593.1978827072877	593.1754208770883	593.1830227897617	593.171930225001	593.1981544440941	593.1720499754745	593.1774081294953	593.167878362138	593.1987491276595	593.1678835977114	593.1695533438981	593.162941772036	593.1997403604848	593.1629417726599	593.16295967786	593.1614543631097	593.1614543631097	593.1614543631097	593.1614543631097	593.1633522092122	593.1997347567249	593.1633522184886	593.1634520281355	593.1623672049102	593.2004425462322	593.162367205015	593.1623760315805	593.1616574684226
408	593.3405911136083	593.3728159898681	593.340593828436	593.3421207330674	593.3386502059828	593.3734633669408	593.3386503246559	593.3389680088762	593.3367281973735	593.3742240190484	593.3367281976275	593.3367412825837	593.3356109901875	593.3468647877244	593.3356109901875	593.3356109914391	593.3355637616378	593.3355637616378	593.3355637616378	593.3355637616378	593.348936098306	593.3719649726947	593.3495199891228	593.3571172783579	593.3460312127107	593.3722337070171	593.3461508893454	593.3515054035224	593.3419819079488	593.3728233003603	593.3419871395074	593.3436555004453	593.3370497098651	593.373870673918	593.3370497104893	593.337067590488	593.3355637616378	593.3355637616378	593.3355637616378	593.3355637616378	593.3374596682833	593.3738050397976	593.3374596775488	593.3375593649976	593.3364758978216	593.3745433597974	593.3364758979237	593.3364847104829	593.3357674228339
409	593.5082239014743	593.5404179930138	593.5082266140723	593.5097522059999	593.5062846362616	593.5410627101148	593.5062847548188	593.5066021096815	593.5043647070831	593.541863762033	593.5043647073364	593.5043777731319	593.5032497103462	593.5150003852666	593.5032497103462	593.5032497115972	593.5032013525488	593.5032013525488	593.5032013525488	593.5032013525488	593.5165637780235	593.5395755849554	593.5171473524306	593.5247400545632	593.5136604394316	593.5398413232996	593.5137800428179	593.5191309495806	593.5096136717295	593.5404257459006	593.5096188993107	593.5112858896022	593.5046858171752	593.5415243065438	593.5046858177999	593.5047036729572	593.5032013525488	593.5032013525488	593.5032013525488	593.5032013525488	593.5050953029231	593.541403176024	593.5050953121779	593.5051948790237	593.5041127500622	593.5421694573879	593.5041127501652	593.5041215489314	593.5034055144986
410	593.6693896128445	593.7015530283702	593.6693923232376	593.6709166165549	593.6674519726089	593.7021948161187	593.6674520910495	593.6677691205011	593.6655340974442	593.7030328243939	593.6655340976952	593.665547144609	593.6644212550246	593.6766321190714	593.6644212550246	593.6644212562699	593.6643718499954	593.6643718499954	593.6643718499954	593.6643718499954	593.6777244214612	593.7007192593827	593.6783076815443	593.6858958320574	593.6748226199891	593.7009820101264	593.6749421507059	593.6802894817286	593.6707783687901	593.701561190689	593.6707835924351	593.6724492263445	593.6658548103925	593.702706323908	593.6658548110161	593.6658726416822	593.6643718499954	593.6643718499954	593.6643718499954	593.6643718499954	593.6662638294147	593.7025339225088	593.6662638386599	593.6663632864618	593.6652824783029	593.7033257548326	593.6652824784055	593.6652912635898	593.664576460968
411	593.8240910018103	593.8562238580919	593.8240937100223	593.825616718492	593.8221549695184	593.8568624692473	593.8221550878434	593.822471795741	593.8202391235402	593.8577403191784	593.8202391237907	593.82025215209	593.8191283829175	593.8322052856882	593.8191283829175	593.8191283841663	593.8190780068119	593.8190780068119	593.8190780068119	593.8190780068119	593.8324207817408	593.8553987495936	593.833003729532	593.8405873630476	593.8295205077518	593.855658522841	593.8296399663586	593.8349837525676	593.825478752995	593.8562323989239	593.8254839727418	593.8271482642031	593.8205594444765	593.8574256804816	593.8205594451006	593.8205772516119	593.8190780068119	593.8190780068119	593.8190780068119	593.8190780068119	593.8209680025825	593.8572000722248	593.8209680118166	593.8210673420941	593.8199878377445	593.8580174841686	593.8199878378468	593.8199966096513	593.8192830182664
412	593.9723291176703	594.0044315387333	593.9723318237197	593.9738535607871	593.9703946766879	594.0050667424159	593.9703947948988	593.9707111850053	593.9684808356516	594.0059809349686	593.9684808359038	593.9684938458502	593.9673721475824	593.9812486484863	593.9673721475824	593.9673721488339	593.9673208711649	593.9673208711649	593.9673208711649	593.9673208711649	593.980653907176	594.0036151041588	593.9812365446509	593.9888156949257	593.9777551512867	594.0038719116278	593.9778745383321	593.9832148098931	593.9737158734106	594.0044404287123	593.9737210892976	593.9753840519115	593.9688007695856	594.0056773802543	593.9688007702099	593.9688185528989	593.9673208711649	593.9673208711649	593.9673208711649	593.9673208711649	593.9692088724462	594.0054027108079	593.9692088816726	593.969308095911	593.9682298787809	594.0062433974285	593.9682298788816	593.9682386375042	593.9675262375561
413	594.1141035311147	594.1461756474739	594.1141062350267	594.1156267138047	594.1121706652107	594.1468072305188	594.1121707833113	594.1124868593006	594.1102588054472	594.1477545112489	594.1102588056999	594.1102717975498	594.1091521236619	594.123767739399	594.1091521236619	594.1091521249145	594.1091000127335	594.1091000127335	594.1091000127335	594.1091000127335	594.1224233674628	594.1453678928069	594.123005696548	594.1305803964483	594.1195261205513	594.1456217476956	594.1196454365731	594.1249822228893	594.1154893005	594.1461848588988	594.115494512562	594.1171561596036	594.1105783572683	594.1474613208472	594.1105783578901	594.1105961170814	594.1091000127335	594.1091000127335	594.1091000127335	594.1091000127335	594.1109860104224	594.1471414428752	594.1109860196359	594.1110851192866	594.1100081731861	594.1480032490449	594.1100081732849	594.110016918916	594.1093056913248
414	594.2494125336588	594.2814544815772	594.2494152354523	594.2509344687419	594.247481226999	594.2820822475182	594.2474813449901	594.247797110447	594.2455713254042	594.2830595808725	594.245571325655	594.2455842996561	594.2444666063432	594.2597656926979	594.2444666063432	594.2444666075946	594.2444137221316	594.2444137221316	594.2444137221316	594.2444137221316	594.2577274531045	594.2806554058468	594.2583094756674	594.2658797571703	594.2548317063181	594.2809063227323	594.2549509518356	594.2602842815496	594.2507973255456	594.2814639883194	594.2508025338157	594.2524628782292	594.2458904998844	594.2827760884713	594.2458905005044	594.245908236509	594.2444137221316	594.2444137221316	594.2444137221316	594.2444137221316	594.2462977087353	594.2824145915657	594.2462977179393	594.2463967044158	594.245321013544	594.2832954991889	594.2453210136418	594.2453297464656	594.2446196728342
415	594.3782533135329	594.4102652343252	594.3782560132285	594.3797740135044	594.3763235506802	594.4108890024354	594.3763236685625	594.3766391269849	594.3744155847122	594.4118935561057	594.3744155849619	594.3744285413551	594.3733127872862	594.3892440934342	594.3733127872862	594.3733127885339	594.3732591868077	594.3732591868077	594.3732591868077	594.3732591868077	594.3865633513112	594.4094748300844	594.3871450691644	594.394710963333	594.3836690960702	594.4097228248075	594.3837882715895	594.3891181725671	594.3796371365481	594.4102750117511	594.3796423410602	594.3813013954613	594.3747343865052	594.4116191441638	594.3747343871245	594.3747521002471	594.3732591868077	594.3732591868077	594.3732591868077	594.3732591868077	594.3751411563321	594.4112193745707	594.3751411655235	594.3752400402059	594.3741655891461	594.4121174937311	594.3741655892438	594.3741743094394	594.3734653720065
416	594.5006221108953	594.5326041502649	594.5006248085108	594.50214158793	594.4986938768088	594.5332237546477	594.4986939945811	594.4990091493835	594.4967878244739	594.5342528852404	594.4967878247232	594.4968007637458	594.4956869098587	594.512203180482	594.4956869098587	594.4956869110983	594.4956326462295	594.4956326462295	594.4956326462295	594.4956326462295	594.5089273012004	594.5318224040311	594.5095087160967	594.5170702530754	594.5060345292102	594.5320674936022	594.5061536352198	594.5114801345533	594.5020049734305	594.5326141752408	594.5020101742193	594.5036679509003	594.4971062581265	594.5339913880929	594.4971062587429	594.4971239492822	594.4956326462295	594.4956326462295	594.4956326462295	594.4956326462295	594.4975125940741	594.5335520594435	594.4975126032558	594.497611367487	594.4965381412001	594.5344656202092	594.496538141299	594.496546849042	594.4958390306521
417	594.6165143548087	594.6484666622321	594.6165170503668	594.618032620767	594.6145876348462	594.6490819509596	594.6145877525098	594.6149026070152	594.6126834746988	594.6501331908473	594.6126834749497	594.6126963968281	594.6115844061352	594.6286420254028	594.6115844061352	594.6115844073702	594.6115295288772	594.6115295288772	594.6115295288772	594.6115295288772	594.6248147307899	594.6476935549099	594.6253958444206	594.6329530534172	594.6219234340463	594.6479357574083	594.6220424710199	594.6273655950124	594.6178962650282	594.6484769128606	594.6179014621291	594.6195579730523	594.6130015446417	594.6498837270406	594.6130015452585	594.6130192135023	594.6115295288772	594.6115295288772	594.6115295288772	594.6115295288772	594.6134074517313	594.6494081007029	594.6134074609031	594.6135061159949	594.6124340998169	594.650335445522	594.6124340999163	594.6124427953746	594.6117360794418
418	594.7259247841962	594.7578475123264	594.7259274777159	594.727441850618	594.723999564103	594.7584583466174	594.7239996816606	594.724314239111	594.7220972752441	594.7595293918585	594.7220972754943	594.7221101804515	594.7210000178713	594.7385586901514	594.7210000178713	594.7210000191003	594.7209445731742	594.7209445731742	594.7209445731742	594.7209445731742	594.734220377936	594.7570830196006	594.7348011919321	594.7423541012054	594.7313305487273	594.7573223540937	594.7314495171242	594.7367692912962	594.7273057500291	594.7578579679716	594.727310943473	594.7289662002777	594.7224149857977	594.7592911528823	594.7224149864137	594.7224326326439	594.7209445731742	594.7209445731742	594.7209445731742	594.7209445731742	594.7228204689239	594.7587822608785	594.7228204780833	594.7229190253178	594.7218482049441	594.7597218375166	594.7218482050444	594.7218568883843	594.7211512588635
419	594.8288475546251	594.8607408587397	594.828850246123	594.8303634327369	594.8269238205426	594.861347112203	594.8269239379943	594.8272382015464	594.8250233826036	594.8624358114032	594.8250233828517	594.8250362711033	594.8239279033141	594.8419503662733	594.8239279033141	594.8239279045364	594.8238719342792	594.8238719342792	594.8238719342792	594.8238719342792	594.837138397133	594.8599849514535	594.8377189130656	594.8452675499175	594.8342500280507	594.8602214379061	594.8343689283174	594.8396853773925	594.8302275837702	594.8607514999624	594.8302327735859	594.8318867875834	594.8253407379814	594.862208049785	594.8253407385935	594.8253583630842	594.8238719342792	594.8238719342792	594.8238719342792	594.8238719342792	594.8257458019135	594.8616687174087	594.8257458110644	594.8258442516853	594.8247746131764	594.8626190723812	594.8247746132763	594.8247832846585	594.82407872602
420	594.9252763326393	594.9571403701199	594.9252790221344	594.9267910333518	594.9233540710986	594.9577419280209	594.9233541884462	594.9236681611756	594.9214554642422	594.9588462720767	594.9214554644888	594.9214683362452	594.9203617315384	594.938813497837	594.9203617315384	594.9203617327541	594.9203052784103	594.9203052784103	594.9203052784103	594.9203052784103	594.9335624538453	594.9563930146268	594.9341426732194	594.9416870639826	594.9306755377847	594.9566266738293	594.9307943703512	594.9361075182546	594.9266554325612	594.9571511786119	594.9266606187791	594.9283134009615	594.9217724685491	594.9586282960447	594.9217724691601	594.9217900721776	594.9203052784103	594.9203052784103	594.9203052784103	594.9203052784103	594.9221771179373	594.9580611570657	594.9221771270802	594.9222754623008	594.9212069920734	594.9590209295295	594.9212069921724	594.9212156517524	594.9205121489522
421	595.0152043790847	595.0470393089281	595.0152070665936	595.0167179129949	595.0132835770029	595.0476360680548	595.0132836942469	595.0135973791453	595.0113867819132	595.0487572337977	595.0113867821599	595.0113996376263	595.0102947657899	595.0294736875958	595.0102947657899	595.0102947669993	595.0102378661577	595.0102378661577	595.0102378661577	595.0102378661577	595.0234858078186	595.046300467425	595.0240657320758	595.0316059021111	595.0206003379906	595.0465313209116	595.0207191032698	595.0260289731341	595.0165825570108	595.0470502675016	595.0165877396626	595.0182393006975	595.0117034391492	595.0485486542408	595.0117034397597	595.0117210215656	595.0102378661577	595.0102378661577	595.0102378661577	595.0102378661577	595.0121076785231	595.0479528593651	595.012107687659	595.0122059186633	595.0111386034794	595.0489207754168	595.0111386035776	595.0111472515069	595.010444789971
422	595.0986246227052	595.1304306050658	595.0986273082458	595.1001370001018	595.0967052673894	595.13102247192	595.096705384532	595.0970187845071	595.094810265266	595.1321584666819	595.0948102655134	595.0948231048887	595.0937199370971	595.1135704284056	595.0937199370971	595.0937199383003	595.0936626260884	595.0936626260884	595.0936626260884	595.0936626260884	595.1069013867028	595.1297002359131	595.1074810172161	595.1150169908974	595.1040173566305	595.1299283058958	595.1041360550207	595.1094426691755	595.1000018856348	595.1304416974967	595.100007064746	595.1016574149796	595.0951265793319	595.1319586695174	595.0951265799401	595.0951441407867	595.0936626260884	595.0936626260884	595.0936626260884	595.0936626260884	595.0955304131007	595.1313367702656	595.0955304222296	595.095628550168	595.0945623771362	595.1323116376254	595.094562377233	595.0945710136564	595.0938695792584
423	595.1755297251775	595.2073069209455	595.1755324087646	595.1770409560372	595.1736118043168	595.2078938117272	595.173611921359	595.1739250392413	595.1717185768741	595.2090427827352	595.1717185771223	595.1717314005996	595.1706299093125	595.1911011140434	595.1706299093125	595.170629910509	595.1705722197623	595.1705722197623	595.1705722197623	595.1705722197623	595.1838018510643	595.2065849789544	595.1843811891467	595.1919129898608	595.180919254596	595.2068102882572	595.1810378864764	595.1863412664493	595.1769060798733	595.2073181319645	595.1769112554716	595.1785604049333	595.1720345515636	595.2088511985725	595.1720345521708	595.1720520923043	595.1705722197623	595.1705722197623	595.1705722197623	595.1705722197623	595.172437984021	595.2082055672722	595.172437993142	595.1725360191379	595.1714709757001	595.2091862703228	595.1714709757981	595.1714796008606	595.1707791798982
424	595.2459121385491	595.2776607089493	595.2459148201992	595.2474222325422	595.2439956402171	595.2782425489762	595.2439957571618	595.2443085957008	595.2421041696728	595.2794027699263	595.2421041699189	595.2421169776896	595.2410171365632	595.2620621183344	595.2410171365632	595.241017137753	595.240959099176	595.240959099176	595.240959099176	595.240959099176	595.2541796518426	595.2769471456652	595.2547586987392	595.2622863488778	595.251298483148	595.2771697176635	595.251417048886	595.2567172154006	595.2472875915455	595.2776720241947	595.2472927636543	595.2489407220537	595.2424198086819	595.2792188700741	595.2424198092892	595.2424373289464	595.240959099176	595.240959099176	595.240959099176	595.240959099176	595.2428228440037	595.2785517169666	595.2428228531163	595.2429207782625	595.2418568521994	595.2795372121082	595.2418568522965	595.2418654661376	595.2411660453226
425	595.3097641559863	595.3414842622033	595.3097668357135	595.3112731224765	595.3078490686373	595.3420609853579	595.3078491854828	595.3081617473504	595.3059593377051	595.3432308477175	595.3059593379508	595.3059721301969	595.3048739140022	595.3264493132083	595.3048739140022	595.3048739151877	595.3048155575025	595.3048155575025	595.3048155575025	595.3048155575025	595.318027081091	595.3407790261704	595.3186058379789	595.3261293589399	595.3151473346629	595.3409988847366	595.3152658346083	595.3205628075918	595.3111387135846	595.3414956681729	595.3111438822298	595.3127906589618	595.3062746446305	595.3430541408579	595.3062746452391	595.3062921446542	595.3048155575025	595.3048155575025	595.3048155575025	595.3048155575025	595.3066772868812	595.3423675258202	595.3066772959858	595.306775121343	595.3057123007616	595.3433568371308	595.3057123008568	595.305720903611	595.3050224700487
426	595.3670779565844	595.3987697594223	595.3670806344035	595.3685858046379	595.3651642690484	595.3993413076325	595.3651643857963	595.3654766735872	595.3632762609386	595.4005193126097	595.3632762611837	595.3632890380829	595.3621924226381	595.3842581483716	595.3621924226381	595.3621924238189	595.3621337738996	595.3621337738996	595.3621337738996	595.3621337738996	595.3753363167923	595.3980727964346	595.37591478478	595.3834341969616	595.3724579874538	595.3982899658716	595.3725764219419	595.3778702205138	595.3684516248563	595.3987812434525	595.368456790064	595.3701023942074	595.36359123928	595.4003518208692	595.3635912398876	595.3636087192868	595.3621337738996	595.3621337738996	595.3621337738996	595.3621337738996	595.3639934924095	595.3996451850826	595.3639935015035	595.3640912281066	595.3630295014359	595.4006379728219	595.3630295015305	595.3630380933319	595.3623406345023
427	595.4178456449458	595.4495093045048	595.4178483208725	595.419352383328	595.415933346428	595.4500756272466	595.4159334630774	595.416245479312	595.4140470448333	595.4512603783967	595.4140470450782	595.4140598068054	595.4129647689008	595.4354837215685	595.4129647689008	595.4129647700761	595.4129058530759	595.4129058530759	595.4129058530759	595.4129058530759	595.4260994624344	595.4488205578336	595.4266776425648	595.4341929653632	595.423222545337	595.4490350628369	595.4233409146868	595.4286315571715	595.4192184297326	595.4495208546745	595.4192235915268	595.4208680318536	595.4143616979973	595.4511014825225	595.4143616986014	595.4143791582069	595.4129058530759	595.4129058530759	595.4129058530759	595.4129058530759	595.4147635658421	595.4503768104239	595.4147635749262	595.4148612037781	595.4138005597669	595.4513721773055	595.413800559862	595.4138091408379	595.4131126445927
428	595.462059286115	595.4936949614919	595.4620619601617	595.4635649232887	595.4601483661877	595.4942560153215	595.4601484827415	595.4604602298587	595.4582637552819	595.4954462117073	595.4582637555272	595.4582765022494	595.457183019596	595.4801208406648	595.457183019596	595.4571830207685	595.4571238602321	595.4571238602321	595.4571238602321	595.4571238602321	595.470308581942	595.493014372106	595.4708864751888	595.4783977270079	595.4674330725729	595.4932262377135	595.4675513770846	595.4728388810105	595.463431193027	595.4937065666029	595.4634363514294	595.4650796364008	595.4585780865779	595.4952953406397	595.4585780871798	595.4585955272045	595.4571238602321	595.4571238602321	595.4571238602321	595.4571238602321	595.4589795728675	595.4945544769334	595.458979581942	595.4590771140182	595.458017541731	595.4955515863071	595.4580175418271	595.4580261121009	595.4573305666388
429	595.4997109363952	595.5313187854151	595.4997136085776	595.5012154805331	595.4978013850011	595.5318745335317	595.4978015014594	595.4981129818268	595.4959184494339	595.5330689633884	595.4959184496786	595.495931181562	595.494839232731	595.518164078528	595.494839232731	595.494839233898	595.4947798518701	595.4947798518701	595.4947798518701	595.4947798518701	595.5079557305122	595.5306462921938	595.5085333377824	595.5160405360236	595.5050816246878	595.5308555437321	595.5051998646462	595.5104842467482	595.5010819708215	595.5313304349556	595.5010871258547	595.5027292636244	595.4962324620756	595.5329255874071	595.4962324626766	595.4962498833302	595.4947798518701	595.4947798518701	595.4947798518701	595.4947798518701	595.4966335704339	595.532170250005	595.4966335794986	595.4967310157474	595.4956725045549	595.5331683214506	595.4956725046495	595.495681064343	595.4949864582092
430	595.5307926705544	595.5623728495057	595.5307953408853	595.5322961295357	595.5288844779993	595.5629232613317	595.5288845943603	595.5291958102719	595.5270032028826	595.5641207962118	595.5270032031292	595.5270159203312	595.5259254847088	595.5496078215987	595.5259254847088	595.5259254858706	595.5258659029982	595.5258659029982	595.5258659029982	595.5258659029982	595.5390329818015	595.5617083894294	595.5396103039336	595.5471134650054	595.5361602756675	595.5619150524785	595.5362784513446	595.5415597275705	595.5321628376561	595.5623845336168	595.53216798934	595.5338089877624	595.5273168999997	595.5639844235252	595.5273169005993	595.5273343020835	595.5258659029982	595.5258659029982	595.5258659029982	595.5258659029982	595.5277176339396	595.5632162125913	595.5277176429959	595.5278149843375	595.5267575239129	595.5642145184659	595.5267575240059	595.5267660732386	595.5260723953056
431	595.5552966057882	595.5868492691914	595.5552992742782	595.5567989872039	595.5533897627344	595.5873943201171	595.5533898790018	595.5537008326777	595.5515101336466	595.5885954361547	595.5515101338926	595.5515228365707	595.5504338943088	595.5746936610641	595.5504338943088	595.5504338954645	595.5503741310878	595.5503741310878	595.5503741310878	595.5503741310878	595.5635324518997	595.586192777529	595.564109489665	595.571608628986	595.5606611419382	595.5863968778814	595.5607792535868	595.5660574391035	595.5566659105018	595.5868609786389	595.5566710588566	595.5583109254842	595.5518235182747	595.5884659422745	595.5518235188714	595.5518409013848	595.5503741310878	595.5503741310878	595.5503741310878	595.5503741310878	595.5522238812051	595.5876844892284	595.5522238902536	595.5523211375821	595.5512647178988	595.5886823514405	595.5512647179901	595.5512732568754	595.5505804963348
432	595.5732149228401	595.6047402232368	595.5732175895025	595.574716233999	595.5713094203105	595.6052798939589	595.5713095364849	595.5716202300734	595.5694314232825	595.6064834947131	595.5694314235279	595.5694441118316	595.5683566438073	595.5931491551179	595.5683566438073	595.5683566449593	595.5682967171952	595.5682967171952	595.5682967171952	595.5682967171952	595.5814463204551	595.6040916337103	595.582023074554	595.589518206556	595.578576403476	595.6042931973375	595.578694451334	595.583969560525	595.5745833698843	595.6047519493559	595.574588514927	595.5762272570131	595.5697444983664	595.6063604288952	595.5697444989619	595.5697618626955	595.5682967171952	595.5682967171952	595.5682967171952	595.5682967171952	595.5701444935946	595.6055672672069	595.5701445026345	595.570241656816	595.5691862681443	595.6065640541981	595.5691862682331	595.5691947968836	595.5685029432386
433	595.5845398845997	595.6160379723467	595.5845425494443	595.5860401325247	595.5826357139701	595.6165722486694	595.5826358300512	595.5829462656294	595.5807593354775	595.6177773172965	595.5807593357229	595.5807720098001	595.5796859975814	595.6049702280491	595.5796859975814	595.5796859987277	595.5796259245478	595.5796259245478	595.5796259245478	595.5796259245478	595.5927668492609	595.6153972172986	595.593343320329	595.6008344584579	595.5898983224065	595.6155962703109	595.5900163066976	595.5952883531738	595.5859074784705	595.6160497070194	595.5859126202239	595.5875502447287	595.5810721038788	595.6176602608166	595.581072104473	595.5810894496132	595.5796259245478	595.5796259245478	595.5796259245478	595.5796259245478	595.5814717346097	595.6168568152113	595.5814717436413	595.5815688055188	595.5805144384117	595.6178519391356	595.5805144384999	595.5805229570246	595.5798320000745
434	595.5892638524581	595.6207348755405	595.5892665154959	595.5907630438917	595.5873610054491	595.6212637480402	595.5873611214383	595.5876713010132	595.5854862324097	595.6224693402069	595.5854862326569	595.5854988926503	595.5844143184565	595.6101523216535	595.5844143184565	595.584414319598	595.584354114904	595.584354114904	595.584354114904	595.584354114904	595.5974863986187	595.6201018860872	595.5980625872212	595.6055497439511	595.5946192593613	595.6202984547053	595.5947371802927	595.6000061769008	595.5906305974329	595.6207466111687	595.5906357359138	595.5922722495052	595.5857986969038	595.6223579034652	595.5857986974966	595.5858160242228	595.584354114904	595.584354114904	595.584354114904	595.584354114904	595.5861979662425	595.6215454997314	595.5861979752638	595.5862949456528	595.5852415909523	595.6225384138052	595.5852415910397	595.5852500995427	595.5845600293824
435	595.587379300672	595.6188234045433	595.5873819619121	595.5888774420825	595.5854777693512	595.6193468682536	595.5854778852495	595.5857878107599	595.5836045891178	595.6205521072688	595.5836045893668	595.5836172354147	595.5825340820907	595.6086907321405	595.5825340820907	595.5825340832278	595.5824737629175	595.5824737629175	595.5824737629175	595.5824737629175	595.5955974417068	595.618198110715	595.5961733483448	595.6036565351778	595.5927316878476	595.6183922212389	595.5928495456099	595.5981155044353	595.5887452008174	595.6188351340211	595.5887503360384	595.5903857450999	595.5839167523957	595.6204459275085	595.5839167529891	595.5839340614764	595.5824737629175	595.5824737629175	595.5824737629175	595.5824737629175	595.5843156633479	595.6196257994691	595.5843156723599	595.5844125520484	595.5833602008754	595.6206159954938	595.5833602009644	595.5833686995475	595.5826795065552
436	595.578878828999	595.6102961564266	595.5788814884525	595.5803759265825	595.576978605774	595.6108142105412	595.5769787215822	595.5772883948994	595.5751070061292	595.6120182828324	595.575107006378	595.5751196386142	595.5740378895996	595.6005806478047	595.5740378895996	595.5740378907321	595.5739774687665	595.5739774687665	595.5739774687665	595.5739774687665	595.5870925772122	595.6096784873008	595.5876682023202	595.5951474297935	595.5842282068793	595.6098701660807	595.5843460016509	595.5896089340222	595.5802438881642	595.6103078731157	595.580249020144	595.5818833307737	595.5754188707972	595.6119184165591	595.57541887139	595.5754361618075	595.5739774687665	595.5739774687665	595.5739774687665	595.5739774687665	595.5758174262721	595.6110903180092	595.5758174352748	595.575914225028	595.57486286878	595.6120773240439	595.5748628688682	595.5748713576309	595.5741830324612
437	595.5637551737269	595.5951458646473	595.5637578314044	595.5652512334138	595.5618562513425	595.5956585122428	595.5618563670596	595.5621657899881	595.559986220488	595.5968606631852	595.5599862207355	595.5599988392916	595.558918478592	595.5858171822367	595.558918478592	595.5589184797194	595.5588579691808	595.5588579691808	595.5588579691808	595.5588579691808	595.5719645403617	595.5945357484804	595.572539884304	595.5800151620033	595.5691015520058	595.5947250218904	595.569219283946	595.5744792004479	595.5651193955522	595.5951575623442	595.5651245243066	595.5667577423192	595.560297789073	595.5967666875404	595.5602977896647	595.5603150621782	595.5588579691808	595.5588579691808	595.5588579691808	595.5588579691808	595.560695991881	595.5959317948916	595.5606960008763	595.560792701438	595.5597423317811	595.596915173071	595.5597423318679	595.5597508109074	595.5590633444771
438	595.5420012173649	595.573365408763	595.5420038732736	595.5434962448171	595.5401035888942	595.573872656531	595.5401037045237	595.5404128787993	595.5382351154492	595.5750721865618	595.5382351156969	595.5382477206988	595.5371687328604	595.5643954037344	595.5371687328604	595.5371687339837	595.5371081471285	595.5371081471285	595.5371081471285	595.5371081471285	595.5502062126064	595.5727627730945	595.5507812756857	595.5582526122464	595.5473446050021	595.5729496675094	595.5474622742569	595.5527191847361	595.5433646052827	595.5733770816707	595.5433697308238	595.5450018617606	595.5385463903983	595.5749837101088	595.5385463909909	595.53856364576	595.5371081471285	595.5371081471285	595.5371081471285	595.5371081471285	595.5389442432598	595.5741431153397	595.538944252246	595.5390408643322	595.5379914731993	595.5751224598255	595.5379914732852	595.5379999426943	595.5373133261874
439	595.513609997098	595.5449478228838	595.5136126512476	595.5151039977148	595.511713655944	595.5454496808848	595.5117137714851	595.5120226987817	595.5098467289351	595.5466459419029	595.5098467291818	595.5098593207533	595.50878169084	595.5363103613436	595.50878169084	595.5087816919607	595.5087210402746	595.5087210402746	595.5087210402746	595.5087210402746	595.5218106300879	595.5443525946621	595.5223854125395	595.5298528156549	595.5189504023311	595.5445371364362	595.5190680090309	595.524321922602	595.5149725543308	595.544959465604	595.5149776766741	595.5166087257984	595.5101577126165	595.5465626006716	595.5101577132094	595.510174950387	595.5087210402746	595.5087210402746	595.5087210402746	595.5087210402746	595.510555218156	595.5457173187486	595.510555227133	595.5106517514362	595.5096033310238	595.5466922538017	595.5096033311113	595.5096117909786	595.5089260158327
440	595.4785747121596	595.5098863030739	595.4785773645567	595.480067691082	595.4766796520482	595.5103827844939	595.4766797675004	595.4769884494276	595.4748142609044	595.5115751765103	595.4748142611512	595.4748268394098	595.4737505529897	595.5015571079352	595.4737505529897	595.4737505541067	595.4736898483479	595.4736898483479	595.4736898483479	595.4736898483479	595.4867709910052	595.5092984087512	595.4873454929975	595.4948089694376	595.4839121425114	595.5094806241891	595.4840296867734	595.4892806118228	595.4799364417288	595.5098979105704	595.479941560887	595.4815715331941	595.475124955608	595.5114966318347	595.4751249562008	595.4751421759387	595.4736898483479	595.4736898483479	595.4736898483479	595.4736898483479	595.4755221163617	595.5106476060914	595.4755221253304	595.475618562521	595.4745711052803	595.5116177842679	595.4745711053675	595.4745795557847	595.4738946136825
[truncated: 295 more rows]
[truncated: 271 more columns]
