# Supplementary material for: The Value of Reversible Carbon Storage in a Zero-Emissions World
Source: Environ Sci Technol. 2026 Jun 7;60(24):17281–90. doi: 10.1021/acs.est.6c00333 (PMC13296497; doi:10.1021/acs.est.6c00333)
Supplement: Supplementary file 1 [file es6c00333_si_001.zip › Net Carbon flow to permanent vs temporary_all.csv]

year	Hectares_Contracted	permanent_flow	temporary_flow	DACdiffusion	scenarios
2025	0	0	0	Buy Only	Buy Only ; 0% contract renewal; Constant contracted land area (25%); 10 y
2026	0	6656952.501	0	Buy Only	Buy Only ; 0% contract renewal; Constant contracted land area (25%); 10 y
2027	0	6331845.852	0	Buy Only	Buy Only ; 0% contract renewal; Constant contracted land area (25%); 10 y
2028	0	6022616.488	0	Buy Only	Buy Only ; 0% contract renewal; Constant contracted land area (25%); 10 y
2029	0	5728489.007	0	Buy Only	Buy Only ; 0% contract renewal; Constant contracted land area (25%); 10 y
2030	0	5448725.878	0	Buy Only	Buy Only ; 0% contract renewal; Constant contracted land area (25%); 10 y
2031	0	5182625.584	0	Buy Only	Buy Only ; 0% contract renewal; Constant contracted land area (25%); 10 y
2032	0	4929520.873	0	Buy Only	Buy Only ; 0% contract renewal; Constant contracted land area (25%); 10 y
2033	0	4688777.078	0	Buy Only	Buy Only ; 0% contract renewal; Constant contracted land area (25%); 10 y
2034	0	4459790.525	0	Buy Only	Buy Only ; 0% contract renewal; Constant contracted land area (25%); 10 y
2035	0	4241987.025	0	Buy Only	Buy Only ; 0% contract renewal; Constant contracted land area (25%); 10 y
2036	0	4034820.429	0	Buy Only	Buy Only ; 0% contract renewal; Constant contracted land area (25%); 10 y
2037	0	3837771.261	0	Buy Only	Buy Only ; 0% contract renewal; Constant contracted land area (25%); 10 y
2038	0	3650345.415	0	Buy Only	Buy Only ; 0% contract renewal; Constant contracted land area (25%); 10 y
2039	0	3472072.915	0	Buy Only	Buy Only ; 0% contract renewal; Constant contracted land area (25%); 10 y
2040	0	3302506.737	0	Buy Only	Buy Only ; 0% contract renewal; Constant contracted land area (25%); 10 y
2041	0	3141221.69	0	Buy Only	Buy Only ; 0% contract renewal; Constant contracted land area (25%); 10 y
2042	0	2987813.346	0	Buy Only	Buy Only ; 0% contract renewal; Constant contracted land area (25%); 10 y
2043	0	2841897.03	0	Buy Only	Buy Only ; 0% contract renewal; Constant contracted land area (25%); 10 y
2044	0	2703106.852	0	Buy Only	Buy Only ; 0% contract renewal; Constant contracted land area (25%); 10 y
2045	0	2571094.792	0	Buy Only	Buy Only ; 0% contract renewal; Constant contracted land area (25%); 10 y
2046	0	2445529.827	0	Buy Only	Buy Only ; 0% contract renewal; Constant contracted land area (25%); 10 y
2047	0	2326097.097	0	Buy Only	Buy Only ; 0% contract renewal; Constant contracted land area (25%); 10 y
2048	0	2212497.123	0	Buy Only	Buy Only ; 0% contract renewal; Constant contracted land area (25%); 10 y
2049	0	2104445.048	0	Buy Only	Buy Only ; 0% contract renewal; Constant contracted land area (25%); 10 y
2050	0	2001669.931	0	Buy Only	Buy Only ; 0% contract renewal; Constant contracted land area (25%); 10 y
2051	0	1903914.057	0	Buy Only	Buy Only ; 0% contract renewal; Constant contracted land area (25%); 10 y
2052	0	1810932.303	0	Buy Only	Buy Only ; 0% contract renewal; Constant contracted land area (25%); 10 y
2053	0	1722491.514	0	Buy Only	Buy Only ; 0% contract renewal; Constant contracted land area (25%); 10 y
2054	0	1638369.922	0	Buy Only	Buy Only ; 0% contract renewal; Constant contracted land area (25%); 10 y
2055	0	1558356.589	0	Buy Only	Buy Only ; 0% contract renewal; Constant contracted land area (25%); 10 y
2056	0	1482250.88	0	Buy Only	Buy Only ; 0% contract renewal; Constant contracted land area (25%); 10 y
2057	0	1409861.958	0	Buy Only	Buy Only ; 0% contract renewal; Constant contracted land area (25%); 10 y
2058	0	1341008.305	0	Buy Only	Buy Only ; 0% contract renewal; Constant contracted land area (25%); 10 y
2059	0	1275517.269	0	Buy Only	Buy Only ; 0% contract renewal; Constant contracted land area (25%); 10 y
2060	0	1213224.629	0	Buy Only	Buy Only ; 0% contract renewal; Constant contracted land area (25%); 10 y
2061	0	1153974.185	0	Buy Only	Buy Only ; 0% contract renewal; Constant contracted land area (25%); 10 y
2062	0	1097617.364	0	Buy Only	Buy Only ; 0% contract renewal; Constant contracted land area (25%); 10 y
2063	0	1044012.85	0	Buy Only	Buy Only ; 0% contract renewal; Constant contracted land area (25%); 10 y
2064	0	993026.2278	0	Buy Only	Buy Only ; 0% contract renewal; Constant contracted land area (25%); 10 y
2065	0	944529.6478	0	Buy Only	Buy Only ; 0% contract renewal; Constant contracted land area (25%); 10 y
2066	0	0	0	Buy Only	Buy Only ; 0% contract renewal; Constant contracted land area (25%); 10 y
2067	0	0	0	Buy Only	Buy Only ; 0% contract renewal; Constant contracted land area (25%); 10 y
2068	0	0	0	Buy Only	Buy Only ; 0% contract renewal; Constant contracted land area (25%); 10 y
2069	0	0	0	Buy Only	Buy Only ; 0% contract renewal; Constant contracted land area (25%); 10 y
2070	0	0	0	Buy Only	Buy Only ; 0% contract renewal; Constant contracted land area (25%); 10 y
2071	0	0	0	Buy Only	Buy Only ; 0% contract renewal; Constant contracted land area (25%); 10 y
2072	0	0	0	Buy Only	Buy Only ; 0% contract renewal; Constant contracted land area (25%); 10 y
2073	0	0	0	Buy Only	Buy Only ; 0% contract renewal; Constant contracted land area (25%); 10 y
2074	0	0	0	Buy Only	Buy Only ; 0% contract renewal; Constant contracted land area (25%); 10 y
2075	0	0	0	Buy Only	Buy Only ; 0% contract renewal; Constant contracted land area (25%); 10 y
2076	0	0	0	Buy Only	Buy Only ; 0% contract renewal; Constant contracted land area (25%); 10 y
2077	0	0	0	Buy Only	Buy Only ; 0% contract renewal; Constant contracted land area (25%); 10 y
2078	0	0	0	Buy Only	Buy Only ; 0% contract renewal; Constant contracted land area (25%); 10 y
2079	0	0	0	Buy Only	Buy Only ; 0% contract renewal; Constant contracted land area (25%); 10 y
2080	0	0	0	Buy Only	Buy Only ; 0% contract renewal; Constant contracted land area (25%); 10 y
2081	0	0	0	Buy Only	Buy Only ; 0% contract renewal; Constant contracted land area (25%); 10 y
2082	0	0	0	Buy Only	Buy Only ; 0% contract renewal; Constant contracted land area (25%); 10 y
2083	0	0	0	Buy Only	Buy Only ; 0% contract renewal; Constant contracted land area (25%); 10 y
2084	0	0	0	Buy Only	Buy Only ; 0% contract renewal; Constant contracted land area (25%); 10 y
2085	0	0	0	Buy Only	Buy Only ; 0% contract renewal; Constant contracted land area (25%); 10 y
2086	0	0	0	Buy Only	Buy Only ; 0% contract renewal; Constant contracted land area (25%); 10 y
2087	0	0	0	Buy Only	Buy Only ; 0% contract renewal; Constant contracted land area (25%); 10 y
2088	0	0	0	Buy Only	Buy Only ; 0% contract renewal; Constant contracted land area (25%); 10 y
2089	0	0	0	Buy Only	Buy Only ; 0% contract renewal; Constant contracted land area (25%); 10 y
2090	0	0	0	Buy Only	Buy Only ; 0% contract renewal; Constant contracted land area (25%); 10 y
2091	0	0	0	Buy Only	Buy Only ; 0% contract renewal; Constant contracted land area (25%); 10 y
2092	0	0	0	Buy Only	Buy Only ; 0% contract renewal; Constant contracted land area (25%); 10 y
2093	0	0	0	Buy Only	Buy Only ; 0% contract renewal; Constant contracted land area (25%); 10 y
2094	0	0	0	Buy Only	Buy Only ; 0% contract renewal; Constant contracted land area (25%); 10 y
2095	0	0	0	Buy Only	Buy Only ; 0% contract renewal; Constant contracted land area (25%); 10 y
2096	0	0	0	Buy Only	Buy Only ; 0% contract renewal; Constant contracted land area (25%); 10 y
2097	0	0	0	Buy Only	Buy Only ; 0% contract renewal; Constant contracted land area (25%); 10 y
2098	0	0	0	Buy Only	Buy Only ; 0% contract renewal; Constant contracted land area (25%); 10 y
2099	0	0	0	Buy Only	Buy Only ; 0% contract renewal; Constant contracted land area (25%); 10 y
2100	0	0	0	Buy Only	Buy Only ; 0% contract renewal; Constant contracted land area (25%); 10 y
2101	0	0	0	Buy Only	Buy Only ; 0% contract renewal; Constant contracted land area (25%); 10 y
2102	0	0	0	Buy Only	Buy Only ; 0% contract renewal; Constant contracted land area (25%); 10 y
2103	0	0	0	Buy Only	Buy Only ; 0% contract renewal; Constant contracted land area (25%); 10 y
2104	0	0	0	Buy Only	Buy Only ; 0% contract renewal; Constant contracted land area (25%); 10 y
2105	0	0	0	Buy Only	Buy Only ; 0% contract renewal; Constant contracted land area (25%); 10 y
2106	0	0	0	Buy Only	Buy Only ; 0% contract renewal; Constant contracted land area (25%); 10 y
2107	0	0	0	Buy Only	Buy Only ; 0% contract renewal; Constant contracted land area (25%); 10 y
2108	0	0	0	Buy Only	Buy Only ; 0% contract renewal; Constant contracted land area (25%); 10 y
2109	0	0	0	Buy Only	Buy Only ; 0% contract renewal; Constant contracted land area (25%); 10 y
2110	0	0	0	Buy Only	Buy Only ; 0% contract renewal; Constant contracted land area (25%); 10 y
2111	0	0	0	Buy Only	Buy Only ; 0% contract renewal; Constant contracted land area (25%); 10 y
2112	0	0	0	Buy Only	Buy Only ; 0% contract renewal; Constant contracted land area (25%); 10 y
2113	0	0	0	Buy Only	Buy Only ; 0% contract renewal; Constant contracted land area (25%); 10 y
2114	0	0	0	Buy Only	Buy Only ; 0% contract renewal; Constant contracted land area (25%); 10 y
2115	0	0	0	Buy Only	Buy Only ; 0% contract renewal; Constant contracted land area (25%); 10 y
2116	0	0	0	Buy Only	Buy Only ; 0% contract renewal; Constant contracted land area (25%); 10 y
2117	0	0	0	Buy Only	Buy Only ; 0% contract renewal; Constant contracted land area (25%); 10 y
2118	0	0	0	Buy Only	Buy Only ; 0% contract renewal; Constant contracted land area (25%); 10 y
2119	0	0	0	Buy Only	Buy Only ; 0% contract renewal; Constant contracted land area (25%); 10 y
2120	0	0	0	Buy Only	Buy Only ; 0% contract renewal; Constant contracted land area (25%); 10 y
2121	0	0	0	Buy Only	Buy Only ; 0% contract renewal; Constant contracted land area (25%); 10 y
2122	0	0	0	Buy Only	Buy Only ; 0% contract renewal; Constant contracted land area (25%); 10 y
2123	0	0	0	Buy Only	Buy Only ; 0% contract renewal; Constant contracted land area (25%); 10 y
2124	0	0	0	Buy Only	Buy Only ; 0% contract renewal; Constant contracted land area (25%); 10 y
2125	0	0	0	Buy Only	Buy Only ; 0% contract renewal; Constant contracted land area (25%); 10 y
2126	0	0	0	Buy Only	Buy Only ; 0% contract renewal; Constant contracted land area (25%); 10 y
2127	0	0	0	Buy Only	Buy Only ; 0% contract renewal; Constant contracted land area (25%); 10 y
2128	0	0	0	Buy Only	Buy Only ; 0% contract renewal; Constant contracted land area (25%); 10 y
2129	0	0	0	Buy Only	Buy Only ; 0% contract renewal; Constant contracted land area (25%); 10 y
2130	0	0	0	Buy Only	Buy Only ; 0% contract renewal; Constant contracted land area (25%); 10 y
2131	0	0	0	Buy Only	Buy Only ; 0% contract renewal; Constant contracted land area (25%); 10 y
2132	0	0	0	Buy Only	Buy Only ; 0% contract renewal; Constant contracted land area (25%); 10 y
2133	0	0	0	Buy Only	Buy Only ; 0% contract renewal; Constant contracted land area (25%); 10 y
2134	0	0	0	Buy Only	Buy Only ; 0% contract renewal; Constant contracted land area (25%); 10 y
2135	0	0	0	Buy Only	Buy Only ; 0% contract renewal; Constant contracted land area (25%); 10 y
2136	0	0	0	Buy Only	Buy Only ; 0% contract renewal; Constant contracted land area (25%); 10 y
2137	0	0	0	Buy Only	Buy Only ; 0% contract renewal; Constant contracted land area (25%); 10 y
2138	0	0	0	Buy Only	Buy Only ; 0% contract renewal; Constant contracted land area (25%); 10 y
2139	0	0	0	Buy Only	Buy Only ; 0% contract renewal; Constant contracted land area (25%); 10 y
2140	0	0	0	Buy Only	Buy Only ; 0% contract renewal; Constant contracted land area (25%); 10 y
2141	0	0	0	Buy Only	Buy Only ; 0% contract renewal; Constant contracted land area (25%); 10 y
2142	0	0	0	Buy Only	Buy Only ; 0% contract renewal; Constant contracted land area (25%); 10 y
2143	0	0	0	Buy Only	Buy Only ; 0% contract renewal; Constant contracted land area (25%); 10 y
2144	0	0	0	Buy Only	Buy Only ; 0% contract renewal; Constant contracted land area (25%); 10 y
2145	0	0	0	Buy Only	Buy Only ; 0% contract renewal; Constant contracted land area (25%); 10 y
2146	0	0	0	Buy Only	Buy Only ; 0% contract renewal; Constant contracted land area (25%); 10 y
2147	0	0	0	Buy Only	Buy Only ; 0% contract renewal; Constant contracted land area (25%); 10 y
2148	0	0	0	Buy Only	Buy Only ; 0% contract renewal; Constant contracted land area (25%); 10 y
2149	0	0	0	Buy Only	Buy Only ; 0% contract renewal; Constant contracted land area (25%); 10 y
2150	0	0	0	Buy Only	Buy Only ; 0% contract renewal; Constant contracted land area (25%); 10 y
2151	0	0	0	Buy Only	Buy Only ; 0% contract renewal; Constant contracted land area (25%); 10 y
2152	0	0	0	Buy Only	Buy Only ; 0% contract renewal; Constant contracted land area (25%); 10 y
2153	0	0	0	Buy Only	Buy Only ; 0% contract renewal; Constant contracted land area (25%); 10 y
2154	0	0	0	Buy Only	Buy Only ; 0% contract renewal; Constant contracted land area (25%); 10 y
2155	0	0	0	Buy Only	Buy Only ; 0% contract renewal; Constant contracted land area (25%); 10 y
2156	0	0	0	Buy Only	Buy Only ; 0% contract renewal; Constant contracted land area (25%); 10 y
2157	0	0	0	Buy Only	Buy Only ; 0% contract renewal; Constant contracted land area (25%); 10 y
2158	0	0	0	Buy Only	Buy Only ; 0% contract renewal; Constant contracted land area (25%); 10 y
2159	0	0	0	Buy Only	Buy Only ; 0% contract renewal; Constant contracted land area (25%); 10 y
2160	0	0	0	Buy Only	Buy Only ; 0% contract renewal; Constant contracted land area (25%); 10 y
2161	0	0	0	Buy Only	Buy Only ; 0% contract renewal; Constant contracted land area (25%); 10 y
2162	0	0	0	Buy Only	Buy Only ; 0% contract renewal; Constant contracted land area (25%); 10 y
2163	0	0	0	Buy Only	Buy Only ; 0% contract renewal; Constant contracted land area (25%); 10 y
2164	0	0	0	Buy Only	Buy Only ; 0% contract renewal; Constant contracted land area (25%); 10 y
2165	0	0	0	Buy Only	Buy Only ; 0% contract renewal; Constant contracted land area (25%); 10 y
2166	0	0	0	Buy Only	Buy Only ; 0% contract renewal; Constant contracted land area (25%); 10 y
2167	0	0	0	Buy Only	Buy Only ; 0% contract renewal; Constant contracted land area (25%); 10 y
2168	0	0	0	Buy Only	Buy Only ; 0% contract renewal; Constant contracted land area (25%); 10 y
2169	0	0	0	Buy Only	Buy Only ; 0% contract renewal; Constant contracted land area (25%); 10 y
2170	0	0	0	Buy Only	Buy Only ; 0% contract renewal; Constant contracted land area (25%); 10 y
2171	0	0	0	Buy Only	Buy Only ; 0% contract renewal; Constant contracted land area (25%); 10 y
2172	0	0	0	Buy Only	Buy Only ; 0% contract renewal; Constant contracted land area (25%); 10 y
2173	0	0	0	Buy Only	Buy Only ; 0% contract renewal; Constant contracted land area (25%); 10 y
2174	0	0	0	Buy Only	Buy Only ; 0% contract renewal; Constant contracted land area (25%); 10 y
2175	0	0	0	Buy Only	Buy Only ; 0% contract renewal; Constant contracted land area (25%); 10 y
2176	0	0	0	Buy Only	Buy Only ; 0% contract renewal; Constant contracted land area (25%); 10 y
2177	0	0	0	Buy Only	Buy Only ; 0% contract renewal; Constant contracted land area (25%); 10 y
2178	0	0	0	Buy Only	Buy Only ; 0% contract renewal; Constant contracted land area (25%); 10 y
2179	0	0	0	Buy Only	Buy Only ; 0% contract renewal; Constant contracted land area (25%); 10 y
2180	0	0	0	Buy Only	Buy Only ; 0% contract renewal; Constant contracted land area (25%); 10 y
2181	0	0	0	Buy Only	Buy Only ; 0% contract renewal; Constant contracted land area (25%); 10 y
2182	0	0	0	Buy Only	Buy Only ; 0% contract renewal; Constant contracted land area (25%); 10 y
2183	0	0	0	Buy Only	Buy Only ; 0% contract renewal; Constant contracted land area (25%); 10 y
2184	0	0	0	Buy Only	Buy Only ; 0% contract renewal; Constant contracted land area (25%); 10 y
2185	0	0	0	Buy Only	Buy Only ; 0% contract renewal; Constant contracted land area (25%); 10 y
2186	0	0	0	Buy Only	Buy Only ; 0% contract renewal; Constant contracted land area (25%); 10 y
2187	0	0	0	Buy Only	Buy Only ; 0% contract renewal; Constant contracted land area (25%); 10 y
2188	0	0	0	Buy Only	Buy Only ; 0% contract renewal; Constant contracted land area (25%); 10 y
2189	0	0	0	Buy Only	Buy Only ; 0% contract renewal; Constant contracted land area (25%); 10 y
2190	0	0	0	Buy Only	Buy Only ; 0% contract renewal; Constant contracted land area (25%); 10 y
2191	0	0	0	Buy Only	Buy Only ; 0% contract renewal; Constant contracted land area (25%); 10 y
2192	0	0	0	Buy Only	Buy Only ; 0% contract renewal; Constant contracted land area (25%); 10 y
2193	0	0	0	Buy Only	Buy Only ; 0% contract renewal; Constant contracted land area (25%); 10 y
2194	0	0	0	Buy Only	Buy Only ; 0% contract renewal; Constant contracted land area (25%); 10 y
2195	0	0	0	Buy Only	Buy Only ; 0% contract renewal; Constant contracted land area (25%); 10 y
2196	0	0	0	Buy Only	Buy Only ; 0% contract renewal; Constant contracted land area (25%); 10 y
2197	0	0	0	Buy Only	Buy Only ; 0% contract renewal; Constant contracted land area (25%); 10 y
2198	0	0	0	Buy Only	Buy Only ; 0% contract renewal; Constant contracted land area (25%); 10 y
2199	0	0	0	Buy Only	Buy Only ; 0% contract renewal; Constant contracted land area (25%); 10 y
2200	0	0	0	Buy Only	Buy Only ; 0% contract renewal; Constant contracted land area (25%); 10 y
2201	0	0	0	Buy Only	Buy Only ; 0% contract renewal; Constant contracted land area (25%); 10 y
2202	0	0	0	Buy Only	Buy Only ; 0% contract renewal; Constant contracted land area (25%); 10 y
2203	0	0	0	Buy Only	Buy Only ; 0% contract renewal; Constant contracted land area (25%); 10 y
2204	0	0	0	Buy Only	Buy Only ; 0% contract renewal; Constant contracted land area (25%); 10 y
2205	0	0	0	Buy Only	Buy Only ; 0% contract renewal; Constant contracted land area (25%); 10 y
2206	0	0	0	Buy Only	Buy Only ; 0% contract renewal; Constant contracted land area (25%); 10 y
2207	0	0	0	Buy Only	Buy Only ; 0% contract renewal; Constant contracted land area (25%); 10 y
2208	0	0	0	Buy Only	Buy Only ; 0% contract renewal; Constant contracted land area (25%); 10 y
2209	0	0	0	Buy Only	Buy Only ; 0% contract renewal; Constant contracted land area (25%); 10 y
2210	0	0	0	Buy Only	Buy Only ; 0% contract renewal; Constant contracted land area (25%); 10 y
2211	0	0	0	Buy Only	Buy Only ; 0% contract renewal; Constant contracted land area (25%); 10 y
2212	0	0	0	Buy Only	Buy Only ; 0% contract renewal; Constant contracted land area (25%); 10 y
2213	0	0	0	Buy Only	Buy Only ; 0% contract renewal; Constant contracted land area (25%); 10 y
2214	0	0	0	Buy Only	Buy Only ; 0% contract renewal; Constant contracted land area (25%); 10 y
2215	0	0	0	Buy Only	Buy Only ; 0% contract renewal; Constant contracted land area (25%); 10 y
2216	0	0	0	Buy Only	Buy Only ; 0% contract renewal; Constant contracted land area (25%); 10 y
2217	0	0	0	Buy Only	Buy Only ; 0% contract renewal; Constant contracted land area (25%); 10 y
2218	0	0	0	Buy Only	Buy Only ; 0% contract renewal; Constant contracted land area (25%); 10 y
2219	0	0	0	Buy Only	Buy Only ; 0% contract renewal; Constant contracted land area (25%); 10 y
2220	0	0	0	Buy Only	Buy Only ; 0% contract renewal; Constant contracted land area (25%); 10 y
2221	0	0	0	Buy Only	Buy Only ; 0% contract renewal; Constant contracted land area (25%); 10 y
2222	0	0	0	Buy Only	Buy Only ; 0% contract renewal; Constant contracted land area (25%); 10 y
2223	0	0	0	Buy Only	Buy Only ; 0% contract renewal; Constant contracted land area (25%); 10 y
2224	0	0	0	Buy Only	Buy Only ; 0% contract renewal; Constant contracted land area (25%); 10 y
2225	0	0	0	Buy Only	Buy Only ; 0% contract renewal; Constant contracted land area (25%); 10 y
2226	0	0	0	Buy Only	Buy Only ; 0% contract renewal; Constant contracted land area (25%); 10 y
2227	0	0	0	Buy Only	Buy Only ; 0% contract renewal; Constant contracted land area (25%); 10 y
2228	0	0	0	Buy Only	Buy Only ; 0% contract renewal; Constant contracted land area (25%); 10 y
2229	0	0	0	Buy Only	Buy Only ; 0% contract renewal; Constant contracted land area (25%); 10 y
2230	0	0	0	Buy Only	Buy Only ; 0% contract renewal; Constant contracted land area (25%); 10 y
2231	0	0	0	Buy Only	Buy Only ; 0% contract renewal; Constant contracted land area (25%); 10 y
2232	0	0	0	Buy Only	Buy Only ; 0% contract renewal; Constant contracted land area (25%); 10 y
2233	0	0	0	Buy Only	Buy Only ; 0% contract renewal; Constant contracted land area (25%); 10 y
2234	0	0	0	Buy Only	Buy Only ; 0% contract renewal; Constant contracted land area (25%); 10 y
2235	0	0	0	Buy Only	Buy Only ; 0% contract renewal; Constant contracted land area (25%); 10 y
2236	0	0	0	Buy Only	Buy Only ; 0% contract renewal; Constant contracted land area (25%); 10 y
2237	0	0	0	Buy Only	Buy Only ; 0% contract renewal; Constant contracted land area (25%); 10 y
2238	0	0	0	Buy Only	Buy Only ; 0% contract renewal; Constant contracted land area (25%); 10 y
2239	0	0	0	Buy Only	Buy Only ; 0% contract renewal; Constant contracted land area (25%); 10 y
2240	0	0	0	Buy Only	Buy Only ; 0% contract renewal; Constant contracted land area (25%); 10 y
2241	0	0	0	Buy Only	Buy Only ; 0% contract renewal; Constant contracted land area (25%); 10 y
2242	0	0	0	Buy Only	Buy Only ; 0% contract renewal; Constant contracted land area (25%); 10 y
2243	0	0	0	Buy Only	Buy Only ; 0% contract renewal; Constant contracted land area (25%); 10 y
2244	0	0	0	Buy Only	Buy Only ; 0% contract renewal; Constant contracted land area (25%); 10 y
2245	0	0	0	Buy Only	Buy Only ; 0% contract renewal; Constant contracted land area (25%); 10 y
2246	0	0	0	Buy Only	Buy Only ; 0% contract renewal; Constant contracted land area (25%); 10 y
2247	0	0	0	Buy Only	Buy Only ; 0% contract renewal; Constant contracted land area (25%); 10 y
2248	0	0	0	Buy Only	Buy Only ; 0% contract renewal; Constant contracted land area (25%); 10 y
2249	0	0	0	Buy Only	Buy Only ; 0% contract renewal; Constant contracted land area (25%); 10 y
2250	0	0	0	Buy Only	Buy Only ; 0% contract renewal; Constant contracted land area (25%); 10 y
2251	0	0	0	Buy Only	Buy Only ; 0% contract renewal; Constant contracted land area (25%); 10 y
2252	0	0	0	Buy Only	Buy Only ; 0% contract renewal; Constant contracted land area (25%); 10 y
2253	0	0	0	Buy Only	Buy Only ; 0% contract renewal; Constant contracted land area (25%); 10 y
2254	0	0	0	Buy Only	Buy Only ; 0% contract renewal; Constant contracted land area (25%); 10 y
2255	0	0	0	Buy Only	Buy Only ; 0% contract renewal; Constant contracted land area (25%); 10 y
2256	0	0	0	Buy Only	Buy Only ; 0% contract renewal; Constant contracted land area (25%); 10 y
2257	0	0	0	Buy Only	Buy Only ; 0% contract renewal; Constant contracted land area (25%); 10 y
2258	0	0	0	Buy Only	Buy Only ; 0% contract renewal; Constant contracted land area (25%); 10 y
2259	0	0	0	Buy Only	Buy Only ; 0% contract renewal; Constant contracted land area (25%); 10 y
2260	0	0	0	Buy Only	Buy Only ; 0% contract renewal; Constant contracted land area (25%); 10 y
2261	0	0	0	Buy Only	Buy Only ; 0% contract renewal; Constant contracted land area (25%); 10 y
2262	0	0	0	Buy Only	Buy Only ; 0% contract renewal; Constant contracted land area (25%); 10 y
2263	0	0	0	Buy Only	Buy Only ; 0% contract renewal; Constant contracted land area (25%); 10 y
2264	0	0	0	Buy Only	Buy Only ; 0% contract renewal; Constant contracted land area (25%); 10 y
2265	0	0	0	Buy Only	Buy Only ; 0% contract renewal; Constant contracted land area (25%); 10 y
2266	0	0	0	Buy Only	Buy Only ; 0% contract renewal; Constant contracted land area (25%); 10 y
2267	0	0	0	Buy Only	Buy Only ; 0% contract renewal; Constant contracted land area (25%); 10 y
2268	0	0	0	Buy Only	Buy Only ; 0% contract renewal; Constant contracted land area (25%); 10 y
2269	0	0	0	Buy Only	Buy Only ; 0% contract renewal; Constant contracted land area (25%); 10 y
2270	0	0	0	Buy Only	Buy Only ; 0% contract renewal; Constant contracted land area (25%); 10 y
2271	0	0	0	Buy Only	Buy Only ; 0% contract renewal; Constant contracted land area (25%); 10 y
2272	0	0	0	Buy Only	Buy Only ; 0% contract renewal; Constant contracted land area (25%); 10 y
2273	0	0	0	Buy Only	Buy Only ; 0% contract renewal; Constant contracted land area (25%); 10 y
2274	0	0	0	Buy Only	Buy Only ; 0% contract renewal; Constant contracted land area (25%); 10 y
2275	0	0	0	Buy Only	Buy Only ; 0% contract renewal; Constant contracted land area (25%); 10 y
2276	0	0	0	Buy Only	Buy Only ; 0% contract renewal; Constant contracted land area (25%); 10 y
2277	0	0	0	Buy Only	Buy Only ; 0% contract renewal; Constant contracted land area (25%); 10 y
2278	0	0	0	Buy Only	Buy Only ; 0% contract renewal; Constant contracted land area (25%); 10 y
2279	0	0	0	Buy Only	Buy Only ; 0% contract renewal; Constant contracted land area (25%); 10 y
2280	0	0	0	Buy Only	Buy Only ; 0% contract renewal; Constant contracted land area (25%); 10 y
2281	0	0	0	Buy Only	Buy Only ; 0% contract renewal; Constant contracted land area (25%); 10 y
2282	0	0	0	Buy Only	Buy Only ; 0% contract renewal; Constant contracted land area (25%); 10 y
2283	0	0	0	Buy Only	Buy Only ; 0% contract renewal; Constant contracted land area (25%); 10 y
2284	0	0	0	Buy Only	Buy Only ; 0% contract renewal; Constant contracted land area (25%); 10 y
2285	0	0	0	Buy Only	Buy Only ; 0% contract renewal; Constant contracted land area (25%); 10 y
2286	0	0	0	Buy Only	Buy Only ; 0% contract renewal; Constant contracted land area (25%); 10 y
2287	0	0	0	Buy Only	Buy Only ; 0% contract renewal; Constant contracted land area (25%); 10 y
2288	0	0	0	Buy Only	Buy Only ; 0% contract renewal; Constant contracted land area (25%); 10 y
2289	0	0	0	Buy Only	Buy Only ; 0% contract renewal; Constant contracted land area (25%); 10 y
2290	0	0	0	Buy Only	Buy Only ; 0% contract renewal; Constant contracted land area (25%); 10 y
2291	0	0	0	Buy Only	Buy Only ; 0% contract renewal; Constant contracted land area (25%); 10 y
2292	0	0	0	Buy Only	Buy Only ; 0% contract renewal; Constant contracted land area (25%); 10 y
2293	0	0	0	Buy Only	Buy Only ; 0% contract renewal; Constant contracted land area (25%); 10 y
2294	0	0	0	Buy Only	Buy Only ; 0% contract renewal; Constant contracted land area (25%); 10 y
2295	0	0	0	Buy Only	Buy Only ; 0% contract renewal; Constant contracted land area (25%); 10 y
2296	0	0	0	Buy Only	Buy Only ; 0% contract renewal; Constant contracted land area (25%); 10 y
2297	0	0	0	Buy Only	Buy Only ; 0% contract renewal; Constant contracted land area (25%); 10 y
2298	0	0	0	Buy Only	Buy Only ; 0% contract renewal; Constant contracted land area (25%); 10 y
2299	0	0	0	Buy Only	Buy Only ; 0% contract renewal; Constant contracted land area (25%); 10 y
2300	0	0	0	Buy Only	Buy Only ; 0% contract renewal; Constant contracted land area (25%); 10 y
2301	0	0	0	Buy Only	Buy Only ; 0% contract renewal; Constant contracted land area (25%); 10 y
2302	0	0	0	Buy Only	Buy Only ; 0% contract renewal; Constant contracted land area (25%); 10 y
2303	0	0	0	Buy Only	Buy Only ; 0% contract renewal; Constant contracted land area (25%); 10 y
2304	0	0	0	Buy Only	Buy Only ; 0% contract renewal; Constant contracted land area (25%); 10 y
2305	0	0	0	Buy Only	Buy Only ; 0% contract renewal; Constant contracted land area (25%); 10 y
2306	0	0	0	Buy Only	Buy Only ; 0% contract renewal; Constant contracted land area (25%); 10 y
2307	0	0	0	Buy Only	Buy Only ; 0% contract renewal; Constant contracted land area (25%); 10 y
2308	0	0	0	Buy Only	Buy Only ; 0% contract renewal; Constant contracted land area (25%); 10 y
2309	0	0	0	Buy Only	Buy Only ; 0% contract renewal; Constant contracted land area (25%); 10 y
2310	0	0	0	Buy Only	Buy Only ; 0% contract renewal; Constant contracted land area (25%); 10 y
2311	0	0	0	Buy Only	Buy Only ; 0% contract renewal; Constant contracted land area (25%); 10 y
2312	0	0	0	Buy Only	Buy Only ; 0% contract renewal; Constant contracted land area (25%); 10 y
2313	0	0	0	Buy Only	Buy Only ; 0% contract renewal; Constant contracted land area (25%); 10 y
2314	0	0	0	Buy Only	Buy Only ; 0% contract renewal; Constant contracted land area (25%); 10 y
2315	0	0	0	Buy Only	Buy Only ; 0% contract renewal; Constant contracted land area (25%); 10 y
2316	0	0	0	Buy Only	Buy Only ; 0% contract renewal; Constant contracted land area (25%); 10 y
2317	0	0	0	Buy Only	Buy Only ; 0% contract renewal; Constant contracted land area (25%); 10 y
2318	0	0	0	Buy Only	Buy Only ; 0% contract renewal; Constant contracted land area (25%); 10 y
2319	0	0	0	Buy Only	Buy Only ; 0% contract renewal; Constant contracted land area (25%); 10 y
2320	0	0	0	Buy Only	Buy Only ; 0% contract renewal; Constant contracted land area (25%); 10 y
2321	0	0	0	Buy Only	Buy Only ; 0% contract renewal; Constant contracted land area (25%); 10 y
2322	0	0	0	Buy Only	Buy Only ; 0% contract renewal; Constant contracted land area (25%); 10 y
2323	0	0	0	Buy Only	Buy Only ; 0% contract renewal; Constant contracted land area (25%); 10 y
2324	0	0	0	Buy Only	Buy Only ; 0% contract renewal; Constant contracted land area (25%); 10 y
2325	0	0	0	Buy Only	Buy Only ; 0% contract renewal; Constant contracted land area (25%); 10 y
2326	0	0	0	Buy Only	Buy Only ; 0% contract renewal; Constant contracted land area (25%); 10 y
2327	0	0	0	Buy Only	Buy Only ; 0% contract renewal; Constant contracted land area (25%); 10 y
2328	0	0	0	Buy Only	Buy Only ; 0% contract renewal; Constant contracted land area (25%); 10 y
2329	0	0	0	Buy Only	Buy Only ; 0% contract renewal; Constant contracted land area (25%); 10 y
2330	0	0	0	Buy Only	Buy Only ; 0% contract renewal; Constant contracted land area (25%); 10 y
2331	0	0	0	Buy Only	Buy Only ; 0% contract renewal; Constant contracted land area (25%); 10 y
2332	0	0	0	Buy Only	Buy Only ; 0% contract renewal; Constant contracted land area (25%); 10 y
2333	0	0	0	Buy Only	Buy Only ; 0% contract renewal; Constant contracted land area (25%); 10 y
2334	0	0	0	Buy Only	Buy Only ; 0% contract renewal; Constant contracted land area (25%); 10 y
2335	0	0	0	Buy Only	Buy Only ; 0% contract renewal; Constant contracted land area (25%); 10 y
2336	0	0	0	Buy Only	Buy Only ; 0% contract renewal; Constant contracted land area (25%); 10 y
2337	0	0	0	Buy Only	Buy Only ; 0% contract renewal; Constant contracted land area (25%); 10 y
2338	0	0	0	Buy Only	Buy Only ; 0% contract renewal; Constant contracted land area (25%); 10 y
2339	0	0	0	Buy Only	Buy Only ; 0% contract renewal; Constant contracted land area (25%); 10 y
2340	0	0	0	Buy Only	Buy Only ; 0% contract renewal; Constant contracted land area (25%); 10 y
2341	0	0	0	Buy Only	Buy Only ; 0% contract renewal; Constant contracted land area (25%); 10 y
2342	0	0	0	Buy Only	Buy Only ; 0% contract renewal; Constant contracted land area (25%); 10 y
2343	0	0	0	Buy Only	Buy Only ; 0% contract renewal; Constant contracted land area (25%); 10 y
2344	0	0	0	Buy Only	Buy Only ; 0% contract renewal; Constant contracted land area (25%); 10 y
2345	0	0	0	Buy Only	Buy Only ; 0% contract renewal; Constant contracted land area (25%); 10 y
2346	0	0	0	Buy Only	Buy Only ; 0% contract renewal; Constant contracted land area (25%); 10 y
2347	0	0	0	Buy Only	Buy Only ; 0% contract renewal; Constant contracted land area (25%); 10 y
2348	0	0	0	Buy Only	Buy Only ; 0% contract renewal; Constant contracted land area (25%); 10 y
2349	0	0	0	Buy Only	Buy Only ; 0% contract renewal; Constant contracted land area (25%); 10 y
2350	0	0	0	Buy Only	Buy Only ; 0% contract renewal; Constant contracted land area (25%); 10 y
2351	0	0	0	Buy Only	Buy Only ; 0% contract renewal; Constant contracted land area (25%); 10 y
2352	0	0	0	Buy Only	Buy Only ; 0% contract renewal; Constant contracted land area (25%); 10 y
2353	0	0	0	Buy Only	Buy Only ; 0% contract renewal; Constant contracted land area (25%); 10 y
2354	0	0	0	Buy Only	Buy Only ; 0% contract renewal; Constant contracted land area (25%); 10 y
2355	0	0	0	Buy Only	Buy Only ; 0% contract renewal; Constant contracted land area (25%); 10 y
2356	0	0	0	Buy Only	Buy Only ; 0% contract renewal; Constant contracted land area (25%); 10 y
2357	0	0	0	Buy Only	Buy Only ; 0% contract renewal; Constant contracted land area (25%); 10 y
2358	0	0	0	Buy Only	Buy Only ; 0% contract renewal; Constant contracted land area (25%); 10 y
2359	0	0	0	Buy Only	Buy Only ; 0% contract renewal; Constant contracted land area (25%); 10 y
2360	0	0	0	Buy Only	Buy Only ; 0% contract renewal; Constant contracted land area (25%); 10 y
2361	0	0	0	Buy Only	Buy Only ; 0% contract renewal; Constant contracted land area (25%); 10 y
2362	0	0	0	Buy Only	Buy Only ; 0% contract renewal; Constant contracted land area (25%); 10 y
2363	0	0	0	Buy Only	Buy Only ; 0% contract renewal; Constant contracted land area (25%); 10 y
2364	0	0	0	Buy Only	Buy Only ; 0% contract renewal; Constant contracted land area (25%); 10 y
2365	0	0	0	Buy Only	Buy Only ; 0% contract renewal; Constant contracted land area (25%); 10 y
2366	0	0	0	Buy Only	Buy Only ; 0% contract renewal; Constant contracted land area (25%); 10 y
2367	0	0	0	Buy Only	Buy Only ; 0% contract renewal; Constant contracted land area (25%); 10 y
2368	0	0	0	Buy Only	Buy Only ; 0% contract renewal; Constant contracted land area (25%); 10 y
2369	0	0	0	Buy Only	Buy Only ; 0% contract renewal; Constant contracted land area (25%); 10 y
2370	0	0	0	Buy Only	Buy Only ; 0% contract renewal; Constant contracted land area (25%); 10 y
2371	0	0	0	Buy Only	Buy Only ; 0% contract renewal; Constant contracted land area (25%); 10 y
2372	0	0	0	Buy Only	Buy Only ; 0% contract renewal; Constant contracted land area (25%); 10 y
2373	0	0	0	Buy Only	Buy Only ; 0% contract renewal; Constant contracted land area (25%); 10 y
2374	0	0	0	Buy Only	Buy Only ; 0% contract renewal; Constant contracted land area (25%); 10 y
2375	0	0	0	Buy Only	Buy Only ; 0% contract renewal; Constant contracted land area (25%); 10 y
2376	0	0	0	Buy Only	Buy Only ; 0% contract renewal; Constant contracted land area (25%); 10 y
2377	0	0	0	Buy Only	Buy Only ; 0% contract renewal; Constant contracted land area (25%); 10 y
2378	0	0	0	Buy Only	Buy Only ; 0% contract renewal; Constant contracted land area (25%); 10 y
2379	0	0	0	Buy Only	Buy Only ; 0% contract renewal; Constant contracted land area (25%); 10 y
2380	0	0	0	Buy Only	Buy Only ; 0% contract renewal; Constant contracted land area (25%); 10 y
2381	0	0	0	Buy Only	Buy Only ; 0% contract renewal; Constant contracted land area (25%); 10 y
2382	0	0	0	Buy Only	Buy Only ; 0% contract renewal; Constant contracted land area (25%); 10 y
2383	0	0	0	Buy Only	Buy Only ; 0% contract renewal; Constant contracted land area (25%); 10 y
2384	0	0	0	Buy Only	Buy Only ; 0% contract renewal; Constant contracted land area (25%); 10 y
2385	0	0	0	Buy Only	Buy Only ; 0% contract renewal; Constant contracted land area (25%); 10 y
2386	0	0	0	Buy Only	Buy Only ; 0% contract renewal; Constant contracted land area (25%); 10 y
2387	0	0	0	Buy Only	Buy Only ; 0% contract renewal; Constant contracted land area (25%); 10 y
2388	0	0	0	Buy Only	Buy Only ; 0% contract renewal; Constant contracted land area (25%); 10 y
2389	0	0	0	Buy Only	Buy Only ; 0% contract renewal; Constant contracted land area (25%); 10 y
2390	0	0	0	Buy Only	Buy Only ; 0% contract renewal; Constant contracted land area (25%); 10 y
2391	0	0	0	Buy Only	Buy Only ; 0% contract renewal; Constant contracted land area (25%); 10 y
2392	0	0	0	Buy Only	Buy Only ; 0% contract renewal; Constant contracted land area (25%); 10 y
2393	0	0	0	Buy Only	Buy Only ; 0% contract renewal; Constant contracted land area (25%); 10 y
2394	0	0	0	Buy Only	Buy Only ; 0% contract renewal; Constant contracted land area (25%); 10 y
2395	0	0	0	Buy Only	Buy Only ; 0% contract renewal; Constant contracted land area (25%); 10 y
2396	0	0	0	Buy Only	Buy Only ; 0% contract renewal; Constant contracted land area (25%); 10 y
2397	0	0	0	Buy Only	Buy Only ; 0% contract renewal; Constant contracted land area (25%); 10 y
2398	0	0	0	Buy Only	Buy Only ; 0% contract renewal; Constant contracted land area (25%); 10 y
2399	0	0	0	Buy Only	Buy Only ; 0% contract renewal; Constant contracted land area (25%); 10 y
2400	0	0	0	Buy Only	Buy Only ; 0% contract renewal; Constant contracted land area (25%); 10 y
2401	0	0	0	Buy Only	Buy Only ; 0% contract renewal; Constant contracted land area (25%); 10 y
2402	0	0	0	Buy Only	Buy Only ; 0% contract renewal; Constant contracted land area (25%); 10 y
2403	0	0	0	Buy Only	Buy Only ; 0% contract renewal; Constant contracted land area (25%); 10 y
2404	0	0	0	Buy Only	Buy Only ; 0% contract renewal; Constant contracted land area (25%); 10 y
2405	0	0	0	Buy Only	Buy Only ; 0% contract renewal; Constant contracted land area (25%); 10 y
2406	0	0	0	Buy Only	Buy Only ; 0% contract renewal; Constant contracted land area (25%); 10 y
2407	0	0	0	Buy Only	Buy Only ; 0% contract renewal; Constant contracted land area (25%); 10 y
2408	0	0	0	Buy Only	Buy Only ; 0% contract renewal; Constant contracted land area (25%); 10 y
2409	0	0	0	Buy Only	Buy Only ; 0% contract renewal; Constant contracted land area (25%); 10 y
2410	0	0	0	Buy Only	Buy Only ; 0% contract renewal; Constant contracted land area (25%); 10 y
2411	0	0	0	Buy Only	Buy Only ; 0% contract renewal; Constant contracted land area (25%); 10 y
2412	0	0	0	Buy Only	Buy Only ; 0% contract renewal; Constant contracted land area (25%); 10 y
2413	0	0	0	Buy Only	Buy Only ; 0% contract renewal; Constant contracted land area (25%); 10 y
2414	0	0	0	Buy Only	Buy Only ; 0% contract renewal; Constant contracted land area (25%); 10 y
2415	0	0	0	Buy Only	Buy Only ; 0% contract renewal; Constant contracted land area (25%); 10 y
2416	0	0	0	Buy Only	Buy Only ; 0% contract renewal; Constant contracted land area (25%); 10 y
2417	0	0	0	Buy Only	Buy Only ; 0% contract renewal; Constant contracted land area (25%); 10 y
2418	0	0	0	Buy Only	Buy Only ; 0% contract renewal; Constant contracted land area (25%); 10 y
2419	0	0	0	Buy Only	Buy Only ; 0% contract renewal; Constant contracted land area (25%); 10 y
2420	0	0	0	Buy Only	Buy Only ; 0% contract renewal; Constant contracted land area (25%); 10 y
2421	0	0	0	Buy Only	Buy Only ; 0% contract renewal; Constant contracted land area (25%); 10 y
2422	0	0	0	Buy Only	Buy Only ; 0% contract renewal; Constant contracted land area (25%); 10 y
2423	0	0	0	Buy Only	Buy Only ; 0% contract renewal; Constant contracted land area (25%); 10 y
2424	0	0	0	Buy Only	Buy Only ; 0% contract renewal; Constant contracted land area (25%); 10 y
2425	0	0	0	Buy Only	Buy Only ; 0% contract renewal; Constant contracted land area (25%); 10 y
2426	0	0	0	Buy Only	Buy Only ; 0% contract renewal; Constant contracted land area (25%); 10 y
2427	0	0	0	Buy Only	Buy Only ; 0% contract renewal; Constant contracted land area (25%); 10 y
2428	0	0	0	Buy Only	Buy Only ; 0% contract renewal; Constant contracted land area (25%); 10 y
2429	0	0	0	Buy Only	Buy Only ; 0% contract renewal; Constant contracted land area (25%); 10 y
2430	0	0	0	Buy Only	Buy Only ; 0% contract renewal; Constant contracted land area (25%); 10 y
2431	0	0	0	Buy Only	Buy Only ; 0% contract renewal; Constant contracted land area (25%); 10 y
2432	0	0	0	Buy Only	Buy Only ; 0% contract renewal; Constant contracted land area (25%); 10 y
2433	0	0	0	Buy Only	Buy Only ; 0% contract renewal; Constant contracted land area (25%); 10 y
2434	0	0	0	Buy Only	Buy Only ; 0% contract renewal; Constant contracted land area (25%); 10 y
2435	0	0	0	Buy Only	Buy Only ; 0% contract renewal; Constant contracted land area (25%); 10 y
2436	0	0	0	Buy Only	Buy Only ; 0% contract renewal; Constant contracted land area (25%); 10 y
2437	0	0	0	Buy Only	Buy Only ; 0% contract renewal; Constant contracted land area (25%); 10 y
2438	0	0	0	Buy Only	Buy Only ; 0% contract renewal; Constant contracted land area (25%); 10 y
2439	0	0	0	Buy Only	Buy Only ; 0% contract renewal; Constant contracted land area (25%); 10 y
2440	0	0	0	Buy Only	Buy Only ; 0% contract renewal; Constant contracted land area (25%); 10 y
2441	0	0	0	Buy Only	Buy Only ; 0% contract renewal; Constant contracted land area (25%); 10 y
2442	0	0	0	Buy Only	Buy Only ; 0% contract renewal; Constant contracted land area (25%); 10 y
2443	0	0	0	Buy Only	Buy Only ; 0% contract renewal; Constant contracted land area (25%); 10 y
2444	0	0	0	Buy Only	Buy Only ; 0% contract renewal; Constant contracted land area (25%); 10 y
2445	0	0	0	Buy Only	Buy Only ; 0% contract renewal; Constant contracted land area (25%); 10 y
2446	0	0	0	Buy Only	Buy Only ; 0% contract renewal; Constant contracted land area (25%); 10 y
2447	0	0	0	Buy Only	Buy Only ; 0% contract renewal; Constant contracted land area (25%); 10 y
2448	0	0	0	Buy Only	Buy Only ; 0% contract renewal; Constant contracted land area (25%); 10 y
2449	0	0	0	Buy Only	Buy Only ; 0% contract renewal; Constant contracted land area (25%); 10 y
2450	0	0	0	Buy Only	Buy Only ; 0% contract renewal; Constant contracted land area (25%); 10 y
2451	0	0	0	Buy Only	Buy Only ; 0% contract renewal; Constant contracted land area (25%); 10 y
2452	0	0	0	Buy Only	Buy Only ; 0% contract renewal; Constant contracted land area (25%); 10 y
2453	0	0	0	Buy Only	Buy Only ; 0% contract renewal; Constant contracted land area (25%); 10 y
2454	0	0	0	Buy Only	Buy Only ; 0% contract renewal; Constant contracted land area (25%); 10 y
2455	0	0	0	Buy Only	Buy Only ; 0% contract renewal; Constant contracted land area (25%); 10 y
2456	0	0	0	Buy Only	Buy Only ; 0% contract renewal; Constant contracted land area (25%); 10 y
2457	0	0	0	Buy Only	Buy Only ; 0% contract renewal; Constant contracted land area (25%); 10 y
2458	0	0	0	Buy Only	Buy Only ; 0% contract renewal; Constant contracted land area (25%); 10 y
2459	0	0	0	Buy Only	Buy Only ; 0% contract renewal; Constant contracted land area (25%); 10 y
2460	0	0	0	Buy Only	Buy Only ; 0% contract renewal; Constant contracted land area (25%); 10 y
2461	0	0	0	Buy Only	Buy Only ; 0% contract renewal; Constant contracted land area (25%); 10 y
2462	0	0	0	Buy Only	Buy Only ; 0% contract renewal; Constant contracted land area (25%); 10 y
2463	0	0	0	Buy Only	Buy Only ; 0% contract renewal; Constant contracted land area (25%); 10 y
2464	0	0	0	Buy Only	Buy Only ; 0% contract renewal; Constant contracted land area (25%); 10 y
2465	0	0	0	Buy Only	Buy Only ; 0% contract renewal; Constant contracted land area (25%); 10 y
2466	0	0	0	Buy Only	Buy Only ; 0% contract renewal; Constant contracted land area (25%); 10 y
2467	0	0	0	Buy Only	Buy Only ; 0% contract renewal; Constant contracted land area (25%); 10 y
2468	0	0	0	Buy Only	Buy Only ; 0% contract renewal; Constant contracted land area (25%); 10 y
2469	0	0	0	Buy Only	Buy Only ; 0% contract renewal; Constant contracted land area (25%); 10 y
2470	0	0	0	Buy Only	Buy Only ; 0% contract renewal; Constant contracted land area (25%); 10 y
2471	0	0	0	Buy Only	Buy Only ; 0% contract renewal; Constant contracted land area (25%); 10 y
2472	0	0	0	Buy Only	Buy Only ; 0% contract renewal; Constant contracted land area (25%); 10 y
2473	0	0	0	Buy Only	Buy Only ; 0% contract renewal; Constant contracted land area (25%); 10 y
2474	0	0	0	Buy Only	Buy Only ; 0% contract renewal; Constant contracted land area (25%); 10 y
2475	0	0	0	Buy Only	Buy Only ; 0% contract renewal; Constant contracted land area (25%); 10 y
2476	0	0	0	Buy Only	Buy Only ; 0% contract renewal; Constant contracted land area (25%); 10 y
2477	0	0	0	Buy Only	Buy Only ; 0% contract renewal; Constant contracted land area (25%); 10 y
2478	0	0	0	Buy Only	Buy Only ; 0% contract renewal; Constant contracted land area (25%); 10 y
2479	0	0	0	Buy Only	Buy Only ; 0% contract renewal; Constant contracted land area (25%); 10 y
2480	0	0	0	Buy Only	Buy Only ; 0% contract renewal; Constant contracted land area (25%); 10 y
2481	0	0	0	Buy Only	Buy Only ; 0% contract renewal; Constant contracted land area (25%); 10 y
2482	0	0	0	Buy Only	Buy Only ; 0% contract renewal; Constant contracted land area (25%); 10 y
2483	0	0	0	Buy Only	Buy Only ; 0% contract renewal; Constant contracted land area (25%); 10 y
2484	0	0	0	Buy Only	Buy Only ; 0% contract renewal; Constant contracted land area (25%); 10 y
2485	0	0	0	Buy Only	Buy Only ; 0% contract renewal; Constant contracted land area (25%); 10 y
2486	0	0	0	Buy Only	Buy Only ; 0% contract renewal; Constant contracted land area (25%); 10 y
2487	0	0	0	Buy Only	Buy Only ; 0% contract renewal; Constant contracted land area (25%); 10 y
2488	0	0	0	Buy Only	Buy Only ; 0% contract renewal; Constant contracted land area (25%); 10 y
2489	0	0	0	Buy Only	Buy Only ; 0% contract renewal; Constant contracted land area (25%); 10 y
2490	0	0	0	Buy Only	Buy Only ; 0% contract renewal; Constant contracted land area (25%); 10 y
2491	0	0	0	Buy Only	Buy Only ; 0% contract renewal; Constant contracted land area (25%); 10 y
2492	0	0	0	Buy Only	Buy Only ; 0% contract renewal; Constant contracted land area (25%); 10 y
2493	0	0	0	Buy Only	Buy Only ; 0% contract renewal; Constant contracted land area (25%); 10 y
2494	0	0	0	Buy Only	Buy Only ; 0% contract renewal; Constant contracted land area (25%); 10 y
2495	0	0	0	Buy Only	Buy Only ; 0% contract renewal; Constant contracted land area (25%); 10 y
2496	0	0	0	Buy Only	Buy Only ; 0% contract renewal; Constant contracted land area (25%); 10 y
2497	0	0	0	Buy Only	Buy Only ; 0% contract renewal; Constant contracted land area (25%); 10 y
2498	0	0	0	Buy Only	Buy Only ; 0% contract renewal; Constant contracted land area (25%); 10 y
2499	0	0	0	Buy Only	Buy Only ; 0% contract renewal; Constant contracted land area (25%); 10 y
2500	0	0	0	Buy Only	Buy Only ; 0% contract renewal; Constant contracted land area (25%); 10 y
2025	22750000	0	0	Rent Only	Rent Only ; 0% contract renewal; Constant contracted land area (25%); 10 y
2026	22750000	0	6656952.501	Rent Only	Rent Only ; 0% contract renewal; Constant contracted land area (25%); 10 y
2027	22750000	0	6331845.852	Rent Only	Rent Only ; 0% contract renewal; Constant contracted land area (25%); 10 y
2028	22750000	0	6022616.488	Rent Only	Rent Only ; 0% contract renewal; Constant contracted land area (25%); 10 y
2029	22750000	0	5728489.007	Rent Only	Rent Only ; 0% contract renewal; Constant contracted land area (25%); 10 y
2030	22750000	0	5448725.878	Rent Only	Rent Only ; 0% contract renewal; Constant contracted land area (25%); 10 y
2031	22750000	0	5182625.584	Rent Only	Rent Only ; 0% contract renewal; Constant contracted land area (25%); 10 y
2032	22750000	0	4929520.873	Rent Only	Rent Only ; 0% contract renewal; Constant contracted land area (25%); 10 y
2033	22750000	0	4688777.078	Rent Only	Rent Only ; 0% contract renewal; Constant contracted land area (25%); 10 y
2034	22750000	0	4459790.525	Rent Only	Rent Only ; 0% contract renewal; Constant contracted land area (25%); 10 y
2035	22750000	0	4241987.025	Rent Only	Rent Only ; 0% contract renewal; Constant contracted land area (25%); 10 y
2036	22750000	0	4034820.429	Rent Only	Rent Only ; 0% contract renewal; Constant contracted land area (25%); 10 y
2037	22750000	0	3837771.261	Rent Only	Rent Only ; 0% contract renewal; Constant contracted land area (25%); 10 y
2038	22750000	0	3650345.415	Rent Only	Rent Only ; 0% contract renewal; Constant contracted land area (25%); 10 y
2039	22750000	0	3472072.915	Rent Only	Rent Only ; 0% contract renewal; Constant contracted land area (25%); 10 y
2040	22750000	0	3302506.737	Rent Only	Rent Only ; 0% contract renewal; Constant contracted land area (25%); 10 y
2041	22750000	0	3141221.69	Rent Only	Rent Only ; 0% contract renewal; Constant contracted land area (25%); 10 y
2042	22750000	0	2987813.346	Rent Only	Rent Only ; 0% contract renewal; Constant contracted land area (25%); 10 y
2043	22750000	0	2841897.03	Rent Only	Rent Only ; 0% contract renewal; Constant contracted land area (25%); 10 y
2044	22750000	0	2703106.852	Rent Only	Rent Only ; 0% contract renewal; Constant contracted land area (25%); 10 y
2045	22750000	0	2571094.792	Rent Only	Rent Only ; 0% contract renewal; Constant contracted land area (25%); 10 y
2046	22750000	0	2445529.827	Rent Only	Rent Only ; 0% contract renewal; Constant contracted land area (25%); 10 y
2047	22750000	0	2326097.097	Rent Only	Rent Only ; 0% contract renewal; Constant contracted land area (25%); 10 y
2048	22750000	0	2212497.123	Rent Only	Rent Only ; 0% contract renewal; Constant contracted land area (25%); 10 y
2049	22750000	0	2104445.048	Rent Only	Rent Only ; 0% contract renewal; Constant contracted land area (25%); 10 y
2050	22750000	0	2001669.931	Rent Only	Rent Only ; 0% contract renewal; Constant contracted land area (25%); 10 y
2051	22750000	0	1903914.057	Rent Only	Rent Only ; 0% contract renewal; Constant contracted land area (25%); 10 y
2052	22750000	0	1810932.303	Rent Only	Rent Only ; 0% contract renewal; Constant contracted land area (25%); 10 y
2053	22750000	0	1722491.514	Rent Only	Rent Only ; 0% contract renewal; Constant contracted land area (25%); 10 y
2054	22750000	0	1638369.922	Rent Only	Rent Only ; 0% contract renewal; Constant contracted land area (25%); 10 y
2055	22750000	0	1558356.589	Rent Only	Rent Only ; 0% contract renewal; Constant contracted land area (25%); 10 y
2056	22750000	0	1482250.88	Rent Only	Rent Only ; 0% contract renewal; Constant contracted land area (25%); 10 y
2057	22750000	0	1409861.958	Rent Only	Rent Only ; 0% contract renewal; Constant contracted land area (25%); 10 y
2058	22750000	0	1341008.305	Rent Only	Rent Only ; 0% contract renewal; Constant contracted land area (25%); 10 y
2059	22750000	0	1275517.269	Rent Only	Rent Only ; 0% contract renewal; Constant contracted land area (25%); 10 y
2060	22750000	0	1213224.629	Rent Only	Rent Only ; 0% contract renewal; Constant contracted land area (25%); 10 y
2061	22750000	0	1153974.185	Rent Only	Rent Only ; 0% contract renewal; Constant contracted land area (25%); 10 y
2062	22750000	0	1097617.364	Rent Only	Rent Only ; 0% contract renewal; Constant contracted land area (25%); 10 y
2063	22750000	0	1044012.85	Rent Only	Rent Only ; 0% contract renewal; Constant contracted land area (25%); 10 y
2064	22750000	0	993026.2278	Rent Only	Rent Only ; 0% contract renewal; Constant contracted land area (25%); 10 y
2065	0	0	944529.6478	Rent Only	Rent Only ; 0% contract renewal; Constant contracted land area (25%); 10 y
2066	0	0	-5758550.998	Rent Only	Rent Only ; 0% contract renewal; Constant contracted land area (25%); 10 y
2067	0	0	-5477319.726	Rent Only	Rent Only ; 0% contract renewal; Constant contracted land area (25%); 10 y
2068	0	0	-5209822.991	Rent Only	Rent Only ; 0% contract renewal; Constant contracted land area (25%); 10 y
2069	0	0	-4955390.036	Rent Only	Rent Only ; 0% contract renewal; Constant contracted land area (25%); 10 y
2070	0	0	-4713382.863	Rent Only	Rent Only ; 0% contract renewal; Constant contracted land area (25%); 10 y
2071	0	0	-4483194.634	Rent Only	Rent Only ; 0% contract renewal; Constant contracted land area (25%); 10 y
2072	0	0	-4264248.144	Rent Only	Rent Only ; 0% contract renewal; Constant contracted land area (25%); 10 y
2073	0	0	-4055994.378	Rent Only	Rent Only ; 0% contract renewal; Constant contracted land area (25%); 10 y
2074	0	0	-3857911.135	Rent Only	Rent Only ; 0% contract renewal; Constant contracted land area (25%); 10 y
2075	0	0	-3669501.715	Rent Only	Rent Only ; 0% contract renewal; Constant contracted land area (25%); 10 y
2076	0	0	-3490293.675	Rent Only	Rent Only ; 0% contract renewal; Constant contracted land area (25%); 10 y
2077	0	0	-3319837.647	Rent Only	Rent Only ; 0% contract renewal; Constant contracted land area (25%); 10 y
2078	0	0	-3157706.207	Rent Only	Rent Only ; 0% contract renewal; Constant contracted land area (25%); 10 y
2079	0	0	-3003492.806	Rent Only	Rent Only ; 0% contract renewal; Constant contracted land area (25%); 10 y
2080	0	0	-2856810.75	Rent Only	Rent Only ; 0% contract renewal; Constant contracted land area (25%); 10 y
2081	0	0	-2717292.229	Rent Only	Rent Only ; 0% contract renewal; Constant contracted land area (25%); 10 y
2082	0	0	-2584587.395	Rent Only	Rent Only ; 0% contract renewal; Constant contracted land area (25%); 10 y
2083	0	0	-2458363.489	Rent Only	Rent Only ; 0% contract renewal; Constant contracted land area (25%); 10 y
2084	0	0	-2338304	Rent Only	Rent Only ; 0% contract renewal; Constant contracted land area (25%); 10 y
2085	0	0	-2224107.875	Rent Only	Rent Only ; 0% contract renewal; Constant contracted land area (25%); 10 y
2086	0	0	-2115488.765	Rent Only	Rent Only ; 0% contract renewal; Constant contracted land area (25%); 10 y
2087	0	0	-2012174.303	Rent Only	Rent Only ; 0% contract renewal; Constant contracted land area (25%); 10 y
2088	0	0	-1913905.426	Rent Only	Rent Only ; 0% contract renewal; Constant contracted land area (25%); 10 y
2089	0	0	-1820435.722	Rent Only	Rent Only ; 0% contract renewal; Constant contracted land area (25%); 10 y
2090	0	0	-1731530.813	Rent Only	Rent Only ; 0% contract renewal; Constant contracted land area (25%); 10 y
2091	0	0	-1646967.767	Rent Only	Rent Only ; 0% contract renewal; Constant contracted land area (25%); 10 y
2092	0	0	-1566534.54	Rent Only	Rent Only ; 0% contract renewal; Constant contracted land area (25%); 10 y
2093	0	0	-1490029.443	Rent Only	Rent Only ; 0% contract renewal; Constant contracted land area (25%); 10 y
2094	0	0	-1417260.638	Rent Only	Rent Only ; 0% contract renewal; Constant contracted land area (25%); 10 y
2095	0	0	-1348045.655	Rent Only	Rent Only ; 0% contract renewal; Constant contracted land area (25%); 10 y
2096	0	0	-1282210.934	Rent Only	Rent Only ; 0% contract renewal; Constant contracted land area (25%); 10 y
2097	0	0	-1219591.395	Rent Only	Rent Only ; 0% contract renewal; Constant contracted land area (25%); 10 y
2098	0	0	-1160030.016	Rent Only	Rent Only ; 0% contract renewal; Constant contracted land area (25%); 10 y
2099	0	0	-1103377.445	Rent Only	Rent Only ; 0% contract renewal; Constant contracted land area (25%); 10 y
2100	0	0	-1049491.625	Rent Only	Rent Only ; 0% contract renewal; Constant contracted land area (25%); 10 y
2101	0	0	-998237.4354	Rent Only	Rent Only ; 0% contract renewal; Constant contracted land area (25%); 10 y
2102	0	0	-949486.3548	Rent Only	Rent Only ; 0% contract renewal; Constant contracted land area (25%); 10 y
2103	0	0	-903116.1385	Rent Only	Rent Only ; 0% contract renewal; Constant contracted land area (25%); 10 y
2104	0	0	-859010.5119	Rent Only	Rent Only ; 0% contract renewal; Constant contracted land area (25%); 10 y
2105	0	0	-817058.8787	Rent Only	Rent Only ; 0% contract renewal; Constant contracted land area (25%); 10 y
2106	0	0	-777156.0442	Rent Only	Rent Only ; 0% contract renewal; Constant contracted land area (25%); 10 y
2107	0	0	-739201.9507	Rent Only	Rent Only ; 0% contract renewal; Constant contracted land area (25%); 10 y
2108	0	0	-703101.4273	Rent Only	Rent Only ; 0% contract renewal; Constant contracted land area (25%); 10 y
2109	0	0	-668763.951	Rent Only	Rent Only ; 0% contract renewal; Constant contracted land area (25%); 10 y
2110	0	0	-636103.4194	Rent Only	Rent Only ; 0% contract renewal; Constant contracted land area (25%); 10 y
2111	0	0	-605037.9354	Rent Only	Rent Only ; 0% contract renewal; Constant contracted land area (25%); 10 y
2112	0	0	-575489.6014	Rent Only	Rent Only ; 0% contract renewal; Constant contracted land area (25%); 10 y
2113	0	0	-547384.3241	Rent Only	Rent Only ; 0% contract renewal; Constant contracted land area (25%); 10 y
2114	0	0	-520651.6287	Rent Only	Rent Only ; 0% contract renewal; Constant contracted land area (25%); 10 y
2115	0	0	-495224.4822	Rent Only	Rent Only ; 0% contract renewal; Constant contracted land area (25%); 10 y
2116	0	0	-471039.1253	Rent Only	Rent Only ; 0% contract renewal; Constant contracted land area (25%); 10 y
2117	0	0	-448034.9126	Rent Only	Rent Only ; 0% contract renewal; Constant contracted land area (25%); 10 y
2118	0	0	-426154.1602	Rent Only	Rent Only ; 0% contract renewal; Constant contracted land area (25%); 10 y
2119	0	0	-405342.0016	Rent Only	Rent Only ; 0% contract renewal; Constant contracted land area (25%); 10 y
2120	0	0	-385546.2498	Rent Only	Rent Only ; 0% contract renewal; Constant contracted land area (25%); 10 y
2121	0	0	-366717.2662	Rent Only	Rent Only ; 0% contract renewal; Constant contracted land area (25%); 10 y
2122	0	0	-348807.8366	Rent Only	Rent Only ; 0% contract renewal; Constant contracted land area (25%); 10 y
2123	0	0	-331773.0528	Rent Only	Rent Only ; 0% contract renewal; Constant contracted land area (25%); 10 y
2124	0	0	-315570.1994	Rent Only	Rent Only ; 0% contract renewal; Constant contracted land area (25%); 10 y
2125	0	0	-300158.6473	Rent Only	Rent Only ; 0% contract renewal; Constant contracted land area (25%); 10 y
2126	0	0	-285499.7517	Rent Only	Rent Only ; 0% contract renewal; Constant contracted land area (25%); 10 y
2127	0	0	-271556.7548	Rent Only	Rent Only ; 0% contract renewal; Constant contracted land area (25%); 10 y
2128	0	0	-258294.6943	Rent Only	Rent Only ; 0% contract renewal; Constant contracted land area (25%); 10 y
2129	0	0	-245680.3152	Rent Only	Rent Only ; 0% contract renewal; Constant contracted land area (25%); 10 y
2130	0	0	-233681.9866	Rent Only	Rent Only ; 0% contract renewal; Constant contracted land area (25%); 10 y
2131	0	0	-222269.6222	Rent Only	Rent Only ; 0% contract renewal; Constant contracted land area (25%); 10 y
2132	0	0	-211414.6052	Rent Only	Rent Only ; 0% contract renewal; Constant contracted land area (25%); 10 y
2133	0	0	-201089.7165	Rent Only	Rent Only ; 0% contract renewal; Constant contracted land area (25%); 10 y
2134	0	0	-191269.066	Rent Only	Rent Only ; 0% contract renewal; Constant contracted land area (25%); 10 y
2135	0	0	-181928.0282	Rent Only	Rent Only ; 0% contract renewal; Constant contracted land area (25%); 10 y
2136	0	0	-173043.1801	Rent Only	Rent Only ; 0% contract renewal; Constant contracted land area (25%); 10 y
2137	0	0	-164592.2427	Rent Only	Rent Only ; 0% contract renewal; Constant contracted land area (25%); 10 y
2138	0	0	-156554.0252	Rent Only	Rent Only ; 0% contract renewal; Constant contracted land area (25%); 10 y
2139	0	0	-148908.3713	Rent Only	Rent Only ; 0% contract renewal; Constant contracted land area (25%); 10 y
2140	0	0	-141636.1095	Rent Only	Rent Only ; 0% contract renewal; Constant contracted land area (25%); 10 y
2141	0	0	-134719.0043	Rent Only	Rent Only ; 0% contract renewal; Constant contracted land area (25%); 10 y
2142	0	0	-128139.7108	Rent Only	Rent Only ; 0% contract renewal; Constant contracted land area (25%); 10 y
2143	0	0	-121881.7313	Rent Only	Rent Only ; 0% contract renewal; Constant contracted land area (25%); 10 y
2144	0	0	-115929.3738	Rent Only	Rent Only ; 0% contract renewal; Constant contracted land area (25%); 10 y
2145	0	0	-110267.7125	Rent Only	Rent Only ; 0% contract renewal; Constant contracted land area (25%); 10 y
2146	0	0	-104882.5507	Rent Only	Rent Only ; 0% contract renewal; Constant contracted land area (25%); 10 y
2147	0	0	-99760.38486	Rent Only	Rent Only ; 0% contract renewal; Constant contracted land area (25%); 10 y
2148	0	0	-94888.37106	Rent Only	Rent Only ; 0% contract renewal; Constant contracted land area (25%); 10 y
2149	0	0	-90254.29257	Rent Only	Rent Only ; 0% contract renewal; Constant contracted land area (25%); 10 y
2150	0	0	-85846.52932	Rent Only	Rent Only ; 0% contract renewal; Constant contracted land area (25%); 10 y
2151	0	0	-81654.02869	Rent Only	Rent Only ; 0% contract renewal; Constant contracted land area (25%); 10 y
2152	0	0	-77666.27789	Rent Only	Rent Only ; 0% contract renewal; Constant contracted land area (25%); 10 y
2153	0	0	-73873.27751	Rent Only	Rent Only ; 0% contract renewal; Constant contracted land area (25%); 10 y
2154	0	0	-70265.5165	Rent Only	Rent Only ; 0% contract renewal; Constant contracted land area (25%); 10 y
2155	0	0	-66833.94828	Rent Only	Rent Only ; 0% contract renewal; Constant contracted land area (25%); 10 y
2156	0	0	-63569.96811	Rent Only	Rent Only ; 0% contract renewal; Constant contracted land area (25%); 10 y
2157	0	0	-60465.39145	Rent Only	Rent Only ; 0% contract renewal; Constant contracted land area (25%); 10 y
2158	0	0	-57512.4335	Rent Only	Rent Only ; 0% contract renewal; Constant contracted land area (25%); 10 y
2159	0	0	-54703.68963	Rent Only	Rent Only ; 0% contract renewal; Constant contracted land area (25%); 10 y
2160	0	0	-52032.11683	Rent Only	Rent Only ; 0% contract renewal; Constant contracted land area (25%); 10 y
2161	0	0	-49491.01605	Rent Only	Rent Only ; 0% contract renewal; Constant contracted land area (25%); 10 y
2162	0	0	-47074.01542	Rent Only	Rent Only ; 0% contract renewal; Constant contracted land area (25%); 10 y
2163	0	0	-44775.05424	Rent Only	Rent Only ; 0% contract renewal; Constant contracted land area (25%); 10 y
2164	0	0	-42588.36778	Rent Only	Rent Only ; 0% contract renewal; Constant contracted land area (25%); 10 y
2165	0	0	-40508.47288	Rent Only	Rent Only ; 0% contract renewal; Constant contracted land area (25%); 10 y
2166	0	0	-38530.15414	Rent Only	Rent Only ; 0% contract renewal; Constant contracted land area (25%); 10 y
2167	0	0	-36648.45087	Rent Only	Rent Only ; 0% contract renewal; Constant contracted land area (25%); 10 y
2168	0	0	-34858.64464	Rent Only	Rent Only ; 0% contract renewal; Constant contracted land area (25%); 10 y
2169	0	0	-33156.24746	Rent Only	Rent Only ; 0% contract renewal; Constant contracted land area (25%); 10 y
2170	0	0	-31536.99052	Rent Only	Rent Only ; 0% contract renewal; Constant contracted land area (25%); 10 y
2171	0	0	-29996.8135	Rent Only	Rent Only ; 0% contract renewal; Constant contracted land area (25%); 10 y
2172	0	0	-28531.85434	Rent Only	Rent Only ; 0% contract renewal; Constant contracted land area (25%); 10 y
2173	0	0	-27138.43963	Rent Only	Rent Only ; 0% contract renewal; Constant contracted land area (25%); 10 y
2174	0	0	-25813.07533	Rent Only	Rent Only ; 0% contract renewal; Constant contracted land area (25%); 10 y
2175	0	0	-24552.43806	Rent Only	Rent Only ; 0% contract renewal; Constant contracted land area (25%); 10 y
2176	0	0	-23353.36673	Rent Only	Rent Only ; 0% contract renewal; Constant contracted land area (25%); 10 y
2177	0	0	-22212.85464	Rent Only	Rent Only ; 0% contract renewal; Constant contracted land area (25%); 10 y
2178	0	0	-21128.04192	Rent Only	Rent Only ; 0% contract renewal; Constant contracted land area (25%); 10 y
2179	0	0	-20096.20838	Rent Only	Rent Only ; 0% contract renewal; Constant contracted land area (25%); 10 y
2180	0	0	-19114.76665	Rent Only	Rent Only ; 0% contract renewal; Constant contracted land area (25%); 10 y
2181	0	0	-18181.25574	Rent Only	Rent Only ; 0% contract renewal; Constant contracted land area (25%); 10 y
2182	0	0	-17293.33486	Rent Only	Rent Only ; 0% contract renewal; Constant contracted land area (25%); 10 y
2183	0	0	-16448.77751	Rent Only	Rent Only ; 0% contract renewal; Constant contracted land area (25%); 10 y
2184	0	0	-15645.46595	Rent Only	Rent Only ; 0% contract renewal; Constant contracted land area (25%); 10 y
2185	0	0	-14881.38584	Rent Only	Rent Only ; 0% contract renewal; Constant contracted land area (25%); 10 y
2186	0	0	-14154.62123	Rent Only	Rent Only ; 0% contract renewal; Constant contracted land area (25%); 10 y
2187	0	0	-13463.34974	Rent Only	Rent Only ; 0% contract renewal; Constant contracted land area (25%); 10 y
2188	0	0	-12805.83798	Rent Only	Rent Only ; 0% contract renewal; Constant contracted land area (25%); 10 y
2189	0	0	-12180.43723	Rent Only	Rent Only ; 0% contract renewal; Constant contracted land area (25%); 10 y
2190	0	0	-11585.57928	Rent Only	Rent Only ; 0% contract renewal; Constant contracted land area (25%); 10 y
2191	0	0	-11019.7725	Rent Only	Rent Only ; 0% contract renewal; Constant contracted land area (25%); 10 y
2192	0	0	-10481.59812	Rent Only	Rent Only ; 0% contract renewal; Constant contracted land area (25%); 10 y
2193	0	0	-9969.70664	Rent Only	Rent Only ; 0% contract renewal; Constant contracted land area (25%); 10 y
2194	0	0	-9482.814489	Rent Only	Rent Only ; 0% contract renewal; Constant contracted land area (25%); 10 y
2195	0	0	-9019.700768	Rent Only	Rent Only ; 0% contract renewal; Constant contracted land area (25%); 10 y
2196	0	0	-8579.204205	Rent Only	Rent Only ; 0% contract renewal; Constant contracted land area (25%); 10 y
2197	0	0	-8160.220243	Rent Only	Rent Only ; 0% contract renewal; Constant contracted land area (25%); 10 y
2198	0	0	-7761.698268	Rent Only	Rent Only ; 0% contract renewal; Constant contracted land area (25%); 10 y
2199	0	0	-7382.638974	Rent Only	Rent Only ; 0% contract renewal; Constant contracted land area (25%); 10 y
2200	0	0	-7022.091859	Rent Only	Rent Only ; 0% contract renewal; Constant contracted land area (25%); 10 y
2201	0	0	-6679.15284	Rent Only	Rent Only ; 0% contract renewal; Constant contracted land area (25%); 10 y
2202	0	0	-6352.96199	Rent Only	Rent Only ; 0% contract renewal; Constant contracted land area (25%); 10 y
2203	0	0	-6042.701374	Rent Only	Rent Only ; 0% contract renewal; Constant contracted land area (25%); 10 y
2204	0	0	-5747.593004	Rent Only	Rent Only ; 0% contract renewal; Constant contracted land area (25%); 10 y
2205	0	0	-5466.896889	Rent Only	Rent Only ; 0% contract renewal; Constant contracted land area (25%); 10 y
2206	0	0	-5199.909176	Rent Only	Rent Only ; 0% contract renewal; Constant contracted land area (25%); 10 y
2207	0	0	-4945.960383	Rent Only	Rent Only ; 0% contract renewal; Constant contracted land area (25%); 10 y
2208	0	0	-4704.413729	Rent Only	Rent Only ; 0% contract renewal; Constant contracted land area (25%); 10 y
2209	0	0	-4474.663526	Rent Only	Rent Only ; 0% contract renewal; Constant contracted land area (25%); 10 y
2210	0	0	-4256.133671	Rent Only	Rent Only ; 0% contract renewal; Constant contracted land area (25%); 10 y
2211	0	0	-4048.276193	Rent Only	Rent Only ; 0% contract renewal; Constant contracted land area (25%); 10 y
2212	0	0	-3850.569884	Rent Only	Rent Only ; 0% contract renewal; Constant contracted land area (25%); 10 y
2213	0	0	-3662.51899	Rent Only	Rent Only ; 0% contract renewal; Constant contracted land area (25%); 10 y
2214	0	0	-3483.651967	Rent Only	Rent Only ; 0% contract renewal; Constant contracted land area (25%); 10 y
2215	0	0	-3313.520301	Rent Only	Rent Only ; 0% contract renewal; Constant contracted land area (25%); 10 y
2216	0	0	-3151.697382	Rent Only	Rent Only ; 0% contract renewal; Constant contracted land area (25%); 10 y
2217	0	0	-2997.777435	Rent Only	Rent Only ; 0% contract renewal; Constant contracted land area (25%); 10 y
2218	0	0	-2851.374502	Rent Only	Rent Only ; 0% contract renewal; Constant contracted land area (25%); 10 y
2219	0	0	-2712.121471	Rent Only	Rent Only ; 0% contract renewal; Constant contracted land area (25%); 10 y
2220	0	0	-2579.669163	Rent Only	Rent Only ; 0% contract renewal; Constant contracted land area (25%); 10 y
2221	0	0	-2453.685449	Rent Only	Rent Only ; 0% contract renewal; Constant contracted land area (25%); 10 y
2222	0	0	-2333.854422	Rent Only	Rent Only ; 0% contract renewal; Constant contracted land area (25%); 10 y
2223	0	0	-2219.875602	Rent Only	Rent Only ; 0% contract renewal; Constant contracted land area (25%); 10 y
2224	0	0	-2111.463184	Rent Only	Rent Only ; 0% contract renewal; Constant contracted land area (25%); 10 y
2225	0	0	-2008.34532	Rent Only	Rent Only ; 0% contract renewal; Constant contracted land area (25%); 10 y
2226	0	0	-1910.26344	Rent Only	Rent Only ; 0% contract renewal; Constant contracted land area (25%); 10 y
2227	0	0	-1816.9716	Rent Only	Rent Only ; 0% contract renewal; Constant contracted land area (25%); 10 y
2228	0	0	-1728.235869	Rent Only	Rent Only ; 0% contract renewal; Constant contracted land area (25%); 10 y
2229	0	0	-1643.833738	Rent Only	Rent Only ; 0% contract renewal; Constant contracted land area (25%); 10 y
2230	0	0	-1563.553568	Rent Only	Rent Only ; 0% contract renewal; Constant contracted land area (25%); 10 y
2231	0	0	-1487.194054	Rent Only	Rent Only ; 0% contract renewal; Constant contracted land area (25%); 10 y
2232	0	0	-1414.563721	Rent Only	Rent Only ; 0% contract renewal; Constant contracted land area (25%); 10 y
2233	0	0	-1345.480447	Rent Only	Rent Only ; 0% contract renewal; Constant contracted land area (25%); 10 y
2234	0	0	-1279.771005	Rent Only	Rent Only ; 0% contract renewal; Constant contracted land area (25%); 10 y
2235	0	0	-1217.270624	Rent Only	Rent Only ; 0% contract renewal; Constant contracted land area (25%); 10 y
2236	0	0	-1157.822585	Rent Only	Rent Only ; 0% contract renewal; Constant contracted land area (25%); 10 y
2237	0	0	-1101.277819	Rent Only	Rent Only ; 0% contract renewal; Constant contracted land area (25%); 10 y
2238	0	0	-1047.494539	Rent Only	Rent Only ; 0% contract renewal; Constant contracted land area (25%); 10 y
2239	0	0	-996.3378811	Rent Only	Rent Only ; 0% contract renewal; Constant contracted land area (25%); 10 y
2240	0	0	-947.6795693	Rent Only	Rent Only ; 0% contract renewal; Constant contracted land area (25%); 10 y
2241	0	0	-901.3975915	Rent Only	Rent Only ; 0% contract renewal; Constant contracted land area (25%); 10 y
2242	0	0	-857.3758937	Rent Only	Rent Only ; 0% contract renewal; Constant contracted land area (25%); 10 y
2243	0	0	-815.5040908	Rent Only	Rent Only ; 0% contract renewal; Constant contracted land area (25%); 10 y
2244	0	0	-775.6771875	Rent Only	Rent Only ; 0% contract renewal; Constant contracted land area (25%); 10 y
2245	0	0	-737.7953172	Rent Only	Rent Only ; 0% contract renewal; Constant contracted land area (25%); 10 y
2246	0	0	-701.7634896	Rent Only	Rent Only ; 0% contract renewal; Constant contracted land area (25%); 10 y
2247	0	0	-667.4913547	Rent Only	Rent Only ; 0% contract renewal; Constant contracted land area (25%); 10 y
2248	0	0	-634.8929731	Rent Only	Rent Only ; 0% contract renewal; Constant contracted land area (25%); 10 y
2249	0	0	-603.8866037	Rent Only	Rent Only ; 0% contract renewal; Constant contracted land area (25%); 10 y
2250	0	0	-574.3944976	Rent Only	Rent Only ; 0% contract renewal; Constant contracted land area (25%); 10 y
2251	0	0	-546.342702	Rent Only	Rent Only ; 0% contract renewal; Constant contracted land area (25%); 10 y
2252	0	0	-519.6608766	Rent Only	Rent Only ; 0% contract renewal; Constant contracted land area (25%); 10 y
2253	0	0	-494.2821156	Rent Only	Rent Only ; 0% contract renewal; Constant contracted land area (25%); 10 y
2254	0	0	-470.1427811	Rent Only	Rent Only ; 0% contract renewal; Constant contracted land area (25%); 10 y
2255	0	0	-447.1823431	Rent Only	Rent Only ; 0% contract renewal; Constant contracted land area (25%); 10 y
2256	0	0	-425.3432278	Rent Only	Rent Only ; 0% contract renewal; Constant contracted land area (25%); 10 y
2257	0	0	-404.5706732	Rent Only	Rent Only ; 0% contract renewal; Constant contracted land area (25%); 10 y
2258	0	0	-384.8125907	Rent Only	Rent Only ; 0% contract renewal; Constant contracted land area (25%); 10 y
2259	0	0	-366.0194368	Rent Only	Rent Only ; 0% contract renewal; Constant contracted land area (25%); 10 y
2260	0	0	-348.1440875	Rent Only	Rent Only ; 0% contract renewal; Constant contracted land area (25%); 10 y
2261	0	0	-331.1417191	Rent Only	Rent Only ; 0% contract renewal; Constant contracted land area (25%); 10 y
2262	0	0	-314.9696984	Rent Only	Rent Only ; 0% contract renewal; Constant contracted land area (25%); 10 y
2263	0	0	-299.587473	Rent Only	Rent Only ; 0% contract renewal; Constant contracted land area (25%); 10 y
2264	0	0	-284.9564716	Rent Only	Rent Only ; 0% contract renewal; Constant contracted land area (25%); 10 y
2265	0	0	-271.0400074	Rent Only	Rent Only ; 0% contract renewal; Constant contracted land area (25%); 10 y
2266	0	0	-257.803183	Rent Only	Rent Only ; 0% contract renewal; Constant contracted land area (25%); 10 y
2267	0	0	-245.2128083	Rent Only	Rent Only ; 0% contract renewal; Constant contracted land area (25%); 10 y
2268	0	0	-233.2373112	Rent Only	Rent Only ; 0% contract renewal; Constant contracted land area (25%); 10 y
2269	0	0	-221.8466634	Rent Only	Rent Only ; 0% contract renewal; Constant contracted land area (25%); 10 y
2270	0	0	-211.0123028	Rent Only	Rent Only ; 0% contract renewal; Constant contracted land area (25%); 10 y
2271	0	0	-200.7070611	Rent Only	Rent Only ; 0% contract renewal; Constant contracted land area (25%); 10 y
2272	0	0	-190.9050986	Rent Only	Rent Only ; 0% contract renewal; Constant contracted land area (25%); 10 y
2273	0	0	-181.581836	Rent Only	Rent Only ; 0% contract renewal; Constant contracted land area (25%); 10 y
2274	0	0	-172.7138945	Rent Only	Rent Only ; 0% contract renewal; Constant contracted land area (25%); 10 y
2275	0	0	-164.2790391	Rent Only	Rent Only ; 0% contract renewal; Constant contracted land area (25%); 10 y
2276	0	0	-156.256117	Rent Only	Rent Only ; 0% contract renewal; Constant contracted land area (25%); 10 y
2277	0	0	-148.6250125	Rent Only	Rent Only ; 0% contract renewal; Constant contracted land area (25%); 10 y
2278	0	0	-141.3665889	Rent Only	Rent Only ; 0% contract renewal; Constant contracted land area (25%); 10 y
2279	0	0	-134.4626463	Rent Only	Rent Only ; 0% contract renewal; Constant contracted land area (25%); 10 y
2280	0	0	-127.8958729	Rent Only	Rent Only ; 0% contract renewal; Constant contracted land area (25%); 10 y
2281	0	0	-121.6498015	Rent Only	Rent Only ; 0% contract renewal; Constant contracted land area (25%); 10 y
2282	0	0	-115.7087709	Rent Only	Rent Only ; 0% contract renewal; Constant contracted land area (25%); 10 y
2283	0	0	-110.0578833	Rent Only	Rent Only ; 0% contract renewal; Constant contracted land area (25%); 10 y
2284	0	0	-104.6829686	Rent Only	Rent Only ; 0% contract renewal; Constant contracted land area (25%); 10 y
2285	0	0	-99.57055021	Rent Only	Rent Only ; 0% contract renewal; Constant contracted land area (25%); 10 y
2286	0	0	-94.70780708	Rent Only	Rent Only ; 0% contract renewal; Constant contracted land area (25%); 10 y
2287	0	0	-90.08254689	Rent Only	Rent Only ; 0% contract renewal; Constant contracted land area (25%); 10 y
2288	0	0	-85.68317137	Rent Only	Rent Only ; 0% contract renewal; Constant contracted land area (25%); 10 y
2289	0	0	-81.49864849	Rent Only	Rent Only ; 0% contract renewal; Constant contracted land area (25%); 10 y
2290	0	0	-77.51848614	Rent Only	Rent Only ; 0% contract renewal; Constant contracted land area (25%); 10 y
2291	0	0	-73.73270348	Rent Only	Rent Only ; 0% contract renewal; Constant contracted land area (25%); 10 y
2292	0	0	-70.13180756	Rent Only	Rent Only ; 0% contract renewal; Constant contracted land area (25%); 10 y
2293	0	0	-66.7067695	Rent Only	Rent Only ; 0% contract renewal; Constant contracted land area (25%); 10 y
2294	0	0	-63.44900011	Rent Only	Rent Only ; 0% contract renewal; Constant contracted land area (25%); 10 y
2295	0	0	-60.35033161	Rent Only	Rent Only ; 0% contract renewal; Constant contracted land area (25%); 10 y
2296	0	0	-57.40299259	Rent Only	Rent Only ; 0% contract renewal; Constant contracted land area (25%); 10 y
2297	0	0	-54.59959328	Rent Only	Rent Only ; 0% contract renewal; Constant contracted land area (25%); 10 y
2298	0	0	-51.93310474	Rent Only	Rent Only ; 0% contract renewal; Constant contracted land area (25%); 10 y
2299	0	0	-49.39683908	Rent Only	Rent Only ; 0% contract renewal; Constant contracted land area (25%); 10 y
2300	0	0	-46.98443801	Rent Only	Rent Only ; 0% contract renewal; Constant contracted land area (25%); 10 y
2301	0	0	-44.68985153	Rent Only	Rent Only ; 0% contract renewal; Constant contracted land area (25%); 10 y
2302	0	0	-42.50732574	Rent Only	Rent Only ; 0% contract renewal; Constant contracted land area (25%); 10 y
2303	0	0	-40.43138902	Rent Only	Rent Only ; 0% contract renewal; Constant contracted land area (25%); 10 y
2304	0	0	-38.45683482	Rent Only	Rent Only ; 0% contract renewal; Constant contracted land area (25%); 10 y
2305	0	0	-36.57871235	Rent Only	Rent Only ; 0% contract renewal; Constant contracted land area (25%); 10 y
2306	0	0	-34.79231196	Rent Only	Rent Only ; 0% contract renewal; Constant contracted land area (25%); 10 y
2307	0	0	-33.09315375	Rent Only	Rent Only ; 0% contract renewal; Constant contracted land area (25%); 10 y
2308	0	0	-31.4769789	Rent Only	Rent Only ; 0% contract renewal; Constant contracted land area (25%); 10 y
2309	0	0	-29.93973216	Rent Only	Rent Only ; 0% contract renewal; Constant contracted land area (25%); 10 y
2310	0	0	-28.47756078	Rent Only	Rent Only ; 0% contract renewal; Constant contracted land area (25%); 10 y
2311	0	0	-27.08679795	Rent Only	Rent Only ; 0% contract renewal; Constant contracted land area (25%); 10 y
2312	0	0	-25.76395511	Rent Only	Rent Only ; 0% contract renewal; Constant contracted land area (25%); 10 y
2313	0	0	-24.50571702	Rent Only	Rent Only ; 0% contract renewal; Constant contracted land area (25%); 10 y
2314	0	0	-23.3089275	Rent Only	Rent Only ; 0% contract renewal; Constant contracted land area (25%); 10 y
2315	0	0	-22.1705857	Rent Only	Rent Only ; 0% contract renewal; Constant contracted land area (25%); 10 y
2316	0	0	-21.08783724	Rent Only	Rent Only ; 0% contract renewal; Constant contracted land area (25%); 10 y
2317	0	0	-20.0579669	Rent Only	Rent Only ; 0% contract renewal; Constant contracted land area (25%); 10 y
2318	0	0	-19.07839332	Rent Only	Rent Only ; 0% contract renewal; Constant contracted land area (25%); 10 y
2319	0	0	-18.14665832	Rent Only	Rent Only ; 0% contract renewal; Constant contracted land area (25%); 10 y
2320	0	0	-17.2604272	Rent Only	Rent Only ; 0% contract renewal; Constant contracted land area (25%); 10 y
2321	0	0	-16.41747713	Rent Only	Rent Only ; 0% contract renewal; Constant contracted land area (25%); 10 y
2322	0	0	-15.61569392	Rent Only	Rent Only ; 0% contract renewal; Constant contracted land area (25%); 10 y
2323	0	0	-14.85306795	Rent Only	Rent Only ; 0% contract renewal; Constant contracted land area (25%); 10 y
2324	0	0	-14.12768627	Rent Only	Rent Only ; 0% contract renewal; Constant contracted land area (25%); 10 y
2325	0	0	-13.43773034	Rent Only	Rent Only ; 0% contract renewal; Constant contracted land area (25%); 10 y
2326	0	0	-12.78146954	Rent Only	Rent Only ; 0% contract renewal; Constant contracted land area (25%); 10 y
2327	0	0	-12.15725896	Rent Only	Rent Only ; 0% contract renewal; Constant contracted land area (25%); 10 y
2328	0	0	-11.56353317	Rent Only	Rent Only ; 0% contract renewal; Constant contracted land area (25%); 10 y
2329	0	0	-10.99880276	Rent Only	Rent Only ; 0% contract renewal; Constant contracted land area (25%); 10 y
2330	0	0	-10.46165264	Rent Only	Rent Only ; 0% contract renewal; Constant contracted land area (25%); 10 y
2331	0	0	-9.950735164	Rent Only	Rent Only ; 0% contract renewal; Constant contracted land area (25%); 10 y
2332	0	0	-9.464769583	Rent Only	Rent Only ; 0% contract renewal; Constant contracted land area (25%); 10 y
2333	0	0	-9.00253707	Rent Only	Rent Only ; 0% contract renewal; Constant contracted land area (25%); 10 y
2334	0	0	-8.562878765	Rent Only	Rent Only ; 0% contract renewal; Constant contracted land area (25%); 10 y
2335	0	0	-8.144692227	Rent Only	Rent Only ; 0% contract renewal; Constant contracted land area (25%); 10 y
2336	0	0	-7.746928357	Rent Only	Rent Only ; 0% contract renewal; Constant contracted land area (25%); 10 y
2337	0	0	-7.368590431	Rent Only	Rent Only ; 0% contract renewal; Constant contracted land area (25%); 10 y
2338	0	0	-7.008729572	Rent Only	Rent Only ; 0% contract renewal; Constant contracted land area (25%); 10 y
2339	0	0	-6.666442973	Rent Only	Rent Only ; 0% contract renewal; Constant contracted land area (25%); 10 y
2340	0	0	-6.340872927	Rent Only	Rent Only ; 0% contract renewal; Constant contracted land area (25%); 10 y
2341	0	0	-6.031202625	Rent Only	Rent Only ; 0% contract renewal; Constant contracted land area (25%); 10 y
2342	0	0	-5.736655993	Rent Only	Rent Only ; 0% contract renewal; Constant contracted land area (25%); 10 y
2343	0	0	-5.456493811	Rent Only	Rent Only ; 0% contract renewal; Constant contracted land area (25%); 10 y
2344	0	0	-5.190014042	Rent Only	Rent Only ; 0% contract renewal; Constant contracted land area (25%); 10 y
2345	0	0	-4.936548914	Rent Only	Rent Only ; 0% contract renewal; Constant contracted land area (25%); 10 y
2346	0	0	-4.695461532	Rent Only	Rent Only ; 0% contract renewal; Constant contracted land area (25%); 10 y
2347	0	0	-4.466148626	Rent Only	Rent Only ; 0% contract renewal; Constant contracted land area (25%); 10 y
2348	0	0	-4.248034726	Rent Only	Rent Only ; 0% contract renewal; Constant contracted land area (25%); 10 y
2349	0	0	-4.040572652	Rent Only	Rent Only ; 0% contract renewal; Constant contracted land area (25%); 10 y
2350	0	0	-3.843242704	Rent Only	Rent Only ; 0% contract renewal; Constant contracted land area (25%); 10 y
2351	0	0	-3.655549429	Rent Only	Rent Only ; 0% contract renewal; Constant contracted land area (25%); 10 y
2352	0	0	-3.477023078	Rent Only	Rent Only ; 0% contract renewal; Constant contracted land area (25%); 10 y
2353	0	0	-3.307214914	Rent Only	Rent Only ; 0% contract renewal; Constant contracted land area (25%); 10 y
2354	0	0	-3.145699802	Rent Only	Rent Only ; 0% contract renewal; Constant contracted land area (25%); 10 y
2355	0	0	-2.992073135	Rent Only	Rent Only ; 0% contract renewal; Constant contracted land area (25%); 10 y
2356	0	0	-2.845948574	Rent Only	Rent Only ; 0% contract renewal; Constant contracted land area (25%); 10 y
2357	0	0	-2.706960307	Rent Only	Rent Only ; 0% contract renewal; Constant contracted land area (25%); 10 y
2358	0	0	-2.574760469	Rent Only	Rent Only ; 0% contract renewal; Constant contracted land area (25%); 10 y
2359	0	0	-2.449016224	Rent Only	Rent Only ; 0% contract renewal; Constant contracted land area (25%); 10 y
2360	0	0	-2.329413489	Rent Only	Rent Only ; 0% contract renewal; Constant contracted land area (25%); 10 y
2361	0	0	-2.215651275	Rent Only	Rent Only ; 0% contract renewal; Constant contracted land area (25%); 10 y
2362	0	0	-2.107445404	Rent Only	Rent Only ; 0% contract renewal; Constant contracted land area (25%); 10 y
2363	0	0	-2.004523498	Rent Only	Rent Only ; 0% contract renewal; Constant contracted land area (25%); 10 y
2364	0	0	-1.906628375	Rent Only	Rent Only ; 0% contract renewal; Constant contracted land area (25%); 10 y
2365	0	0	-1.813514167	Rent Only	Rent Only ; 0% contract renewal; Constant contracted land area (25%); 10 y
2366	0	0	-1.724947293	Rent Only	Rent Only ; 0% contract renewal; Constant contracted land area (25%); 10 y
2367	0	0	-1.640705323	Rent Only	Rent Only ; 0% contract renewal; Constant contracted land area (25%); 10 y
2368	0	0	-1.560578438	Rent Only	Rent Only ; 0% contract renewal; Constant contracted land area (25%); 10 y
2369	0	0	-1.484363931	Rent Only	Rent Only ; 0% contract renewal; Constant contracted land area (25%); 10 y
2370	0	0	-1.411872189	Rent Only	Rent Only ; 0% contract renewal; Constant contracted land area (25%); 10 y
2371	0	0	-1.342920063	Rent Only	Rent Only ; 0% contract renewal; Constant contracted land area (25%); 10 y
2372	0	0	-1.277335722	Rent Only	Rent Only ; 0% contract renewal; Constant contracted land area (25%); 10 y
2373	0	0	-1.214954283	Rent Only	Rent Only ; 0% contract renewal; Constant contracted land area (25%); 10 y
2374	0	0	-1.155619271	Rent Only	Rent Only ; 0% contract renewal; Constant contracted land area (25%); 10 y
2375	0	0	-1.099182294	Rent Only	Rent Only ; 0% contract renewal; Constant contracted land area (25%); 10 y
2376	0	0	-1.045501261	Rent Only	Rent Only ; 0% contract renewal; Constant contracted land area (25%); 10 y
2377	0	0	-0.994441681	Rent Only	Rent Only ; 0% contract renewal; Constant contracted land area (25%); 10 y
2378	0	0	-0.945876337	Rent Only	Rent Only ; 0% contract renewal; Constant contracted land area (25%); 10 y
2379	0	0	-0.899682215	Rent Only	Rent Only ; 0% contract renewal; Constant contracted land area (25%); 10 y
2380	0	0	-0.855744544	Rent Only	Rent Only ; 0% contract renewal; Constant contracted land area (25%); 10 y
2381	0	0	-0.813952271	Rent Only	Rent Only ; 0% contract renewal; Constant contracted land area (25%); 10 y
2382	0	0	-0.774201133	Rent Only	Rent Only ; 0% contract renewal; Constant contracted land area (25%); 10 y
2383	0	0	-0.736391394	Rent Only	Rent Only ; 0% contract renewal; Constant contracted land area (25%); 10 y
2384	0	0	-0.700428165	Rent Only	Rent Only ; 0% contract renewal; Constant contracted land area (25%); 10 y
2385	0	0	-0.666221085	Rent Only	Rent Only ; 0% contract renewal; Constant contracted land area (25%); 10 y
2386	0	0	-0.633684804	Rent Only	Rent Only ; 0% contract renewal; Constant contracted land area (25%); 10 y
2387	0	0	-0.602737366	Rent Only	Rent Only ; 0% contract renewal; Constant contracted land area (25%); 10 y
2388	0	0	-0.573301502	Rent Only	Rent Only ; 0% contract renewal; Constant contracted land area (25%); 10 y
2389	0	0	-0.545303017	Rent Only	Rent Only ; 0% contract renewal; Constant contracted land area (25%); 10 y
2390	0	0	-0.518672078	Rent Only	Rent Only ; 0% contract renewal; Constant contracted land area (25%); 10 y
2391	0	0	-0.4933416	Rent Only	Rent Only ; 0% contract renewal; Constant contracted land area (25%); 10 y
2392	0	0	-0.469248057	Rent Only	Rent Only ; 0% contract renewal; Constant contracted land area (25%); 10 y
2393	0	0	-0.446331477	Rent Only	Rent Only ; 0% contract renewal; Constant contracted land area (25%); 10 y
2394	0	0	-0.424533988	Rent Only	Rent Only ; 0% contract renewal; Constant contracted land area (25%); 10 y
2395	0	0	-0.403800632	Rent Only	Rent Only ; 0% contract renewal; Constant contracted land area (25%); 10 y
2396	0	0	-0.384080327	Rent Only	Rent Only ; 0% contract renewal; Constant contracted land area (25%); 10 y
2397	0	0	-0.365322961	Rent Only	Rent Only ; 0% contract renewal; Constant contracted land area (25%); 10 y
2398	0	0	-0.347481496	Rent Only	Rent Only ; 0% contract renewal; Constant contracted land area (25%); 10 y
2399	0	0	-0.330511639	Rent Only	Rent Only ; 0% contract renewal; Constant contracted land area (25%); 10 y
2400	0	0	-0.314370231	Rent Only	Rent Only ; 0% contract renewal; Constant contracted land area (25%); 10 y
2401	0	0	-0.299017506	Rent Only	Rent Only ; 0% contract renewal; Constant contracted land area (25%); 10 y
2402	0	0	-0.284414183	Rent Only	Rent Only ; 0% contract renewal; Constant contracted land area (25%); 10 y
2403	0	0	-0.270524376	Rent Only	Rent Only ; 0% contract renewal; Constant contracted land area (25%); 10 y
2404	0	0	-0.257312685	Rent Only	Rent Only ; 0% contract renewal; Constant contracted land area (25%); 10 y
2405	0	0	-0.244745971	Rent Only	Rent Only ; 0% contract renewal; Constant contracted land area (25%); 10 y
2406	0	0	-0.232793521	Rent Only	Rent Only ; 0% contract renewal; Constant contracted land area (25%); 10 y
2407	0	0	-0.221424461	Rent Only	Rent Only ; 0% contract renewal; Constant contracted land area (25%); 10 y
2408	0	0	-0.210610663	Rent Only	Rent Only ; 0% contract renewal; Constant contracted land area (25%); 10 y
2409	0	0	-0.200325294	Rent Only	Rent Only ; 0% contract renewal; Constant contracted land area (25%); 10 y
2410	0	0	-0.190541682	Rent Only	Rent Only ; 0% contract renewal; Constant contracted land area (25%); 10 y
2411	0	0	-0.181236388	Rent Only	Rent Only ; 0% contract renewal; Constant contracted land area (25%); 10 y
2412	0	0	-0.172385164	Rent Only	Rent Only ; 0% contract renewal; Constant contracted land area (25%); 10 y
2413	0	0	-0.163966511	Rent Only	Rent Only ; 0% contract renewal; Constant contracted land area (25%); 10 y
2414	0	0	-0.155958931	Rent Only	Rent Only ; 0% contract renewal; Constant contracted land area (25%); 10 y
2415	0	0	-0.148341893	Rent Only	Rent Only ; 0% contract renewal; Constant contracted land area (25%); 10 y
2416	0	0	-0.141097779	Rent Only	Rent Only ; 0% contract renewal; Constant contracted land area (25%); 10 y
2417	0	0	-0.134206704	Rent Only	Rent Only ; 0% contract renewal; Constant contracted land area (25%); 10 y
2418	0	0	-0.127652505	Rent Only	Rent Only ; 0% contract renewal; Constant contracted land area (25%); 10 y
2419	0	0	-0.12141837	Rent Only	Rent Only ; 0% contract renewal; Constant contracted land area (25%); 10 y
2420	0	0	-0.115488458	Rent Only	Rent Only ; 0% contract renewal; Constant contracted land area (25%); 10 y
2421	0	0	-0.109848543	Rent Only	Rent Only ; 0% contract renewal; Constant contracted land area (25%); 10 y
2422	0	0	-0.104483592	Rent Only	Rent Only ; 0% contract renewal; Constant contracted land area (25%); 10 y
2423	0	0	-0.099381319	Rent Only	Rent Only ; 0% contract renewal; Constant contracted land area (25%); 10 y
2424	0	0	-0.094527662	Rent Only	Rent Only ; 0% contract renewal; Constant contracted land area (25%); 10 y
2425	0	0	-0.08991082	Rent Only	Rent Only ; 0% contract renewal; Constant contracted land area (25%); 10 y
2426	0	0	-0.085520448	Rent Only	Rent Only ; 0% contract renewal; Constant contracted land area (25%); 10 y
2427	0	0	-0.081343451	Rent Only	Rent Only ; 0% contract renewal; Constant contracted land area (25%); 10 y
2428	0	0	-0.07737094	Rent Only	Rent Only ; 0% contract renewal; Constant contracted land area (25%); 10 y
2429	0	0	-0.073592407	Rent Only	Rent Only ; 0% contract renewal; Constant contracted land area (25%); 10 y
2430	0	0	-0.069998315	Rent Only	Rent Only ; 0% contract renewal; Constant contracted land area (25%); 10 y
2431	0	0	-0.066579934	Rent Only	Rent Only ; 0% contract renewal; Constant contracted land area (25%); 10 y
2432	0	0	-0.063328052	Rent Only	Rent Only ; 0% contract renewal; Constant contracted land area (25%); 10 y
2433	0	0	-0.060235717	Rent Only	Rent Only ; 0% contract renewal; Constant contracted land area (25%); 10 y
2434	0	0	-0.057293715	Rent Only	Rent Only ; 0% contract renewal; Constant contracted land area (25%); 10 y
2435	0	0	-0.05449558	Rent Only	Rent Only ; 0% contract renewal; Constant contracted land area (25%); 10 y
2436	0	0	-0.051834522	Rent Only	Rent Only ; 0% contract renewal; Constant contracted land area (25%); 10 y
2437	0	0	-0.049302622	Rent Only	Rent Only ; 0% contract renewal; Constant contracted land area (25%); 10 y
2438	0	0	-0.046895192	Rent Only	Rent Only ; 0% contract renewal; Constant contracted land area (25%); 10 y
2439	0	0	-0.044604633	Rent Only	Rent Only ; 0% contract renewal; Constant contracted land area (25%); 10 y
2440	0	0	-0.042426581	Rent Only	Rent Only ; 0% contract renewal; Constant contracted land area (25%); 10 y
2441	0	0	-0.040354571	Rent Only	Rent Only ; 0% contract renewal; Constant contracted land area (25%); 10 y
2442	0	0	-0.038383268	Rent Only	Rent Only ; 0% contract renewal; Constant contracted land area (25%); 10 y
2443	0	0	-0.036509439	Rent Only	Rent Only ; 0% contract renewal; Constant contracted land area (25%); 10 y
2444	0	0	-0.034725971	Rent Only	Rent Only ; 0% contract renewal; Constant contracted land area (25%); 10 y
2445	0	0	-0.033030117	Rent Only	Rent Only ; 0% contract renewal; Constant contracted land area (25%); 10 y
2446	0	0	-0.031417189	Rent Only	Rent Only ; 0% contract renewal; Constant contracted land area (25%); 10 y
2447	0	0	-0.02988266	Rent Only	Rent Only ; 0% contract renewal; Constant contracted land area (25%); 10 y
2448	0	0	-0.028423621	Rent Only	Rent Only ; 0% contract renewal; Constant contracted land area (25%); 10 y
2449	0	0	-0.02703506	Rent Only	Rent Only ; 0% contract renewal; Constant contracted land area (25%); 10 y
2450	0	0	-0.025715039	Rent Only	Rent Only ; 0% contract renewal; Constant contracted land area (25%); 10 y
2451	0	0	-0.024459192	Rent Only	Rent Only ; 0% contract renewal; Constant contracted land area (25%); 10 y
2452	0	0	-0.023264286	Rent Only	Rent Only ; 0% contract renewal; Constant contracted land area (25%); 10 y
2453	0	0	-0.022128706	Rent Only	Rent Only ; 0% contract renewal; Constant contracted land area (25%); 10 y
2454	0	0	-0.021047439	Rent Only	Rent Only ; 0% contract renewal; Constant contracted land area (25%); 10 y
2455	0	0	-0.02001984	Rent Only	Rent Only ; 0% contract renewal; Constant contracted land area (25%); 10 y
2456	0	0	-0.019042028	Rent Only	Rent Only ; 0% contract renewal; Constant contracted land area (25%); 10 y
2457	0	0	-0.018112226	Rent Only	Rent Only ; 0% contract renewal; Constant contracted land area (25%); 10 y
2458	0	0	-0.017227686	Rent Only	Rent Only ; 0% contract renewal; Constant contracted land area (25%); 10 y
2459	0	0	-0.016386144	Rent Only	Rent Only ; 0% contract renewal; Constant contracted land area (25%); 10 y
2460	0	0	-0.015585984	Rent Only	Rent Only ; 0% contract renewal; Constant contracted land area (25%); 10 y
2461	0	0	-0.014824943	Rent Only	Rent Only ; 0% contract renewal; Constant contracted land area (25%); 10 y
2462	0	0	-0.014100596	Rent Only	Rent Only ; 0% contract renewal; Constant contracted land area (25%); 10 y
2463	0	0	-0.013412297	Rent Only	Rent Only ; 0% contract renewal; Constant contracted land area (25%); 10 y
2464	0	0	-0.012756974	Rent Only	Rent Only ; 0% contract renewal; Constant contracted land area (25%); 10 y
2465	0	0	-0.012134143	Rent Only	Rent Only ; 0% contract renewal; Constant contracted land area (25%); 10 y
2466	0	0	-0.011541378	Rent Only	Rent Only ; 0% contract renewal; Constant contracted land area (25%); 10 y
2467	0	0	-0.010978033	Rent Only	Rent Only ; 0% contract renewal; Constant contracted land area (25%); 10 y
2468	0	0	-0.010441845	Rent Only	Rent Only ; 0% contract renewal; Constant contracted land area (25%); 10 y
2469	0	0	-0.009931844	Rent Only	Rent Only ; 0% contract renewal; Constant contracted land area (25%); 10 y
2470	0	0	-0.009446737	Rent Only	Rent Only ; 0% contract renewal; Constant contracted land area (25%); 10 y
2471	0	0	-0.008985392	Rent Only	Rent Only ; 0% contract renewal; Constant contracted land area (25%); 10 y
2472	0	0	-0.008546516	Rent Only	Rent Only ; 0% contract renewal; Constant contracted land area (25%); 10 y
2473	0	0	-0.008129302	Rent Only	Rent Only ; 0% contract renewal; Constant contracted land area (25%); 10 y
2474	0	0	-0.00773197	Rent Only	Rent Only ; 0% contract renewal; Constant contracted land area (25%); 10 y
2475	0	0	-0.007354521	Rent Only	Rent Only ; 0% contract renewal; Constant contracted land area (25%); 10 y
2476	0	0	-0.006995338	Rent Only	Rent Only ; 0% contract renewal; Constant contracted land area (25%); 10 y
2477	0	0	-0.006653936	Rent Only	Rent Only ; 0% contract renewal; Constant contracted land area (25%); 10 y
2478	0	0	-0.006328861	Rent Only	Rent Only ; 0% contract renewal; Constant contracted land area (25%); 10 y
2479	0	0	-0.006019789	Rent Only	Rent Only ; 0% contract renewal; Constant contracted land area (25%); 10 y
2480	0	0	-0.005725751	Rent Only	Rent Only ; 0% contract renewal; Constant contracted land area (25%); 10 y
2481	0	0	-0.005446099	Rent Only	Rent Only ; 0% contract renewal; Constant contracted land area (25%); 10 y
2482	0	0	-0.005180187	Rent Only	Rent Only ; 0% contract renewal; Constant contracted land area (25%); 10 y
2483	0	0	-0.004927045	Rent Only	Rent Only ; 0% contract renewal; Constant contracted land area (25%); 10 y
2484	0	0	-0.004686513	Rent Only	Rent Only ; 0% contract renewal; Constant contracted land area (25%); 10 y
2485	0	0	-0.004457457	Rent Only	Rent Only ; 0% contract renewal; Constant contracted land area (25%); 10 y
2486	0	0	-0.004240039	Rent Only	Rent Only ; 0% contract renewal; Constant contracted land area (25%); 10 y
2487	0	0	-0.004032968	Rent Only	Rent Only ; 0% contract renewal; Constant contracted land area (25%); 10 y
2488	0	0	-0.003835918	Rent Only	Rent Only ; 0% contract renewal; Constant contracted land area (25%); 10 y
2489	0	0	-0.003648729	Rent Only	Rent Only ; 0% contract renewal; Constant contracted land area (25%); 10 y
2490	0	0	-0.003470269	Rent Only	Rent Only ; 0% contract renewal; Constant contracted land area (25%); 10 y
2491	0	0	-0.003301023	Rent Only	Rent Only ; 0% contract renewal; Constant contracted land area (25%); 10 y
2492	0	0	-0.003139698	Rent Only	Rent Only ; 0% contract renewal; Constant contracted land area (25%); 10 y
2493	0	0	-0.002986294	Rent Only	Rent Only ; 0% contract renewal; Constant contracted land area (25%); 10 y
2494	0	0	-0.002840649	Rent Only	Rent Only ; 0% contract renewal; Constant contracted land area (25%); 10 y
2495	0	0	-0.002701469	Rent Only	Rent Only ; 0% contract renewal; Constant contracted land area (25%); 10 y
2496	0	0	-0.002570049	Rent Only	Rent Only ; 0% contract renewal; Constant contracted land area (25%); 10 y
2497	0	0	-0.002444287	Rent Only	Rent Only ; 0% contract renewal; Constant contracted land area (25%); 10 y
2498	0	0	-0.002325152	Rent Only	Rent Only ; 0% contract renewal; Constant contracted land area (25%); 10 y
2499	0	0	-0.002211513	Rent Only	Rent Only ; 0% contract renewal; Constant contracted land area (25%); 10 y
2500	0	0	-0.00210337	Rent Only	Rent Only ; 0% contract renewal; Constant contracted land area (25%); 10 y
2025	22446987.25	0	0	Logistic Growth (2050)	Logistic Growth (2050) ; 0% contract renewal; Constant contracted land area (25%); 10 y
2026	22346858.65	117964.5202	6538987.981	Logistic Growth (2050)	Logistic Growth (2050) ; 0% contract renewal; Constant contracted land area (25%); 10 y
2027	22214432.61	149060.6652	6182785.187	Logistic Growth (2050)	Logistic Growth (2050) ; 0% contract renewal; Constant contracted land area (25%); 10 y
2028	22039888.86	187988.0035	5834628.484	Logistic Growth (2050)	Logistic Growth (2050) ; 0% contract renewal; Constant contracted land area (25%); 10 y
2029	21810865.37	236475.7102	5492013.297	Logistic Growth (2050)	Logistic Growth (2050) ; 0% contract renewal; Constant contracted land area (25%); 10 y
2030	21512126.32	296476.2349	5152249.643	Logistic Growth (2050)	Logistic Growth (2050) ; 0% contract renewal; Constant contracted land area (25%); 10 y
2031	21125436.43	370088.1189	4812537.465	Logistic Growth (2050)	Logistic Growth (2050) ; 0% contract renewal; Constant contracted land area (25%); 10 y
2032	20629856.5	459397.435	4470123.438	Logistic Growth (2050)	Logistic Growth (2050) ; 0% contract renewal; Constant contracted land area (25%); 10 y
2033	20002757.75	566206.8776	4122570.2	Logistic Growth (2050)	Logistic Growth (2050) ; 0% contract renewal; Constant contracted land area (25%); 10 y
2034	19221896.3	691630.9204	3768159.605	Logistic Growth (2050)	Logistic Growth (2050) ; 0% contract renewal; Constant contracted land area (25%); 10 y
2035	18268809.65	835567.0919	3406419.933	Logistic Growth (2050)	Logistic Growth (2050) ; 0% contract renewal; Constant contracted land area (25%); 10 y
2036	17133485.41	996115.5084	3038704.921	Logistic Growth (2050)	Logistic Growth (2050) ; 0% contract renewal; Constant contracted land area (25%); 10 y
2037	15819639.95	1169104.907	2668666.355	Logistic Growth (2050)	Logistic Growth (2050) ; 0% contract renewal; Constant contracted land area (25%); 10 y
2038	14349147.82	1347956.582	2302388.833	Logistic Growth (2050)	Logistic Growth (2050) ; 0% contract renewal; Constant contracted land area (25%); 10 y
2039	12763606.55	1524109.284	1947963.631	Logistic Growth (2050)	Logistic Growth (2050) ; 0% contract renewal; Constant contracted land area (25%); 10 y
2040	11121330.31	1688077.362	1614429.375	Logistic Growth (2050)	Logistic Growth (2050) ; 0% contract renewal; Constant contracted land area (25%); 10 y
2041	9489566.792	1830943.315	1310278.375	Logistic Growth (2050)	Logistic Growth (2050) ; 0% contract renewal; Constant contracted land area (25%); 10 y
2042	7933874.091	1945838.186	1041975.16	Logistic Growth (2050)	Logistic Growth (2050) ; 0% contract renewal; Constant contracted land area (25%); 10 y
2043	6508048.949	2028920.987	812976.0429	Logistic Growth (2050)	Logistic Growth (2050) ; 0% contract renewal; Constant contracted land area (25%); 10 y
2044	5247706.573	2079585.463	623521.3888	Logistic Growth (2050)	Logistic Growth (2050) ; 0% contract renewal; Constant contracted land area (25%); 10 y
2045	4168794.12	2099957.876	471136.9165	Logistic Growth (2050)	Logistic Growth (2050) ; 0% contract renewal; Constant contracted land area (25%); 10 y
2046	3270256.101	2093990.977	351538.8499	Logistic Growth (2050)	Logistic Growth (2050) ; 0% contract renewal; Constant contracted land area (25%); 10 y
2047	2538925.17	2066502.087	259595.0096	Logistic Growth (2050)	Logistic Growth (2050) ; 0% contract renewal; Constant contracted land area (25%); 10 y
2048	1954731.011	2022394.409	190102.7137	Logistic Growth (2050)	Logistic Growth (2050) ; 0% contract renewal; Constant contracted land area (25%); 10 y
2049	1495013.979	1966151.652	138293.3963	Logistic Growth (2050)	Logistic Growth (2050) ; 0% contract renewal; Constant contracted land area (25%); 10 y
2050	1137500.001	1901586.434	100083.4966	Logistic Growth (2050)	Logistic Growth (2050) ; 0% contract renewal; Constant contracted land area (25%); 10 y
2051	862013.7167	1831773.397	72140.66079	Logistic Growth (2050)	Logistic Growth (2050) ; 0% contract renewal; Constant contracted land area (25%); 10 y
2052	651235.8863	1759093.002	51839.30126	Logistic Growth (2050)	Logistic Growth (2050) ; 0% contract renewal; Constant contracted land area (25%); 10 y
2053	490841.251	1685328.003	37163.51163	Logistic Growth (2050)	Logistic Growth (2050) ; 0% contract renewal; Constant contracted land area (25%); 10 y
2054	369290.4929	1611775.002	26594.92026	Logistic Growth (2050)	Logistic Growth (2050) ; 0% contract renewal; Constant contracted land area (25%); 10 y
2055	277465.0654	1539350.457	19006.13244	Logistic Growth (2050)	Logistic Growth (2050) ; 0% contract renewal; Constant contracted land area (25%); 10 y
2056	208259.8992	1468681.939	13568.94149	Logistic Growth (2050)	Logistic Growth (2050) ; 0% contract renewal; Constant contracted land area (25%); 10 y
2057	156195.8693	1400182.195	9679.76326	Logistic Growth (2050)	Logistic Growth (2050) ; 0% contract renewal; Constant contracted land area (25%); 10 y
2058	117080.0078	1334106.975	6901.330234	Logistic Growth (2050)	Logistic Growth (2050) ; 0% contract renewal; Constant contracted land area (25%); 10 y
2059	87721.83139	1270598.996	4918.273002	Logistic Growth (2050)	Logistic Growth (2050) ; 0% contract renewal; Constant contracted land area (25%); 10 y
2060	65703.93803	1209720.733	3503.89608	Logistic Growth (2050)	Logistic Growth (2050) ; 0% contract renewal; Constant contracted land area (25%); 10 y
2061	49200.46602	1151478.533	2495.651325	Logistic Growth (2050)	Logistic Growth (2050) ; 0% contract renewal; Constant contracted land area (25%); 10 y
2062	36835.59393	1095840.16	1777.203846	Logistic Growth (2050)	Logistic Growth (2050) ; 0% contract renewal; Constant contracted land area (25%); 10 y
2063	27574.43934	1042747.44	1265.409626	Logistic Growth (2050)	Logistic Growth (2050) ; 0% contract renewal; Constant contracted land area (25%); 10 y
2064	20639.59571	992125.3197	900.9081262	Logistic Growth (2050)	Logistic Growth (2050) ; 0% contract renewal; Constant contracted land area (25%); 10 y
2065	0	943888.2957	641.3521298	Logistic Growth (2050)	Logistic Growth (2050) ; 0% contract renewal; Constant contracted land area (25%); 10 y
2066	0	0	-2926.377652	Logistic Growth (2050)	Logistic Growth (2050) ; 0% contract renewal; Constant contracted land area (25%); 10 y
2067	0	0	-2083.064776	Logistic Growth (2050)	Logistic Growth (2050) ; 0% contract renewal; Constant contracted land area (25%); 10 y
2068	0	0	-1482.727006	Logistic Growth (2050)	Logistic Growth (2050) ; 0% contract renewal; Constant contracted land area (25%); 10 y
2069	0	0	-1055.380722	Logistic Growth (2050)	Logistic Growth (2050) ; 0% contract renewal; Constant contracted land area (25%); 10 y
2070	0	0	-751.1891135	Logistic Growth (2050)	Logistic Growth (2050) ; 0% contract renewal; Constant contracted land area (25%); 10 y
2071	0	0	-534.6672136	Logistic Growth (2050)	Logistic Growth (2050) ; 0% contract renewal; Constant contracted land area (25%); 10 y
2072	0	0	-380.5514983	Logistic Growth (2050)	Logistic Growth (2050) ; 0% contract renewal; Constant contracted land area (25%); 10 y
2073	0	0	-270.8569833	Logistic Growth (2050)	Logistic Growth (2050) ; 0% contract renewal; Constant contracted land area (25%); 10 y
2074	0	0	-192.7809794	Logistic Growth (2050)	Logistic Growth (2050) ; 0% contract renewal; Constant contracted land area (25%); 10 y
2075	0	0	-137.2102293	Logistic Growth (2050)	Logistic Growth (2050) ; 0% contract renewal; Constant contracted land area (25%); 10 y
2076	0	0	-97.65790931	Logistic Growth (2050)	Logistic Growth (2050) ; 0% contract renewal; Constant contracted land area (25%); 10 y
2077	0	0	-69.50680503	Logistic Growth (2050)	Logistic Growth (2050) ; 0% contract renewal; Constant contracted land area (25%); 10 y
2078	0	0	-49.4705182	Logistic Growth (2050)	Logistic Growth (2050) ; 0% contract renewal; Constant contracted land area (25%); 10 y
2079	0	0	-35.20991828	Logistic Growth (2050)	Logistic Growth (2050) ; 0% contract renewal; Constant contracted land area (25%); 10 y
2080	0	0	-25.06011983	Logistic Growth (2050)	Logistic Growth (2050) ; 0% contract renewal; Constant contracted land area (25%); 10 y
2081	0	0	-17.83614306	Logistic Growth (2050)	Logistic Growth (2050) ; 0% contract renewal; Constant contracted land area (25%); 10 y
2082	0	0	-12.69458504	Logistic Growth (2050)	Logistic Growth (2050) ; 0% contract renewal; Constant contracted land area (25%); 10 y
2083	0	0	-9.035160899	Logistic Growth (2050)	Logistic Growth (2050) ; 0% contract renewal; Constant contracted land area (25%); 10 y
2084	0	0	-6.430624301	Logistic Growth (2050)	Logistic Growth (2050) ; 0% contract renewal; Constant contracted land area (25%); 10 y
2085	0	0	-4.576887977	Logistic Growth (2050)	Logistic Growth (2050) ; 0% contract renewal; Constant contracted land area (25%); 10 y
2086	0	0	-3.257521962	Logistic Growth (2050)	Logistic Growth (2050) ; 0% contract renewal; Constant contracted land area (25%); 10 y
2087	0	0	-2.3184854	Logistic Growth (2050)	Logistic Growth (2050) ; 0% contract renewal; Constant contracted land area (25%); 10 y
2088	0	0	-1.650142068	Logistic Growth (2050)	Logistic Growth (2050) ; 0% contract renewal; Constant contracted land area (25%); 10 y
2089	0	0	-1.174460121	Logistic Growth (2050)	Logistic Growth (2050) ; 0% contract renewal; Constant contracted land area (25%); 10 y
2090	0	0	-0.835901665	Logistic Growth (2050)	Logistic Growth (2050) ; 0% contract renewal; Constant contracted land area (25%); 10 y
2091	0	0	-0.594938519	Logistic Growth (2050)	Logistic Growth (2050) ; 0% contract renewal; Constant contracted land area (25%); 10 y
2092	0	0	-0.423437164	Logistic Growth (2050)	Logistic Growth (2050) ; 0% contract renewal; Constant contracted land area (25%); 10 y
2093	0	0	-0.301374045	Logistic Growth (2050)	Logistic Growth (2050) ; 0% contract renewal; Constant contracted land area (25%); 10 y
2094	0	0	-0.214497736	Logistic Growth (2050)	Logistic Growth (2050) ; 0% contract renewal; Constant contracted land area (25%); 10 y
2095	0	0	-0.152665033	Logistic Growth (2050)	Logistic Growth (2050) ; 0% contract renewal; Constant contracted land area (25%); 10 y
2096	0	0	-0.108656681	Logistic Growth (2050)	Logistic Growth (2050) ; 0% contract renewal; Constant contracted land area (25%); 10 y
2097	0	0	-0.0773345	Logistic Growth (2050)	Logistic Growth (2050) ; 0% contract renewal; Constant contracted land area (25%); 10 y
2098	0	0	-0.055041485	Logistic Growth (2050)	Logistic Growth (2050) ; 0% contract renewal; Constant contracted land area (25%); 10 y
2099	0	0	-0.039174818	Logistic Growth (2050)	Logistic Growth (2050) ; 0% contract renewal; Constant contracted land area (25%); 10 y
2100	0	0	-0.027881994	Logistic Growth (2050)	Logistic Growth (2050) ; 0% contract renewal; Constant contracted land area (25%); 10 y
2101	0	0	-0.019844524	Logistic Growth (2050)	Logistic Growth (2050) ; 0% contract renewal; Constant contracted land area (25%); 10 y
2102	0	0	-0.014123994	Logistic Growth (2050)	Logistic Growth (2050) ; 0% contract renewal; Constant contracted land area (25%); 10 y
2103	0	0	-0.010052507	Logistic Growth (2050)	Logistic Growth (2050) ; 0% contract renewal; Constant contracted land area (25%); 10 y
2104	0	0	-0.007154697	Logistic Growth (2050)	Logistic Growth (2050) ; 0% contract renewal; Constant contracted land area (25%); 10 y
2105	0	0	-0.00509223	Logistic Growth (2050)	Logistic Growth (2050) ; 0% contract renewal; Constant contracted land area (25%); 10 y
2106	0	0	-0.003624306	Logistic Growth (2050)	Logistic Growth (2050) ; 0% contract renewal; Constant contracted land area (25%); 10 y
2107	0	0	-0.002579537	Logistic Growth (2050)	Logistic Growth (2050) ; 0% contract renewal; Constant contracted land area (25%); 10 y
2108	0	0	-0.001835941	Logistic Growth (2050)	Logistic Growth (2050) ; 0% contract renewal; Constant contracted land area (25%); 10 y
2109	0	0	-0.001306699	Logistic Growth (2050)	Logistic Growth (2050) ; 0% contract renewal; Constant contracted land area (25%); 10 y
2110	0	0	-0.00093002	Logistic Growth (2050)	Logistic Growth (2050) ; 0% contract renewal; Constant contracted land area (25%); 10 y
2111	0	0	-0.000661925	Logistic Growth (2050)	Logistic Growth (2050) ; 0% contract renewal; Constant contracted land area (25%); 10 y
2112	0	0	-0.000471114	Logistic Growth (2050)	Logistic Growth (2050) ; 0% contract renewal; Constant contracted land area (25%); 10 y
2113	0	0	-0.000335307	Logistic Growth (2050)	Logistic Growth (2050) ; 0% contract renewal; Constant contracted land area (25%); 10 y
2114	0	0	-0.000238649	Logistic Growth (2050)	Logistic Growth (2050) ; 0% contract renewal; Constant contracted land area (25%); 10 y
2115	0	0	-0.000169855	Logistic Growth (2050)	Logistic Growth (2050) ; 0% contract renewal; Constant contracted land area (25%); 10 y
2116	0	0	-0.000120891	Logistic Growth (2050)	Logistic Growth (2050) ; 0% contract renewal; Constant contracted land area (25%); 10 y
2117	0	0	-8.60E-05	Logistic Growth (2050)	Logistic Growth (2050) ; 0% contract renewal; Constant contracted land area (25%); 10 y
2118	0	0	-6.12E-05	Logistic Growth (2050)	Logistic Growth (2050) ; 0% contract renewal; Constant contracted land area (25%); 10 y
2119	0	0	-4.36E-05	Logistic Growth (2050)	Logistic Growth (2050) ; 0% contract renewal; Constant contracted land area (25%); 10 y
2120	0	0	-3.10E-05	Logistic Growth (2050)	Logistic Growth (2050) ; 0% contract renewal; Constant contracted land area (25%); 10 y
2121	0	0	-2.21E-05	Logistic Growth (2050)	Logistic Growth (2050) ; 0% contract renewal; Constant contracted land area (25%); 10 y
2122	0	0	-1.57E-05	Logistic Growth (2050)	Logistic Growth (2050) ; 0% contract renewal; Constant contracted land area (25%); 10 y
2123	0	0	-1.12E-05	Logistic Growth (2050)	Logistic Growth (2050) ; 0% contract renewal; Constant contracted land area (25%); 10 y
2124	0	0	-7.96E-06	Logistic Growth (2050)	Logistic Growth (2050) ; 0% contract renewal; Constant contracted land area (25%); 10 y
2125	0	0	-5.67E-06	Logistic Growth (2050)	Logistic Growth (2050) ; 0% contract renewal; Constant contracted land area (25%); 10 y
2126	0	0	-4.03E-06	Logistic Growth (2050)	Logistic Growth (2050) ; 0% contract renewal; Constant contracted land area (25%); 10 y
2127	0	0	-2.87E-06	Logistic Growth (2050)	Logistic Growth (2050) ; 0% contract renewal; Constant contracted land area (25%); 10 y
2128	0	0	-2.04E-06	Logistic Growth (2050)	Logistic Growth (2050) ; 0% contract renewal; Constant contracted land area (25%); 10 y
2129	0	0	-1.45E-06	Logistic Growth (2050)	Logistic Growth (2050) ; 0% contract renewal; Constant contracted land area (25%); 10 y
2130	0	0	-1.03E-06	Logistic Growth (2050)	Logistic Growth (2050) ; 0% contract renewal; Constant contracted land area (25%); 10 y
2131	0	0	-7.36E-07	Logistic Growth (2050)	Logistic Growth (2050) ; 0% contract renewal; Constant contracted land area (25%); 10 y
2132	0	0	-5.24E-07	Logistic Growth (2050)	Logistic Growth (2050) ; 0% contract renewal; Constant contracted land area (25%); 10 y
2133	0	0	-3.73E-07	Logistic Growth (2050)	Logistic Growth (2050) ; 0% contract renewal; Constant contracted land area (25%); 10 y
2134	0	0	-2.65E-07	Logistic Growth (2050)	Logistic Growth (2050) ; 0% contract renewal; Constant contracted land area (25%); 10 y
2135	0	0	-1.89E-07	Logistic Growth (2050)	Logistic Growth (2050) ; 0% contract renewal; Constant contracted land area (25%); 10 y
2136	0	0	-1.34E-07	Logistic Growth (2050)	Logistic Growth (2050) ; 0% contract renewal; Constant contracted land area (25%); 10 y
2137	0	0	-9.58E-08	Logistic Growth (2050)	Logistic Growth (2050) ; 0% contract renewal; Constant contracted land area (25%); 10 y
2138	0	0	-6.81E-08	Logistic Growth (2050)	Logistic Growth (2050) ; 0% contract renewal; Constant contracted land area (25%); 10 y
2139	0	0	-4.85E-08	Logistic Growth (2050)	Logistic Growth (2050) ; 0% contract renewal; Constant contracted land area (25%); 10 y
2140	0	0	-3.46E-08	Logistic Growth (2050)	Logistic Growth (2050) ; 0% contract renewal; Constant contracted land area (25%); 10 y
2141	0	0	-2.45E-08	Logistic Growth (2050)	Logistic Growth (2050) ; 0% contract renewal; Constant contracted land area (25%); 10 y
2142	0	0	-1.74E-08	Logistic Growth (2050)	Logistic Growth (2050) ; 0% contract renewal; Constant contracted land area (25%); 10 y
2143	0	0	-1.24E-08	Logistic Growth (2050)	Logistic Growth (2050) ; 0% contract renewal; Constant contracted land area (25%); 10 y
2144	0	0	-8.82E-09	Logistic Growth (2050)	Logistic Growth (2050) ; 0% contract renewal; Constant contracted land area (25%); 10 y
2145	0	0	-6.28E-09	Logistic Growth (2050)	Logistic Growth (2050) ; 0% contract renewal; Constant contracted land area (25%); 10 y
2146	0	0	-4.51E-09	Logistic Growth (2050)	Logistic Growth (2050) ; 0% contract renewal; Constant contracted land area (25%); 10 y
2147	0	0	-3.19E-09	Logistic Growth (2050)	Logistic Growth (2050) ; 0% contract renewal; Constant contracted land area (25%); 10 y
2148	0	0	-2.28E-09	Logistic Growth (2050)	Logistic Growth (2050) ; 0% contract renewal; Constant contracted land area (25%); 10 y
2149	0	0	-1.62E-09	Logistic Growth (2050)	Logistic Growth (2050) ; 0% contract renewal; Constant contracted land area (25%); 10 y
2150	0	0	-1.12E-09	Logistic Growth (2050)	Logistic Growth (2050) ; 0% contract renewal; Constant contracted land area (25%); 10 y
2151	0	0	-8.16E-10	Logistic Growth (2050)	Logistic Growth (2050) ; 0% contract renewal; Constant contracted land area (25%); 10 y
2152	0	0	-6.21E-10	Logistic Growth (2050)	Logistic Growth (2050) ; 0% contract renewal; Constant contracted land area (25%); 10 y
2153	0	0	-4.43E-10	Logistic Growth (2050)	Logistic Growth (2050) ; 0% contract renewal; Constant contracted land area (25%); 10 y
2154	0	0	-2.81E-10	Logistic Growth (2050)	Logistic Growth (2050) ; 0% contract renewal; Constant contracted land area (25%); 10 y
2155	0	0	-2.00E-10	Logistic Growth (2050)	Logistic Growth (2050) ; 0% contract renewal; Constant contracted land area (25%); 10 y
2156	0	0	-1.27E-10	Logistic Growth (2050)	Logistic Growth (2050) ; 0% contract renewal; Constant contracted land area (25%); 10 y
2157	0	0	-1.21E-10	Logistic Growth (2050)	Logistic Growth (2050) ; 0% contract renewal; Constant contracted land area (25%); 10 y
2158	0	0	-5.75E-11	Logistic Growth (2050)	Logistic Growth (2050) ; 0% contract renewal; Constant contracted land area (25%); 10 y
2159	0	0	-5.47E-11	Logistic Growth (2050)	Logistic Growth (2050) ; 0% contract renewal; Constant contracted land area (25%); 10 y
2160	0	0	-5.20E-11	Logistic Growth (2050)	Logistic Growth (2050) ; 0% contract renewal; Constant contracted land area (25%); 10 y
2161	0	0	0	Logistic Growth (2050)	Logistic Growth (2050) ; 0% contract renewal; Constant contracted land area (25%); 10 y
2162	0	0	0	Logistic Growth (2050)	Logistic Growth (2050) ; 0% contract renewal; Constant contracted land area (25%); 10 y
2163	0	0	0	Logistic Growth (2050)	Logistic Growth (2050) ; 0% contract renewal; Constant contracted land area (25%); 10 y
2164	0	0	0	Logistic Growth (2050)	Logistic Growth (2050) ; 0% contract renewal; Constant contracted land area (25%); 10 y
2165	0	0	0	Logistic Growth (2050)	Logistic Growth (2050) ; 0% contract renewal; Constant contracted land area (25%); 10 y
2166	0	0	0	Logistic Growth (2050)	Logistic Growth (2050) ; 0% contract renewal; Constant contracted land area (25%); 10 y
2167	0	0	0	Logistic Growth (2050)	Logistic Growth (2050) ; 0% contract renewal; Constant contracted land area (25%); 10 y
2168	0	0	0	Logistic Growth (2050)	Logistic Growth (2050) ; 0% contract renewal; Constant contracted land area (25%); 10 y
2169	0	0	0	Logistic Growth (2050)	Logistic Growth (2050) ; 0% contract renewal; Constant contracted land area (25%); 10 y
2170	0	0	0	Logistic Growth (2050)	Logistic Growth (2050) ; 0% contract renewal; Constant contracted land area (25%); 10 y
2171	0	0	0	Logistic Growth (2050)	Logistic Growth (2050) ; 0% contract renewal; Constant contracted land area (25%); 10 y
2172	0	0	0	Logistic Growth (2050)	Logistic Growth (2050) ; 0% contract renewal; Constant contracted land area (25%); 10 y
2173	0	0	0	Logistic Growth (2050)	Logistic Growth (2050) ; 0% contract renewal; Constant contracted land area (25%); 10 y
2174	0	0	0	Logistic Growth (2050)	Logistic Growth (2050) ; 0% contract renewal; Constant contracted land area (25%); 10 y
2175	0	0	0	Logistic Growth (2050)	Logistic Growth (2050) ; 0% contract renewal; Constant contracted land area (25%); 10 y
2176	0	0	0	Logistic Growth (2050)	Logistic Growth (2050) ; 0% contract renewal; Constant contracted land area (25%); 10 y
2177	0	0	0	Logistic Growth (2050)	Logistic Growth (2050) ; 0% contract renewal; Constant contracted land area (25%); 10 y
2178	0	0	0	Logistic Growth (2050)	Logistic Growth (2050) ; 0% contract renewal; Constant contracted land area (25%); 10 y
2179	0	0	0	Logistic Growth (2050)	Logistic Growth (2050) ; 0% contract renewal; Constant contracted land area (25%); 10 y
2180	0	0	0	Logistic Growth (2050)	Logistic Growth (2050) ; 0% contract renewal; Constant contracted land area (25%); 10 y
2181	0	0	0	Logistic Growth (2050)	Logistic Growth (2050) ; 0% contract renewal; Constant contracted land area (25%); 10 y
2182	0	0	0	Logistic Growth (2050)	Logistic Growth (2050) ; 0% contract renewal; Constant contracted land area (25%); 10 y
2183	0	0	0	Logistic Growth (2050)	Logistic Growth (2050) ; 0% contract renewal; Constant contracted land area (25%); 10 y
2184	0	0	0	Logistic Growth (2050)	Logistic Growth (2050) ; 0% contract renewal; Constant contracted land area (25%); 10 y
2185	0	0	0	Logistic Growth (2050)	Logistic Growth (2050) ; 0% contract renewal; Constant contracted land area (25%); 10 y
2186	0	0	0	Logistic Growth (2050)	Logistic Growth (2050) ; 0% contract renewal; Constant contracted land area (25%); 10 y
2187	0	0	0	Logistic Growth (2050)	Logistic Growth (2050) ; 0% contract renewal; Constant contracted land area (25%); 10 y
2188	0	0	0	Logistic Growth (2050)	Logistic Growth (2050) ; 0% contract renewal; Constant contracted land area (25%); 10 y
2189	0	0	0	Logistic Growth (2050)	Logistic Growth (2050) ; 0% contract renewal; Constant contracted land area (25%); 10 y
2190	0	0	0	Logistic Growth (2050)	Logistic Growth (2050) ; 0% contract renewal; Constant contracted land area (25%); 10 y
2191	0	0	0	Logistic Growth (2050)	Logistic Growth (2050) ; 0% contract renewal; Constant contracted land area (25%); 10 y
2192	0	0	0	Logistic Growth (2050)	Logistic Growth (2050) ; 0% contract renewal; Constant contracted land area (25%); 10 y
2193	0	0	0	Logistic Growth (2050)	Logistic Growth (2050) ; 0% contract renewal; Constant contracted land area (25%); 10 y
2194	0	0	0	Logistic Growth (2050)	Logistic Growth (2050) ; 0% contract renewal; Constant contracted land area (25%); 10 y
2195	0	0	0	Logistic Growth (2050)	Logistic Growth (2050) ; 0% contract renewal; Constant contracted land area (25%); 10 y
2196	0	0	0	Logistic Growth (2050)	Logistic Growth (2050) ; 0% contract renewal; Constant contracted land area (25%); 10 y
2197	0	0	0	Logistic Growth (2050)	Logistic Growth (2050) ; 0% contract renewal; Constant contracted land area (25%); 10 y
2198	0	0	0	Logistic Growth (2050)	Logistic Growth (2050) ; 0% contract renewal; Constant contracted land area (25%); 10 y
2199	0	0	0	Logistic Growth (2050)	Logistic Growth (2050) ; 0% contract renewal; Constant contracted land area (25%); 10 y
2200	0	0	0	Logistic Growth (2050)	Logistic Growth (2050) ; 0% contract renewal; Constant contracted land area (25%); 10 y
2201	0	0	0	Logistic Growth (2050)	Logistic Growth (2050) ; 0% contract renewal; Constant contracted land area (25%); 10 y
2202	0	0	0	Logistic Growth (2050)	Logistic Growth (2050) ; 0% contract renewal; Constant contracted land area (25%); 10 y
2203	0	0	0	Logistic Growth (2050)	Logistic Growth (2050) ; 0% contract renewal; Constant contracted land area (25%); 10 y
2204	0	0	0	Logistic Growth (2050)	Logistic Growth (2050) ; 0% contract renewal; Constant contracted land area (25%); 10 y
2205	0	0	0	Logistic Growth (2050)	Logistic Growth (2050) ; 0% contract renewal; Constant contracted land area (25%); 10 y
2206	0	0	0	Logistic Growth (2050)	Logistic Growth (2050) ; 0% contract renewal; Constant contracted land area (25%); 10 y
2207	0	0	0	Logistic Growth (2050)	Logistic Growth (2050) ; 0% contract renewal; Constant contracted land area (25%); 10 y
2208	0	0	0	Logistic Growth (2050)	Logistic Growth (2050) ; 0% contract renewal; Constant contracted land area (25%); 10 y
2209	0	0	0	Logistic Growth (2050)	Logistic Growth (2050) ; 0% contract renewal; Constant contracted land area (25%); 10 y
2210	0	0	0	Logistic Growth (2050)	Logistic Growth (2050) ; 0% contract renewal; Constant contracted land area (25%); 10 y
2211	0	0	0	Logistic Growth (2050)	Logistic Growth (2050) ; 0% contract renewal; Constant contracted land area (25%); 10 y
2212	0	0	0	Logistic Growth (2050)	Logistic Growth (2050) ; 0% contract renewal; Constant contracted land area (25%); 10 y
2213	0	0	0	Logistic Growth (2050)	Logistic Growth (2050) ; 0% contract renewal; Constant contracted land area (25%); 10 y
2214	0	0	0	Logistic Growth (2050)	Logistic Growth (2050) ; 0% contract renewal; Constant contracted land area (25%); 10 y
2215	0	0	0	Logistic Growth (2050)	Logistic Growth (2050) ; 0% contract renewal; Constant contracted land area (25%); 10 y
2216	0	0	0	Logistic Growth (2050)	Logistic Growth (2050) ; 0% contract renewal; Constant contracted land area (25%); 10 y
2217	0	0	0	Logistic Growth (2050)	Logistic Growth (2050) ; 0% contract renewal; Constant contracted land area (25%); 10 y
2218	0	0	0	Logistic Growth (2050)	Logistic Growth (2050) ; 0% contract renewal; Constant contracted land area (25%); 10 y
2219	0	0	0	Logistic Growth (2050)	Logistic Growth (2050) ; 0% contract renewal; Constant contracted land area (25%); 10 y
2220	0	0	0	Logistic Growth (2050)	Logistic Growth (2050) ; 0% contract renewal; Constant contracted land area (25%); 10 y
2221	0	0	0	Logistic Growth (2050)	Logistic Growth (2050) ; 0% contract renewal; Constant contracted land area (25%); 10 y
2222	0	0	0	Logistic Growth (2050)	Logistic Growth (2050) ; 0% contract renewal; Constant contracted land area (25%); 10 y
2223	0	0	0	Logistic Growth (2050)	Logistic Growth (2050) ; 0% contract renewal; Constant contracted land area (25%); 10 y
2224	0	0	0	Logistic Growth (2050)	Logistic Growth (2050) ; 0% contract renewal; Constant contracted land area (25%); 10 y
2225	0	0	0	Logistic Growth (2050)	Logistic Growth (2050) ; 0% contract renewal; Constant contracted land area (25%); 10 y
2226	0	0	0	Logistic Growth (2050)	Logistic Growth (2050) ; 0% contract renewal; Constant contracted land area (25%); 10 y
2227	0	0	0	Logistic Growth (2050)	Logistic Growth (2050) ; 0% contract renewal; Constant contracted land area (25%); 10 y
2228	0	0	0	Logistic Growth (2050)	Logistic Growth (2050) ; 0% contract renewal; Constant contracted land area (25%); 10 y
2229	0	0	0	Logistic Growth (2050)	Logistic Growth (2050) ; 0% contract renewal; Constant contracted land area (25%); 10 y
2230	0	0	0	Logistic Growth (2050)	Logistic Growth (2050) ; 0% contract renewal; Constant contracted land area (25%); 10 y
2231	0	0	0	Logistic Growth (2050)	Logistic Growth (2050) ; 0% contract renewal; Constant contracted land area (25%); 10 y
2232	0	0	0	Logistic Growth (2050)	Logistic Growth (2050) ; 0% contract renewal; Constant contracted land area (25%); 10 y
2233	0	0	0	Logistic Growth (2050)	Logistic Growth (2050) ; 0% contract renewal; Constant contracted land area (25%); 10 y
2234	0	0	0	Logistic Growth (2050)	Logistic Growth (2050) ; 0% contract renewal; Constant contracted land area (25%); 10 y
2235	0	0	0	Logistic Growth (2050)	Logistic Growth (2050) ; 0% contract renewal; Constant contracted land area (25%); 10 y
2236	0	0	0	Logistic Growth (2050)	Logistic Growth (2050) ; 0% contract renewal; Constant contracted land area (25%); 10 y
2237	0	0	0	Logistic Growth (2050)	Logistic Growth (2050) ; 0% contract renewal; Constant contracted land area (25%); 10 y
2238	0	0	0	Logistic Growth (2050)	Logistic Growth (2050) ; 0% contract renewal; Constant contracted land area (25%); 10 y
2239	0	0	0	Logistic Growth (2050)	Logistic Growth (2050) ; 0% contract renewal; Constant contracted land area (25%); 10 y
2240	0	0	0	Logistic Growth (2050)	Logistic Growth (2050) ; 0% contract renewal; Constant contracted land area (25%); 10 y
2241	0	0	0	Logistic Growth (2050)	Logistic Growth (2050) ; 0% contract renewal; Constant contracted land area (25%); 10 y
2242	0	0	0	Logistic Growth (2050)	Logistic Growth (2050) ; 0% contract renewal; Constant contracted land area (25%); 10 y
2243	0	0	0	Logistic Growth (2050)	Logistic Growth (2050) ; 0% contract renewal; Constant contracted land area (25%); 10 y
2244	0	0	0	Logistic Growth (2050)	Logistic Growth (2050) ; 0% contract renewal; Constant contracted land area (25%); 10 y
2245	0	0	0	Logistic Growth (2050)	Logistic Growth (2050) ; 0% contract renewal; Constant contracted land area (25%); 10 y
2246	0	0	0	Logistic Growth (2050)	Logistic Growth (2050) ; 0% contract renewal; Constant contracted land area (25%); 10 y
2247	0	0	0	Logistic Growth (2050)	Logistic Growth (2050) ; 0% contract renewal; Constant contracted land area (25%); 10 y
2248	0	0	0	Logistic Growth (2050)	Logistic Growth (2050) ; 0% contract renewal; Constant contracted land area (25%); 10 y
2249	0	0	0	Logistic Growth (2050)	Logistic Growth (2050) ; 0% contract renewal; Constant contracted land area (25%); 10 y
2250	0	0	0	Logistic Growth (2050)	Logistic Growth (2050) ; 0% contract renewal; Constant contracted land area (25%); 10 y
2251	0	0	0	Logistic Growth (2050)	Logistic Growth (2050) ; 0% contract renewal; Constant contracted land area (25%); 10 y
2252	0	0	0	Logistic Growth (2050)	Logistic Growth (2050) ; 0% contract renewal; Constant contracted land area (25%); 10 y
2253	0	0	0	Logistic Growth (2050)	Logistic Growth (2050) ; 0% contract renewal; Constant contracted land area (25%); 10 y
2254	0	0	0	Logistic Growth (2050)	Logistic Growth (2050) ; 0% contract renewal; Constant contracted land area (25%); 10 y
2255	0	0	0	Logistic Growth (2050)	Logistic Growth (2050) ; 0% contract renewal; Constant contracted land area (25%); 10 y
2256	0	0	0	Logistic Growth (2050)	Logistic Growth (2050) ; 0% contract renewal; Constant contracted land area (25%); 10 y
2257	0	0	0	Logistic Growth (2050)	Logistic Growth (2050) ; 0% contract renewal; Constant contracted land area (25%); 10 y
2258	0	0	0	Logistic Growth (2050)	Logistic Growth (2050) ; 0% contract renewal; Constant contracted land area (25%); 10 y
2259	0	0	0	Logistic Growth (2050)	Logistic Growth (2050) ; 0% contract renewal; Constant contracted land area (25%); 10 y
2260	0	0	0	Logistic Growth (2050)	Logistic Growth (2050) ; 0% contract renewal; Constant contracted land area (25%); 10 y
2261	0	0	0	Logistic Growth (2050)	Logistic Growth (2050) ; 0% contract renewal; Constant contracted land area (25%); 10 y
2262	0	0	0	Logistic Growth (2050)	Logistic Growth (2050) ; 0% contract renewal; Constant contracted land area (25%); 10 y
2263	0	0	0	Logistic Growth (2050)	Logistic Growth (2050) ; 0% contract renewal; Constant contracted land area (25%); 10 y
2264	0	0	0	Logistic Growth (2050)	Logistic Growth (2050) ; 0% contract renewal; Constant contracted land area (25%); 10 y
2265	0	0	0	Logistic Growth (2050)	Logistic Growth (2050) ; 0% contract renewal; Constant contracted land area (25%); 10 y
2266	0	0	0	Logistic Growth (2050)	Logistic Growth (2050) ; 0% contract renewal; Constant contracted land area (25%); 10 y
2267	0	0	0	Logistic Growth (2050)	Logistic Growth (2050) ; 0% contract renewal; Constant contracted land area (25%); 10 y
2268	0	0	0	Logistic Growth (2050)	Logistic Growth (2050) ; 0% contract renewal; Constant contracted land area (25%); 10 y
2269	0	0	0	Logistic Growth (2050)	Logistic Growth (2050) ; 0% contract renewal; Constant contracted land area (25%); 10 y
2270	0	0	0	Logistic Growth (2050)	Logistic Growth (2050) ; 0% contract renewal; Constant contracted land area (25%); 10 y
2271	0	0	0	Logistic Growth (2050)	Logistic Growth (2050) ; 0% contract renewal; Constant contracted land area (25%); 10 y
2272	0	0	0	Logistic Growth (2050)	Logistic Growth (2050) ; 0% contract renewal; Constant contracted land area (25%); 10 y
2273	0	0	0	Logistic Growth (2050)	Logistic Growth (2050) ; 0% contract renewal; Constant contracted land area (25%); 10 y
2274	0	0	0	Logistic Growth (2050)	Logistic Growth (2050) ; 0% contract renewal; Constant contracted land area (25%); 10 y
2275	0	0	0	Logistic Growth (2050)	Logistic Growth (2050) ; 0% contract renewal; Constant contracted land area (25%); 10 y
2276	0	0	0	Logistic Growth (2050)	Logistic Growth (2050) ; 0% contract renewal; Constant contracted land area (25%); 10 y
2277	0	0	0	Logistic Growth (2050)	Logistic Growth (2050) ; 0% contract renewal; Constant contracted land area (25%); 10 y
2278	0	0	0	Logistic Growth (2050)	Logistic Growth (2050) ; 0% contract renewal; Constant contracted land area (25%); 10 y
2279	0	0	0	Logistic Growth (2050)	Logistic Growth (2050) ; 0% contract renewal; Constant contracted land area (25%); 10 y
2280	0	0	0	Logistic Growth (2050)	Logistic Growth (2050) ; 0% contract renewal; Constant contracted land area (25%); 10 y
2281	0	0	0	Logistic Growth (2050)	Logistic Growth (2050) ; 0% contract renewal; Constant contracted land area (25%); 10 y
2282	0	0	0	Logistic Growth (2050)	Logistic Growth (2050) ; 0% contract renewal; Constant contracted land area (25%); 10 y
2283	0	0	0	Logistic Growth (2050)	Logistic Growth (2050) ; 0% contract renewal; Constant contracted land area (25%); 10 y
2284	0	0	0	Logistic Growth (2050)	Logistic Growth (2050) ; 0% contract renewal; Constant contracted land area (25%); 10 y
2285	0	0	0	Logistic Growth (2050)	Logistic Growth (2050) ; 0% contract renewal; Constant contracted land area (25%); 10 y
2286	0	0	0	Logistic Growth (2050)	Logistic Growth (2050) ; 0% contract renewal; Constant contracted land area (25%); 10 y
2287	0	0	0	Logistic Growth (2050)	Logistic Growth (2050) ; 0% contract renewal; Constant contracted land area (25%); 10 y
2288	0	0	0	Logistic Growth (2050)	Logistic Growth (2050) ; 0% contract renewal; Constant contracted land area (25%); 10 y
2289	0	0	0	Logistic Growth (2050)	Logistic Growth (2050) ; 0% contract renewal; Constant contracted land area (25%); 10 y
2290	0	0	0	Logistic Growth (2050)	Logistic Growth (2050) ; 0% contract renewal; Constant contracted land area (25%); 10 y
2291	0	0	0	Logistic Growth (2050)	Logistic Growth (2050) ; 0% contract renewal; Constant contracted land area (25%); 10 y
2292	0	0	0	Logistic Growth (2050)	Logistic Growth (2050) ; 0% contract renewal; Constant contracted land area (25%); 10 y
2293	0	0	0	Logistic Growth (2050)	Logistic Growth (2050) ; 0% contract renewal; Constant contracted land area (25%); 10 y
2294	0	0	0	Logistic Growth (2050)	Logistic Growth (2050) ; 0% contract renewal; Constant contracted land area (25%); 10 y
2295	0	0	0	Logistic Growth (2050)	Logistic Growth (2050) ; 0% contract renewal; Constant contracted land area (25%); 10 y
2296	0	0	0	Logistic Growth (2050)	Logistic Growth (2050) ; 0% contract renewal; Constant contracted land area (25%); 10 y
2297	0	0	0	Logistic Growth (2050)	Logistic Growth (2050) ; 0% contract renewal; Constant contracted land area (25%); 10 y
2298	0	0	0	Logistic Growth (2050)	Logistic Growth (2050) ; 0% contract renewal; Constant contracted land area (25%); 10 y
2299	0	0	0	Logistic Growth (2050)	Logistic Growth (2050) ; 0% contract renewal; Constant contracted land area (25%); 10 y
2300	0	0	0	Logistic Growth (2050)	Logistic Growth (2050) ; 0% contract renewal; Constant contracted land area (25%); 10 y
2301	0	0	0	Logistic Growth (2050)	Logistic Growth (2050) ; 0% contract renewal; Constant contracted land area (25%); 10 y
2302	0	0	0	Logistic Growth (2050)	Logistic Growth (2050) ; 0% contract renewal; Constant contracted land area (25%); 10 y
2303	0	0	0	Logistic Growth (2050)	Logistic Growth (2050) ; 0% contract renewal; Constant contracted land area (25%); 10 y
2304	0	0	0	Logistic Growth (2050)	Logistic Growth (2050) ; 0% contract renewal; Constant contracted land area (25%); 10 y
2305	0	0	0	Logistic Growth (2050)	Logistic Growth (2050) ; 0% contract renewal; Constant contracted land area (25%); 10 y
2306	0	0	0	Logistic Growth (2050)	Logistic Growth (2050) ; 0% contract renewal; Constant contracted land area (25%); 10 y
2307	0	0	0	Logistic Growth (2050)	Logistic Growth (2050) ; 0% contract renewal; Constant contracted land area (25%); 10 y
2308	0	0	0	Logistic Growth (2050)	Logistic Growth (2050) ; 0% contract renewal; Constant contracted land area (25%); 10 y
2309	0	0	0	Logistic Growth (2050)	Logistic Growth (2050) ; 0% contract renewal; Constant contracted land area (25%); 10 y
2310	0	0	0	Logistic Growth (2050)	Logistic Growth (2050) ; 0% contract renewal; Constant contracted land area (25%); 10 y
2311	0	0	0	Logistic Growth (2050)	Logistic Growth (2050) ; 0% contract renewal; Constant contracted land area (25%); 10 y
2312	0	0	0	Logistic Growth (2050)	Logistic Growth (2050) ; 0% contract renewal; Constant contracted land area (25%); 10 y
2313	0	0	0	Logistic Growth (2050)	Logistic Growth (2050) ; 0% contract renewal; Constant contracted land area (25%); 10 y
2314	0	0	0	Logistic Growth (2050)	Logistic Growth (2050) ; 0% contract renewal; Constant contracted land area (25%); 10 y
2315	0	0	0	Logistic Growth (2050)	Logistic Growth (2050) ; 0% contract renewal; Constant contracted land area (25%); 10 y
2316	0	0	0	Logistic Growth (2050)	Logistic Growth (2050) ; 0% contract renewal; Constant contracted land area (25%); 10 y
2317	0	0	0	Logistic Growth (2050)	Logistic Growth (2050) ; 0% contract renewal; Constant contracted land area (25%); 10 y
2318	0	0	0	Logistic Growth (2050)	Logistic Growth (2050) ; 0% contract renewal; Constant contracted land area (25%); 10 y
2319	0	0	0	Logistic Growth (2050)	Logistic Growth (2050) ; 0% contract renewal; Constant contracted land area (25%); 10 y
2320	0	0	0	Logistic Growth (2050)	Logistic Growth (2050) ; 0% contract renewal; Constant contracted land area (25%); 10 y
2321	0	0	0	Logistic Growth (2050)	Logistic Growth (2050) ; 0% contract renewal; Constant contracted land area (25%); 10 y
2322	0	0	0	Logistic Growth (2050)	Logistic Growth (2050) ; 0% contract renewal; Constant contracted land area (25%); 10 y
2323	0	0	0	Logistic Growth (2050)	Logistic Growth (2050) ; 0% contract renewal; Constant contracted land area (25%); 10 y
2324	0	0	0	Logistic Growth (2050)	Logistic Growth (2050) ; 0% contract renewal; Constant contracted land area (25%); 10 y
2325	0	0	0	Logistic Growth (2050)	Logistic Growth (2050) ; 0% contract renewal; Constant contracted land area (25%); 10 y
2326	0	0	0	Logistic Growth (2050)	Logistic Growth (2050) ; 0% contract renewal; Constant contracted land area (25%); 10 y
2327	0	0	0	Logistic Growth (2050)	Logistic Growth (2050) ; 0% contract renewal; Constant contracted land area (25%); 10 y
2328	0	0	0	Logistic Growth (2050)	Logistic Growth (2050) ; 0% contract renewal; Constant contracted land area (25%); 10 y
2329	0	0	0	Logistic Growth (2050)	Logistic Growth (2050) ; 0% contract renewal; Constant contracted land area (25%); 10 y
2330	0	0	0	Logistic Growth (2050)	Logistic Growth (2050) ; 0% contract renewal; Constant contracted land area (25%); 10 y
2331	0	0	0	Logistic Growth (2050)	Logistic Growth (2050) ; 0% contract renewal; Constant contracted land area (25%); 10 y
2332	0	0	0	Logistic Growth (2050)	Logistic Growth (2050) ; 0% contract renewal; Constant contracted land area (25%); 10 y
2333	0	0	0	Logistic Growth (2050)	Logistic Growth (2050) ; 0% contract renewal; Constant contracted land area (25%); 10 y
2334	0	0	0	Logistic Growth (2050)	Logistic Growth (2050) ; 0% contract renewal; Constant contracted land area (25%); 10 y
2335	0	0	0	Logistic Growth (2050)	Logistic Growth (2050) ; 0% contract renewal; Constant contracted land area (25%); 10 y
2336	0	0	0	Logistic Growth (2050)	Logistic Growth (2050) ; 0% contract renewal; Constant contracted land area (25%); 10 y
2337	0	0	0	Logistic Growth (2050)	Logistic Growth (2050) ; 0% contract renewal; Constant contracted land area (25%); 10 y
2338	0	0	0	Logistic Growth (2050)	Logistic Growth (2050) ; 0% contract renewal; Constant contracted land area (25%); 10 y
2339	0	0	0	Logistic Growth (2050)	Logistic Growth (2050) ; 0% contract renewal; Constant contracted land area (25%); 10 y
2340	0	0	0	Logistic Growth (2050)	Logistic Growth (2050) ; 0% contract renewal; Constant contracted land area (25%); 10 y
2341	0	0	0	Logistic Growth (2050)	Logistic Growth (2050) ; 0% contract renewal; Constant contracted land area (25%); 10 y
2342	0	0	0	Logistic Growth (2050)	Logistic Growth (2050) ; 0% contract renewal; Constant contracted land area (25%); 10 y
2343	0	0	0	Logistic Growth (2050)	Logistic Growth (2050) ; 0% contract renewal; Constant contracted land area (25%); 10 y
2344	0	0	0	Logistic Growth (2050)	Logistic Growth (2050) ; 0% contract renewal; Constant contracted land area (25%); 10 y
2345	0	0	0	Logistic Growth (2050)	Logistic Growth (2050) ; 0% contract renewal; Constant contracted land area (25%); 10 y
2346	0	0	0	Logistic Growth (2050)	Logistic Growth (2050) ; 0% contract renewal; Constant contracted land area (25%); 10 y
2347	0	0	0	Logistic Growth (2050)	Logistic Growth (2050) ; 0% contract renewal; Constant contracted land area (25%); 10 y
2348	0	0	0	Logistic Growth (2050)	Logistic Growth (2050) ; 0% contract renewal; Constant contracted land area (25%); 10 y
2349	0	0	0	Logistic Growth (2050)	Logistic Growth (2050) ; 0% contract renewal; Constant contracted land area (25%); 10 y
2350	0	0	0	Logistic Growth (2050)	Logistic Growth (2050) ; 0% contract renewal; Constant contracted land area (25%); 10 y
2351	0	0	0	Logistic Growth (2050)	Logistic Growth (2050) ; 0% contract renewal; Constant contracted land area (25%); 10 y
2352	0	0	0	Logistic Growth (2050)	Logistic Growth (2050) ; 0% contract renewal; Constant contracted land area (25%); 10 y
2353	0	0	0	Logistic Growth (2050)	Logistic Growth (2050) ; 0% contract renewal; Constant contracted land area (25%); 10 y
2354	0	0	0	Logistic Growth (2050)	Logistic Growth (2050) ; 0% contract renewal; Constant contracted land area (25%); 10 y
2355	0	0	0	Logistic Growth (2050)	Logistic Growth (2050) ; 0% contract renewal; Constant contracted land area (25%); 10 y
2356	0	0	0	Logistic Growth (2050)	Logistic Growth (2050) ; 0% contract renewal; Constant contracted land area (25%); 10 y
2357	0	0	0	Logistic Growth (2050)	Logistic Growth (2050) ; 0% contract renewal; Constant contracted land area (25%); 10 y
2358	0	0	0	Logistic Growth (2050)	Logistic Growth (2050) ; 0% contract renewal; Constant contracted land area (25%); 10 y
2359	0	0	0	Logistic Growth (2050)	Logistic Growth (2050) ; 0% contract renewal; Constant contracted land area (25%); 10 y
2360	0	0	0	Logistic Growth (2050)	Logistic Growth (2050) ; 0% contract renewal; Constant contracted land area (25%); 10 y
2361	0	0	0	Logistic Growth (2050)	Logistic Growth (2050) ; 0% contract renewal; Constant contracted land area (25%); 10 y
2362	0	0	0	Logistic Growth (2050)	Logistic Growth (2050) ; 0% contract renewal; Constant contracted land area (25%); 10 y
2363	0	0	0	Logistic Growth (2050)	Logistic Growth (2050) ; 0% contract renewal; Constant contracted land area (25%); 10 y
2364	0	0	0	Logistic Growth (2050)	Logistic Growth (2050) ; 0% contract renewal; Constant contracted land area (25%); 10 y
2365	0	0	0	Logistic Growth (2050)	Logistic Growth (2050) ; 0% contract renewal; Constant contracted land area (25%); 10 y
2366	0	0	0	Logistic Growth (2050)	Logistic Growth (2050) ; 0% contract renewal; Constant contracted land area (25%); 10 y
2367	0	0	0	Logistic Growth (2050)	Logistic Growth (2050) ; 0% contract renewal; Constant contracted land area (25%); 10 y
2368	0	0	0	Logistic Growth (2050)	Logistic Growth (2050) ; 0% contract renewal; Constant contracted land area (25%); 10 y
2369	0	0	0	Logistic Growth (2050)	Logistic Growth (2050) ; 0% contract renewal; Constant contracted land area (25%); 10 y
2370	0	0	0	Logistic Growth (2050)	Logistic Growth (2050) ; 0% contract renewal; Constant contracted land area (25%); 10 y
2371	0	0	0	Logistic Growth (2050)	Logistic Growth (2050) ; 0% contract renewal; Constant contracted land area (25%); 10 y
2372	0	0	0	Logistic Growth (2050)	Logistic Growth (2050) ; 0% contract renewal; Constant contracted land area (25%); 10 y
2373	0	0	0	Logistic Growth (2050)	Logistic Growth (2050) ; 0% contract renewal; Constant contracted land area (25%); 10 y
2374	0	0	0	Logistic Growth (2050)	Logistic Growth (2050) ; 0% contract renewal; Constant contracted land area (25%); 10 y
2375	0	0	0	Logistic Growth (2050)	Logistic Growth (2050) ; 0% contract renewal; Constant contracted land area (25%); 10 y
2376	0	0	0	Logistic Growth (2050)	Logistic Growth (2050) ; 0% contract renewal; Constant contracted land area (25%); 10 y
2377	0	0	0	Logistic Growth (2050)	Logistic Growth (2050) ; 0% contract renewal; Constant contracted land area (25%); 10 y
2378	0	0	0	Logistic Growth (2050)	Logistic Growth (2050) ; 0% contract renewal; Constant contracted land area (25%); 10 y
2379	0	0	0	Logistic Growth (2050)	Logistic Growth (2050) ; 0% contract renewal; Constant contracted land area (25%); 10 y
2380	0	0	0	Logistic Growth (2050)	Logistic Growth (2050) ; 0% contract renewal; Constant contracted land area (25%); 10 y
2381	0	0	0	Logistic Growth (2050)	Logistic Growth (2050) ; 0% contract renewal; Constant contracted land area (25%); 10 y
2382	0	0	0	Logistic Growth (2050)	Logistic Growth (2050) ; 0% contract renewal; Constant contracted land area (25%); 10 y
2383	0	0	0	Logistic Growth (2050)	Logistic Growth (2050) ; 0% contract renewal; Constant contracted land area (25%); 10 y
2384	0	0	0	Logistic Growth (2050)	Logistic Growth (2050) ; 0% contract renewal; Constant contracted land area (25%); 10 y
2385	0	0	0	Logistic Growth (2050)	Logistic Growth (2050) ; 0% contract renewal; Constant contracted land area (25%); 10 y
2386	0	0	0	Logistic Growth (2050)	Logistic Growth (2050) ; 0% contract renewal; Constant contracted land area (25%); 10 y
2387	0	0	0	Logistic Growth (2050)	Logistic Growth (2050) ; 0% contract renewal; Constant contracted land area (25%); 10 y
2388	0	0	0	Logistic Growth (2050)	Logistic Growth (2050) ; 0% contract renewal; Constant contracted land area (25%); 10 y
2389	0	0	0	Logistic Growth (2050)	Logistic Growth (2050) ; 0% contract renewal; Constant contracted land area (25%); 10 y
2390	0	0	0	Logistic Growth (2050)	Logistic Growth (2050) ; 0% contract renewal; Constant contracted land area (25%); 10 y
2391	0	0	0	Logistic Growth (2050)	Logistic Growth (2050) ; 0% contract renewal; Constant contracted land area (25%); 10 y
2392	0	0	0	Logistic Growth (2050)	Logistic Growth (2050) ; 0% contract renewal; Constant contracted land area (25%); 10 y
2393	0	0	0	Logistic Growth (2050)	Logistic Growth (2050) ; 0% contract renewal; Constant contracted land area (25%); 10 y
2394	0	0	0	Logistic Growth (2050)	Logistic Growth (2050) ; 0% contract renewal; Constant contracted land area (25%); 10 y
2395	0	0	0	Logistic Growth (2050)	Logistic Growth (2050) ; 0% contract renewal; Constant contracted land area (25%); 10 y
2396	0	0	0	Logistic Growth (2050)	Logistic Growth (2050) ; 0% contract renewal; Constant contracted land area (25%); 10 y
2397	0	0	0	Logistic Growth (2050)	Logistic Growth (2050) ; 0% contract renewal; Constant contracted land area (25%); 10 y
2398	0	0	0	Logistic Growth (2050)	Logistic Growth (2050) ; 0% contract renewal; Constant contracted land area (25%); 10 y
2399	0	0	0	Logistic Growth (2050)	Logistic Growth (2050) ; 0% contract renewal; Constant contracted land area (25%); 10 y
2400	0	0	0	Logistic Growth (2050)	Logistic Growth (2050) ; 0% contract renewal; Constant contracted land area (25%); 10 y
2401	0	0	0	Logistic Growth (2050)	Logistic Growth (2050) ; 0% contract renewal; Constant contracted land area (25%); 10 y
2402	0	0	0	Logistic Growth (2050)	Logistic Growth (2050) ; 0% contract renewal; Constant contracted land area (25%); 10 y
2403	0	0	0	Logistic Growth (2050)	Logistic Growth (2050) ; 0% contract renewal; Constant contracted land area (25%); 10 y
2404	0	0	0	Logistic Growth (2050)	Logistic Growth (2050) ; 0% contract renewal; Constant contracted land area (25%); 10 y
2405	0	0	0	Logistic Growth (2050)	Logistic Growth (2050) ; 0% contract renewal; Constant contracted land area (25%); 10 y
2406	0	0	0	Logistic Growth (2050)	Logistic Growth (2050) ; 0% contract renewal; Constant contracted land area (25%); 10 y
2407	0	0	0	Logistic Growth (2050)	Logistic Growth (2050) ; 0% contract renewal; Constant contracted land area (25%); 10 y
2408	0	0	0	Logistic Growth (2050)	Logistic Growth (2050) ; 0% contract renewal; Constant contracted land area (25%); 10 y
2409	0	0	0	Logistic Growth (2050)	Logistic Growth (2050) ; 0% contract renewal; Constant contracted land area (25%); 10 y
2410	0	0	0	Logistic Growth (2050)	Logistic Growth (2050) ; 0% contract renewal; Constant contracted land area (25%); 10 y
2411	0	0	0	Logistic Growth (2050)	Logistic Growth (2050) ; 0% contract renewal; Constant contracted land area (25%); 10 y
2412	0	0	0	Logistic Growth (2050)	Logistic Growth (2050) ; 0% contract renewal; Constant contracted land area (25%); 10 y
2413	0	0	0	Logistic Growth (2050)	Logistic Growth (2050) ; 0% contract renewal; Constant contracted land area (25%); 10 y
2414	0	0	0	Logistic Growth (2050)	Logistic Growth (2050) ; 0% contract renewal; Constant contracted land area (25%); 10 y
2415	0	0	0	Logistic Growth (2050)	Logistic Growth (2050) ; 0% contract renewal; Constant contracted land area (25%); 10 y
2416	0	0	0	Logistic Growth (2050)	Logistic Growth (2050) ; 0% contract renewal; Constant contracted land area (25%); 10 y
2417	0	0	0	Logistic Growth (2050)	Logistic Growth (2050) ; 0% contract renewal; Constant contracted land area (25%); 10 y
2418	0	0	0	Logistic Growth (2050)	Logistic Growth (2050) ; 0% contract renewal; Constant contracted land area (25%); 10 y
2419	0	0	0	Logistic Growth (2050)	Logistic Growth (2050) ; 0% contract renewal; Constant contracted land area (25%); 10 y
2420	0	0	0	Logistic Growth (2050)	Logistic Growth (2050) ; 0% contract renewal; Constant contracted land area (25%); 10 y
2421	0	0	0	Logistic Growth (2050)	Logistic Growth (2050) ; 0% contract renewal; Constant contracted land area (25%); 10 y
2422	0	0	0	Logistic Growth (2050)	Logistic Growth (2050) ; 0% contract renewal; Constant contracted land area (25%); 10 y
2423	0	0	0	Logistic Growth (2050)	Logistic Growth (2050) ; 0% contract renewal; Constant contracted land area (25%); 10 y
2424	0	0	0	Logistic Growth (2050)	Logistic Growth (2050) ; 0% contract renewal; Constant contracted land area (25%); 10 y
2425	0	0	0	Logistic Growth (2050)	Logistic Growth (2050) ; 0% contract renewal; Constant contracted land area (25%); 10 y
2426	0	0	0	Logistic Growth (2050)	Logistic Growth (2050) ; 0% contract renewal; Constant contracted land area (25%); 10 y
2427	0	0	0	Logistic Growth (2050)	Logistic Growth (2050) ; 0% contract renewal; Constant contracted land area (25%); 10 y
2428	0	0	0	Logistic Growth (2050)	Logistic Growth (2050) ; 0% contract renewal; Constant contracted land area (25%); 10 y
2429	0	0	0	Logistic Growth (2050)	Logistic Growth (2050) ; 0% contract renewal; Constant contracted land area (25%); 10 y
2430	0	0	0	Logistic Growth (2050)	Logistic Growth (2050) ; 0% contract renewal; Constant contracted land area (25%); 10 y
2431	0	0	0	Logistic Growth (2050)	Logistic Growth (2050) ; 0% contract renewal; Constant contracted land area (25%); 10 y
2432	0	0	0	Logistic Growth (2050)	Logistic Growth (2050) ; 0% contract renewal; Constant contracted land area (25%); 10 y
2433	0	0	0	Logistic Growth (2050)	Logistic Growth (2050) ; 0% contract renewal; Constant contracted land area (25%); 10 y
2434	0	0	0	Logistic Growth (2050)	Logistic Growth (2050) ; 0% contract renewal; Constant contracted land area (25%); 10 y
2435	0	0	0	Logistic Growth (2050)	Logistic Growth (2050) ; 0% contract renewal; Constant contracted land area (25%); 10 y
2436	0	0	0	Logistic Growth (2050)	Logistic Growth (2050) ; 0% contract renewal; Constant contracted land area (25%); 10 y
2437	0	0	0	Logistic Growth (2050)	Logistic Growth (2050) ; 0% contract renewal; Constant contracted land area (25%); 10 y
2438	0	0	0	Logistic Growth (2050)	Logistic Growth (2050) ; 0% contract renewal; Constant contracted land area (25%); 10 y
2439	0	0	0	Logistic Growth (2050)	Logistic Growth (2050) ; 0% contract renewal; Constant contracted land area (25%); 10 y
2440	0	0	0	Logistic Growth (2050)	Logistic Growth (2050) ; 0% contract renewal; Constant contracted land area (25%); 10 y
2441	0	0	0	Logistic Growth (2050)	Logistic Growth (2050) ; 0% contract renewal; Constant contracted land area (25%); 10 y
2442	0	0	0	Logistic Growth (2050)	Logistic Growth (2050) ; 0% contract renewal; Constant contracted land area (25%); 10 y
2443	0	0	0	Logistic Growth (2050)	Logistic Growth (2050) ; 0% contract renewal; Constant contracted land area (25%); 10 y
2444	0	0	0	Logistic Growth (2050)	Logistic Growth (2050) ; 0% contract renewal; Constant contracted land area (25%); 10 y
2445	0	0	0	Logistic Growth (2050)	Logistic Growth (2050) ; 0% contract renewal; Constant contracted land area (25%); 10 y
2446	0	0	0	Logistic Growth (2050)	Logistic Growth (2050) ; 0% contract renewal; Constant contracted land area (25%); 10 y
2447	0	0	0	Logistic Growth (2050)	Logistic Growth (2050) ; 0% contract renewal; Constant contracted land area (25%); 10 y
2448	0	0	0	Logistic Growth (2050)	Logistic Growth (2050) ; 0% contract renewal; Constant contracted land area (25%); 10 y
2449	0	0	0	Logistic Growth (2050)	Logistic Growth (2050) ; 0% contract renewal; Constant contracted land area (25%); 10 y
2450	0	0	0	Logistic Growth (2050)	Logistic Growth (2050) ; 0% contract renewal; Constant contracted land area (25%); 10 y
2451	0	0	0	Logistic Growth (2050)	Logistic Growth (2050) ; 0% contract renewal; Constant contracted land area (25%); 10 y
2452	0	0	0	Logistic Growth (2050)	Logistic Growth (2050) ; 0% contract renewal; Constant contracted land area (25%); 10 y
2453	0	0	0	Logistic Growth (2050)	Logistic Growth (2050) ; 0% contract renewal; Constant contracted land area (25%); 10 y
2454	0	0	0	Logistic Growth (2050)	Logistic Growth (2050) ; 0% contract renewal; Constant contracted land area (25%); 10 y
2455	0	0	0	Logistic Growth (2050)	Logistic Growth (2050) ; 0% contract renewal; Constant contracted land area (25%); 10 y
2456	0	0	0	Logistic Growth (2050)	Logistic Growth (2050) ; 0% contract renewal; Constant contracted land area (25%); 10 y
2457	0	0	0	Logistic Growth (2050)	Logistic Growth (2050) ; 0% contract renewal; Constant contracted land area (25%); 10 y
2458	0	0	0	Logistic Growth (2050)	Logistic Growth (2050) ; 0% contract renewal; Constant contracted land area (25%); 10 y
2459	0	0	0	Logistic Growth (2050)	Logistic Growth (2050) ; 0% contract renewal; Constant contracted land area (25%); 10 y
2460	0	0	0	Logistic Growth (2050)	Logistic Growth (2050) ; 0% contract renewal; Constant contracted land area (25%); 10 y
2461	0	0	0	Logistic Growth (2050)	Logistic Growth (2050) ; 0% contract renewal; Constant contracted land area (25%); 10 y
2462	0	0	0	Logistic Growth (2050)	Logistic Growth (2050) ; 0% contract renewal; Constant contracted land area (25%); 10 y
2463	0	0	0	Logistic Growth (2050)	Logistic Growth (2050) ; 0% contract renewal; Constant contracted land area (25%); 10 y
2464	0	0	0	Logistic Growth (2050)	Logistic Growth (2050) ; 0% contract renewal; Constant contracted land area (25%); 10 y
2465	0	0	0	Logistic Growth (2050)	Logistic Growth (2050) ; 0% contract renewal; Constant contracted land area (25%); 10 y
2466	0	0	0	Logistic Growth (2050)	Logistic Growth (2050) ; 0% contract renewal; Constant contracted land area (25%); 10 y
2467	0	0	0	Logistic Growth (2050)	Logistic Growth (2050) ; 0% contract renewal; Constant contracted land area (25%); 10 y
2468	0	0	0	Logistic Growth (2050)	Logistic Growth (2050) ; 0% contract renewal; Constant contracted land area (25%); 10 y
2469	0	0	0	Logistic Growth (2050)	Logistic Growth (2050) ; 0% contract renewal; Constant contracted land area (25%); 10 y
2470	0	0	0	Logistic Growth (2050)	Logistic Growth (2050) ; 0% contract renewal; Constant contracted land area (25%); 10 y
2471	0	0	0	Logistic Growth (2050)	Logistic Growth (2050) ; 0% contract renewal; Constant contracted land area (25%); 10 y
2472	0	0	0	Logistic Growth (2050)	Logistic Growth (2050) ; 0% contract renewal; Constant contracted land area (25%); 10 y
2473	0	0	0	Logistic Growth (2050)	Logistic Growth (2050) ; 0% contract renewal; Constant contracted land area (25%); 10 y
2474	0	0	0	Logistic Growth (2050)	Logistic Growth (2050) ; 0% contract renewal; Constant contracted land area (25%); 10 y
2475	0	0	0	Logistic Growth (2050)	Logistic Growth (2050) ; 0% contract renewal; Constant contracted land area (25%); 10 y
2476	0	0	0	Logistic Growth (2050)	Logistic Growth (2050) ; 0% contract renewal; Constant contracted land area (25%); 10 y
2477	0	0	0	Logistic Growth (2050)	Logistic Growth (2050) ; 0% contract renewal; Constant contracted land area (25%); 10 y
2478	0	0	0	Logistic Growth (2050)	Logistic Growth (2050) ; 0% contract renewal; Constant contracted land area (25%); 10 y
2479	0	0	0	Logistic Growth (2050)	Logistic Growth (2050) ; 0% contract renewal; Constant contracted land area (25%); 10 y
2480	0	0	0	Logistic Growth (2050)	Logistic Growth (2050) ; 0% contract renewal; Constant contracted land area (25%); 10 y
2481	0	0	0	Logistic Growth (2050)	Logistic Growth (2050) ; 0% contract renewal; Constant contracted land area (25%); 10 y
2482	0	0	0	Logistic Growth (2050)	Logistic Growth (2050) ; 0% contract renewal; Constant contracted land area (25%); 10 y
2483	0	0	0	Logistic Growth (2050)	Logistic Growth (2050) ; 0% contract renewal; Constant contracted land area (25%); 10 y
2484	0	0	0	Logistic Growth (2050)	Logistic Growth (2050) ; 0% contract renewal; Constant contracted land area (25%); 10 y
2485	0	0	0	Logistic Growth (2050)	Logistic Growth (2050) ; 0% contract renewal; Constant contracted land area (25%); 10 y
2486	0	0	0	Logistic Growth (2050)	Logistic Growth (2050) ; 0% contract renewal; Constant contracted land area (25%); 10 y
2487	0	0	0	Logistic Growth (2050)	Logistic Growth (2050) ; 0% contract renewal; Constant contracted land area (25%); 10 y
2488	0	0	0	Logistic Growth (2050)	Logistic Growth (2050) ; 0% contract renewal; Constant contracted land area (25%); 10 y
2489	0	0	0	Logistic Growth (2050)	Logistic Growth (2050) ; 0% contract renewal; Constant contracted land area (25%); 10 y
2490	0	0	0	Logistic Growth (2050)	Logistic Growth (2050) ; 0% contract renewal; Constant contracted land area (25%); 10 y
2491	0	0	0	Logistic Growth (2050)	Logistic Growth (2050) ; 0% contract renewal; Constant contracted land area (25%); 10 y
2492	0	0	0	Logistic Growth (2050)	Logistic Growth (2050) ; 0% contract renewal; Constant contracted land area (25%); 10 y
2493	0	0	0	Logistic Growth (2050)	Logistic Growth (2050) ; 0% contract renewal; Constant contracted land area (25%); 10 y
2494	0	0	0	Logistic Growth (2050)	Logistic Growth (2050) ; 0% contract renewal; Constant contracted land area (25%); 10 y
2495	0	0	0	Logistic Growth (2050)	Logistic Growth (2050) ; 0% contract renewal; Constant contracted land area (25%); 10 y
2496	0	0	0	Logistic Growth (2050)	Logistic Growth (2050) ; 0% contract renewal; Constant contracted land area (25%); 10 y
2497	0	0	0	Logistic Growth (2050)	Logistic Growth (2050) ; 0% contract renewal; Constant contracted land area (25%); 10 y
2498	0	0	0	Logistic Growth (2050)	Logistic Growth (2050) ; 0% contract renewal; Constant contracted land area (25%); 10 y
2499	0	0	0	Logistic Growth (2050)	Logistic Growth (2050) ; 0% contract renewal; Constant contracted land area (25%); 10 y
2500	0	0	0	Logistic Growth (2050)	Logistic Growth (2050) ; 0% contract renewal; Constant contracted land area (25%); 10 y
2025	22486674.01	0	0	Logistic Growth (2075)	Logistic Growth (2075) ; 0% contract renewal; Constant contracted land area (25%); 10 y
2026	22445282.58	89164.36965	6567788.132	Logistic Growth (2075)	Logistic Growth (2075) ; 0% contract renewal; Constant contracted land area (25%); 10 y
2027	22397486.95	98112.45335	6233733.399	Logistic Growth (2075)	Logistic Growth (2075) ; 0% contract renewal; Constant contracted land area (25%); 10 y
2028	22342330.63	107922.4746	5914694.013	Logistic Growth (2075)	Logistic Growth (2075) ; 0% contract renewal; Constant contracted land area (25%); 10 y
2029	22278725.8	118667.6511	5609821.356	Logistic Growth (2075)	Logistic Growth (2075) ; 0% contract renewal; Constant contracted land area (25%); 10 y
2030	22205439.19	130424.7287	5318301.149	Logistic Growth (2075)	Logistic Growth (2075) ; 0% contract renewal; Constant contracted land area (25%); 10 y
2031	22121077.69	143273.3558	5039352.229	Logistic Growth (2075)	Logistic Growth (2075) ; 0% contract renewal; Constant contracted land area (25%); 10 y
2032	22024074.44	157295.173	4772225.7	Logistic Growth (2075)	Logistic Growth (2075) ; 0% contract renewal; Constant contracted land area (25%); 10 y
2033	21912676	172572.5528	4516204.525	Logistic Growth (2075)	Logistic Growth (2075) ; 0% contract renewal; Constant contracted land area (25%); 10 y
2034	21784931.75	189186.9114	4270603.614	Logistic Growth (2075)	Logistic Growth (2075) ; 0% contract renewal; Constant contracted land area (25%); 10 y
2035	21638686.91	207216.5142	4034770.511	Logistic Growth (2075)	Logistic Growth (2075) ; 0% contract renewal; Constant contracted land area (25%); 10 y
2036	21471580.9	226733.6918	3808086.737	Logistic Growth (2075)	Logistic Growth (2075) ; 0% contract renewal; Constant contracted land area (25%); 10 y
2037	21281053.27	247801.3874	3589969.874	Logistic Growth (2075)	Logistic Growth (2075) ; 0% contract renewal; Constant contracted land area (25%); 10 y
2038	21064359.74	270468.975	3379876.44	Logistic Growth (2075)	Logistic Growth (2075) ; 0% contract renewal; Constant contracted land area (25%); 10 y
2039	20818601.52	294767.3124	3177305.603	Logistic Growth (2075)	Logistic Growth (2075) ; 0% contract renewal; Constant contracted land area (25%); 10 y
2040	20540770.81	320703.0448	2981803.692	Logistic Growth (2075)	Logistic Growth (2075) ; 0% contract renewal; Constant contracted land area (25%); 10 y
2041	20227816.18	348252.2426	2792969.447	Logistic Growth (2075)	Logistic Growth (2075) ; 0% contract renewal; Constant contracted land area (25%); 10 y
2042	19876730.35	377353.5558	2610459.79	Logistic Growth (2075)	Logistic Growth (2075) ; 0% contract renewal; Constant contracted land area (25%); 10 y
2043	19484662.81	407901.1899	2433995.84	Logistic Growth (2075)	Logistic Growth (2075) ; 0% contract renewal; Constant contracted land area (25%); 10 y
2044	19049057.52	439738.1531	2263368.699	Logistic Growth (2075)	Logistic Growth (2075) ; 0% contract renewal; Constant contracted land area (25%); 10 y
2045	18567814.18	472650.3819	2098444.41	Logistic Growth (2075)	Logistic Growth (2075) ; 0% contract renewal; Constant contracted land area (25%); 10 y
2046	18039467.88	506362.4961	1939167.33	Logistic Growth (2075)	Logistic Growth (2075) ; 0% contract renewal; Constant contracted land area (25%); 10 y
2047	17463378.53	540536.0379	1785561.059	Logistic Growth (2075)	Logistic Growth (2075) ; 0% contract renewal; Constant contracted land area (25%); 10 y
2048	16839916.83	574771.0769	1637726.046	Logistic Growth (2075)	Logistic Growth (2075) ; 0% contract renewal; Constant contracted land area (25%); 10 y
2049	16170630.2	608611.9649	1495833.084	Logistic Growth (2075)	Logistic Growth (2075) ; 0% contract renewal; Constant contracted land area (25%); 10 y
2050	15458368.53	641557.778	1360112.152	Logistic Growth (2075)	Logistic Growth (2075) ; 0% contract renewal; Constant contracted land area (25%); 10 y
2051	14707349.84	673077.5694	1230836.488	Logistic Growth (2075)	Logistic Growth (2075) ; 0% contract renewal; Constant contracted land area (25%); 10 y
2052	13923147.35	702630.0043	1108302.299	Logistic Growth (2075)	Logistic Growth (2075) ; 0% contract renewal; Constant contracted land area (25%); 10 y
2053	13112586.09	729686.3156	992805.1985	Logistic Growth (2075)	Logistic Growth (2075) ; 0% contract renewal; Constant contracted land area (25%); 10 y
2054	12283545.37	753754.9211	884615.0007	Logistic Growth (2075)	Logistic Growth (2075) ; 0% contract renewal; Constant contracted land area (25%); 10 y
2055	11444675.32	774405.5913	783950.9977	Logistic Growth (2075)	Logistic Growth (2075) ; 0% contract renewal; Constant contracted land area (25%); 10 y
2056	10605046.69	791290.8894	690959.9908	Logistic Growth (2075)	Logistic Growth (2075) ; 0% contract renewal; Constant contracted land area (25%); 10 y
2057	9773762.983	804162.7661	605699.1919	Logistic Growth (2075)	Logistic Growth (2075) ; 0% contract renewal; Constant contracted land area (25%); 10 y
2058	8959569.661	812882.7083	528125.5967	Logistic Growth (2075)	Logistic Growth (2075) ; 0% contract renewal; Constant contracted land area (25%); 10 y
2059	8170495.487	817424.6056	458092.6632	Logistic Growth (2075)	Logistic Growth (2075) ; 0% contract renewal; Constant contracted land area (25%); 10 y
2060	7413556.329	817870.3816	395354.2473	Logistic Growth (2075)	Logistic Growth (2075) ; 0% contract renewal; Constant contracted land area (25%); 10 y
2061	6694542.591	814399.2691	339574.9155	Logistic Growth (2075)	Logistic Growth (2075) ; 0% contract renewal; Constant contracted land area (25%); 10 y
2062	6017900.091	807272.2369	290345.1267	Logistic Growth (2075)	Logistic Growth (2075) ; 0% contract renewal; Constant contracted land area (25%); 10 y
2063	5386702.86	796813.4209	247199.4287	Logistic Growth (2075)	Logistic Growth (2075) ; 0% contract renewal; Constant contracted land area (25%); 10 y
2064	4802706.836	783390.4541	209635.7737	Logistic Growth (2075)	Logistic Growth (2075) ; 0% contract renewal; Constant contracted land area (25%); 10 y
2065	0	767395.3759	177134.2719	Logistic Growth (2075)	Logistic Growth (2075) ; 0% contract renewal; Constant contracted land area (25%); 10 y
2066	0	0	-956172.2313	Logistic Growth (2075)	Logistic Growth (2075) ; 0% contract renewal; Constant contracted land area (25%); 10 y
2067	0	0	-802808.9102	Logistic Growth (2075)	Logistic Growth (2075) ; 0% contract renewal; Constant contracted land area (25%); 10 y
2068	0	0	-672202.9854	Logistic Growth (2075)	Logistic Growth (2075) ; 0% contract renewal; Constant contracted land area (25%); 10 y
2069	0	0	-561463.3557	Logistic Growth (2075)	Logistic Growth (2075) ; 0% contract renewal; Constant contracted land area (25%); 10 y
2070	0	0	-467937.8057	Logistic Growth (2075)	Logistic Growth (2075) ; 0% contract renewal; Constant contracted land area (25%); 10 y
2071	0	0	-389229.1717	Logistic Growth (2075)	Logistic Growth (2075) ; 0% contract renewal; Constant contracted land area (25%); 10 y
2072	0	0	-323198.5514	Logistic Growth (2075)	Logistic Growth (2075) ; 0% contract renewal; Constant contracted land area (25%); 10 y
2073	0	0	-267958.7015	Logistic Growth (2075)	Logistic Growth (2075) ; 0% contract renewal; Constant contracted land area (25%); 10 y
2074	0	0	-221860.5178	Logistic Growth (2075)	Logistic Growth (2075) ; 0% contract renewal; Constant contracted land area (25%); 10 y
2075	0	0	-183475.0862	Logistic Growth (2075)	Logistic Growth (2075) ; 0% contract renewal; Constant contracted land area (25%); 10 y
2076	0	0	-151573.3133	Logistic Growth (2075)	Logistic Growth (2075) ; 0% contract renewal; Constant contracted land area (25%); 10 y
2077	0	0	-125104.6809	Logistic Growth (2075)	Logistic Growth (2075) ; 0% contract renewal; Constant contracted land area (25%); 10 y
2078	0	0	-103176.2372	Logistic Growth (2075)	Logistic Growth (2075) ; 0% contract renewal; Constant contracted land area (25%); 10 y
2079	0	0	-85032.58293	Logistic Growth (2075)	Logistic Growth (2075) ; 0% contract renewal; Constant contracted land area (25%); 10 y
2080	0	0	-70037.32515	Logistic Growth (2075)	Logistic Growth (2075) ; 0% contract renewal; Constant contracted land area (25%); 10 y
2081	0	0	-57656.2495	Logistic Growth (2075)	Logistic Growth (2075) ; 0% contract renewal; Constant contracted land area (25%); 10 y
2082	0	0	-47442.30603	Logistic Growth (2075)	Logistic Growth (2075) ; 0% contract renewal; Constant contracted land area (25%); 10 y
2083	0	0	-39022.39207	Logistic Growth (2075)	Logistic Growth (2075) ; 0% contract renewal; Constant contracted land area (25%); 10 y
2084	0	0	-32085.84419	Logistic Growth (2075)	Logistic Growth (2075) ; 0% contract renewal; Constant contracted land area (25%); 10 y
2085	0	0	-26374.509	Logistic Growth (2075)	Logistic Growth (2075) ; 0% contract renewal; Constant contracted land area (25%); 10 y
2086	0	0	-21674.24049	Logistic Growth (2075)	Logistic Growth (2075) ; 0% contract renewal; Constant contracted land area (25%); 10 y
2087	0	0	-17807.66506	Logistic Growth (2075)	Logistic Growth (2075) ; 0% contract renewal; Constant contracted land area (25%); 10 y
2088	0	0	-14628.05785	Logistic Growth (2075)	Logistic Growth (2075) ; 0% contract renewal; Constant contracted land area (25%); 10 y
2089	0	0	-12014.18307	Logistic Growth (2075)	Logistic Growth (2075) ; 0% contract renewal; Constant contracted land area (25%); 10 y
2090	0	0	-9865.963064	Logistic Growth (2075)	Logistic Growth (2075) ; 0% contract renewal; Constant contracted land area (25%); 10 y
2091	0	0	-8100.85498	Logistic Growth (2075)	Logistic Growth (2075) ; 0% contract renewal; Constant contracted land area (25%); 10 y
2092	0	0	-6650.827625	Logistic Growth (2075)	Logistic Growth (2075) ; 0% contract renewal; Constant contracted land area (25%); 10 y
2093	0	0	-5459.845197	Logistic Growth (2075)	Logistic Growth (2075) ; 0% contract renewal; Constant contracted land area (25%); 10 y
2094	0	0	-4481.777097	Logistic Growth (2075)	Logistic Growth (2075) ; 0% contract renewal; Constant contracted land area (25%); 10 y
2095	0	0	-3678.664685	Logistic Growth (2075)	Logistic Growth (2075) ; 0% contract renewal; Constant contracted land area (25%); 10 y
2096	0	0	-3019.286161	Logistic Growth (2075)	Logistic Growth (2075) ; 0% contract renewal; Constant contracted land area (25%); 10 y
2097	0	0	-2477.969817	Logistic Growth (2075)	Logistic Growth (2075) ; 0% contract renewal; Constant contracted land area (25%); 10 y
2098	0	0	-2033.61374	Logistic Growth (2075)	Logistic Growth (2075) ; 0% contract renewal; Constant contracted land area (25%); 10 y
2099	0	0	-1668.876821	Logistic Growth (2075)	Logistic Growth (2075) ; 0% contract renewal; Constant contracted land area (25%); 10 y
2100	0	0	-1369.511671	Logistic Growth (2075)	Logistic Growth (2075) ; 0% contract renewal; Constant contracted land area (25%); 10 y
2101	0	0	-1123.814938	Logistic Growth (2075)	Logistic Growth (2075) ; 0% contract renewal; Constant contracted land area (25%); 10 y
2102	0	0	-922.1746315	Logistic Growth (2075)	Logistic Growth (2075) ; 0% contract renewal; Constant contracted land area (25%); 10 y
2103	0	0	-756.6975273	Logistic Growth (2075)	Logistic Growth (2075) ; 0% contract renewal; Constant contracted land area (25%); 10 y
2104	0	0	-620.9026284	Logistic Growth (2075)	Logistic Growth (2075) ; 0% contract renewal; Constant contracted land area (25%); 10 y
2105	0	0	-509.4690591	Logistic Growth (2075)	Logistic Growth (2075) ; 0% contract renewal; Constant contracted land area (25%); 10 y
2106	0	0	-418.0288003	Logistic Growth (2075)	Logistic Growth (2075) ; 0% contract renewal; Constant contracted land area (25%); 10 y
2107	0	0	-342.9963368	Logistic Growth (2075)	Logistic Growth (2075) ; 0% contract renewal; Constant contracted land area (25%); 10 y
2108	0	0	-281.4286775	Logistic Growth (2075)	Logistic Growth (2075) ; 0% contract renewal; Constant contracted land area (25%); 10 y
2109	0	0	-230.9103573	Logistic Growth (2075)	Logistic Growth (2075) ; 0% contract renewal; Constant contracted land area (25%); 10 y
2110	0	0	-189.4589799	Logistic Growth (2075)	Logistic Growth (2075) ; 0% contract renewal; Constant contracted land area (25%); 10 y
2111	0	0	-155.4476442	Logistic Growth (2075)	Logistic Growth (2075) ; 0% contract renewal; Constant contracted land area (25%); 10 y
2112	0	0	-127.5412451	Logistic Growth (2075)	Logistic Growth (2075) ; 0% contract renewal; Constant contracted land area (25%); 10 y
2113	0	0	-104.6441737	Logistic Growth (2075)	Logistic Growth (2075) ; 0% contract renewal; Constant contracted land area (25%); 10 y
2114	0	0	-85.85738099	Logistic Growth (2075)	Logistic Growth (2075) ; 0% contract renewal; Constant contracted land area (25%); 10 y
2115	0	0	-70.4431312	Logistic Growth (2075)	Logistic Growth (2075) ; 0% contract renewal; Constant contracted land area (25%); 10 y
2116	0	0	-57.79607092	Logistic Growth (2075)	Logistic Growth (2075) ; 0% contract renewal; Constant contracted land area (25%); 10 y
2117	0	0	-47.41948269	Logistic Growth (2075)	Logistic Growth (2075) ; 0% contract renewal; Constant contracted land area (25%); 10 y
2118	0	0	-38.90579572	Logistic Growth (2075)	Logistic Growth (2075) ; 0% contract renewal; Constant contracted land area (25%); 10 y
2119	0	0	-31.92059107	Logistic Growth (2075)	Logistic Growth (2075) ; 0% contract renewal; Constant contracted land area (25%); 10 y
2120	0	0	-26.18947533	Logistic Growth (2075)	Logistic Growth (2075) ; 0% contract renewal; Constant contracted land area (25%); 10 y
2121	0	0	-21.48730882	Logistic Growth (2075)	Logistic Growth (2075) ; 0% contract renewal; Constant contracted land area (25%); 10 y
2122	0	0	-17.62936608	Logistic Growth (2075)	Logistic Growth (2075) ; 0% contract renewal; Constant contracted land area (25%); 10 y
2123	0	0	-14.46408236	Logistic Growth (2075)	Logistic Growth (2075) ; 0% contract renewal; Constant contracted land area (25%); 10 y
2124	0	0	-11.86710163	Logistic Growth (2075)	Logistic Growth (2075) ; 0% contract renewal; Constant contracted land area (25%); 10 y
2125	0	0	-9.73639264	Logistic Growth (2075)	Logistic Growth (2075) ; 0% contract renewal; Constant contracted land area (25%); 10 y
2126	0	0	-7.988241552	Logistic Growth (2075)	Logistic Growth (2075) ; 0% contract renewal; Constant contracted land area (25%); 10 y
2127	0	0	-6.553963708	Logistic Growth (2075)	Logistic Growth (2075) ; 0% contract renewal; Constant contracted land area (25%); 10 y
2128	0	0	-5.377205647	Logistic Growth (2075)	Logistic Growth (2075) ; 0% contract renewal; Constant contracted land area (25%); 10 y
2129	0	0	-4.411731386	Logistic Growth (2075)	Logistic Growth (2075) ; 0% contract renewal; Constant contracted land area (25%); 10 y
2130	0	0	-3.619606065	Logistic Growth (2075)	Logistic Growth (2075) ; 0% contract renewal; Constant contracted land area (25%); 10 y
2131	0	0	-2.969705649	Logistic Growth (2075)	Logistic Growth (2075) ; 0% contract renewal; Constant contracted land area (25%); 10 y
2132	0	0	-2.436494167	Logistic Growth (2075)	Logistic Growth (2075) ; 0% contract renewal; Constant contracted land area (25%); 10 y
2133	0	0	-1.999020451	Logistic Growth (2075)	Logistic Growth (2075) ; 0% contract renewal; Constant contracted land area (25%); 10 y
2134	0	0	-1.640094998	Logistic Growth (2075)	Logistic Growth (2075) ; 0% contract renewal; Constant contracted land area (25%); 10 y
2135	0	0	-1.345614596	Logistic Growth (2075)	Logistic Growth (2075) ; 0% contract renewal; Constant contracted land area (25%); 10 y
2136	0	0	-1.104008213	Logistic Growth (2075)	Logistic Growth (2075) ; 0% contract renewal; Constant contracted land area (25%); 10 y
2137	0	0	-0.905782359	Logistic Growth (2075)	Logistic Growth (2075) ; 0% contract renewal; Constant contracted land area (25%); 10 y
2138	0	0	-0.74314808	Logistic Growth (2075)	Logistic Growth (2075) ; 0% contract renewal; Constant contracted land area (25%); 10 y
2139	0	0	-0.609714912	Logistic Growth (2075)	Logistic Growth (2075) ; 0% contract renewal; Constant contracted land area (25%); 10 y
2140	0	0	-0.500239792	Logistic Growth (2075)	Logistic Growth (2075) ; 0% contract renewal; Constant contracted land area (25%); 10 y
2141	0	0	-0.410421042	Logistic Growth (2075)	Logistic Growth (2075) ; 0% contract renewal; Constant contracted land area (25%); 10 y
2142	0	0	-0.336729352	Logistic Growth (2075)	Logistic Growth (2075) ; 0% contract renewal; Constant contracted land area (25%); 10 y
2143	0	0	-0.276269095	Logistic Growth (2075)	Logistic Growth (2075) ; 0% contract renewal; Constant contracted land area (25%); 10 y
2144	0	0	-0.226664556	Logistic Growth (2075)	Logistic Growth (2075) ; 0% contract renewal; Constant contracted land area (25%); 10 y
2145	0	0	-0.18596658	Logistic Growth (2075)	Logistic Growth (2075) ; 0% contract renewal; Constant contracted land area (25%); 10 y
2146	0	0	-0.152575983	Logistic Growth (2075)	Logistic Growth (2075) ; 0% contract renewal; Constant contracted land area (25%); 10 y
2147	0	0	-0.125180718	Logistic Growth (2075)	Logistic Growth (2075) ; 0% contract renewal; Constant contracted land area (25%); 10 y
2148	0	0	-0.102704314	Logistic Growth (2075)	Logistic Growth (2075) ; 0% contract renewal; Constant contracted land area (25%); 10 y
2149	0	0	-0.084263583	Logistic Growth (2075)	Logistic Growth (2075) ; 0% contract renewal; Constant contracted land area (25%); 10 y
2150	0	0	-0.069133915	Logistic Growth (2075)	Logistic Growth (2075) ; 0% contract renewal; Constant contracted land area (25%); 10 y
2151	0	0	-0.056720804	Logistic Growth (2075)	Logistic Growth (2075) ; 0% contract renewal; Constant contracted land area (25%); 10 y
2152	0	0	-0.046536486	Logistic Growth (2075)	Logistic Growth (2075) ; 0% contract renewal; Constant contracted land area (25%); 10 y
2153	0	0	-0.03818078	Logistic Growth (2075)	Logistic Growth (2075) ; 0% contract renewal; Constant contracted land area (25%); 10 y
2154	0	0	-0.031325355	Logistic Growth (2075)	Logistic Growth (2075) ; 0% contract renewal; Constant contracted land area (25%); 10 y
2155	0	0	-0.025700833	Logistic Growth (2075)	Logistic Growth (2075) ; 0% contract renewal; Constant contracted land area (25%); 10 y
2156	0	0	-0.021086204	Logistic Growth (2075)	Logistic Growth (2075) ; 0% contract renewal; Constant contracted land area (25%); 10 y
2157	0	0	-0.017300139	Logistic Growth (2075)	Logistic Growth (2075) ; 0% contract renewal; Constant contracted land area (25%); 10 y
2158	0	0	-0.014193869	Logistic Growth (2075)	Logistic Growth (2075) ; 0% contract renewal; Constant contracted land area (25%); 10 y
2159	0	0	-0.011645335	Logistic Growth (2075)	Logistic Growth (2075) ; 0% contract renewal; Constant contracted land area (25%); 10 y
2160	0	0	-0.009554394	Logistic Growth (2075)	Logistic Growth (2075) ; 0% contract renewal; Constant contracted land area (25%); 10 y
2161	0	0	-0.007838886	Logistic Growth (2075)	Logistic Growth (2075) ; 0% contract renewal; Constant contracted land area (25%); 10 y
2162	0	0	-0.0064314	Logistic Growth (2075)	Logistic Growth (2075) ; 0% contract renewal; Constant contracted land area (25%); 10 y
2163	0	0	-0.005276631	Logistic Growth (2075)	Logistic Growth (2075) ; 0% contract renewal; Constant contracted land area (25%); 10 y
2164	0	0	-0.004329202	Logistic Growth (2075)	Logistic Growth (2075) ; 0% contract renewal; Constant contracted land area (25%); 10 y
2165	0	0	-0.003551886	Logistic Growth (2075)	Logistic Growth (2075) ; 0% contract renewal; Constant contracted land area (25%); 10 y
2166	0	0	-0.002914139	Logistic Growth (2075)	Logistic Growth (2075) ; 0% contract renewal; Constant contracted land area (25%); 10 y
2167	0	0	-0.0023909	Logistic Growth (2075)	Logistic Growth (2075) ; 0% contract renewal; Constant contracted land area (25%); 10 y
2168	0	0	-0.00196161	Logistic Growth (2075)	Logistic Growth (2075) ; 0% contract renewal; Constant contracted land area (25%); 10 y
2169	0	0	-0.001609399	Logistic Growth (2075)	Logistic Growth (2075) ; 0% contract renewal; Constant contracted land area (25%); 10 y
2170	0	0	-0.001320429	Logistic Growth (2075)	Logistic Growth (2075) ; 0% contract renewal; Constant contracted land area (25%); 10 y
2171	0	0	-0.001083343	Logistic Growth (2075)	Logistic Growth (2075) ; 0% contract renewal; Constant contracted land area (25%); 10 y
2172	0	0	-0.000888827	Logistic Growth (2075)	Logistic Growth (2075) ; 0% contract renewal; Constant contracted land area (25%); 10 y
2173	0	0	-0.000729237	Logistic Growth (2075)	Logistic Growth (2075) ; 0% contract renewal; Constant contracted land area (25%); 10 y
2174	0	0	-0.000598301	Logistic Growth (2075)	Logistic Growth (2075) ; 0% contract renewal; Constant contracted land area (25%); 10 y
2175	0	0	-0.000490875	Logistic Growth (2075)	Logistic Growth (2075) ; 0% contract renewal; Constant contracted land area (25%); 10 y
2176	0	0	-0.000402737	Logistic Growth (2075)	Logistic Growth (2075) ; 0% contract renewal; Constant contracted land area (25%); 10 y
2177	0	0	-0.000330425	Logistic Growth (2075)	Logistic Growth (2075) ; 0% contract renewal; Constant contracted land area (25%); 10 y
2178	0	0	-0.000271097	Logistic Growth (2075)	Logistic Growth (2075) ; 0% contract renewal; Constant contracted land area (25%); 10 y
2179	0	0	-0.000222421	Logistic Growth (2075)	Logistic Growth (2075) ; 0% contract renewal; Constant contracted land area (25%); 10 y
2180	0	0	-0.000182485	Logistic Growth (2075)	Logistic Growth (2075) ; 0% contract renewal; Constant contracted land area (25%); 10 y
2181	0	0	-0.000149719	Logistic Growth (2075)	Logistic Growth (2075) ; 0% contract renewal; Constant contracted land area (25%); 10 y
2182	0	0	-0.000122837	Logistic Growth (2075)	Logistic Growth (2075) ; 0% contract renewal; Constant contracted land area (25%); 10 y
2183	0	0	-0.000100781	Logistic Growth (2075)	Logistic Growth (2075) ; 0% contract renewal; Constant contracted land area (25%); 10 y
2184	0	0	-8.27E-05	Logistic Growth (2075)	Logistic Growth (2075) ; 0% contract renewal; Constant contracted land area (25%); 10 y
2185	0	0	-6.78E-05	Logistic Growth (2075)	Logistic Growth (2075) ; 0% contract renewal; Constant contracted land area (25%); 10 y
2186	0	0	-5.57E-05	Logistic Growth (2075)	Logistic Growth (2075) ; 0% contract renewal; Constant contracted land area (25%); 10 y
2187	0	0	-4.57E-05	Logistic Growth (2075)	Logistic Growth (2075) ; 0% contract renewal; Constant contracted land area (25%); 10 y
2188	0	0	-3.75E-05	Logistic Growth (2075)	Logistic Growth (2075) ; 0% contract renewal; Constant contracted land area (25%); 10 y
2189	0	0	-3.07E-05	Logistic Growth (2075)	Logistic Growth (2075) ; 0% contract renewal; Constant contracted land area (25%); 10 y
2190	0	0	-2.52E-05	Logistic Growth (2075)	Logistic Growth (2075) ; 0% contract renewal; Constant contracted land area (25%); 10 y
2191	0	0	-2.07E-05	Logistic Growth (2075)	Logistic Growth (2075) ; 0% contract renewal; Constant contracted land area (25%); 10 y
2192	0	0	-1.70E-05	Logistic Growth (2075)	Logistic Growth (2075) ; 0% contract renewal; Constant contracted land area (25%); 10 y
2193	0	0	-1.39E-05	Logistic Growth (2075)	Logistic Growth (2075) ; 0% contract renewal; Constant contracted land area (25%); 10 y
2194	0	0	-1.14E-05	Logistic Growth (2075)	Logistic Growth (2075) ; 0% contract renewal; Constant contracted land area (25%); 10 y
2195	0	0	-9.38E-06	Logistic Growth (2075)	Logistic Growth (2075) ; 0% contract renewal; Constant contracted land area (25%); 10 y
2196	0	0	-7.69E-06	Logistic Growth (2075)	Logistic Growth (2075) ; 0% contract renewal; Constant contracted land area (25%); 10 y
2197	0	0	-6.31E-06	Logistic Growth (2075)	Logistic Growth (2075) ; 0% contract renewal; Constant contracted land area (25%); 10 y
2198	0	0	-5.18E-06	Logistic Growth (2075)	Logistic Growth (2075) ; 0% contract renewal; Constant contracted land area (25%); 10 y
2199	0	0	-4.25E-06	Logistic Growth (2075)	Logistic Growth (2075) ; 0% contract renewal; Constant contracted land area (25%); 10 y
2200	0	0	-3.49E-06	Logistic Growth (2075)	Logistic Growth (2075) ; 0% contract renewal; Constant contracted land area (25%); 10 y
2201	0	0	-2.86E-06	Logistic Growth (2075)	Logistic Growth (2075) ; 0% contract renewal; Constant contracted land area (25%); 10 y
2202	0	0	-2.35E-06	Logistic Growth (2075)	Logistic Growth (2075) ; 0% contract renewal; Constant contracted land area (25%); 10 y
2203	0	0	-1.92E-06	Logistic Growth (2075)	Logistic Growth (2075) ; 0% contract renewal; Constant contracted land area (25%); 10 y
2204	0	0	-1.58E-06	Logistic Growth (2075)	Logistic Growth (2075) ; 0% contract renewal; Constant contracted land area (25%); 10 y
2205	0	0	-1.30E-06	Logistic Growth (2075)	Logistic Growth (2075) ; 0% contract renewal; Constant contracted land area (25%); 10 y
2206	0	0	-1.06E-06	Logistic Growth (2075)	Logistic Growth (2075) ; 0% contract renewal; Constant contracted land area (25%); 10 y
2207	0	0	-8.72E-07	Logistic Growth (2075)	Logistic Growth (2075) ; 0% contract renewal; Constant contracted land area (25%); 10 y
2208	0	0	-7.16E-07	Logistic Growth (2075)	Logistic Growth (2075) ; 0% contract renewal; Constant contracted land area (25%); 10 y
2209	0	0	-5.87E-07	Logistic Growth (2075)	Logistic Growth (2075) ; 0% contract renewal; Constant contracted land area (25%); 10 y
2210	0	0	-4.82E-07	Logistic Growth (2075)	Logistic Growth (2075) ; 0% contract renewal; Constant contracted land area (25%); 10 y
2211	0	0	-3.95E-07	Logistic Growth (2075)	Logistic Growth (2075) ; 0% contract renewal; Constant contracted land area (25%); 10 y
2212	0	0	-3.24E-07	Logistic Growth (2075)	Logistic Growth (2075) ; 0% contract renewal; Constant contracted land area (25%); 10 y
2213	0	0	-2.66E-07	Logistic Growth (2075)	Logistic Growth (2075) ; 0% contract renewal; Constant contracted land area (25%); 10 y
2214	0	0	-2.18E-07	Logistic Growth (2075)	Logistic Growth (2075) ; 0% contract renewal; Constant contracted land area (25%); 10 y
2215	0	0	-1.79E-07	Logistic Growth (2075)	Logistic Growth (2075) ; 0% contract renewal; Constant contracted land area (25%); 10 y
2216	0	0	-1.47E-07	Logistic Growth (2075)	Logistic Growth (2075) ; 0% contract renewal; Constant contracted land area (25%); 10 y
2217	0	0	-1.21E-07	Logistic Growth (2075)	Logistic Growth (2075) ; 0% contract renewal; Constant contracted land area (25%); 10 y
2218	0	0	-9.89E-08	Logistic Growth (2075)	Logistic Growth (2075) ; 0% contract renewal; Constant contracted land area (25%); 10 y
2219	0	0	-8.11E-08	Logistic Growth (2075)	Logistic Growth (2075) ; 0% contract renewal; Constant contracted land area (25%); 10 y
2220	0	0	-6.66E-08	Logistic Growth (2075)	Logistic Growth (2075) ; 0% contract renewal; Constant contracted land area (25%); 10 y
2221	0	0	-5.46E-08	Logistic Growth (2075)	Logistic Growth (2075) ; 0% contract renewal; Constant contracted land area (25%); 10 y
2222	0	0	-4.48E-08	Logistic Growth (2075)	Logistic Growth (2075) ; 0% contract renewal; Constant contracted land area (25%); 10 y
2223	0	0	-3.68E-08	Logistic Growth (2075)	Logistic Growth (2075) ; 0% contract renewal; Constant contracted land area (25%); 10 y
2224	0	0	-3.02E-08	Logistic Growth (2075)	Logistic Growth (2075) ; 0% contract renewal; Constant contracted land area (25%); 10 y
2225	0	0	-2.47E-08	Logistic Growth (2075)	Logistic Growth (2075) ; 0% contract renewal; Constant contracted land area (25%); 10 y
2226	0	0	-2.03E-08	Logistic Growth (2075)	Logistic Growth (2075) ; 0% contract renewal; Constant contracted land area (25%); 10 y
2227	0	0	-1.67E-08	Logistic Growth (2075)	Logistic Growth (2075) ; 0% contract renewal; Constant contracted land area (25%); 10 y
2228	0	0	-1.37E-08	Logistic Growth (2075)	Logistic Growth (2075) ; 0% contract renewal; Constant contracted land area (25%); 10 y
2229	0	0	-1.12E-08	Logistic Growth (2075)	Logistic Growth (2075) ; 0% contract renewal; Constant contracted land area (25%); 10 y
2230	0	0	-9.20E-09	Logistic Growth (2075)	Logistic Growth (2075) ; 0% contract renewal; Constant contracted land area (25%); 10 y
2231	0	0	-7.55E-09	Logistic Growth (2075)	Logistic Growth (2075) ; 0% contract renewal; Constant contracted land area (25%); 10 y
2232	0	0	-6.19E-09	Logistic Growth (2075)	Logistic Growth (2075) ; 0% contract renewal; Constant contracted land area (25%); 10 y
2233	0	0	-5.08E-09	Logistic Growth (2075)	Logistic Growth (2075) ; 0% contract renewal; Constant contracted land area (25%); 10 y
2234	0	0	-4.17E-09	Logistic Growth (2075)	Logistic Growth (2075) ; 0% contract renewal; Constant contracted land area (25%); 10 y
2235	0	0	-3.42E-09	Logistic Growth (2075)	Logistic Growth (2075) ; 0% contract renewal; Constant contracted land area (25%); 10 y
2236	0	0	-2.81E-09	Logistic Growth (2075)	Logistic Growth (2075) ; 0% contract renewal; Constant contracted land area (25%); 10 y
2237	0	0	-2.30E-09	Logistic Growth (2075)	Logistic Growth (2075) ; 0% contract renewal; Constant contracted land area (25%); 10 y
2238	0	0	-1.89E-09	Logistic Growth (2075)	Logistic Growth (2075) ; 0% contract renewal; Constant contracted land area (25%); 10 y
2239	0	0	-1.55E-09	Logistic Growth (2075)	Logistic Growth (2075) ; 0% contract renewal; Constant contracted land area (25%); 10 y
2240	0	0	-1.27E-09	Logistic Growth (2075)	Logistic Growth (2075) ; 0% contract renewal; Constant contracted land area (25%); 10 y
2241	0	0	-1.04E-09	Logistic Growth (2075)	Logistic Growth (2075) ; 0% contract renewal; Constant contracted land area (25%); 10 y
2242	0	0	-8.56E-10	Logistic Growth (2075)	Logistic Growth (2075) ; 0% contract renewal; Constant contracted land area (25%); 10 y
2243	0	0	-7.02E-10	Logistic Growth (2075)	Logistic Growth (2075) ; 0% contract renewal; Constant contracted land area (25%); 10 y
2244	0	0	-5.76E-10	Logistic Growth (2075)	Logistic Growth (2075) ; 0% contract renewal; Constant contracted land area (25%); 10 y
2245	0	0	-4.73E-10	Logistic Growth (2075)	Logistic Growth (2075) ; 0% contract renewal; Constant contracted land area (25%); 10 y
2246	0	0	-3.88E-10	Logistic Growth (2075)	Logistic Growth (2075) ; 0% contract renewal; Constant contracted land area (25%); 10 y
2247	0	0	-3.18E-10	Logistic Growth (2075)	Logistic Growth (2075) ; 0% contract renewal; Constant contracted land area (25%); 10 y
2248	0	0	-2.61E-10	Logistic Growth (2075)	Logistic Growth (2075) ; 0% contract renewal; Constant contracted land area (25%); 10 y
2249	0	0	-2.14E-10	Logistic Growth (2075)	Logistic Growth (2075) ; 0% contract renewal; Constant contracted land area (25%); 10 y
2250	0	0	-1.76E-10	Logistic Growth (2075)	Logistic Growth (2075) ; 0% contract renewal; Constant contracted land area (25%); 10 y
2251	0	0	-1.44E-10	Logistic Growth (2075)	Logistic Growth (2075) ; 0% contract renewal; Constant contracted land area (25%); 10 y
2252	0	0	-1.19E-10	Logistic Growth (2075)	Logistic Growth (2075) ; 0% contract renewal; Constant contracted land area (25%); 10 y
2253	0	0	-9.69E-11	Logistic Growth (2075)	Logistic Growth (2075) ; 0% contract renewal; Constant contracted land area (25%); 10 y
2254	0	0	-7.94E-11	Logistic Growth (2075)	Logistic Growth (2075) ; 0% contract renewal; Constant contracted land area (25%); 10 y
2255	0	0	-6.53E-11	Logistic Growth (2075)	Logistic Growth (2075) ; 0% contract renewal; Constant contracted land area (25%); 10 y
2256	0	0	-5.36E-11	Logistic Growth (2075)	Logistic Growth (2075) ; 0% contract renewal; Constant contracted land area (25%); 10 y
2257	0	0	-4.41E-11	Logistic Growth (2075)	Logistic Growth (2075) ; 0% contract renewal; Constant contracted land area (25%); 10 y
2258	0	0	-3.62E-11	Logistic Growth (2075)	Logistic Growth (2075) ; 0% contract renewal; Constant contracted land area (25%); 10 y
2259	0	0	-2.97E-11	Logistic Growth (2075)	Logistic Growth (2075) ; 0% contract renewal; Constant contracted land area (25%); 10 y
2260	0	0	-2.44E-11	Logistic Growth (2075)	Logistic Growth (2075) ; 0% contract renewal; Constant contracted land area (25%); 10 y
2261	0	0	-1.99E-11	Logistic Growth (2075)	Logistic Growth (2075) ; 0% contract renewal; Constant contracted land area (25%); 10 y
2262	0	0	-1.64E-11	Logistic Growth (2075)	Logistic Growth (2075) ; 0% contract renewal; Constant contracted land area (25%); 10 y
2263	0	0	-1.35E-11	Logistic Growth (2075)	Logistic Growth (2075) ; 0% contract renewal; Constant contracted land area (25%); 10 y
2264	0	0	-1.11E-11	Logistic Growth (2075)	Logistic Growth (2075) ; 0% contract renewal; Constant contracted land area (25%); 10 y
2265	0	0	-8.94E-12	Logistic Growth (2075)	Logistic Growth (2075) ; 0% contract renewal; Constant contracted land area (25%); 10 y
2266	0	0	-7.47E-12	Logistic Growth (2075)	Logistic Growth (2075) ; 0% contract renewal; Constant contracted land area (25%); 10 y
2267	0	0	-6.13E-12	Logistic Growth (2075)	Logistic Growth (2075) ; 0% contract renewal; Constant contracted land area (25%); 10 y
2268	0	0	-4.89E-12	Logistic Growth (2075)	Logistic Growth (2075) ; 0% contract renewal; Constant contracted land area (25%); 10 y
2269	0	0	-3.99E-12	Logistic Growth (2075)	Logistic Growth (2075) ; 0% contract renewal; Constant contracted land area (25%); 10 y
2270	0	0	-3.37E-12	Logistic Growth (2075)	Logistic Growth (2075) ; 0% contract renewal; Constant contracted land area (25%); 10 y
2271	0	0	-2.81E-12	Logistic Growth (2075)	Logistic Growth (2075) ; 0% contract renewal; Constant contracted land area (25%); 10 y
2272	0	0	-2.29E-12	Logistic Growth (2075)	Logistic Growth (2075) ; 0% contract renewal; Constant contracted land area (25%); 10 y
2273	0	0	-1.81E-12	Logistic Growth (2075)	Logistic Growth (2075) ; 0% contract renewal; Constant contracted land area (25%); 10 y
2274	0	0	-1.55E-12	Logistic Growth (2075)	Logistic Growth (2075) ; 0% contract renewal; Constant contracted land area (25%); 10 y
2275	0	0	-1.31E-12	Logistic Growth (2075)	Logistic Growth (2075) ; 0% contract renewal; Constant contracted land area (25%); 10 y
2276	0	0	-1.09E-12	Logistic Growth (2075)	Logistic Growth (2075) ; 0% contract renewal; Constant contracted land area (25%); 10 y
2277	0	0	-8.91E-13	Logistic Growth (2075)	Logistic Growth (2075) ; 0% contract renewal; Constant contracted land area (25%); 10 y
2278	0	0	-7.06E-13	Logistic Growth (2075)	Logistic Growth (2075) ; 0% contract renewal; Constant contracted land area (25%); 10 y
2279	0	0	-5.37E-13	Logistic Growth (2075)	Logistic Growth (2075) ; 0% contract renewal; Constant contracted land area (25%); 10 y
2280	0	0	-5.11E-13	Logistic Growth (2075)	Logistic Growth (2075) ; 0% contract renewal; Constant contracted land area (25%); 10 y
2281	0	0	-3.65E-13	Logistic Growth (2075)	Logistic Growth (2075) ; 0% contract renewal; Constant contracted land area (25%); 10 y
2282	0	0	-3.47E-13	Logistic Growth (2075)	Logistic Growth (2075) ; 0% contract renewal; Constant contracted land area (25%); 10 y
2283	0	0	-2.20E-13	Logistic Growth (2075)	Logistic Growth (2075) ; 0% contract renewal; Constant contracted land area (25%); 10 y
2284	0	0	-2.09E-13	Logistic Growth (2075)	Logistic Growth (2075) ; 0% contract renewal; Constant contracted land area (25%); 10 y
2285	0	0	-1.99E-13	Logistic Growth (2075)	Logistic Growth (2075) ; 0% contract renewal; Constant contracted land area (25%); 10 y
2286	0	0	-1.89E-13	Logistic Growth (2075)	Logistic Growth (2075) ; 0% contract renewal; Constant contracted land area (25%); 10 y
2287	0	0	-9.00E-14	Logistic Growth (2075)	Logistic Growth (2075) ; 0% contract renewal; Constant contracted land area (25%); 10 y
2288	0	0	-8.56E-14	Logistic Growth (2075)	Logistic Growth (2075) ; 0% contract renewal; Constant contracted land area (25%); 10 y
2289	0	0	-8.14E-14	Logistic Growth (2075)	Logistic Growth (2075) ; 0% contract renewal; Constant contracted land area (25%); 10 y
2290	0	0	-7.75E-14	Logistic Growth (2075)	Logistic Growth (2075) ; 0% contract renewal; Constant contracted land area (25%); 10 y
2291	0	0	-7.37E-14	Logistic Growth (2075)	Logistic Growth (2075) ; 0% contract renewal; Constant contracted land area (25%); 10 y
2292	0	0	-7.01E-14	Logistic Growth (2075)	Logistic Growth (2075) ; 0% contract renewal; Constant contracted land area (25%); 10 y
2293	0	0	0	Logistic Growth (2075)	Logistic Growth (2075) ; 0% contract renewal; Constant contracted land area (25%); 10 y
2294	0	0	0	Logistic Growth (2075)	Logistic Growth (2075) ; 0% contract renewal; Constant contracted land area (25%); 10 y
2295	0	0	0	Logistic Growth (2075)	Logistic Growth (2075) ; 0% contract renewal; Constant contracted land area (25%); 10 y
2296	0	0	0	Logistic Growth (2075)	Logistic Growth (2075) ; 0% contract renewal; Constant contracted land area (25%); 10 y
2297	0	0	0	Logistic Growth (2075)	Logistic Growth (2075) ; 0% contract renewal; Constant contracted land area (25%); 10 y
2298	0	0	0	Logistic Growth (2075)	Logistic Growth (2075) ; 0% contract renewal; Constant contracted land area (25%); 10 y
2299	0	0	0	Logistic Growth (2075)	Logistic Growth (2075) ; 0% contract renewal; Constant contracted land area (25%); 10 y
2300	0	0	0	Logistic Growth (2075)	Logistic Growth (2075) ; 0% contract renewal; Constant contracted land area (25%); 10 y
2301	0	0	0	Logistic Growth (2075)	Logistic Growth (2075) ; 0% contract renewal; Constant contracted land area (25%); 10 y
2302	0	0	0	Logistic Growth (2075)	Logistic Growth (2075) ; 0% contract renewal; Constant contracted land area (25%); 10 y
2303	0	0	0	Logistic Growth (2075)	Logistic Growth (2075) ; 0% contract renewal; Constant contracted land area (25%); 10 y
2304	0	0	0	Logistic Growth (2075)	Logistic Growth (2075) ; 0% contract renewal; Constant contracted land area (25%); 10 y
2305	0	0	0	Logistic Growth (2075)	Logistic Growth (2075) ; 0% contract renewal; Constant contracted land area (25%); 10 y
2306	0	0	0	Logistic Growth (2075)	Logistic Growth (2075) ; 0% contract renewal; Constant contracted land area (25%); 10 y
2307	0	0	0	Logistic Growth (2075)	Logistic Growth (2075) ; 0% contract renewal; Constant contracted land area (25%); 10 y
2308	0	0	0	Logistic Growth (2075)	Logistic Growth (2075) ; 0% contract renewal; Constant contracted land area (25%); 10 y
2309	0	0	0	Logistic Growth (2075)	Logistic Growth (2075) ; 0% contract renewal; Constant contracted land area (25%); 10 y
2310	0	0	0	Logistic Growth (2075)	Logistic Growth (2075) ; 0% contract renewal; Constant contracted land area (25%); 10 y
2311	0	0	0	Logistic Growth (2075)	Logistic Growth (2075) ; 0% contract renewal; Constant contracted land area (25%); 10 y
2312	0	0	0	Logistic Growth (2075)	Logistic Growth (2075) ; 0% contract renewal; Constant contracted land area (25%); 10 y
2313	0	0	0	Logistic Growth (2075)	Logistic Growth (2075) ; 0% contract renewal; Constant contracted land area (25%); 10 y
2314	0	0	0	Logistic Growth (2075)	Logistic Growth (2075) ; 0% contract renewal; Constant contracted land area (25%); 10 y
2315	0	0	0	Logistic Growth (2075)	Logistic Growth (2075) ; 0% contract renewal; Constant contracted land area (25%); 10 y
2316	0	0	0	Logistic Growth (2075)	Logistic Growth (2075) ; 0% contract renewal; Constant contracted land area (25%); 10 y
2317	0	0	0	Logistic Growth (2075)	Logistic Growth (2075) ; 0% contract renewal; Constant contracted land area (25%); 10 y
2318	0	0	0	Logistic Growth (2075)	Logistic Growth (2075) ; 0% contract renewal; Constant contracted land area (25%); 10 y
2319	0	0	0	Logistic Growth (2075)	Logistic Growth (2075) ; 0% contract renewal; Constant contracted land area (25%); 10 y
2320	0	0	0	Logistic Growth (2075)	Logistic Growth (2075) ; 0% contract renewal; Constant contracted land area (25%); 10 y
2321	0	0	0	Logistic Growth (2075)	Logistic Growth (2075) ; 0% contract renewal; Constant contracted land area (25%); 10 y
2322	0	0	0	Logistic Growth (2075)	Logistic Growth (2075) ; 0% contract renewal; Constant contracted land area (25%); 10 y
2323	0	0	0	Logistic Growth (2075)	Logistic Growth (2075) ; 0% contract renewal; Constant contracted land area (25%); 10 y
2324	0	0	0	Logistic Growth (2075)	Logistic Growth (2075) ; 0% contract renewal; Constant contracted land area (25%); 10 y
2325	0	0	0	Logistic Growth (2075)	Logistic Growth (2075) ; 0% contract renewal; Constant contracted land area (25%); 10 y
2326	0	0	0	Logistic Growth (2075)	Logistic Growth (2075) ; 0% contract renewal; Constant contracted land area (25%); 10 y
2327	0	0	0	Logistic Growth (2075)	Logistic Growth (2075) ; 0% contract renewal; Constant contracted land area (25%); 10 y
2328	0	0	0	Logistic Growth (2075)	Logistic Growth (2075) ; 0% contract renewal; Constant contracted land area (25%); 10 y
2329	0	0	0	Logistic Growth (2075)	Logistic Growth (2075) ; 0% contract renewal; Constant contracted land area (25%); 10 y
2330	0	0	0	Logistic Growth (2075)	Logistic Growth (2075) ; 0% contract renewal; Constant contracted land area (25%); 10 y
2331	0	0	0	Logistic Growth (2075)	Logistic Growth (2075) ; 0% contract renewal; Constant contracted land area (25%); 10 y
2332	0	0	0	Logistic Growth (2075)	Logistic Growth (2075) ; 0% contract renewal; Constant contracted land area (25%); 10 y
2333	0	0	0	Logistic Growth (2075)	Logistic Growth (2075) ; 0% contract renewal; Constant contracted land area (25%); 10 y
2334	0	0	0	Logistic Growth (2075)	Logistic Growth (2075) ; 0% contract renewal; Constant contracted land area (25%); 10 y
2335	0	0	0	Logistic Growth (2075)	Logistic Growth (2075) ; 0% contract renewal; Constant contracted land area (25%); 10 y
2336	0	0	0	Logistic Growth (2075)	Logistic Growth (2075) ; 0% contract renewal; Constant contracted land area (25%); 10 y
2337	0	0	0	Logistic Growth (2075)	Logistic Growth (2075) ; 0% contract renewal; Constant contracted land area (25%); 10 y
2338	0	0	0	Logistic Growth (2075)	Logistic Growth (2075) ; 0% contract renewal; Constant contracted land area (25%); 10 y
2339	0	0	0	Logistic Growth (2075)	Logistic Growth (2075) ; 0% contract renewal; Constant contracted land area (25%); 10 y
2340	0	0	0	Logistic Growth (2075)	Logistic Growth (2075) ; 0% contract renewal; Constant contracted land area (25%); 10 y
2341	0	0	0	Logistic Growth (2075)	Logistic Growth (2075) ; 0% contract renewal; Constant contracted land area (25%); 10 y
2342	0	0	0	Logistic Growth (2075)	Logistic Growth (2075) ; 0% contract renewal; Constant contracted land area (25%); 10 y
2343	0	0	0	Logistic Growth (2075)	Logistic Growth (2075) ; 0% contract renewal; Constant contracted land area (25%); 10 y
2344	0	0	0	Logistic Growth (2075)	Logistic Growth (2075) ; 0% contract renewal; Constant contracted land area (25%); 10 y
2345	0	0	0	Logistic Growth (2075)	Logistic Growth (2075) ; 0% contract renewal; Constant contracted land area (25%); 10 y
2346	0	0	0	Logistic Growth (2075)	Logistic Growth (2075) ; 0% contract renewal; Constant contracted land area (25%); 10 y
2347	0	0	0	Logistic Growth (2075)	Logistic Growth (2075) ; 0% contract renewal; Constant contracted land area (25%); 10 y
2348	0	0	0	Logistic Growth (2075)	Logistic Growth (2075) ; 0% contract renewal; Constant contracted land area (25%); 10 y
2349	0	0	0	Logistic Growth (2075)	Logistic Growth (2075) ; 0% contract renewal; Constant contracted land area (25%); 10 y
2350	0	0	0	Logistic Growth (2075)	Logistic Growth (2075) ; 0% contract renewal; Constant contracted land area (25%); 10 y
2351	0	0	0	Logistic Growth (2075)	Logistic Growth (2075) ; 0% contract renewal; Constant contracted land area (25%); 10 y
2352	0	0	0	Logistic Growth (2075)	Logistic Growth (2075) ; 0% contract renewal; Constant contracted land area (25%); 10 y
2353	0	0	0	Logistic Growth (2075)	Logistic Growth (2075) ; 0% contract renewal; Constant contracted land area (25%); 10 y
2354	0	0	0	Logistic Growth (2075)	Logistic Growth (2075) ; 0% contract renewal; Constant contracted land area (25%); 10 y
2355	0	0	0	Logistic Growth (2075)	Logistic Growth (2075) ; 0% contract renewal; Constant contracted land area (25%); 10 y
2356	0	0	0	Logistic Growth (2075)	Logistic Growth (2075) ; 0% contract renewal; Constant contracted land area (25%); 10 y
2357	0	0	0	Logistic Growth (2075)	Logistic Growth (2075) ; 0% contract renewal; Constant contracted land area (25%); 10 y
2358	0	0	0	Logistic Growth (2075)	Logistic Growth (2075) ; 0% contract renewal; Constant contracted land area (25%); 10 y
2359	0	0	0	Logistic Growth (2075)	Logistic Growth (2075) ; 0% contract renewal; Constant contracted land area (25%); 10 y
2360	0	0	0	Logistic Growth (2075)	Logistic Growth (2075) ; 0% contract renewal; Constant contracted land area (25%); 10 y
2361	0	0	0	Logistic Growth (2075)	Logistic Growth (2075) ; 0% contract renewal; Constant contracted land area (25%); 10 y
2362	0	0	0	Logistic Growth (2075)	Logistic Growth (2075) ; 0% contract renewal; Constant contracted land area (25%); 10 y
2363	0	0	0	Logistic Growth (2075)	Logistic Growth (2075) ; 0% contract renewal; Constant contracted land area (25%); 10 y
2364	0	0	0	Logistic Growth (2075)	Logistic Growth (2075) ; 0% contract renewal; Constant contracted land area (25%); 10 y
2365	0	0	0	Logistic Growth (2075)	Logistic Growth (2075) ; 0% contract renewal; Constant contracted land area (25%); 10 y
2366	0	0	0	Logistic Growth (2075)	Logistic Growth (2075) ; 0% contract renewal; Constant contracted land area (25%); 10 y
2367	0	0	0	Logistic Growth (2075)	Logistic Growth (2075) ; 0% contract renewal; Constant contracted land area (25%); 10 y
2368	0	0	0	Logistic Growth (2075)	Logistic Growth (2075) ; 0% contract renewal; Constant contracted land area (25%); 10 y
2369	0	0	0	Logistic Growth (2075)	Logistic Growth (2075) ; 0% contract renewal; Constant contracted land area (25%); 10 y
2370	0	0	0	Logistic Growth (2075)	Logistic Growth (2075) ; 0% contract renewal; Constant contracted land area (25%); 10 y
2371	0	0	0	Logistic Growth (2075)	Logistic Growth (2075) ; 0% contract renewal; Constant contracted land area (25%); 10 y
2372	0	0	0	Logistic Growth (2075)	Logistic Growth (2075) ; 0% contract renewal; Constant contracted land area (25%); 10 y
2373	0	0	0	Logistic Growth (2075)	Logistic Growth (2075) ; 0% contract renewal; Constant contracted land area (25%); 10 y
2374	0	0	0	Logistic Growth (2075)	Logistic Growth (2075) ; 0% contract renewal; Constant contracted land area (25%); 10 y
2375	0	0	0	Logistic Growth (2075)	Logistic Growth (2075) ; 0% contract renewal; Constant contracted land area (25%); 10 y
2376	0	0	0	Logistic Growth (2075)	Logistic Growth (2075) ; 0% contract renewal; Constant contracted land area (25%); 10 y
2377	0	0	0	Logistic Growth (2075)	Logistic Growth (2075) ; 0% contract renewal; Constant contracted land area (25%); 10 y
2378	0	0	0	Logistic Growth (2075)	Logistic Growth (2075) ; 0% contract renewal; Constant contracted land area (25%); 10 y
2379	0	0	0	Logistic Growth (2075)	Logistic Growth (2075) ; 0% contract renewal; Constant contracted land area (25%); 10 y
2380	0	0	0	Logistic Growth (2075)	Logistic Growth (2075) ; 0% contract renewal; Constant contracted land area (25%); 10 y
2381	0	0	0	Logistic Growth (2075)	Logistic Growth (2075) ; 0% contract renewal; Constant contracted land area (25%); 10 y
2382	0	0	0	Logistic Growth (2075)	Logistic Growth (2075) ; 0% contract renewal; Constant contracted land area (25%); 10 y
2383	0	0	0	Logistic Growth (2075)	Logistic Growth (2075) ; 0% contract renewal; Constant contracted land area (25%); 10 y
2384	0	0	0	Logistic Growth (2075)	Logistic Growth (2075) ; 0% contract renewal; Constant contracted land area (25%); 10 y
2385	0	0	0	Logistic Growth (2075)	Logistic Growth (2075) ; 0% contract renewal; Constant contracted land area (25%); 10 y
2386	0	0	0	Logistic Growth (2075)	Logistic Growth (2075) ; 0% contract renewal; Constant contracted land area (25%); 10 y
2387	0	0	0	Logistic Growth (2075)	Logistic Growth (2075) ; 0% contract renewal; Constant contracted land area (25%); 10 y
2388	0	0	0	Logistic Growth (2075)	Logistic Growth (2075) ; 0% contract renewal; Constant contracted land area (25%); 10 y
2389	0	0	0	Logistic Growth (2075)	Logistic Growth (2075) ; 0% contract renewal; Constant contracted land area (25%); 10 y
2390	0	0	0	Logistic Growth (2075)	Logistic Growth (2075) ; 0% contract renewal; Constant contracted land area (25%); 10 y
2391	0	0	0	Logistic Growth (2075)	Logistic Growth (2075) ; 0% contract renewal; Constant contracted land area (25%); 10 y
2392	0	0	0	Logistic Growth (2075)	Logistic Growth (2075) ; 0% contract renewal; Constant contracted land area (25%); 10 y
2393	0	0	0	Logistic Growth (2075)	Logistic Growth (2075) ; 0% contract renewal; Constant contracted land area (25%); 10 y
2394	0	0	0	Logistic Growth (2075)	Logistic Growth (2075) ; 0% contract renewal; Constant contracted land area (25%); 10 y
2395	0	0	0	Logistic Growth (2075)	Logistic Growth (2075) ; 0% contract renewal; Constant contracted land area (25%); 10 y
2396	0	0	0	Logistic Growth (2075)	Logistic Growth (2075) ; 0% contract renewal; Constant contracted land area (25%); 10 y
2397	0	0	0	Logistic Growth (2075)	Logistic Growth (2075) ; 0% contract renewal; Constant contracted land area (25%); 10 y
2398	0	0	0	Logistic Growth (2075)	Logistic Growth (2075) ; 0% contract renewal; Constant contracted land area (25%); 10 y
2399	0	0	0	Logistic Growth (2075)	Logistic Growth (2075) ; 0% contract renewal; Constant contracted land area (25%); 10 y
2400	0	0	0	Logistic Growth (2075)	Logistic Growth (2075) ; 0% contract renewal; Constant contracted land area (25%); 10 y
2401	0	0	0	Logistic Growth (2075)	Logistic Growth (2075) ; 0% contract renewal; Constant contracted land area (25%); 10 y
2402	0	0	0	Logistic Growth (2075)	Logistic Growth (2075) ; 0% contract renewal; Constant contracted land area (25%); 10 y
2403	0	0	0	Logistic Growth (2075)	Logistic Growth (2075) ; 0% contract renewal; Constant contracted land area (25%); 10 y
2404	0	0	0	Logistic Growth (2075)	Logistic Growth (2075) ; 0% contract renewal; Constant contracted land area (25%); 10 y
2405	0	0	0	Logistic Growth (2075)	Logistic Growth (2075) ; 0% contract renewal; Constant contracted land area (25%); 10 y
2406	0	0	0	Logistic Growth (2075)	Logistic Growth (2075) ; 0% contract renewal; Constant contracted land area (25%); 10 y
2407	0	0	0	Logistic Growth (2075)	Logistic Growth (2075) ; 0% contract renewal; Constant contracted land area (25%); 10 y
2408	0	0	0	Logistic Growth (2075)	Logistic Growth (2075) ; 0% contract renewal; Constant contracted land area (25%); 10 y
2409	0	0	0	Logistic Growth (2075)	Logistic Growth (2075) ; 0% contract renewal; Constant contracted land area (25%); 10 y
2410	0	0	0	Logistic Growth (2075)	Logistic Growth (2075) ; 0% contract renewal; Constant contracted land area (25%); 10 y
2411	0	0	0	Logistic Growth (2075)	Logistic Growth (2075) ; 0% contract renewal; Constant contracted land area (25%); 10 y
2412	0	0	0	Logistic Growth (2075)	Logistic Growth (2075) ; 0% contract renewal; Constant contracted land area (25%); 10 y
2413	0	0	0	Logistic Growth (2075)	Logistic Growth (2075) ; 0% contract renewal; Constant contracted land area (25%); 10 y
2414	0	0	0	Logistic Growth (2075)	Logistic Growth (2075) ; 0% contract renewal; Constant contracted land area (25%); 10 y
2415	0	0	0	Logistic Growth (2075)	Logistic Growth (2075) ; 0% contract renewal; Constant contracted land area (25%); 10 y
2416	0	0	0	Logistic Growth (2075)	Logistic Growth (2075) ; 0% contract renewal; Constant contracted land area (25%); 10 y
2417	0	0	0	Logistic Growth (2075)	Logistic Growth (2075) ; 0% contract renewal; Constant contracted land area (25%); 10 y
2418	0	0	0	Logistic Growth (2075)	Logistic Growth (2075) ; 0% contract renewal; Constant contracted land area (25%); 10 y
2419	0	0	0	Logistic Growth (2075)	Logistic Growth (2075) ; 0% contract renewal; Constant contracted land area (25%); 10 y
2420	0	0	0	Logistic Growth (2075)	Logistic Growth (2075) ; 0% contract renewal; Constant contracted land area (25%); 10 y
2421	0	0	0	Logistic Growth (2075)	Logistic Growth (2075) ; 0% contract renewal; Constant contracted land area (25%); 10 y
2422	0	0	0	Logistic Growth (2075)	Logistic Growth (2075) ; 0% contract renewal; Constant contracted land area (25%); 10 y
2423	0	0	0	Logistic Growth (2075)	Logistic Growth (2075) ; 0% contract renewal; Constant contracted land area (25%); 10 y
2424	0	0	0	Logistic Growth (2075)	Logistic Growth (2075) ; 0% contract renewal; Constant contracted land area (25%); 10 y
2425	0	0	0	Logistic Growth (2075)	Logistic Growth (2075) ; 0% contract renewal; Constant contracted land area (25%); 10 y
2426	0	0	0	Logistic Growth (2075)	Logistic Growth (2075) ; 0% contract renewal; Constant contracted land area (25%); 10 y
2427	0	0	0	Logistic Growth (2075)	Logistic Growth (2075) ; 0% contract renewal; Constant contracted land area (25%); 10 y
2428	0	0	0	Logistic Growth (2075)	Logistic Growth (2075) ; 0% contract renewal; Constant contracted land area (25%); 10 y
2429	0	0	0	Logistic Growth (2075)	Logistic Growth (2075) ; 0% contract renewal; Constant contracted land area (25%); 10 y
2430	0	0	0	Logistic Growth (2075)	Logistic Growth (2075) ; 0% contract renewal; Constant contracted land area (25%); 10 y
2431	0	0	0	Logistic Growth (2075)	Logistic Growth (2075) ; 0% contract renewal; Constant contracted land area (25%); 10 y
2432	0	0	0	Logistic Growth (2075)	Logistic Growth (2075) ; 0% contract renewal; Constant contracted land area (25%); 10 y
2433	0	0	0	Logistic Growth (2075)	Logistic Growth (2075) ; 0% contract renewal; Constant contracted land area (25%); 10 y
2434	0	0	0	Logistic Growth (2075)	Logistic Growth (2075) ; 0% contract renewal; Constant contracted land area (25%); 10 y
2435	0	0	0	Logistic Growth (2075)	Logistic Growth (2075) ; 0% contract renewal; Constant contracted land area (25%); 10 y
2436	0	0	0	Logistic Growth (2075)	Logistic Growth (2075) ; 0% contract renewal; Constant contracted land area (25%); 10 y
2437	0	0	0	Logistic Growth (2075)	Logistic Growth (2075) ; 0% contract renewal; Constant contracted land area (25%); 10 y
2438	0	0	0	Logistic Growth (2075)	Logistic Growth (2075) ; 0% contract renewal; Constant contracted land area (25%); 10 y
2439	0	0	0	Logistic Growth (2075)	Logistic Growth (2075) ; 0% contract renewal; Constant contracted land area (25%); 10 y
2440	0	0	0	Logistic Growth (2075)	Logistic Growth (2075) ; 0% contract renewal; Constant contracted land area (25%); 10 y
2441	0	0	0	Logistic Growth (2075)	Logistic Growth (2075) ; 0% contract renewal; Constant contracted land area (25%); 10 y
2442	0	0	0	Logistic Growth (2075)	Logistic Growth (2075) ; 0% contract renewal; Constant contracted land area (25%); 10 y
2443	0	0	0	Logistic Growth (2075)	Logistic Growth (2075) ; 0% contract renewal; Constant contracted land area (25%); 10 y
2444	0	0	0	Logistic Growth (2075)	Logistic Growth (2075) ; 0% contract renewal; Constant contracted land area (25%); 10 y
2445	0	0	0	Logistic Growth (2075)	Logistic Growth (2075) ; 0% contract renewal; Constant contracted land area (25%); 10 y
2446	0	0	0	Logistic Growth (2075)	Logistic Growth (2075) ; 0% contract renewal; Constant contracted land area (25%); 10 y
2447	0	0	0	Logistic Growth (2075)	Logistic Growth (2075) ; 0% contract renewal; Constant contracted land area (25%); 10 y
2448	0	0	0	Logistic Growth (2075)	Logistic Growth (2075) ; 0% contract renewal; Constant contracted land area (25%); 10 y
2449	0	0	0	Logistic Growth (2075)	Logistic Growth (2075) ; 0% contract renewal; Constant contracted land area (25%); 10 y
2450	0	0	0	Logistic Growth (2075)	Logistic Growth (2075) ; 0% contract renewal; Constant contracted land area (25%); 10 y
2451	0	0	0	Logistic Growth (2075)	Logistic Growth (2075) ; 0% contract renewal; Constant contracted land area (25%); 10 y
2452	0	0	0	Logistic Growth (2075)	Logistic Growth (2075) ; 0% contract renewal; Constant contracted land area (25%); 10 y
2453	0	0	0	Logistic Growth (2075)	Logistic Growth (2075) ; 0% contract renewal; Constant contracted land area (25%); 10 y
2454	0	0	0	Logistic Growth (2075)	Logistic Growth (2075) ; 0% contract renewal; Constant contracted land area (25%); 10 y
2455	0	0	0	Logistic Growth (2075)	Logistic Growth (2075) ; 0% contract renewal; Constant contracted land area (25%); 10 y
2456	0	0	0	Logistic Growth (2075)	Logistic Growth (2075) ; 0% contract renewal; Constant contracted land area (25%); 10 y
2457	0	0	0	Logistic Growth (2075)	Logistic Growth (2075) ; 0% contract renewal; Constant contracted land area (25%); 10 y
2458	0	0	0	Logistic Growth (2075)	Logistic Growth (2075) ; 0% contract renewal; Constant contracted land area (25%); 10 y
2459	0	0	0	Logistic Growth (2075)	Logistic Growth (2075) ; 0% contract renewal; Constant contracted land area (25%); 10 y
2460	0	0	0	Logistic Growth (2075)	Logistic Growth (2075) ; 0% contract renewal; Constant contracted land area (25%); 10 y
2461	0	0	0	Logistic Growth (2075)	Logistic Growth (2075) ; 0% contract renewal; Constant contracted land area (25%); 10 y
2462	0	0	0	Logistic Growth (2075)	Logistic Growth (2075) ; 0% contract renewal; Constant contracted land area (25%); 10 y
2463	0	0	0	Logistic Growth (2075)	Logistic Growth (2075) ; 0% contract renewal; Constant contracted land area (25%); 10 y
2464	0	0	0	Logistic Growth (2075)	Logistic Growth (2075) ; 0% contract renewal; Constant contracted land area (25%); 10 y
2465	0	0	0	Logistic Growth (2075)	Logistic Growth (2075) ; 0% contract renewal; Constant contracted land area (25%); 10 y
2466	0	0	0	Logistic Growth (2075)	Logistic Growth (2075) ; 0% contract renewal; Constant contracted land area (25%); 10 y
2467	0	0	0	Logistic Growth (2075)	Logistic Growth (2075) ; 0% contract renewal; Constant contracted land area (25%); 10 y
2468	0	0	0	Logistic Growth (2075)	Logistic Growth (2075) ; 0% contract renewal; Constant contracted land area (25%); 10 y
2469	0	0	0	Logistic Growth (2075)	Logistic Growth (2075) ; 0% contract renewal; Constant contracted land area (25%); 10 y
2470	0	0	0	Logistic Growth (2075)	Logistic Growth (2075) ; 0% contract renewal; Constant contracted land area (25%); 10 y
2471	0	0	0	Logistic Growth (2075)	Logistic Growth (2075) ; 0% contract renewal; Constant contracted land area (25%); 10 y
2472	0	0	0	Logistic Growth (2075)	Logistic Growth (2075) ; 0% contract renewal; Constant contracted land area (25%); 10 y
2473	0	0	0	Logistic Growth (2075)	Logistic Growth (2075) ; 0% contract renewal; Constant contracted land area (25%); 10 y
2474	0	0	0	Logistic Growth (2075)	Logistic Growth (2075) ; 0% contract renewal; Constant contracted land area (25%); 10 y
2475	0	0	0	Logistic Growth (2075)	Logistic Growth (2075) ; 0% contract renewal; Constant contracted land area (25%); 10 y
2476	0	0	0	Logistic Growth (2075)	Logistic Growth (2075) ; 0% contract renewal; Constant contracted land area (25%); 10 y
2477	0	0	0	Logistic Growth (2075)	Logistic Growth (2075) ; 0% contract renewal; Constant contracted land area (25%); 10 y
2478	0	0	0	Logistic Growth (2075)	Logistic Growth (2075) ; 0% contract renewal; Constant contracted land area (25%); 10 y
2479	0	0	0	Logistic Growth (2075)	Logistic Growth (2075) ; 0% contract renewal; Constant contracted land area (25%); 10 y
2480	0	0	0	Logistic Growth (2075)	Logistic Growth (2075) ; 0% contract renewal; Constant contracted land area (25%); 10 y
2481	0	0	0	Logistic Growth (2075)	Logistic Growth (2075) ; 0% contract renewal; Constant contracted land area (25%); 10 y
2482	0	0	0	Logistic Growth (2075)	Logistic Growth (2075) ; 0% contract renewal; Constant contracted land area (25%); 10 y
2483	0	0	0	Logistic Growth (2075)	Logistic Growth (2075) ; 0% contract renewal; Constant contracted land area (25%); 10 y
2484	0	0	0	Logistic Growth (2075)	Logistic Growth (2075) ; 0% contract renewal; Constant contracted land area (25%); 10 y
2485	0	0	0	Logistic Growth (2075)	Logistic Growth (2075) ; 0% contract renewal; Constant contracted land area (25%); 10 y
2486	0	0	0	Logistic Growth (2075)	Logistic Growth (2075) ; 0% contract renewal; Constant contracted land area (25%); 10 y
2487	0	0	0	Logistic Growth (2075)	Logistic Growth (2075) ; 0% contract renewal; Constant contracted land area (25%); 10 y
2488	0	0	0	Logistic Growth (2075)	Logistic Growth (2075) ; 0% contract renewal; Constant contracted land area (25%); 10 y
2489	0	0	0	Logistic Growth (2075)	Logistic Growth (2075) ; 0% contract renewal; Constant contracted land area (25%); 10 y
2490	0	0	0	Logistic Growth (2075)	Logistic Growth (2075) ; 0% contract renewal; Constant contracted land area (25%); 10 y
2491	0	0	0	Logistic Growth (2075)	Logistic Growth (2075) ; 0% contract renewal; Constant contracted land area (25%); 10 y
2492	0	0	0	Logistic Growth (2075)	Logistic Growth (2075) ; 0% contract renewal; Constant contracted land area (25%); 10 y
2493	0	0	0	Logistic Growth (2075)	Logistic Growth (2075) ; 0% contract renewal; Constant contracted land area (25%); 10 y
2494	0	0	0	Logistic Growth (2075)	Logistic Growth (2075) ; 0% contract renewal; Constant contracted land area (25%); 10 y
2495	0	0	0	Logistic Growth (2075)	Logistic Growth (2075) ; 0% contract renewal; Constant contracted land area (25%); 10 y
2496	0	0	0	Logistic Growth (2075)	Logistic Growth (2075) ; 0% contract renewal; Constant contracted land area (25%); 10 y
2497	0	0	0	Logistic Growth (2075)	Logistic Growth (2075) ; 0% contract renewal; Constant contracted land area (25%); 10 y
2498	0	0	0	Logistic Growth (2075)	Logistic Growth (2075) ; 0% contract renewal; Constant contracted land area (25%); 10 y
2499	0	0	0	Logistic Growth (2075)	Logistic Growth (2075) ; 0% contract renewal; Constant contracted land area (25%); 10 y
2500	0	0	0	Logistic Growth (2075)	Logistic Growth (2075) ; 0% contract renewal; Constant contracted land area (25%); 10 y
2025	0	0	0	Buy Only	Buy Only ; 25% contract renewal; Constant contracted land area (25%); 10 y
2026	0	6656952.501	0	Buy Only	Buy Only ; 25% contract renewal; Constant contracted land area (25%); 10 y
2027	0	6331845.852	0	Buy Only	Buy Only ; 25% contract renewal; Constant contracted land area (25%); 10 y
2028	0	6022616.488	0	Buy Only	Buy Only ; 25% contract renewal; Constant contracted land area (25%); 10 y
2029	0	5728489.007	0	Buy Only	Buy Only ; 25% contract renewal; Constant contracted land area (25%); 10 y
2030	0	5448725.878	0	Buy Only	Buy Only ; 25% contract renewal; Constant contracted land area (25%); 10 y
2031	0	5182625.584	0	Buy Only	Buy Only ; 25% contract renewal; Constant contracted land area (25%); 10 y
2032	0	4929520.873	0	Buy Only	Buy Only ; 25% contract renewal; Constant contracted land area (25%); 10 y
2033	0	4688777.078	0	Buy Only	Buy Only ; 25% contract renewal; Constant contracted land area (25%); 10 y
2034	0	4459790.525	0	Buy Only	Buy Only ; 25% contract renewal; Constant contracted land area (25%); 10 y
2035	0	4241987.025	0	Buy Only	Buy Only ; 25% contract renewal; Constant contracted land area (25%); 10 y
2036	0	4034820.429	0	Buy Only	Buy Only ; 25% contract renewal; Constant contracted land area (25%); 10 y
2037	0	3837771.261	0	Buy Only	Buy Only ; 25% contract renewal; Constant contracted land area (25%); 10 y
2038	0	3650345.415	0	Buy Only	Buy Only ; 25% contract renewal; Constant contracted land area (25%); 10 y
2039	0	3472072.915	0	Buy Only	Buy Only ; 25% contract renewal; Constant contracted land area (25%); 10 y
2040	0	3302506.737	0	Buy Only	Buy Only ; 25% contract renewal; Constant contracted land area (25%); 10 y
2041	0	3141221.69	0	Buy Only	Buy Only ; 25% contract renewal; Constant contracted land area (25%); 10 y
2042	0	2987813.346	0	Buy Only	Buy Only ; 25% contract renewal; Constant contracted land area (25%); 10 y
2043	0	2841897.03	0	Buy Only	Buy Only ; 25% contract renewal; Constant contracted land area (25%); 10 y
2044	0	2703106.852	0	Buy Only	Buy Only ; 25% contract renewal; Constant contracted land area (25%); 10 y
2045	0	2571094.792	0	Buy Only	Buy Only ; 25% contract renewal; Constant contracted land area (25%); 10 y
2046	0	2445529.827	0	Buy Only	Buy Only ; 25% contract renewal; Constant contracted land area (25%); 10 y
2047	0	2326097.097	0	Buy Only	Buy Only ; 25% contract renewal; Constant contracted land area (25%); 10 y
2048	0	2212497.123	0	Buy Only	Buy Only ; 25% contract renewal; Constant contracted land area (25%); 10 y
2049	0	2104445.048	0	Buy Only	Buy Only ; 25% contract renewal; Constant contracted land area (25%); 10 y
2050	0	2001669.931	0	Buy Only	Buy Only ; 25% contract renewal; Constant contracted land area (25%); 10 y
2051	0	1903914.057	0	Buy Only	Buy Only ; 25% contract renewal; Constant contracted land area (25%); 10 y
2052	0	1810932.303	0	Buy Only	Buy Only ; 25% contract renewal; Constant contracted land area (25%); 10 y
2053	0	1722491.514	0	Buy Only	Buy Only ; 25% contract renewal; Constant contracted land area (25%); 10 y
2054	0	1638369.922	0	Buy Only	Buy Only ; 25% contract renewal; Constant contracted land area (25%); 10 y
2055	0	1558356.589	0	Buy Only	Buy Only ; 25% contract renewal; Constant contracted land area (25%); 10 y
2056	0	1482250.88	0	Buy Only	Buy Only ; 25% contract renewal; Constant contracted land area (25%); 10 y
2057	0	1409861.958	0	Buy Only	Buy Only ; 25% contract renewal; Constant contracted land area (25%); 10 y
2058	0	1341008.305	0	Buy Only	Buy Only ; 25% contract renewal; Constant contracted land area (25%); 10 y
2059	0	1275517.269	0	Buy Only	Buy Only ; 25% contract renewal; Constant contracted land area (25%); 10 y
2060	0	1213224.629	0	Buy Only	Buy Only ; 25% contract renewal; Constant contracted land area (25%); 10 y
2061	0	1153974.185	0	Buy Only	Buy Only ; 25% contract renewal; Constant contracted land area (25%); 10 y
2062	0	1097617.364	0	Buy Only	Buy Only ; 25% contract renewal; Constant contracted land area (25%); 10 y
2063	0	1044012.85	0	Buy Only	Buy Only ; 25% contract renewal; Constant contracted land area (25%); 10 y
2064	0	993026.2278	0	Buy Only	Buy Only ; 25% contract renewal; Constant contracted land area (25%); 10 y
2065	0	944529.6478	0	Buy Only	Buy Only ; 25% contract renewal; Constant contracted land area (25%); 10 y
2066	0	898401.503	0	Buy Only	Buy Only ; 25% contract renewal; Constant contracted land area (25%); 10 y
2067	0	854526.1258	0	Buy Only	Buy Only ; 25% contract renewal; Constant contracted land area (25%); 10 y
2068	0	812793.4973	0	Buy Only	Buy Only ; 25% contract renewal; Constant contracted land area (25%); 10 y
2069	0	773098.9718	0	Buy Only	Buy Only ; 25% contract renewal; Constant contracted land area (25%); 10 y
2070	0	735343.0143	0	Buy Only	Buy Only ; 25% contract renewal; Constant contracted land area (25%); 10 y
2071	0	699430.9504	0	Buy Only	Buy Only ; 25% contract renewal; Constant contracted land area (25%); 10 y
2072	0	665272.7297	0	Buy Only	Buy Only ; 25% contract renewal; Constant contracted land area (25%); 10 y
2073	0	632782.6995	0	Buy Only	Buy Only ; 25% contract renewal; Constant contracted land area (25%); 10 y
2074	0	601879.39	0	Buy Only	Buy Only ; 25% contract renewal; Constant contracted land area (25%); 10 y
2075	0	572485.3104	0	Buy Only	Buy Only ; 25% contract renewal; Constant contracted land area (25%); 10 y
2076	0	0	0	Buy Only	Buy Only ; 25% contract renewal; Constant contracted land area (25%); 10 y
2077	0	0	0	Buy Only	Buy Only ; 25% contract renewal; Constant contracted land area (25%); 10 y
2078	0	0	0	Buy Only	Buy Only ; 25% contract renewal; Constant contracted land area (25%); 10 y
2079	0	0	0	Buy Only	Buy Only ; 25% contract renewal; Constant contracted land area (25%); 10 y
2080	0	0	0	Buy Only	Buy Only ; 25% contract renewal; Constant contracted land area (25%); 10 y
2081	0	0	0	Buy Only	Buy Only ; 25% contract renewal; Constant contracted land area (25%); 10 y
2082	0	0	0	Buy Only	Buy Only ; 25% contract renewal; Constant contracted land area (25%); 10 y
2083	0	0	0	Buy Only	Buy Only ; 25% contract renewal; Constant contracted land area (25%); 10 y
2084	0	0	0	Buy Only	Buy Only ; 25% contract renewal; Constant contracted land area (25%); 10 y
2085	0	0	0	Buy Only	Buy Only ; 25% contract renewal; Constant contracted land area (25%); 10 y
2086	0	0	0	Buy Only	Buy Only ; 25% contract renewal; Constant contracted land area (25%); 10 y
2087	0	0	0	Buy Only	Buy Only ; 25% contract renewal; Constant contracted land area (25%); 10 y
2088	0	0	0	Buy Only	Buy Only ; 25% contract renewal; Constant contracted land area (25%); 10 y
2089	0	0	0	Buy Only	Buy Only ; 25% contract renewal; Constant contracted land area (25%); 10 y
2090	0	0	0	Buy Only	Buy Only ; 25% contract renewal; Constant contracted land area (25%); 10 y
2091	0	0	0	Buy Only	Buy Only ; 25% contract renewal; Constant contracted land area (25%); 10 y
2092	0	0	0	Buy Only	Buy Only ; 25% contract renewal; Constant contracted land area (25%); 10 y
2093	0	0	0	Buy Only	Buy Only ; 25% contract renewal; Constant contracted land area (25%); 10 y
2094	0	0	0	Buy Only	Buy Only ; 25% contract renewal; Constant contracted land area (25%); 10 y
2095	0	0	0	Buy Only	Buy Only ; 25% contract renewal; Constant contracted land area (25%); 10 y
2096	0	0	0	Buy Only	Buy Only ; 25% contract renewal; Constant contracted land area (25%); 10 y
2097	0	0	0	Buy Only	Buy Only ; 25% contract renewal; Constant contracted land area (25%); 10 y
2098	0	0	0	Buy Only	Buy Only ; 25% contract renewal; Constant contracted land area (25%); 10 y
2099	0	0	0	Buy Only	Buy Only ; 25% contract renewal; Constant contracted land area (25%); 10 y
2100	0	0	0	Buy Only	Buy Only ; 25% contract renewal; Constant contracted land area (25%); 10 y
2101	0	0	0	Buy Only	Buy Only ; 25% contract renewal; Constant contracted land area (25%); 10 y
2102	0	0	0	Buy Only	Buy Only ; 25% contract renewal; Constant contracted land area (25%); 10 y
2103	0	0	0	Buy Only	Buy Only ; 25% contract renewal; Constant contracted land area (25%); 10 y
2104	0	0	0	Buy Only	Buy Only ; 25% contract renewal; Constant contracted land area (25%); 10 y
2105	0	0	0	Buy Only	Buy Only ; 25% contract renewal; Constant contracted land area (25%); 10 y
2106	0	0	0	Buy Only	Buy Only ; 25% contract renewal; Constant contracted land area (25%); 10 y
2107	0	0	0	Buy Only	Buy Only ; 25% contract renewal; Constant contracted land area (25%); 10 y
2108	0	0	0	Buy Only	Buy Only ; 25% contract renewal; Constant contracted land area (25%); 10 y
2109	0	0	0	Buy Only	Buy Only ; 25% contract renewal; Constant contracted land area (25%); 10 y
2110	0	0	0	Buy Only	Buy Only ; 25% contract renewal; Constant contracted land area (25%); 10 y
2111	0	0	0	Buy Only	Buy Only ; 25% contract renewal; Constant contracted land area (25%); 10 y
2112	0	0	0	Buy Only	Buy Only ; 25% contract renewal; Constant contracted land area (25%); 10 y
2113	0	0	0	Buy Only	Buy Only ; 25% contract renewal; Constant contracted land area (25%); 10 y
2114	0	0	0	Buy Only	Buy Only ; 25% contract renewal; Constant contracted land area (25%); 10 y
2115	0	0	0	Buy Only	Buy Only ; 25% contract renewal; Constant contracted land area (25%); 10 y
2116	0	0	0	Buy Only	Buy Only ; 25% contract renewal; Constant contracted land area (25%); 10 y
2117	0	0	0	Buy Only	Buy Only ; 25% contract renewal; Constant contracted land area (25%); 10 y
2118	0	0	0	Buy Only	Buy Only ; 25% contract renewal; Constant contracted land area (25%); 10 y
2119	0	0	0	Buy Only	Buy Only ; 25% contract renewal; Constant contracted land area (25%); 10 y
[truncated: 36,081 more rows]
