# Supplementary material for: The Value of Reversible Carbon Storage in a Zero-Emissions World
Source: Environ Sci Technol. 2026 Jun 7;60(24):17281–90. doi: 10.1021/acs.est.6c00333 (PMC13296497; doi:10.1021/acs.est.6c00333)
Supplement: Supplementary file 1 [file es6c00333_si_001.zip › nodac.csv]

Year	Scenario	conc	forc	temp	emissions	Label	Experiment	SSP	tempanomaly	emissionanomaly	clength	DACdiffusion	rr
2020	Rent:Buy experiment	419.3061459	2.199729836	0.991556996	10.86221771	Rent Only ; 0% contract renewal; Constant contracted land area (25%); 10 y	0% contract renewal	SSP1 - 2.6	0	0	10	Rent Only	0
2021	Rent:Buy experiment	421.7603487	2.230966152	1.007342674	10.72387239	Rent Only ; 0% contract renewal; Constant contracted land area (25%); 10 y	0% contract renewal	SSP1 - 2.6	0	0	10	Rent Only	0
2022	Rent:Buy experiment	424.149961	2.261206217	1.022981348	10.58552708	Rent Only ; 0% contract renewal; Constant contracted land area (25%); 10 y	0% contract renewal	SSP1 - 2.6	0	0	10	Rent Only	0
2023	Rent:Buy experiment	426.4811658	2.290543419	1.038429718	10.44718176	Rent Only ; 0% contract renewal; Constant contracted land area (25%); 10 y	0% contract renewal	SSP1 - 2.6	0	0	10	Rent Only	0
2024	Rent:Buy experiment	428.7581273	2.319043593	1.053659524	10.30883645	Rent Only ; 0% contract renewal; Constant contracted land area (25%); 10 y	0% contract renewal	SSP1 - 2.6	0	0	10	Rent Only	0
2025	Rent:Buy experiment	430.9837394	2.346755143	1.068652733	10.17049113	Rent Only ; 0% contract renewal; Constant contracted land area (25%); 10 y	0% contract renewal	SSP1 - 2.6	0	0	10	Rent Only	0
2026	Rent:Buy experiment	433.1569566	2.373676566	1.083394823	10.02548886	Rent Only ; 0% contract renewal; Constant contracted land area (25%); 10 y	0% contract renewal	SSP1 - 2.6	-3.50E-06	-0.006656953	10	Rent Only	0
2027	Rent:Buy experiment	435.2829393	2.399882478	1.097880915	9.887468654	Rent Only ; 0% contract renewal; Constant contracted land area (25%); 10 y	0% contract renewal	SSP1 - 2.6	-9.17E-06	-0.006331846	10	Rent Only	0
2028	Rent:Buy experiment	437.362741	2.425395579	1.112109007	9.749432568	Rent Only ; 0% contract renewal; Constant contracted land area (25%); 10 y	0% contract renewal	SSP1 - 2.6	-1.62E-05	-0.006022616	10	Rent Only	0
2029	Rent:Buy experiment	439.397232	2.450235733	1.126079107	9.611381381	Rent Only ; 0% contract renewal; Constant contracted land area (25%); 10 y	0% contract renewal	SSP1 - 2.6	-2.39E-05	-0.005728489	10	Rent Only	0
2030	Rent:Buy experiment	441.3871372	2.474420504	1.139792589	9.473315828	Rent Only ; 0% contract renewal; Constant contracted land area (25%); 10 y	0% contract renewal	SSP1 - 2.6	-3.19E-05	-0.005448726	10	Rent Only	0
2031	Rent:Buy experiment	443.2926222	2.49747728	1.153207545	9.249121252	Rent Only ; 0% contract renewal; Constant contracted land area (25%); 10 y	0% contract renewal	SSP1 - 2.6	-4.01E-05	-0.005182626	10	Rent Only	0
2032	Rent:Buy experiment	445.1182223	2.519474654	1.166296993	9.02491368	Rent Only ; 0% contract renewal; Constant contracted land area (25%); 10 y	0% contract renewal	SSP1 - 2.6	-4.81E-05	-0.004929521	10	Rent Only	0
2033	Rent:Buy experiment	446.8669862	2.540461758	1.179043914	8.800693746	Rent Only ; 0% contract renewal; Constant contracted land area (25%); 10 y	0% contract renewal	SSP1 - 2.6	-5.59E-05	-0.004688777	10	Rent Only	0
2034	Rent:Buy experiment	448.5411202	2.560476415	1.191438082	8.576462056	Rent Only ; 0% contract renewal; Constant contracted land area (25%); 10 y	0% contract renewal	SSP1 - 2.6	-6.35E-05	-0.004459791	10	Rent Only	0
2035	Rent:Buy experiment	450.1422638	2.579548689	1.203473909	8.352219183	Rent Only ; 0% contract renewal; Constant contracted land area (25%); 10 y	0% contract renewal	SSP1 - 2.6	-7.07E-05	-0.004241987	10	Rent Only	0
2036	Rent:Buy experiment	451.6716694	2.597703202	1.215148953	8.127965672	Rent Only ; 0% contract renewal; Constant contracted land area (25%); 10 y	0% contract renewal	SSP1 - 2.6	-7.76E-05	-0.00403482	10	Rent Only	0
2037	Rent:Buy experiment	453.1303214	2.614960665	1.226462897	7.903702044	Rent Only ; 0% contract renewal; Constant contracted land area (25%); 10 y	0% contract renewal	SSP1 - 2.6	-8.41E-05	-0.003837771	10	Rent Only	0
2038	Rent:Buy experiment	454.5190147	2.631338898	1.23741683	7.679428793	Rent Only ; 0% contract renewal; Constant contracted land area (25%); 10 y	0% contract renewal	SSP1 - 2.6	-9.02E-05	-0.003650345	10	Rent Only	0
2039	Rent:Buy experiment	455.8384089	2.646853526	1.248012753	7.455146389	Rent Only ; 0% contract renewal; Constant contracted land area (25%); 10 y	0% contract renewal	SSP1 - 2.6	-9.61E-05	-0.003472073	10	Rent Only	0
2040	Rent:Buy experiment	457.0890637	2.661518453	1.258253233	7.230855278	Rent Only ; 0% contract renewal; Constant contracted land area (25%); 10 y	0% contract renewal	SSP1 - 2.6	-0.000101542	-0.003302507	10	Rent Only	0
2041	Rent:Buy experiment	458.2673575	2.675298225	1.268136812	6.997812338	Rent Only ; 0% contract renewal; Constant contracted land area (25%); 10 y	0% contract renewal	SSP1 - 2.6	-0.000106707	-0.003141222	10	Rent Only	0
2042	Rent:Buy experiment	459.3740805	2.68820877	1.277663527	6.764761522	Rent Only ; 0% contract renewal; Constant contracted land area (25%); 10 y	0% contract renewal	SSP1 - 2.6	-0.000111567	-0.002987813	10	Rent Only	0
2043	Rent:Buy experiment	460.4098642	2.700263622	1.28683437	6.531703213	Rent Only ; 0% contract renewal; Constant contracted land area (25%); 10 y	0% contract renewal	SSP1 - 2.6	-0.000116138	-0.002841897	10	Rent Only	0
2044	Rent:Buy experiment	461.3752384	2.711474628	1.295650938	6.298637778	Rent Only ; 0% contract renewal; Constant contracted land area (25%); 10 y	0% contract renewal	SSP1 - 2.6	-0.000120436	-0.002703107	10	Rent Only	0
2045	Rent:Buy experiment	462.2706586	2.721852301	1.304115181	6.065565565	Rent Only ; 0% contract renewal; Constant contracted land area (25%); 10 y	0% contract renewal	SSP1 - 2.6	-0.000124477	-0.002571095	10	Rent Only	0
2046	Rent:Buy experiment	463.0965249	2.731406058	1.312229235	5.832486905	Rent Only ; 0% contract renewal; Constant contracted land area (25%); 10 y	0% contract renewal	SSP1 - 2.6	-0.000128276	-0.00244553	10	Rent Only	0
2047	Rent:Buy experiment	463.8531955	2.740144404	1.319995301	5.599402113	Rent Only ; 0% contract renewal; Constant contracted land area (25%); 10 y	0% contract renewal	SSP1 - 2.6	-0.00013185	-0.002326097	10	Rent Only	0
2048	Rent:Buy experiment	464.5409969	2.748075061	1.327415562	5.366311488	Rent Only ; 0% contract renewal; Constant contracted land area (25%); 10 y	0% contract renewal	SSP1 - 2.6	-0.000135212	-0.002212497	10	Rent Only	0
2049	Rent:Buy experiment	465.1602307	2.755205065	1.334492131	5.133215315	Rent Only ; 0% contract renewal; Constant contracted land area (25%); 10 y	0% contract renewal	SSP1 - 2.6	-0.000138376	-0.002104445	10	Rent Only	0
2050	Rent:Buy experiment	465.7111795	2.761540845	1.341227014	4.900113865	Rent Only ; 0% contract renewal; Constant contracted land area (25%); 10 y	0% contract renewal	SSP1 - 2.6	-0.000141354	-0.00200167	10	Rent Only	0
2051	Rent:Buy experiment	466.2083404	2.767251646	1.347636869	4.697300735	Rent Only ; 0% contract renewal; Constant contracted land area (25%); 10 y	0% contract renewal	SSP1 - 2.6	-0.00014416	-0.001903914	10	Rent Only	0
2052	Rent:Buy experiment	466.6508296	2.772329322	1.353733835	4.494482831	Rent Only ; 0% contract renewal; Constant contracted land area (25%); 10 y	0% contract renewal	SSP1 - 2.6	-0.000146802	-0.001810932	10	Rent Only	0
2053	Rent:Buy experiment	467.0380772	2.776769139	1.359526812	4.291660385	Rent Only ; 0% contract renewal; Constant contracted land area (25%); 10 y	0% contract renewal	SSP1 - 2.6	-0.000149292	-0.001722492	10	Rent Only	0
2054	Rent:Buy experiment	467.3697036	2.78056833	1.365022342	4.088833621	Rent Only ; 0% contract renewal; Constant contracted land area (25%); 10 y	0% contract renewal	SSP1 - 2.6	-0.00015164	-0.00163837	10	Rent Only	0
2055	Rent:Buy experiment	467.6454665	2.783725482	1.370225243	3.886002748	Rent Only ; 0% contract renewal; Constant contracted land area (25%); 10 y	0% contract renewal	SSP1 - 2.6	-0.000153855	-0.001558357	10	Rent Only	0
2056	Rent:Buy experiment	467.8652234	2.786240102	1.375139062	3.683167967	Rent Only ; 0% contract renewal; Constant contracted land area (25%); 10 y	0% contract renewal	SSP1 - 2.6	-0.000155946	-0.001482251	10	Rent Only	0
2057	Rent:Buy experiment	468.0289048	2.788112297	1.379766408	3.48032947	Rent Only ; 0% contract renewal; Constant contracted land area (25%); 10 y	0% contract renewal	SSP1 - 2.6	-0.000157922	-0.001409862	10	Rent Only	0
2058	Rent:Buy experiment	468.1364951	2.789342563	1.384109192	3.277487438	Rent Only ; 0% contract renewal; Constant contracted land area (25%); 10 y	0% contract renewal	SSP1 - 2.6	-0.000159789	-0.001341008	10	Rent Only	0
2059	Rent:Buy experiment	468.1880188	2.789931622	1.388168794	3.074642043	Rent Only ; 0% contract renewal; Constant contracted land area (25%); 10 y	0% contract renewal	SSP1 - 2.6	-0.000161557	-0.001275517	10	Rent Only	0
2060	Rent:Buy experiment	468.1835303	2.789880309	1.391946196	2.871793449	Rent Only ; 0% contract renewal; Constant contracted land area (25%); 10 y	0% contract renewal	SSP1 - 2.6	-0.00016323	-0.001213225	10	Rent Only	0
2061	Rent:Buy experiment	468.1408472	2.789392322	1.395460427	2.706707686	Rent Only ; 0% contract renewal; Constant contracted land area (25%); 10 y	0% contract renewal	SSP1 - 2.6	-0.000164816	-0.001153974	10	Rent Only	0
2062	Rent:Buy experiment	468.0587419	2.788453504	1.398724998	2.541619029	Rent Only ; 0% contract renewal; Constant contracted land area (25%); 10 y	0% contract renewal	SSP1 - 2.6	-0.000166318	-0.001097617	10	Rent Only	0
2063	Rent:Buy experiment	467.9363397	2.787053614	1.401749448	2.37652762	Rent Only ; 0% contract renewal; Constant contracted land area (25%); 10 y	0% contract renewal	SSP1 - 2.6	-0.000167742	-0.001044013	10	Rent Only	0
2064	Rent:Buy experiment	467.772995	2.7851849	1.40454043	2.211433592	Rent Only ; 0% contract renewal; Constant contracted land area (25%); 10 y	0% contract renewal	SSP1 - 2.6	-0.000169093	-0.000993026	10	Rent Only	0
2065	Rent:Buy experiment	467.5682341	2.782841452	1.407102493	2.046337075	Rent Only ; 0% contract renewal; Constant contracted land area (25%); 10 y	0% contract renewal	SSP1 - 2.6	-0.000170375	-0.00094453	10	Rent Only	0
2066	Rent:Buy experiment	467.3248402	2.780054522	1.409441906	1.887895142	Rent Only ; 0% contract renewal; Constant contracted land area (25%); 10 y	0% contract renewal	SSP1 - 2.6	-0.000168352	0.005758551	10	Rent Only	0
2067	Rent:Buy experiment	467.0390619	2.776780424	1.411559512	1.722468897	Rent Only ; 0% contract renewal; Constant contracted land area (25%); 10 y	0% contract renewal	SSP1 - 2.6	-0.00016411	0.00547732	10	Rent Only	0
2068	Rent:Buy experiment	466.7108025	2.773017156	1.413455659	1.557056387	Rent Only ; 0% contract renewal; Constant contracted land area (25%); 10 y	0% contract renewal	SSP1 - 2.6	-0.000158423	0.005209823	10	Rent Only	0
2069	Rent:Buy experiment	466.340002	2.768762999	1.415130337	1.39165694	Rent Only ; 0% contract renewal; Constant contracted land area (25%); 10 y	0% contract renewal	SSP1 - 2.6	-0.000151851	0.00495539	10	Rent Only	0
2070	Rent:Buy experiment	465.9266349	2.764016491	1.416583278	1.226269919	Rent Only ; 0% contract renewal; Constant contracted land area (25%); 10 y	0% contract renewal	SSP1 - 2.6	-0.00014479	0.004713383	10	Rent Only	0
2071	Rent:Buy experiment	465.4487869	2.758524328	1.417791213	1.014237702	Rent Only ; 0% contract renewal; Constant contracted land area (25%); 10 y	0% contract renewal	SSP1 - 2.6	-0.000137519	0.004483195	10	Rent Only	0
2072	Rent:Buy experiment	464.9080369	2.752302392	1.418737149	0.802216727	Rent Only ; 0% contract renewal; Constant contracted land area (25%); 10 y	0% contract renewal	SSP1 - 2.6	-0.000130233	0.004264248	10	Rent Only	0
2073	Rent:Buy experiment	464.3056193	2.745362375	1.419408629	0.590206444	Rent Only ; 0% contract renewal; Constant contracted land area (25%); 10 y	0% contract renewal	SSP1 - 2.6	-0.000123064	0.004055994	10	Rent Only	0
2074	Rent:Buy experiment	463.6425397	2.737713097	1.4197965	0.378206332	Rent Only ; 0% contract renewal; Constant contracted land area (25%); 10 y	0% contract renewal	SSP1 - 2.6	-0.000116099	0.003857911	10	Rent Only	0
2075	Rent:Buy experiment	462.9196307	2.729361151	1.419893998	0.166215894	Rent Only ; 0% contract renewal; Constant contracted land area (25%); 10 y	0% contract renewal	SSP1 - 2.6	-0.000109393	0.003669502	10	Rent Only	0
2076	Rent:Buy experiment	462.1375942	2.720311393	1.419696076	-0.045765342	Rent Only ; 0% contract renewal; Constant contracted land area (25%); 10 y	0% contract renewal	SSP1 - 2.6	-0.000102977	0.003490294	10	Rent Only	0
2077	Rent:Buy experiment	461.2970342	2.710567307	1.41919891	-0.257737827	Rent Only ; 0% contract renewal; Constant contracted land area (25%); 10 y	0% contract renewal	SSP1 - 2.6	-9.69E-05	0.003319838	10	Rent Only	0
2078	Rent:Buy experiment	460.398481	2.700131287	1.41839954	-0.469701987	Rent Only ; 0% contract renewal; Constant contracted land area (25%); 10 y	0% contract renewal	SSP1 - 2.6	-9.11E-05	0.003157706	10	Rent Only	0
2079	Rent:Buy experiment	459.4424101	2.689004854	1.417295603	-0.68165823	Rent Only ; 0% contract renewal; Constant contracted land area (25%); 10 y	0% contract renewal	SSP1 - 2.6	-8.56E-05	0.003003493	10	Rent Only	0
2080	Rent:Buy experiment	458.4292566	2.677188814	1.415885139	-0.89360694	Rent Only ; 0% contract renewal; Constant contracted land area (25%); 10 y	0% contract renewal	SSP1 - 2.6	-8.04E-05	0.002856811	10	Rent Only	0
2081	Rent:Buy experiment	457.3935391	2.665082596	1.414202589	-1.032925458	Rent Only ; 0% contract renewal; Constant contracted land area (25%); 10 y	0% contract renewal	SSP1 - 2.6	-7.55E-05	0.002717292	10	Rent Only	0
2082	Rent:Buy experiment	456.3332972	2.652661291	1.412272625	-1.172237163	Rent Only ; 0% contract renewal; Constant contracted land area (25%); 10 y	0% contract renewal	SSP1 - 2.6	-7.09E-05	0.002584587	10	Rent Only	0
2083	Rent:Buy experiment	455.2470507	2.639905362	1.41011274	-1.311542386	Rent Only ; 0% contract renewal; Constant contracted land area (25%); 10 y	0% contract renewal	SSP1 - 2.6	-6.66E-05	0.002458363	10	Rent Only	0
2084	Rent:Buy experiment	454.1336637	2.626799095	1.407735147	-1.450841445	Rent Only ; 0% contract renewal; Constant contracted land area (25%); 10 y	0% contract renewal	SSP1 - 2.6	-6.25E-05	0.002338304	10	Rent Only	0
2085	Rent:Buy experiment	452.9922691	2.613329736	1.405148183	-1.590134641	Rent Only ; 0% contract renewal; Constant contracted land area (25%); 10 y	0% contract renewal	SSP1 - 2.6	-5.86E-05	0.002224108	10	Rent Only	0
2086	Rent:Buy experiment	451.8222094	2.599486833	1.402357353	-1.72942226	Rent Only ; 0% contract renewal; Constant contracted land area (25%); 10 y	0% contract renewal	SSP1 - 2.6	-5.50E-05	0.002115489	10	Rent Only	0
2087	Rent:Buy experiment	450.6229921	2.585261719	1.399366101	-1.868704574	Rent Only ; 0% contract renewal; Constant contracted land area (25%); 10 y	0% contract renewal	SSP1 - 2.6	-5.15E-05	0.002012174	10	Rent Only	0
2088	Rent:Buy experiment	449.3942547	2.570647118	1.396176382	-2.007981842	Rent Only ; 0% contract renewal; Constant contracted land area (25%); 10 y	0% contract renewal	SSP1 - 2.6	-4.83E-05	0.001913905	10	Rent Only	0
2089	Rent:Buy experiment	448.1357378	2.555636838	1.39278908	-2.147254312	Rent Only ; 0% contract renewal; Constant contracted land area (25%); 10 y	0% contract renewal	SSP1 - 2.6	-4.53E-05	0.001820436	10	Rent Only	0
2090	Rent:Buy experiment	446.847264	2.540225528	1.389204313	-2.286522216	Rent Only ; 0% contract renewal; Constant contracted land area (25%); 10 y	0% contract renewal	SSP1 - 2.6	-4.24E-05	0.001731531	10	Rent Only	0
2091	Rent:Buy experiment	445.5911166	2.525158032	1.385489501	-2.292954348	Rent Only ; 0% contract renewal; Constant contracted land area (25%); 10 y	0% contract renewal	SSP1 - 2.6	-3.98E-05	0.001646968	10	Rent Only	0
2092	Rent:Buy experiment	444.3629878	2.510385497	1.381693178	-2.29938235	Rent Only ; 0% contract renewal; Constant contracted land area (25%); 10 y	0% contract renewal	SSP1 - 2.6	-3.72E-05	0.001566535	10	Rent Only	0
2093	Rent:Buy experiment	443.159438	2.495868946	1.377849958	-2.305806424	Rent Only ; 0% contract renewal; Constant contracted land area (25%); 10 y	0% contract renewal	SSP1 - 2.6	-3.49E-05	0.001490029	10	Rent Only	0
2094	Rent:Buy experiment	441.9776935	2.481576988	1.373984223	-2.312226762	Rent Only ; 0% contract renewal; Constant contracted land area (25%); 10 y	0% contract renewal	SSP1 - 2.6	-3.26E-05	0.001417261	10	Rent Only	0
2095	Rent:Buy experiment	440.8155052	2.467484223	1.370112868	-2.318643546	Rent Only ; 0% contract renewal; Constant contracted land area (25%); 10 y	0% contract renewal	SSP1 - 2.6	-3.05E-05	0.001348046	10	Rent Only	0
2096	Rent:Buy experiment	439.6710382	2.453569991	1.366247347	-2.32505695	Rent Only ; 0% contract renewal; Constant contracted land area (25%); 10 y	0% contract renewal	SSP1 - 2.6	-2.85E-05	0.001282211	10	Rent Only	0
2097	Rent:Buy experiment	438.5427854	2.43981739	1.36239518	-2.331467138	Rent Only ; 0% contract renewal; Constant contracted land area (25%); 10 y	0% contract renewal	SSP1 - 2.6	-2.67E-05	0.001219591	10	Rent Only	0
2098	Rent:Buy experiment	437.4294994	2.4262125	1.358561072	-2.337874269	Rent Only ; 0% contract renewal; Constant contracted land area (25%); 10 y	0% contract renewal	SSP1 - 2.6	-2.49E-05	0.00116003	10	Rent Only	0
2099	Rent:Buy experiment	436.3301391	2.412743766	1.35474773	-2.34427849	Rent Only ; 0% contract renewal; Constant contracted land area (25%); 10 y	0% contract renewal	SSP1 - 2.6	-2.33E-05	0.001103377	10	Rent Only	0
2100	Rent:Buy experiment	435.2438273	2.399401521	1.350956466	-2.350679945	Rent Only ; 0% contract renewal; Constant contracted land area (25%); 10 y	0% contract renewal	SSP1 - 2.6	-2.17E-05	0.001049492	10	Rent Only	0
2101	Rent:Buy experiment	434.1802317	2.386305977	1.347199247	-2.334908695	Rent Only ; 0% contract renewal; Constant contracted land area (25%); 10 y	0% contract renewal	SSP1 - 2.6	-2.03E-05	0.000998237	10	Rent Only	0
2102	Rent:Buy experiment	433.1379964	2.373442275	1.343484202	-2.319134943	Rent Only ; 0% contract renewal; Constant contracted land area (25%); 10 y	0% contract renewal	SSP1 - 2.6	-1.89E-05	0.000949486	10	Rent Only	0
2103	Rent:Buy experiment	432.1159836	2.360798076	1.339816672	-2.303358809	Rent Only ; 0% contract renewal; Constant contracted land area (25%); 10 y	0% contract renewal	SSP1 - 2.6	-1.77E-05	0.000903116	10	Rent Only	0
2104	Rent:Buy experiment	431.1132305	2.348363054	1.336199996	-2.287580411	Rent Only ; 0% contract renewal; Constant contracted land area (25%); 10 y	0% contract renewal	SSP1 - 2.6	-1.65E-05	0.000859011	10	Rent Only	0
2105	Rent:Buy experiment	430.128913	2.336128489	1.332636084	-2.271799859	Rent Only ; 0% contract renewal; Constant contracted land area (25%); 10 y	0% contract renewal	SSP1 - 2.6	-1.54E-05	0.000817059	10	Rent Only	0
2106	Rent:Buy experiment	429.1623188	2.324086937	1.32912584	-2.256017258	Rent Only ; 0% contract renewal; Constant contracted land area (25%); 10 y	0% contract renewal	SSP1 - 2.6	-1.43E-05	0.000777156	10	Rent Only	0
2107	Rent:Buy experiment	428.2128245	2.312231977	1.325669466	-2.240232708	Rent Only ; 0% contract renewal; Constant contracted land area (25%); 10 y	0% contract renewal	SSP1 - 2.6	-1.34E-05	0.000739202	10	Rent Only	0
2108	Rent:Buy experiment	427.2798787	2.300558004	1.322266691	-2.224446305	Rent Only ; 0% contract renewal; Constant contracted land area (25%); 10 y	0% contract renewal	SSP1 - 2.6	-1.25E-05	0.000703101	10	Rent Only	0
2109	Rent:Buy experiment	426.362988	2.289060065	1.318916928	-2.208658139	Rent Only ; 0% contract renewal; Constant contracted land area (25%); 10 y	0% contract renewal	SSP1 - 2.6	-1.16E-05	0.000668764	10	Rent Only	0
2110	Rent:Buy experiment	425.4617059	2.277733738	1.315619388	-2.192868296	Rent Only ; 0% contract renewal; Constant contracted land area (25%); 10 y	0% contract renewal	SSP1 - 2.6	-1.08E-05	0.000636103	10	Rent Only	0
2111	Rent:Buy experiment	424.5756247	2.266575024	1.312373162	-2.177076857	Rent Only ; 0% contract renewal; Constant contracted land area (25%); 10 y	0% contract renewal	SSP1 - 2.6	-1.01E-05	0.000605038	10	Rent Only	0
2112	Rent:Buy experiment	423.7043681	2.255580271	1.309177275	-2.161283902	Rent Only ; 0% contract renewal; Constant contracted land area (25%); 10 y	0% contract renewal	SSP1 - 2.6	-9.41E-06	0.00057549	10	Rent Only	0
2113	Rent:Buy experiment	422.8475861	2.244746109	1.306030726	-2.145489504	Rent Only ; 0% contract renewal; Constant contracted land area (25%); 10 y	0% contract renewal	SSP1 - 2.6	-8.78E-06	0.000547384	10	Rent Only	0
2114	Rent:Buy experiment	422.0049505	2.234069399	1.302932512	-2.129693733	Rent Only ; 0% contract renewal; Constant contracted land area (25%); 10 y	0% contract renewal	SSP1 - 2.6	-8.19E-06	0.000520652	10	Rent Only	0
2115	Rent:Buy experiment	421.1761517	2.223547192	1.299881648	-2.113896656	Rent Only ; 0% contract renewal; Constant contracted land area (25%); 10 y	0% contract renewal	SSP1 - 2.6	-7.65E-06	0.000495224	10	Rent Only	0
2116	Rent:Buy experiment	420.3608958	2.213176702	1.29687717	-2.098098338	Rent Only ; 0% contract renewal; Constant contracted land area (25%); 10 y	0% contract renewal	SSP1 - 2.6	-7.15E-06	0.000471039	10	Rent Only	0
2117	Rent:Buy experiment	419.5589024	2.202955275	1.293918148	-2.082298838	Rent Only ; 0% contract renewal; Constant contracted land area (25%); 10 y	0% contract renewal	SSP1 - 2.6	-6.68E-06	0.000448035	10	Rent Only	0
2118	Rent:Buy experiment	418.7699032	2.192880375	1.291003685	-2.066498215	Rent Only ; 0% contract renewal; Constant contracted land area (25%); 10 y	0% contract renewal	SSP1 - 2.6	-6.26E-06	0.000426154	10	Rent Only	0
2119	Rent:Buy experiment	417.99364	2.182949562	1.288132918	-2.050696523	Rent Only ; 0% contract renewal; Constant contracted land area (25%); 10 y	0% contract renewal	SSP1 - 2.6	-5.87E-06	0.000405342	10	Rent Only	0
2120	Rent:Buy experiment	417.2298642	2.173160484	1.285305017	-2.034893816	Rent Only ; 0% contract renewal; Constant contracted land area (25%); 10 y	0% contract renewal	SSP1 - 2.6	-5.51E-06	0.000385546	10	Rent Only	0
2121	Rent:Buy experiment	416.4783355	2.163510867	1.282519186	-2.019090141	Rent Only ; 0% contract renewal; Constant contracted land area (25%); 10 y	0% contract renewal	SSP1 - 2.6	-5.18E-06	0.000366717	10	Rent Only	0
2122	Rent:Buy experiment	415.7388212	2.153998503	1.279774659	-2.003285546	Rent Only ; 0% contract renewal; Constant contracted land area (25%); 10 y	0% contract renewal	SSP1 - 2.6	-4.88E-06	0.000348808	10	Rent Only	0
2123	Rent:Buy experiment	415.0110958	2.144621247	1.277070698	-1.987480077	Rent Only ; 0% contract renewal; Constant contracted land area (25%); 10 y	0% contract renewal	SSP1 - 2.6	-4.61E-06	0.000331773	10	Rent Only	0
2124	Rent:Buy experiment	414.2949404	2.135377011	1.274406593	-1.971673777	Rent Only ; 0% contract renewal; Constant contracted land area (25%); 10 y	0% contract renewal	SSP1 - 2.6	-4.37E-06	0.00031557	10	Rent Only	0
2125	Rent:Buy experiment	413.590142	2.126263759	1.271781658	-1.955866684	Rent Only ; 0% contract renewal; Constant contracted land area (25%); 10 y	0% contract renewal	SSP1 - 2.6	-4.15E-06	0.000300159	10	Rent Only	0
2126	Rent:Buy experiment	412.8964937	2.117279505	1.269195231	-1.94005884	Rent Only ; 0% contract renewal; Constant contracted land area (25%); 10 y	0% contract renewal	SSP1 - 2.6	-3.95E-06	0.0002855	10	Rent Only	0
2127	Rent:Buy experiment	412.2137939	2.108422307	1.266646671	-1.924250279	Rent Only ; 0% contract renewal; Constant contracted land area (25%); 10 y	0% contract renewal	SSP1 - 2.6	-3.77E-06	0.000271557	10	Rent Only	0
2128	Rent:Buy experiment	411.5418463	2.099690272	1.264135357	-1.908441037	Rent Only ; 0% contract renewal; Constant contracted land area (25%); 10 y	0% contract renewal	SSP1 - 2.6	-3.61E-06	0.000258295	10	Rent Only	0
2129	Rent:Buy experiment	410.8804598	2.091081543	1.261660688	-1.892631148	Rent Only ; 0% contract renewal; Constant contracted land area (25%); 10 y	0% contract renewal	SSP1 - 2.6	-3.47E-06	0.00024568	10	Rent Only	0
2130	Rent:Buy experiment	410.2294478	2.082594307	1.259222077	-1.876820642	Rent Only ; 0% contract renewal; Constant contracted land area (25%); 10 y	0% contract renewal	SSP1 - 2.6	-3.35E-06	0.000233682	10	Rent Only	0
2131	Rent:Buy experiment	409.5886286	2.074226791	1.256818959	-1.861009551	Rent Only ; 0% contract renewal; Constant contracted land area (25%); 10 y	0% contract renewal	SSP1 - 2.6	-3.25E-06	0.00022227	10	Rent Only	0
2132	Rent:Buy experiment	408.9578249	2.065977257	1.254450781	-1.845197902	Rent Only ; 0% contract renewal; Constant contracted land area (25%); 10 y	0% contract renewal	SSP1 - 2.6	-3.16E-06	0.000211415	10	Rent Only	0
2133	Rent:Buy experiment	408.3368638	2.057844006	1.252117004	-1.829385723	Rent Only ; 0% contract renewal; Constant contracted land area (25%); 10 y	0% contract renewal	SSP1 - 2.6	-3.08E-06	0.00020109	10	Rent Only	0
2134	Rent:Buy experiment	407.7255768	2.049825373	1.249817108	-1.81357304	Rent Only ; 0% contract renewal; Constant contracted land area (25%); 10 y	0% contract renewal	SSP1 - 2.6	-3.02E-06	0.000191269	10	Rent Only	0
2135	Rent:Buy experiment	407.1237991	2.041919729	1.247550581	-1.797759878	Rent Only ; 0% contract renewal; Constant contracted land area (25%); 10 y	0% contract renewal	SSP1 - 2.6	-2.97E-06	0.000181928	10	Rent Only	0
2136	Rent:Buy experiment	406.5313704	2.03412548	1.245316927	-1.781946259	Rent Only ; 0% contract renewal; Constant contracted land area (25%); 10 y	0% contract renewal	SSP1 - 2.6	-2.93E-06	0.000173043	10	Rent Only	0
2137	Rent:Buy experiment	405.9481339	2.026441065	1.243115664	-1.766132206	Rent Only ; 0% contract renewal; Constant contracted land area (25%); 10 y	0% contract renewal	SSP1 - 2.6	-2.90E-06	0.000164592	10	Rent Only	0
2138	Rent:Buy experiment	405.3739368	2.018864956	1.240946319	-1.75031774	Rent Only ; 0% contract renewal; Constant contracted land area (25%); 10 y	0% contract renewal	SSP1 - 2.6	-2.89E-06	0.000156554	10	Rent Only	0
2139	Rent:Buy experiment	404.8086299	2.011395656	1.238808434	-1.734502882	Rent Only ; 0% contract renewal; Constant contracted land area (25%); 10 y	0% contract renewal	SSP1 - 2.6	-2.88E-06	0.000148908	10	Rent Only	0
2140	Rent:Buy experiment	404.2520677	2.004031702	1.236701559	-1.718687651	Rent Only ; 0% contract renewal; Constant contracted land area (25%); 10 y	0% contract renewal	SSP1 - 2.6	-2.88E-06	0.000141636	10	Rent Only	0
2141	Rent:Buy experiment	403.7187696	1.996966039	1.234642853	-1.671659979	Rent Only ; 0% contract renewal; Constant contracted land area (25%); 10 y	0% contract renewal	SSP1 - 2.6	-2.89E-06	0.000134719	10	Rent Only	0
2142	Rent:Buy experiment	403.2075316	1.990183883	1.232644521	-1.62463197	Rent Only ; 0% contract renewal; Constant contracted land area (25%); 10 y	0% contract renewal	SSP1 - 2.6	-2.90E-06	0.00012814	10	Rent Only	0
2143	Rent:Buy experiment	402.7173594	1.98367311	1.230715125	-1.577603639	Rent Only ; 0% contract renewal; Constant contracted land area (25%); 10 y	0% contract renewal	SSP1 - 2.6	-2.93E-06	0.000121882	10	Rent Only	0
2144	Rent:Buy experiment	402.2474286	1.977423751	1.228860563	-1.530575003	Rent Only ; 0% contract renewal; Constant contracted land area (25%); 10 y	0% contract renewal	SSP1 - 2.6	-2.96E-06	0.000115929	10	Rent Only	0
2145	Rent:Buy experiment	401.7970484	1.971427528	1.227084796	-1.483546076	Rent Only ; 0% contract renewal; Constant contracted land area (25%); 10 y	0% contract renewal	SSP1 - 2.6	-2.99E-06	0.000110268	10	Rent Only	0
2146	Rent:Buy experiment	401.3656326	1.965677486	1.225390382	-1.436516872	Rent Only ; 0% contract renewal; Constant contracted land area (25%); 10 y	0% contract renewal	SSP1 - 2.6	-3.03E-06	0.000104883	10	Rent Only	0
2147	Rent:Buy experiment	400.9526778	1.960167706	1.223778874	-1.389487405	Rent Only ; 0% contract renewal; Constant contracted land area (25%); 10 y	0% contract renewal	SSP1 - 2.6	-3.08E-06	9.98E-05	10	Rent Only	0
2148	Rent:Buy experiment	400.5577463	1.954893087	1.222251108	-1.342457689	Rent Only ; 0% contract renewal; Constant contracted land area (25%); 10 y	0% contract renewal	SSP1 - 2.6	-3.13E-06	9.49E-05	10	Rent Only	0
2149	Rent:Buy experiment	400.1804519	1.949849166	1.220807414	-1.295427734	Rent Only ; 0% contract renewal; Constant contracted land area (25%); 10 y	0% contract renewal	SSP1 - 2.6	-3.18E-06	9.03E-05	10	Rent Only	0
2150	Rent:Buy experiment	399.8204504	1.945031992	1.21944777	-1.248397553	Rent Only ; 0% contract renewal; Constant contracted land area (25%); 10 y	0% contract renewal	SSP1 - 2.6	-3.24E-06	8.58E-05	10	Rent Only	0
2151	Rent:Buy experiment	399.4699982	1.94033843	1.2181629	-1.217189661	Rent Only ; 0% contract renewal; Constant contracted land area (25%); 10 y	0% contract renewal	SSP1 - 2.6	-3.30E-06	8.17E-05	10	Rent Only	0
2152	Rent:Buy experiment	399.1293591	1.935772345	1.216945931	-1.185981563	Rent Only ; 0% contract renewal; Constant contracted land area (25%); 10 y	0% contract renewal	SSP1 - 2.6	-3.36E-06	7.77E-05	10	Rent Only	0
2153	Rent:Buy experiment	398.7987102	1.931336444	1.21579177	-1.154773271	Rent Only ; 0% contract renewal; Constant contracted land area (25%); 10 y	0% contract renewal	SSP1 - 2.6	-3.43E-06	7.39E-05	10	Rent Only	0
2154	Rent:Buy experiment	398.4781597	1.927032509	1.214696633	-1.123564794	Rent Only ; 0% contract renewal; Constant contracted land area (25%); 10 y	0% contract renewal	SSP1 - 2.6	-3.49E-06	7.03E-05	10	Rent Only	0
2155	Rent:Buy experiment	398.1677637	1.922861613	1.2136577	-1.092356141	Rent Only ; 0% contract renewal; Constant contracted land area (25%); 10 y	0% contract renewal	SSP1 - 2.6	-3.56E-06	6.68E-05	10	Rent Only	0
2156	Rent:Buy experiment	397.8675383	1.918824289	1.212672859	-1.06114732	Rent Only ; 0% contract renewal; Constant contracted land area (25%); 10 y	0% contract renewal	SSP1 - 2.6	-3.64E-06	6.36E-05	10	Rent Only	0
2157	Rent:Buy experiment	397.5774697	1.914920656	1.211740512	-1.029938339	Rent Only ; 0% contract renewal; Constant contracted land area (25%); 10 y	0% contract renewal	SSP1 - 2.6	-3.71E-06	6.05E-05	10	Rent Only	0
2158	Rent:Buy experiment	397.2975219	1.911150522	1.210859436	-0.998729207	Rent Only ; 0% contract renewal; Constant contracted land area (25%); 10 y	0% contract renewal	SSP1 - 2.6	-3.78E-06	5.75E-05	10	Rent Only	0
2159	Rent:Buy experiment	397.0276422	1.907513464	1.210028682	-0.967519931	Rent Only ; 0% contract renewal; Constant contracted land area (25%); 10 y	0% contract renewal	SSP1 - 2.6	-3.86E-06	5.47E-05	10	Rent Only	0
2160	Rent:Buy experiment	396.767766	1.90400888	1.209247499	-0.936310518	Rent Only ; 0% contract renewal; Constant contracted land area (25%); 10 y	0% contract renewal	SSP1 - 2.6	-3.93E-06	5.20E-05	10	Rent Only	0
2161	Rent:Buy experiment	396.51782	1.900636046	1.208515281	-0.905100974	Rent Only ; 0% contract renewal; Constant contracted land area (25%); 10 y	0% contract renewal	SSP1 - 2.6	-4.01E-06	4.95E-05	10	Rent Only	0
2162	Rent:Buy experiment	396.2777251	1.897394142	1.207831522	-0.873891306	Rent Only ; 0% contract renewal; Constant contracted land area (25%); 10 y	0% contract renewal	SSP1 - 2.6	-4.08E-06	4.71E-05	10	Rent Only	0
2163	Rent:Buy experiment	396.0473982	1.894282284	1.207195792	-0.84268152	Rent Only ; 0% contract renewal; Constant contracted land area (25%); 10 y	0% contract renewal	SSP1 - 2.6	-4.16E-06	4.48E-05	10	Rent Only	0
2164	Rent:Buy experiment	395.8267538	1.891299545	1.206607717	-0.811471621	Rent Only ; 0% contract renewal; Constant contracted land area (25%); 10 y	0% contract renewal	SSP1 - 2.6	-4.23E-06	4.26E-05	10	Rent Only	0
2165	Rent:Buy experiment	395.6157053	1.88844497	1.20606696	-0.780261616	Rent Only ; 0% contract renewal; Constant contracted land area (25%); 10 y	0% contract renewal	SSP1 - 2.6	-4.31E-06	4.05E-05	10	Rent Only	0
2166	Rent:Buy experiment	395.4141657	1.88571759	1.205573215	-0.74905151	Rent Only ; 0% contract renewal; Constant contracted land area (25%); 10 y	0% contract renewal	SSP1 - 2.6	-4.38E-06	3.85E-05	10	Rent Only	0
2167	Rent:Buy experiment	395.2220487	1.883116426	1.205126195	-0.717841306	Rent Only ; 0% contract renewal; Constant contracted land area (25%); 10 y	0% contract renewal	SSP1 - 2.6	-4.45E-06	3.66E-05	10	Rent Only	0
2168	Rent:Buy experiment	395.0392684	1.880640504	1.204725634	-0.686631011	Rent Only ; 0% contract renewal; Constant contracted land area (25%); 10 y	0% contract renewal	SSP1 - 2.6	-4.53E-06	3.49E-05	10	Rent Only	0
2169	Rent:Buy experiment	394.8657407	1.878288854	1.204371274	-0.655420629	Rent Only ; 0% contract renewal; Constant contracted land area (25%); 10 y	0% contract renewal	SSP1 - 2.6	-4.60E-06	3.32E-05	10	Rent Only	0
2170	Rent:Buy experiment	394.7013825	1.876060519	1.204062873	-0.624210163	Rent Only ; 0% contract renewal; Constant contracted land area (25%); 10 y	0% contract renewal	SSP1 - 2.6	-4.67E-06	3.15E-05	10	Rent Only	0
2171	Rent:Buy experiment	394.546113	1.873954551	1.203800195	-0.592999618	Rent Only ; 0% contract renewal; Constant contracted land area (25%); 10 y	0% contract renewal	SSP1 - 2.6	-4.74E-06	3.00E-05	10	Rent Only	0
2172	Rent:Buy experiment	394.3998528	1.871970023	1.203583012	-0.561788998	Rent Only ; 0% contract renewal; Constant contracted land area (25%); 10 y	0% contract renewal	SSP1 - 2.6	-4.81E-06	2.85E-05	10	Rent Only	0
2173	Rent:Buy experiment	394.2625248	1.870106021	1.203411105	-0.530578306	Rent Only ; 0% contract renewal; Constant contracted land area (25%); 10 y	0% contract renewal	SSP1 - 2.6	-4.88E-06	2.71E-05	10	Rent Only	0
2174	Rent:Buy experiment	394.1340537	1.86836165	1.203284261	-0.499367547	Rent Only ; 0% contract renewal; Constant contracted land area (25%); 10 y	0% contract renewal	SSP1 - 2.6	-4.95E-06	2.58E-05	10	Rent Only	0
2175	Rent:Buy experiment	394.0143666	1.866736034	1.203202276	-0.468156722	Rent Only ; 0% contract renewal; Constant contracted land area (25%); 10 y	0% contract renewal	SSP1 - 2.6	-5.01E-06	2.46E-05	10	Rent Only	0
2176	Rent:Buy experiment	393.9033924	1.865228318	1.203164949	-0.436945837	Rent Only ; 0% contract renewal; Constant contracted land area (25%); 10 y	0% contract renewal	SSP1 - 2.6	-5.08E-06	2.34E-05	10	Rent Only	0
2177	Rent:Buy experiment	393.8010622	1.863837665	1.203172089	-0.405734892	Rent Only ; 0% contract renewal; Constant contracted land area (25%); 10 y	0% contract renewal	SSP1 - 2.6	-5.14E-06	2.22E-05	10	Rent Only	0
2178	Rent:Buy experiment	393.7073092	1.862563256	1.203223509	-0.374523892	Rent Only ; 0% contract renewal; Constant contracted land area (25%); 10 y	0% contract renewal	SSP1 - 2.6	-5.20E-06	2.11E-05	10	Rent Only	0
2179	Rent:Buy experiment	393.6220686	1.861404296	1.203319031	-0.343312839	Rent Only ; 0% contract renewal; Constant contracted land area (25%); 10 y	0% contract renewal	SSP1 - 2.6	-5.26E-06	2.01E-05	10	Rent Only	0
2180	Rent:Buy experiment	393.5452777	1.860360006	1.203458481	-0.312101735	Rent Only ; 0% contract renewal; Constant contracted land area (25%); 10 y	0% contract renewal	SSP1 - 2.6	-5.32E-06	1.91E-05	10	Rent Only	0
2181	Rent:Buy experiment	393.4768757	1.859429626	1.203641693	-0.280890584	Rent Only ; 0% contract renewal; Constant contracted land area (25%); 10 y	0% contract renewal	SSP1 - 2.6	-5.38E-06	1.82E-05	10	Rent Only	0
2182	Rent:Buy experiment	393.4168039	1.858612417	1.203868507	-0.249679387	Rent Only ; 0% contract renewal; Constant contracted land area (25%); 10 y	0% contract renewal	SSP1 - 2.6	-5.43E-06	1.73E-05	10	Rent Only	0
2183	Rent:Buy experiment	393.3650055	1.857907658	1.204138769	-0.218468146	Rent Only ; 0% contract renewal; Constant contracted land area (25%); 10 y	0% contract renewal	SSP1 - 2.6	-5.49E-06	1.64E-05	10	Rent Only	0
2184	Rent:Buy experiment	393.3214255	1.857314645	1.204452331	-0.187256864	Rent Only ; 0% contract renewal; Constant contracted land area (25%); 10 y	0% contract renewal	SSP1 - 2.6	-5.54E-06	1.56E-05	10	Rent Only	0
2185	Rent:Buy experiment	393.2860108	1.856832694	1.204809052	-0.156045544	Rent Only ; 0% contract renewal; Constant contracted land area (25%); 10 y	0% contract renewal	SSP1 - 2.6	-5.59E-06	1.49E-05	10	Rent Only	0
2186	Rent:Buy experiment	393.2587103	1.856461136	1.205208797	-0.124834185	Rent Only ; 0% contract renewal; Constant contracted land area (25%); 10 y	0% contract renewal	SSP1 - 2.6	-5.64E-06	1.42E-05	10	Rent Only	0
2187	Rent:Buy experiment	393.2394743	1.856199321	1.205651436	-0.093622792	Rent Only ; 0% contract renewal; Constant contracted land area (25%); 10 y	0% contract renewal	SSP1 - 2.6	-5.69E-06	1.35E-05	10	Rent Only	0
2188	Rent:Buy experiment	393.2282553	1.856046616	1.206136845	-0.062411364	Rent Only ; 0% contract renewal; Constant contracted land area (25%); 10 y	0% contract renewal	SSP1 - 2.6	-5.74E-06	1.28E-05	10	Rent Only	0
2189	Rent:Buy experiment	393.225007	1.856002402	1.206664906	-0.031199905	Rent Only ; 0% contract renewal; Constant contracted land area (25%); 10 y	0% contract renewal	SSP1 - 2.6	-5.79E-06	1.22E-05	10	Rent Only	0
2190	Rent:Buy experiment	393.2296851	1.856066078	1.207235507	1.16E-05	Rent Only ; 0% contract renewal; Constant contracted land area (25%); 10 y	0% contract renewal	SSP1 - 2.6	-5.83E-06	1.16E-05	10	Rent Only	0
2191	Rent:Buy experiment	393.2275856	1.856037501	1.207830479	1.10E-05	Rent Only ; 0% contract renewal; Constant contracted land area (25%); 10 y	0% contract renewal	SSP1 - 2.6	-5.87E-06	1.10E-05	10	Rent Only	0
2192	Rent:Buy experiment	393.2197729	1.855931157	1.208436871	1.05E-05	Rent Only ; 0% contract renewal; Constant contracted land area (25%); 10 y	0% contract renewal	SSP1 - 2.6	-5.91E-06	1.05E-05	10	Rent Only	0
2193	Rent:Buy experiment	393.207078	1.855758355	1.20904554	9.97E-06	Rent Only ; 0% contract renewal; Constant contracted land area (25%); 10 y	0% contract renewal	SSP1 - 2.6	-5.95E-06	9.97E-06	10	Rent Only	0
2194	Rent:Buy experiment	393.1901532	1.855527968	1.209650107	9.48E-06	Rent Only ; 0% contract renewal; Constant contracted land area (25%); 10 y	0% contract renewal	SSP1 - 2.6	-5.99E-06	9.48E-06	10	Rent Only	0
2195	Rent:Buy experiment	393.1695143	1.855247007	1.210246195	9.02E-06	Rent Only ; 0% contract renewal; Constant contracted land area (25%); 10 y	0% contract renewal	SSP1 - 2.6	-6.03E-06	9.02E-06	10	Rent Only	0
2196	Rent:Buy experiment	393.1455719	1.854921059	1.210830869	8.58E-06	Rent Only ; 0% contract renewal; Constant contracted land area (25%); 10 y	0% contract renewal	SSP1 - 2.6	-6.06E-06	8.58E-06	10	Rent Only	0
2197	Rent:Buy experiment	393.1186566	1.854554614	1.211402223	8.16E-06	Rent Only ; 0% contract renewal; Constant contracted land area (25%); 10 y	0% contract renewal	SSP1 - 2.6	-6.09E-06	8.16E-06	10	Rent Only	0
2198	Rent:Buy experiment	393.0890371	1.854151323	1.211959088	7.76E-06	Rent Only ; 0% contract renewal; Constant contracted land area (25%); 10 y	0% contract renewal	SSP1 - 2.6	-6.13E-06	7.76E-06	10	Rent Only	0
2199	Rent:Buy experiment	393.0569345	1.853714188	1.21250081	7.38E-06	Rent Only ; 0% contract renewal; Constant contracted land area (25%); 10 y	0% contract renewal	SSP1 - 2.6	-6.16E-06	7.38E-06	10	Rent Only	0
2200	Rent:Buy experiment	393.022533	1.85324571	1.213027097	7.02E-06	Rent Only ; 0% contract renewal; Constant contracted land area (25%); 10 y	0% contract renewal	SSP1 - 2.6	-6.18E-06	7.02E-06	10	Rent Only	0
2201	Rent:Buy experiment	392.9859885	1.852748003	1.213537905	6.68E-06	Rent Only ; 0% contract renewal; Constant contracted land area (25%); 10 y	0% contract renewal	SSP1 - 2.6	-6.21E-06	6.68E-06	10	Rent Only	0
2202	Rent:Buy experiment	392.9474345	1.852222878	1.214033358	6.35E-06	Rent Only ; 0% contract renewal; Constant contracted land area (25%); 10 y	0% contract renewal	SSP1 - 2.6	-6.24E-06	6.35E-06	10	Rent Only	0
2203	Rent:Buy experiment	392.9069871	1.851671909	1.214513691	6.04E-06	Rent Only ; 0% contract renewal; Constant contracted land area (25%); 10 y	0% contract renewal	SSP1 - 2.6	-6.26E-06	6.04E-06	10	Rent Only	0
2204	Rent:Buy experiment	392.8647486	1.851096483	1.214979209	5.75E-06	Rent Only ; 0% contract renewal; Constant contracted land area (25%); 10 y	0% contract renewal	SSP1 - 2.6	-6.28E-06	5.75E-06	10	Rent Only	0
2205	Rent:Buy experiment	392.8208107	1.850497838	1.21543026	5.47E-06	Rent Only ; 0% contract renewal; Constant contracted land area (25%); 10 y	0% contract renewal	SSP1 - 2.6	-6.31E-06	5.47E-06	10	Rent Only	0
2206	Rent:Buy experiment	392.7752559	1.849877092	1.215867212	5.20E-06	Rent Only ; 0% contract renewal; Constant contracted land area (25%); 10 y	0% contract renewal	SSP1 - 2.6	-6.33E-06	5.20E-06	10	Rent Only	0
2207	Rent:Buy experiment	392.7281598	1.84923527	1.216290446	4.95E-06	Rent Only ; 0% contract renewal; Constant contracted land area (25%); 10 y	0% contract renewal	SSP1 - 2.6	-6.35E-06	4.95E-06	10	Rent Only	0
2208	Rent:Buy experiment	392.6795923	1.848573314	1.21670034	4.70E-06	Rent Only ; 0% contract renewal; Constant contracted land area (25%); 10 y	0% contract renewal	SSP1 - 2.6	-6.36E-06	4.70E-06	10	Rent Only	0
2209	Rent:Buy experiment	392.6296182	1.847892102	1.217097268	4.47E-06	Rent Only ; 0% contract renewal; Constant contracted land area (25%); 10 y	0% contract renewal	SSP1 - 2.6	-6.38E-06	4.47E-06	10	Rent Only	0
2210	Rent:Buy experiment	392.5782985	1.847192456	1.217481595	4.26E-06	Rent Only ; 0% contract renewal; Constant contracted land area (25%); 10 y	0% contract renewal	SSP1 - 2.6	-6.40E-06	4.26E-06	10	Rent Only	0
2211	Rent:Buy experiment	392.5256904	1.84647515	1.217853677	4.05E-06	Rent Only ; 0% contract renewal; Constant contracted land area (25%); 10 y	0% contract renewal	SSP1 - 2.6	-6.41E-06	4.05E-06	10	Rent Only	0
2212	Rent:Buy experiment	392.4718483	1.84574092	1.218213854	3.85E-06	Rent Only ; 0% contract renewal; Constant contracted land area (25%); 10 y	0% contract renewal	SSP1 - 2.6	-6.42E-06	3.85E-06	10	Rent Only	0
2213	Rent:Buy experiment	392.4168239	1.844990464	1.218562455	3.66E-06	Rent Only ; 0% contract renewal; Constant contracted land area (25%); 10 y	0% contract renewal	SSP1 - 2.6	-6.43E-06	3.66E-06	10	Rent Only	0
2214	Rent:Buy experiment	392.3606665	1.844224447	1.218899799	3.48E-06	Rent Only ; 0% contract renewal; Constant contracted land area (25%); 10 y	0% contract renewal	SSP1 - 2.6	-6.45E-06	3.48E-06	10	Rent Only	0
2215	Rent:Buy experiment	392.3034234	1.843443507	1.21922619	3.31E-06	Rent Only ; 0% contract renewal; Constant contracted land area (25%); 10 y	0% contract renewal	SSP1 - 2.6	-6.46E-06	3.31E-06	10	Rent Only	0
2216	Rent:Buy experiment	392.2451399	1.842648254	1.21954192	3.15E-06	Rent Only ; 0% contract renewal; Constant contracted land area (25%); 10 y	0% contract renewal	SSP1 - 2.6	-6.46E-06	3.15E-06	10	Rent Only	0
2217	Rent:Buy experiment	392.1858593	1.841839277	1.219847272	3.00E-06	Rent Only ; 0% contract renewal; Constant contracted land area (25%); 10 y	0% contract renewal	SSP1 - 2.6	-6.47E-06	3.00E-06	10	Rent Only	0
2218	Rent:Buy experiment	392.1256235	1.84101714	1.220142516	2.85E-06	Rent Only ; 0% contract renewal; Constant contracted land area (25%); 10 y	0% contract renewal	SSP1 - 2.6	-6.48E-06	2.85E-06	10	Rent Only	0
2219	Rent:Buy experiment	392.0644727	1.840182385	1.220427914	2.71E-06	Rent Only ; 0% contract renewal; Constant contracted land area (25%); 10 y	0% contract renewal	SSP1 - 2.6	-6.48E-06	2.71E-06	10	Rent Only	0
2220	Rent:Buy experiment	392.0024459	1.839335538	1.220703718	2.58E-06	Rent Only ; 0% contract renewal; Constant contracted land area (25%); 10 y	0% contract renewal	SSP1 - 2.6	-6.49E-06	2.58E-06	10	Rent Only	0
2221	Rent:Buy experiment	391.9395803	1.838477103	1.22097017	2.45E-06	Rent Only ; 0% contract renewal; Constant contracted land area (25%); 10 y	0% contract renewal	SSP1 - 2.6	-6.49E-06	2.45E-06	10	Rent Only	0
2222	Rent:Buy experiment	391.8759121	1.837607567	1.221227504	2.33E-06	Rent Only ; 0% contract renewal; Constant contracted land area (25%); 10 y	0% contract renewal	SSP1 - 2.6	-6.50E-06	2.33E-06	10	Rent Only	0
2223	Rent:Buy experiment	391.811476	1.836727402	1.221475947	2.22E-06	Rent Only ; 0% contract renewal; Constant contracted land area (25%); 10 y	0% contract renewal	SSP1 - 2.6	-6.50E-06	2.22E-06	10	Rent Only	0
2224	Rent:Buy experiment	391.7463058	1.83583706	1.221715716	2.11E-06	Rent Only ; 0% contract renewal; Constant contracted land area (25%); 10 y	0% contract renewal	SSP1 - 2.6	-6.50E-06	2.11E-06	10	Rent Only	0
2225	Rent:Buy experiment	391.6804339	1.834936982	1.221947023	2.01E-06	Rent Only ; 0% contract renewal; Constant contracted land area (25%); 10 y	0% contract renewal	SSP1 - 2.6	-6.50E-06	2.01E-06	10	Rent Only	0
2226	Rent:Buy experiment	391.6138917	1.834027592	1.222170072	1.91E-06	Rent Only ; 0% contract renewal; Constant contracted land area (25%); 10 y	0% contract renewal	SSP1 - 2.6	-6.50E-06	1.91E-06	10	Rent Only	0
2227	Rent:Buy experiment	391.5467095	1.833109297	1.222385061	1.82E-06	Rent Only ; 0% contract renewal; Constant contracted land area (25%); 10 y	0% contract renewal	SSP1 - 2.6	-6.50E-06	1.82E-06	10	Rent Only	0
2228	Rent:Buy experiment	391.4789166	1.832182495	1.222592182	1.73E-06	Rent Only ; 0% contract renewal; Constant contracted land area (25%); 10 y	0% contract renewal	SSP1 - 2.6	-6.50E-06	1.73E-06	10	Rent Only	0
2229	Rent:Buy experiment	391.4105412	1.831247568	1.222791619	1.64E-06	Rent Only ; 0% contract renewal; Constant contracted land area (25%); 10 y	0% contract renewal	SSP1 - 2.6	-6.50E-06	1.64E-06	10	Rent Only	0
2230	Rent:Buy experiment	391.3416108	1.830304886	1.222983552	1.56E-06	Rent Only ; 0% contract renewal; Constant contracted land area (25%); 10 y	0% contract renewal	SSP1 - 2.6	-6.49E-06	1.56E-06	10	Rent Only	0
2231	Rent:Buy experiment	391.2721516	1.829354805	1.223168156	1.49E-06	Rent Only ; 0% contract renewal; Constant contracted land area (25%); 10 y	0% contract renewal	SSP1 - 2.6	-6.49E-06	1.49E-06	10	Rent Only	0
2232	Rent:Buy experiment	391.2021893	1.828397672	1.223345599	1.41E-06	Rent Only ; 0% contract renewal; Constant contracted land area (25%); 10 y	0% contract renewal	SSP1 - 2.6	-6.49E-06	1.41E-06	10	Rent Only	0
2233	Rent:Buy experiment	391.1317485	1.82743382	1.223516045	1.35E-06	Rent Only ; 0% contract renewal; Constant contracted land area (25%); 10 y	0% contract renewal	SSP1 - 2.6	-6.48E-06	1.35E-06	10	Rent Only	0
2234	Rent:Buy experiment	391.0608531	1.826463571	1.223679652	1.28E-06	Rent Only ; 0% contract renewal; Constant contracted land area (25%); 10 y	0% contract renewal	SSP1 - 2.6	-6.48E-06	1.28E-06	10	Rent Only	0
2235	Rent:Buy experiment	390.989526	1.825487237	1.223836575	1.22E-06	Rent Only ; 0% contract renewal; Constant contracted land area (25%); 10 y	0% contract renewal	SSP1 - 2.6	-6.47E-06	1.22E-06	10	Rent Only	0
2236	Rent:Buy experiment	390.9177895	1.824505121	1.223986962	1.16E-06	Rent Only ; 0% contract renewal; Constant contracted land area (25%); 10 y	0% contract renewal	SSP1 - 2.6	-6.46E-06	1.16E-06	10	Rent Only	0
2237	Rent:Buy experiment	390.8456653	1.823517513	1.22413096	1.10E-06	Rent Only ; 0% contract renewal; Constant contracted land area (25%); 10 y	0% contract renewal	SSP1 - 2.6	-6.46E-06	1.10E-06	10	Rent Only	0
2238	Rent:Buy experiment	390.7731739	1.822524695	1.224268708	1.05E-06	Rent Only ; 0% contract renewal; Constant contracted land area (25%); 10 y	0% contract renewal	SSP1 - 2.6	-6.45E-06	1.05E-06	10	Rent Only	0
2239	Rent:Buy experiment	390.7003355	1.821526939	1.224400342	9.96E-07	Rent Only ; 0% contract renewal; Constant contracted land area (25%); 10 y	0% contract renewal	SSP1 - 2.6	-6.44E-06	9.96E-07	10	Rent Only	0
2240	Rent:Buy experiment	390.6271696	1.820524508	1.224525997	9.48E-07	Rent Only ; 0% contract renewal; Constant contracted land area (25%); 10 y	0% contract renewal	SSP1 - 2.6	-6.43E-06	9.48E-07	10	Rent Only	0
2241	Rent:Buy experiment	390.5536948	1.819517657	1.2246458	9.01E-07	Rent Only ; 0% contract renewal; Constant contracted land area (25%); 10 y	0% contract renewal	SSP1 - 2.6	-6.42E-06	9.01E-07	10	Rent Only	0
2242	Rent:Buy experiment	390.4799292	1.818506631	1.224759877	8.57E-07	Rent Only ; 0% contract renewal; Constant contracted land area (25%); 10 y	0% contract renewal	SSP1 - 2.6	-6.41E-06	8.57E-07	10	Rent Only	0
2243	Rent:Buy experiment	390.4058905	1.817491669	1.224868348	8.16E-07	Rent Only ; 0% contract renewal; Constant contracted land area (25%); 10 y	0% contract renewal	SSP1 - 2.6	-6.40E-06	8.16E-07	10	Rent Only	0
2244	Rent:Buy experiment	390.3315954	1.816472998	1.224971333	7.76E-07	Rent Only ; 0% contract renewal; Constant contracted land area (25%); 10 y	0% contract renewal	SSP1 - 2.6	-6.39E-06	7.76E-07	10	Rent Only	0
2245	Rent:Buy experiment	390.2570603	1.815450843	1.225068945	7.38E-07	Rent Only ; 0% contract renewal; Constant contracted land area (25%); 10 y	0% contract renewal	SSP1 - 2.6	-6.38E-06	7.38E-07	10	Rent Only	0
2246	Rent:Buy experiment	390.1823009	1.814425416	1.225161297	7.02E-07	Rent Only ; 0% contract renewal; Constant contracted land area (25%); 10 y	0% contract renewal	SSP1 - 2.6	-6.37E-06	7.02E-07	10	Rent Only	0
2247	Rent:Buy experiment	390.1073326	1.813396925	1.225248495	6.67E-07	Rent Only ; 0% contract renewal; Constant contracted land area (25%); 10 y	0% contract renewal	SSP1 - 2.6	-6.36E-06	6.67E-07	10	Rent Only	0
2248	Rent:Buy experiment	390.03217	1.81236557	1.225330646	6.35E-07	Rent Only ; 0% contract renewal; Constant contracted land area (25%); 10 y	0% contract renewal	SSP1 - 2.6	-6.34E-06	6.35E-07	10	Rent Only	0
2249	Rent:Buy experiment	389.9568273	1.811331546	1.225407851	6.04E-07	Rent Only ; 0% contract renewal; Constant contracted land area (25%); 10 y	0% contract renewal	SSP1 - 2.6	-6.33E-06	6.04E-07	10	Rent Only	0
2250	Rent:Buy experiment	389.8813183	1.810295038	1.22548021	5.74E-07	Rent Only ; 0% contract renewal; Constant contracted land area (25%); 10 y	0% contract renewal	SSP1 - 2.6	-6.32E-06	5.74E-07	10	Rent Only	0
2251	Rent:Buy experiment	389.8056563	1.809256227	1.22554782	5.46E-07	Rent Only ; 0% contract renewal; Constant contracted land area (25%); 10 y	0% contract renewal	SSP1 - 2.6	-6.31E-06	5.46E-07	10	Rent Only	0
2252	Rent:Buy experiment	389.7298539	1.808215288	1.225610774	5.20E-07	Rent Only ; 0% contract renewal; Constant contracted land area (25%); 10 y	0% contract renewal	SSP1 - 2.6	-6.29E-06	5.20E-07	10	Rent Only	0
2253	Rent:Buy experiment	389.6539237	1.80717239	1.225669164	4.94E-07	Rent Only ; 0% contract renewal; Constant contracted land area (25%); 10 y	0% contract renewal	SSP1 - 2.6	-6.28E-06	4.94E-07	10	Rent Only	0
2254	Rent:Buy experiment	389.5778774	1.806127695	1.225723078	4.70E-07	Rent Only ; 0% contract renewal; Constant contracted land area (25%); 10 y	0% contract renewal	SSP1 - 2.6	-6.26E-06	4.70E-07	10	Rent Only	0
2255	Rent:Buy experiment	389.5017268	1.805081361	1.225772604	4.47E-07	Rent Only ; 0% contract renewal; Constant contracted land area (25%); 10 y	0% contract renewal	SSP1 - 2.6	-6.25E-06	4.47E-07	10	Rent Only	0
2256	Rent:Buy experiment	389.4254828	1.80403354	1.225817824	4.25E-07	Rent Only ; 0% contract renewal; Constant contracted land area (25%); 10 y	0% contract renewal	SSP1 - 2.6	-6.23E-06	4.25E-07	10	Rent Only	0
2257	Rent:Buy experiment	389.3491562	1.802984378	1.225858822	4.05E-07	Rent Only ; 0% contract renewal; Constant contracted land area (25%); 10 y	0% contract renewal	SSP1 - 2.6	-6.22E-06	4.05E-07	10	Rent Only	0
2258	Rent:Buy experiment	389.2727574	1.801934018	1.225895675	3.85E-07	Rent Only ; 0% contract renewal; Constant contracted land area (25%); 10 y	0% contract renewal	SSP1 - 2.6	-6.20E-06	3.85E-07	10	Rent Only	0
2259	Rent:Buy experiment	389.1962964	1.800882596	1.225928463	3.66E-07	Rent Only ; 0% contract renewal; Constant contracted land area (25%); 10 y	0% contract renewal	SSP1 - 2.6	-6.19E-06	3.66E-07	10	Rent Only	0
2260	Rent:Buy experiment	389.1197829	1.799830244	1.225957259	3.48E-07	Rent Only ; 0% contract renewal; Constant contracted land area (25%); 10 y	0% contract renewal	SSP1 - 2.6	-6.17E-06	3.48E-07	10	Rent Only	0
2261	Rent:Buy experiment	389.0432261	1.798777091	1.225982138	3.31E-07	Rent Only ; 0% contract renewal; Constant contracted land area (25%); 10 y	0% contract renewal	SSP1 - 2.6	-6.15E-06	3.31E-07	10	Rent Only	0
2262	Rent:Buy experiment	388.9666351	1.79772326	1.226003171	3.15E-07	Rent Only ; 0% contract renewal; Constant contracted land area (25%); 10 y	0% contract renewal	SSP1 - 2.6	-6.14E-06	3.15E-07	10	Rent Only	0
2263	Rent:Buy experiment	388.8900186	1.79666887	1.226020426	3.00E-07	Rent Only ; 0% contract renewal; Constant contracted land area (25%); 10 y	0% contract renewal	SSP1 - 2.6	-6.12E-06	3.00E-07	10	Rent Only	0
2264	Rent:Buy experiment	388.8133848	1.795614035	1.226033973	2.85E-07	Rent Only ; 0% contract renewal; Constant contracted land area (25%); 10 y	0% contract renewal	SSP1 - 2.6	-6.10E-06	2.85E-07	10	Rent Only	0
2265	Rent:Buy experiment	388.736742	1.794558867	1.226043877	2.71E-07	Rent Only ; 0% contract renewal; Constant contracted land area (25%); 10 y	0% contract renewal	SSP1 - 2.6	-6.09E-06	2.71E-07	10	Rent Only	0
2266	Rent:Buy experiment	388.6600979	1.793503474	1.226050202	2.58E-07	Rent Only ; 0% contract renewal; Constant contracted land area (25%); 10 y	0% contract renewal	SSP1 - 2.6	-6.07E-06	2.58E-07	10	Rent Only	0
2267	Rent:Buy experiment	388.58346	1.792447957	1.226053011	2.45E-07	Rent Only ; 0% contract renewal; Constant contracted land area (25%); 10 y	0% contract renewal	SSP1 - 2.6	-6.05E-06	2.45E-07	10	Rent Only	0
2268	Rent:Buy experiment	388.5068355	1.791392418	1.226052364	2.33E-07	Rent Only ; 0% contract renewal; Constant contracted land area (25%); 10 y	0% contract renewal	SSP1 - 2.6	-6.03E-06	2.33E-07	10	Rent Only	0
2269	Rent:Buy experiment	388.4302315	1.790336953	1.226048321	2.22E-07	Rent Only ; 0% contract renewal; Constant contracted land area (25%); 10 y	0% contract renewal	SSP1 - 2.6	-6.02E-06	2.22E-07	10	Rent Only	0
2270	Rent:Buy experiment	388.3536547	1.789281654	1.226040939	2.11E-07	Rent Only ; 0% contract renewal; Constant contracted land area (25%); 10 y	0% contract renewal	SSP1 - 2.6	-6.00E-06	2.11E-07	10	Rent Only	0
2271	Rent:Buy experiment	388.2771116	1.788226611	1.226030276	2.01E-07	Rent Only ; 0% contract renewal; Constant contracted land area (25%); 10 y	0% contract renewal	SSP1 - 2.6	-5.98E-06	2.01E-07	10	Rent Only	0
2272	Rent:Buy experiment	388.2006085	1.787171912	1.226016387	1.91E-07	Rent Only ; 0% contract renewal; Constant contracted land area (25%); 10 y	0% contract renewal	SSP1 - 2.6	-5.96E-06	1.91E-07	10	Rent Only	0
2273	Rent:Buy experiment	388.1241513	1.786117638	1.225999323	1.82E-07	Rent Only ; 0% contract renewal; Constant contracted land area (25%); 10 y	0% contract renewal	SSP1 - 2.6	-5.94E-06	1.82E-07	10	Rent Only	0
2274	Rent:Buy experiment	388.0477459	1.785063872	1.225979139	1.73E-07	Rent Only ; 0% contract renewal; Constant contracted land area (25%); 10 y	0% contract renewal	SSP1 - 2.6	-5.92E-06	1.73E-07	10	Rent Only	0
2275	Rent:Buy experiment	387.971398	1.78401069	1.225955886	1.64E-07	Rent Only ; 0% contract renewal; Constant contracted land area (25%); 10 y	0% contract renewal	SSP1 - 2.6	-5.91E-06	1.64E-07	10	Rent Only	0
2276	Rent:Buy experiment	387.8951129	1.782958168	1.225929611	1.56E-07	Rent Only ; 0% contract renewal; Constant contracted land area (25%); 10 y	0% contract renewal	SSP1 - 2.6	-5.89E-06	1.56E-07	10	Rent Only	0
2277	Rent:Buy experiment	387.8188958	1.781906377	1.225900365	1.49E-07	Rent Only ; 0% contract renewal; Constant contracted land area (25%); 10 y	0% contract renewal	SSP1 - 2.6	-5.87E-06	1.49E-07	10	Rent Only	0
2278	Rent:Buy experiment	387.7427517	1.780855388	1.225868195	1.41E-07	Rent Only ; 0% contract renewal; Constant contracted land area (25%); 10 y	0% contract renewal	SSP1 - 2.6	-5.85E-06	1.41E-07	10	Rent Only	0
2279	Rent:Buy experiment	387.6666855	1.779805268	1.225833146	1.34E-07	Rent Only ; 0% contract renewal; Constant contracted land area (25%); 10 y	0% contract renewal	SSP1 - 2.6	-5.83E-06	1.34E-07	10	Rent Only	0
2280	Rent:Buy experiment	387.5907018	1.77875608	1.225795265	1.28E-07	Rent Only ; 0% contract renewal; Constant contracted land area (25%); 10 y	0% contract renewal	SSP1 - 2.6	-5.81E-06	1.28E-07	10	Rent Only	0
2281	Rent:Buy experiment	387.5148051	1.777707889	1.225754594	1.22E-07	Rent Only ; 0% contract renewal; Constant contracted land area (25%); 10 y	0% contract renewal	SSP1 - 2.6	-5.79E-06	1.22E-07	10	Rent Only	0
2282	Rent:Buy experiment	387.4389996	1.776660753	1.225711177	1.16E-07	Rent Only ; 0% contract renewal; Constant contracted land area (25%); 10 y	0% contract renewal	SSP1 - 2.6	-5.77E-06	1.16E-07	10	Rent Only	0
2283	Rent:Buy experiment	387.3632896	1.775614731	1.225665056	1.10E-07	Rent Only ; 0% contract renewal; Constant contracted land area (25%); 10 y	0% contract renewal	SSP1 - 2.6	-5.75E-06	1.10E-07	10	Rent Only	0
2284	Rent:Buy experiment	387.287679	1.774569879	1.225616272	1.05E-07	Rent Only ; 0% contract renewal; Constant contracted land area (25%); 10 y	0% contract renewal	SSP1 - 2.6	-5.73E-06	1.05E-07	10	Rent Only	0
2285	Rent:Buy experiment	387.2121717	1.77352625	1.225564864	9.96E-08	Rent Only ; 0% contract renewal; Constant contracted land area (25%); 10 y	0% contract renewal	SSP1 - 2.6	-5.71E-06	9.96E-08	10	Rent Only	0
2286	Rent:Buy experiment	387.1367713	1.772483895	1.225510873	9.47E-08	Rent Only ; 0% contract renewal; Constant contracted land area (25%); 10 y	0% contract renewal	SSP1 - 2.6	-5.69E-06	9.47E-08	10	Rent Only	0
2287	Rent:Buy experiment	387.0614814	1.771442866	1.225454335	9.01E-08	Rent Only ; 0% contract renewal; Constant contracted land area (25%); 10 y	0% contract renewal	SSP1 - 2.6	-5.67E-06	9.01E-08	10	Rent Only	0
2288	Rent:Buy experiment	386.9863054	1.770403209	1.225395289	8.57E-08	Rent Only ; 0% contract renewal; Constant contracted land area (25%); 10 y	0% contract renewal	SSP1 - 2.6	-5.65E-06	8.57E-08	10	Rent Only	0
2289	Rent:Buy experiment	386.9112465	1.769364971	1.225333771	8.15E-08	Rent Only ; 0% contract renewal; Constant contracted land area (25%); 10 y	0% contract renewal	SSP1 - 2.6	-5.63E-06	8.15E-08	10	Rent Only	0
2290	Rent:Buy experiment	386.836308	1.768328196	1.225269817	7.75E-08	Rent Only ; 0% contract renewal; Constant contracted land area (25%); 10 y	0% contract renewal	SSP1 - 2.6	-5.61E-06	7.75E-08	10	Rent Only	0
2291	Rent:Buy experiment	386.7614928	1.767292928	1.225203461	7.37E-08	Rent Only ; 0% contract renewal; Constant contracted land area (25%); 10 y	0% contract renewal	SSP1 - 2.6	-5.59E-06	7.37E-08	10	Rent Only	0
2292	Rent:Buy experiment	386.6868038	1.766259206	1.225134738	7.01E-08	Rent Only ; 0% contract renewal; Constant contracted land area (25%); 10 y	0% contract renewal	SSP1 - 2.6	-5.57E-06	7.01E-08	10	Rent Only	0
2293	Rent:Buy experiment	386.6122439	1.765227071	1.225063682	6.67E-08	Rent Only ; 0% contract renewal; Constant contracted land area (25%); 10 y	0% contract renewal	SSP1 - 2.6	-5.55E-06	6.67E-08	10	Rent Only	0
2294	Rent:Buy experiment	386.5378157	1.764196561	1.224990323	6.34E-08	Rent Only ; 0% contract renewal; Constant contracted land area (25%); 10 y	0% contract renewal	SSP1 - 2.6	-5.53E-06	6.34E-08	10	Rent Only	0
2295	Rent:Buy experiment	386.4635217	1.763167712	1.224914696	6.04E-08	Rent Only ; 0% contract renewal; Constant contracted land area (25%); 10 y	0% contract renewal	SSP1 - 2.6	-5.51E-06	6.04E-08	10	Rent Only	0
2296	Rent:Buy experiment	386.3893645	1.762140559	1.224836831	5.74E-08	Rent Only ; 0% contract renewal; Constant contracted land area (25%); 10 y	0% contract renewal	SSP1 - 2.6	-5.49E-06	5.74E-08	10	Rent Only	0
2297	Rent:Buy experiment	386.3153463	1.761115135	1.224756758	5.46E-08	Rent Only ; 0% contract renewal; Constant contracted land area (25%); 10 y	0% contract renewal	SSP1 - 2.6	-5.47E-06	5.46E-08	10	Rent Only	0
2298	Rent:Buy experiment	386.2414695	1.760091474	1.224674507	5.19E-08	Rent Only ; 0% contract renewal; Constant contracted land area (25%); 10 y	0% contract renewal	SSP1 - 2.6	-5.45E-06	5.19E-08	10	Rent Only	0
2299	Rent:Buy experiment	386.1677362	1.759069607	1.224590109	4.94E-08	Rent Only ; 0% contract renewal; Constant contracted land area (25%); 10 y	0% contract renewal	SSP1 - 2.6	-5.43E-06	4.94E-08	10	Rent Only	0
2300	Rent:Buy experiment	386.0941485	1.758049562	1.224503591	4.70E-08	Rent Only ; 0% contract renewal; Constant contracted land area (25%); 10 y	0% contract renewal	SSP1 - 2.6	-5.41E-06	4.70E-08	10	Rent Only	0
2301	Rent:Buy experiment	386.0207083	1.757031369	1.224414982	4.47E-08	Rent Only ; 0% contract renewal; Constant contracted land area (25%); 10 y	0% contract renewal	SSP1 - 2.6	-5.39E-06	4.47E-08	10	Rent Only	0
2302	Rent:Buy experiment	385.9474176	1.756015055	1.224324309	4.25E-08	Rent Only ; 0% contract renewal; Constant contracted land area (25%); 10 y	0% contract renewal	SSP1 - 2.6	-5.37E-06	4.25E-08	10	Rent Only	0
2303	Rent:Buy experiment	385.8742782	1.755000646	1.2242316	4.04E-08	Rent Only ; 0% contract renewal; Constant contracted land area (25%); 10 y	0% contract renewal	SSP1 - 2.6	-5.35E-06	4.04E-08	10	Rent Only	0
2304	Rent:Buy experiment	385.8012918	1.753988168	1.22413688	3.85E-08	Rent Only ; 0% contract renewal; Constant contracted land area (25%); 10 y	0% contract renewal	SSP1 - 2.6	-5.33E-06	3.85E-08	10	Rent Only	0
2305	Rent:Buy experiment	385.72846	1.752977644	1.224040176	3.66E-08	Rent Only ; 0% contract renewal; Constant contracted land area (25%); 10 y	0% contract renewal	SSP1 - 2.6	-5.31E-06	3.66E-08	10	Rent Only	0
2306	Rent:Buy experiment	385.6557846	1.751969098	1.223941514	3.48E-08	Rent Only ; 0% contract renewal; Constant contracted land area (25%); 10 y	0% contract renewal	SSP1 - 2.6	-5.29E-06	3.48E-08	10	Rent Only	0
2307	Rent:Buy experiment	385.5832668	1.750962552	1.223840917	3.31E-08	Rent Only ; 0% contract renewal; Constant contracted land area (25%); 10 y	0% contract renewal	SSP1 - 2.6	-5.27E-06	3.31E-08	10	Rent Only	0
2308	Rent:Buy experiment	385.5109083	1.749958028	1.223738412	3.15E-08	Rent Only ; 0% contract renewal; Constant contracted land area (25%); 10 y	0% contract renewal	SSP1 - 2.6	-5.25E-06	3.15E-08	10	Rent Only	0
2309	Rent:Buy experiment	385.4387104	1.748955544	1.223634021	2.99E-08	Rent Only ; 0% contract renewal; Constant contracted land area (25%); 10 y	0% contract renewal	SSP1 - 2.6	-5.23E-06	2.99E-08	10	Rent Only	0
2310	Rent:Buy experiment	385.3666743	1.74795512	1.223527768	2.85E-08	Rent Only ; 0% contract renewal; Constant contracted land area (25%); 10 y	0% contract renewal	SSP1 - 2.6	-5.21E-06	2.85E-08	10	Rent Only	0
2311	Rent:Buy experiment	385.2948013	1.746956776	1.223419676	2.71E-08	Rent Only ; 0% contract renewal; Constant contracted land area (25%); 10 y	0% contract renewal	SSP1 - 2.6	-5.19E-06	2.71E-08	10	Rent Only	0
2312	Rent:Buy experiment	385.2230926	1.745960528	1.223309769	2.58E-08	Rent Only ; 0% contract renewal; Constant contracted land area (25%); 10 y	0% contract renewal	SSP1 - 2.6	-5.17E-06	2.58E-08	10	Rent Only	0
2313	Rent:Buy experiment	385.1515494	1.744966394	1.223198067	2.45E-08	Rent Only ; 0% contract renewal; Constant contracted land area (25%); 10 y	0% contract renewal	SSP1 - 2.6	-5.15E-06	2.45E-08	10	Rent Only	0
2314	Rent:Buy experiment	385.0801726	1.743974389	1.223084594	2.33E-08	Rent Only ; 0% contract renewal; Constant contracted land area (25%); 10 y	0% contract renewal	SSP1 - 2.6	-5.13E-06	2.33E-08	10	Rent Only	0
2315	Rent:Buy experiment	385.0089634	1.742984529	1.22296937	2.22E-08	Rent Only ; 0% contract renewal; Constant contracted land area (25%); 10 y	0% contract renewal	SSP1 - 2.6	-5.11E-06	2.22E-08	10	Rent Only	0
2316	Rent:Buy experiment	384.9379226	1.741996827	1.222852417	2.11E-08	Rent Only ; 0% contract renewal; Constant contracted land area (25%); 10 y	0% contract renewal	SSP1 - 2.6	-5.09E-06	2.11E-08	10	Rent Only	0
2317	Rent:Buy experiment	384.8670511	1.741011299	1.222733755	2.01E-08	Rent Only ; 0% contract renewal; Constant contracted land area (25%); 10 y	0% contract renewal	SSP1 - 2.6	-5.07E-06	2.01E-08	10	Rent Only	0
2318	Rent:Buy experiment	384.7963498	1.740027956	1.222613405	1.91E-08	Rent Only ; 0% contract renewal; Constant contracted land area (25%); 10 y	0% contract renewal	SSP1 - 2.6	-5.05E-06	1.91E-08	10	Rent Only	0
2319	Rent:Buy experiment	384.7258196	1.739046812	1.222491387	1.81E-08	Rent Only ; 0% contract renewal; Constant contracted land area (25%); 10 y	0% contract renewal	SSP1 - 2.6	-5.03E-06	1.81E-08	10	Rent Only	0
2320	Rent:Buy experiment	384.6554611	1.738067878	1.22236772	1.73E-08	Rent Only ; 0% contract renewal; Constant contracted land area (25%); 10 y	0% contract renewal	SSP1 - 2.6	-5.01E-06	1.73E-08	10	Rent Only	0
2321	Rent:Buy experiment	384.5852751	1.737091166	1.222242423	1.64E-08	Rent Only ; 0% contract renewal; Constant contracted land area (25%); 10 y	0% contract renewal	SSP1 - 2.6	-4.99E-06	1.64E-08	10	Rent Only	0
2322	Rent:Buy experiment	384.5152622	1.736116686	1.222115516	1.56E-08	Rent Only ; 0% contract renewal; Constant contracted land area (25%); 10 y	0% contract renewal	SSP1 - 2.6	-4.97E-06	1.56E-08	10	Rent Only	0
2323	Rent:Buy experiment	384.4454231	1.735144447	1.221987018	1.49E-08	Rent Only ; 0% contract renewal; Constant contracted land area (25%); 10 y	0% contract renewal	SSP1 - 2.6	-4.95E-06	1.49E-08	10	Rent Only	0
2324	Rent:Buy experiment	384.3757584	1.73417446	1.221856946	1.41E-08	Rent Only ; 0% contract renewal; Constant contracted land area (25%); 10 y	0% contract renewal	SSP1 - 2.6	-4.93E-06	1.41E-08	10	Rent Only	0
2325	Rent:Buy experiment	384.3062687	1.733206734	1.221725319	1.34E-08	Rent Only ; 0% contract renewal; Constant contracted land area (25%); 10 y	0% contract renewal	SSP1 - 2.6	-4.91E-06	1.34E-08	10	Rent Only	0
2326	Rent:Buy experiment	384.2369543	1.732241276	1.221592154	1.28E-08	Rent Only ; 0% contract renewal; Constant contracted land area (25%); 10 y	0% contract renewal	SSP1 - 2.6	-4.89E-06	1.28E-08	10	Rent Only	0
2327	Rent:Buy experiment	384.1678158	1.731278094	1.221457469	1.22E-08	Rent Only ; 0% contract renewal; Constant contracted land area (25%); 10 y	0% contract renewal	SSP1 - 2.6	-4.87E-06	1.22E-08	10	Rent Only	0
2328	Rent:Buy experiment	384.0988537	1.730317196	1.221321281	1.16E-08	Rent Only ; 0% contract renewal; Constant contracted land area (25%); 10 y	0% contract renewal	SSP1 - 2.6	-4.85E-06	1.16E-08	10	Rent Only	0
2329	Rent:Buy experiment	384.0300683	1.729358589	1.221183607	1.10E-08	Rent Only ; 0% contract renewal; Constant contracted land area (25%); 10 y	0% contract renewal	SSP1 - 2.6	-4.83E-06	1.10E-08	10	Rent Only	0
2330	Rent:Buy experiment	383.96146	1.728402279	1.221044465	1.05E-08	Rent Only ; 0% contract renewal; Constant contracted land area (25%); 10 y	0% contract renewal	SSP1 - 2.6	-4.81E-06	1.05E-08	10	Rent Only	0
2331	Rent:Buy experiment	383.8930291	1.727448273	1.220903869	9.95E-09	Rent Only ; 0% contract renewal; Constant contracted land area (25%); 10 y	0% contract renewal	SSP1 - 2.6	-4.79E-06	9.95E-09	10	Rent Only	0
2332	Rent:Buy experiment	383.824776	1.726496575	1.220761837	9.46E-09	Rent Only ; 0% contract renewal; Constant contracted land area (25%); 10 y	0% contract renewal	SSP1 - 2.6	-4.77E-06	9.46E-09	10	Rent Only	0
2333	Rent:Buy experiment	383.756701	1.725547191	1.220618383	9.00E-09	Rent Only ; 0% contract renewal; Constant contracted land area (25%); 10 y	0% contract renewal	SSP1 - 2.6	-4.75E-06	9.00E-09	10	Rent Only	0
2334	Rent:Buy experiment	383.6888042	1.724600125	1.220473525	8.56E-09	Rent Only ; 0% contract renewal; Constant contracted land area (25%); 10 y	0% contract renewal	SSP1 - 2.6	-4.73E-06	8.56E-09	10	Rent Only	0
2335	Rent:Buy experiment	383.6210859	1.723655382	1.220327278	8.14E-09	Rent Only ; 0% contract renewal; Constant contracted land area (25%); 10 y	0% contract renewal	SSP1 - 2.6	-4.71E-06	8.14E-09	10	Rent Only	0
2336	Rent:Buy experiment	383.5535464	1.722712967	1.220179656	7.75E-09	Rent Only ; 0% contract renewal; Constant contracted land area (25%); 10 y	0% contract renewal	SSP1 - 2.6	-4.69E-06	7.75E-09	10	Rent Only	0
2337	Rent:Buy experiment	383.4861857	1.721772881	1.220030675	7.37E-09	Rent Only ; 0% contract renewal; Constant contracted land area (25%); 10 y	0% contract renewal	SSP1 - 2.6	-4.67E-06	7.37E-09	10	Rent Only	0
2338	Rent:Buy experiment	383.419004	1.72083513	1.219880349	7.01E-09	Rent Only ; 0% contract renewal; Constant contracted land area (25%); 10 y	0% contract renewal	SSP1 - 2.6	-4.65E-06	7.01E-09	10	Rent Only	0
2339	Rent:Buy experiment	383.3520014	1.719899715	1.219728693	6.67E-09	Rent Only ; 0% contract renewal; Constant contracted land area (25%); 10 y	0% contract renewal	SSP1 - 2.6	-4.64E-06	6.67E-09	10	Rent Only	0
2340	Rent:Buy experiment	383.285178	1.71896664	1.219575722	6.34E-09	Rent Only ; 0% contract renewal; Constant contracted land area (25%); 10 y	0% contract renewal	SSP1 - 2.6	-4.62E-06	6.34E-09	10	Rent Only	0
2341	Rent:Buy experiment	383.218534	1.718035906	1.219421449	6.03E-09	Rent Only ; 0% contract renewal; Constant contracted land area (25%); 10 y	0% contract renewal	SSP1 - 2.6	-4.60E-06	6.03E-09	10	Rent Only	0
2342	Rent:Buy experiment	383.1520693	1.717107515	1.219265889	5.74E-09	Rent Only ; 0% contract renewal; Constant contracted land area (25%); 10 y	0% contract renewal	SSP1 - 2.6	-4.58E-06	5.74E-09	10	Rent Only	0
2343	Rent:Buy experiment	383.085784	1.71618147	1.219109056	5.46E-09	Rent Only ; 0% contract renewal; Constant contracted land area (25%); 10 y	0% contract renewal	SSP1 - 2.6	-4.56E-06	5.46E-09	10	Rent Only	0
2344	Rent:Buy experiment	383.0196781	1.715257772	1.218950962	5.19E-09	Rent Only ; 0% contract renewal; Constant contracted land area (25%); 10 y	0% contract renewal	SSP1 - 2.6	-4.54E-06	5.19E-09	10	Rent Only	0
2345	Rent:Buy experiment	382.9537516	1.714336422	1.218791623	4.94E-09	Rent Only ; 0% contract renewal; Constant contracted land area (25%); 10 y	0% contract renewal	SSP1 - 2.6	-4.52E-06	4.94E-09	10	Rent Only	0
2346	Rent:Buy experiment	382.8880044	1.71341742	1.21863105	4.70E-09	Rent Only ; 0% contract renewal; Constant contracted land area (25%); 10 y	0% contract renewal	SSP1 - 2.6	-4.50E-06	4.70E-09	10	Rent Only	0
2347	Rent:Buy experiment	382.8224366	1.712500767	1.218469256	4.47E-09	Rent Only ; 0% contract renewal; Constant contracted land area (25%); 10 y	0% contract renewal	SSP1 - 2.6	-4.48E-06	4.47E-09	10	Rent Only	0
2348	Rent:Buy experiment	382.757048	1.711586464	1.218306256	4.25E-09	Rent Only ; 0% contract renewal; Constant contracted land area (25%); 10 y	0% contract renewal	SSP1 - 2.6	-4.46E-06	4.25E-09	10	Rent Only	0
2349	Rent:Buy experiment	382.6918386	1.710674511	1.218142061	4.04E-09	Rent Only ; 0% contract renewal; Constant contracted land area (25%); 10 y	0% contract renewal	SSP1 - 2.6	-4.45E-06	4.04E-09	10	Rent Only	0
2350	Rent:Buy experiment	382.6268083	1.709764908	1.217976685	3.84E-09	Rent Only ; 0% contract renewal; Constant contracted land area (25%); 10 y	0% contract renewal	SSP1 - 2.6	-4.43E-06	3.84E-09	10	Rent Only	0
2351	Rent:Buy experiment	382.5619569	1.708857654	1.217810139	3.66E-09	Rent Only ; 0% contract renewal; Constant contracted land area (25%); 10 y	0% contract renewal	SSP1 - 2.6	-4.41E-06	3.66E-09	10	Rent Only	0
2352	Rent:Buy experiment	382.4972844	1.707952749	1.217642436	3.48E-09	Rent Only ; 0% contract renewal; Constant contracted land area (25%); 10 y	0% contract renewal	SSP1 - 2.6	-4.39E-06	3.48E-09	10	Rent Only	0
2353	Rent:Buy experiment	382.4327906	1.707050192	1.217473588	3.31E-09	Rent Only ; 0% contract renewal; Constant contracted land area (25%); 10 y	0% contract renewal	SSP1 - 2.6	-4.37E-06	3.31E-09	10	Rent Only	0
2354	Rent:Buy experiment	382.3684754	1.706149982	1.217303607	3.15E-09	Rent Only ; 0% contract renewal; Constant contracted land area (25%); 10 y	0% contract renewal	SSP1 - 2.6	-4.35E-06	3.15E-09	10	Rent Only	0
2355	Rent:Buy experiment	382.3043385	1.705252118	1.217132506	2.99E-09	Rent Only ; 0% contract renewal; Constant contracted land area (25%); 10 y	0% contract renewal	SSP1 - 2.6	-4.34E-06	2.99E-09	10	Rent Only	0
2356	Rent:Buy experiment	382.2403799	1.704356599	1.216960294	2.85E-09	Rent Only ; 0% contract renewal; Constant contracted land area (25%); 10 y	0% contract renewal	SSP1 - 2.6	-4.32E-06	2.85E-09	10	Rent Only	0
2357	Rent:Buy experiment	382.1765992	1.703463423	1.216786986	2.71E-09	Rent Only ; 0% contract renewal; Constant contracted land area (25%); 10 y	0% contract renewal	SSP1 - 2.6	-4.30E-06	2.71E-09	10	Rent Only	0
2358	Rent:Buy experiment	382.1129964	1.702572589	1.21661259	2.57E-09	Rent Only ; 0% contract renewal; Constant contracted land area (25%); 10 y	0% contract renewal	SSP1 - 2.6	-4.28E-06	2.57E-09	10	Rent Only	0
2359	Rent:Buy experiment	382.0495712	1.701684094	1.21643712	2.45E-09	Rent Only ; 0% contract renewal; Constant contracted land area (25%); 10 y	0% contract renewal	SSP1 - 2.6	-4.26E-06	2.45E-09	10	Rent Only	0
2360	Rent:Buy experiment	381.9863233	1.700797937	1.216260586	2.33E-09	Rent Only ; 0% contract renewal; Constant contracted land area (25%); 10 y	0% contract renewal	SSP1 - 2.6	-4.25E-06	2.33E-09	10	Rent Only	0
2361	Rent:Buy experiment	381.9232525	1.699914116	1.216082999	2.22E-09	Rent Only ; 0% contract renewal; Constant contracted land area (25%); 10 y	0% contract renewal	SSP1 - 2.6	-4.23E-06	2.22E-09	10	Rent Only	0
2362	Rent:Buy experiment	381.8603587	1.699032628	1.215904371	2.11E-09	Rent Only ; 0% contract renewal; Constant contracted land area (25%); 10 y	0% contract renewal	SSP1 - 2.6	-4.21E-06	2.11E-09	10	Rent Only	0
2363	Rent:Buy experiment	381.7976414	1.698153471	1.215724711	2.00E-09	Rent Only ; 0% contract renewal; Constant contracted land area (25%); 10 y	0% contract renewal	SSP1 - 2.6	-4.19E-06	2.00E-09	10	Rent Only	0
2364	Rent:Buy experiment	381.7351006	1.697276642	1.215544031	1.91E-09	Rent Only ; 0% contract renewal; Constant contracted land area (25%); 10 y	0% contract renewal	SSP1 - 2.6	-4.17E-06	1.91E-09	10	Rent Only	0
2365	Rent:Buy experiment	381.6727358	1.696402139	1.215362342	1.81E-09	Rent Only ; 0% contract renewal; Constant contracted land area (25%); 10 y	0% contract renewal	SSP1 - 2.6	-4.16E-06	1.81E-09	10	Rent Only	0
2366	Rent:Buy experiment	381.6105467	1.695529959	1.215179653	1.72E-09	Rent Only ; 0% contract renewal; Constant contracted land area (25%); 10 y	0% contract renewal	SSP1 - 2.6	-4.14E-06	1.72E-09	10	Rent Only	0
2367	Rent:Buy experiment	381.5485332	1.694660098	1.214995976	1.64E-09	Rent Only ; 0% contract renewal; Constant contracted land area (25%); 10 y	0% contract renewal	SSP1 - 2.6	-4.12E-06	1.64E-09	10	Rent Only	0
2368	Rent:Buy experiment	381.4866949	1.693792554	1.214811319	1.56E-09	Rent Only ; 0% contract renewal; Constant contracted land area (25%); 10 y	0% contract renewal	SSP1 - 2.6	-4.10E-06	1.56E-09	10	Rent Only	0
2369	Rent:Buy experiment	381.4250315	1.692927324	1.214625695	1.48E-09	Rent Only ; 0% contract renewal; Constant contracted land area (25%); 10 y	0% contract renewal	SSP1 - 2.6	-4.09E-06	1.48E-09	10	Rent Only	0
2370	Rent:Buy experiment	381.3635427	1.692064404	1.214439112	1.41E-09	Rent Only ; 0% contract renewal; Constant contracted land area (25%); 10 y	0% contract renewal	SSP1 - 2.6	-4.07E-06	1.41E-09	10	Rent Only	0
2371	Rent:Buy experiment	381.3022281	1.69120379	1.214251581	1.34E-09	Rent Only ; 0% contract renewal; Constant contracted land area (25%); 10 y	0% contract renewal	SSP1 - 2.6	-4.05E-06	1.34E-09	10	Rent Only	0
2372	Rent:Buy experiment	381.2410874	1.69034548	1.214063111	1.28E-09	Rent Only ; 0% contract renewal; Constant contracted land area (25%); 10 y	0% contract renewal	SSP1 - 2.6	-4.03E-06	1.28E-09	10	Rent Only	0
2373	Rent:Buy experiment	381.1801203	1.68948947	1.213873712	1.21E-09	Rent Only ; 0% contract renewal; Constant contracted land area (25%); 10 y	0% contract renewal	SSP1 - 2.6	-4.02E-06	1.21E-09	10	Rent Only	0
2374	Rent:Buy experiment	381.1193265	1.688635756	1.213683394	1.16E-09	Rent Only ; 0% contract renewal; Constant contracted land area (25%); 10 y	0% contract renewal	SSP1 - 2.6	-4.00E-06	1.16E-09	10	Rent Only	0
2375	Rent:Buy experiment	381.0587055	1.687784334	1.213492166	1.10E-09	Rent Only ; 0% contract renewal; Constant contracted land area (25%); 10 y	0% contract renewal	SSP1 - 2.6	-3.98E-06	1.10E-09	10	Rent Only	0
2376	Rent:Buy experiment	380.9982571	1.686935201	1.213300038	1.05E-09	Rent Only ; 0% contract renewal; Constant contracted land area (25%); 10 y	0% contract renewal	SSP1 - 2.6	-3.97E-06	1.05E-09	10	Rent Only	0
2377	Rent:Buy experiment	380.9379808	1.686088351	1.21310702	9.94E-10	Rent Only ; 0% contract renewal; Constant contracted land area (25%); 10 y	0% contract renewal	SSP1 - 2.6	-3.95E-06	9.94E-10	10	Rent Only	0
2378	Rent:Buy experiment	380.8778764	1.685243783	1.21291312	9.46E-10	Rent Only ; 0% contract renewal; Constant contracted land area (25%); 10 y	0% contract renewal	SSP1 - 2.6	-3.93E-06	9.46E-10	10	Rent Only	0
2379	Rent:Buy experiment	380.8179434	1.68440149	1.212718347	9.00E-10	Rent Only ; 0% contract renewal; Constant contracted land area (25%); 10 y	0% contract renewal	SSP1 - 2.6	-3.92E-06	9.00E-10	10	Rent Only	0
2380	Rent:Buy experiment	380.7581814	1.68356147	1.212522711	8.56E-10	Rent Only ; 0% contract renewal; Constant contracted land area (25%); 10 y	0% contract renewal	SSP1 - 2.6	-3.90E-06	8.56E-10	10	Rent Only	0
2381	Rent:Buy experiment	380.6985902	1.682723718	1.212326222	8.14E-10	Rent Only ; 0% contract renewal; Constant contracted land area (25%); 10 y	0% contract renewal	SSP1 - 2.6	-3.88E-06	8.14E-10	10	Rent Only	0
2382	Rent:Buy experiment	380.6391692	1.681888229	1.212128887	7.74E-10	Rent Only ; 0% contract renewal; Constant contracted land area (25%); 10 y	0% contract renewal	SSP1 - 2.6	-3.86E-06	7.74E-10	10	Rent Only	0
2383	Rent:Buy experiment	380.5799182	1.681054999	1.211930715	7.36E-10	Rent Only ; 0% contract renewal; Constant contracted land area (25%); 10 y	0% contract renewal	SSP1 - 2.6	-3.85E-06	7.36E-10	10	Rent Only	0
2384	Rent:Buy experiment	380.5208367	1.680224024	1.211731716	7.00E-10	Rent Only ; 0% contract renewal; Constant contracted land area (25%); 10 y	0% contract renewal	SSP1 - 2.6	-3.83E-06	7.00E-10	10	Rent Only	0
2385	Rent:Buy experiment	380.4619243	1.679395299	1.211531898	6.66E-10	Rent Only ; 0% contract renewal; Constant contracted land area (25%); 10 y	0% contract renewal	SSP1 - 2.6	-3.82E-06	6.66E-10	10	Rent Only	0
2386	Rent:Buy experiment	380.4031806	1.67856882	1.21133127	6.34E-10	Rent Only ; 0% contract renewal; Constant contracted land area (25%); 10 y	0% contract renewal	SSP1 - 2.6	-3.80E-06	6.34E-10	10	Rent Only	0
2387	Rent:Buy experiment	380.3446052	1.677744582	1.21112984	6.03E-10	Rent Only ; 0% contract renewal; Constant contracted land area (25%); 10 y	0% contract renewal	SSP1 - 2.6	-3.78E-06	6.03E-10	10	Rent Only	0
2388	Rent:Buy experiment	380.2861978	1.67692258	1.210927617	5.73E-10	Rent Only ; 0% contract renewal; Constant contracted land area (25%); 10 y	0% contract renewal	SSP1 - 2.6	-3.77E-06	5.73E-10	10	Rent Only	0
2389	Rent:Buy experiment	380.2279578	1.67610281	1.210724609	5.45E-10	Rent Only ; 0% contract renewal; Constant contracted land area (25%); 10 y	0% contract renewal	SSP1 - 2.6	-3.75E-06	5.45E-10	10	Rent Only	0
2390	Rent:Buy experiment	380.169885	1.675285266	1.210520825	5.19E-10	Rent Only ; 0% contract renewal; Constant contracted land area (25%); 10 y	0% contract renewal	SSP1 - 2.6	-3.73E-06	5.19E-10	10	Rent Only	0
2391	Rent:Buy experiment	380.1119788	1.674469945	1.210316272	4.93E-10	Rent Only ; 0% contract renewal; Constant contracted land area (25%); 10 y	0% contract renewal	SSP1 - 2.6	-3.72E-06	4.93E-10	10	Rent Only	0
2392	Rent:Buy experiment	380.0542389	1.673656841	1.210110959	4.69E-10	Rent Only ; 0% contract renewal; Constant contracted land area (25%); 10 y	0% contract renewal	SSP1 - 2.6	-3.70E-06	4.69E-10	10	Rent Only	0
2393	Rent:Buy experiment	379.9966648	1.67284595	1.209904894	4.46E-10	Rent Only ; 0% contract renewal; Constant contracted land area (25%); 10 y	0% contract renewal	SSP1 - 2.6	-3.69E-06	4.46E-10	10	Rent Only	0
2394	Rent:Buy experiment	379.9392561	1.672037265	1.209698086	4.25E-10	Rent Only ; 0% contract renewal; Constant contracted land area (25%); 10 y	0% contract renewal	SSP1 - 2.6	-3.67E-06	4.25E-10	10	Rent Only	0
2395	Rent:Buy experiment	379.8820124	1.671230784	1.209490541	4.04E-10	Rent Only ; 0% contract renewal; Constant contracted land area (25%); 10 y	0% contract renewal	SSP1 - 2.6	-3.65E-06	4.04E-10	10	Rent Only	0
2396	Rent:Buy experiment	379.8249333	1.670426499	1.209282268	3.84E-10	Rent Only ; 0% contract renewal; Constant contracted land area (25%); 10 y	0% contract renewal	SSP1 - 2.6	-3.64E-06	3.84E-10	10	Rent Only	0
2397	Rent:Buy experiment	379.7680183	1.669624407	1.209073276	3.65E-10	Rent Only ; 0% contract renewal; Constant contracted land area (25%); 10 y	0% contract renewal	SSP1 - 2.6	-3.62E-06	3.65E-10	10	Rent Only	0
2398	Rent:Buy experiment	379.711267	1.668824503	1.208863571	3.47E-10	Rent Only ; 0% contract renewal; Constant contracted land area (25%); 10 y	0% contract renewal	SSP1 - 2.6	-3.61E-06	3.47E-10	10	Rent Only	0
2399	Rent:Buy experiment	379.654679	1.66802678	1.208653161	3.31E-10	Rent Only ; 0% contract renewal; Constant contracted land area (25%); 10 y	0% contract renewal	SSP1 - 2.6	-3.59E-06	3.31E-10	10	Rent Only	0
2400	Rent:Buy experiment	379.5982539	1.667231235	1.208442054	3.14E-10	Rent Only ; 0% contract renewal; Constant contracted land area (25%); 10 y	0% contract renewal	SSP1 - 2.6	-3.58E-06	3.14E-10	10	Rent Only	0
2401	Rent:Buy experiment	379.5419911	1.666437862	1.208230258	2.99E-10	Rent Only ; 0% contract renewal; Constant contracted land area (25%); 10 y	0% contract renewal	SSP1 - 2.6	-3.56E-06	2.99E-10	10	Rent Only	0
2402	Rent:Buy experiment	379.4858903	1.665646655	1.20801778	2.84E-10	Rent Only ; 0% contract renewal; Constant contracted land area (25%); 10 y	0% contract renewal	SSP1 - 2.6	-3.55E-06	2.84E-10	10	Rent Only	0
2403	Rent:Buy experiment	379.429951	1.66485761	1.207804628	2.71E-10	Rent Only ; 0% contract renewal; Constant contracted land area (25%); 10 y	0% contract renewal	SSP1 - 2.6	-3.53E-06	2.71E-10	10	Rent Only	0
2404	Rent:Buy experiment	379.3741728	1.664070722	1.207590808	2.57E-10	Rent Only ; 0% contract renewal; Constant contracted land area (25%); 10 y	0% contract renewal	SSP1 - 2.6	-3.52E-06	2.57E-10	10	Rent Only	0
2405	Rent:Buy experiment	379.3185552	1.663285984	1.207376329	2.45E-10	Rent Only ; 0% contract renewal; Constant contracted land area (25%); 10 y	0% contract renewal	SSP1 - 2.6	-3.50E-06	2.45E-10	10	Rent Only	0
2406	Rent:Buy experiment	379.2630979	1.662503393	1.207161198	2.33E-10	Rent Only ; 0% contract renewal; Constant contracted land area (25%); 10 y	0% contract renewal	SSP1 - 2.6	-3.49E-06	2.33E-10	10	Rent Only	0
2407	Rent:Buy experiment	379.2078003	1.661722942	1.206945422	2.21E-10	Rent Only ; 0% contract renewal; Constant contracted land area (25%); 10 y	0% contract renewal	SSP1 - 2.6	-3.47E-06	2.21E-10	10	Rent Only	0
2408	Rent:Buy experiment	379.1526621	1.660944626	1.206729008	2.11E-10	Rent Only ; 0% contract renewal; Constant contracted land area (25%); 10 y	0% contract renewal	SSP1 - 2.6	-3.45E-06	2.11E-10	10	Rent Only	0
2409	Rent:Buy experiment	379.0976827	1.66016844	1.206511963	2.00E-10	Rent Only ; 0% contract renewal; Constant contracted land area (25%); 10 y	0% contract renewal	SSP1 - 2.6	-3.44E-06	2.00E-10	10	Rent Only	0
2410	Rent:Buy experiment	379.0428617	1.659394379	1.206294295	1.91E-10	Rent Only ; 0% contract renewal; Constant contracted land area (25%); 10 y	0% contract renewal	SSP1 - 2.6	-3.43E-06	1.91E-10	10	Rent Only	0
2411	Rent:Buy experiment	378.9881988	1.658622437	1.20607601	1.81E-10	Rent Only ; 0% contract renewal; Constant contracted land area (25%); 10 y	0% contract renewal	SSP1 - 2.6	-3.41E-06	1.81E-10	10	Rent Only	0
2412	Rent:Buy experiment	378.9336934	1.657852609	1.205857116	1.72E-10	Rent Only ; 0% contract renewal; Constant contracted land area (25%); 10 y	0% contract renewal	SSP1 - 2.6	-3.40E-06	1.72E-10	10	Rent Only	0
2413	Rent:Buy experiment	378.879345	1.65708489	1.205637619	1.64E-10	Rent Only ; 0% contract renewal; Constant contracted land area (25%); 10 y	0% contract renewal	SSP1 - 2.6	-3.38E-06	1.64E-10	10	Rent Only	0
2414	Rent:Buy experiment	378.8251534	1.656319274	1.205417526	1.56E-10	Rent Only ; 0% contract renewal; Constant contracted land area (25%); 10 y	0% contract renewal	SSP1 - 2.6	-3.37E-06	1.56E-10	10	Rent Only	0
2415	Rent:Buy experiment	378.7711179	1.655555755	1.205196844	1.48E-10	Rent Only ; 0% contract renewal; Constant contracted land area (25%); 10 y	0% contract renewal	SSP1 - 2.6	-3.35E-06	1.48E-10	10	Rent Only	0
2416	Rent:Buy experiment	378.7172382	1.654794329	1.20497558	1.41E-10	Rent Only ; 0% contract renewal; Constant contracted land area (25%); 10 y	0% contract renewal	SSP1 - 2.6	-3.34E-06	1.41E-10	10	Rent Only	0
2417	Rent:Buy experiment	378.6635138	1.65403499	1.20475374	1.34E-10	Rent Only ; 0% contract renewal; Constant contracted land area (25%); 10 y	0% contract renewal	SSP1 - 2.6	-3.32E-06	1.34E-10	10	Rent Only	0
2418	Rent:Buy experiment	378.6099443	1.653277733	1.204531332	1.28E-10	Rent Only ; 0% contract renewal; Constant contracted land area (25%); 10 y	0% contract renewal	SSP1 - 2.6	-3.31E-06	1.28E-10	10	Rent Only	0
2419	Rent:Buy experiment	378.5565292	1.652522552	1.204308361	1.21E-10	Rent Only ; 0% contract renewal; Constant contracted land area (25%); 10 y	0% contract renewal	SSP1 - 2.6	-3.29E-06	1.21E-10	10	Rent Only	0
2420	Rent:Buy experiment	378.503268	1.651769441	1.204084835	1.15E-10	Rent Only ; 0% contract renewal; Constant contracted land area (25%); 10 y	0% contract renewal	SSP1 - 2.6	-3.28E-06	1.15E-10	10	Rent Only	0
2421	Rent:Buy experiment	378.4501604	1.651018396	1.20386076	1.10E-10	Rent Only ; 0% contract renewal; Constant contracted land area (25%); 10 y	0% contract renewal	SSP1 - 2.6	-3.27E-06	1.10E-10	10	Rent Only	0
2422	Rent:Buy experiment	378.3972059	1.650269411	1.203636142	1.04E-10	Rent Only ; 0% contract renewal; Constant contracted land area (25%); 10 y	0% contract renewal	SSP1 - 2.6	-3.25E-06	1.04E-10	10	Rent Only	0
2423	Rent:Buy experiment	378.344404	1.64952248	1.203410988	9.94E-11	Rent Only ; 0% contract renewal; Constant contracted land area (25%); 10 y	0% contract renewal	SSP1 - 2.6	-3.24E-06	9.94E-11	10	Rent Only	0
2424	Rent:Buy experiment	378.2917542	1.648777598	1.203185304	9.45E-11	Rent Only ; 0% contract renewal; Constant contracted land area (25%); 10 y	0% contract renewal	SSP1 - 2.6	-3.22E-06	9.45E-11	10	Rent Only	0
2425	Rent:Buy experiment	378.2392562	1.648034759	1.202959097	8.99E-11	Rent Only ; 0% contract renewal; Constant contracted land area (25%); 10 y	0% contract renewal	SSP1 - 2.6	-3.21E-06	8.99E-11	10	Rent Only	0
2426	Rent:Buy experiment	378.1869096	1.647293959	1.202732373	8.55E-11	Rent Only ; 0% contract renewal; Constant contracted land area (25%); 10 y	0% contract renewal	SSP1 - 2.6	-3.20E-06	8.55E-11	10	Rent Only	0
2427	Rent:Buy experiment	378.1347137	1.646555191	1.202505138	8.13E-11	Rent Only ; 0% contract renewal; Constant contracted land area (25%); 10 y	0% contract renewal	SSP1 - 2.6	-3.18E-06	8.13E-11	10	Rent Only	0
2428	Rent:Buy experiment	378.0826683	1.645818451	1.202277398	7.74E-11	Rent Only ; 0% contract renewal; Constant contracted land area (25%); 10 y	0% contract renewal	SSP1 - 2.6	-3.17E-06	7.74E-11	10	Rent Only	0
2429	Rent:Buy experiment	378.0307728	1.645083733	1.20204916	7.36E-11	Rent Only ; 0% contract renewal; Constant contracted land area (25%); 10 y	0% contract renewal	SSP1 - 2.6	-3.15E-06	7.36E-11	10	Rent Only	0
2430	Rent:Buy experiment	377.9790268	1.64435103	1.20182043	7.00E-11	Rent Only ; 0% contract renewal; Constant contracted land area (25%); 10 y	0% contract renewal	SSP1 - 2.6	-3.14E-06	7.00E-11	10	Rent Only	0
2431	Rent:Buy experiment	377.9274299	1.643620339	1.201591213	6.66E-11	Rent Only ; 0% contract renewal; Constant contracted land area (25%); 10 y	0% contract renewal	SSP1 - 2.6	-3.13E-06	6.66E-11	10	Rent Only	0
2432	Rent:Buy experiment	377.8759817	1.642891653	1.201361516	6.33E-11	Rent Only ; 0% contract renewal; Constant contracted land area (25%); 10 y	0% contract renewal	SSP1 - 2.6	-3.11E-06	6.33E-11	10	Rent Only	0
2433	Rent:Buy experiment	377.8246816	1.642164967	1.201131345	6.02E-11	Rent Only ; 0% contract renewal; Constant contracted land area (25%); 10 y	0% contract renewal	SSP1 - 2.6	-3.10E-06	6.02E-11	10	Rent Only	0
2434	Rent:Buy experiment	377.7735293	1.641440276	1.200900705	5.73E-11	Rent Only ; 0% contract renewal; Constant contracted land area (25%); 10 y	0% contract renewal	SSP1 - 2.6	-3.09E-06	5.73E-11	10	Rent Only	0
2435	Rent:Buy experiment	377.7225242	1.640717574	1.200669603	5.45E-11	Rent Only ; 0% contract renewal; Constant contracted land area (25%); 10 y	0% contract renewal	SSP1 - 2.6	-3.07E-06	5.45E-11	10	Rent Only	0
2436	Rent:Buy experiment	377.6716661	1.639996856	1.200438045	5.18E-11	Rent Only ; 0% contract renewal; Constant contracted land area (25%); 10 y	0% contract renewal	SSP1 - 2.6	-3.06E-06	5.18E-11	10	Rent Only	0
2437	Rent:Buy experiment	377.6209543	1.639278116	1.200206036	4.93E-11	Rent Only ; 0% contract renewal; Constant contracted land area (25%); 10 y	0% contract renewal	SSP1 - 2.6	-3.05E-06	4.93E-11	10	Rent Only	0
2438	Rent:Buy experiment	377.5703886	1.638561349	1.199973582	4.69E-11	Rent Only ; 0% contract renewal; Constant contracted land area (25%); 10 y	0% contract renewal	SSP1 - 2.6	-3.03E-06	4.69E-11	10	Rent Only	0
2439	Rent:Buy experiment	377.5199684	1.63784655	1.19974069	4.46E-11	Rent Only ; 0% contract renewal; Constant contracted land area (25%); 10 y	0% contract renewal	SSP1 - 2.6	-3.02E-06	4.46E-11	10	Rent Only	0
2440	Rent:Buy experiment	377.4696933	1.637133713	1.199507364	4.24E-11	Rent Only ; 0% contract renewal; Constant contracted land area (25%); 10 y	0% contract renewal	SSP1 - 2.6	-3.01E-06	4.24E-11	10	Rent Only	0
2441	Rent:Buy experiment	377.4195629	1.636422832	1.19927361	4.04E-11	Rent Only ; 0% contract renewal; Constant contracted land area (25%); 10 y	0% contract renewal	SSP1 - 2.6	-2.99E-06	4.04E-11	10	Rent Only	0
2442	Rent:Buy experiment	377.3695767	1.635713903	1.199039434	3.84E-11	Rent Only ; 0% contract renewal; Constant contracted land area (25%); 10 y	0% contract renewal	SSP1 - 2.6	-2.98E-06	3.84E-11	10	Rent Only	0
2443	Rent:Buy experiment	377.3197343	1.63500692	1.198804842	3.65E-11	Rent Only ; 0% contract renewal; Constant contracted land area (25%); 10 y	0% contract renewal	SSP1 - 2.6	-2.97E-06	3.65E-11	10	Rent Only	0
2444	Rent:Buy experiment	377.2700353	1.634301877	1.198569838	3.47E-11	Rent Only ; 0% contract renewal; Constant contracted land area (25%); 10 y	0% contract renewal	SSP1 - 2.6	-2.95E-06	3.47E-11	10	Rent Only	0
2445	Rent:Buy experiment	377.2204792	1.63359877	1.19833443	3.30E-11	Rent Only ; 0% contract renewal; Constant contracted land area (25%); 10 y	0% contract renewal	SSP1 - 2.6	-2.94E-06	3.30E-11	10	Rent Only	0
2446	Rent:Buy experiment	377.1710656	1.632897593	1.198098622	3.14E-11	Rent Only ; 0% contract renewal; Constant contracted land area (25%); 10 y	0% contract renewal	SSP1 - 2.6	-2.93E-06	3.14E-11	10	Rent Only	0
2447	Rent:Buy experiment	377.1217941	1.63219834	1.197862419	2.99E-11	Rent Only ; 0% contract renewal; Constant contracted land area (25%); 10 y	0% contract renewal	SSP1 - 2.6	-2.92E-06	2.99E-11	10	Rent Only	0
2448	Rent:Buy experiment	377.0726642	1.631501006	1.197625827	2.84E-11	Rent Only ; 0% contract renewal; Constant contracted land area (25%); 10 y	0% contract renewal	SSP1 - 2.6	-2.90E-06	2.84E-11	10	Rent Only	0
2449	Rent:Buy experiment	377.0236756	1.630805586	1.197388852	2.70E-11	Rent Only ; 0% contract renewal; Constant contracted land area (25%); 10 y	0% contract renewal	SSP1 - 2.6	-2.89E-06	2.70E-11	10	Rent Only	0
2450	Rent:Buy experiment	376.9748277	1.630112075	1.197151498	2.57E-11	Rent Only ; 0% contract renewal; Constant contracted land area (25%); 10 y	0% contract renewal	SSP1 - 2.6	-2.88E-06	2.57E-11	10	Rent Only	0
2451	Rent:Buy experiment	376.9261202	1.629420466	1.196913772	2.45E-11	Rent Only ; 0% contract renewal; Constant contracted land area (25%); 10 y	0% contract renewal	SSP1 - 2.6	-2.87E-06	2.45E-11	10	Rent Only	0
2452	Rent:Buy experiment	376.8775526	1.628730756	1.196675678	2.33E-11	Rent Only ; 0% contract renewal; Constant contracted land area (25%); 10 y	0% contract renewal	SSP1 - 2.6	-2.85E-06	2.33E-11	10	Rent Only	0
2453	Rent:Buy experiment	376.8291245	1.628042938	1.196437221	2.21E-11	Rent Only ; 0% contract renewal; Constant contracted land area (25%); 10 y	0% contract renewal	SSP1 - 2.6	-2.84E-06	2.21E-11	10	Rent Only	0
2454	Rent:Buy experiment	376.7808355	1.627357008	1.196198408	2.10E-11	Rent Only ; 0% contract renewal; Constant contracted land area (25%); 10 y	0% contract renewal	SSP1 - 2.6	-2.83E-06	2.10E-11	10	Rent Only	0
2455	Rent:Buy experiment	376.7326852	1.62667296	1.195959242	2.00E-11	Rent Only ; 0% contract renewal; Constant contracted land area (25%); 10 y	0% contract renewal	SSP1 - 2.6	-2.82E-06	2.00E-11	10	Rent Only	0
2456	Rent:Buy experiment	376.6846731	1.625990788	1.195719729	1.90E-11	Rent Only ; 0% contract renewal; Constant contracted land area (25%); 10 y	0% contract renewal	SSP1 - 2.6	-2.80E-06	1.90E-11	10	Rent Only	0
2457	Rent:Buy experiment	376.6367988	1.625310489	1.195479875	1.81E-11	Rent Only ; 0% contract renewal; Constant contracted land area (25%); 10 y	0% contract renewal	SSP1 - 2.6	-2.79E-06	1.81E-11	10	Rent Only	0
2458	Rent:Buy experiment	376.5890619	1.624632055	1.195239684	1.72E-11	Rent Only ; 0% contract renewal; Constant contracted land area (25%); 10 y	0% contract renewal	SSP1 - 2.6	-2.78E-06	1.72E-11	10	Rent Only	0
2459	Rent:Buy experiment	376.541462	1.623955482	1.194999161	1.64E-11	Rent Only ; 0% contract renewal; Constant contracted land area (25%); 10 y	0% contract renewal	SSP1 - 2.6	-2.77E-06	1.64E-11	10	Rent Only	0
2460	Rent:Buy experiment	376.4939986	1.623280766	1.194758311	1.56E-11	Rent Only ; 0% contract renewal; Constant contracted land area (25%); 10 y	0% contract renewal	SSP1 - 2.6	-2.75E-06	1.56E-11	10	Rent Only	0
2461	Rent:Buy experiment	376.4466714	1.6226079	1.19451714	1.48E-11	Rent Only ; 0% contract renewal; Constant contracted land area (25%); 10 y	0% contract renewal	SSP1 - 2.6	-2.74E-06	1.48E-11	10	Rent Only	0
2462	Rent:Buy experiment	376.3994799	1.621936879	1.194275652	1.41E-11	Rent Only ; 0% contract renewal; Constant contracted land area (25%); 10 y	0% contract renewal	SSP1 - 2.6	-2.73E-06	1.41E-11	10	Rent Only	0
2463	Rent:Buy experiment	376.3524238	1.621267699	1.194033853	1.34E-11	Rent Only ; 0% contract renewal; Constant contracted land area (25%); 10 y	0% contract renewal	SSP1 - 2.6	-2.72E-06	1.34E-11	10	Rent Only	0
2464	Rent:Buy experiment	376.3055025	1.620600353	1.193791746	1.28E-11	Rent Only ; 0% contract renewal; Constant contracted land area (25%); 10 y	0% contract renewal	SSP1 - 2.6	-2.71E-06	1.28E-11	10	Rent Only	0
2465	Rent:Buy experiment	376.2587157	1.619934838	1.193549337	1.21E-11	Rent Only ; 0% contract renewal; Constant contracted land area (25%); 10 y	0% contract renewal	SSP1 - 2.6	-2.70E-06	1.21E-11	10	Rent Only	0
2466	Rent:Buy experiment	376.212063	1.619271147	1.193306631	1.15E-11	Rent Only ; 0% contract renewal; Constant contracted land area (25%); 10 y	0% contract renewal	SSP1 - 2.6	-2.68E-06	1.15E-11	10	Rent Only	0
2467	Rent:Buy experiment	376.165544	1.618609276	1.193063632	1.10E-11	Rent Only ; 0% contract renewal; Constant contracted land area (25%); 10 y	0% contract renewal	SSP1 - 2.6	-2.67E-06	1.10E-11	10	Rent Only	0
2468	Rent:Buy experiment	376.1191582	1.61794922	1.192820345	1.04E-11	Rent Only ; 0% contract renewal; Constant contracted land area (25%); 10 y	0% contract renewal	SSP1 - 2.6	-2.66E-06	1.04E-11	10	Rent Only	0
2469	Rent:Buy experiment	376.0729052	1.617290973	1.192576776	9.93E-12	Rent Only ; 0% contract renewal; Constant contracted land area (25%); 10 y	0% contract renewal	SSP1 - 2.6	-2.65E-06	9.93E-12	10	Rent Only	0
2470	Rent:Buy experiment	376.0267848	1.61663453	1.192332927	9.45E-12	Rent Only ; 0% contract renewal; Constant contracted land area (25%); 10 y	0% contract renewal	SSP1 - 2.6	-2.64E-06	9.45E-12	10	Rent Only	0
2471	Rent:Buy experiment	375.9807963	1.615979887	1.192088806	8.99E-12	Rent Only ; 0% contract renewal; Constant contracted land area (25%); 10 y	0% contract renewal	SSP1 - 2.6	-2.63E-06	8.99E-12	10	Rent Only	0
2472	Rent:Buy experiment	375.9349395	1.615327037	1.191844415	8.55E-12	Rent Only ; 0% contract renewal; Constant contracted land area (25%); 10 y	0% contract renewal	SSP1 - 2.6	-2.61E-06	8.55E-12	10	Rent Only	0
2473	Rent:Buy experiment	375.889214	1.614675977	1.191599759	8.13E-12	Rent Only ; 0% contract renewal; Constant contracted land area (25%); 10 y	0% contract renewal	SSP1 - 2.6	-2.60E-06	8.13E-12	10	Rent Only	0
2474	Rent:Buy experiment	375.8436192	1.6140267	1.191354844	7.73E-12	Rent Only ; 0% contract renewal; Constant contracted land area (25%); 10 y	0% contract renewal	SSP1 - 2.6	-2.59E-06	7.73E-12	10	Rent Only	0
2475	Rent:Buy experiment	375.7981549	1.613379203	1.191109673	7.35E-12	Rent Only ; 0% contract renewal; Constant contracted land area (25%); 10 y	0% contract renewal	SSP1 - 2.6	-2.58E-06	7.35E-12	10	Rent Only	0
2476	Rent:Buy experiment	375.7528207	1.61273348	1.190864252	7.00E-12	Rent Only ; 0% contract renewal; Constant contracted land area (25%); 10 y	0% contract renewal	SSP1 - 2.6	-2.57E-06	7.00E-12	10	Rent Only	0
2477	Rent:Buy experiment	375.707616	1.612089525	1.190618584	6.65E-12	Rent Only ; 0% contract renewal; Constant contracted land area (25%); 10 y	0% contract renewal	SSP1 - 2.6	-2.56E-06	6.65E-12	10	Rent Only	0
2478	Rent:Buy experiment	375.6625407	1.611447335	1.190372674	6.33E-12	Rent Only ; 0% contract renewal; Constant contracted land area (25%); 10 y	0% contract renewal	SSP1 - 2.6	-2.55E-06	6.33E-12	10	Rent Only	0
2479	Rent:Buy experiment	375.6175941	1.610806903	1.190126526	6.02E-12	Rent Only ; 0% contract renewal; Constant contracted land area (25%); 10 y	0% contract renewal	SSP1 - 2.6	-2.53E-06	6.02E-12	10	Rent Only	0
2480	Rent:Buy experiment	375.572776	1.610168225	1.189880146	5.73E-12	Rent Only ; 0% contract renewal; Constant contracted land area (25%); 10 y	0% contract renewal	SSP1 - 2.6	-2.52E-06	5.73E-12	10	Rent Only	0
2481	Rent:Buy experiment	375.528086	1.609531297	1.189633536	5.45E-12	Rent Only ; 0% contract renewal; Constant contracted land area (25%); 10 y	0% contract renewal	SSP1 - 2.6	-2.51E-06	5.45E-12	10	Rent Only	0
2482	Rent:Buy experiment	375.4835237	1.608896112	1.189386703	5.18E-12	Rent Only ; 0% contract renewal; Constant contracted land area (25%); 10 y	0% contract renewal	SSP1 - 2.6	-2.50E-06	5.18E-12	10	Rent Only	0
2483	Rent:Buy experiment	375.4390886	1.608262667	1.189139649	4.93E-12	Rent Only ; 0% contract renewal; Constant contracted land area (25%); 10 y	0% contract renewal	SSP1 - 2.6	-2.49E-06	4.93E-12	10	Rent Only	0
2484	Rent:Buy experiment	375.3947804	1.607630956	1.188892379	4.69E-12	Rent Only ; 0% contract renewal; Constant contracted land area (25%); 10 y	0% contract renewal	SSP1 - 2.6	-2.48E-06	4.69E-12	10	Rent Only	0
2485	Rent:Buy experiment	375.3505987	1.607000974	1.188644897	4.46E-12	Rent Only ; 0% contract renewal; Constant contracted land area (25%); 10 y	0% contract renewal	SSP1 - 2.6	-2.47E-06	4.46E-12	10	Rent Only	0
2486	Rent:Buy experiment	375.3065432	1.606372717	1.188397208	4.24E-12	Rent Only ; 0% contract renewal; Constant contracted land area (25%); 10 y	0% contract renewal	SSP1 - 2.6	-2.46E-06	4.24E-12	10	Rent Only	0
2487	Rent:Buy experiment	375.2626134	1.605746179	1.188149316	4.03E-12	Rent Only ; 0% contract renewal; Constant contracted land area (25%); 10 y	0% contract renewal	SSP1 - 2.6	-2.45E-06	4.03E-12	10	Rent Only	0
2488	Rent:Buy experiment	375.2188089	1.605121356	1.187901225	3.84E-12	Rent Only ; 0% contract renewal; Constant contracted land area (25%); 10 y	0% contract renewal	SSP1 - 2.6	-2.44E-06	3.84E-12	10	Rent Only	0
2489	Rent:Buy experiment	375.1751294	1.604498243	1.18765294	3.65E-12	Rent Only ; 0% contract renewal; Constant contracted land area (25%); 10 y	0% contract renewal	SSP1 - 2.6	-2.43E-06	3.65E-12	10	Rent Only	0
2490	Rent:Buy experiment	375.1315744	1.603876835	1.187404463	3.47E-12	Rent Only ; 0% contract renewal; Constant contracted land area (25%); 10 y	0% contract renewal	SSP1 - 2.6	-2.42E-06	3.47E-12	10	Rent Only	0
2491	Rent:Buy experiment	375.0881437	1.603257127	1.1871558	3.30E-12	Rent Only ; 0% contract renewal; Constant contracted land area (25%); 10 y	0% contract renewal	SSP1 - 2.6	-2.40E-06	3.30E-12	10	Rent Only	0
2492	Rent:Buy experiment	375.0448368	1.602639114	1.186906954	3.14E-12	Rent Only ; 0% contract renewal; Constant contracted land area (25%); 10 y	0% contract renewal	SSP1 - 2.6	-2.39E-06	3.14E-12	10	Rent Only	0
2493	Rent:Buy experiment	375.0016533	1.602022792	1.18665793	2.99E-12	Rent Only ; 0% contract renewal; Constant contracted land area (25%); 10 y	0% contract renewal	SSP1 - 2.6	-2.38E-06	2.99E-12	10	Rent Only	0
2494	Rent:Buy experiment	374.9585929	1.601408156	1.186408731	2.84E-12	Rent Only ; 0% contract renewal; Constant contracted land area (25%); 10 y	0% contract renewal	SSP1 - 2.6	-2.37E-06	2.84E-12	10	Rent Only	0
2495	Rent:Buy experiment	374.9156552	1.6007952	1.186159361	2.70E-12	Rent Only ; 0% contract renewal; Constant contracted land area (25%); 10 y	0% contract renewal	SSP1 - 2.6	-2.36E-06	2.70E-12	10	Rent Only	0
2496	Rent:Buy experiment	374.8728399	1.600183922	1.185909825	2.57E-12	Rent Only ; 0% contract renewal; Constant contracted land area (25%); 10 y	0% contract renewal	SSP1 - 2.6	-2.35E-06	2.57E-12	10	Rent Only	0
2497	Rent:Buy experiment	374.8301464	1.599574314	1.185660127	2.44E-12	Rent Only ; 0% contract renewal; Constant contracted land area (25%); 10 y	0% contract renewal	SSP1 - 2.6	-2.34E-06	2.44E-12	10	Rent Only	0
2498	Rent:Buy experiment	374.7875746	1.598966374	1.185410269	2.33E-12	Rent Only ; 0% contract renewal; Constant contracted land area (25%); 10 y	0% contract renewal	SSP1 - 2.6	-2.33E-06	2.33E-12	10	Rent Only	0
2499	Rent:Buy experiment	374.7451239	1.598360095	1.185160257	2.21E-12	Rent Only ; 0% contract renewal; Constant contracted land area (25%); 10 y	0% contract renewal	SSP1 - 2.6	-2.32E-06	2.21E-12	10	Rent Only	0
2500	Rent:Buy experiment	374.7027941	1.597755474	1.184910093	2.10E-12	Rent Only ; 0% contract renewal; Constant contracted land area (25%); 10 y	0% contract renewal	SSP1 - 2.6	-2.31E-06	2.10E-12	10	Rent Only	0
2020	Rent:Buy experiment	419.3061459	2.199729836	0.991556996	10.86221771	Rent Only ; 25% contract renewal; Constant contracted land area (25%); 10 y	25% contract renewal	SSP1 - 2.6	0	0	10	Rent Only	0.25
2021	Rent:Buy experiment	421.7603487	2.230966152	1.007342674	10.72387239	Rent Only ; 25% contract renewal; Constant contracted land area (25%); 10 y	25% contract renewal	SSP1 - 2.6	0	0	10	Rent Only	0.25
2022	Rent:Buy experiment	424.149961	2.261206217	1.022981348	10.58552708	Rent Only ; 25% contract renewal; Constant contracted land area (25%); 10 y	25% contract renewal	SSP1 - 2.6	0	0	10	Rent Only	0.25
2023	Rent:Buy experiment	426.4811658	2.290543419	1.038429718	10.44718176	Rent Only ; 25% contract renewal; Constant contracted land area (25%); 10 y	25% contract renewal	SSP1 - 2.6	0	0	10	Rent Only	0.25
2024	Rent:Buy experiment	428.7581273	2.319043593	1.053659524	10.30883645	Rent Only ; 25% contract renewal; Constant contracted land area (25%); 10 y	25% contract renewal	SSP1 - 2.6	0	0	10	Rent Only	0.25
2025	Rent:Buy experiment	430.9837394	2.346755143	1.068652733	10.17049113	Rent Only ; 25% contract renewal; Constant contracted land area (25%); 10 y	25% contract renewal	SSP1 - 2.6	0	0	10	Rent Only	0.25
2026	Rent:Buy experiment	433.1569566	2.373676566	1.083394823	10.02548886	Rent Only ; 25% contract renewal; Constant contracted land area (25%); 10 y	25% contract renewal	SSP1 - 2.6	-3.50E-06	-0.006656953	10	Rent Only	0.25
2027	Rent:Buy experiment	435.2829393	2.399882478	1.097880915	9.887468654	Rent Only ; 25% contract renewal; Constant contracted land area (25%); 10 y	25% contract renewal	SSP1 - 2.6	-9.17E-06	-0.006331846	10	Rent Only	0.25
2028	Rent:Buy experiment	437.362741	2.425395579	1.112109007	9.749432568	Rent Only ; 25% contract renewal; Constant contracted land area (25%); 10 y	25% contract renewal	SSP1 - 2.6	-1.62E-05	-0.006022616	10	Rent Only	0.25
2029	Rent:Buy experiment	439.397232	2.450235733	1.126079107	9.611381381	Rent Only ; 25% contract renewal; Constant contracted land area (25%); 10 y	25% contract renewal	SSP1 - 2.6	-2.39E-05	-0.005728489	10	Rent Only	0.25
2030	Rent:Buy experiment	441.3871372	2.474420504	1.139792589	9.473315828	Rent Only ; 25% contract renewal; Constant contracted land area (25%); 10 y	25% contract renewal	SSP1 - 2.6	-3.19E-05	-0.005448726	10	Rent Only	0.25
2031	Rent:Buy experiment	443.2926222	2.49747728	1.153207545	9.249121252	Rent Only ; 25% contract renewal; Constant contracted land area (25%); 10 y	25% contract renewal	SSP1 - 2.6	-4.01E-05	-0.005182626	10	Rent Only	0.25
2032	Rent:Buy experiment	445.1182223	2.519474654	1.166296993	9.02491368	Rent Only ; 25% contract renewal; Constant contracted land area (25%); 10 y	25% contract renewal	SSP1 - 2.6	-4.81E-05	-0.004929521	10	Rent Only	0.25
2033	Rent:Buy experiment	446.8669862	2.540461758	1.179043914	8.800693746	Rent Only ; 25% contract renewal; Constant contracted land area (25%); 10 y	25% contract renewal	SSP1 - 2.6	-5.59E-05	-0.004688777	10	Rent Only	0.25
2034	Rent:Buy experiment	448.5411202	2.560476415	1.191438082	8.576462056	Rent Only ; 25% contract renewal; Constant contracted land area (25%); 10 y	25% contract renewal	SSP1 - 2.6	-6.35E-05	-0.004459791	10	Rent Only	0.25
2035	Rent:Buy experiment	450.1422638	2.579548689	1.203473909	8.352219183	Rent Only ; 25% contract renewal; Constant contracted land area (25%); 10 y	25% contract renewal	SSP1 - 2.6	-7.07E-05	-0.004241987	10	Rent Only	0.25
2036	Rent:Buy experiment	451.6716694	2.597703202	1.215148953	8.127965672	Rent Only ; 25% contract renewal; Constant contracted land area (25%); 10 y	25% contract renewal	SSP1 - 2.6	-7.76E-05	-0.00403482	10	Rent Only	0.25
2037	Rent:Buy experiment	453.1303214	2.614960665	1.226462897	7.903702044	Rent Only ; 25% contract renewal; Constant contracted land area (25%); 10 y	25% contract renewal	SSP1 - 2.6	-8.41E-05	-0.003837771	10	Rent Only	0.25
2038	Rent:Buy experiment	454.5190147	2.631338898	1.23741683	7.679428793	Rent Only ; 25% contract renewal; Constant contracted land area (25%); 10 y	25% contract renewal	SSP1 - 2.6	-9.02E-05	-0.003650345	10	Rent Only	0.25
2039	Rent:Buy experiment	455.8384089	2.646853526	1.248012753	7.455146389	Rent Only ; 25% contract renewal; Constant contracted land area (25%); 10 y	25% contract renewal	SSP1 - 2.6	-9.61E-05	-0.003472073	10	Rent Only	0.25
2040	Rent:Buy experiment	457.0890637	2.661518453	1.258253233	7.230855278	Rent Only ; 25% contract renewal; Constant contracted land area (25%); 10 y	25% contract renewal	SSP1 - 2.6	-0.000101542	-0.003302507	10	Rent Only	0.25
2041	Rent:Buy experiment	458.2673575	2.675298225	1.268136812	6.997812338	Rent Only ; 25% contract renewal; Constant contracted land area (25%); 10 y	25% contract renewal	SSP1 - 2.6	-0.000106707	-0.003141222	10	Rent Only	0.25
2042	Rent:Buy experiment	459.3740805	2.68820877	1.277663527	6.764761522	Rent Only ; 25% contract renewal; Constant contracted land area (25%); 10 y	25% contract renewal	SSP1 - 2.6	-0.000111567	-0.002987813	10	Rent Only	0.25
2043	Rent:Buy experiment	460.4098642	2.700263622	1.28683437	6.531703213	Rent Only ; 25% contract renewal; Constant contracted land area (25%); 10 y	25% contract renewal	SSP1 - 2.6	-0.000116138	-0.002841897	10	Rent Only	0.25
2044	Rent:Buy experiment	461.3752384	2.711474628	1.295650938	6.298637778	Rent Only ; 25% contract renewal; Constant contracted land area (25%); 10 y	25% contract renewal	SSP1 - 2.6	-0.000120436	-0.002703107	10	Rent Only	0.25
2045	Rent:Buy experiment	462.2706586	2.721852301	1.304115181	6.065565565	Rent Only ; 25% contract renewal; Constant contracted land area (25%); 10 y	25% contract renewal	SSP1 - 2.6	-0.000124477	-0.002571095	10	Rent Only	0.25
2046	Rent:Buy experiment	463.0965249	2.731406058	1.312229235	5.832486905	Rent Only ; 25% contract renewal; Constant contracted land area (25%); 10 y	25% contract renewal	SSP1 - 2.6	-0.000128276	-0.00244553	10	Rent Only	0.25
2047	Rent:Buy experiment	463.8531955	2.740144404	1.319995301	5.599402113	Rent Only ; 25% contract renewal; Constant contracted land area (25%); 10 y	25% contract renewal	SSP1 - 2.6	-0.00013185	-0.002326097	10	Rent Only	0.25
2048	Rent:Buy experiment	464.5409969	2.748075061	1.327415562	5.366311488	Rent Only ; 25% contract renewal; Constant contracted land area (25%); 10 y	25% contract renewal	SSP1 - 2.6	-0.000135212	-0.002212497	10	Rent Only	0.25
2049	Rent:Buy experiment	465.1602307	2.755205065	1.334492131	5.133215315	Rent Only ; 25% contract renewal; Constant contracted land area (25%); 10 y	25% contract renewal	SSP1 - 2.6	-0.000138376	-0.002104445	10	Rent Only	0.25
2050	Rent:Buy experiment	465.7111795	2.761540845	1.341227014	4.900113865	Rent Only ; 25% contract renewal; Constant contracted land area (25%); 10 y	25% contract renewal	SSP1 - 2.6	-0.000141354	-0.00200167	10	Rent Only	0.25
2051	Rent:Buy experiment	466.2083404	2.767251646	1.347636869	4.697300735	Rent Only ; 25% contract renewal; Constant contracted land area (25%); 10 y	25% contract renewal	SSP1 - 2.6	-0.00014416	-0.001903914	10	Rent Only	0.25
2052	Rent:Buy experiment	466.6508296	2.772329322	1.353733835	4.494482831	Rent Only ; 25% contract renewal; Constant contracted land area (25%); 10 y	25% contract renewal	SSP1 - 2.6	-0.000146802	-0.001810932	10	Rent Only	0.25
2053	Rent:Buy experiment	467.0380772	2.776769139	1.359526812	4.291660385	Rent Only ; 25% contract renewal; Constant contracted land area (25%); 10 y	25% contract renewal	SSP1 - 2.6	-0.000149292	-0.001722492	10	Rent Only	0.25
2054	Rent:Buy experiment	467.3697036	2.78056833	1.365022342	4.088833621	Rent Only ; 25% contract renewal; Constant contracted land area (25%); 10 y	25% contract renewal	SSP1 - 2.6	-0.00015164	-0.00163837	10	Rent Only	0.25
2055	Rent:Buy experiment	467.6454665	2.783725482	1.370225243	3.886002748	Rent Only ; 25% contract renewal; Constant contracted land area (25%); 10 y	25% contract renewal	SSP1 - 2.6	-0.000153855	-0.001558357	10	Rent Only	0.25
2056	Rent:Buy experiment	467.8652234	2.786240102	1.375139062	3.683167967	Rent Only ; 25% contract renewal; Constant contracted land area (25%); 10 y	25% contract renewal	SSP1 - 2.6	-0.000155946	-0.001482251	10	Rent Only	0.25
2057	Rent:Buy experiment	468.0289048	2.788112297	1.379766408	3.48032947	Rent Only ; 25% contract renewal; Constant contracted land area (25%); 10 y	25% contract renewal	SSP1 - 2.6	-0.000157922	-0.001409862	10	Rent Only	0.25
2058	Rent:Buy experiment	468.1364951	2.789342563	1.384109192	3.277487438	Rent Only ; 25% contract renewal; Constant contracted land area (25%); 10 y	25% contract renewal	SSP1 - 2.6	-0.000159789	-0.001341008	10	Rent Only	0.25
2059	Rent:Buy experiment	468.1880188	2.789931622	1.388168794	3.074642043	Rent Only ; 25% contract renewal; Constant contracted land area (25%); 10 y	25% contract renewal	SSP1 - 2.6	-0.000161557	-0.001275517	10	Rent Only	0.25
2060	Rent:Buy experiment	468.1835303	2.789880309	1.391946196	2.871793449	Rent Only ; 25% contract renewal; Constant contracted land area (25%); 10 y	25% contract renewal	SSP1 - 2.6	-0.00016323	-0.001213225	10	Rent Only	0.25
2061	Rent:Buy experiment	468.1408472	2.789392322	1.395460427	2.706707686	Rent Only ; 25% contract renewal; Constant contracted land area (25%); 10 y	25% contract renewal	SSP1 - 2.6	-0.000164816	-0.001153974	10	Rent Only	0.25
2062	Rent:Buy experiment	468.0587419	2.788453504	1.398724998	2.541619029	Rent Only ; 25% contract renewal; Constant contracted land area (25%); 10 y	25% contract renewal	SSP1 - 2.6	-0.000166318	-0.001097617	10	Rent Only	0.25
2063	Rent:Buy experiment	467.9363397	2.787053614	1.401749448	2.37652762	Rent Only ; 25% contract renewal; Constant contracted land area (25%); 10 y	25% contract renewal	SSP1 - 2.6	-0.000167742	-0.001044013	10	Rent Only	0.25
2064	Rent:Buy experiment	467.772995	2.7851849	1.40454043	2.211433592	Rent Only ; 25% contract renewal; Constant contracted land area (25%); 10 y	25% contract renewal	SSP1 - 2.6	-0.000169093	-0.000993026	10	Rent Only	0.25
2065	Rent:Buy experiment	467.5682341	2.782841452	1.407102493	2.046337075	Rent Only ; 25% contract renewal; Constant contracted land area (25%); 10 y	25% contract renewal	SSP1 - 2.6	-0.000170375	-0.00094453	10	Rent Only	0.25
2066	Rent:Buy experiment	467.3217133	2.780018708	1.409438664	1.88123819	Rent Only ; 25% contract renewal; Constant contracted land area (25%); 10 y	25% contract renewal	SSP1 - 2.6	-0.000171594	-0.000898402	10	Rent Only	0.25
2067	Rent:Buy experiment	467.0331876	2.776713102	1.411550868	1.716137051	Rent Only ; 25% contract renewal; Constant contracted land area (25%); 10 y	25% contract renewal	SSP1 - 2.6	-0.000172754	-0.000854526	10	Rent Only	0.25
2068	Rent:Buy experiment	466.7024878	2.772921799	1.413440224	1.55103377	Rent Only ; 25% contract renewal; Constant contracted land area (25%); 10 y	25% contract renewal	SSP1 - 2.6	-0.000173858	-0.000812793	10	Rent Only	0.25
2069	Rent:Buy experiment	466.3295027	2.768642493	1.415107278	1.385928451	Rent Only ; 25% contract renewal; Constant contracted land area (25%); 10 y	25% contract renewal	SSP1 - 2.6	-0.00017491	-0.000773099	10	Rent Only	0.25
2070	Rent:Buy experiment	465.914167	2.763873262	1.416552152	1.220821193	Rent Only ; 25% contract renewal; Constant contracted land area (25%); 10 y	25% contract renewal	SSP1 - 2.6	-0.000175915	-0.000735343	10	Rent Only	0.25
2071	Rent:Buy experiment	465.4345347	2.758360432	1.417751856	1.009055077	Rent Only ; 25% contract renewal; Constant contracted land area (25%); 10 y	25% contract renewal	SSP1 - 2.6	-0.000176876	-0.000699431	10	Rent Only	0.25
2072	Rent:Buy experiment	464.8921595	2.752119596	1.418689583	0.797287206	Rent Only ; 25% contract renewal; Constant contracted land area (25%); 10 y	25% contract renewal	SSP1 - 2.6	-0.000177799	-0.000665273	10	Rent Only	0.25
2073	Rent:Buy experiment	464.2882561	2.745162212	1.419353006	0.585517667	Rent Only ; 25% contract renewal; Constant contracted land area (25%); 10 y	25% contract renewal	SSP1 - 2.6	-0.000178687	-0.000632783	10	Rent Only	0.25
2074	Rent:Buy experiment	463.6238135	2.737496912	1.419733057	0.373746542	Rent Only ; 25% contract renewal; Constant contracted land area (25%); 10 y	25% contract renewal	SSP1 - 2.6	-0.000179542	-0.000601879	10	Rent Only	0.25
2075	Rent:Buy experiment	462.8996509	2.729130135	1.419823023	0.161973907	Rent Only ; 25% contract renewal; Constant contracted land area (25%); 10 y	25% contract renewal	SSP1 - 2.6	-0.000180368	-0.000572485	10	Rent Only	0.25
2076	Rent:Buy experiment	462.1188046	2.720093771	1.419620345	-0.044807449	Rent Only ; 25% contract renewal; Constant contracted land area (25%); 10 y	25% contract renewal	SSP1 - 2.6	-0.000178708	0.004448188	10	Rent Only	0.25
2077	Rent:Buy experiment	461.2792462	2.71036091	1.419120408	-0.256826714	Rent Only ; 25% contract renewal; Constant contracted land area (25%); 10 y	25% contract renewal	SSP1 - 2.6	-0.000175371	0.004230951	10	Rent Only	0.25
2078	Rent:Buy experiment	460.3815475	2.699934422	1.41831967	-0.46883537	Rent Only ; 25% contract renewal; Constant contracted land area (25%); 10 y	25% contract renewal	SSP1 - 2.6	-0.000170943	0.004024323	10	Rent Only	0.25
2079	Rent:Buy experiment	459.4262134	2.688816162	1.417215345	-0.680833936	Rent Only ; 25% contract renewal; Constant contracted land area (25%); 10 y	25% contract renewal	SSP1 - 2.6	-0.000165844	0.003827787	10	Rent Only	0.25
2080	Rent:Buy experiment	458.4137019	2.677007203	1.415805167	-0.892822903	Rent Only ; 25% contract renewal; Constant contracted land area (25%); 10 y	25% contract renewal	SSP1 - 2.6	-0.000160376	0.003640848	10	Rent Only	0.25
2081	Rent:Buy experiment	457.3785497	2.664907188	1.414123352	-1.032179711	Rent Only ; 25% contract renewal; Constant contracted land area (25%); 10 y	25% contract renewal	SSP1 - 2.6	-0.000154749	0.00346304	10	Rent Only	0.25
2082	Rent:Buy experiment	456.3188102	2.652491369	1.412194411	-1.171527836	Rent Only ; 25% contract renewal; Constant contracted land area (25%); 10 y	25% contract renewal	SSP1 - 2.6	-0.000149112	0.003293915	10	Rent Only	0.25
2083	Rent:Buy experiment	455.2330143	2.639740332	1.410035725	-1.310867701	Rent Only ; 25% contract renewal; Constant contracted land area (25%); 10 y	25% contract renewal	SSP1 - 2.6	-0.000143566	0.003133049	10	Rent Only	0.25
2084	Rent:Buy experiment	454.1200348	2.626638462	1.407659424	-1.450199709	Rent Only ; 25% contract renewal; Constant contracted land area (25%); 10 y	25% contract renewal	SSP1 - 2.6	-0.000138178	0.00298004	10	Rent Only	0.25
2085	Rent:Buy experiment	452.9790113	2.613173084	1.40507379	-1.589524246	Rent Only ; 25% contract renewal; Constant contracted land area (25%); 10 y	25% contract renewal	SSP1 - 2.6	-0.000132992	0.002834503	10	Rent Only	0.25
2086	Rent:Buy experiment	451.8098782	2.599340753	1.402284916	-1.727593496	Rent Only ; 25% contract renewal; Constant contracted land area (25%); 10 y	25% contract renewal	SSP1 - 2.6	-0.000127403	0.003944253	10	Rent Only	0.25
2087	Rent:Buy experiment	450.6114927	2.58512513	1.399296017	-1.866965122	Rent Only ; 25% contract renewal; Constant contracted land area (25%); 10 y	25% contract renewal	SSP1 - 2.6	-0.000121631	0.003751627	10	Rent Only	0.25
2088	Rent:Buy experiment	449.3835071	2.570519111	1.396108884	-2.00632734	Rent Only ; 25% contract renewal; Constant contracted land area (25%); 10 y	25% contract renewal	SSP1 - 2.6	-0.000115827	0.003568408	10	Rent Only	0.25
2089	Rent:Buy experiment	448.1256738	2.555516635	1.39272428	-2.14568061	Rent Only ; 25% contract renewal; Constant contracted land area (25%); 10 y	25% contract renewal	SSP1 - 2.6	-0.000110098	0.003394137	10	Rent Only	0.25
2090	Rent:Buy experiment	446.8378248	2.540112463	1.389142243	-2.28502537	Rent Only ; 25% contract renewal; Constant contracted land area (25%); 10 y	25% contract renewal	SSP1 - 2.6	-0.000104516	0.003228377	10	Rent Only	0.25
2091	Rent:Buy experiment	445.5822512	2.525051541	1.385430136	-2.291530604	Rent Only ; 25% contract renewal; Constant contracted land area (25%); 10 y	25% contract renewal	SSP1 - 2.6	-9.91E-05	0.003070712	10	Rent Only	0.25
2092	Rent:Buy experiment	444.3546513	2.510285082	1.381636457	-2.298028138	Rent Only ; 25% contract renewal; Constant contracted land area (25%); 10 y	25% contract renewal	SSP1 - 2.6	-9.40E-05	0.002920747	10	Rent Only	0.25
2093	Rent:Buy experiment	443.1515905	2.495774164	1.377795793	-2.304518348	Rent Only ; 25% contract renewal; Constant contracted land area (25%); 10 y	25% contract renewal	SSP1 - 2.6	-8.90E-05	0.002778106	10	Rent Only	0.25
2094	Rent:Buy experiment	441.9702993	2.481487443	1.373932512	-2.311001591	Rent Only ; 25% contract renewal; Constant contracted land area (25%); 10 y	25% contract renewal	SSP1 - 2.6	-8.43E-05	0.002642432	10	Rent Only	0.25
2095	Rent:Buy experiment	440.8085324	2.467399558	1.370063501	-2.317478209	Rent Only ; 25% contract renewal; Constant contracted land area (25%); 10 y	25% contract renewal	SSP1 - 2.6	-7.99E-05	0.002513383	10	Rent Only	0.25
2096	Rent:Buy experiment	439.6646045	2.453491668	1.36620037	-2.32363648	Rent Only ; 25% contract renewal; Constant contracted land area (25%); 10 y	25% contract renewal	SSP1 - 2.6	-7.55E-05	0.002702681	10	Rent Only	0.25
2097	Rent:Buy experiment	438.5368472	2.439744915	1.362350588	-2.33011604	Rent Only ; 25% contract renewal; Constant contracted land area (25%); 10 y	25% contract renewal	SSP1 - 2.6	-7.13E-05	0.00257069	10	Rent Only	0.25
2098	Rent:Buy experiment	437.4240184	2.426145433	1.358518822	-2.336589154	Rent Only ; 25% contract renewal; Constant contracted land area (25%); 10 y	25% contract renewal	SSP1 - 2.6	-6.72E-05	0.002445144	10	Rent Only	0.25
2099	Rent:Buy experiment	436.3250808	2.412681717	1.354707755	-2.343056137	Rent Only ; 25% contract renewal; Constant contracted land area (25%); 10 y	25% contract renewal	SSP1 - 2.6	-6.33E-05	0.002325731	10	Rent Only	0.25
2100	Rent:Buy experiment	435.2391609	2.399344137	1.350918683	-2.349517288	Rent Only ; 25% contract renewal; Constant contracted land area (25%); 10 y	25% contract renewal	SSP1 - 2.6	-5.95E-05	0.002212148	10	Rent Only	0.25
2101	Rent:Buy experiment	434.1759295	2.386252942	1.347163564	-2.333802819	Rent Only ; 25% contract renewal; Constant contracted land area (25%); 10 y	25% contract renewal	SSP1 - 2.6	-5.60E-05	0.002104113	10	Rent Only	0.25
2102	Rent:Buy experiment	433.134033	2.373393299	1.34345052	-2.318083075	Rent Only ; 25% contract renewal; Constant contracted land area (25%); 10 y	25% contract renewal	SSP1 - 2.6	-5.26E-05	0.002001355	10	Rent Only	0.25
2103	Rent:Buy experiment	432.1123359	2.360752893	1.339784894	-2.302358311	Rent Only ; 25% contract renewal; Constant contracted land area (25%); 10 y	25% contract renewal	SSP1 - 2.6	-4.95E-05	0.001903614	10	Rent Only	0.25
2104	Rent:Buy experiment	431.1098771	2.34832142	1.336170023	-2.286628775	Rent Only ; 25% contract renewal; Constant contracted land area (25%); 10 y	25% contract renewal	SSP1 - 2.6	-4.65E-05	0.001810647	10	Rent Only	0.25
2105	Rent:Buy experiment	430.1258343	2.336090178	1.33260782	-2.270894698	Rent Only ; 25% contract renewal; Constant contracted land area (25%); 10 y	25% contract renewal	SSP1 - 2.6	-4.36E-05	0.00172222	10	Rent Only	0.25
2106	Rent:Buy experiment	429.1595333	2.324052197	1.329099231	-2.255078291	Rent Only ; 25% contract renewal; Constant contracted land area (25%); 10 y	25% contract renewal	SSP1 - 2.6	-4.09E-05	0.001716123	10	Rent Only	0.25
2107	Rent:Buy experiment	428.2103109	2.312200559	1.325644451	-2.239339598	Rent Only ; 25% contract renewal; Constant contracted land area (25%); 10 y	25% contract renewal	SSP1 - 2.6	-3.84E-05	0.001632312	10	Rent Only	0.25
2108	Rent:Buy experiment	427.2776177	2.30052968	1.322243202	-2.223596812	Rent Only ; 25% contract renewal; Constant contracted land area (25%); 10 y	25% contract renewal	SSP1 - 2.6	-3.59E-05	0.001552595	10	Rent Only	0.25
2109	Rent:Buy experiment	426.3609617	2.289034628	1.318894892	-2.207850132	Rent Only ; 25% contract renewal; Constant contracted land area (25%); 10 y	25% contract renewal	SSP1 - 2.6	-3.36E-05	0.001476771	10	Rent Only	0.25
2110	Rent:Buy experiment	425.4598982	2.277710996	1.315598734	-2.19209975	Rent Only ; 25% contract renewal; Constant contracted land area (25%); 10 y	25% contract renewal	SSP1 - 2.6	-3.15E-05	0.001404649	10	Rent Only	0.25
2111	Rent:Buy experiment	424.5740203	2.266554798	1.312353816	-2.176345845	Rent Only ; 25% contract renewal; Constant contracted land area (25%); 10 y	25% contract renewal	SSP1 - 2.6	-2.94E-05	0.00133605	10	Rent Only	0.25
2112	Rent:Buy experiment	423.702953	2.255562395	1.309159167	-2.16058859	Rent Only ; 25% contract renewal; Constant contracted land area (25%); 10 y	25% contract renewal	SSP1 - 2.6	-2.75E-05	0.001270801	10	Rent Only	0.25
2113	Rent:Buy experiment	422.8463472	2.244730429	1.306013787	-2.144828149	Rent Only ; 25% contract renewal; Constant contracted land area (25%); 10 y	25% contract renewal	SSP1 - 2.6	-2.57E-05	0.001208739	10	Rent Only	0.25
2114	Rent:Buy experiment	422.0038758	2.234055768	1.302916676	-2.129064677	Rent Only ; 25% contract renewal; Constant contracted land area (25%); 10 y	25% contract renewal	SSP1 - 2.6	-2.40E-05	0.001149708	10	Rent Only	0.25
2115	Rent:Buy experiment	421.1752297	2.223535476	1.29986685	-2.113298321	Rent Only ; 25% contract renewal; Constant contracted land area (25%); 10 y	25% contract renewal	SSP1 - 2.6	-2.24E-05	0.001093559	10	Rent Only	0.25
2116	Rent:Buy experiment	420.3601251	2.213166889	1.29686336	-2.097509721	Rent Only ; 25% contract renewal; Constant contracted land area (25%); 10 y	25% contract renewal	SSP1 - 2.6	-2.10E-05	0.001059656	10	Rent Only	0.25
2117	Rent:Buy experiment	419.558272	2.202947233	1.293905276	-2.081738968	Rent Only ; 25% contract renewal; Constant contracted land area (25%); 10 y	25% contract renewal	SSP1 - 2.6	-1.96E-05	0.001007905	10	Rent Only	0.25
2118	Rent:Buy experiment	418.7694028	2.192873979	1.2909917	-2.065965687	Rent Only ; 25% contract renewal; Constant contracted land area (25%); 10 y	25% contract renewal	SSP1 - 2.6	-1.82E-05	0.000958682	10	Rent Only	0.25
2119	Rent:Buy experiment	417.9932601	2.182944696	1.288121769	-2.050190003	Rent Only ; 25% contract renewal; Constant contracted land area (25%); 10 y	25% contract renewal	SSP1 - 2.6	-1.70E-05	0.000911863	10	Rent Only	0.25
2120	Rent:Buy experiment	417.2295958	2.173157041	1.285294657	-2.034412032	Rent Only ; 25% contract renewal; Constant contracted land area (25%); 10 y	25% contract renewal	SSP1 - 2.6	-1.59E-05	0.00086733	10	Rent Only	0.25
2121	Rent:Buy experiment	416.4781703	2.163508744	1.282509568	-2.018631886	Rent Only ; 25% contract renewal; Constant contracted land area (25%); 10 y	25% contract renewal	SSP1 - 2.6	-1.48E-05	0.000824972	10	Rent Only	0.25
2122	Rent:Buy experiment	415.7387515	2.153997605	1.279765738	-2.002849672	Rent Only ; 25% contract renewal; Constant contracted land area (25%); 10 y	25% contract renewal	SSP1 - 2.6	-1.38E-05	0.000784683	10	Rent Only	0.25
2123	Rent:Buy experiment	415.0111143	2.144621485	1.277062431	-1.98706549	Rent Only ; 25% contract renewal; Constant contracted land area (25%); 10 y	25% contract renewal	SSP1 - 2.6	-1.29E-05	0.000746361	10	Rent Only	0.25
2124	Rent:Buy experiment	414.2950402	2.135378301	1.274398939	-1.971279436	Rent Only ; 25% contract renewal; Constant contracted land area (25%); 10 y	25% contract renewal	SSP1 - 2.6	-1.20E-05	0.000709911	10	Rent Only	0.25
2125	Rent:Buy experiment	413.5903168	2.126266021	1.271774579	-1.955491602	Rent Only ; 25% contract renewal; Constant contracted land area (25%); 10 y	25% contract renewal	SSP1 - 2.6	-1.12E-05	0.000675241	10	Rent Only	0.25
2126	Rent:Buy experiment	412.8967398	2.117282694	1.269188692	-1.9396972	Rent Only ; 25% contract renewal; Constant contracted land area (25%); 10 y	25% contract renewal	SSP1 - 2.6	-1.05E-05	0.00064714	10	Rent Only	0.25
2127	Rent:Buy experiment	412.2141053	2.108426351	1.266640639	-1.9239063	Rent Only ; 25% contract renewal; Constant contracted land area (25%); 10 y	25% contract renewal	SSP1 - 2.6	-9.80E-06	0.000615535	10	Rent Only	0.25
2128	Rent:Buy experiment	411.5422176	2.099695101	1.2641298	-1.908113858	Rent Only ; 25% contract renewal; Constant contracted land area (25%); 10 y	25% contract renewal	SSP1 - 2.6	-9.17E-06	0.000585474	10	Rent Only	0.25
2129	Rent:Buy experiment	410.8808858	2.091087092	1.261655574	-1.892319947	Rent Only ; 25% contract renewal; Constant contracted land area (25%); 10 y	25% contract renewal	SSP1 - 2.6	-8.59E-06	0.000556881	10	Rent Only	0.25
2130	Rent:Buy experiment	410.2299237	2.082600517	1.259217378	-1.87652464	Rent Only ; 25% contract renewal; Constant contracted land area (25%); 10 y	25% contract renewal	SSP1 - 2.6	-8.05E-06	0.000529685	10	Rent Only	0.25
2131	Rent:Buy experiment	409.5891499	2.074233603	1.256814646	-1.860728004	Rent Only ; 25% contract renewal; Constant contracted land area (25%); 10 y	25% contract renewal	SSP1 - 2.6	-7.56E-06	0.000503816	10	Rent Only	0.25
2132	Rent:Buy experiment	408.9583874	2.065984619	1.254446827	-1.844930105	Rent Only ; 25% contract renewal; Constant contracted land area (25%); 10 y	25% contract renewal	SSP1 - 2.6	-7.11E-06	0.000479211	10	Rent Only	0.25
2133	Rent:Buy experiment	408.3374636	2.057851867	1.252113385	-1.829131005	Rent Only ; 25% contract renewal; Constant contracted land area (25%); 10 y	25% contract renewal	SSP1 - 2.6	-6.70E-06	0.000455808	10	Rent Only	0.25
2134	Rent:Buy experiment	407.72621	2.049833686	1.249813799	-1.813330762	Rent Only ; 25% contract renewal; Constant contracted land area (25%); 10 y	25% contract renewal	SSP1 - 2.6	-6.33E-06	0.000433548	10	Rent Only	0.25
2135	Rent:Buy experiment	407.1244625	2.04192845	1.247547559	-1.797529431	Rent Only ; 25% contract renewal; Constant contracted land area (25%); 10 y	25% contract renewal	SSP1 - 2.6	-5.99E-06	0.000412375	10	Rent Only	0.25
2136	Rent:Buy experiment	406.5320611	2.034134575	1.245314173	-1.781725848	Rent Only ; 25% contract renewal; Constant contracted land area (25%); 10 y	25% contract renewal	SSP1 - 2.6	-5.69E-06	0.000393454	10	Rent Only	0.25
2137	Rent:Buy experiment	405.948849	2.026450494	1.243113157	-1.765922559	Rent Only ; 25% contract renewal; Constant contracted land area (25%); 10 y	25% contract renewal	SSP1 - 2.6	-5.41E-06	0.000374239	10	Rent Only	0.25
2138	Rent:Buy experiment	405.3746733	2.018874681	1.24094404	-1.750118332	Rent Only ; 25% contract renewal; Constant contracted land area (25%); 10 y	25% contract renewal	SSP1 - 2.6	-5.17E-06	0.000355962	10	Rent Only	0.25
2139	Rent:Buy experiment	404.8093852	2.011405643	1.238806365	-1.734313213	Rent Only ; 25% contract renewal; Constant contracted land area (25%); 10 y	25% contract renewal	SSP1 - 2.6	-4.95E-06	0.000338578	10	Rent Only	0.25
2140	Rent:Buy experiment	404.2528393	2.004041917	1.236699684	-1.718507244	Rent Only ; 25% contract renewal; Constant contracted land area (25%); 10 y	25% contract renewal	SSP1 - 2.6	-4.75E-06	0.000322043	10	Rent Only	0.25
2141	Rent:Buy experiment	403.719555	1.996976452	1.234641155	-1.671488383	Rent Only ; 25% contract renewal; Constant contracted land area (25%); 10 y	25% contract renewal	SSP1 - 2.6	-4.59E-06	0.000306315	10	Rent Only	0.25
2142	Rent:Buy experiment	403.2083287	1.990194465	1.232642985	-1.624468754	Rent Only ; 25% contract renewal; Constant contracted land area (25%); 10 y	25% contract renewal	SSP1 - 2.6	-4.44E-06	0.000291356	10	Rent Only	0.25
2143	Rent:Buy experiment	402.7181662	1.983683833	1.230713737	-1.577448394	Rent Only ; 25% contract renewal; Constant contracted land area (25%); 10 y	25% contract renewal	SSP1 - 2.6	-4.31E-06	0.000277127	10	Rent Only	0.25
2144	Rent:Buy experiment	402.2482433	1.977434591	1.228859309	-1.530427339	Rent Only ; 25% contract renewal; Constant contracted land area (25%); 10 y	25% contract renewal	SSP1 - 2.6	-4.21E-06	0.000263593	10	Rent Only	0.25
2145	Rent:Buy experiment	401.797869	1.97143846	1.227083663	-1.483405624	Rent Only ; 25% contract renewal; Constant contracted land area (25%); 10 y	25% contract renewal	SSP1 - 2.6	-4.12E-06	0.00025072	10	Rent Only	0.25
2146	Rent:Buy experiment	401.3664577	1.96568849	1.225389359	-1.436382975	Rent Only ; 25% contract renewal; Constant contracted land area (25%); 10 y	25% contract renewal	SSP1 - 2.6	-4.05E-06	0.00023878	10	Rent Only	0.25
2147	Rent:Buy experiment	400.953506	1.960178762	1.22377795	-1.389360047	Rent Only ; 25% contract renewal; Constant contracted land area (25%); 10 y	25% contract renewal	SSP1 - 2.6	-4.00E-06	0.000227118	10	Rent Only	0.25
2148	Rent:Buy experiment	400.558576	1.954904174	1.222250272	-1.34233655	Rent Only ; 25% contract renewal; Constant contracted land area (25%); 10 y	25% contract renewal	SSP1 - 2.6	-3.96E-06	0.000216027	10	Rent Only	0.25
2149	Rent:Buy experiment	400.1812819	1.949860268	1.220806656	-1.295312512	Rent Only ; 25% contract renewal; Constant contracted land area (25%); 10 y	25% contract renewal	SSP1 - 2.6	-3.94E-06	0.000205477	10	Rent Only	0.25
2150	Rent:Buy experiment	399.8212795	1.945043091	1.21944708	-1.248287958	Rent Only ; 25% contract renewal; Constant contracted land area (25%); 10 y	25% contract renewal	SSP1 - 2.6	-3.93E-06	0.000195442	10	Rent Only	0.25
2151	Rent:Buy experiment	399.4708253	1.940349511	1.218162271	-1.217085418	Rent Only ; 25% contract renewal; Constant contracted land area (25%); 10 y	25% contract renewal	SSP1 - 2.6	-3.93E-06	0.000185897	10	Rent Only	0.25
2152	Rent:Buy experiment	399.1301831	1.935783394	1.216945354	-1.185882412	Rent Only ; 25% contract renewal; Constant contracted land area (25%); 10 y	25% contract renewal	SSP1 - 2.6	-3.94E-06	0.000176818	10	Rent Only	0.25
2153	Rent:Buy experiment	398.7995302	1.931347448	1.215791237	-1.154678962	Rent Only ; 25% contract renewal; Constant contracted land area (25%); 10 y	25% contract renewal	SSP1 - 2.6	-3.96E-06	0.000168183	10	Rent Only	0.25
2154	Rent:Buy experiment	398.4789749	1.927043457	1.214696137	-1.12347509	Rent Only ; 25% contract renewal; Constant contracted land area (25%); 10 y	25% contract renewal	SSP1 - 2.6	-3.99E-06	0.000159969	10	Rent Only	0.25
2155	Rent:Buy experiment	398.1685732	1.922872495	1.213657236	-1.092270818	Rent Only ; 25% contract renewal; Constant contracted land area (25%); 10 y	25% contract renewal	SSP1 - 2.6	-4.03E-06	0.000152157	10	Rent Only	0.25
2156	Rent:Buy experiment	397.8683415	1.918835094	1.21267242	-1.061066088	Rent Only ; 25% contract renewal; Constant contracted land area (25%); 10 y	25% contract renewal	SSP1 - 2.6	-4.08E-06	0.000144802	10	Rent Only	0.25
2157	Rent:Buy experiment	397.5782659	1.914931376	1.211740092	-1.029861074	Rent Only ; 25% contract renewal; Constant contracted land area (25%); 10 y	25% contract renewal	SSP1 - 2.6	-4.13E-06	0.00013773	10	Rent Only	0.25
2158	Rent:Buy experiment	397.2983106	1.911161148	1.21085903	-0.998655716	Rent Only ; 25% contract renewal; Constant contracted land area (25%); 10 y	25% contract renewal	SSP1 - 2.6	-4.19E-06	0.000131004	10	Rent Only	0.25
2159	Rent:Buy experiment	397.0284228	1.907523988	1.210028286	-0.967450029	Rent Only ; 25% contract renewal; Constant contracted land area (25%); 10 y	25% contract renewal	SSP1 - 2.6	-4.25E-06	0.000124606	10	Rent Only	0.25
2160	Rent:Buy experiment	396.7685381	1.904019296	1.209247108	-0.936244029	Rent Only ; 25% contract renewal; Constant contracted land area (25%); 10 y	25% contract renewal	SSP1 - 2.6	-4.32E-06	0.000118521	10	Rent Only	0.25
2161	Rent:Buy experiment	396.5185832	1.900646348	1.20851489	-0.905037732	Rent Only ; 25% contract renewal; Constant contracted land area (25%); 10 y	25% contract renewal	SSP1 - 2.6	-4.40E-06	0.000112733	10	Rent Only	0.25
2162	Rent:Buy experiment	396.2784789	1.897404323	1.207831128	-0.873831153	Rent Only ; 25% contract renewal; Constant contracted land area (25%); 10 y	25% contract renewal	SSP1 - 2.6	-4.47E-06	0.000107227	10	Rent Only	0.25
2163	Rent:Buy experiment	396.0481423	1.89429234	1.207195392	-0.842624304	Rent Only ; 25% contract renewal; Constant contracted land area (25%); 10 y	25% contract renewal	SSP1 - 2.6	-4.56E-06	0.00010199	10	Rent Only	0.25
2164	Rent:Buy experiment	395.8274879	1.891309472	1.206607308	-0.8114172	Rent Only ; 25% contract renewal; Constant contracted land area (25%); 10 y	25% contract renewal	SSP1 - 2.6	-4.64E-06	9.70E-05	10	Rent Only	0.25
2165	Rent:Buy experiment	395.6164292	1.888454765	1.206066538	-0.780209853	Rent Only ; 25% contract renewal; Constant contracted land area (25%); 10 y	25% contract renewal	SSP1 - 2.6	-4.73E-06	9.23E-05	10	Rent Only	0.25
2166	Rent:Buy experiment	395.4148792	1.885727247	1.205572777	-0.749002255	Rent Only ; 25% contract renewal; Constant contracted land area (25%); 10 y	25% contract renewal	SSP1 - 2.6	-4.82E-06	8.78E-05	10	Rent Only	0.25
2167	Rent:Buy experiment	395.2227515	1.883125944	1.20512574	-0.717794457	Rent Only ; 25% contract renewal; Constant contracted land area (25%); 10 y	25% contract renewal	SSP1 - 2.6	-4.91E-06	8.35E-05	10	Rent Only	0.25
2168	Rent:Buy experiment	395.0399605	1.88064988	1.204725159	-0.68658645	Rent Only ; 25% contract renewal; Constant contracted land area (25%); 10 y	25% contract renewal	SSP1 - 2.6	-5.00E-06	7.94E-05	10	Rent Only	0.25
2169	Rent:Buy experiment	394.8664217	1.878298086	1.204370778	-0.655378244	Rent Only ; 25% contract renewal; Constant contracted land area (25%); 10 y	25% contract renewal	SSP1 - 2.6	-5.10E-06	7.55E-05	10	Rent Only	0.25
2170	Rent:Buy experiment	394.7020526	1.876069605	1.204062353	-0.624169848	Rent Only ; 25% contract renewal; Constant contracted land area (25%); 10 y	25% contract renewal	SSP1 - 2.6	-5.19E-06	7.19E-05	10	Rent Only	0.25
2171	Rent:Buy experiment	394.5467719	1.87396349	1.203799649	-0.592961272	Rent Only ; 25% contract renewal; Constant contracted land area (25%); 10 y	25% contract renewal	SSP1 - 2.6	-5.29E-06	6.83E-05	10	Rent Only	0.25
2172	Rent:Buy experiment	394.4005005	1.871978813	1.20358244	-0.561752525	Rent Only ; 25% contract renewal; Constant contracted land area (25%); 10 y	25% contract renewal	SSP1 - 2.6	-5.38E-06	6.50E-05	10	Rent Only	0.25
2173	Rent:Buy experiment	394.2631613	1.870114662	1.203410505	-0.530543614	Rent Only ; 25% contract renewal; Constant contracted land area (25%); 10 y	25% contract renewal	SSP1 - 2.6	-5.48E-06	6.18E-05	10	Rent Only	0.25
2174	Rent:Buy experiment	394.134679	1.868370141	1.203283632	-0.499334549	Rent Only ; 25% contract renewal; Constant contracted land area (25%); 10 y	25% contract renewal	SSP1 - 2.6	-5.57E-06	5.88E-05	10	Rent Only	0.25
2175	Rent:Buy experiment	394.0149807	1.866744376	1.203201617	-0.468125336	Rent Only ; 25% contract renewal; Constant contracted land area (25%); 10 y	25% contract renewal	SSP1 - 2.6	-5.67E-06	5.59E-05	10	Rent Only	0.25
2176	Rent:Buy experiment	393.9039953	1.86523651	1.203164259	-0.436915978	Rent Only ; 25% contract renewal; Constant contracted land area (25%); 10 y	25% contract renewal	SSP1 - 2.6	-5.77E-06	5.32E-05	10	Rent Only	0.25
2177	Rent:Buy experiment	393.8016539	1.863845707	1.203171368	-0.405706492	Rent Only ; 25% contract renewal; Constant contracted land area (25%); 10 y	25% contract renewal	SSP1 - 2.6	-5.86E-06	5.06E-05	10	Rent Only	0.25
2178	Rent:Buy experiment	393.7078898	1.862571149	1.203222756	-0.374496879	Rent Only ; 25% contract renewal; Constant contracted land area (25%); 10 y	25% contract renewal	SSP1 - 2.6	-5.95E-06	4.81E-05	10	Rent Only	0.25
2179	Rent:Buy experiment	393.6226381	1.86141204	1.203318246	-0.343287145	Rent Only ; 25% contract renewal; Constant contracted land area (25%); 10 y	25% contract renewal	SSP1 - 2.6	-6.05E-06	4.58E-05	10	Rent Only	0.25
2180	Rent:Buy experiment	393.5458362	1.860367602	1.203457663	-0.312077296	Rent Only ; 25% contract renewal; Constant contracted land area (25%); 10 y	25% contract renewal	SSP1 - 2.6	-6.14E-06	4.36E-05	10	Rent Only	0.25
2181	Rent:Buy experiment	393.4774233	1.859437075	1.203640842	-0.280867338	Rent Only ; 25% contract renewal; Constant contracted land area (25%); 10 y	25% contract renewal	SSP1 - 2.6	-6.23E-06	4.14E-05	10	Rent Only	0.25
2182	Rent:Buy experiment	393.4173407	1.858619721	1.203867623	-0.249657276	Rent Only ; 25% contract renewal; Constant contracted land area (25%); 10 y	25% contract renewal	SSP1 - 2.6	-6.32E-06	3.94E-05	10	Rent Only	0.25
2183	Rent:Buy experiment	393.3655316	1.857914817	1.204137851	-0.218447116	Rent Only ; 25% contract renewal; Constant contracted land area (25%); 10 y	25% contract renewal	SSP1 - 2.6	-6.41E-06	3.75E-05	10	Rent Only	0.25
2184	Rent:Buy experiment	393.321941	1.857321661	1.20445138	-0.187236861	Rent Only ; 25% contract renewal; Constant contracted land area (25%); 10 y	25% contract renewal	SSP1 - 2.6	-6.49E-06	3.56E-05	10	Rent Only	0.25
2185	Rent:Buy experiment	393.2865159	1.856839568	1.204808068	-0.156026517	Rent Only ; 25% contract renewal; Constant contracted land area (25%); 10 y	25% contract renewal	SSP1 - 2.6	-6.58E-06	3.39E-05	10	Rent Only	0.25
2186	Rent:Buy experiment	393.259205	1.856467869	1.20520778	-0.124816087	Rent Only ; 25% contract renewal; Constant contracted land area (25%); 10 y	25% contract renewal	SSP1 - 2.6	-6.66E-06	3.23E-05	10	Rent Only	0.25
2187	Rent:Buy experiment	393.2399588	1.856205916	1.205650385	-0.093605577	Rent Only ; 25% contract renewal; Constant contracted land area (25%); 10 y	25% contract renewal	SSP1 - 2.6	-6.74E-06	3.07E-05	10	Rent Only	0.25
2188	Rent:Buy experiment	393.2287297	1.856053074	1.206135761	-0.06239499	Rent Only ; 25% contract renewal; Constant contracted land area (25%); 10 y	25% contract renewal	SSP1 - 2.6	-6.82E-06	2.92E-05	10	Rent Only	0.25
2189	Rent:Buy experiment	393.2254715	1.856008725	1.20666379	-0.03118433	Rent Only ; 25% contract renewal; Constant contracted land area (25%); 10 y	25% contract renewal	SSP1 - 2.6	-6.90E-06	2.78E-05	10	Rent Only	0.25
2190	Rent:Buy experiment	393.2301398	1.856072268	1.207234359	2.64E-05	Rent Only ; 25% contract renewal; Constant contracted land area (25%); 10 y	25% contract renewal	SSP1 - 2.6	-6.98E-06	2.64E-05	10	Rent Only	0.25
2191	Rent:Buy experiment	393.2280307	1.856043559	1.207829299	2.51E-05	Rent Only ; 25% contract renewal; Constant contracted land area (25%); 10 y	25% contract renewal	SSP1 - 2.6	-7.05E-06	2.51E-05	10	Rent Only	0.25
2192	Rent:Buy experiment	393.2202085	1.855937087	1.20843566	2.39E-05	Rent Only ; 25% contract renewal; Constant contracted land area (25%); 10 y	25% contract renewal	SSP1 - 2.6	-7.12E-06	2.39E-05	10	Rent Only	0.25
2193	Rent:Buy experiment	393.2075043	1.855764158	1.209044298	2.27E-05	Rent Only ; 25% contract renewal; Constant contracted land area (25%); 10 y	25% contract renewal	SSP1 - 2.6	-7.19E-06	2.27E-05	10	Rent Only	0.25
2194	Rent:Buy experiment	393.1905704	1.855533646	1.209648834	2.16E-05	Rent Only ; 25% contract renewal; Constant contracted land area (25%); 10 y	25% contract renewal	SSP1 - 2.6	-7.26E-06	2.16E-05	10	Rent Only	0.25
2195	Rent:Buy experiment	393.1699224	1.855252563	1.210244893	2.06E-05	Rent Only ; 25% contract renewal; Constant contracted land area (25%); 10 y	25% contract renewal	SSP1 - 2.6	-7.33E-06	2.06E-05	10	Rent Only	0.25
2196	Rent:Buy experiment	393.1459712	1.854926495	1.210829537	1.95E-05	Rent Only ; 25% contract renewal; Constant contracted land area (25%); 10 y	25% contract renewal	SSP1 - 2.6	-7.39E-06	1.95E-05	10	Rent Only	0.25
2197	Rent:Buy experiment	393.1190473	1.854559933	1.211400863	1.86E-05	Rent Only ; 25% contract renewal; Constant contracted land area (25%); 10 y	25% contract renewal	SSP1 - 2.6	-7.45E-06	1.86E-05	10	Rent Only	0.25
2198	Rent:Buy experiment	393.0894193	1.854156526	1.2119577	1.77E-05	Rent Only ; 25% contract renewal; Constant contracted land area (25%); 10 y	25% contract renewal	SSP1 - 2.6	-7.51E-06	1.77E-05	10	Rent Only	0.25
2199	Rent:Buy experiment	393.0573083	1.853719277	1.212499395	1.68E-05	Rent Only ; 25% contract renewal; Constant contracted land area (25%); 10 y	25% contract renewal	SSP1 - 2.6	-7.57E-06	1.68E-05	10	Rent Only	0.25
2200	Rent:Buy experiment	393.0228986	1.853250688	1.213025655	1.60E-05	Rent Only ; 25% contract renewal; Constant contracted land area (25%); 10 y	25% contract renewal	SSP1 - 2.6	-7.63E-06	1.60E-05	10	Rent Only	0.25
2201	Rent:Buy experiment	392.9863461	1.852752873	1.213536437	1.52E-05	Rent Only ; 25% contract renewal; Constant contracted land area (25%); 10 y	25% contract renewal	SSP1 - 2.6	-7.68E-06	1.52E-05	10	Rent Only	0.25
2202	Rent:Buy experiment	392.9477842	1.852227641	1.214031865	1.45E-05	Rent Only ; 25% contract renewal; Constant contracted land area (25%); 10 y	25% contract renewal	SSP1 - 2.6	-7.73E-06	1.45E-05	10	Rent Only	0.25
2203	Rent:Buy experiment	392.907329	1.851676568	1.214512173	1.38E-05	Rent Only ; 25% contract renewal; Constant contracted land area (25%); 10 y	25% contract renewal	SSP1 - 2.6	-7.78E-06	1.38E-05	10	Rent Only	0.25
2204	Rent:Buy experiment	392.8650831	1.851101039	1.214977667	1.31E-05	Rent Only ; 25% contract renewal; Constant contracted land area (25%); 10 y	25% contract renewal	SSP1 - 2.6	-7.83E-06	1.31E-05	10	Rent Only	0.25
2205	Rent:Buy experiment	392.8211377	1.850502294	1.215428694	1.25E-05	Rent Only ; 25% contract renewal; Constant contracted land area (25%); 10 y	25% contract renewal	SSP1 - 2.6	-7.87E-06	1.25E-05	10	Rent Only	0.25
2206	Rent:Buy experiment	392.7755757	1.849881451	1.215865624	1.18E-05	Rent Only ; 25% contract renewal; Constant contracted land area (25%); 10 y	25% contract renewal	SSP1 - 2.6	-7.91E-06	1.18E-05	10	Rent Only	0.25
2207	Rent:Buy experiment	392.7284726	1.849239532	1.216288835	1.13E-05	Rent Only ; 25% contract renewal; Constant contracted land area (25%); 10 y	25% contract renewal	SSP1 - 2.6	-7.96E-06	1.13E-05	10	Rent Only	0.25
2208	Rent:Buy experiment	392.6798981	1.848577482	1.216698708	1.07E-05	Rent Only ; 25% contract renewal; Constant contracted land area (25%); 10 y	25% contract renewal	SSP1 - 2.6	-7.99E-06	1.07E-05	10	Rent Only	0.25
2209	Rent:Buy experiment	392.6299173	1.847896178	1.217095615	1.02E-05	Rent Only ; 25% contract renewal; Constant contracted land area (25%); 10 y	25% contract renewal	SSP1 - 2.6	-8.03E-06	1.02E-05	10	Rent Only	0.25
2210	Rent:Buy experiment	392.5785909	1.847196442	1.217479923	9.70E-06	Rent Only ; 25% contract renewal; Constant contracted land area (25%); 10 y	25% contract renewal	SSP1 - 2.6	-8.07E-06	9.70E-06	10	Rent Only	0.25
2211	Rent:Buy experiment	392.5259763	1.846479049	1.217851985	9.22E-06	Rent Only ; 25% contract renewal; Constant contracted land area (25%); 10 y	25% contract renewal	SSP1 - 2.6	-8.10E-06	9.22E-06	10	Rent Only	0.25
2212	Rent:Buy experiment	392.4721278	1.845744733	1.218212143	8.77E-06	Rent Only ; 25% contract renewal; Constant contracted land area (25%); 10 y	25% contract renewal	SSP1 - 2.6	-8.13E-06	8.77E-06	10	Rent Only	0.25
2213	Rent:Buy experiment	392.4170972	1.844994193	1.218560726	8.35E-06	Rent Only ; 25% contract renewal; Constant contracted land area (25%); 10 y	25% contract renewal	SSP1 - 2.6	-8.16E-06	8.35E-06	10	Rent Only	0.25
2214	Rent:Buy experiment	392.3609338	1.844228093	1.218898052	7.94E-06	Rent Only ; 25% contract renewal; Constant contracted land area (25%); 10 y	25% contract renewal	SSP1 - 2.6	-8.19E-06	7.94E-06	10	Rent Only	0.25
2215	Rent:Buy experiment	392.3036848	1.843447073	1.219224426	7.55E-06	Rent Only ; 25% contract renewal; Constant contracted land area (25%); 10 y	25% contract renewal	SSP1 - 2.6	-8.22E-06	7.55E-06	10	Rent Only	0.25
2216	Rent:Buy experiment	392.2453955	1.842651742	1.21954014	7.18E-06	Rent Only ; 25% contract renewal; Constant contracted land area (25%); 10 y	25% contract renewal	SSP1 - 2.6	-8.24E-06	7.18E-06	10	Rent Only	0.25
2217	Rent:Buy experiment	392.1861092	1.841842689	1.219845476	6.83E-06	Rent Only ; 25% contract renewal; Constant contracted land area (25%); 10 y	25% contract renewal	SSP1 - 2.6	-8.27E-06	6.83E-06	10	Rent Only	0.25
2218	Rent:Buy experiment	392.1258679	1.841020476	1.220140705	6.50E-06	Rent Only ; 25% contract renewal; Constant contracted land area (25%); 10 y	25% contract renewal	SSP1 - 2.6	-8.29E-06	6.50E-06	10	Rent Only	0.25
2219	Rent:Buy experiment	392.0647118	1.840185649	1.220426089	6.18E-06	Rent Only ; 25% contract renewal; Constant contracted land area (25%); 10 y	25% contract renewal	SSP1 - 2.6	-8.31E-06	6.18E-06	10	Rent Only	0.25
2220	Rent:Buy experiment	392.0026797	1.83933873	1.220701879	5.88E-06	Rent Only ; 25% contract renewal; Constant contracted land area (25%); 10 y	25% contract renewal	SSP1 - 2.6	-8.33E-06	5.88E-06	10	Rent Only	0.25
2221	Rent:Buy experiment	391.939809	1.838480226	1.220968317	5.59E-06	Rent Only ; 25% contract renewal; Constant contracted land area (25%); 10 y	25% contract renewal	SSP1 - 2.6	-8.35E-06	5.59E-06	10	Rent Only	0.25
2222	Rent:Buy experiment	391.8761357	1.837610622	1.221225639	5.32E-06	Rent Only ; 25% contract renewal; Constant contracted land area (25%); 10 y	25% contract renewal	SSP1 - 2.6	-8.36E-06	5.32E-06	10	Rent Only	0.25
2223	Rent:Buy experiment	391.8116948	1.83673039	1.221474069	5.06E-06	Rent Only ; 25% contract renewal; Constant contracted land area (25%); 10 y	25% contract renewal	SSP1 - 2.6	-8.38E-06	5.06E-06	10	Rent Only	0.25
2224	Rent:Buy experiment	391.7465198	1.835839984	1.221713826	4.81E-06	Rent Only ; 25% contract renewal; Constant contracted land area (25%); 10 y	25% contract renewal	SSP1 - 2.6	-8.39E-06	4.81E-06	10	Rent Only	0.25
2225	Rent:Buy experiment	391.6806433	1.834939843	1.221945122	4.58E-06	Rent Only ; 25% contract renewal; Constant contracted land area (25%); 10 y	25% contract renewal	SSP1 - 2.6	-8.40E-06	4.58E-06	10	Rent Only	0.25
2226	Rent:Buy experiment	391.6140965	1.834030391	1.222168161	4.35E-06	Rent Only ; 25% contract renewal; Constant contracted land area (25%); 10 y	25% contract renewal	SSP1 - 2.6	-8.41E-06	4.35E-06	10	Rent Only	0.25
2227	Rent:Buy experiment	391.5469099	1.833112036	1.22238314	4.14E-06	Rent Only ; 25% contract renewal; Constant contracted land area (25%); 10 y	25% contract renewal	SSP1 - 2.6	-8.42E-06	4.14E-06	10	Rent Only	0.25
2228	Rent:Buy experiment	391.4791126	1.832185176	1.22259025	3.94E-06	Rent Only ; 25% contract renewal; Constant contracted land area (25%); 10 y	25% contract renewal	SSP1 - 2.6	-8.43E-06	3.94E-06	10	Rent Only	0.25
2229	Rent:Buy experiment	391.410733	1.831250191	1.222789678	3.75E-06	Rent Only ; 25% contract renewal; Constant contracted land area (25%); 10 y	25% contract renewal	SSP1 - 2.6	-8.44E-06	3.75E-06	10	Rent Only	0.25
2230	Rent:Buy experiment	391.3417985	1.830307453	1.222981603	3.56E-06	Rent Only ; 25% contract renewal; Constant contracted land area (25%); 10 y	25% contract renewal	SSP1 - 2.6	-8.44E-06	3.56E-06	10	Rent Only	0.25
2231	Rent:Buy experiment	391.2723353	1.829357318	1.223166199	3.39E-06	Rent Only ; 25% contract renewal; Constant contracted land area (25%); 10 y	25% contract renewal	SSP1 - 2.6	-8.45E-06	3.39E-06	10	Rent Only	0.25
2232	Rent:Buy experiment	391.2023691	1.828400132	1.223343634	3.22E-06	Rent Only ; 25% contract renewal; Constant contracted land area (25%); 10 y	25% contract renewal	SSP1 - 2.6	-8.45E-06	3.22E-06	10	Rent Only	0.25
2233	Rent:Buy experiment	391.1319245	1.827436228	1.223514072	3.07E-06	Rent Only ; 25% contract renewal; Constant contracted land area (25%); 10 y	25% contract renewal	SSP1 - 2.6	-8.45E-06	3.07E-06	10	Rent Only	0.25
2234	Rent:Buy experiment	391.0610253	1.826465928	1.223677673	2.92E-06	Rent Only ; 25% contract renewal; Constant contracted land area (25%); 10 y	25% contract renewal	SSP1 - 2.6	-8.46E-06	2.92E-06	10	Rent Only	0.25
2235	Rent:Buy experiment	390.9896946	1.825489546	1.223834589	2.77E-06	Rent Only ; 25% contract renewal; Constant contracted land area (25%); 10 y	25% contract renewal	SSP1 - 2.6	-8.46E-06	2.77E-06	10	Rent Only	0.25
2236	Rent:Buy experiment	390.9179546	1.824507381	1.22398497	2.64E-06	Rent Only ; 25% contract renewal; Constant contracted land area (25%); 10 y	25% contract renewal	SSP1 - 2.6	-8.46E-06	2.64E-06	10	Rent Only	0.25
2237	Rent:Buy experiment	390.8458269	1.823519726	1.224128962	2.51E-06	Rent Only ; 25% contract renewal; Constant contracted land area (25%); 10 y	25% contract renewal	SSP1 - 2.6	-8.45E-06	2.51E-06	10	Rent Only	0.25
2238	Rent:Buy experiment	390.7733322	1.822526863	1.224266705	2.39E-06	Rent Only ; 25% contract renewal; Constant contracted land area (25%); 10 y	25% contract renewal	SSP1 - 2.6	-8.45E-06	2.39E-06	10	Rent Only	0.25
2239	Rent:Buy experiment	390.7004905	1.821529062	1.224398335	2.27E-06	Rent Only ; 25% contract renewal; Constant contracted land area (25%); 10 y	25% contract renewal	SSP1 - 2.6	-8.45E-06	2.27E-06	10	Rent Only	0.25
2240	Rent:Buy experiment	390.6273214	1.820526588	1.224523985	2.16E-06	Rent Only ; 25% contract renewal; Constant contracted land area (25%); 10 y	25% contract renewal	SSP1 - 2.6	-8.44E-06	2.16E-06	10	Rent Only	0.25
2241	Rent:Buy experiment	390.5538435	1.819519695	1.224643784	2.05E-06	Rent Only ; 25% contract renewal; Constant contracted land area (25%); 10 y	25% contract renewal	SSP1 - 2.6	-8.44E-06	2.05E-06	10	Rent Only	0.25
2242	Rent:Buy experiment	390.4800749	1.818508628	1.224757857	1.95E-06	Rent Only ; 25% contract renewal; Constant contracted land area (25%); 10 y	25% contract renewal	SSP1 - 2.6	-8.43E-06	1.95E-06	10	Rent Only	0.25
2243	Rent:Buy experiment	390.4060332	1.817493625	1.224866325	1.86E-06	Rent Only ; 25% contract renewal; Constant contracted land area (25%); 10 y	25% contract renewal	SSP1 - 2.6	-8.43E-06	1.86E-06	10	Rent Only	0.25
2244	Rent:Buy experiment	390.3317352	1.816474916	1.224969306	1.77E-06	Rent Only ; 25% contract renewal; Constant contracted land area (25%); 10 y	25% contract renewal	SSP1 - 2.6	-8.42E-06	1.77E-06	10	Rent Only	0.25
2245	Rent:Buy experiment	390.2571973	1.815452722	1.225066916	1.68E-06	Rent Only ; 25% contract renewal; Constant contracted land area (25%); 10 y	25% contract renewal	SSP1 - 2.6	-8.41E-06	1.68E-06	10	Rent Only	0.25
2246	Rent:Buy experiment	390.1824352	1.814427258	1.225159265	1.60E-06	Rent Only ; 25% contract renewal; Constant contracted land area (25%); 10 y	25% contract renewal	SSP1 - 2.6	-8.40E-06	1.60E-06	10	Rent Only	0.25
2247	Rent:Buy experiment	390.1074642	1.813398731	1.225246461	1.52E-06	Rent Only ; 25% contract renewal; Constant contracted land area (25%); 10 y	25% contract renewal	SSP1 - 2.6	-8.39E-06	1.52E-06	10	Rent Only	0.25
2248	Rent:Buy experiment	390.032299	1.812367341	1.22532861	1.45E-06	Rent Only ; 25% contract renewal; Constant contracted land area (25%); 10 y	25% contract renewal	SSP1 - 2.6	-8.38E-06	1.45E-06	10	Rent Only	0.25
2249	Rent:Buy experiment	389.9569538	1.811333282	1.225405814	1.38E-06	Rent Only ; 25% contract renewal; Constant contracted land area (25%); 10 y	25% contract renewal	SSP1 - 2.6	-8.37E-06	1.38E-06	10	Rent Only	0.25
2250	Rent:Buy experiment	389.8814424	1.81029674	1.225478172	1.31E-06	Rent Only ; 25% contract renewal; Constant contracted land area (25%); 10 y	25% contract renewal	SSP1 - 2.6	-8.36E-06	1.31E-06	10	Rent Only	0.25
2251	Rent:Buy experiment	389.8057779	1.809257897	1.225545781	1.24E-06	Rent Only ; 25% contract renewal; Constant contracted land area (25%); 10 y	25% contract renewal	SSP1 - 2.6	-8.34E-06	1.24E-06	10	Rent Only	0.25
2252	Rent:Buy experiment	389.7299732	1.808216927	1.225608734	1.18E-06	Rent Only ; 25% contract renewal; Constant contracted land area (25%); 10 y	25% contract renewal	SSP1 - 2.6	-8.33E-06	1.18E-06	10	Rent Only	0.25
2253	Rent:Buy experiment	389.6540407	1.807173997	1.225667124	1.13E-06	Rent Only ; 25% contract renewal; Constant contracted land area (25%); 10 y	25% contract renewal	SSP1 - 2.6	-8.32E-06	1.13E-06	10	Rent Only	0.25
2254	Rent:Buy experiment	389.5779923	1.806129272	1.225721038	1.07E-06	Rent Only ; 25% contract renewal; Constant contracted land area (25%); 10 y	25% contract renewal	SSP1 - 2.6	-8.30E-06	1.07E-06	10	Rent Only	0.25
2255	Rent:Buy experiment	389.5018394	1.805082909	1.225770564	1.02E-06	Rent Only ; 25% contract renewal; Constant contracted land area (25%); 10 y	25% contract renewal	SSP1 - 2.6	-8.29E-06	1.02E-06	10	Rent Only	0.25
2256	Rent:Buy experiment	389.4255933	1.804035059	1.225815785	9.69E-07	Rent Only ; 25% contract renewal; Constant contracted land area (25%); 10 y	25% contract renewal	SSP1 - 2.6	-8.27E-06	9.69E-07	10	Rent Only	0.25
2257	Rent:Buy experiment	389.3492647	1.802985869	1.225856783	9.22E-07	Rent Only ; 25% contract renewal; Constant contracted land area (25%); 10 y	25% contract renewal	SSP1 - 2.6	-8.26E-06	9.22E-07	10	Rent Only	0.25
2258	Rent:Buy experiment	389.2728639	1.801935482	1.225893638	8.77E-07	Rent Only ; 25% contract renewal; Constant contracted land area (25%); 10 y	25% contract renewal	SSP1 - 2.6	-8.24E-06	8.77E-07	10	Rent Only	0.25
2259	Rent:Buy experiment	389.1964009	1.800884033	1.225926426	8.34E-07	Rent Only ; 25% contract renewal; Constant contracted land area (25%); 10 y	25% contract renewal	SSP1 - 2.6	-8.22E-06	8.34E-07	10	Rent Only	0.25
2260	Rent:Buy experiment	389.1198855	1.799831656	1.225955224	7.93E-07	Rent Only ; 25% contract renewal; Constant contracted land area (25%); 10 y	25% contract renewal	SSP1 - 2.6	-8.21E-06	7.93E-07	10	Rent Only	0.25
2261	Rent:Buy experiment	389.0433269	1.798778478	1.225980104	7.55E-07	Rent Only ; 25% contract renewal; Constant contracted land area (25%); 10 y	25% contract renewal	SSP1 - 2.6	-8.19E-06	7.55E-07	10	Rent Only	0.25
2262	Rent:Buy experiment	388.9667341	1.797724622	1.226001139	7.18E-07	Rent Only ; 25% contract renewal; Constant contracted land area (25%); 10 y	25% contract renewal	SSP1 - 2.6	-8.17E-06	7.18E-07	10	Rent Only	0.25
2263	Rent:Buy experiment	388.8901158	1.796670208	1.226018396	6.83E-07	Rent Only ; 25% contract renewal; Constant contracted land area (25%); 10 y	25% contract renewal	SSP1 - 2.6	-8.15E-06	6.83E-07	10	Rent Only	0.25
2264	Rent:Buy experiment	388.8134803	1.79561535	1.226031945	6.49E-07	Rent Only ; 25% contract renewal; Constant contracted land area (25%); 10 y	25% contract renewal	SSP1 - 2.6	-8.13E-06	6.49E-07	10	Rent Only	0.25
2265	Rent:Buy experiment	388.7368359	1.79456016	1.226041852	6.18E-07	Rent Only ; 25% contract renewal; Constant contracted land area (25%); 10 y	25% contract renewal	SSP1 - 2.6	-8.11E-06	6.18E-07	10	Rent Only	0.25
2266	Rent:Buy experiment	388.6601901	1.793504744	1.226048179	5.87E-07	Rent Only ; 25% contract renewal; Constant contracted land area (25%); 10 y	25% contract renewal	SSP1 - 2.6	-8.09E-06	5.87E-07	10	Rent Only	0.25
2267	Rent:Buy experiment	388.5835506	1.792449206	1.22605099	5.59E-07	Rent Only ; 25% contract renewal; Constant contracted land area (25%); 10 y	25% contract renewal	SSP1 - 2.6	-8.07E-06	5.59E-07	10	Rent Only	0.25
2268	Rent:Buy experiment	388.5069246	1.791393646	1.226050346	5.31E-07	Rent Only ; 25% contract renewal; Constant contracted land area (25%); 10 y	25% contract renewal	SSP1 - 2.6	-8.05E-06	5.31E-07	10	Rent Only	0.25
2269	Rent:Buy experiment	388.4303191	1.79033816	1.226046306	5.06E-07	Rent Only ; 25% contract renewal; Constant contracted land area (25%); 10 y	25% contract renewal	SSP1 - 2.6	-8.03E-06	5.06E-07	10	Rent Only	0.25
2270	Rent:Buy experiment	388.3537409	1.789282841	1.226038928	4.81E-07	Rent Only ; 25% contract renewal; Constant contracted land area (25%); 10 y	25% contract renewal	SSP1 - 2.6	-8.01E-06	4.81E-07	10	Rent Only	0.25
2271	Rent:Buy experiment	388.2771963	1.788227779	1.226028268	4.57E-07	Rent Only ; 25% contract renewal; Constant contracted land area (25%); 10 y	25% contract renewal	SSP1 - 2.6	-7.99E-06	4.57E-07	10	Rent Only	0.25
2272	Rent:Buy experiment	388.2006918	1.78717306	1.226014382	4.35E-07	Rent Only ; 25% contract renewal; Constant contracted land area (25%); 10 y	25% contract renewal	SSP1 - 2.6	-7.97E-06	4.35E-07	10	Rent Only	0.25
2273	Rent:Buy experiment	388.1242332	1.786118768	1.225997323	4.14E-07	Rent Only ; 25% contract renewal; Constant contracted land area (25%); 10 y	25% contract renewal	SSP1 - 2.6	-7.94E-06	4.14E-07	10	Rent Only	0.25
2274	Rent:Buy experiment	388.0478266	1.785064984	1.225977142	3.94E-07	Rent Only ; 25% contract renewal; Constant contracted land area (25%); 10 y	25% contract renewal	SSP1 - 2.6	-7.92E-06	3.94E-07	10	Rent Only	0.25
2275	Rent:Buy experiment	387.9714773	1.784011784	1.225953892	3.74E-07	Rent Only ; 25% contract renewal; Constant contracted land area (25%); 10 y	25% contract renewal	SSP1 - 2.6	-7.90E-06	3.74E-07	10	Rent Only	0.25
2276	Rent:Buy experiment	387.8951909	1.782959245	1.225927622	3.56E-07	Rent Only ; 25% contract renewal; Constant contracted land area (25%); 10 y	25% contract renewal	SSP1 - 2.6	-7.88E-06	3.56E-07	10	Rent Only	0.25
2277	Rent:Buy experiment	387.8189726	1.781907438	1.22589838	3.39E-07	Rent Only ; 25% contract renewal; Constant contracted land area (25%); 10 y	25% contract renewal	SSP1 - 2.6	-7.85E-06	3.39E-07	10	Rent Only	0.25
2278	Rent:Buy experiment	387.7428274	1.780856432	1.225866214	3.22E-07	Rent Only ; 25% contract renewal; Constant contracted land area (25%); 10 y	25% contract renewal	SSP1 - 2.6	-7.83E-06	3.22E-07	10	Rent Only	0.25
2279	Rent:Buy experiment	387.66676	1.779806296	1.22583117	3.06E-07	Rent Only ; 25% contract renewal; Constant contracted land area (25%); 10 y	25% contract renewal	SSP1 - 2.6	-7.81E-06	3.06E-07	10	Rent Only	0.25
2280	Rent:Buy experiment	387.5907751	1.778757094	1.225793293	2.91E-07	Rent Only ; 25% contract renewal; Constant contracted land area (25%); 10 y	25% contract renewal	SSP1 - 2.6	-7.78E-06	2.91E-07	10	Rent Only	0.25
2281	Rent:Buy experiment	387.5148773	1.777708887	1.225752627	2.77E-07	Rent Only ; 25% contract renewal; Constant contracted land area (25%); 10 y	25% contract renewal	SSP1 - 2.6	-7.76E-06	2.77E-07	10	Rent Only	0.25
2282	Rent:Buy experiment	387.4390708	1.776661737	1.225709214	2.64E-07	Rent Only ; 25% contract renewal; Constant contracted land area (25%); 10 y	25% contract renewal	SSP1 - 2.6	-7.73E-06	2.64E-07	10	Rent Only	0.25
2283	Rent:Buy experiment	387.3633598	1.7756157	1.225663098	2.51E-07	Rent Only ; 25% contract renewal; Constant contracted land area (25%); 10 y	25% contract renewal	SSP1 - 2.6	-7.71E-06	2.51E-07	10	Rent Only	0.25
2284	Rent:Buy experiment	387.2877481	1.774570834	1.225614319	2.39E-07	Rent Only ; 25% contract renewal; Constant contracted land area (25%); 10 y	25% contract renewal	SSP1 - 2.6	-7.69E-06	2.39E-07	10	Rent Only	0.25
2285	Rent:Buy experiment	387.2122398	1.773527191	1.225562916	2.27E-07	Rent Only ; 25% contract renewal; Constant contracted land area (25%); 10 y	25% contract renewal	SSP1 - 2.6	-7.66E-06	2.27E-07	10	Rent Only	0.25
2286	Rent:Buy experiment	387.1368384	1.772484823	1.22550893	2.16E-07	Rent Only ; 25% contract renewal; Constant contracted land area (25%); 10 y	25% contract renewal	SSP1 - 2.6	-7.64E-06	2.16E-07	10	Rent Only	0.25
2287	Rent:Buy experiment	387.0615476	1.771443781	1.225452398	2.05E-07	Rent Only ; 25% contract renewal; Constant contracted land area (25%); 10 y	25% contract renewal	SSP1 - 2.6	-7.61E-06	2.05E-07	10	Rent Only	0.25
2288	Rent:Buy experiment	386.9863706	1.770404111	1.225393357	1.95E-07	Rent Only ; 25% contract renewal; Constant contracted land area (25%); 10 y	25% contract renewal	SSP1 - 2.6	-7.59E-06	1.95E-07	10	Rent Only	0.25
2289	Rent:Buy experiment	386.9113109	1.769365861	1.225331844	1.86E-07	Rent Only ; 25% contract renewal; Constant contracted land area (25%); 10 y	25% contract renewal	SSP1 - 2.6	-7.56E-06	1.86E-07	10	Rent Only	0.25
2290	Rent:Buy experiment	386.8363715	1.768329074	1.225267895	1.77E-07	Rent Only ; 25% contract renewal; Constant contracted land area (25%); 10 y	25% contract renewal	SSP1 - 2.6	-7.54E-06	1.77E-07	10	Rent Only	0.25
2291	Rent:Buy experiment	386.7615554	1.767293794	1.225201545	1.68E-07	Rent Only ; 25% contract renewal; Constant contracted land area (25%); 10 y	25% contract renewal	SSP1 - 2.6	-7.51E-06	1.68E-07	10	Rent Only	0.25
2292	Rent:Buy experiment	386.6868656	1.766260061	1.225132828	1.60E-07	Rent Only ; 25% contract renewal; Constant contracted land area (25%); 10 y	25% contract renewal	SSP1 - 2.6	-7.48E-06	1.60E-07	10	Rent Only	0.25
2293	Rent:Buy experiment	386.6123048	1.765227915	1.225061777	1.52E-07	Rent Only ; 25% contract renewal; Constant contracted land area (25%); 10 y	25% contract renewal	SSP1 - 2.6	-7.46E-06	1.52E-07	10	Rent Only	0.25
2294	Rent:Buy experiment	386.5378758	1.764197394	1.224988424	1.45E-07	Rent Only ; 25% contract renewal; Constant contracted land area (25%); 10 y	25% contract renewal	SSP1 - 2.6	-7.43E-06	1.45E-07	10	Rent Only	0.25
2295	Rent:Buy experiment	386.4635811	1.763168534	1.224912802	1.38E-07	Rent Only ; 25% contract renewal; Constant contracted land area (25%); 10 y	25% contract renewal	SSP1 - 2.6	-7.41E-06	1.38E-07	10	Rent Only	0.25
2296	Rent:Buy experiment	386.3894231	1.76214137	1.224834943	1.31E-07	Rent Only ; 25% contract renewal; Constant contracted land area (25%); 10 y	25% contract renewal	SSP1 - 2.6	-7.38E-06	1.31E-07	10	Rent Only	0.25
2297	Rent:Buy experiment	386.3154042	1.761115937	1.224754876	1.24E-07	Rent Only ; 25% contract renewal; Constant contracted land area (25%); 10 y	25% contract renewal	SSP1 - 2.6	-7.35E-06	1.24E-07	10	Rent Only	0.25
2298	Rent:Buy experiment	386.2415266	1.760092266	1.224672631	1.18E-07	Rent Only ; 25% contract renewal; Constant contracted land area (25%); 10 y	25% contract renewal	SSP1 - 2.6	-7.33E-06	1.18E-07	10	Rent Only	0.25
2299	Rent:Buy experiment	386.1677926	1.759070388	1.224588239	1.13E-07	Rent Only ; 25% contract renewal; Constant contracted land area (25%); 10 y	25% contract renewal	SSP1 - 2.6	-7.30E-06	1.13E-07	10	Rent Only	0.25
2300	Rent:Buy experiment	386.0942042	1.758050334	1.224501727	1.07E-07	Rent Only ; 25% contract renewal; Constant contracted land area (25%); 10 y	25% contract renewal	SSP1 - 2.6	-7.28E-06	1.07E-07	10	Rent Only	0.25
2301	Rent:Buy experiment	386.0207633	1.757032132	1.224413124	1.02E-07	Rent Only ; 25% contract renewal; Constant contracted land area (25%); 10 y	25% contract renewal	SSP1 - 2.6	-7.25E-06	1.02E-07	10	Rent Only	0.25
2302	Rent:Buy experiment	385.947472	1.756015809	1.224322457	9.69E-08	Rent Only ; 25% contract renewal; Constant contracted land area (25%); 10 y	25% contract renewal	SSP1 - 2.6	-7.22E-06	9.69E-08	10	Rent Only	0.25
2303	Rent:Buy experiment	385.8743319	1.755001391	1.224229754	9.21E-08	Rent Only ; 25% contract renewal; Constant contracted land area (25%); 10 y	25% contract renewal	SSP1 - 2.6	-7.20E-06	9.21E-08	10	Rent Only	0.25
2304	Rent:Buy experiment	385.8013449	1.753988904	1.224135041	8.76E-08	Rent Only ; 25% contract renewal; Constant contracted land area (25%); 10 y	25% contract renewal	SSP1 - 2.6	-7.17E-06	8.76E-08	10	Rent Only	0.25
2305	Rent:Buy experiment	385.7285125	1.752978372	1.224038343	8.34E-08	Rent Only ; 25% contract renewal; Constant contracted land area (25%); 10 y	25% contract renewal	SSP1 - 2.6	-7.14E-06	8.34E-08	10	Rent Only	0.25
2306	Rent:Buy experiment	385.6558364	1.751969818	1.223939687	7.93E-08	Rent Only ; 25% contract renewal; Constant contracted land area (25%); 10 y	25% contract renewal	SSP1 - 2.6	-7.12E-06	7.93E-08	10	Rent Only	0.25
2307	Rent:Buy experiment	385.5833181	1.750963264	1.223839097	7.54E-08	Rent Only ; 25% contract renewal; Constant contracted land area (25%); 10 y	25% contract renewal	SSP1 - 2.6	-7.09E-06	7.54E-08	10	Rent Only	0.25
2308	Rent:Buy experiment	385.510959	1.749958731	1.223736597	7.17E-08	Rent Only ; 25% contract renewal; Constant contracted land area (25%); 10 y	25% contract renewal	SSP1 - 2.6	-7.06E-06	7.17E-08	10	Rent Only	0.25
2309	Rent:Buy experiment	385.4387605	1.74895624	1.223632212	6.82E-08	Rent Only ; 25% contract renewal; Constant contracted land area (25%); 10 y	25% contract renewal	SSP1 - 2.6	-7.04E-06	6.82E-08	10	Rent Only	0.25
2310	Rent:Buy experiment	385.3667239	1.747955809	1.223525966	6.49E-08	Rent Only ; 25% contract renewal; Constant contracted land area (25%); 10 y	25% contract renewal	SSP1 - 2.6	-7.01E-06	6.49E-08	10	Rent Only	0.25
2311	Rent:Buy experiment	385.2948504	1.746957458	1.223417881	6.17E-08	Rent Only ; 25% contract renewal; Constant contracted land area (25%); 10 y	25% contract renewal	SSP1 - 2.6	-6.98E-06	6.17E-08	10	Rent Only	0.25
2312	Rent:Buy experiment	385.2231412	1.745961203	1.223307979	5.87E-08	Rent Only ; 25% contract renewal; Constant contracted land area (25%); 10 y	25% contract renewal	SSP1 - 2.6	-6.96E-06	5.87E-08	10	Rent Only	0.25
2313	Rent:Buy experiment	385.1515974	1.744967061	1.223196285	5.58E-08	Rent Only ; 25% contract renewal; Constant contracted land area (25%); 10 y	25% contract renewal	SSP1 - 2.6	-6.93E-06	5.58E-08	10	Rent Only	0.25
2314	Rent:Buy experiment	385.0802201	1.743975049	1.223082818	5.31E-08	Rent Only ; 25% contract renewal; Constant contracted land area (25%); 10 y	25% contract renewal	SSP1 - 2.6	-6.90E-06	5.31E-08	10	Rent Only	0.25
2315	Rent:Buy experiment	385.0090104	1.742985182	1.2229676	5.05E-08	Rent Only ; 25% contract renewal; Constant contracted land area (25%); 10 y	25% contract renewal	SSP1 - 2.6	-6.88E-06	5.05E-08	10	Rent Only	0.25
2316	Rent:Buy experiment	384.9379691	1.741997474	1.222850654	4.81E-08	Rent Only ; 25% contract renewal; Constant contracted land area (25%); 10 y	25% contract renewal	SSP1 - 2.6	-6.85E-06	4.81E-08	10	Rent Only	0.25
2317	Rent:Buy experiment	384.8670971	1.741011939	1.222731999	4.57E-08	Rent Only ; 25% contract renewal; Constant contracted land area (25%); 10 y	25% contract renewal	SSP1 - 2.6	-6.82E-06	4.57E-08	10	Rent Only	0.25
2318	Rent:Buy experiment	384.7963954	1.740028591	1.222611655	4.35E-08	Rent Only ; 25% contract renewal; Constant contracted land area (25%); 10 y	25% contract renewal	SSP1 - 2.6	-6.80E-06	4.35E-08	10	Rent Only	0.25
2319	Rent:Buy experiment	384.7258647	1.73904744	1.222489643	4.14E-08	Rent Only ; 25% contract renewal; Constant contracted land area (25%); 10 y	25% contract renewal	SSP1 - 2.6	-6.77E-06	4.14E-08	10	Rent Only	0.25
2320	Rent:Buy experiment	384.6555058	1.738068501	1.222365983	3.93E-08	Rent Only ; 25% contract renewal; Constant contracted land area (25%); 10 y	25% contract renewal	SSP1 - 2.6	-6.74E-06	3.93E-08	10	Rent Only	0.25
2321	Rent:Buy experiment	384.5853193	1.737091782	1.222240693	3.74E-08	Rent Only ; 25% contract renewal; Constant contracted land area (25%); 10 y	25% contract renewal	SSP1 - 2.6	-6.72E-06	3.74E-08	10	Rent Only	0.25
2322	Rent:Buy experiment	384.5153061	1.736117296	1.222113792	3.56E-08	Rent Only ; 25% contract renewal; Constant contracted land area (25%); 10 y	25% contract renewal	SSP1 - 2.6	-6.69E-06	3.56E-08	10	Rent Only	0.25
2323	Rent:Buy experiment	384.4454666	1.735145052	1.2219853	3.38E-08	Rent Only ; 25% contract renewal; Constant contracted land area (25%); 10 y	25% contract renewal	SSP1 - 2.6	-6.67E-06	3.38E-08	10	Rent Only	0.25
2324	Rent:Buy experiment	384.3758015	1.734175059	1.221855235	3.22E-08	Rent Only ; 25% contract renewal; Constant contracted land area (25%); 10 y	25% contract renewal	SSP1 - 2.6	-6.64E-06	3.22E-08	10	Rent Only	0.25
2325	Rent:Buy experiment	384.3063113	1.733207327	1.221723614	3.06E-08	Rent Only ; 25% contract renewal; Constant contracted land area (25%); 10 y	25% contract renewal	SSP1 - 2.6	-6.61E-06	3.06E-08	10	Rent Only	0.25
2326	Rent:Buy experiment	384.2369965	1.732241864	1.221590456	2.91E-08	Rent Only ; 25% contract renewal; Constant contracted land area (25%); 10 y	25% contract renewal	SSP1 - 2.6	-6.59E-06	2.91E-08	10	Rent Only	0.25
2327	Rent:Buy experiment	384.1678577	1.731278677	1.221455778	2.77E-08	Rent Only ; 25% contract renewal; Constant contracted land area (25%); 10 y	25% contract renewal	SSP1 - 2.6	-6.56E-06	2.77E-08	10	Rent Only	0.25
2328	Rent:Buy experiment	384.0988952	1.730317774	1.221319597	2.63E-08	Rent Only ; 25% contract renewal; Constant contracted land area (25%); 10 y	25% contract renewal	SSP1 - 2.6	-6.53E-06	2.63E-08	10	Rent Only	0.25
2329	Rent:Buy experiment	384.0301094	1.729359162	1.22118193	2.51E-08	Rent Only ; 25% contract renewal; Constant contracted land area (25%); 10 y	25% contract renewal	SSP1 - 2.6	-6.51E-06	2.51E-08	10	Rent Only	0.25
2330	Rent:Buy experiment	383.9615007	1.728402848	1.221042793	2.38E-08	Rent Only ; 25% contract renewal; Constant contracted land area (25%); 10 y	25% contract renewal	SSP1 - 2.6	-6.48E-06	2.38E-08	10	Rent Only	0.25
2331	Rent:Buy experiment	383.8930695	1.727448836	1.220902204	2.27E-08	Rent Only ; 25% contract renewal; Constant contracted land area (25%); 10 y	25% contract renewal	SSP1 - 2.6	-6.45E-06	2.27E-08	10	Rent Only	0.25
2332	Rent:Buy experiment	383.8248161	1.726497133	1.220760179	2.16E-08	Rent Only ; 25% contract renewal; Constant contracted land area (25%); 10 y	25% contract renewal	SSP1 - 2.6	-6.43E-06	2.16E-08	10	Rent Only	0.25
2333	Rent:Buy experiment	383.7567407	1.725547745	1.220616732	2.05E-08	Rent Only ; 25% contract renewal; Constant contracted land area (25%); 10 y	25% contract renewal	SSP1 - 2.6	-6.40E-06	2.05E-08	10	Rent Only	0.25
2334	Rent:Buy experiment	383.6888436	1.724600674	1.220471881	1.95E-08	Rent Only ; 25% contract renewal; Constant contracted land area (25%); 10 y	25% contract renewal	SSP1 - 2.6	-6.38E-06	1.95E-08	10	Rent Only	0.25
2335	Rent:Buy experiment	383.621125	1.723655927	1.22032564	1.86E-08	Rent Only ; 25% contract renewal; Constant contracted land area (25%); 10 y	25% contract renewal	SSP1 - 2.6	-6.35E-06	1.86E-08	10	Rent Only	0.25
2336	Rent:Buy experiment	383.5535851	1.722713507	1.220178024	1.77E-08	Rent Only ; 25% contract renewal; Constant contracted land area (25%); 10 y	25% contract renewal	SSP1 - 2.6	-6.32E-06	1.77E-08	10	Rent Only	0.25
2337	Rent:Buy experiment	383.4862241	1.721773418	1.22002905	1.68E-08	Rent Only ; 25% contract renewal; Constant contracted land area (25%); 10 y	25% contract renewal	SSP1 - 2.6	-6.30E-06	1.68E-08	10	Rent Only	0.25
2338	Rent:Buy experiment	383.4190421	1.720835662	1.219878731	1.60E-08	Rent Only ; 25% contract renewal; Constant contracted land area (25%); 10 y	25% contract renewal	SSP1 - 2.6	-6.27E-06	1.60E-08	10	Rent Only	0.25
2339	Rent:Buy experiment	383.3520392	1.719900243	1.219727081	1.52E-08	Rent Only ; 25% contract renewal; Constant contracted land area (25%); 10 y	25% contract renewal	SSP1 - 2.6	-6.25E-06	1.52E-08	10	Rent Only	0.25
2340	Rent:Buy experiment	383.2852156	1.718967164	1.219574117	1.44E-08	Rent Only ; 25% contract renewal; Constant contracted land area (25%); 10 y	25% contract renewal	SSP1 - 2.6	-6.22E-06	1.44E-08	10	Rent Only	0.25
2341	Rent:Buy experiment	383.2185712	1.718036426	1.219419851	1.37E-08	Rent Only ; 25% contract renewal; Constant contracted land area (25%); 10 y	25% contract renewal	SSP1 - 2.6	-6.20E-06	1.37E-08	10	Rent Only	0.25
2342	Rent:Buy experiment	383.1521063	1.717108032	1.219264297	1.31E-08	Rent Only ; 25% contract renewal; Constant contracted land area (25%); 10 y	25% contract renewal	SSP1 - 2.6	-6.17E-06	1.31E-08	10	Rent Only	0.25
2343	Rent:Buy experiment	383.0858207	1.716181983	1.219107471	1.24E-08	Rent Only ; 25% contract renewal; Constant contracted land area (25%); 10 y	25% contract renewal	SSP1 - 2.6	-6.14E-06	1.24E-08	10	Rent Only	0.25
2344	Rent:Buy experiment	383.0197145	1.715258281	1.218949384	1.18E-08	Rent Only ; 25% contract renewal; Constant contracted land area (25%); 10 y	25% contract renewal	SSP1 - 2.6	-6.12E-06	1.18E-08	10	Rent Only	0.25
2345	Rent:Buy experiment	382.9537877	1.714336926	1.218790051	1.12E-08	Rent Only ; 25% contract renewal; Constant contracted land area (25%); 10 y	25% contract renewal	SSP1 - 2.6	-6.09E-06	1.12E-08	10	Rent Only	0.25
2346	Rent:Buy experiment	382.8880403	1.713417921	1.218629484	1.07E-08	Rent Only ; 25% contract renewal; Constant contracted land area (25%); 10 y	25% contract renewal	SSP1 - 2.6	-6.07E-06	1.07E-08	10	Rent Only	0.25
2347	Rent:Buy experiment	382.8224722	1.712501265	1.218467697	1.02E-08	Rent Only ; 25% contract renewal; Constant contracted land area (25%); 10 y	25% contract renewal	SSP1 - 2.6	-6.04E-06	1.02E-08	10	Rent Only	0.25
2348	Rent:Buy experiment	382.7570833	1.711586958	1.218304704	9.68E-09	Rent Only ; 25% contract renewal; Constant contracted land area (25%); 10 y	25% contract renewal	SSP1 - 2.6	-6.02E-06	9.68E-09	10	Rent Only	0.25
2349	Rent:Buy experiment	382.6918737	1.710675002	1.218140515	9.21E-09	Rent Only ; 25% contract renewal; Constant contracted land area (25%); 10 y	25% contract renewal	SSP1 - 2.6	-5.99E-06	9.21E-09	10	Rent Only	0.25
2350	Rent:Buy experiment	382.6268431	1.709765395	1.217975145	8.76E-09	Rent Only ; 25% contract renewal; Constant contracted land area (25%); 10 y	25% contract renewal	SSP1 - 2.6	-5.97E-06	8.76E-09	10	Rent Only	0.25
2351	Rent:Buy experiment	382.5619915	1.708858138	1.217808606	8.33E-09	Rent Only ; 25% contract renewal; Constant contracted land area (25%); 10 y	25% contract renewal	SSP1 - 2.6	-5.94E-06	8.33E-09	10	Rent Only	0.25
2352	Rent:Buy experiment	382.4973188	1.707953229	1.21764091	7.92E-09	Rent Only ; 25% contract renewal; Constant contracted land area (25%); 10 y	25% contract renewal	SSP1 - 2.6	-5.92E-06	7.92E-09	10	Rent Only	0.25
2353	Rent:Buy experiment	382.4328247	1.707050669	1.217472068	7.54E-09	Rent Only ; 25% contract renewal; Constant contracted land area (25%); 10 y	25% contract renewal	SSP1 - 2.6	-5.89E-06	7.54E-09	10	Rent Only	0.25
2354	Rent:Buy experiment	382.3685093	1.706150456	1.217302094	7.17E-09	Rent Only ; 25% contract renewal; Constant contracted land area (25%); 10 y	25% contract renewal	SSP1 - 2.6	-5.87E-06	7.17E-09	10	Rent Only	0.25
2355	Rent:Buy experiment	382.3043722	1.705252589	1.217130998	6.82E-09	Rent Only ; 25% contract renewal; Constant contracted land area (25%); 10 y	25% contract renewal	SSP1 - 2.6	-5.84E-06	6.82E-09	10	Rent Only	0.25
2356	Rent:Buy experiment	382.2404133	1.704357067	1.216958794	6.49E-09	Rent Only ; 25% contract renewal; Constant contracted land area (25%); 10 y	25% contract renewal	SSP1 - 2.6	-5.82E-06	6.49E-09	10	Rent Only	0.25
2357	Rent:Buy experiment	382.1766324	1.703463888	1.216785491	6.17E-09	Rent Only ; 25% contract renewal; Constant contracted land area (25%); 10 y	25% contract renewal	SSP1 - 2.6	-5.79E-06	6.17E-09	10	Rent Only	0.25
2358	Rent:Buy experiment	382.1130294	1.702573051	1.216611102	5.87E-09	Rent Only ; 25% contract renewal; Constant contracted land area (25%); 10 y	25% contract renewal	SSP1 - 2.6	-5.77E-06	5.87E-09	10	Rent Only	0.25
2359	Rent:Buy experiment	382.0496039	1.701684553	1.216435638	5.58E-09	Rent Only ; 25% contract renewal; Constant contracted land area (25%); 10 y	25% contract renewal	SSP1 - 2.6	-5.74E-06	5.58E-09	10	Rent Only	0.25
2360	Rent:Buy experiment	381.9863558	1.700798393	1.216259111	5.31E-09	Rent Only ; 25% contract renewal; Constant contracted land area (25%); 10 y	25% contract renewal	SSP1 - 2.6	-5.72E-06	5.31E-09	10	Rent Only	0.25
2361	Rent:Buy experiment	381.9232849	1.699914569	1.21608153	5.05E-09	Rent Only ; 25% contract renewal; Constant contracted land area (25%); 10 y	25% contract renewal	SSP1 - 2.6	-5.70E-06	5.05E-09	10	Rent Only	0.25
2362	Rent:Buy experiment	381.8603908	1.699033079	1.215902908	4.80E-09	Rent Only ; 25% contract renewal; Constant contracted land area (25%); 10 y	25% contract renewal	SSP1 - 2.6	-5.67E-06	4.80E-09	10	Rent Only	0.25
2363	Rent:Buy experiment	381.7976734	1.698153919	1.215723255	4.57E-09	Rent Only ; 25% contract renewal; Constant contracted land area (25%); 10 y	25% contract renewal	SSP1 - 2.6	-5.65E-06	4.57E-09	10	Rent Only	0.25
2364	Rent:Buy experiment	381.7351323	1.697277087	1.215542581	4.34E-09	Rent Only ; 25% contract renewal; Constant contracted land area (25%); 10 y	25% contract renewal	SSP1 - 2.6	-5.62E-06	4.34E-09	10	Rent Only	0.25
2365	Rent:Buy experiment	381.6727673	1.696402581	1.215360898	4.13E-09	Rent Only ; 25% contract renewal; Constant contracted land area (25%); 10 y	25% contract renewal	SSP1 - 2.6	-5.60E-06	4.13E-09	10	Rent Only	0.25
2366	Rent:Buy experiment	381.6105781	1.695530398	1.215178216	3.93E-09	Rent Only ; 25% contract renewal; Constant contracted land area (25%); 10 y	25% contract renewal	SSP1 - 2.6	-5.58E-06	3.93E-09	10	Rent Only	0.25
2367	Rent:Buy experiment	381.5485644	1.694660535	1.214994544	3.74E-09	Rent Only ; 25% contract renewal; Constant contracted land area (25%); 10 y	25% contract renewal	SSP1 - 2.6	-5.55E-06	3.74E-09	10	Rent Only	0.25
2368	Rent:Buy experiment	381.4867259	1.693792989	1.214809894	3.56E-09	Rent Only ; 25% contract renewal; Constant contracted land area (25%); 10 y	25% contract renewal	SSP1 - 2.6	-5.53E-06	3.56E-09	10	Rent Only	0.25
2369	Rent:Buy experiment	381.4250623	1.692927756	1.214624276	3.38E-09	Rent Only ; 25% contract renewal; Constant contracted land area (25%); 10 y	25% contract renewal	SSP1 - 2.6	-5.50E-06	3.38E-09	10	Rent Only	0.25
2370	Rent:Buy experiment	381.3635733	1.692064833	1.214437699	3.22E-09	Rent Only ; 25% contract renewal; Constant contracted land area (25%); 10 y	25% contract renewal	SSP1 - 2.6	-5.48E-06	3.22E-09	10	Rent Only	0.25
2371	Rent:Buy experiment	381.3022585	1.691204217	1.214250174	3.06E-09	Rent Only ; 25% contract renewal; Constant contracted land area (25%); 10 y	25% contract renewal	SSP1 - 2.6	-5.46E-06	3.06E-09	10	Rent Only	0.25
2372	Rent:Buy experiment	381.2411176	1.690345905	1.21406171	2.91E-09	Rent Only ; 25% contract renewal; Constant contracted land area (25%); 10 y	25% contract renewal	SSP1 - 2.6	-5.43E-06	2.91E-09	10	Rent Only	0.25
2373	Rent:Buy experiment	381.1801504	1.689489892	1.213872318	2.77E-09	Rent Only ; 25% contract renewal; Constant contracted land area (25%); 10 y	25% contract renewal	SSP1 - 2.6	-5.41E-06	2.77E-09	10	Rent Only	0.25
2374	Rent:Buy experiment	381.1193563	1.688636176	1.213682006	2.63E-09	Rent Only ; 25% contract renewal; Constant contracted land area (25%); 10 y	25% contract renewal	SSP1 - 2.6	-5.39E-06	2.63E-09	10	Rent Only	0.25
2375	Rent:Buy experiment	381.0587352	1.687784752	1.213490784	2.50E-09	Rent Only ; 25% contract renewal; Constant contracted land area (25%); 10 y	25% contract renewal	SSP1 - 2.6	-5.36E-06	2.50E-09	10	Rent Only	0.25
2376	Rent:Buy experiment	380.9982866	1.686935616	1.213298662	2.38E-09	Rent Only ; 25% contract renewal; Constant contracted land area (25%); 10 y	25% contract renewal	SSP1 - 2.6	-5.34E-06	2.38E-09	10	Rent Only	0.25
2377	Rent:Buy experiment	380.9380102	1.686088764	1.21310565	2.27E-09	Rent Only ; 25% contract renewal; Constant contracted land area (25%); 10 y	25% contract renewal	SSP1 - 2.6	-5.32E-06	2.27E-09	10	Rent Only	0.25
2378	Rent:Buy experiment	380.8779056	1.685244193	1.212911756	2.16E-09	Rent Only ; 25% contract renewal; Constant contracted land area (25%); 10 y	25% contract renewal	SSP1 - 2.6	-5.30E-06	2.16E-09	10	Rent Only	0.25
2379	Rent:Buy experiment	380.8179724	1.684401899	1.212716989	2.05E-09	Rent Only ; 25% contract renewal; Constant contracted land area (25%); 10 y	25% contract renewal	SSP1 - 2.6	-5.27E-06	2.05E-09	10	Rent Only	0.25
2380	Rent:Buy experiment	380.7582104	1.683561876	1.21252136	1.95E-09	Rent Only ; 25% contract renewal; Constant contracted land area (25%); 10 y	25% contract renewal	SSP1 - 2.6	-5.25E-06	1.95E-09	10	Rent Only	0.25
2381	Rent:Buy experiment	380.6986189	1.682724122	1.212324876	1.85E-09	Rent Only ; 25% contract renewal; Constant contracted land area (25%); 10 y	25% contract renewal	SSP1 - 2.6	-5.23E-06	1.85E-09	10	Rent Only	0.25
2382	Rent:Buy experiment	380.6391978	1.681888631	1.212127547	1.76E-09	Rent Only ; 25% contract renewal; Constant contracted land area (25%); 10 y	25% contract renewal	SSP1 - 2.6	-5.20E-06	1.76E-09	10	Rent Only	0.25
2383	Rent:Buy experiment	380.5799466	1.681055399	1.211929381	1.68E-09	Rent Only ; 25% contract renewal; Constant contracted land area (25%); 10 y	25% contract renewal	SSP1 - 2.6	-5.18E-06	1.68E-09	10	Rent Only	0.25
2384	Rent:Buy experiment	380.520865	1.680224422	1.211730388	1.60E-09	Rent Only ; 25% contract renewal; Constant contracted land area (25%); 10 y	25% contract renewal	SSP1 - 2.6	-5.16E-06	1.60E-09	10	Rent Only	0.25
2385	Rent:Buy experiment	380.4619524	1.679395695	1.211530576	1.52E-09	Rent Only ; 25% contract renewal; Constant contracted land area (25%); 10 y	25% contract renewal	SSP1 - 2.6	-5.14E-06	1.52E-09	10	Rent Only	0.25
2386	Rent:Buy experiment	380.4032086	1.678569214	1.211329954	1.44E-09	Rent Only ; 25% contract renewal; Constant contracted land area (25%); 10 y	25% contract renewal	SSP1 - 2.6	-5.12E-06	1.44E-09	10	Rent Only	0.25
2387	Rent:Buy experiment	380.3446331	1.677744973	1.21112853	1.37E-09	Rent Only ; 25% contract renewal; Constant contracted land area (25%); 10 y	25% contract renewal	SSP1 - 2.6	-5.09E-06	1.37E-09	10	Rent Only	0.25
2388	Rent:Buy experiment	380.2862255	1.67692297	1.210926313	1.31E-09	Rent Only ; 25% contract renewal; Constant contracted land area (25%); 10 y	25% contract renewal	SSP1 - 2.6	-5.07E-06	1.31E-09	10	Rent Only	0.25
2389	Rent:Buy experiment	380.2279854	1.676103197	1.21072331	1.24E-09	Rent Only ; 25% contract renewal; Constant contracted land area (25%); 10 y	25% contract renewal	SSP1 - 2.6	-5.05E-06	1.24E-09	10	Rent Only	0.25
2390	Rent:Buy experiment	380.1699124	1.675285652	1.210519532	1.18E-09	Rent Only ; 25% contract renewal; Constant contracted land area (25%); 10 y	25% contract renewal	SSP1 - 2.6	-5.03E-06	1.18E-09	10	Rent Only	0.25
2391	Rent:Buy experiment	380.1120061	1.674470329	1.210314985	1.12E-09	Rent Only ; 25% contract renewal; Constant contracted land area (25%); 10 y	25% contract renewal	SSP1 - 2.6	-5.01E-06	1.12E-09	10	Rent Only	0.25
2392	Rent:Buy experiment	380.054266	1.673657223	1.210109678	1.07E-09	Rent Only ; 25% contract renewal; Constant contracted land area (25%); 10 y	25% contract renewal	SSP1 - 2.6	-4.98E-06	1.07E-09	10	Rent Only	0.25
2393	Rent:Buy experiment	379.9966918	1.67284633	1.209903619	1.02E-09	Rent Only ; 25% contract renewal; Constant contracted land area (25%); 10 y	25% contract renewal	SSP1 - 2.6	-4.96E-06	1.02E-09	10	Rent Only	0.25
2394	Rent:Buy experiment	379.939283	1.672037644	1.209696816	9.67E-10	Rent Only ; 25% contract renewal; Constant contracted land area (25%); 10 y	25% contract renewal	SSP1 - 2.6	-4.94E-06	9.67E-10	10	Rent Only	0.25
2395	Rent:Buy experiment	379.8820392	1.67123116	1.209489277	9.20E-10	Rent Only ; 25% contract renewal; Constant contracted land area (25%); 10 y	25% contract renewal	SSP1 - 2.6	-4.92E-06	9.20E-10	10	Rent Only	0.25
2396	Rent:Buy experiment	379.8249599	1.670426874	1.20928101	8.75E-10	Rent Only ; 25% contract renewal; Constant contracted land area (25%); 10 y	25% contract renewal	SSP1 - 2.6	-4.90E-06	8.75E-10	10	Rent Only	0.25
2397	Rent:Buy experiment	379.7680448	1.66962478	1.209072023	8.32E-10	Rent Only ; 25% contract renewal; Constant contracted land area (25%); 10 y	25% contract renewal	SSP1 - 2.6	-4.88E-06	8.32E-10	10	Rent Only	0.25
2398	Rent:Buy experiment	379.7112934	1.668824874	1.208862323	7.92E-10	Rent Only ; 25% contract renewal; Constant contracted land area (25%); 10 y	25% contract renewal	SSP1 - 2.6	-4.85E-06	7.92E-10	10	Rent Only	0.25
2399	Rent:Buy experiment	379.6547052	1.66802715	1.208651919	7.53E-10	Rent Only ; 25% contract renewal; Constant contracted land area (25%); 10 y	25% contract renewal	SSP1 - 2.6	-4.83E-06	7.53E-10	10	Rent Only	0.25
2400	Rent:Buy experiment	379.5982799	1.667231602	1.208440818	7.16E-10	Rent Only ; 25% contract renewal; Constant contracted land area (25%); 10 y	25% contract renewal	SSP1 - 2.6	-4.81E-06	7.16E-10	10	Rent Only	0.25
2401	Rent:Buy experiment	379.542017	1.666438227	1.208229027	6.81E-10	Rent Only ; 25% contract renewal; Constant contracted land area (25%); 10 y	25% contract renewal	SSP1 - 2.6	-4.79E-06	6.81E-10	10	Rent Only	0.25
2402	Rent:Buy experiment	379.4859161	1.665647019	1.208016555	6.48E-10	Rent Only ; 25% contract renewal; Constant contracted land area (25%); 10 y	25% contract renewal	SSP1 - 2.6	-4.77E-06	6.48E-10	10	Rent Only	0.25
2403	Rent:Buy experiment	379.4299767	1.664857973	1.207803408	6.16E-10	Rent Only ; 25% contract renewal; Constant contracted land area (25%); 10 y	25% contract renewal	SSP1 - 2.6	-4.75E-06	6.16E-10	10	Rent Only	0.25
2404	Rent:Buy experiment	379.3741983	1.664071082	1.207589594	5.86E-10	Rent Only ; 25% contract renewal; Constant contracted land area (25%); 10 y	25% contract renewal	SSP1 - 2.6	-4.73E-06	5.86E-10	10	Rent Only	0.25
2405	Rent:Buy experiment	379.3185807	1.663286343	1.207375121	5.58E-10	Rent Only ; 25% contract renewal; Constant contracted land area (25%); 10 y	25% contract renewal	SSP1 - 2.6	-4.71E-06	5.58E-10	10	Rent Only	0.25
2406	Rent:Buy experiment	379.2631232	1.66250375	1.207159995	5.30E-10	Rent Only ; 25% contract renewal; Constant contracted land area (25%); 10 y	25% contract renewal	SSP1 - 2.6	-4.69E-06	5.30E-10	10	Rent Only	0.25
2407	Rent:Buy experiment	379.2078255	1.661723297	1.206944225	5.05E-10	Rent Only ; 25% contract renewal; Constant contracted land area (25%); 10 y	25% contract renewal	SSP1 - 2.6	-4.67E-06	5.05E-10	10	Rent Only	0.25
2408	Rent:Buy experiment	379.1526871	1.66094498	1.206727816	4.80E-10	Rent Only ; 25% contract renewal; Constant contracted land area (25%); 10 y	25% contract renewal	SSP1 - 2.6	-4.65E-06	4.80E-10	10	Rent Only	0.25
2409	Rent:Buy experiment	379.0977076	1.660168793	1.206510777	4.56E-10	Rent Only ; 25% contract renewal; Constant contracted land area (25%); 10 y	25% contract renewal	SSP1 - 2.6	-4.63E-06	4.56E-10	10	Rent Only	0.25
2410	Rent:Buy experiment	379.0428866	1.65939473	1.206293114	4.34E-10	Rent Only ; 25% contract renewal; Constant contracted land area (25%); 10 y	25% contract renewal	SSP1 - 2.6	-4.61E-06	4.34E-10	10	Rent Only	0.25
2411	Rent:Buy experiment	378.9882235	1.658622786	1.206074834	4.13E-10	Rent Only ; 25% contract renewal; Constant contracted land area (25%); 10 y	25% contract renewal	SSP1 - 2.6	-4.59E-06	4.13E-10	10	Rent Only	0.25
2412	Rent:Buy experiment	378.933718	1.657852957	1.205855945	3.93E-10	Rent Only ; 25% contract renewal; Constant contracted land area (25%); 10 y	25% contract renewal	SSP1 - 2.6	-4.57E-06	3.93E-10	10	Rent Only	0.25
2413	Rent:Buy experiment	378.8793695	1.657085236	1.205636453	3.74E-10	Rent Only ; 25% contract renewal; Constant contracted land area (25%); 10 y	25% contract renewal	SSP1 - 2.6	-4.55E-06	3.74E-10	10	Rent Only	0.25
2414	Rent:Buy experiment	378.8251778	1.656319618	1.205416366	3.55E-10	Rent Only ; 25% contract renewal; Constant contracted land area (25%); 10 y	25% contract renewal	SSP1 - 2.6	-4.53E-06	3.55E-10	10	Rent Only	0.25
2415	Rent:Buy experiment	378.7711422	1.655556098	1.205195689	3.38E-10	Rent Only ; 25% contract renewal; Constant contracted land area (25%); 10 y	25% contract renewal	SSP1 - 2.6	-4.51E-06	3.38E-10	10	Rent Only	0.25
2416	Rent:Buy experiment	378.7172624	1.654794671	1.20497443	3.22E-10	Rent Only ; 25% contract renewal; Constant contracted land area (25%); 10 y	25% contract renewal	SSP1 - 2.6	-4.49E-06	3.22E-10	10	Rent Only	0.25
2417	Rent:Buy experiment	378.6635379	1.65403533	1.204752596	3.06E-10	Rent Only ; 25% contract renewal; Constant contracted land area (25%); 10 y	25% contract renewal	SSP1 - 2.6	-4.47E-06	3.06E-10	10	Rent Only	0.25
2418	Rent:Buy experiment	378.6099682	1.653278072	1.204530193	2.91E-10	Rent Only ; 25% contract renewal; Constant contracted land area (25%); 10 y	25% contract renewal	SSP1 - 2.6	-4.45E-06	2.91E-10	10	Rent Only	0.25
2419	Rent:Buy experiment	378.556553	1.652522889	1.204307227	2.77E-10	Rent Only ; 25% contract renewal; Constant contracted land area (25%); 10 y	25% contract renewal	SSP1 - 2.6	-4.43E-06	2.77E-10	10	Rent Only	0.25
2420	Rent:Buy experiment	378.5032918	1.651769777	1.204083706	2.63E-10	Rent Only ; 25% contract renewal; Constant contracted land area (25%); 10 y	25% contract renewal	SSP1 - 2.6	-4.41E-06	2.63E-10	10	Rent Only	0.25
2421	Rent:Buy experiment	378.450184	1.65101873	1.203859636	2.50E-10	Rent Only ; 25% contract renewal; Constant contracted land area (25%); 10 y	25% contract renewal	SSP1 - 2.6	-4.39E-06	2.50E-10	10	Rent Only	0.25
2422	Rent:Buy experiment	378.3972294	1.650269743	1.203635023	2.38E-10	Rent Only ; 25% contract renewal; Constant contracted land area (25%); 10 y	25% contract renewal	SSP1 - 2.6	-4.37E-06	2.38E-10	10	Rent Only	0.25
2423	Rent:Buy experiment	378.3444274	1.649522811	1.203409875	2.26E-10	Rent Only ; 25% contract renewal; Constant contracted land area (25%); 10 y	25% contract renewal	SSP1 - 2.6	-4.35E-06	2.26E-10	10	Rent Only	0.25
2424	Rent:Buy experiment	378.2917775	1.648777928	1.203184196	2.15E-10	Rent Only ; 25% contract renewal; Constant contracted land area (25%); 10 y	25% contract renewal	SSP1 - 2.6	-4.33E-06	2.15E-10	10	Rent Only	0.25
2425	Rent:Buy experiment	378.2392795	1.648035088	1.202957994	2.05E-10	Rent Only ; 25% contract renewal; Constant contracted land area (25%); 10 y	25% contract renewal	SSP1 - 2.6	-4.31E-06	2.05E-10	10	Rent Only	0.25
2426	Rent:Buy experiment	378.1869327	1.647294286	1.202731275	1.95E-10	Rent Only ; 25% contract renewal; Constant contracted land area (25%); 10 y	25% contract renewal	SSP1 - 2.6	-4.29E-06	1.95E-10	10	Rent Only	0.25
2427	Rent:Buy experiment	378.1347367	1.646555517	1.202504045	1.85E-10	Rent Only ; 25% contract renewal; Constant contracted land area (25%); 10 y	25% contract renewal	SSP1 - 2.6	-4.27E-06	1.85E-10	10	Rent Only	0.25
2428	Rent:Buy experiment	378.0826912	1.645818775	1.20227631	1.76E-10	Rent Only ; 25% contract renewal; Constant contracted land area (25%); 10 y	25% contract renewal	SSP1 - 2.6	-4.26E-06	1.76E-10	10	Rent Only	0.25
2429	Rent:Buy experiment	378.0307956	1.645084056	1.202048077	1.68E-10	Rent Only ; 25% contract renewal; Constant contracted land area (25%); 10 y	25% contract renewal	SSP1 - 2.6	-4.24E-06	1.68E-10	10	Rent Only	0.25
2430	Rent:Buy experiment	377.9790496	1.644351352	1.201819351	1.60E-10	Rent Only ; 25% contract renewal; Constant contracted land area (25%); 10 y	25% contract renewal	SSP1 - 2.6	-4.22E-06	1.60E-10	10	Rent Only	0.25
2431	Rent:Buy experiment	377.9274526	1.643620659	1.201590139	1.52E-10	Rent Only ; 25% contract renewal; Constant contracted land area (25%); 10 y	25% contract renewal	SSP1 - 2.6	-4.20E-06	1.52E-10	10	Rent Only	0.25
2432	Rent:Buy experiment	377.8760042	1.642891972	1.201360447	1.44E-10	Rent Only ; 25% contract renewal; Constant contracted land area (25%); 10 y	25% contract renewal	SSP1 - 2.6	-4.18E-06	1.44E-10	10	Rent Only	0.25
2433	Rent:Buy experiment	377.824704	1.642165285	1.201130281	1.37E-10	Rent Only ; 25% contract renewal; Constant contracted land area (25%); 10 y	25% contract renewal	SSP1 - 2.6	-4.16E-06	1.37E-10	10	Rent Only	0.25
2434	Rent:Buy experiment	377.7735516	1.641440593	1.200899646	1.31E-10	Rent Only ; 25% contract renewal; Constant contracted land area (25%); 10 y	25% contract renewal	SSP1 - 2.6	-4.14E-06	1.31E-10	10	Rent Only	0.25
2435	Rent:Buy experiment	377.7225465	1.640717889	1.20066855	1.24E-10	Rent Only ; 25% contract renewal; Constant contracted land area (25%); 10 y	25% contract renewal	SSP1 - 2.6	-4.13E-06	1.24E-10	10	Rent Only	0.25
2436	Rent:Buy experiment	377.6716882	1.63999717	1.200436996	1.18E-10	Rent Only ; 25% contract renewal; Constant contracted land area (25%); 10 y	25% contract renewal	SSP1 - 2.6	-4.11E-06	1.18E-10	10	Rent Only	0.25
2437	Rent:Buy experiment	377.6209764	1.639278429	1.200204992	1.12E-10	Rent Only ; 25% contract renewal; Constant contracted land area (25%); 10 y	25% contract renewal	SSP1 - 2.6	-4.09E-06	1.12E-10	10	Rent Only	0.25
2438	Rent:Buy experiment	377.5704105	1.638561661	1.199972543	1.07E-10	Rent Only ; 25% contract renewal; Constant contracted land area (25%); 10 y	25% contract renewal	SSP1 - 2.6	-4.07E-06	1.07E-10	10	Rent Only	0.25
2439	Rent:Buy experiment	377.5199902	1.63784686	1.199739655	1.02E-10	Rent Only ; 25% contract renewal; Constant contracted land area (25%); 10 y	25% contract renewal	SSP1 - 2.6	-4.05E-06	1.02E-10	10	Rent Only	0.25
2440	Rent:Buy experiment	377.469715	1.637134021	1.199506334	9.67E-11	Rent Only ; 25% contract renewal; Constant contracted land area (25%); 10 y	25% contract renewal	SSP1 - 2.6	-4.04E-06	9.67E-11	10	Rent Only	0.25
2441	Rent:Buy experiment	377.4195845	1.63642314	1.199272585	9.20E-11	Rent Only ; 25% contract renewal; Constant contracted land area (25%); 10 y	25% contract renewal	SSP1 - 2.6	-4.02E-06	9.20E-11	10	Rent Only	0.25
2442	Rent:Buy experiment	377.3695982	1.635714209	1.199038413	8.75E-11	Rent Only ; 25% contract renewal; Constant contracted land area (25%); 10 y	25% contract renewal	SSP1 - 2.6	-4.00E-06	8.75E-11	10	Rent Only	0.25
2443	Rent:Buy experiment	377.3197558	1.635007225	1.198803826	8.32E-11	Rent Only ; 25% contract renewal; Constant contracted land area (25%); 10 y	25% contract renewal	SSP1 - 2.6	-3.98E-06	8.32E-11	10	Rent Only	0.25
2444	Rent:Buy experiment	377.2700567	1.634302181	1.198568827	7.91E-11	Rent Only ; 25% contract renewal; Constant contracted land area (25%); 10 y	25% contract renewal	SSP1 - 2.6	-3.97E-06	7.91E-11	10	Rent Only	0.25
2445	Rent:Buy experiment	377.2205005	1.633599073	1.198333424	7.53E-11	Rent Only ; 25% contract renewal; Constant contracted land area (25%); 10 y	25% contract renewal	SSP1 - 2.6	-3.95E-06	7.53E-11	10	Rent Only	0.25
2446	Rent:Buy experiment	377.1710868	1.632897894	1.19809762	7.16E-11	Rent Only ; 25% contract renewal; Constant contracted land area (25%); 10 y	25% contract renewal	SSP1 - 2.6	-3.93E-06	7.16E-11	10	Rent Only	0.25
2447	Rent:Buy experiment	377.1218152	1.63219864	1.197861422	6.81E-11	Rent Only ; 25% contract renewal; Constant contracted land area (25%); 10 y	25% contract renewal	SSP1 - 2.6	-3.91E-06	6.81E-11	10	Rent Only	0.25
2448	Rent:Buy experiment	377.0726853	1.631501305	1.197624835	6.48E-11	Rent Only ; 25% contract renewal; Constant contracted land area (25%); 10 y	25% contract renewal	SSP1 - 2.6	-3.90E-06	6.48E-11	10	Rent Only	0.25
2449	Rent:Buy experiment	377.0236965	1.630805884	1.197387864	6.16E-11	Rent Only ; 25% contract renewal; Constant contracted land area (25%); 10 y	25% contract renewal	SSP1 - 2.6	-3.88E-06	6.16E-11	10	Rent Only	0.25
2450	Rent:Buy experiment	376.9748486	1.630112371	1.197150515	5.86E-11	Rent Only ; 25% contract renewal; Constant contracted land area (25%); 10 y	25% contract renewal	SSP1 - 2.6	-3.86E-06	5.86E-11	10	Rent Only	0.25
2451	Rent:Buy experiment	376.926141	1.629420762	1.196912793	5.57E-11	Rent Only ; 25% contract renewal; Constant contracted land area (25%); 10 y	25% contract renewal	SSP1 - 2.6	-3.84E-06	5.57E-11	10	Rent Only	0.25
2452	Rent:Buy experiment	376.8775733	1.62873105	1.196674704	5.30E-11	Rent Only ; 25% contract renewal; Constant contracted land area (25%); 10 y	25% contract renewal	SSP1 - 2.6	-3.83E-06	5.30E-11	10	Rent Only	0.25
2453	Rent:Buy experiment	376.8291451	1.628043232	1.196436252	5.04E-11	Rent Only ; 25% contract renewal; Constant contracted land area (25%); 10 y	25% contract renewal	SSP1 - 2.6	-3.81E-06	5.04E-11	10	Rent Only	0.25
2454	Rent:Buy experiment	376.7808561	1.6273573	1.196197442	4.80E-11	Rent Only ; 25% contract renewal; Constant contracted land area (25%); 10 y	25% contract renewal	SSP1 - 2.6	-3.79E-06	4.80E-11	10	Rent Only	0.25
2455	Rent:Buy experiment	376.7327056	1.626673251	1.195958281	4.56E-11	Rent Only ; 25% contract renewal; Constant contracted land area (25%); 10 y	25% contract renewal	SSP1 - 2.6	-3.78E-06	4.56E-11	10	Rent Only	0.25
2456	Rent:Buy experiment	376.6846935	1.625991078	1.195718773	4.34E-11	Rent Only ; 25% contract renewal; Constant contracted land area (25%); 10 y	25% contract renewal	SSP1 - 2.6	-3.76E-06	4.34E-11	10	Rent Only	0.25
2457	Rent:Buy experiment	376.6368191	1.625310777	1.195478923	4.13E-11	Rent Only ; 25% contract renewal; Constant contracted land area (25%); 10 y	25% contract renewal	SSP1 - 2.6	-3.74E-06	4.13E-11	10	Rent Only	0.25
2458	Rent:Buy experiment	376.5890821	1.624632342	1.195238736	3.93E-11	Rent Only ; 25% contract renewal; Constant contracted land area (25%); 10 y	25% contract renewal	SSP1 - 2.6	-3.73E-06	3.93E-11	10	Rent Only	0.25
2459	Rent:Buy experiment	376.5414821	1.623955769	1.194998218	3.73E-11	Rent Only ; 25% contract renewal; Constant contracted land area (25%); 10 y	25% contract renewal	SSP1 - 2.6	-3.71E-06	3.73E-11	10	Rent Only	0.25
2460	Rent:Buy experiment	376.4940187	1.623281051	1.194757373	3.55E-11	Rent Only ; 25% contract renewal; Constant contracted land area (25%); 10 y	25% contract renewal	SSP1 - 2.6	-3.69E-06	3.55E-11	10	Rent Only	0.25
2461	Rent:Buy experiment	376.4466914	1.622608184	1.194516206	3.38E-11	Rent Only ; 25% contract renewal; Constant contracted land area (25%); 10 y	25% contract renewal	SSP1 - 2.6	-3.68E-06	3.38E-11	10	Rent Only	0.25
2462	Rent:Buy experiment	376.3994998	1.621937162	1.194274722	3.21E-11	Rent Only ; 25% contract renewal; Constant contracted land area (25%); 10 y	25% contract renewal	SSP1 - 2.6	-3.66E-06	3.21E-11	10	Rent Only	0.25
2463	Rent:Buy experiment	376.3524436	1.621267981	1.194032927	3.06E-11	Rent Only ; 25% contract renewal; Constant contracted land area (25%); 10 y	25% contract renewal	SSP1 - 2.6	-3.64E-06	3.06E-11	10	Rent Only	0.25
2464	Rent:Buy experiment	376.3055222	1.620600634	1.193790824	2.91E-11	Rent Only ; 25% contract renewal; Constant contracted land area (25%); 10 y	25% contract renewal	SSP1 - 2.6	-3.63E-06	2.91E-11	10	Rent Only	0.25
2465	Rent:Buy experiment	376.2587354	1.619935118	1.193548419	2.76E-11	Rent Only ; 25% contract renewal; Constant contracted land area (25%); 10 y	25% contract renewal	SSP1 - 2.6	-3.61E-06	2.76E-11	10	Rent Only	0.25
2466	Rent:Buy experiment	376.2120826	1.619271426	1.193305717	2.63E-11	Rent Only ; 25% contract renewal; Constant contracted land area (25%); 10 y	25% contract renewal	SSP1 - 2.6	-3.60E-06	2.63E-11	10	Rent Only	0.25
2467	Rent:Buy experiment	376.1655635	1.618609554	1.193062723	2.50E-11	Rent Only ; 25% contract renewal; Constant contracted land area (25%); 10 y	25% contract renewal	SSP1 - 2.6	-3.58E-06	2.50E-11	10	Rent Only	0.25
2468	Rent:Buy experiment	376.1191776	1.617949497	1.192819441	2.38E-11	Rent Only ; 25% contract renewal; Constant contracted land area (25%); 10 y	25% contract renewal	SSP1 - 2.6	-3.56E-06	2.38E-11	10	Rent Only	0.25
2469	Rent:Buy experiment	376.0729246	1.617291248	1.192575875	2.26E-11	Rent Only ; 25% contract renewal; Constant contracted land area (25%); 10 y	25% contract renewal	SSP1 - 2.6	-3.55E-06	2.26E-11	10	Rent Only	0.25
2470	Rent:Buy experiment	376.026804	1.616634805	1.192332031	2.15E-11	Rent Only ; 25% contract renewal; Constant contracted land area (25%); 10 y	25% contract renewal	SSP1 - 2.6	-3.53E-06	2.15E-11	10	Rent Only	0.25
2471	Rent:Buy experiment	375.9808155	1.61598016	1.192087914	2.05E-11	Rent Only ; 25% contract renewal; Constant contracted land area (25%); 10 y	25% contract renewal	SSP1 - 2.6	-3.52E-06	2.05E-11	10	Rent Only	0.25
2472	Rent:Buy experiment	375.9349586	1.615327309	1.191843527	1.95E-11	Rent Only ; 25% contract renewal; Constant contracted land area (25%); 10 y	25% contract renewal	SSP1 - 2.6	-3.50E-06	1.95E-11	10	Rent Only	0.25
2473	Rent:Buy experiment	375.889233	1.614676248	1.191598876	1.85E-11	Rent Only ; 25% contract renewal; Constant contracted land area (25%); 10 y	25% contract renewal	SSP1 - 2.6	-3.49E-06	1.85E-11	10	Rent Only	0.25
2474	Rent:Buy experiment	375.8436382	1.614026971	1.191353964	1.76E-11	Rent Only ; 25% contract renewal; Constant contracted land area (25%); 10 y	25% contract renewal	SSP1 - 2.6	-3.47E-06	1.76E-11	10	Rent Only	0.25
2475	Rent:Buy experiment	375.7981738	1.613379472	1.191108798	1.68E-11	Rent Only ; 25% contract renewal; Constant contracted land area (25%); 10 y	25% contract renewal	SSP1 - 2.6	-3.46E-06	1.68E-11	10	Rent Only	0.25
2476	Rent:Buy experiment	375.7528395	1.612733748	1.19086338	1.59E-11	Rent Only ; 25% contract renewal; Constant contracted land area (25%); 10 y	25% contract renewal	SSP1 - 2.6	-3.44E-06	1.59E-11	10	Rent Only	0.25
2477	Rent:Buy experiment	375.7076348	1.612089792	1.190617716	1.52E-11	Rent Only ; 25% contract renewal; Constant contracted land area (25%); 10 y	25% contract renewal	SSP1 - 2.6	-3.42E-06	1.52E-11	10	Rent Only	0.25
2478	Rent:Buy experiment	375.6625593	1.611447601	1.19037181	1.44E-11	Rent Only ; 25% contract renewal; Constant contracted land area (25%); 10 y	25% contract renewal	SSP1 - 2.6	-3.41E-06	1.44E-11	10	Rent Only	0.25
2479	Rent:Buy experiment	375.6176127	1.610807168	1.190125667	1.37E-11	Rent Only ; 25% contract renewal; Constant contracted land area (25%); 10 y	25% contract renewal	SSP1 - 2.6	-3.39E-06	1.37E-11	10	Rent Only	0.25
2480	Rent:Buy experiment	375.5727946	1.61016849	1.18987929	1.30E-11	Rent Only ; 25% contract renewal; Constant contracted land area (25%); 10 y	25% contract renewal	SSP1 - 2.6	-3.38E-06	1.30E-11	10	Rent Only	0.25
2481	Rent:Buy experiment	375.5281045	1.60953156	1.189632685	1.24E-11	Rent Only ; 25% contract renewal; Constant contracted land area (25%); 10 y	25% contract renewal	SSP1 - 2.6	-3.36E-06	1.24E-11	10	Rent Only	0.25
2482	Rent:Buy experiment	375.4835421	1.608896375	1.189385855	1.18E-11	Rent Only ; 25% contract renewal; Constant contracted land area (25%); 10 y	25% contract renewal	SSP1 - 2.6	-3.35E-06	1.18E-11	10	Rent Only	0.25
2483	Rent:Buy experiment	375.4391069	1.608262928	1.189138805	1.12E-11	Rent Only ; 25% contract renewal; Constant contracted land area (25%); 10 y	25% contract renewal	SSP1 - 2.6	-3.33E-06	1.12E-11	10	Rent Only	0.25
2484	Rent:Buy experiment	375.3947987	1.607631216	1.188891539	1.07E-11	Rent Only ; 25% contract renewal; Constant contracted land area (25%); 10 y	25% contract renewal	SSP1 - 2.6	-3.32E-06	1.07E-11	10	Rent Only	0.25
2485	Rent:Buy experiment	375.3506169	1.607001234	1.188644061	1.02E-11	Rent Only ; 25% contract renewal; Constant contracted land area (25%); 10 y	25% contract renewal	SSP1 - 2.6	-3.30E-06	1.02E-11	10	Rent Only	0.25
2486	Rent:Buy experiment	375.3065613	1.606372975	1.188396377	9.66E-12	Rent Only ; 25% contract renewal; Constant contracted land area (25%); 10 y	25% contract renewal	SSP1 - 2.6	-3.29E-06	9.66E-12	10	Rent Only	0.25
2487	Rent:Buy experiment	375.2626314	1.605746437	1.188148488	9.19E-12	Rent Only ; 25% contract renewal; Constant contracted land area (25%); 10 y	25% contract renewal	SSP1 - 2.6	-3.28E-06	9.19E-12	10	Rent Only	0.25
2488	Rent:Buy experiment	375.2188269	1.605121613	1.187900401	8.74E-12	Rent Only ; 25% contract renewal; Constant contracted land area (25%); 10 y	25% contract renewal	SSP1 - 2.6	-3.26E-06	8.74E-12	10	Rent Only	0.25
2489	Rent:Buy experiment	375.1751473	1.604498498	1.187652119	8.31E-12	Rent Only ; 25% contract renewal; Constant contracted land area (25%); 10 y	25% contract renewal	SSP1 - 2.6	-3.25E-06	8.31E-12	10	Rent Only	0.25
2490	Rent:Buy experiment	375.1315923	1.603877089	1.187403647	7.91E-12	Rent Only ; 25% contract renewal; Constant contracted land area (25%); 10 y	25% contract renewal	SSP1 - 2.6	-3.23E-06	7.91E-12	10	Rent Only	0.25
2491	Rent:Buy experiment	375.0881615	1.60325738	1.187154987	7.52E-12	Rent Only ; 25% contract renewal; Constant contracted land area (25%); 10 y	25% contract renewal	SSP1 - 2.6	-3.22E-06	7.52E-12	10	Rent Only	0.25
2492	Rent:Buy experiment	375.0448545	1.602639367	1.186906145	7.15E-12	Rent Only ; 25% contract renewal; Constant contracted land area (25%); 10 y	25% contract renewal	SSP1 - 2.6	-3.20E-06	7.15E-12	10	Rent Only	0.25
2493	Rent:Buy experiment	375.001671	1.602023044	1.186657125	6.80E-12	Rent Only ; 25% contract renewal; Constant contracted land area (25%); 10 y	25% contract renewal	SSP1 - 2.6	-3.19E-06	6.80E-12	10	Rent Only	0.25
2494	Rent:Buy experiment	374.9586105	1.601408407	1.186407929	6.47E-12	Rent Only ; 25% contract renewal; Constant contracted land area (25%); 10 y	25% contract renewal	SSP1 - 2.6	-3.17E-06	6.47E-12	10	Rent Only	0.25
2495	Rent:Buy experiment	374.9156728	1.600795451	1.186158564	6.16E-12	Rent Only ; 25% contract renewal; Constant contracted land area (25%); 10 y	25% contract renewal	SSP1 - 2.6	-3.16E-06	6.16E-12	10	Rent Only	0.25
2496	Rent:Buy experiment	374.8728573	1.600184171	1.185909031	5.86E-12	Rent Only ; 25% contract renewal; Constant contracted land area (25%); 10 y	25% contract renewal	SSP1 - 2.6	-3.15E-06	5.86E-12	10	Rent Only	0.25
2497	Rent:Buy experiment	374.8301638	1.599574562	1.185659336	5.57E-12	Rent Only ; 25% contract renewal; Constant contracted land area (25%); 10 y	25% contract renewal	SSP1 - 2.6	-3.13E-06	5.57E-12	10	Rent Only	0.25
2498	Rent:Buy experiment	374.7875919	1.598966621	1.185409483	5.30E-12	Rent Only ; 25% contract renewal; Constant contracted land area (25%); 10 y	25% contract renewal	SSP1 - 2.6	-3.12E-06	5.30E-12	10	Rent Only	0.25
2499	Rent:Buy experiment	374.7451412	1.598360342	1.185159474	5.04E-12	Rent Only ; 25% contract renewal; Constant contracted land area (25%); 10 y	25% contract renewal	SSP1 - 2.6	-3.10E-06	5.04E-12	10	Rent Only	0.25
2500	Rent:Buy experiment	374.7028113	1.59775572	1.184909314	4.79E-12	Rent Only ; 25% contract renewal; Constant contracted land area (25%); 10 y	25% contract renewal	SSP1 - 2.6	-3.09E-06	4.79E-12	10	Rent Only	0.25
2020	Rent:Buy experiment	419.3061459	2.199729836	0.991556996	10.86221771	Rent Only ; 50% contract renewal; Constant contracted land area (25%); 10 y	50% contract renewal	SSP1 - 2.6	0	0	10	Rent Only	0.5
2021	Rent:Buy experiment	421.7603487	2.230966152	1.007342674	10.72387239	Rent Only ; 50% contract renewal; Constant contracted land area (25%); 10 y	50% contract renewal	SSP1 - 2.6	0	0	10	Rent Only	0.5
2022	Rent:Buy experiment	424.149961	2.261206217	1.022981348	10.58552708	Rent Only ; 50% contract renewal; Constant contracted land area (25%); 10 y	50% contract renewal	SSP1 - 2.6	0	0	10	Rent Only	0.5
2023	Rent:Buy experiment	426.4811658	2.290543419	1.038429718	10.44718176	Rent Only ; 50% contract renewal; Constant contracted land area (25%); 10 y	50% contract renewal	SSP1 - 2.6	0	0	10	Rent Only	0.5
2024	Rent:Buy experiment	428.7581273	2.319043593	1.053659524	10.30883645	Rent Only ; 50% contract renewal; Constant contracted land area (25%); 10 y	50% contract renewal	SSP1 - 2.6	0	0	10	Rent Only	0.5
2025	Rent:Buy experiment	430.9837394	2.346755143	1.068652733	10.17049113	Rent Only ; 50% contract renewal; Constant contracted land area (25%); 10 y	50% contract renewal	SSP1 - 2.6	0	0	10	Rent Only	0.5
2026	Rent:Buy experiment	433.1569566	2.373676566	1.083394823	10.02548886	Rent Only ; 50% contract renewal; Constant contracted land area (25%); 10 y	50% contract renewal	SSP1 - 2.6	-3.50E-06	-0.006656953	10	Rent Only	0.5
2027	Rent:Buy experiment	435.2829393	2.399882478	1.097880915	9.887468654	Rent Only ; 50% contract renewal; Constant contracted land area (25%); 10 y	50% contract renewal	SSP1 - 2.6	-9.17E-06	-0.006331846	10	Rent Only	0.5
2028	Rent:Buy experiment	437.362741	2.425395579	1.112109007	9.749432568	Rent Only ; 50% contract renewal; Constant contracted land area (25%); 10 y	50% contract renewal	SSP1 - 2.6	-1.62E-05	-0.006022616	10	Rent Only	0.5
2029	Rent:Buy experiment	439.397232	2.450235733	1.126079107	9.611381381	Rent Only ; 50% contract renewal; Constant contracted land area (25%); 10 y	50% contract renewal	SSP1 - 2.6	-2.39E-05	-0.005728489	10	Rent Only	0.5
2030	Rent:Buy experiment	441.3871372	2.474420504	1.139792589	9.473315828	Rent Only ; 50% contract renewal; Constant contracted land area (25%); 10 y	50% contract renewal	SSP1 - 2.6	-3.19E-05	-0.005448726	10	Rent Only	0.5
2031	Rent:Buy experiment	443.2926222	2.49747728	1.153207545	9.249121252	Rent Only ; 50% contract renewal; Constant contracted land area (25%); 10 y	50% contract renewal	SSP1 - 2.6	-4.01E-05	-0.005182626	10	Rent Only	0.5
2032	Rent:Buy experiment	445.1182223	2.519474654	1.166296993	9.02491368	Rent Only ; 50% contract renewal; Constant contracted land area (25%); 10 y	50% contract renewal	SSP1 - 2.6	-4.81E-05	-0.004929521	10	Rent Only	0.5
2033	Rent:Buy experiment	446.8669862	2.540461758	1.179043914	8.800693746	Rent Only ; 50% contract renewal; Constant contracted land area (25%); 10 y	50% contract renewal	SSP1 - 2.6	-5.59E-05	-0.004688777	10	Rent Only	0.5
2034	Rent:Buy experiment	448.5411202	2.560476415	1.191438082	8.576462056	Rent Only ; 50% contract renewal; Constant contracted land area (25%); 10 y	50% contract renewal	SSP1 - 2.6	-6.35E-05	-0.004459791	10	Rent Only	0.5
2035	Rent:Buy experiment	450.1422638	2.579548689	1.203473909	8.352219183	Rent Only ; 50% contract renewal; Constant contracted land area (25%); 10 y	50% contract renewal	SSP1 - 2.6	-7.07E-05	-0.004241987	10	Rent Only	0.5
2036	Rent:Buy experiment	451.6716694	2.597703202	1.215148953	8.127965672	Rent Only ; 50% contract renewal; Constant contracted land area (25%); 10 y	50% contract renewal	SSP1 - 2.6	-7.76E-05	-0.00403482	10	Rent Only	0.5
2037	Rent:Buy experiment	453.1303214	2.614960665	1.226462897	7.903702044	Rent Only ; 50% contract renewal; Constant contracted land area (25%); 10 y	50% contract renewal	SSP1 - 2.6	-8.41E-05	-0.003837771	10	Rent Only	0.5
2038	Rent:Buy experiment	454.5190147	2.631338898	1.23741683	7.679428793	Rent Only ; 50% contract renewal; Constant contracted land area (25%); 10 y	50% contract renewal	SSP1 - 2.6	-9.02E-05	-0.003650345	10	Rent Only	0.5
2039	Rent:Buy experiment	455.8384089	2.646853526	1.248012753	7.455146389	Rent Only ; 50% contract renewal; Constant contracted land area (25%); 10 y	50% contract renewal	SSP1 - 2.6	-9.61E-05	-0.003472073	10	Rent Only	0.5
2040	Rent:Buy experiment	457.0890637	2.661518453	1.258253233	7.230855278	Rent Only ; 50% contract renewal; Constant contracted land area (25%); 10 y	50% contract renewal	SSP1 - 2.6	-0.000101542	-0.003302507	10	Rent Only	0.5
2041	Rent:Buy experiment	458.2673575	2.675298225	1.268136812	6.997812338	Rent Only ; 50% contract renewal; Constant contracted land area (25%); 10 y	50% contract renewal	SSP1 - 2.6	-0.000106707	-0.003141222	10	Rent Only	0.5
2042	Rent:Buy experiment	459.3740805	2.68820877	1.277663527	6.764761522	Rent Only ; 50% contract renewal; Constant contracted land area (25%); 10 y	50% contract renewal	SSP1 - 2.6	-0.000111567	-0.002987813	10	Rent Only	0.5
2043	Rent:Buy experiment	460.4098642	2.700263622	1.28683437	6.531703213	Rent Only ; 50% contract renewal; Constant contracted land area (25%); 10 y	50% contract renewal	SSP1 - 2.6	-0.000116138	-0.002841897	10	Rent Only	0.5
2044	Rent:Buy experiment	461.3752384	2.711474628	1.295650938	6.298637778	Rent Only ; 50% contract renewal; Constant contracted land area (25%); 10 y	50% contract renewal	SSP1 - 2.6	-0.000120436	-0.002703107	10	Rent Only	0.5
2045	Rent:Buy experiment	462.2706586	2.721852301	1.304115181	6.065565565	Rent Only ; 50% contract renewal; Constant contracted land area (25%); 10 y	50% contract renewal	SSP1 - 2.6	-0.000124477	-0.002571095	10	Rent Only	0.5
2046	Rent:Buy experiment	463.0965249	2.731406058	1.312229235	5.832486905	Rent Only ; 50% contract renewal; Constant contracted land area (25%); 10 y	50% contract renewal	SSP1 - 2.6	-0.000128276	-0.00244553	10	Rent Only	0.5
2047	Rent:Buy experiment	463.8531955	2.740144404	1.319995301	5.599402113	Rent Only ; 50% contract renewal; Constant contracted land area (25%); 10 y	50% contract renewal	SSP1 - 2.6	-0.00013185	-0.002326097	10	Rent Only	0.5
2048	Rent:Buy experiment	464.5409969	2.748075061	1.327415562	5.366311488	Rent Only ; 50% contract renewal; Constant contracted land area (25%); 10 y	50% contract renewal	SSP1 - 2.6	-0.000135212	-0.002212497	10	Rent Only	0.5
2049	Rent:Buy experiment	465.1602307	2.755205065	1.334492131	5.133215315	Rent Only ; 50% contract renewal; Constant contracted land area (25%); 10 y	50% contract renewal	SSP1 - 2.6	-0.000138376	-0.002104445	10	Rent Only	0.5
2050	Rent:Buy experiment	465.7111795	2.761540845	1.341227014	4.900113865	Rent Only ; 50% contract renewal; Constant contracted land area (25%); 10 y	50% contract renewal	SSP1 - 2.6	-0.000141354	-0.00200167	10	Rent Only	0.5
2051	Rent:Buy experiment	466.2083404	2.767251646	1.347636869	4.697300735	Rent Only ; 50% contract renewal; Constant contracted land area (25%); 10 y	50% contract renewal	SSP1 - 2.6	-0.00014416	-0.001903914	10	Rent Only	0.5
2052	Rent:Buy experiment	466.6508296	2.772329322	1.353733835	4.494482831	Rent Only ; 50% contract renewal; Constant contracted land area (25%); 10 y	50% contract renewal	SSP1 - 2.6	-0.000146802	-0.001810932	10	Rent Only	0.5
2053	Rent:Buy experiment	467.0380772	2.776769139	1.359526812	4.291660385	Rent Only ; 50% contract renewal; Constant contracted land area (25%); 10 y	50% contract renewal	SSP1 - 2.6	-0.000149292	-0.001722492	10	Rent Only	0.5
2054	Rent:Buy experiment	467.3697036	2.78056833	1.365022342	4.088833621	Rent Only ; 50% contract renewal; Constant contracted land area (25%); 10 y	50% contract renewal	SSP1 - 2.6	-0.00015164	-0.00163837	10	Rent Only	0.5
2055	Rent:Buy experiment	467.6454665	2.783725482	1.370225243	3.886002748	Rent Only ; 50% contract renewal; Constant contracted land area (25%); 10 y	50% contract renewal	SSP1 - 2.6	-0.000153855	-0.001558357	10	Rent Only	0.5
2056	Rent:Buy experiment	467.8652234	2.786240102	1.375139062	3.683167967	Rent Only ; 50% contract renewal; Constant contracted land area (25%); 10 y	50% contract renewal	SSP1 - 2.6	-0.000155946	-0.001482251	10	Rent Only	0.5
2057	Rent:Buy experiment	468.0289048	2.788112297	1.379766408	3.48032947	Rent Only ; 50% contract renewal; Constant contracted land area (25%); 10 y	50% contract renewal	SSP1 - 2.6	-0.000157922	-0.001409862	10	Rent Only	0.5
2058	Rent:Buy experiment	468.1364951	2.789342563	1.384109192	3.277487438	Rent Only ; 50% contract renewal; Constant contracted land area (25%); 10 y	50% contract renewal	SSP1 - 2.6	-0.000159789	-0.001341008	10	Rent Only	0.5
2059	Rent:Buy experiment	468.1880188	2.789931622	1.388168794	3.074642043	Rent Only ; 50% contract renewal; Constant contracted land area (25%); 10 y	50% contract renewal	SSP1 - 2.6	-0.000161557	-0.001275517	10	Rent Only	0.5
2060	Rent:Buy experiment	468.1835303	2.789880309	1.391946196	2.871793449	Rent Only ; 50% contract renewal; Constant contracted land area (25%); 10 y	50% contract renewal	SSP1 - 2.6	-0.00016323	-0.001213225	10	Rent Only	0.5
2061	Rent:Buy experiment	468.1408472	2.789392322	1.395460427	2.706707686	Rent Only ; 50% contract renewal; Constant contracted land area (25%); 10 y	50% contract renewal	SSP1 - 2.6	-0.000164816	-0.001153974	10	Rent Only	0.5
2062	Rent:Buy experiment	468.0587419	2.788453504	1.398724998	2.541619029	Rent Only ; 50% contract renewal; Constant contracted land area (25%); 10 y	50% contract renewal	SSP1 - 2.6	-0.000166318	-0.001097617	10	Rent Only	0.5
2063	Rent:Buy experiment	467.9363397	2.787053614	1.401749448	2.37652762	Rent Only ; 50% contract renewal; Constant contracted land area (25%); 10 y	50% contract renewal	SSP1 - 2.6	-0.000167742	-0.001044013	10	Rent Only	0.5
2064	Rent:Buy experiment	467.772995	2.7851849	1.40454043	2.211433592	Rent Only ; 50% contract renewal; Constant contracted land area (25%); 10 y	50% contract renewal	SSP1 - 2.6	-0.000169093	-0.000993026	10	Rent Only	0.5
2065	Rent:Buy experiment	467.5682341	2.782841452	1.407102493	2.046337075	Rent Only ; 50% contract renewal; Constant contracted land area (25%); 10 y	50% contract renewal	SSP1 - 2.6	-0.000170375	-0.00094453	10	Rent Only	0.5
2066	Rent:Buy experiment	467.3217133	2.780018708	1.409438664	1.88123819	Rent Only ; 50% contract renewal; Constant contracted land area (25%); 10 y	50% contract renewal	SSP1 - 2.6	-0.000171594	-0.000898402	10	Rent Only	0.5
2067	Rent:Buy experiment	467.0331876	2.776713102	1.411550868	1.716137051	Rent Only ; 50% contract renewal; Constant contracted land area (25%); 10 y	50% contract renewal	SSP1 - 2.6	-0.000172754	-0.000854526	10	Rent Only	0.5
2068	Rent:Buy experiment	466.7024878	2.772921799	1.413440224	1.55103377	Rent Only ; 50% contract renewal; Constant contracted land area (25%); 10 y	50% contract renewal	SSP1 - 2.6	-0.000173858	-0.000812793	10	Rent Only	0.5
2069	Rent:Buy experiment	466.3295027	2.768642493	1.415107278	1.385928451	Rent Only ; 50% contract renewal; Constant contracted land area (25%); 10 y	50% contract renewal	SSP1 - 2.6	-0.00017491	-0.000773099	10	Rent Only	0.5
2070	Rent:Buy experiment	465.914167	2.763873262	1.416552152	1.220821193	Rent Only ; 50% contract renewal; Constant contracted land area (25%); 10 y	50% contract renewal	SSP1 - 2.6	-0.000175915	-0.000735343	10	Rent Only	0.5
2071	Rent:Buy experiment	465.4345347	2.758360432	1.417751856	1.009055077	Rent Only ; 50% contract renewal; Constant contracted land area (25%); 10 y	50% contract renewal	SSP1 - 2.6	-0.000176876	-0.000699431	10	Rent Only	0.5
2072	Rent:Buy experiment	464.8921595	2.752119596	1.418689583	0.797287206	Rent Only ; 50% contract renewal; Constant contracted land area (25%); 10 y	50% contract renewal	SSP1 - 2.6	-0.000177799	-0.000665273	10	Rent Only	0.5
2073	Rent:Buy experiment	464.2882561	2.745162212	1.419353006	0.585517667	Rent Only ; 50% contract renewal; Constant contracted land area (25%); 10 y	50% contract renewal	SSP1 - 2.6	-0.000178687	-0.000632783	10	Rent Only	0.5
2074	Rent:Buy experiment	463.6238135	2.737496912	1.419733057	0.373746542	Rent Only ; 50% contract renewal; Constant contracted land area (25%); 10 y	50% contract renewal	SSP1 - 2.6	-0.000179542	-0.000601879	10	Rent Only	0.5
2075	Rent:Buy experiment	462.8996509	2.729130135	1.419823023	0.161973907	Rent Only ; 50% contract renewal; Constant contracted land area (25%); 10 y	50% contract renewal	SSP1 - 2.6	-0.000180368	-0.000572485	10	Rent Only	0.5
2076	Rent:Buy experiment	462.1164594	2.720066608	1.419617887	-0.049800163	Rent Only ; 50% contract renewal; Constant contracted land area (25%); 10 y	50% contract renewal	SSP1 - 2.6	-0.000181166	-0.000544527	10	Rent Only	0.5
2077	Rent:Buy experiment	461.2748336	2.710309709	1.419113839	-0.261575598	Rent Only ; 50% contract renewal; Constant contracted land area (25%); 10 y	50% contract renewal	SSP1 - 2.6	-0.00018194	-0.000517934	10	Rent Only	0.5
2078	Rent:Buy experiment	460.3752961	2.699861743	1.418307922	-0.473352333	Rent Only ; 50% contract renewal; Constant contracted land area (25%); 10 y	50% contract renewal	SSP1 - 2.6	-0.000182691	-0.000492639	10	Rent Only	0.5
2079	Rent:Buy experiment	459.4183156	2.688724151	1.417197768	-0.685130302	Rent Only ; 50% contract renewal; Constant contracted land area (25%); 10 y	50% contract renewal	SSP1 - 2.6	-0.000183422	-0.00046858	10	Rent Only	0.5
2080	Rent:Buy experiment	458.4043213	2.676897674	1.415781409	-0.896909447	Rent Only ; 50% contract renewal; Constant contracted land area (25%); 10 y	50% contract renewal	SSP1 - 2.6	-0.000184134	-0.000445696	10	Rent Only	0.5
2081	Rent:Buy experiment	457.3678269	2.664781705	1.414093276	-1.03606668	Rent Only ; 50% contract renewal; Constant contracted land area (25%); 10 y	50% contract renewal	SSP1 - 2.6	-0.000184825	-0.000423929	10	Rent Only	0.5
2082	Rent:Buy experiment	456.3068672	2.652351282	1.412158026	-1.175224976	Rent Only ; 50% contract renewal; Constant contracted land area (25%); 10 y	50% contract renewal	SSP1 - 2.6	-0.000185497	-0.000403226	10	Rent Only	0.5
2083	Rent:Buy experiment	455.219958	2.639586821	1.409993141	-1.314384283	Rent Only ; 50% contract renewal; Constant contracted land area (25%); 10 y	50% contract renewal	SSP1 - 2.6	-0.00018615	-0.000383534	10	Rent Only	0.5
2084	Rent:Buy experiment	454.1059598	2.626472567	1.407610819	-1.453544552	Rent Only ; 50% contract renewal; Constant contracted land area (25%); 10 y	50% contract renewal	SSP1 - 2.6	-0.000186784	-0.000364803	10	Rent Only	0.5
2085	Rent:Buy experiment	452.9640018	2.612995729	1.405019381	-1.592705736	Rent Only ; 50% contract renewal; Constant contracted land area (25%); 10 y	50% contract renewal	SSP1 - 2.6	-0.000187401	-0.000346987	10	Rent Only	0.5
2086	Rent:Buy experiment	451.7934236	2.599145819	1.402224318	-1.73186779	Rent Only ; 50% contract renewal; Constant contracted land area (25%); 10 y	50% contract renewal	SSP1 - 2.6	-0.000188001	-0.000330041	10	Rent Only	0.5
2087	Rent:Buy experiment	450.5937301	2.58491414	1.399229061	-1.871030671	Rent Only ; 50% contract renewal; Constant contracted land area (25%); 10 y	50% contract renewal	SSP1 - 2.6	-0.000188587	-0.000313923	10	Rent Only	0.5
2088	Rent:Buy experiment	449.364556	2.570293388	1.396035551	-2.01019434	Rent Only ; 50% contract renewal; Constant contracted land area (25%); 10 y	50% contract renewal	SSP1 - 2.6	-0.000189159	-0.000298592	10	Rent Only	0.5
2089	Rent:Buy experiment	448.1056397	2.555277344	1.39264466	-2.149358757	Rent Only ; 50% contract renewal; Constant contracted land area (25%); 10 y	50% contract renewal	SSP1 - 2.6	-0.000189719	-0.000284009	10	Rent Only	0.5
2090	Rent:Buy experiment	446.8168016	2.539860633	1.389056492	-2.288523886	Rent Only ; 50% contract renewal; Constant contracted land area (25%); 10 y	50% contract renewal	SSP1 - 2.6	-0.000190266	-0.000270139	10	Rent Only	0.5
2091	Rent:Buy experiment	445.560323	2.524788129	1.385338463	-2.294858262	Rent Only ; 50% contract renewal; Constant contracted land area (25%); 10 y	50% contract renewal	SSP1 - 2.6	-0.000190798	-0.000256946	10	Rent Only	0.5
2092	Rent:Buy experiment	444.3318938	2.510010953	1.381539099	-2.301193283	Rent Only ; 50% contract renewal; Constant contracted land area (25%); 10 y	50% contract renewal	SSP1 - 2.6	-0.000191312	-0.000244398	10	Rent Only	0.5
2093	Rent:Buy experiment	443.1280723	2.495490103	1.377693005	-2.307528916	Rent Only ; 50% contract renewal; Constant contracted land area (25%); 10 y	50% contract renewal	SSP1 - 2.6	-0.000191808	-0.000232462	10	Rent Only	0.5
2094	Rent:Buy experiment	441.9460829	2.481194166	1.373824555	-2.313865132	Rent Only ; 50% contract renewal; Constant contracted land area (25%); 10 y	50% contract renewal	SSP1 - 2.6	-0.000192284	-0.000221109	10	Rent Only	0.5
2095	Rent:Buy experiment	440.7836747	2.467097722	1.369950637	-2.320201903	Rent Only ; 50% contract renewal; Constant contracted land area (25%); 10 y	50% contract renewal	SSP1 - 2.6	-0.000192742	-0.000210311	10	Rent Only	0.5
2096	Rent:Buy experiment	439.640575	2.45319913	1.366084418	-2.323210724	Rent Only ; 50% contract renewal; Constant contracted land area (25%); 10 y	50% contract renewal	SSP1 - 2.6	-0.00019146	0.003128436	10	Rent Only	0.5
2097	Rent:Buy experiment	438.5135283	2.439460297	1.362232853	-2.329711077	Rent Only ; 50% contract renewal; Constant contracted land area (25%); 10 y	50% contract renewal	SSP1 - 2.6	-0.000188998	0.002975652	10	Rent Only	0.5
2098	Rent:Buy experiment	437.4013155	2.425867629	1.358400228	-2.336203969	Rent Only ; 50% contract renewal; Constant contracted land area (25%); 10 y	50% contract renewal	SSP1 - 2.6	-0.000185768	0.00283033	10	Rent Only	0.5
2099	Rent:Buy experiment	436.3029175	2.412409832	1.354588948	-2.342689763	Rent Only ; 50% contract renewal; Constant contracted land area (25%); 10 y	50% contract renewal	SSP1 - 2.6	-0.000182065	0.002692105	10	Rent Only	0.5
2100	Rent:Buy experiment	435.2174751	2.399077446	1.350800104	-2.349168807	Rent Only ; 50% contract renewal; Constant contracted land area (25%); 10 y	50% contract renewal	SSP1 - 2.6	-0.000178104	0.00256063	10	Rent Only	0.5
2101	Rent:Buy experiment	434.1546705	2.385990859	1.347045509	-2.333471357	Rent Only ; 50% contract renewal; Constant contracted land area (25%); 10 y	50% contract renewal	SSP1 - 2.6	-0.000174035	0.002435576	10	Rent Only	0.5
2102	Rent:Buy experiment	433.1131591	2.373135346	1.34333318	-2.3177678	Rent Only ; 50% contract renewal; Constant contracted land area (25%); 10 y	50% contract renewal	SSP1 - 2.6	-0.000169964	0.002316629	10	Rent Only	0.5
2103	Rent:Buy experiment	432.0918126	2.360498673	1.339668382	-2.302058433	Rent Only ; 50% contract renewal; Constant contracted land area (25%); 10 y	50% contract renewal	SSP1 - 2.6	-0.000165963	0.002203492	10	Rent Only	0.5
2104	Rent:Buy experiment	431.0896756	2.348070606	1.3360544	-2.286343542	Rent Only ; 50% contract renewal; Constant contracted land area (25%); 10 y	50% contract renewal	SSP1 - 2.6	-0.00016208	0.00209588	10	Rent Only	0.5
2105	Rent:Buy experiment	430.1059305	2.335842494	1.332493111	-2.270623395	Rent Only ; 50% contract renewal; Constant contracted land area (25%); 10 y	50% contract renewal	SSP1 - 2.6	-0.000158345	0.001993523	10	Rent Only	0.5
2106	Rent:Buy experiment	429.1406517	2.323816704	1.328986276	-2.253234011	Rent Only ; 50% contract renewal; Constant contracted land area (25%); 10 y	50% contract renewal	SSP1 - 2.6	-0.000153895	0.003560403	10	Rent Only	0.5
2107	Rent:Buy experiment	428.1923461	2.311976004	1.325533799	-2.237585387	Rent Only ; 50% contract renewal; Constant contracted land area (25%); 10 y	50% contract renewal	SSP1 - 2.6	-0.000149027	0.003386523	10	Rent Only	0.5
2108	Rent:Buy experiment	427.2604807	2.300315005	1.322135191	-2.221928272	Rent Only ; 50% contract renewal; Constant contracted land area (25%); 10 y	50% contract renewal	SSP1 - 2.6	-0.000143954	0.003221135	10	Rent Only	0.5
2109	Rent:Buy experiment	426.3445768	2.288828933	1.318789709	-2.206263079	Rent Only ; 50% contract renewal; Constant contracted land area (25%); 10 y	50% contract renewal	SSP1 - 2.6	-0.000138828	0.003063824	10	Rent Only	0.5
2110	Rent:Buy experiment	425.4442004	2.27751351	1.315496457	-2.190590204	Rent Only ; 50% contract renewal; Constant contracted land area (25%); 10 y	50% contract renewal	SSP1 - 2.6	-0.000133753	0.002914195	10	Rent Only	0.5
2111	Rent:Buy experiment	424.5589535	2.266364855	1.31225445	-2.174910021	Rent Only ; 50% contract renewal; Constant contracted land area (25%); 10 y	50% contract renewal	SSP1 - 2.6	-0.0001288	0.002771874	10	Rent Only	0.5
2112	Rent:Buy experiment	423.6884682	2.255379414	1.309062665	-2.159222888	Rent Only ; 50% contract renewal; Constant contracted land area (25%); 10 y	50% contract renewal	SSP1 - 2.6	-0.000124018	0.002636504	10	Rent Only	0.5
2113	Rent:Buy experiment	422.8324012	2.244553896	1.305920068	-2.143529144	Rent Only ; 50% contract renewal; Constant contracted land area (25%); 10 y	50% contract renewal	SSP1 - 2.6	-0.000119434	0.002507744	10	Rent Only	0.5
2114	Rent:Buy experiment	421.9904302	2.233885231	1.302825638	-2.127829111	Rent Only ; 50% contract renewal; Constant contracted land area (25%); 10 y	50% contract renewal	SSP1 - 2.6	-0.000115065	0.002385273	10	Rent Only	0.5
2115	Rent:Buy experiment	421.1622504	2.223370528	1.299778377	-2.112123097	Rent Only ; 50% contract renewal; Constant contracted land area (25%); 10 y	50% contract renewal	SSP1 - 2.6	-0.000110918	0.002268783	10	Rent Only	0.5
2116	Rent:Buy experiment	420.3479627	2.213012024	1.296777772	-2.095579275	Rent Only ; 50% contract renewal; Constant contracted land area (25%); 10 y	50% contract renewal	SSP1 - 2.6	-0.000106545	0.002990101	10	Rent Only	0.5
2117	Rent:Buy experiment	419.5468532	2.202801558	1.293822744	-2.0799028	Rent Only ; 50% contract renewal; Constant contracted land area (25%); 10 y	50% contract renewal	SSP1 - 2.6	-0.000102089	0.002844073	10	Rent Only	0.5
2118	Rent:Buy experiment	418.7586637	2.192736718	1.29091229	-2.064219192	Rent Only ; 50% contract renewal; Constant contracted land area (25%); 10 y	50% contract renewal	SSP1 - 2.6	-9.77E-05	0.002705177	10	Rent Only	0.5
2119	Rent:Buy experiment	417.9831451	2.182815173	1.288045477	-2.048528802	Rent Only ; 50% contract renewal; Constant contracted land area (25%); 10 y	50% contract renewal	SSP1 - 2.6	-9.33E-05	0.002573064	10	Rent Only	0.5
2120	Rent:Buy experiment	417.220056	2.173034658	1.285221426	-2.032831959	Rent Only ; 50% contract renewal; Constant contracted land area (25%); 10 y	50% contract renewal	SSP1 - 2.6	-8.91E-05	0.002447403	10	Rent Only	0.5
2121	Rent:Buy experiment	416.4691619	2.163392972	1.282439307	-2.01712898	Rent Only ; 50% contract renewal; Constant contracted land area (25%); 10 y	50% contract renewal	SSP1 - 2.6	-8.51E-05	0.002327878	10	Rent Only	0.5
2122	Rent:Buy experiment	415.7302356	2.153887967	1.279698336	-2.001420163	Rent Only ; 50% contract renewal; Constant contracted land area (25%); 10 y	50% contract renewal	SSP1 - 2.6	-8.12E-05	0.002214191	10	Rent Only	0.5
2123	Rent:Buy experiment	415.0030556	2.144517552	1.276997764	-1.985705794	Rent Only ; 50% contract renewal; Constant contracted land area (25%); 10 y	50% contract renewal	SSP1 - 2.6	-7.75E-05	0.002106057	10	Rent Only	0.5
2124	Rent:Buy experiment	414.2874068	2.135279682	1.274336877	-1.969986144	Rent Only ; 50% contract renewal; Constant contracted land area (25%); 10 y	50% contract renewal	SSP1 - 2.6	-7.41E-05	0.002003203	10	Rent Only	0.5
2125	Rent:Buy experiment	413.5830795	2.126172361	1.271714987	-1.954261471	Rent Only ; 50% contract renewal; Constant contracted land area (25%); 10 y	50% contract renewal	SSP1 - 2.6	-7.08E-05	0.001905372	10	Rent Only	0.5
2126	Rent:Buy experiment	412.8900649	2.117196168	1.269131664	-1.938115961	Rent Only ; 50% contract renewal; Constant contracted land area (25%); 10 y	50% contract renewal	SSP1 - 2.6	-6.75E-05	0.002228379	10	Rent Only	0.5
2127	Rent:Buy experiment	412.2079451	2.108346363	1.266586198	-1.922402285	Rent Only ; 50% contract renewal; Constant contracted land area (25%); 10 y	50% contract renewal	SSP1 - 2.6	-6.42E-05	0.002119551	10	Rent Only	0.5
2128	Rent:Buy experiment	411.5365297	2.099621125	1.264077916	-1.906683294	Rent Only ; 50% contract renewal; Constant contracted land area (25%); 10 y	50% contract renewal	SSP1 - 2.6	-6.11E-05	0.002016038	10	Rent Only	0.5
2129	Rent:Buy experiment	410.8756326	2.091018661	1.261606186	-1.890959248	Rent Only ; 50% contract renewal; Constant contracted land area (25%); 10 y	50% contract renewal	SSP1 - 2.6	-5.80E-05	0.001917581	10	Rent Only	0.5
2130	Rent:Buy experiment	410.2250716	2.08253721	1.2591704	-1.875230393	Rent Only ; 50% contract renewal; Constant contracted land area (25%); 10 y	50% contract renewal	SSP1 - 2.6	-5.50E-05	0.001823931	10	Rent Only	0.5
2131	Rent:Buy experiment	409.5846685	2.074175042	1.256769978	-1.859496965	Rent Only ; 50% contract renewal; Constant contracted land area (25%); 10 y	50% contract renewal	SSP1 - 2.6	-5.22E-05	0.001734856	10	Rent Only	0.5
2132	Rent:Buy experiment	408.9542492	2.065930459	1.254404361	-1.843759187	Rent Only ; 50% contract renewal; Constant contracted land area (25%); 10 y	50% contract renewal	SSP1 - 2.6	-4.96E-05	0.00165013	10	Rent Only	0.5
2133	Rent:Buy experiment	408.3336434	2.057801793	1.252073009	-1.828017271	Rent Only ; 50% contract renewal; Constant contracted land area (25%); 10 y	50% contract renewal	SSP1 - 2.6	-4.71E-05	0.001569543	10	Rent Only	0.5
2134	Rent:Buy experiment	407.7226849	2.049787409	1.2497754	-1.812271419	Rent Only ; 50% contract renewal; Constant contracted land area (25%); 10 y	50% contract renewal	SSP1 - 2.6	-4.47E-05	0.001492891	10	Rent Only	0.5
2135	Rent:Buy experiment	407.121211	2.041885703	1.247511026	-1.796521824	Rent Only ; 50% contract renewal; Constant contracted land area (25%); 10 y	50% contract renewal	SSP1 - 2.6	-4.25E-05	0.001419982	10	Rent Only	0.5
2136	Rent:Buy experiment	406.5291608	2.034096389	1.245279513	-1.780560638	Rent Only ; 50% contract renewal; Constant contracted land area (25%); 10 y	50% contract renewal	SSP1 - 2.6	-4.03E-05	0.001558664	10	Rent Only	0.5
2137	Rent:Buy experiment	405.9462698	2.026416488	1.243080343	-1.764814255	Rent Only ; 50% contract renewal; Constant contracted land area (25%); 10 y	50% contract renewal	SSP1 - 2.6	-3.82E-05	0.001482543	10	Rent Only	0.5
2138	Rent:Buy experiment	405.3723885	2.018844513	1.240913021	-1.749064154	Rent Only ; 50% contract renewal; Constant contracted land area (25%); 10 y	50% contract renewal	SSP1 - 2.6	-3.62E-05	0.00141014	10	Rent Only	0.5
2139	Rent:Buy experiment	404.8073707	2.011379007	1.238777074	-1.733310518	Rent Only ; 50% contract renewal; Constant contracted land area (25%); 10 y	50% contract renewal	SSP1 - 2.6	-3.42E-05	0.001341273	10	Rent Only	0.5
2140	Rent:Buy experiment	404.2510733	2.004018536	1.236672044	-1.717553518	Rent Only ; 50% contract renewal; Constant contracted land area (25%); 10 y	50% contract renewal	SSP1 - 2.6	-3.24E-05	0.001275769	10	Rent Only	0.5
2141	Rent:Buy experiment	403.7180178	1.996956072	1.234615085	-1.670581234	Rent Only ; 50% contract renewal; Constant contracted land area (25%); 10 y	50% contract renewal	SSP1 - 2.6	-3.07E-05	0.001213464	10	Rent Only	0.5
2142	Rent:Buy experiment	403.2070021	1.990176855	1.2326184	-1.623605908	Rent Only ; 50% contract renewal; Constant contracted land area (25%); 10 y	50% contract renewal	SSP1 - 2.6	-2.90E-05	0.001154202	10	Rent Only	0.5
2143	Rent:Buy experiment	402.7170335	1.983668778	1.230690553	-1.576627687	Rent Only ; 50% contract renewal; Constant contracted land area (25%); 10 y	50% contract renewal	SSP1 - 2.6	-2.75E-05	0.001097834	10	Rent Only	0.5
2144	Rent:Buy experiment	402.247289	1.977421893	1.228837442	-1.529646713	Rent Only ; 50% contract renewal; Constant contracted land area (25%); 10 y	50% contract renewal	SSP1 - 2.6	-2.61E-05	0.001044219	10	Rent Only	0.5
2145	Rent:Buy experiment	401.7970791	1.971427937	1.227063032	-1.482663121	Rent Only ; 50% contract renewal; Constant contracted land area (25%); 10 y	50% contract renewal	SSP1 - 2.6	-2.48E-05	0.000993222	10	Rent Only	0.5
2146	Rent:Buy experiment	401.3658675	1.96568062	1.225369944	-1.435573024	Rent Only ; 50% contract renewal; Constant contracted land area (25%); 10 y	50% contract renewal	SSP1 - 2.6	-2.35E-05	0.001048731	10	Rent Only	0.5
2147	Rent:Buy experiment	400.9530974	1.960173307	1.223759715	-1.388589652	Rent Only ; 50% contract renewal; Constant contracted land area (25%); 10 y	50% contract renewal	SSP1 - 2.6	-2.22E-05	0.000997514	10	Rent Only	0.5
2148	Rent:Buy experiment	400.5583326	1.954900921	1.222233169	-1.341603779	Rent Only ; 50% contract renewal; Constant contracted land area (25%); 10 y	50% contract renewal	SSP1 - 2.6	-2.11E-05	0.000948798	10	Rent Only	0.5
2149	Rent:Buy experiment	400.1811889	1.949859023	1.220790632	-1.294615527	Rent Only ; 50% contract renewal; Constant contracted land area (25%); 10 y	50% contract renewal	SSP1 - 2.6	-2.00E-05	0.000902461	10	Rent Only	0.5
2150	Rent:Buy experiment	399.8213234	1.945043679	1.219432078	-1.247625012	Rent Only ; 50% contract renewal; Constant contracted land area (25%); 10 y	50% contract renewal	SSP1 - 2.6	-1.89E-05	0.000858388	10	Rent Only	0.5
2151	Rent:Buy experiment	399.4709939	1.940351771	1.218148231	-1.216454848	Rent Only ; 50% contract renewal; Constant contracted land area (25%); 10 y	50% contract renewal	SSP1 - 2.6	-1.80E-05	0.000816467	10	Rent Only	0.5
2152	Rent:Buy experiment	399.1304652	1.935787178	1.216932217	-1.185282637	Rent Only ; 50% contract renewal; Constant contracted land area (25%); 10 y	50% contract renewal	SSP1 - 2.6	-1.71E-05	0.000776593	10	Rent Only	0.5
2153	Rent:Buy experiment	398.7999155	1.93135262	1.215778945	-1.154108479	Rent Only ; 50% contract renewal; Constant contracted land area (25%); 10 y	50% contract renewal	SSP1 - 2.6	-1.63E-05	0.000738666	10	Rent Only	0.5
2154	Rent:Buy experiment	398.4794539	1.927049892	1.214684633	-1.122932468	Rent Only ; 50% contract renewal; Constant contracted land area (25%); 10 y	50% contract renewal	SSP1 - 2.6	-1.55E-05	0.000702592	10	Rent Only	0.5
2155	Rent:Buy experiment	398.1691371	1.922880076	1.213646465	-1.091754696	Rent Only ; 50% contract renewal; Constant contracted land area (25%); 10 y	50% contract renewal	SSP1 - 2.6	-1.48E-05	0.000668279	10	Rent Only	0.5
2156	Rent:Buy experiment	397.8690066	1.918844041	1.21266236	-1.06052324	Rent Only ; 50% contract renewal; Constant contracted land area (25%); 10 y	50% contract renewal	SSP1 - 2.6	-1.41E-05	0.00068765	10	Rent Only	0.5
2157	Rent:Buy experiment	397.5790216	1.914941549	1.211730712	-1.029344738	Rent Only ; 50% contract renewal; Constant contracted land area (25%); 10 y	50% contract renewal	SSP1 - 2.6	-1.35E-05	0.000654067	10	Rent Only	0.5
2158	Rent:Buy experiment	397.2991473	1.911172421	1.210850296	-0.998164596	Rent Only ; 50% contract renewal; Constant contracted land area (25%); 10 y	50% contract renewal	SSP1 - 2.6	-1.29E-05	0.000622124	10	Rent Only	0.5
2159	Rent:Buy experiment	397.0293321	1.907536245	1.21002016	-0.966982893	Rent Only ; 50% contract renewal; Constant contracted land area (25%); 10 y	50% contract renewal	SSP1 - 2.6	-1.24E-05	0.000591741	10	Rent Only	0.5
2160	Rent:Buy experiment	396.7695119	1.904032433	1.209239553	-0.935799707	Rent Only ; 50% contract renewal; Constant contracted land area (25%); 10 y	50% contract renewal	SSP1 - 2.6	-1.19E-05	0.000562842	10	Rent Only	0.5
2161	Rent:Buy experiment	396.5196145	1.900660269	1.208507866	-0.90461511	Rent Only ; 50% contract renewal; Constant contracted land area (25%); 10 y	50% contract renewal	SSP1 - 2.6	-1.14E-05	0.000535355	10	Rent Only	0.5
2162	Rent:Buy experiment	396.2795612	1.89741894	1.207824597	-0.87342917	Rent Only ; 50% contract renewal; Constant contracted land area (25%); 10 y	50% contract renewal	SSP1 - 2.6	-1.10E-05	0.00050921	10	Rent Only	0.5
2163	Rent:Buy experiment	396.0492694	1.894307573	1.207189318	-0.842241954	Rent Only ; 50% contract renewal; Constant contracted land area (25%); 10 y	50% contract renewal	SSP1 - 2.6	-1.06E-05	0.000484341	10	Rent Only	0.5
2164	Rent:Buy experiment	395.8286544	1.891325245	1.206601654	-0.811053522	Rent Only ; 50% contract renewal; Constant contracted land area (25%); 10 y	50% contract renewal	SSP1 - 2.6	-1.03E-05	0.000460687	10	Rent Only	0.5
2165	Rent:Buy experiment	395.6176298	1.888471009	1.206061271	-0.779863936	Rent Only ; 50% contract renewal; Constant contracted land area (25%); 10 y	50% contract renewal	SSP1 - 2.6	-1.00E-05	0.000438189	10	Rent Only	0.5
2166	Rent:Buy experiment	395.4161216	1.885744064	1.205567879	-0.748647247	Rent Only ; 50% contract renewal; Constant contracted land area (25%); 10 y	50% contract renewal	SSP1 - 2.6	-9.72E-06	0.000442793	10	Rent Only	0.5
2167	Rent:Buy experiment	395.2240297	1.883143254	1.20512119	-0.717456787	Rent Only ; 50% contract renewal; Constant contracted land area (25%); 10 y	50% contract renewal	SSP1 - 2.6	-9.46E-06	0.000421168	10	Rent Only	0.5
2168	Rent:Buy experiment	395.0412691	1.880667611	1.204720935	-0.686265271	Rent Only ; 50% contract renewal; Constant contracted land area (25%); 10 y	50% contract renewal	SSP1 - 2.6	-9.23E-06	0.000400599	10	Rent Only	0.5
2169	Rent:Buy experiment	394.8677562	1.878316174	1.204366856	-0.65507275	Rent Only ; 50% contract renewal; Constant contracted land area (25%); 10 y	50% contract renewal	SSP1 - 2.6	-9.02E-06	0.000381035	10	Rent Only	0.5
2170	Rent:Buy experiment	394.7034084	1.876087991	1.204058709	-0.623879273	Rent Only ; 50% contract renewal; Constant contracted land area (25%); 10 y	50% contract renewal	SSP1 - 2.6	-8.84E-06	0.000362426	10	Rent Only	0.5
2171	Rent:Buy experiment	394.5481452	1.873982121	1.20379626	-0.592684888	Rent Only ; 50% contract renewal; Constant contracted land area (25%); 10 y	50% contract renewal	SSP1 - 2.6	-8.68E-06	0.000344726	10	Rent Only	0.5
2172	Rent:Buy experiment	394.4018877	1.871997639	1.203579283	-0.561489639	Rent Only ; 50% contract renewal; Constant contracted land area (25%); 10 y	50% contract renewal	SSP1 - 2.6	-8.54E-06	0.000327891	10	Rent Only	0.5
2173	Rent:Buy experiment	394.264559	1.870133638	1.203407558	-0.530293567	Rent Only ; 50% contract renewal; Constant contracted land area (25%); 10 y	50% contract renewal	SSP1 - 2.6	-8.43E-06	0.000311878	10	Rent Only	0.5
2174	Rent:Buy experiment	394.1360844	1.868389226	1.203280875	-0.499096713	Rent Only ; 50% contract renewal; Constant contracted land area (25%); 10 y	50% contract renewal	SSP1 - 2.6	-8.33E-06	0.000296647	10	Rent Only	0.5
2175	Rent:Buy experiment	394.0163909	1.866763532	1.203199029	-0.467899116	Rent Only ; 50% contract renewal; Constant contracted land area (25%); 10 y	50% contract renewal	SSP1 - 2.6	-8.26E-06	0.000282159	10	Rent Only	0.5
2176	Rent:Buy experiment	393.9054139	1.865255786	1.20316183	-0.436687809	Rent Only ; 50% contract renewal; Constant contracted land area (25%); 10 y	50% contract renewal	SSP1 - 2.6	-8.20E-06	0.000281381	10	Rent Only	0.5
2177	Rent:Buy experiment	393.8030778	1.86386506	1.203169084	-0.405489466	Rent Only ; 50% contract renewal; Constant contracted land area (25%); 10 y	50% contract renewal	SSP1 - 2.6	-8.14E-06	0.000267639	10	Rent Only	0.5
2178	Rent:Buy experiment	393.7093163	1.862590542	1.203220604	-0.374290451	Rent Only ; 50% contract renewal; Constant contracted land area (25%); 10 y	50% contract renewal	SSP1 - 2.6	-8.11E-06	0.000254569	10	Rent Only	0.5
2179	Rent:Buy experiment	393.6240648	1.861431439	1.203316212	-0.343090799	Rent Only ; 50% contract renewal; Constant contracted land area (25%); 10 y	50% contract renewal	SSP1 - 2.6	-8.08E-06	0.000242136	10	Rent Only	0.5
2180	Rent:Buy experiment	393.5472608	1.860386977	1.203455735	-0.311890539	Rent Only ; 50% contract renewal; Constant contracted land area (25%); 10 y	50% contract renewal	SSP1 - 2.6	-8.07E-06	0.000230311	10	Rent Only	0.5
2181	Rent:Buy experiment	393.4788438	1.859456398	1.203639006	-0.280689702	Rent Only ; 50% contract renewal; Constant contracted land area (25%); 10 y	50% contract renewal	SSP1 - 2.6	-8.07E-06	0.000219063	10	Rent Only	0.5
2182	Rent:Buy experiment	393.4187554	1.858638967	1.203865866	-0.249488315	Rent Only ; 50% contract renewal; Constant contracted land area (25%); 10 y	50% contract renewal	SSP1 - 2.6	-8.08E-06	0.000208365	10	Rent Only	0.5
2183	Rent:Buy experiment	393.3669387	1.857933964	1.204136162	-0.218286406	Rent Only ; 50% contract renewal; Constant contracted land area (25%); 10 y	50% contract renewal	SSP1 - 2.6	-8.10E-06	0.000198189	10	Rent Only	0.5
2184	Rent:Buy experiment	393.3233392	1.857340688	1.204449747	-0.187084	Rent Only ; 50% contract renewal; Constant contracted land area (25%); 10 y	50% contract renewal	SSP1 - 2.6	-8.13E-06	0.00018851	10	Rent Only	0.5
2185	Rent:Buy experiment	393.2879038	1.856858457	1.204806481	-0.155881121	Rent Only ; 50% contract renewal; Constant contracted land area (25%); 10 y	50% contract renewal	SSP1 - 2.6	-8.17E-06	0.000179304	10	Rent Only	0.5
2186	Rent:Buy experiment	393.2605846	1.856486646	1.205206232	-0.124671292	Rent Only ; 50% contract renewal; Constant contracted land area (25%); 10 y	50% contract renewal	SSP1 - 2.6	-8.21E-06	0.000177048	10	Rent Only	0.5
2187	Rent:Buy experiment	393.2413286	1.856224559	1.20564887	-0.093467854	Rent Only ; 50% contract renewal; Constant contracted land area (25%); 10 y	50% contract renewal	SSP1 - 2.6	-8.26E-06	0.000168401	10	Rent Only	0.5
2188	Rent:Buy experiment	393.2300883	1.856071566	1.206134272	-0.062263993	Rent Only ; 50% contract renewal; Constant contracted land area (25%); 10 y	50% contract renewal	SSP1 - 2.6	-8.31E-06	0.000160177	10	Rent Only	0.5
2189	Rent:Buy experiment	393.2268179	1.856027051	1.20666232	-0.031059731	Rent Only ; 50% contract renewal; Constant contracted land area (25%); 10 y	50% contract renewal	SSP1 - 2.6	-8.37E-06	0.000152354	10	Rent Only	0.5
2190	Rent:Buy experiment	393.231473	1.856090414	1.207232901	0.000144914	Rent Only ; 50% contract renewal; Constant contracted land area (25%); 10 y	50% contract renewal	SSP1 - 2.6	-8.44E-06	0.000144914	10	Rent Only	0.5
2191	Rent:Buy experiment	393.2293498	1.856061514	1.207827846	0.000137837	Rent Only ; 50% contract renewal; Constant contracted land area (25%); 10 y	50% contract renewal	SSP1 - 2.6	-8.50E-06	0.000137837	10	Rent Only	0.5
2192	Rent:Buy experiment	393.2215128	1.85595484	1.208434206	0.000131105	Rent Only ; 50% contract renewal; Constant contracted land area (25%); 10 y	50% contract renewal	SSP1 - 2.6	-8.58E-06	0.000131105	10	Rent Only	0.5
2193	Rent:Buy experiment	393.2087931	1.855781701	1.209042838	0.000124702	Rent Only ; 50% contract renewal; Constant contracted land area (25%); 10 y	50% contract renewal	SSP1 - 2.6	-8.65E-06	0.000124702	10	Rent Only	0.5
2194	Rent:Buy experiment	393.1918431	1.855550972	1.209647363	0.000118612	Rent Only ; 50% contract renewal; Constant contracted land area (25%); 10 y	50% contract renewal	SSP1 - 2.6	-8.73E-06	0.000118612	10	Rent Only	0.5
2195	Rent:Buy experiment	393.1711786	1.855269665	1.210243405	0.00011282	Rent Only ; 50% contract renewal; Constant contracted land area (25%); 10 y	50% contract renewal	SSP1 - 2.6	-8.82E-06	0.00011282	10	Rent Only	0.5
2196	Rent:Buy experiment	393.147212	1.854943388	1.210828031	0.00011056	Rent Only ; 50% contract renewal; Constant contracted land area (25%); 10 y	50% contract renewal	SSP1 - 2.6	-8.90E-06	0.00011056	10	Rent Only	0.5
2197	Rent:Buy experiment	393.1202722	1.85457661	1.211399335	0.000105161	Rent Only ; 50% contract renewal; Constant contracted land area (25%); 10 y	50% contract renewal	SSP1 - 2.6	-8.98E-06	0.000105161	10	Rent Only	0.5
2198	Rent:Buy experiment	393.0906277	1.854172981	1.211956148	0.000100025	Rent Only ; 50% contract renewal; Constant contracted land area (25%); 10 y	50% contract renewal	SSP1 - 2.6	-9.07E-06	0.000100025	10	Rent Only	0.5
2199	Rent:Buy experiment	393.0585	1.853735505	1.212497815	9.51E-05	Rent Only ; 50% contract renewal; Constant contracted land area (25%); 10 y	50% contract renewal	SSP1 - 2.6	-9.15E-06	9.51E-05	10	Rent Only	0.5
2200	Rent:Buy experiment	393.0240732	1.853266685	1.213024046	9.05E-05	Rent Only ; 50% contract renewal; Constant contracted land area (25%); 10 y	50% contract renewal	SSP1 - 2.6	-9.24E-06	9.05E-05	10	Rent Only	0.5
2201	Rent:Buy experiment	392.9875033	1.852768634	1.213534795	8.61E-05	Rent Only ; 50% contract renewal; Constant contracted land area (25%); 10 y	50% contract renewal	SSP1 - 2.6	-9.32E-06	8.61E-05	10	Rent Only	0.5
2202	Rent:Buy experiment	392.9489239	1.852243166	1.214030188	8.19E-05	Rent Only ; 50% contract renewal; Constant contracted land area (25%); 10 y	50% contract renewal	SSP1 - 2.6	-9.41E-06	8.19E-05	10	Rent Only	0.5
2203	Rent:Buy experiment	392.9084511	1.851691853	1.21451046	7.79E-05	Rent Only ; 50% contract renewal; Constant contracted land area (25%); 10 y	50% contract renewal	SSP1 - 2.6	-9.49E-06	7.79E-05	10	Rent Only	0.5
2204	Rent:Buy experiment	392.8661873	1.851116083	1.214975915	7.41E-05	Rent Only ; 50% contract renewal; Constant contracted land area (25%); 10 y	50% contract renewal	SSP1 - 2.6	-9.58E-06	7.41E-05	10	Rent Only	0.5
2205	Rent:Buy experiment	392.8222241	1.850517096	1.215426902	7.05E-05	Rent Only ; 50% contract renewal; Constant contracted land area (25%); 10 y	50% contract renewal	SSP1 - 2.6	-9.66E-06	7.05E-05	10	Rent Only	0.5
2206	Rent:Buy experiment	392.7766449	1.849896021	1.21586379	6.86E-05	Rent Only ; 50% contract renewal; Constant contracted land area (25%); 10 y	50% contract renewal	SSP1 - 2.6	-9.75E-06	6.86E-05	10	Rent Only	0.5
2207	Rent:Buy experiment	392.7295245	1.849253869	1.21628696	6.53E-05	Rent Only ; 50% contract renewal; Constant contracted land area (25%); 10 y	50% contract renewal	SSP1 - 2.6	-9.83E-06	6.53E-05	10	Rent Only	0.5
2208	Rent:Buy experiment	392.6809328	1.848591585	1.21669679	6.21E-05	Rent Only ; 50% contract renewal; Constant contracted land area (25%); 10 y	50% contract renewal	SSP1 - 2.6	-9.91E-06	6.21E-05	10	Rent Only	0.5
2209	Rent:Buy experiment	392.6309346	1.847910047	1.217093654	5.91E-05	Rent Only ; 50% contract renewal; Constant contracted land area (25%); 10 y	50% contract renewal	SSP1 - 2.6	-9.99E-06	5.91E-05	10	Rent Only	0.5
2210	Rent:Buy experiment	392.5795909	1.847210077	1.217477918	5.62E-05	Rent Only ; 50% contract renewal; Constant contracted land area (25%); 10 y	50% contract renewal	SSP1 - 2.6	-1.01E-05	5.62E-05	10	Rent Only	0.5
2211	Rent:Buy experiment	392.5269591	1.846492451	1.217849935	5.34E-05	Rent Only ; 50% contract renewal; Constant contracted land area (25%); 10 y	50% contract renewal	SSP1 - 2.6	-1.02E-05	5.34E-05	10	Rent Only	0.5
2212	Rent:Buy experiment	392.4730935	1.845757902	1.218210049	5.08E-05	Rent Only ; 50% contract renewal; Constant contracted land area (25%); 10 y	50% contract renewal	SSP1 - 2.6	-1.02E-05	5.08E-05	10	Rent Only	0.5
2213	Rent:Buy experiment	392.4180458	1.845007131	1.218558587	4.83E-05	Rent Only ; 50% contract renewal; Constant contracted land area (25%); 10 y	50% contract renewal	SSP1 - 2.6	-1.03E-05	4.83E-05	10	Rent Only	0.5
2214	Rent:Buy experiment	392.3618655	1.844240802	1.218895868	4.60E-05	Rent Only ; 50% contract renewal; Constant contracted land area (25%); 10 y	50% contract renewal	SSP1 - 2.6	-1.04E-05	4.60E-05	10	Rent Only	0.5
2215	Rent:Buy experiment	392.3045996	1.843459554	1.219222196	4.37E-05	Rent Only ; 50% contract renewal; Constant contracted land area (25%); 10 y	50% contract renewal	SSP1 - 2.6	-1.04E-05	4.37E-05	10	Rent Only	0.5
2216	Rent:Buy experiment	392.246294	1.842664003	1.219537865	4.24E-05	Rent Only ; 50% contract renewal; Constant contracted land area (25%); 10 y	50% contract renewal	SSP1 - 2.6	-1.05E-05	4.24E-05	10	Rent Only	0.5
2217	Rent:Buy experiment	392.1869916	1.84185473	1.219843156	4.03E-05	Rent Only ; 50% contract renewal; Constant contracted land area (25%); 10 y	50% contract renewal	SSP1 - 2.6	-1.06E-05	4.03E-05	10	Rent Only	0.5
2218	Rent:Buy experiment	392.1267342	1.841032301	1.220138341	3.84E-05	Rent Only ; 50% contract renewal; Constant contracted land area (25%); 10 y	50% contract renewal	SSP1 - 2.6	-1.07E-05	3.84E-05	10	Rent Only	0.5
2219	Rent:Buy experiment	392.0655622	1.840197259	1.220423681	3.65E-05	Rent Only ; 50% contract renewal; Constant contracted land area (25%); 10 y	50% contract renewal	SSP1 - 2.6	-1.07E-05	3.65E-05	10	Rent Only	0.5
2220	Rent:Buy experiment	392.0035144	1.839350127	1.220699427	3.47E-05	Rent Only ; 50% contract renewal; Constant contracted land area (25%); 10 y	50% contract renewal	SSP1 - 2.6	-1.08E-05	3.47E-05	10	Rent Only	0.5
2221	Rent:Buy experiment	391.9406281	1.838491412	1.220965822	3.30E-05	Rent Only ; 50% contract renewal; Constant contracted land area (25%); 10 y	50% contract renewal	SSP1 - 2.6	-1.08E-05	3.30E-05	10	Rent Only	0.5
2222	Rent:Buy experiment	391.8769395	1.837621601	1.221223101	3.14E-05	Rent Only ; 50% contract renewal; Constant contracted land area (25%); 10 y	50% contract renewal	SSP1 - 2.6	-1.09E-05	3.14E-05	10	Rent Only	0.5
2223	Rent:Buy experiment	391.8124835	1.836741164	1.221471488	2.99E-05	Rent Only ; 50% contract renewal; Constant contracted land area (25%); 10 y	50% contract renewal	SSP1 - 2.6	-1.10E-05	2.99E-05	10	Rent Only	0.5
2224	Rent:Buy experiment	391.7472936	1.835850556	1.221711204	2.84E-05	Rent Only ; 50% contract renewal; Constant contracted land area (25%); 10 y	50% contract renewal	SSP1 - 2.6	-1.10E-05	2.84E-05	10	Rent Only	0.5
2225	Rent:Buy experiment	391.6814023	1.834950215	1.221942459	2.70E-05	Rent Only ; 50% contract renewal; Constant contracted land area (25%); 10 y	50% contract renewal	SSP1 - 2.6	-1.11E-05	2.70E-05	10	Rent Only	0.5
2226	Rent:Buy experiment	391.6148412	1.834040569	1.222165457	2.61E-05	Rent Only ; 50% contract renewal; Constant contracted land area (25%); 10 y	50% contract renewal	SSP1 - 2.6	-1.11E-05	2.61E-05	10	Rent Only	0.5
2227	Rent:Buy experiment	391.5476405	1.833122023	1.222380396	2.48E-05	Rent Only ; 50% contract renewal; Constant contracted land area (25%); 10 y	50% contract renewal	SSP1 - 2.6	-1.12E-05	2.48E-05	10	Rent Only	0.5
2228	Rent:Buy experiment	391.4798293	1.832194974	1.222587469	2.36E-05	Rent Only ; 50% contract renewal; Constant contracted land area (25%); 10 y	50% contract renewal	SSP1 - 2.6	-1.12E-05	2.36E-05	10	Rent Only	0.5
2229	Rent:Buy experiment	391.4114361	1.831259805	1.222786859	2.25E-05	Rent Only ; 50% contract renewal; Constant contracted land area (25%); 10 y	50% contract renewal	SSP1 - 2.6	-1.13E-05	2.25E-05	10	Rent Only	0.5
2230	Rent:Buy experiment	391.342488	1.830316884	1.222978746	2.14E-05	Rent Only ; 50% contract renewal; Constant contracted land area (25%); 10 y	50% contract renewal	SSP1 - 2.6	-1.13E-05	2.14E-05	10	Rent Only	0.5
2231	Rent:Buy experiment	391.2730116	1.82936657	1.223163306	2.03E-05	Rent Only ; 50% contract renewal; Constant contracted land area (25%); 10 y	50% contract renewal	SSP1 - 2.6	-1.13E-05	2.03E-05	10	Rent Only	0.5
2232	Rent:Buy experiment	391.2030324	1.828409207	1.223340705	1.93E-05	Rent Only ; 50% contract renewal; Constant contracted land area (25%); 10 y	50% contract renewal	SSP1 - 2.6	-1.14E-05	1.93E-05	10	Rent Only	0.5
2233	Rent:Buy experiment	391.132575	1.827445129	1.223511109	1.84E-05	Rent Only ; 50% contract renewal; Constant contracted land area (25%); 10 y	50% contract renewal	SSP1 - 2.6	-1.14E-05	1.84E-05	10	Rent Only	0.5
2234	Rent:Buy experiment	391.0616632	1.826474659	1.223674675	1.75E-05	Rent Only ; 50% contract renewal; Constant contracted land area (25%); 10 y	50% contract renewal	SSP1 - 2.6	-1.15E-05	1.75E-05	10	Rent Only	0.5
2235	Rent:Buy experiment	390.9903202	1.82549811	1.223831559	1.66E-05	Rent Only ; 50% contract renewal; Constant contracted land area (25%); 10 y	50% contract renewal	SSP1 - 2.6	-1.15E-05	1.66E-05	10	Rent Only	0.5
2236	Rent:Buy experiment	390.9185682	1.824515783	1.223981908	1.60E-05	Rent Only ; 50% contract renewal; Constant contracted land area (25%); 10 y	50% contract renewal	SSP1 - 2.6	-1.15E-05	1.60E-05	10	Rent Only	0.5
2237	Rent:Buy experiment	390.8464287	1.823527968	1.224125869	1.52E-05	Rent Only ; 50% contract renewal; Constant contracted land area (25%); 10 y	50% contract renewal	SSP1 - 2.6	-1.15E-05	1.52E-05	10	Rent Only	0.5
2238	Rent:Buy experiment	390.7739224	1.822534947	1.224263581	1.45E-05	Rent Only ; 50% contract renewal; Constant contracted land area (25%); 10 y	50% contract renewal	SSP1 - 2.6	-1.16E-05	1.45E-05	10	Rent Only	0.5
2239	Rent:Buy experiment	390.7010694	1.821536993	1.224395182	1.38E-05	Rent Only ; 50% contract renewal; Constant contracted land area (25%); 10 y	50% contract renewal	SSP1 - 2.6	-1.16E-05	1.38E-05	10	Rent Only	0.5
2240	Rent:Buy experiment	390.6278892	1.820534368	1.224520804	1.31E-05	Rent Only ; 50% contract renewal; Constant contracted land area (25%); 10 y	50% contract renewal	SSP1 - 2.6	-1.16E-05	1.31E-05	10	Rent Only	0.5
2241	Rent:Buy experiment	390.5544003	1.819527326	1.224640576	1.25E-05	Rent Only ; 50% contract renewal; Constant contracted land area (25%); 10 y	50% contract renewal	SSP1 - 2.6	-1.16E-05	1.25E-05	10	Rent Only	0.5
2242	Rent:Buy experiment	390.4806211	1.818516115	1.224754622	1.19E-05	Rent Only ; 50% contract renewal; Constant contracted land area (25%); 10 y	50% contract renewal	SSP1 - 2.6	-1.17E-05	1.19E-05	10	Rent Only	0.5
2243	Rent:Buy experiment	390.4065689	1.81750097	1.224863065	1.13E-05	Rent Only ; 50% contract renewal; Constant contracted land area (25%); 10 y	50% contract renewal	SSP1 - 2.6	-1.17E-05	1.13E-05	10	Rent Only	0.5
2244	Rent:Buy experiment	390.3322607	1.816482121	1.224966022	1.07E-05	Rent Only ; 50% contract renewal; Constant contracted land area (25%); 10 y	50% contract renewal	SSP1 - 2.6	-1.17E-05	1.07E-05	10	Rent Only	0.5
2245	Rent:Buy experiment	390.2577127	1.815459791	1.225063607	1.02E-05	Rent Only ; 50% contract renewal; Constant contracted land area (25%); 10 y	50% contract renewal	SSP1 - 2.6	-1.17E-05	1.02E-05	10	Rent Only	0.5
2246	Rent:Buy experiment	390.1829409	1.814434194	1.225155933	9.82E-06	Rent Only ; 50% contract renewal; Constant contracted land area (25%); 10 y	50% contract renewal	SSP1 - 2.6	-1.17E-05	9.82E-06	10	Rent Only	0.5
2247	Rent:Buy experiment	390.1079603	1.813405537	1.225243108	9.34E-06	Rent Only ; 50% contract renewal; Constant contracted land area (25%); 10 y	50% contract renewal	SSP1 - 2.6	-1.17E-05	9.34E-06	10	Rent Only	0.5
2248	Rent:Buy experiment	390.0327857	1.81237402	1.225325235	8.88E-06	Rent Only ; 50% contract renewal; Constant contracted land area (25%); 10 y	50% contract renewal	SSP1 - 2.6	-1.18E-05	8.88E-06	10	Rent Only	0.5
2249	Rent:Buy experiment	389.9574313	1.811339836	1.225402419	8.45E-06	Rent Only ; 50% contract renewal; Constant contracted land area (25%); 10 y	50% contract renewal	SSP1 - 2.6	-1.18E-05	8.45E-06	10	Rent Only	0.5
2250	Rent:Buy experiment	389.8819109	1.810303172	1.225474758	8.04E-06	Rent Only ; 50% contract renewal; Constant contracted land area (25%); 10 y	50% contract renewal	SSP1 - 2.6	-1.18E-05	8.04E-06	10	Rent Only	0.5
2251	Rent:Buy experiment	389.8062376	1.80926421	1.225542348	7.64E-06	Rent Only ; 50% contract renewal; Constant contracted land area (25%); 10 y	50% contract renewal	SSP1 - 2.6	-1.18E-05	7.64E-06	10	Rent Only	0.5
2252	Rent:Buy experiment	389.7304244	1.808223122	1.225605284	7.27E-06	Rent Only ; 50% contract renewal; Constant contracted land area (25%); 10 y	50% contract renewal	SSP1 - 2.6	-1.18E-05	7.27E-06	10	Rent Only	0.5
2253	Rent:Buy experiment	389.6544834	1.807180079	1.225663657	6.92E-06	Rent Only ; 50% contract renewal; Constant contracted land area (25%); 10 y	50% contract renewal	SSP1 - 2.6	-1.18E-05	6.92E-06	10	Rent Only	0.5
2254	Rent:Buy experiment	389.5784268	1.806135242	1.225717555	6.58E-06	Rent Only ; 50% contract renewal; Constant contracted land area (25%); 10 y	50% contract renewal	SSP1 - 2.6	-1.18E-05	6.58E-06	10	Rent Only	0.5
2255	Rent:Buy experiment	389.5022659	1.805088769	1.225767065	6.26E-06	Rent Only ; 50% contract renewal; Constant contracted land area (25%); 10 y	50% contract renewal	SSP1 - 2.6	-1.18E-05	6.26E-06	10	Rent Only	0.5
2256	Rent:Buy experiment	389.426012	1.804040813	1.225812272	6.00E-06	Rent Only ; 50% contract renewal; Constant contracted land area (25%); 10 y	50% contract renewal	SSP1 - 2.6	-1.18E-05	6.00E-06	10	Rent Only	0.5
2257	Rent:Buy experiment	389.3496757	1.802991519	1.225853256	5.71E-06	Rent Only ; 50% contract renewal; Constant contracted land area (25%); 10 y	50% contract renewal	SSP1 - 2.6	-1.18E-05	5.71E-06	10	Rent Only	0.5
2258	Rent:Buy experiment	389.2732674	1.80194103	1.225890098	5.43E-06	Rent Only ; 50% contract renewal; Constant contracted land area (25%); 10 y	50% contract renewal	SSP1 - 2.6	-1.18E-05	5.43E-06	10	Rent Only	0.5
2259	Rent:Buy experiment	389.1967971	1.800889482	1.225922874	5.16E-06	Rent Only ; 50% contract renewal; Constant contracted land area (25%); 10 y	50% contract renewal	SSP1 - 2.6	-1.18E-05	5.16E-06	10	Rent Only	0.5
2260	Rent:Buy experiment	389.1202746	1.799837008	1.22595166	4.91E-06	Rent Only ; 50% contract renewal; Constant contracted land area (25%); 10 y	50% contract renewal	SSP1 - 2.6	-1.18E-05	4.91E-06	10	Rent Only	0.5
2261	Rent:Buy experiment	389.043709	1.798783734	1.22597653	4.67E-06	Rent Only ; 50% contract renewal; Constant contracted land area (25%); 10 y	50% contract renewal	SSP1 - 2.6	-1.18E-05	4.67E-06	10	Rent Only	0.5
2262	Rent:Buy experiment	388.9671093	1.797729786	1.225997555	4.44E-06	Rent Only ; 50% contract renewal; Constant contracted land area (25%); 10 y	50% contract renewal	SSP1 - 2.6	-1.18E-05	4.44E-06	10	Rent Only	0.5
2263	Rent:Buy experiment	388.8904844	1.796675281	1.226014803	4.23E-06	Rent Only ; 50% contract renewal; Constant contracted land area (25%); 10 y	50% contract renewal	SSP1 - 2.6	-1.17E-05	4.23E-06	10	Rent Only	0.5
2264	Rent:Buy experiment	388.8138424	1.795620335	1.226028343	4.02E-06	Rent Only ; 50% contract renewal; Constant contracted land area (25%); 10 y	50% contract renewal	SSP1 - 2.6	-1.17E-05	4.02E-06	10	Rent Only	0.5
2265	Rent:Buy experiment	388.7371916	1.794565058	1.226038242	3.82E-06	Rent Only ; 50% contract renewal; Constant contracted land area (25%); 10 y	50% contract renewal	SSP1 - 2.6	-1.17E-05	3.82E-06	10	Rent Only	0.5
2266	Rent:Buy experiment	388.6605397	1.793509557	1.226044562	3.66E-06	Rent Only ; 50% contract renewal; Constant contracted land area (25%); 10 y	50% contract renewal	SSP1 - 2.6	-1.17E-05	3.66E-06	10	Rent Only	0.5
2267	Rent:Buy experiment	388.5838941	1.792453937	1.226047366	3.48E-06	Rent Only ; 50% contract renewal; Constant contracted land area (25%); 10 y	50% contract renewal	SSP1 - 2.6	-1.17E-05	3.48E-06	10	Rent Only	0.5
2268	Rent:Buy experiment	388.5072622	1.791398297	1.226046716	3.31E-06	Rent Only ; 50% contract renewal; Constant contracted land area (25%); 10 y	50% contract renewal	SSP1 - 2.6	-1.17E-05	3.31E-06	10	Rent Only	0.5
2269	Rent:Buy experiment	388.430651	1.790342732	1.226042671	3.15E-06	Rent Only ; 50% contract renewal; Constant contracted land area (25%); 10 y	50% contract renewal	SSP1 - 2.6	-1.17E-05	3.15E-06	10	Rent Only	0.5
2270	Rent:Buy experiment	388.3540671	1.789287337	1.226035288	3.00E-06	Rent Only ; 50% contract renewal; Constant contracted land area (25%); 10 y	50% contract renewal	SSP1 - 2.6	-1.16E-05	3.00E-06	10	Rent Only	0.5
2271	Rent:Buy experiment	388.277517	1.7882322	1.226024624	2.85E-06	Rent Only ; 50% contract renewal; Constant contracted land area (25%); 10 y	50% contract renewal	SSP1 - 2.6	-1.16E-05	2.85E-06	10	Rent Only	0.5
2272	Rent:Buy experiment	388.2010071	1.787177408	1.226010734	2.71E-06	Rent Only ; 50% contract renewal; Constant contracted land area (25%); 10 y	50% contract renewal	SSP1 - 2.6	-1.16E-05	2.71E-06	10	Rent Only	0.5
2273	Rent:Buy experiment	388.1245433	1.786123045	1.225993671	2.58E-06	Rent Only ; 50% contract renewal; Constant contracted land area (25%); 10 y	50% contract renewal	SSP1 - 2.6	-1.16E-05	2.58E-06	10	Rent Only	0.5
2274	Rent:Buy experiment	388.0481315	1.785069191	1.225973489	2.45E-06	Rent Only ; 50% contract renewal; Constant contracted land area (25%); 10 y	50% contract renewal	SSP1 - 2.6	-1.16E-05	2.45E-06	10	Rent Only	0.5
2275	Rent:Buy experiment	387.9717773	1.784015923	1.225950236	2.33E-06	Rent Only ; 50% contract renewal; Constant contracted land area (25%); 10 y	50% contract renewal	SSP1 - 2.6	-1.16E-05	2.33E-06	10	Rent Only	0.5
2276	Rent:Buy experiment	387.8954861	1.782963317	1.225923965	2.23E-06	Rent Only ; 50% contract renewal; Constant contracted land area (25%); 10 y	50% contract renewal	SSP1 - 2.6	-1.15E-05	2.23E-06	10	Rent Only	0.5
2277	Rent:Buy experiment	387.819263	1.781911446	1.225894722	2.12E-06	Rent Only ; 50% contract renewal; Constant contracted land area (25%); 10 y	50% contract renewal	SSP1 - 2.6	-1.15E-05	2.12E-06	10	Rent Only	0.5
2278	Rent:Buy experiment	387.7431131	1.780860377	1.225862555	2.02E-06	Rent Only ; 50% contract renewal; Constant contracted land area (25%); 10 y	50% contract renewal	SSP1 - 2.6	-1.15E-05	2.02E-06	10	Rent Only	0.5
2279	Rent:Buy experiment	387.6670412	1.779810179	1.225827511	1.92E-06	Rent Only ; 50% contract renewal; Constant contracted land area (25%); 10 y	50% contract renewal	SSP1 - 2.6	-1.15E-05	1.92E-06	10	Rent Only	0.5
2280	Rent:Buy experiment	387.591052	1.778760916	1.225789634	1.83E-06	Rent Only ; 50% contract renewal; Constant contracted land area (25%); 10 y	50% contract renewal	SSP1 - 2.6	-1.14E-05	1.83E-06	10	Rent Only	0.5
2281	Rent:Buy experiment	387.5151498	1.777712651	1.225748969	1.74E-06	Rent Only ; 50% contract renewal; Constant contracted land area (25%); 10 y	50% contract renewal	SSP1 - 2.6	-1.14E-05	1.74E-06	10	Rent Only	0.5
2282	Rent:Buy experiment	387.4393391	1.776665443	1.225705558	1.65E-06	Rent Only ; 50% contract renewal; Constant contracted land area (25%); 10 y	50% contract renewal	SSP1 - 2.6	-1.14E-05	1.65E-06	10	Rent Only	0.5
2283	Rent:Buy experiment	387.3636239	1.775619351	1.225659444	1.57E-06	Rent Only ; 50% contract renewal; Constant contracted land area (25%); 10 y	50% contract renewal	SSP1 - 2.6	-1.14E-05	1.57E-06	10	Rent Only	0.5
2284	Rent:Buy experiment	387.2880083	1.774574429	1.225610666	1.50E-06	Rent Only ; 50% contract renewal; Constant contracted land area (25%); 10 y	50% contract renewal	SSP1 - 2.6	-1.13E-05	1.50E-06	10	Rent Only	0.5
2285	Rent:Buy experiment	387.2124961	1.773530733	1.225559266	1.42E-06	Rent Only ; 50% contract renewal; Constant contracted land area (25%); 10 y	50% contract renewal	SSP1 - 2.6	-1.13E-05	1.42E-06	10	Rent Only	0.5
2286	Rent:Buy experiment	387.1370909	1.772488314	1.225505283	1.36E-06	Rent Only ; 50% contract renewal; Constant contracted land area (25%); 10 y	50% contract renewal	SSP1 - 2.6	-1.13E-05	1.36E-06	10	Rent Only	0.5
2287	Rent:Buy experiment	387.0617963	1.77144722	1.225448754	1.29E-06	Rent Only ; 50% contract renewal; Constant contracted land area (25%); 10 y	50% contract renewal	SSP1 - 2.6	-1.13E-05	1.29E-06	10	Rent Only	0.5
2288	Rent:Buy experiment	386.9866157	1.770407501	1.225389717	1.23E-06	Rent Only ; 50% contract renewal; Constant contracted land area (25%); 10 y	50% contract renewal	SSP1 - 2.6	-1.12E-05	1.23E-06	10	Rent Only	0.5
2289	Rent:Buy experiment	386.9115524	1.769369203	1.225328209	1.17E-06	Rent Only ; 50% contract renewal; Constant contracted land area (25%); 10 y	50% contract renewal	SSP1 - 2.6	-1.12E-05	1.17E-06	10	Rent Only	0.5
2290	Rent:Buy experiment	386.8366095	1.768332369	1.225264264	1.11E-06	Rent Only ; 50% contract renewal; Constant contracted land area (25%); 10 y	50% contract renewal	SSP1 - 2.6	-1.12E-05	1.11E-06	10	Rent Only	0.5
2291	Rent:Buy experiment	386.7617901	1.767297042	1.225197919	1.06E-06	Rent Only ; 50% contract renewal; Constant contracted land area (25%); 10 y	50% contract renewal	SSP1 - 2.6	-1.11E-05	1.06E-06	10	Rent Only	0.5
2292	Rent:Buy experiment	386.687097	1.766263264	1.225129206	1.01E-06	Rent Only ; 50% contract renewal; Constant contracted land area (25%); 10 y	50% contract renewal	SSP1 - 2.6	-1.11E-05	1.01E-06	10	Rent Only	0.5
2293	Rent:Buy experiment	386.612533	1.765231074	1.225058161	9.58E-07	Rent Only ; 50% contract renewal; Constant contracted land area (25%); 10 y	50% contract renewal	SSP1 - 2.6	-1.11E-05	9.58E-07	10	Rent Only	0.5
2294	Rent:Buy experiment	386.5381009	1.76420051	1.224984814	9.11E-07	Rent Only ; 50% contract renewal; Constant contracted land area (25%); 10 y	50% contract renewal	SSP1 - 2.6	-1.10E-05	9.11E-07	10	Rent Only	0.5
2295	Rent:Buy experiment	386.463803	1.763171608	1.224909198	8.66E-07	Rent Only ; 50% contract renewal; Constant contracted land area (25%); 10 y	50% contract renewal	SSP1 - 2.6	-1.10E-05	8.66E-07	10	Rent Only	0.5
2296	Rent:Buy experiment	386.3896421	1.762144404	1.224831345	8.27E-07	Rent Only ; 50% contract renewal; Constant contracted land area (25%); 10 y	50% contract renewal	SSP1 - 2.6	-1.10E-05	8.27E-07	10	Rent Only	0.5
2297	Rent:Buy experiment	386.3156202	1.76111893	1.224751284	7.87E-07	Rent Only ; 50% contract renewal; Constant contracted land area (25%); 10 y	50% contract renewal	SSP1 - 2.6	-1.09E-05	7.87E-07	10	Rent Only	0.5
2298	Rent:Buy experiment	386.2417398	1.760095221	1.224669047	7.48E-07	Rent Only ; 50% contract renewal; Constant contracted land area (25%); 10 y	50% contract renewal	SSP1 - 2.6	-1.09E-05	7.48E-07	10	Rent Only	0.5
2299	Rent:Buy experiment	386.168003	1.759073305	1.224584661	7.12E-07	Rent Only ; 50% contract renewal; Constant contracted land area (25%); 10 y	50% contract renewal	SSP1 - 2.6	-1.09E-05	7.12E-07	10	Rent Only	0.5
2300	Rent:Buy experiment	386.0944119	1.758053214	1.224498157	6.77E-07	Rent Only ; 50% contract renewal; Constant contracted land area (25%); 10 y	50% contract renewal	SSP1 - 2.6	-1.08E-05	6.77E-07	10	Rent Only	0.5
2301	Rent:Buy experiment	386.0209684	1.757034975	1.224409562	6.44E-07	Rent Only ; 50% contract renewal; Constant contracted land area (25%); 10 y	50% contract renewal	SSP1 - 2.6	-1.08E-05	6.44E-07	10	Rent Only	0.5
2302	Rent:Buy experiment	385.9476744	1.756018617	1.224318903	6.13E-07	Rent Only ; 50% contract renewal; Constant contracted land area (25%); 10 y	50% contract renewal	SSP1 - 2.6	-1.08E-05	6.13E-07	10	Rent Only	0.5
2303	Rent:Buy experiment	385.8745319	1.755004164	1.224226208	5.83E-07	Rent Only ; 50% contract renewal; Constant contracted land area (25%); 10 y	50% contract renewal	SSP1 - 2.6	-1.07E-05	5.83E-07	10	Rent Only	0.5
2304	Rent:Buy experiment	385.8015423	1.753991644	1.224131503	5.54E-07	Rent Only ; 50% contract renewal; Constant contracted land area (25%); 10 y	50% contract renewal	SSP1 - 2.6	-1.07E-05	5.54E-07	10	Rent Only	0.5
2305	Rent:Buy experiment	385.7287076	1.752981079	1.224034814	5.27E-07	Rent Only ; 50% contract renewal; Constant contracted land area (25%); 10 y	50% contract renewal	SSP1 - 2.6	-1.07E-05	5.27E-07	10	Rent Only	0.5
2306	Rent:Buy experiment	385.6560291	1.751972493	1.223936166	5.03E-07	Rent Only ; 50% contract renewal; Constant contracted land area (25%); 10 y	50% contract renewal	SSP1 - 2.6	-1.06E-05	5.03E-07	10	Rent Only	0.5
2307	Rent:Buy experiment	385.5835085	1.750965907	1.223835585	4.78E-07	Rent Only ; 50% contract renewal; Constant contracted land area (25%); 10 y	50% contract renewal	SSP1 - 2.6	-1.06E-05	4.78E-07	10	Rent Only	0.5
2308	Rent:Buy experiment	385.5111472	1.749961344	1.223733095	4.55E-07	Rent Only ; 50% contract renewal; Constant contracted land area (25%); 10 y	50% contract renewal	SSP1 - 2.6	-1.06E-05	4.55E-07	10	Rent Only	0.5
2309	Rent:Buy experiment	385.4389464	1.748958822	1.223628719	4.33E-07	Rent Only ; 50% contract renewal; Constant contracted land area (25%); 10 y	50% contract renewal	SSP1 - 2.6	-1.05E-05	4.33E-07	10	Rent Only	0.5
2310	Rent:Buy experiment	385.3669077	1.747958362	1.223522482	4.12E-07	Rent Only ; 50% contract renewal; Constant contracted land area (25%); 10 y	50% contract renewal	SSP1 - 2.6	-1.05E-05	4.12E-07	10	Rent Only	0.5
2311	Rent:Buy experiment	385.2950321	1.746959982	1.223414407	3.92E-07	Rent Only ; 50% contract renewal; Constant contracted land area (25%); 10 y	50% contract renewal	SSP1 - 2.6	-1.05E-05	3.92E-07	10	Rent Only	0.5
2312	Rent:Buy experiment	385.2233208	1.745963699	1.223304515	3.72E-07	Rent Only ; 50% contract renewal; Constant contracted land area (25%); 10 y	50% contract renewal	SSP1 - 2.6	-1.04E-05	3.72E-07	10	Rent Only	0.5
2313	Rent:Buy experiment	385.1517751	1.74496953	1.223192831	3.54E-07	Rent Only ; 50% contract renewal; Constant contracted land area (25%); 10 y	50% contract renewal	SSP1 - 2.6	-1.04E-05	3.54E-07	10	Rent Only	0.5
2314	Rent:Buy experiment	385.0803958	1.743977491	1.223079374	3.37E-07	Rent Only ; 50% contract renewal; Constant contracted land area (25%); 10 y	50% contract renewal	SSP1 - 2.6	-1.03E-05	3.37E-07	10	Rent Only	0.5
2315	Rent:Buy experiment	385.0091842	1.742987598	1.222964167	3.21E-07	Rent Only ; 50% contract renewal; Constant contracted land area (25%); 10 y	50% contract renewal	SSP1 - 2.6	-1.03E-05	3.21E-07	10	Rent Only	0.5
2316	Rent:Buy experiment	384.938141	1.741999865	1.222847231	3.06E-07	Rent Only ; 50% contract renewal; Constant contracted land area (25%); 10 y	50% contract renewal	SSP1 - 2.6	-1.03E-05	3.06E-07	10	Rent Only	0.5
2317	Rent:Buy experiment	384.8672672	1.741014305	1.222728586	2.91E-07	Rent Only ; 50% contract renewal; Constant contracted land area (25%); 10 y	50% contract renewal	SSP1 - 2.6	-1.02E-05	2.91E-07	10	Rent Only	0.5
2318	Rent:Buy experiment	384.7965637	1.740030932	1.222608253	2.77E-07	Rent Only ; 50% contract renewal; Constant contracted land area (25%); 10 y	50% contract renewal	SSP1 - 2.6	-1.02E-05	2.77E-07	10	Rent Only	0.5
2319	Rent:Buy experiment	384.7260313	1.739049758	1.222486252	2.63E-07	Rent Only ; 50% contract renewal; Constant contracted land area (25%); 10 y	50% contract renewal	SSP1 - 2.6	-1.02E-05	2.63E-07	10	Rent Only	0.5
2320	Rent:Buy experiment	384.6556706	1.738070794	1.222362603	2.50E-07	Rent Only ; 50% contract renewal; Constant contracted land area (25%); 10 y	50% contract renewal	SSP1 - 2.6	-1.01E-05	2.50E-07	10	Rent Only	0.5
2321	Rent:Buy experiment	384.5854825	1.737094053	1.222237324	2.38E-07	Rent Only ; 50% contract renewal; Constant contracted land area (25%); 10 y	50% contract renewal	SSP1 - 2.6	-1.01E-05	2.38E-07	10	Rent Only	0.5
2322	Rent:Buy experiment	384.5154676	1.736119545	1.222110435	2.26E-07	Rent Only ; 50% contract renewal; Constant contracted land area (25%); 10 y	50% contract renewal	SSP1 - 2.6	-1.00E-05	2.26E-07	10	Rent Only	0.5
2323	Rent:Buy experiment	384.4456265	1.735147279	1.221981954	2.15E-07	Rent Only ; 50% contract renewal; Constant contracted land area (25%); 10 y	50% contract renewal	SSP1 - 2.6	-1.00E-05	2.15E-07	10	Rent Only	0.5
2324	Rent:Buy experiment	384.3759599	1.734177265	1.2218519	2.05E-07	Rent Only ; 50% contract renewal; Constant contracted land area (25%); 10 y	50% contract renewal	SSP1 - 2.6	-9.97E-06	2.05E-07	10	Rent Only	0.5
2325	Rent:Buy experiment	384.3064681	1.733209512	1.221720291	1.95E-07	Rent Only ; 50% contract renewal; Constant contracted land area (25%); 10 y	50% contract renewal	SSP1 - 2.6	-9.94E-06	1.95E-07	10	Rent Only	0.5
2326	Rent:Buy experiment	384.2371519	1.732244028	1.221587144	1.86E-07	Rent Only ; 50% contract renewal; Constant contracted land area (25%); 10 y	50% contract renewal	SSP1 - 2.6	-9.90E-06	1.86E-07	10	Rent Only	0.5
2327	Rent:Buy experiment	384.1680116	1.731280821	1.221452478	1.77E-07	Rent Only ; 50% contract renewal; Constant contracted land area (25%); 10 y	50% contract renewal	SSP1 - 2.6	-9.86E-06	1.77E-07	10	Rent Only	0.5
2328	Rent:Buy experiment	384.0990476	1.730319899	1.221316308	1.68E-07	Rent Only ; 50% contract renewal; Constant contracted land area (25%); 10 y	50% contract renewal	SSP1 - 2.6	-9.82E-06	1.68E-07	10	Rent Only	0.5
2329	Rent:Buy experiment	384.0302605	1.729361268	1.221178653	1.60E-07	Rent Only ; 50% contract renewal; Constant contracted land area (25%); 10 y	50% contract renewal	SSP1 - 2.6	-9.78E-06	1.60E-07	10	Rent Only	0.5
2330	Rent:Buy experiment	383.9616504	1.728404934	1.221039529	1.52E-07	Rent Only ; 50% contract renewal; Constant contracted land area (25%); 10 y	50% contract renewal	SSP1 - 2.6	-9.75E-06	1.52E-07	10	Rent Only	0.5
2331	Rent:Buy experiment	383.8932179	1.727450904	1.220898952	1.45E-07	Rent Only ; 50% contract renewal; Constant contracted land area (25%); 10 y	50% contract renewal	SSP1 - 2.6	-9.71E-06	1.45E-07	10	Rent Only	0.5
2332	Rent:Buy experiment	383.8249631	1.726499184	1.220756938	1.37E-07	Rent Only ; 50% contract renewal; Constant contracted land area (25%); 10 y	50% contract renewal	SSP1 - 2.6	-9.67E-06	1.37E-07	10	Rent Only	0.5
2333	Rent:Buy experiment	383.7568865	1.725549777	1.220613504	1.31E-07	Rent Only ; 50% contract renewal; Constant contracted land area (25%); 10 y	50% contract renewal	SSP1 - 2.6	-9.63E-06	1.31E-07	10	Rent Only	0.5
2334	Rent:Buy experiment	383.6889881	1.72460269	1.220468664	1.24E-07	Rent Only ; 50% contract renewal; Constant contracted land area (25%); 10 y	50% contract renewal	SSP1 - 2.6	-9.59E-06	1.24E-07	10	Rent Only	0.5
2335	Rent:Buy experiment	383.6212682	1.723657926	1.220322436	1.18E-07	Rent Only ; 50% contract renewal; Constant contracted land area (25%); 10 y	50% contract renewal	SSP1 - 2.6	-9.55E-06	1.18E-07	10	Rent Only	0.5
2336	Rent:Buy experiment	383.5537271	1.722715489	1.220174833	1.13E-07	Rent Only ; 50% contract renewal; Constant contracted land area (25%); 10 y	50% contract renewal	SSP1 - 2.6	-9.52E-06	1.13E-07	10	Rent Only	0.5
2337	Rent:Buy experiment	383.4863649	1.721775384	1.22002587	1.07E-07	Rent Only ; 50% contract renewal; Constant contracted land area (25%); 10 y	50% contract renewal	SSP1 - 2.6	-9.48E-06	1.07E-07	10	Rent Only	0.5
2338	Rent:Buy experiment	383.4191818	1.720837612	1.219875563	1.02E-07	Rent Only ; 50% contract renewal; Constant contracted land area (25%); 10 y	50% contract renewal	SSP1 - 2.6	-9.44E-06	1.02E-07	10	Rent Only	0.5
2339	Rent:Buy experiment	383.3521777	1.719902178	1.219723927	9.70E-08	Rent Only ; 50% contract renewal; Constant contracted land area (25%); 10 y	50% contract renewal	SSP1 - 2.6	-9.40E-06	9.70E-08	10	Rent Only	0.5
2340	Rent:Buy experiment	383.285353	1.718969083	1.219570975	9.23E-08	Rent Only ; 50% contract renewal; Constant contracted land area (25%); 10 y	50% contract renewal	SSP1 - 2.6	-9.36E-06	9.23E-08	10	Rent Only	0.5
2341	Rent:Buy experiment	383.2187076	1.71803833	1.219416721	8.78E-08	Rent Only ; 50% contract renewal; Constant contracted land area (25%); 10 y	50% contract renewal	SSP1 - 2.6	-9.33E-06	8.78E-08	10	Rent Only	0.5
2342	Rent:Buy experiment	383.1522415	1.717109921	1.21926118	8.35E-08	Rent Only ; 50% contract renewal; Constant contracted land area (25%); 10 y	50% contract renewal	SSP1 - 2.6	-9.29E-06	8.35E-08	10	Rent Only	0.5
2343	Rent:Buy experiment	383.0859549	1.716183858	1.219104366	7.94E-08	Rent Only ; 50% contract renewal; Constant contracted land area (25%); 10 y	50% contract renewal	SSP1 - 2.6	-9.25E-06	7.94E-08	10	Rent Only	0.5
2344	Rent:Buy experiment	383.0198477	1.715260142	1.218946292	7.55E-08	Rent Only ; 50% contract renewal; Constant contracted land area (25%); 10 y	50% contract renewal	SSP1 - 2.6	-9.21E-06	7.55E-08	10	Rent Only	0.5
2345	Rent:Buy experiment	382.9539199	1.714338774	1.218786971	7.18E-08	Rent Only ; 50% contract renewal; Constant contracted land area (25%); 10 y	50% contract renewal	SSP1 - 2.6	-9.17E-06	7.18E-08	10	Rent Only	0.5
2346	Rent:Buy experiment	382.8881714	1.713419755	1.218626417	6.84E-08	Rent Only ; 50% contract renewal; Constant contracted land area (25%); 10 y	50% contract renewal	SSP1 - 2.6	-9.13E-06	6.84E-08	10	Rent Only	0.5
2347	Rent:Buy experiment	382.8226024	1.712503085	1.218464643	6.51E-08	Rent Only ; 50% contract renewal; Constant contracted land area (25%); 10 y	50% contract renewal	SSP1 - 2.6	-9.10E-06	6.51E-08	10	Rent Only	0.5
2348	Rent:Buy experiment	382.7572126	1.711588766	1.218301662	6.19E-08	Rent Only ; 50% contract renewal; Constant contracted land area (25%); 10 y	50% contract renewal	SSP1 - 2.6	-9.06E-06	6.19E-08	10	Rent Only	0.5
2349	Rent:Buy experiment	382.692002	1.710676796	1.218137486	5.89E-08	Rent Only ; 50% contract renewal; Constant contracted land area (25%); 10 y	50% contract renewal	SSP1 - 2.6	-9.02E-06	5.89E-08	10	Rent Only	0.5
2350	Rent:Buy experiment	382.6269705	1.709767177	1.217972129	5.60E-08	Rent Only ; 50% contract renewal; Constant contracted land area (25%); 10 y	50% contract renewal	SSP1 - 2.6	-8.98E-06	5.60E-08	10	Rent Only	0.5
2351	Rent:Buy experiment	382.562118	1.708859907	1.217805602	5.33E-08	Rent Only ; 50% contract renewal; Constant contracted land area (25%); 10 y	50% contract renewal	SSP1 - 2.6	-8.95E-06	5.33E-08	10	Rent Only	0.5
2352	Rent:Buy experiment	382.4974444	1.707954987	1.217637919	5.07E-08	Rent Only ; 50% contract renewal; Constant contracted land area (25%); 10 y	50% contract renewal	SSP1 - 2.6	-8.91E-06	5.07E-08	10	Rent Only	0.5
2353	Rent:Buy experiment	382.4329494	1.707052415	1.21746909	4.82E-08	Rent Only ; 50% contract renewal; Constant contracted land area (25%); 10 y	50% contract renewal	SSP1 - 2.6	-8.87E-06	4.82E-08	10	Rent Only	0.5
2354	Rent:Buy experiment	382.3686331	1.70615219	1.217299128	4.58E-08	Rent Only ; 50% contract renewal; Constant contracted land area (25%); 10 y	50% contract renewal	SSP1 - 2.6	-8.83E-06	4.58E-08	10	Rent Only	0.5
2355	Rent:Buy experiment	382.3044952	1.705254311	1.217128046	4.36E-08	Rent Only ; 50% contract renewal; Constant contracted land area (25%); 10 y	50% contract renewal	SSP1 - 2.6	-8.80E-06	4.36E-08	10	Rent Only	0.5
2356	Rent:Buy experiment	382.2405355	1.704358778	1.216955854	4.15E-08	Rent Only ; 50% contract renewal; Constant contracted land area (25%); 10 y	50% contract renewal	SSP1 - 2.6	-8.76E-06	4.15E-08	10	Rent Only	0.5
2357	Rent:Buy experiment	382.1767538	1.703465588	1.216782564	3.95E-08	Rent Only ; 50% contract renewal; Constant contracted land area (25%); 10 y	50% contract renewal	SSP1 - 2.6	-8.72E-06	3.95E-08	10	Rent Only	0.5
2358	Rent:Buy experiment	382.11315	1.70257474	1.216608188	3.76E-08	Rent Only ; 50% contract renewal; Constant contracted land area (25%); 10 y	50% contract renewal	SSP1 - 2.6	-8.68E-06	3.76E-08	10	Rent Only	0.5
2359	Rent:Buy experiment	382.0497237	1.701686231	1.216432737	3.57E-08	Rent Only ; 50% contract renewal; Constant contracted land area (25%); 10 y	50% contract renewal	SSP1 - 2.6	-8.65E-06	3.57E-08	10	Rent Only	0.5
2360	Rent:Buy experiment	381.9864749	1.700800061	1.216256222	3.40E-08	Rent Only ; 50% contract renewal; Constant contracted land area (25%); 10 y	50% contract renewal	SSP1 - 2.6	-8.61E-06	3.40E-08	10	Rent Only	0.5
2361	Rent:Buy experiment	381.9234032	1.699916227	1.216078654	3.23E-08	Rent Only ; 50% contract renewal; Constant contracted land area (25%); 10 y	50% contract renewal	SSP1 - 2.6	-8.57E-06	3.23E-08	10	Rent Only	0.5
2362	Rent:Buy experiment	381.8605083	1.699034726	1.215900045	3.07E-08	Rent Only ; 50% contract renewal; Constant contracted land area (25%); 10 y	50% contract renewal	SSP1 - 2.6	-8.54E-06	3.07E-08	10	Rent Only	0.5
2363	Rent:Buy experiment	381.7977902	1.698155556	1.215720404	2.92E-08	Rent Only ; 50% contract renewal; Constant contracted land area (25%); 10 y	50% contract renewal	SSP1 - 2.6	-8.50E-06	2.92E-08	10	Rent Only	0.5
2364	Rent:Buy experiment	381.7352484	1.697278715	1.215539743	2.78E-08	Rent Only ; 50% contract renewal; Constant contracted land area (25%); 10 y	50% contract renewal	SSP1 - 2.6	-8.46E-06	2.78E-08	10	Rent Only	0.5
2365	Rent:Buy experiment	381.6728826	1.696404199	1.215358073	2.65E-08	Rent Only ; 50% contract renewal; Constant contracted land area (25%); 10 y	50% contract renewal	SSP1 - 2.6	-8.43E-06	2.65E-08	10	Rent Only	0.5
2366	Rent:Buy experiment	381.6106927	1.695532006	1.215175403	2.52E-08	Rent Only ; 50% contract renewal; Constant contracted land area (25%); 10 y	50% contract renewal	SSP1 - 2.6	-8.39E-06	2.52E-08	10	Rent Only	0.5
2367	Rent:Buy experiment	381.5486784	1.694662134	1.214991744	2.40E-08	Rent Only ; 50% contract renewal; Constant contracted land area (25%); 10 y	50% contract renewal	SSP1 - 2.6	-8.35E-06	2.40E-08	10	Rent Only	0.5
2368	Rent:Buy experiment	381.4868392	1.693794578	1.214807107	2.28E-08	Rent Only ; 50% contract renewal; Constant contracted land area (25%); 10 y	50% contract renewal	SSP1 - 2.6	-8.32E-06	2.28E-08	10	Rent Only	0.5
2369	Rent:Buy experiment	381.4251749	1.692929336	1.214621501	2.17E-08	Rent Only ; 50% contract renewal; Constant contracted land area (25%); 10 y	50% contract renewal	SSP1 - 2.6	-8.28E-06	2.17E-08	10	Rent Only	0.5
2370	Rent:Buy experiment	381.3636852	1.692066404	1.214434937	2.06E-08	Rent Only ; 50% contract renewal; Constant contracted land area (25%); 10 y	50% contract renewal	SSP1 - 2.6	-8.24E-06	2.06E-08	10	Rent Only	0.5
2371	Rent:Buy experiment	381.3023698	1.69120578	1.214247424	1.96E-08	Rent Only ; 50% contract renewal; Constant contracted land area (25%); 10 y	50% contract renewal	SSP1 - 2.6	-8.21E-06	1.96E-08	10	Rent Only	0.5
2372	Rent:Buy experiment	381.2412283	1.690347459	1.214058973	1.87E-08	Rent Only ; 50% contract renewal; Constant contracted land area (25%); 10 y	50% contract renewal	SSP1 - 2.6	-8.17E-06	1.87E-08	10	Rent Only	0.5
2373	Rent:Buy experiment	381.1802604	1.689491438	1.213869593	1.77E-08	Rent Only ; 50% contract renewal; Constant contracted land area (25%); 10 y	50% contract renewal	SSP1 - 2.6	-8.14E-06	1.77E-08	10	Rent Only	0.5
2374	Rent:Buy experiment	381.1194658	1.688637713	1.213679294	1.69E-08	Rent Only ; 50% contract renewal; Constant contracted land area (25%); 10 y	50% contract renewal	SSP1 - 2.6	-8.10E-06	1.69E-08	10	Rent Only	0.5
2375	Rent:Buy experiment	381.058844	1.68778628	1.213488085	1.61E-08	Rent Only ; 50% contract renewal; Constant contracted land area (25%); 10 y	50% contract renewal	SSP1 - 2.6	-8.06E-06	1.61E-08	10	Rent Only	0.5
2376	Rent:Buy experiment	380.9983948	1.686937136	1.213295975	1.53E-08	Rent Only ; 50% contract renewal; Constant contracted land area (25%); 10 y	50% contract renewal	SSP1 - 2.6	-8.03E-06	1.53E-08	10	Rent Only	0.5
2377	Rent:Buy experiment	380.9381178	1.686090277	1.213102975	1.45E-08	Rent Only ; 50% contract renewal; Constant contracted land area (25%); 10 y	50% contract renewal	SSP1 - 2.6	-7.99E-06	1.45E-08	10	Rent Only	0.5
2378	Rent:Buy experiment	380.8780127	1.685245698	1.212909094	1.38E-08	Rent Only ; 50% contract renewal; Constant contracted land area (25%); 10 y	50% contract renewal	SSP1 - 2.6	-7.96E-06	1.38E-08	10	Rent Only	0.5
2379	Rent:Buy experiment	380.8180789	1.684403395	1.21271434	1.32E-08	Rent Only ; 50% contract renewal; Constant contracted land area (25%); 10 y	50% contract renewal	SSP1 - 2.6	-7.92E-06	1.32E-08	10	Rent Only	0.5
2380	Rent:Buy experiment	380.7583163	1.683563365	1.212518722	1.25E-08	Rent Only ; 50% contract renewal; Constant contracted land area (25%); 10 y	50% contract renewal	SSP1 - 2.6	-7.89E-06	1.25E-08	10	Rent Only	0.5
2381	Rent:Buy experiment	380.6987243	1.682725603	1.212322251	1.19E-08	Rent Only ; 50% contract renewal; Constant contracted land area (25%); 10 y	50% contract renewal	SSP1 - 2.6	-7.85E-06	1.19E-08	10	Rent Only	0.5
2382	Rent:Buy experiment	380.6393026	1.681890104	1.212124934	1.13E-08	Rent Only ; 50% contract renewal; Constant contracted land area (25%); 10 y	50% contract renewal	SSP1 - 2.6	-7.82E-06	1.13E-08	10	Rent Only	0.5
2383	Rent:Buy experiment	380.5800509	1.681056865	1.211926781	1.08E-08	Rent Only ; 50% contract renewal; Constant contracted land area (25%); 10 y	50% contract renewal	SSP1 - 2.6	-7.78E-06	1.08E-08	10	Rent Only	0.5
2384	Rent:Buy experiment	380.5209687	1.68022588	1.2117278	1.02E-08	Rent Only ; 50% contract renewal; Constant contracted land area (25%); 10 y	50% contract renewal	SSP1 - 2.6	-7.75E-06	1.02E-08	10	Rent Only	0.5
2385	Rent:Buy experiment	380.4620556	1.679397146	1.211528	9.74E-09	Rent Only ; 50% contract renewal; Constant contracted land area (25%); 10 y	50% contract renewal	SSP1 - 2.6	-7.71E-06	9.74E-09	10	Rent Only	0.5
2386	Rent:Buy experiment	380.4033112	1.678570658	1.21132739	9.27E-09	Rent Only ; 50% contract renewal; Constant contracted land area (25%); 10 y	50% contract renewal	SSP1 - 2.6	-7.68E-06	9.27E-09	10	Rent Only	0.5
2387	Rent:Buy experiment	380.3447352	1.677746411	1.211125978	8.82E-09	Rent Only ; 50% contract renewal; Constant contracted land area (25%); 10 y	50% contract renewal	SSP1 - 2.6	-7.64E-06	8.82E-09	10	Rent Only	0.5
2388	Rent:Buy experiment	380.2863271	1.6769244	1.210923773	8.39E-09	Rent Only ; 50% contract renewal; Constant contracted land area (25%); 10 y	50% contract renewal	SSP1 - 2.6	-7.61E-06	8.39E-09	10	Rent Only	0.5
2389	Rent:Buy experiment	380.2280865	1.676104621	1.210720783	7.98E-09	Rent Only ; 50% contract renewal; Constant contracted land area (25%); 10 y	50% contract renewal	SSP1 - 2.6	-7.58E-06	7.98E-09	10	Rent Only	0.5
2390	Rent:Buy experiment	380.170013	1.675287069	1.210517016	7.59E-09	Rent Only ; 50% contract renewal; Constant contracted land area (25%); 10 y	50% contract renewal	SSP1 - 2.6	-7.54E-06	7.59E-09	10	Rent Only	0.5
2391	Rent:Buy experiment	380.1121062	1.674471739	1.210312481	7.22E-09	Rent Only ; 50% contract renewal; Constant contracted land area (25%); 10 y	50% contract renewal	SSP1 - 2.6	-7.51E-06	7.22E-09	10	Rent Only	0.5
2392	Rent:Buy experiment	380.0543656	1.673658627	1.210107186	6.86E-09	Rent Only ; 50% contract renewal; Constant contracted land area (25%); 10 y	50% contract renewal	SSP1 - 2.6	-7.48E-06	6.86E-09	10	Rent Only	0.5
2393	Rent:Buy experiment	379.9967909	1.672847726	1.209901139	6.53E-09	Rent Only ; 50% contract renewal; Constant contracted land area (25%); 10 y	50% contract renewal	SSP1 - 2.6	-7.44E-06	6.53E-09	10	Rent Only	0.5
2394	Rent:Buy experiment	379.9393817	1.672039034	1.209694348	6.21E-09	Rent Only ; 50% contract renewal; Constant contracted land area (25%); 10 y	50% contract renewal	SSP1 - 2.6	-7.41E-06	6.21E-09	10	Rent Only	0.5
2395	Rent:Buy experiment	379.8821374	1.671232544	1.209486821	5.91E-09	Rent Only ; 50% contract renewal; Constant contracted land area (25%); 10 y	50% contract renewal	SSP1 - 2.6	-7.37E-06	5.91E-09	10	Rent Only	0.5
2396	Rent:Buy experiment	379.8250577	1.670428251	1.209278566	5.62E-09	Rent Only ; 50% contract renewal; Constant contracted land area (25%); 10 y	50% contract renewal	SSP1 - 2.6	-7.34E-06	5.62E-09	10	Rent Only	0.5
2397	Rent:Buy experiment	379.7681421	1.669626151	1.209069591	5.35E-09	Rent Only ; 50% contract renewal; Constant contracted land area (25%); 10 y	50% contract renewal	SSP1 - 2.6	-7.31E-06	5.35E-09	10	Rent Only	0.5
2398	Rent:Buy experiment	379.7113902	1.668826239	1.208859903	5.09E-09	Rent Only ; 50% contract renewal; Constant contracted land area (25%); 10 y	50% contract renewal	SSP1 - 2.6	-7.28E-06	5.09E-09	10	Rent Only	0.5
2399	Rent:Buy experiment	379.6548016	1.668028509	1.208649511	4.84E-09	Rent Only ; 50% contract renewal; Constant contracted land area (25%); 10 y	50% contract renewal	SSP1 - 2.6	-7.24E-06	4.84E-09	10	Rent Only	0.5
2400	Rent:Buy experiment	379.5983759	1.667232955	1.208438421	4.60E-09	Rent Only ; 50% contract renewal; Constant contracted land area (25%); 10 y	50% contract renewal	SSP1 - 2.6	-7.21E-06	4.60E-09	10	Rent Only	0.5
2401	Rent:Buy experiment	379.5421125	1.666439574	1.208226642	4.38E-09	Rent Only ; 50% contract renewal; Constant contracted land area (25%); 10 y	50% contract renewal	SSP1 - 2.6	-7.18E-06	4.38E-09	10	Rent Only	0.5
2402	Rent:Buy experiment	379.4860112	1.66564836	1.208014181	4.16E-09	Rent Only ; 50% contract renewal; Constant contracted land area (25%); 10 y	50% contract renewal	SSP1 - 2.6	-7.14E-06	4.16E-09	10	Rent Only	0.5
2403	Rent:Buy experiment	379.4300713	1.664859308	1.207801046	3.96E-09	Rent Only ; 50% contract renewal; Constant contracted land area (25%); 10 y	50% contract renewal	SSP1 - 2.6	-7.11E-06	3.96E-09	10	Rent Only	0.5
2404	Rent:Buy experiment	379.3742926	1.664072412	1.207587244	3.77E-09	Rent Only ; 50% contract renewal; Constant contracted land area (25%); 10 y	50% contract renewal	SSP1 - 2.6	-7.08E-06	3.77E-09	10	Rent Only	0.5
2405	Rent:Buy experiment	379.3186745	1.663287667	1.207372782	3.58E-09	Rent Only ; 50% contract renewal; Constant contracted land area (25%); 10 y	50% contract renewal	SSP1 - 2.6	-7.05E-06	3.58E-09	10	Rent Only	0.5
2406	Rent:Buy experiment	379.2632166	1.662505068	1.207157668	3.41E-09	Rent Only ; 50% contract renewal; Constant contracted land area (25%); 10 y	50% contract renewal	SSP1 - 2.6	-7.02E-06	3.41E-09	10	Rent Only	0.5
2407	Rent:Buy experiment	379.2079185	1.66172461	1.206941908	3.24E-09	Rent Only ; 50% contract renewal; Constant contracted land area (25%); 10 y	50% contract renewal	SSP1 - 2.6	-6.98E-06	3.24E-09	10	Rent Only	0.5
2408	Rent:Buy experiment	379.1527797	1.660946287	1.206725511	3.08E-09	Rent Only ; 50% contract renewal; Constant contracted land area (25%); 10 y	50% contract renewal	SSP1 - 2.6	-6.95E-06	3.08E-09	10	Rent Only	0.5
2409	Rent:Buy experiment	379.0977998	1.660170094	1.206508483	2.93E-09	Rent Only ; 50% contract renewal; Constant contracted land area (25%); 10 y	50% contract renewal	SSP1 - 2.6	-6.92E-06	2.93E-09	10	Rent Only	0.5
2410	Rent:Buy experiment	379.0429783	1.659396026	1.206290832	2.79E-09	Rent Only ; 50% contract renewal; Constant contracted land area (25%); 10 y	50% contract renewal	SSP1 - 2.6	-6.89E-06	2.79E-09	10	Rent Only	0.5
2411	Rent:Buy experiment	378.9883149	1.658624077	1.206072563	2.65E-09	Rent Only ; 50% contract renewal; Constant contracted land area (25%); 10 y	50% contract renewal	SSP1 - 2.6	-6.86E-06	2.65E-09	10	Rent Only	0.5
2412	Rent:Buy experiment	378.9338089	1.657854242	1.205853686	2.52E-09	Rent Only ; 50% contract renewal; Constant contracted land area (25%); 10 y	50% contract renewal	SSP1 - 2.6	-6.83E-06	2.52E-09	10	Rent Only	0.5
2413	Rent:Buy experiment	378.8794601	1.657086516	1.205634205	2.40E-09	Rent Only ; 50% contract renewal; Constant contracted land area (25%); 10 y	50% contract renewal	SSP1 - 2.6	-6.79E-06	2.40E-09	10	Rent Only	0.5
2414	Rent:Buy experiment	378.825268	1.656320893	1.205414128	2.28E-09	Rent Only ; 50% contract renewal; Constant contracted land area (25%); 10 y	50% contract renewal	SSP1 - 2.6	-6.76E-06	2.28E-09	10	Rent Only	0.5
2415	Rent:Buy experiment	378.771232	1.655557368	1.205193463	2.17E-09	Rent Only ; 50% contract renewal; Constant contracted land area (25%); 10 y	50% contract renewal	SSP1 - 2.6	-6.73E-06	2.17E-09	10	Rent Only	0.5
2416	Rent:Buy experiment	378.7173518	1.654795935	1.204972215	2.07E-09	Rent Only ; 50% contract renewal; Constant contracted land area (25%); 10 y	50% contract renewal	SSP1 - 2.6	-6.70E-06	2.07E-09	10	Rent Only	0.5
2417	Rent:Buy experiment	378.6636269	1.654036589	1.204750392	1.97E-09	Rent Only ; 50% contract renewal; Constant contracted land area (25%); 10 y	50% contract renewal	SSP1 - 2.6	-6.67E-06	1.97E-09	10	Rent Only	0.5
2418	Rent:Buy experiment	378.6100569	1.653279326	1.204527999	1.87E-09	Rent Only ; 50% contract renewal; Constant contracted land area (25%); 10 y	50% contract renewal	SSP1 - 2.6	-6.64E-06	1.87E-09	10	Rent Only	0.5
2419	Rent:Buy experiment	378.5566413	1.652524138	1.204305045	1.78E-09	Rent Only ; 50% contract renewal; Constant contracted land area (25%); 10 y	50% contract renewal	SSP1 - 2.6	-6.61E-06	1.78E-09	10	Rent Only	0.5
2420	Rent:Buy experiment	378.5033797	1.651771021	1.204081535	1.69E-09	Rent Only ; 50% contract renewal; Constant contracted land area (25%); 10 y	50% contract renewal	SSP1 - 2.6	-6.58E-06	1.69E-09	10	Rent Only	0.5
2421	Rent:Buy experiment	378.4502716	1.651019969	1.203857476	1.61E-09	Rent Only ; 50% contract renewal; Constant contracted land area (25%); 10 y	50% contract renewal	SSP1 - 2.6	-6.55E-06	1.61E-09	10	Rent Only	0.5
2422	Rent:Buy experiment	378.3973166	1.650270977	1.203632874	1.53E-09	Rent Only ; 50% contract renewal; Constant contracted land area (25%); 10 y	50% contract renewal	SSP1 - 2.6	-6.52E-06	1.53E-09	10	Rent Only	0.5
2423	Rent:Buy experiment	378.3445143	1.64952404	1.203407736	1.46E-09	Rent Only ; 50% contract renewal; Constant contracted land area (25%); 10 y	50% contract renewal	SSP1 - 2.6	-6.49E-06	1.46E-09	10	Rent Only	0.5
2424	Rent:Buy experiment	378.2918641	1.648779152	1.203182068	1.38E-09	Rent Only ; 50% contract renewal; Constant contracted land area (25%); 10 y	50% contract renewal	SSP1 - 2.6	-6.46E-06	1.38E-09	10	Rent Only	0.5
2425	Rent:Buy experiment	378.2393657	1.648036308	1.202955876	1.32E-09	Rent Only ; 50% contract renewal; Constant contracted land area (25%); 10 y	50% contract renewal	SSP1 - 2.6	-6.43E-06	1.32E-09	10	Rent Only	0.5
2426	Rent:Buy experiment	378.1870185	1.647295501	1.202729168	1.25E-09	Rent Only ; 50% contract renewal; Constant contracted land area (25%); 10 y	50% contract renewal	SSP1 - 2.6	-6.40E-06	1.25E-09	10	Rent Only	0.5
2427	Rent:Buy experiment	378.1348222	1.646556728	1.202501948	1.19E-09	Rent Only ; 50% contract renewal; Constant contracted land area (25%); 10 y	50% contract renewal	SSP1 - 2.6	-6.37E-06	1.19E-09	10	Rent Only	0.5
2428	Rent:Buy experiment	378.0827764	1.645819981	1.202274224	1.13E-09	Rent Only ; 50% contract renewal; Constant contracted land area (25%); 10 y	50% contract renewal	SSP1 - 2.6	-6.34E-06	1.13E-09	10	Rent Only	0.5
2429	Rent:Buy experiment	378.0308804	1.645085257	1.202046002	1.08E-09	Rent Only ; 50% contract renewal; Constant contracted land area (25%); 10 y	50% contract renewal	SSP1 - 2.6	-6.31E-06	1.08E-09	10	Rent Only	0.5
2430	Rent:Buy experiment	377.979134	1.644352548	1.201817286	1.03E-09	Rent Only ; 50% contract renewal; Constant contracted land area (25%); 10 y	50% contract renewal	SSP1 - 2.6	-6.28E-06	1.03E-09	10	Rent Only	0.5
2431	Rent:Buy experiment	377.9275367	1.643621851	1.201588085	9.75E-10	Rent Only ; 50% contract renewal; Constant contracted land area (25%); 10 y	50% contract renewal	SSP1 - 2.6	-6.25E-06	9.75E-10	10	Rent Only	0.5
2432	Rent:Buy experiment	377.876088	1.64289316	1.201358403	9.28E-10	Rent Only ; 50% contract renewal; Constant contracted land area (25%); 10 y	50% contract renewal	SSP1 - 2.6	-6.23E-06	9.28E-10	10	Rent Only	0.5
2433	Rent:Buy experiment	377.8247875	1.642166468	1.201128247	8.83E-10	Rent Only ; 50% contract renewal; Constant contracted land area (25%); 10 y	50% contract renewal	SSP1 - 2.6	-6.20E-06	8.83E-10	10	Rent Only	0.5
2434	Rent:Buy experiment	377.7736348	1.641441771	1.200897623	8.39E-10	Rent Only ; 50% contract renewal; Constant contracted land area (25%); 10 y	50% contract renewal	SSP1 - 2.6	-6.17E-06	8.39E-10	10	Rent Only	0.5
2435	Rent:Buy experiment	377.7226293	1.640719063	1.200666536	7.98E-10	Rent Only ; 50% contract renewal; Constant contracted land area (25%); 10 y	50% contract renewal	SSP1 - 2.6	-6.14E-06	7.98E-10	10	Rent Only	0.5
2436	Rent:Buy experiment	377.6717708	1.63999834	1.200434993	7.60E-10	Rent Only ; 50% contract renewal; Constant contracted land area (25%); 10 y	50% contract renewal	SSP1 - 2.6	-6.11E-06	7.60E-10	10	Rent Only	0.5
2437	Rent:Buy experiment	377.6210586	1.639279594	1.200202999	7.23E-10	Rent Only ; 50% contract renewal; Constant contracted land area (25%); 10 y	50% contract renewal	SSP1 - 2.6	-6.08E-06	7.23E-10	10	Rent Only	0.5
2438	Rent:Buy experiment	377.5704924	1.638562822	1.19997056	6.87E-10	Rent Only ; 50% contract renewal; Constant contracted land area (25%); 10 y	50% contract renewal	SSP1 - 2.6	-6.05E-06	6.87E-10	10	Rent Only	0.5
2439	Rent:Buy experiment	377.5200718	1.637848017	1.199737682	6.54E-10	Rent Only ; 50% contract renewal; Constant contracted land area (25%); 10 y	50% contract renewal	SSP1 - 2.6	-6.03E-06	6.54E-10	10	Rent Only	0.5
2440	Rent:Buy experiment	377.4697963	1.637135174	1.199504371	6.22E-10	Rent Only ; 50% contract renewal; Constant contracted land area (25%); 10 y	50% contract renewal	SSP1 - 2.6	-6.00E-06	6.22E-10	10	Rent Only	0.5
2441	Rent:Buy experiment	377.4196655	1.636424288	1.199270632	5.91E-10	Rent Only ; 50% contract renewal; Constant contracted land area (25%); 10 y	50% contract renewal	SSP1 - 2.6	-5.97E-06	5.91E-10	10	Rent Only	0.5
2442	Rent:Buy experiment	377.3696789	1.635715353	1.199036471	5.63E-10	Rent Only ; 50% contract renewal; Constant contracted land area (25%); 10 y	50% contract renewal	SSP1 - 2.6	-5.94E-06	5.63E-10	10	Rent Only	0.5
2443	Rent:Buy experiment	377.3198361	1.635008365	1.198801893	5.35E-10	Rent Only ; 50% contract renewal; Constant contracted land area (25%); 10 y	50% contract renewal	SSP1 - 2.6	-5.92E-06	5.35E-10	10	Rent Only	0.5
2444	Rent:Buy experiment	377.2701367	1.634303317	1.198566905	5.09E-10	Rent Only ; 50% contract renewal; Constant contracted land area (25%); 10 y	50% contract renewal	SSP1 - 2.6	-5.89E-06	5.09E-10	10	Rent Only	0.5
2445	Rent:Buy experiment	377.2205802	1.633600204	1.198331511	4.84E-10	Rent Only ; 50% contract renewal; Constant contracted land area (25%); 10 y	50% contract renewal	SSP1 - 2.6	-5.86E-06	4.84E-10	10	Rent Only	0.5
2446	Rent:Buy experiment	377.1711663	1.632899021	1.198095717	4.61E-10	Rent Only ; 50% contract renewal; Constant contracted land area (25%); 10 y	50% contract renewal	SSP1 - 2.6	-5.83E-06	4.61E-10	10	Rent Only	0.5
2447	Rent:Buy experiment	377.1218944	1.632199763	1.197859528	4.38E-10	Rent Only ; 50% contract renewal; Constant contracted land area (25%); 10 y	50% contract renewal	SSP1 - 2.6	-5.81E-06	4.38E-10	10	Rent Only	0.5
2448	Rent:Buy experiment	377.0727641	1.631502424	1.197622951	4.17E-10	Rent Only ; 50% contract renewal; Constant contracted land area (25%); 10 y	50% contract renewal	SSP1 - 2.6	-5.78E-06	4.17E-10	10	Rent Only	0.5
2449	Rent:Buy experiment	377.0237751	1.630806999	1.19738599	3.96E-10	Rent Only ; 50% contract renewal; Constant contracted land area (25%); 10 y	50% contract renewal	SSP1 - 2.6	-5.75E-06	3.96E-10	10	Rent Only	0.5
2450	Rent:Buy experiment	376.9749269	1.630113482	1.197148651	3.77E-10	Rent Only ; 50% contract renewal; Constant contracted land area (25%); 10 y	50% contract renewal	SSP1 - 2.6	-5.73E-06	3.77E-10	10	Rent Only	0.5
2451	Rent:Buy experiment	376.926219	1.629421869	1.196910938	3.59E-10	Rent Only ; 50% contract renewal; Constant contracted land area (25%); 10 y	50% contract renewal	SSP1 - 2.6	-5.70E-06	3.59E-10	10	Rent Only	0.5
2452	Rent:Buy experiment	376.877651	1.628732154	1.196672858	3.41E-10	Rent Only ; 50% contract renewal; Constant contracted land area (25%); 10 y	50% contract renewal	SSP1 - 2.6	-5.67E-06	3.41E-10	10	Rent Only	0.5
2453	Rent:Buy experiment	376.8292226	1.628044331	1.196434416	3.24E-10	Rent Only ; 50% contract renewal; Constant contracted land area (25%); 10 y	50% contract renewal	SSP1 - 2.6	-5.65E-06	3.24E-10	10	Rent Only	0.5
2454	Rent:Buy experiment	376.7809332	1.627358396	1.196195616	3.09E-10	Rent Only ; 50% contract renewal; Constant contracted land area (25%); 10 y	50% contract renewal	SSP1 - 2.6	-5.62E-06	3.09E-10	10	Rent Only	0.5
2455	Rent:Buy experiment	376.7327825	1.626674342	1.195956464	2.93E-10	Rent Only ; 50% contract renewal; Constant contracted land area (25%); 10 y	50% contract renewal	SSP1 - 2.6	-5.59E-06	2.93E-10	10	Rent Only	0.5
2456	Rent:Buy experiment	376.68477	1.625992166	1.195716965	2.79E-10	Rent Only ; 50% contract renewal; Constant contracted land area (25%); 10 y	50% contract renewal	SSP1 - 2.6	-5.57E-06	2.79E-10	10	Rent Only	0.5
2457	Rent:Buy experiment	376.6368954	1.625311861	1.195477124	2.66E-10	Rent Only ; 50% contract renewal; Constant contracted land area (25%); 10 y	50% contract renewal	SSP1 - 2.6	-5.54E-06	2.66E-10	10	Rent Only	0.5
2458	Rent:Buy experiment	376.5891581	1.624633423	1.195236947	2.53E-10	Rent Only ; 50% contract renewal; Constant contracted land area (25%); 10 y	50% contract renewal	SSP1 - 2.6	-5.52E-06	2.53E-10	10	Rent Only	0.5
2459	Rent:Buy experiment	376.5415579	1.623956845	1.194996438	2.40E-10	Rent Only ; 50% contract renewal; Constant contracted land area (25%); 10 y	50% contract renewal	SSP1 - 2.6	-5.49E-06	2.40E-10	10	Rent Only	0.5
2460	Rent:Buy experiment	376.4940942	1.623282124	1.194755602	2.28E-10	Rent Only ; 50% contract renewal; Constant contracted land area (25%); 10 y	50% contract renewal	SSP1 - 2.6	-5.46E-06	2.28E-10	10	Rent Only	0.5
2461	Rent:Buy experiment	376.4467666	1.622609253	1.194514444	2.17E-10	Rent Only ; 50% contract renewal; Constant contracted land area (25%); 10 y	50% contract renewal	SSP1 - 2.6	-5.44E-06	2.17E-10	10	Rent Only	0.5
2462	Rent:Buy experiment	376.3995748	1.621938227	1.19427297	2.07E-10	Rent Only ; 50% contract renewal; Constant contracted land area (25%); 10 y	50% contract renewal	SSP1 - 2.6	-5.41E-06	2.07E-10	10	Rent Only	0.5
2463	Rent:Buy experiment	376.3525182	1.621269042	1.194031183	1.97E-10	Rent Only ; 50% contract renewal; Constant contracted land area (25%); 10 y	50% contract renewal	SSP1 - 2.6	-5.39E-06	1.97E-10	10	Rent Only	0.5
2464	Rent:Buy experiment	376.3055966	1.620601692	1.19378909	1.87E-10	Rent Only ; 50% contract renewal; Constant contracted land area (25%); 10 y	50% contract renewal	SSP1 - 2.6	-5.36E-06	1.87E-10	10	Rent Only	0.5
2465	Rent:Buy experiment	376.2588095	1.619936172	1.193546694	1.78E-10	Rent Only ; 50% contract renewal; Constant contracted land area (25%); 10 y	50% contract renewal	SSP1 - 2.6	-5.34E-06	1.78E-10	10	Rent Only	0.5
2466	Rent:Buy experiment	376.2121564	1.619272477	1.193304001	1.69E-10	Rent Only ; 50% contract renewal; Constant contracted land area (25%); 10 y	50% contract renewal	SSP1 - 2.6	-5.31E-06	1.69E-10	10	Rent Only	0.5
2467	Rent:Buy experiment	376.1656371	1.618610601	1.193061016	1.61E-10	Rent Only ; 50% contract renewal; Constant contracted land area (25%); 10 y	50% contract renewal	SSP1 - 2.6	-5.29E-06	1.61E-10	10	Rent Only	0.5
2468	Rent:Buy experiment	376.1192509	1.61795054	1.192817742	1.53E-10	Rent Only ; 50% contract renewal; Constant contracted land area (25%); 10 y	50% contract renewal	SSP1 - 2.6	-5.26E-06	1.53E-10	10	Rent Only	0.5
2469	Rent:Buy experiment	376.0729977	1.617292288	1.192574185	1.46E-10	Rent Only ; 50% contract renewal; Constant contracted land area (25%); 10 y	50% contract renewal	SSP1 - 2.6	-5.24E-06	1.46E-10	10	Rent Only	0.5
2470	Rent:Buy experiment	376.0268769	1.616635841	1.19233035	1.39E-10	Rent Only ; 50% contract renewal; Constant contracted land area (25%); 10 y	50% contract renewal	SSP1 - 2.6	-5.21E-06	1.39E-10	10	Rent Only	0.5
2471	Rent:Buy experiment	375.9808881	1.615981193	1.192086241	1.32E-10	Rent Only ; 50% contract renewal; Constant contracted land area (25%); 10 y	50% contract renewal	SSP1 - 2.6	-5.19E-06	1.32E-10	10	Rent Only	0.5
2472	Rent:Buy experiment	375.9350309	1.615328339	1.191841863	1.25E-10	Rent Only ; 50% contract renewal; Constant contracted land area (25%); 10 y	50% contract renewal	SSP1 - 2.6	-5.17E-06	1.25E-10	10	Rent Only	0.5
2473	Rent:Buy experiment	375.8893051	1.614677274	1.191597221	1.19E-10	Rent Only ; 50% contract renewal; Constant contracted land area (25%); 10 y	50% contract renewal	SSP1 - 2.6	-5.14E-06	1.19E-10	10	Rent Only	0.5
2474	Rent:Buy experiment	375.84371	1.614027993	1.191352318	1.13E-10	Rent Only ; 50% contract renewal; Constant contracted land area (25%); 10 y	50% contract renewal	SSP1 - 2.6	-5.12E-06	1.13E-10	10	Rent Only	0.5
2475	Rent:Buy experiment	375.7982454	1.613380491	1.19110716	1.08E-10	Rent Only ; 50% contract renewal; Constant contracted land area (25%); 10 y	50% contract renewal	SSP1 - 2.6	-5.09E-06	1.08E-10	10	Rent Only	0.5
2476	Rent:Buy experiment	375.7529108	1.612734763	1.190861751	1.03E-10	Rent Only ; 50% contract renewal; Constant contracted land area (25%); 10 y	50% contract renewal	SSP1 - 2.6	-5.07E-06	1.03E-10	10	Rent Only	0.5
2477	Rent:Buy experiment	375.7077058	1.612090804	1.190616096	9.76E-11	Rent Only ; 50% contract renewal; Constant contracted land area (25%); 10 y	50% contract renewal	SSP1 - 2.6	-5.05E-06	9.76E-11	10	Rent Only	0.5
2478	Rent:Buy experiment	375.6626301	1.611448609	1.190370198	9.28E-11	Rent Only ; 50% contract renewal; Constant contracted land area (25%); 10 y	50% contract renewal	SSP1 - 2.6	-5.02E-06	9.28E-11	10	Rent Only	0.5
2479	Rent:Buy experiment	375.6176833	1.610808174	1.190124063	8.83E-11	Rent Only ; 50% contract renewal; Constant contracted land area (25%); 10 y	50% contract renewal	SSP1 - 2.6	-5.00E-06	8.83E-11	10	Rent Only	0.5
2480	Rent:Buy experiment	375.5728649	1.610169492	1.189877695	8.40E-11	Rent Only ; 50% contract renewal; Constant contracted land area (25%); 10 y	50% contract renewal	SSP1 - 2.6	-4.97E-06	8.40E-11	10	Rent Only	0.5
2481	Rent:Buy experiment	375.5281746	1.609532559	1.189631098	7.99E-11	Rent Only ; 50% contract renewal; Constant contracted land area (25%); 10 y	50% contract renewal	SSP1 - 2.6	-4.95E-06	7.99E-11	10	Rent Only	0.5
2482	Rent:Buy experiment	375.4836119	1.60889737	1.189384277	7.60E-11	Rent Only ; 50% contract renewal; Constant contracted land area (25%); 10 y	50% contract renewal	SSP1 - 2.6	-4.93E-06	7.60E-11	10	Rent Only	0.5
2483	Rent:Buy experiment	375.4391765	1.60826392	1.189137235	7.23E-11	Rent Only ; 50% contract renewal; Constant contracted land area (25%); 10 y	50% contract renewal	SSP1 - 2.6	-4.90E-06	7.23E-11	10	Rent Only	0.5
2484	Rent:Buy experiment	375.394868	1.607632205	1.188889977	6.87E-11	Rent Only ; 50% contract renewal; Constant contracted land area (25%); 10 y	50% contract renewal	SSP1 - 2.6	-4.88E-06	6.87E-11	10	Rent Only	0.5
2485	Rent:Buy experiment	375.350686	1.607002219	1.188642508	6.54E-11	Rent Only ; 50% contract renewal; Constant contracted land area (25%); 10 y	50% contract renewal	SSP1 - 2.6	-4.86E-06	6.54E-11	10	Rent Only	0.5
2486	Rent:Buy experiment	375.3066302	1.606373957	1.188394831	6.22E-11	Rent Only ; 50% contract renewal; Constant contracted land area (25%); 10 y	50% contract renewal	SSP1 - 2.6	-4.84E-06	6.22E-11	10	Rent Only	0.5
2487	Rent:Buy experiment	375.2627	1.605747415	1.188146951	5.91E-11	Rent Only ; 50% contract renewal; Constant contracted land area (25%); 10 y	50% contract renewal	SSP1 - 2.6	-4.81E-06	5.91E-11	10	Rent Only	0.5
2488	Rent:Buy experiment	375.2188952	1.605122588	1.187898872	5.63E-11	Rent Only ; 50% contract renewal; Constant contracted land area (25%); 10 y	50% contract renewal	SSP1 - 2.6	-4.79E-06	5.63E-11	10	Rent Only	0.5
2489	Rent:Buy experiment	375.1752154	1.604499471	1.187650598	5.35E-11	Rent Only ; 50% contract renewal; Constant contracted land area (25%); 10 y	50% contract renewal	SSP1 - 2.6	-4.77E-06	5.35E-11	10	Rent Only	0.5
2490	Rent:Buy experiment	375.1316602	1.603878058	1.187402134	5.09E-11	Rent Only ; 50% contract renewal; Constant contracted land area (25%); 10 y	50% contract renewal	SSP1 - 2.6	-4.75E-06	5.09E-11	10	Rent Only	0.5
2491	Rent:Buy experiment	375.0882292	1.603258346	1.187153482	4.84E-11	Rent Only ; 50% contract renewal; Constant contracted land area (25%); 10 y	50% contract renewal	SSP1 - 2.6	-4.72E-06	4.84E-11	10	Rent Only	0.5
2492	Rent:Buy experiment	375.044922	1.602640329	1.186904648	4.60E-11	Rent Only ; 50% contract renewal; Constant contracted land area (25%); 10 y	50% contract renewal	SSP1 - 2.6	-4.70E-06	4.60E-11	10	Rent Only	0.5
2493	Rent:Buy experiment	375.0017382	1.602024003	1.186655635	4.38E-11	Rent Only ; 50% contract renewal; Constant contracted land area (25%); 10 y	50% contract renewal	SSP1 - 2.6	-4.68E-06	4.38E-11	10	Rent Only	0.5
2494	Rent:Buy experiment	374.9586775	1.601409363	1.186406448	4.17E-11	Rent Only ; 50% contract renewal; Constant contracted land area (25%); 10 y	50% contract renewal	SSP1 - 2.6	-4.66E-06	4.17E-11	10	Rent Only	0.5
2495	Rent:Buy experiment	374.9157395	1.600796404	1.18615709	3.96E-11	Rent Only ; 50% contract renewal; Constant contracted land area (25%); 10 y	50% contract renewal	SSP1 - 2.6	-4.63E-06	3.96E-11	10	Rent Only	0.5
2496	Rent:Buy experiment	374.8729239	1.600185121	1.185907566	3.77E-11	Rent Only ; 50% contract renewal; Constant contracted land area (25%); 10 y	50% contract renewal	SSP1 - 2.6	-4.61E-06	3.77E-11	10	Rent Only	0.5
2497	Rent:Buy experiment	374.8302301	1.599575509	1.185657879	3.59E-11	Rent Only ; 50% contract renewal; Constant contracted land area (25%); 10 y	50% contract renewal	SSP1 - 2.6	-4.59E-06	3.59E-11	10	Rent Only	0.5
2498	Rent:Buy experiment	374.787658	1.598967565	1.185408033	3.41E-11	Rent Only ; 50% contract renewal; Constant contracted land area (25%); 10 y	50% contract renewal	SSP1 - 2.6	-4.57E-06	3.41E-11	10	Rent Only	0.5
2499	Rent:Buy experiment	374.7452071	1.598361282	1.185158032	3.24E-11	Rent Only ; 50% contract renewal; Constant contracted land area (25%); 10 y	50% contract renewal	SSP1 - 2.6	-4.55E-06	3.24E-11	10	Rent Only	0.5
2500	Rent:Buy experiment	374.702877	1.597756657	1.18490788	3.09E-11	Rent Only ; 50% contract renewal; Constant contracted land area (25%); 10 y	50% contract renewal	SSP1 - 2.6	-4.53E-06	3.09E-11	10	Rent Only	0.5
2020	Rent:Buy experiment	419.3061459	2.199729836	0.991556996	10.86221771	Rent Only ; 75% contract renewal; Constant contracted land area (25%); 10 y	75% contract renewal	SSP1 - 2.6	0	0	10	Rent Only	0.75
2021	Rent:Buy experiment	421.7603487	2.230966152	1.007342674	10.72387239	Rent Only ; 75% contract renewal; Constant contracted land area (25%); 10 y	75% contract renewal	SSP1 - 2.6	0	0	10	Rent Only	0.75
2022	Rent:Buy experiment	424.149961	2.261206217	1.022981348	10.58552708	Rent Only ; 75% contract renewal; Constant contracted land area (25%); 10 y	75% contract renewal	SSP1 - 2.6	0	0	10	Rent Only	0.75
2023	Rent:Buy experiment	426.4811658	2.290543419	1.038429718	10.44718176	Rent Only ; 75% contract renewal; Constant contracted land area (25%); 10 y	75% contract renewal	SSP1 - 2.6	0	0	10	Rent Only	0.75
2024	Rent:Buy experiment	428.7581273	2.319043593	1.053659524	10.30883645	Rent Only ; 75% contract renewal; Constant contracted land area (25%); 10 y	75% contract renewal	SSP1 - 2.6	0	0	10	Rent Only	0.75
2025	Rent:Buy experiment	430.9837394	2.346755143	1.068652733	10.17049113	Rent Only ; 75% contract renewal; Constant contracted land area (25%); 10 y	75% contract renewal	SSP1 - 2.6	0	0	10	Rent Only	0.75
2026	Rent:Buy experiment	433.1569566	2.373676566	1.083394823	10.02548887	Rent Only ; 75% contract renewal; Constant contracted land area (25%); 10 y	75% contract renewal	SSP1 - 2.6	-3.50E-06	-0.006656944	10	Rent Only	0.75
2027	Rent:Buy experiment	435.2829393	2.399882478	1.097880915	9.887468663	Rent Only ; 75% contract renewal; Constant contracted land area (25%); 10 y	75% contract renewal	SSP1 - 2.6	-9.17E-06	-0.006331837	10	Rent Only	0.75
2028	Rent:Buy experiment	437.362741	2.425395579	1.112109007	9.749432577	Rent Only ; 75% contract renewal; Constant contracted land area (25%); 10 y	75% contract renewal	SSP1 - 2.6	-1.62E-05	-0.006022608	10	Rent Only	0.75
2029	Rent:Buy experiment	439.397232	2.450235734	1.126079107	9.611381388	Rent Only ; 75% contract renewal; Constant contracted land area (25%); 10 y	75% contract renewal	SSP1 - 2.6	-2.39E-05	-0.005728481	10	Rent Only	0.75
2030	Rent:Buy experiment	441.3871372	2.474420505	1.13979259	9.473315836	Rent Only ; 75% contract renewal; Constant contracted land area (25%); 10 y	75% contract renewal	SSP1 - 2.6	-3.19E-05	-0.005448719	10	Rent Only	0.75
2031	Rent:Buy experiment	443.2926223	2.49747728	1.153207545	9.249121259	Rent Only ; 75% contract renewal; Constant contracted land area (25%); 10 y	75% contract renewal	SSP1 - 2.6	-4.01E-05	-0.005182619	10	Rent Only	0.75
2032	Rent:Buy experiment	445.1182223	2.519474654	1.166296993	9.024913686	Rent Only ; 75% contract renewal; Constant contracted land area (25%); 10 y	75% contract renewal	SSP1 - 2.6	-4.81E-05	-0.004929514	10	Rent Only	0.75
2033	Rent:Buy experiment	446.8669862	2.540461758	1.179043914	8.800693753	Rent Only ; 75% contract renewal; Constant contracted land area (25%); 10 y	75% contract renewal	SSP1 - 2.6	-5.59E-05	-0.004688771	10	Rent Only	0.75
2034	Rent:Buy experiment	448.5411202	2.560476415	1.191438082	8.576462062	Rent Only ; 75% contract renewal; Constant contracted land area (25%); 10 y	75% contract renewal	SSP1 - 2.6	-6.35E-05	-0.004459785	10	Rent Only	0.75
2035	Rent:Buy experiment	450.1422638	2.579548689	1.203473909	8.352219188	Rent Only ; 75% contract renewal; Constant contracted land area (25%); 10 y	75% contract renewal	SSP1 - 2.6	-7.07E-05	-0.004241981	10	Rent Only	0.75
2036	Rent:Buy experiment	451.6716695	2.597703202	1.215148953	8.127965681	Rent Only ; 75% contract renewal; Constant contracted land area (25%); 10 y	75% contract renewal	SSP1 - 2.6	-7.76E-05	-0.004034812	10	Rent Only	0.75
2037	Rent:Buy experiment	453.1303214	2.614960665	1.226462897	7.903702052	Rent Only ; 75% contract renewal; Constant contracted land area (25%); 10 y	75% contract renewal	SSP1 - 2.6	-8.41E-05	-0.003837763	10	Rent Only	0.75
2038	Rent:Buy experiment	454.5190148	2.631338899	1.23741683	7.679428801	Rent Only ; 75% contract renewal; Constant contracted land area (25%); 10 y	75% contract renewal	SSP1 - 2.6	-9.02E-05	-0.003650338	10	Rent Only	0.75
2039	Rent:Buy experiment	455.8384089	2.646853527	1.248012753	7.455146396	Rent Only ; 75% contract renewal; Constant contracted land area (25%); 10 y	75% contract renewal	SSP1 - 2.6	-9.61E-05	-0.003472066	10	Rent Only	0.75
2040	Rent:Buy experiment	457.0890637	2.661518453	1.258253233	7.230855285	Rent Only ; 75% contract renewal; Constant contracted land area (25%); 10 y	75% contract renewal	SSP1 - 2.6	-0.000101542	-0.0033025	10	Rent Only	0.75
2041	Rent:Buy experiment	458.2673576	2.675298226	1.268136812	6.997812345	Rent Only ; 75% contract renewal; Constant contracted land area (25%); 10 y	75% contract renewal	SSP1 - 2.6	-0.000106707	-0.003141215	10	Rent Only	0.75
2042	Rent:Buy experiment	459.3740806	2.688208771	1.277663527	6.764761528	Rent Only ; 75% contract renewal; Constant contracted land area (25%); 10 y	75% contract renewal	SSP1 - 2.6	-0.000111567	-0.002987807	10	Rent Only	0.75
2043	Rent:Buy experiment	460.4098642	2.700263622	1.28683437	6.531703219	Rent Only ; 75% contract renewal; Constant contracted land area (25%); 10 y	75% contract renewal	SSP1 - 2.6	-0.000116138	-0.002841891	10	Rent Only	0.75
2044	Rent:Buy experiment	461.3752384	2.711474629	1.295650938	6.298637784	Rent Only ; 75% contract renewal; Constant contracted land area (25%); 10 y	75% contract renewal	SSP1 - 2.6	-0.000120435	-0.002703101	10	Rent Only	0.75
2045	Rent:Buy experiment	462.2706586	2.721852301	1.304115181	6.065565571	Rent Only ; 75% contract renewal; Constant contracted land area (25%); 10 y	75% contract renewal	SSP1 - 2.6	-0.000124476	-0.002571089	10	Rent Only	0.75
2046	Rent:Buy experiment	463.0965249	2.731406058	1.312229236	5.832486914	Rent Only ; 75% contract renewal; Constant contracted land area (25%); 10 y	75% contract renewal	SSP1 - 2.6	-0.000128276	-0.002445521	10	Rent Only	0.75
2047	Rent:Buy experiment	463.8531955	2.740144405	1.319995301	5.599402122	Rent Only ; 75% contract renewal; Constant contracted land area (25%); 10 y	75% contract renewal	SSP1 - 2.6	-0.00013185	-0.002326088	10	Rent Only	0.75
2048	Rent:Buy experiment	464.5409969	2.748075061	1.327415562	5.366311496	Rent Only ; 75% contract renewal; Constant contracted land area (25%); 10 y	75% contract renewal	SSP1 - 2.6	-0.000135212	-0.002212489	10	Rent Only	0.75
2049	Rent:Buy experiment	465.1602308	2.755205066	1.334492132	5.133215323	Rent Only ; 75% contract renewal; Constant contracted land area (25%); 10 y	75% contract renewal	SSP1 - 2.6	-0.000138375	-0.002104437	10	Rent Only	0.75
2050	Rent:Buy experiment	465.7111796	2.761540845	1.341227014	4.900113873	Rent Only ; 75% contract renewal; Constant contracted land area (25%); 10 y	75% contract renewal	SSP1 - 2.6	-0.000141354	-0.002001663	10	Rent Only	0.75
2051	Rent:Buy experiment	466.2083405	2.767251646	1.347636869	4.697300742	Rent Only ; 75% contract renewal; Constant contracted land area (25%); 10 y	75% contract renewal	SSP1 - 2.6	-0.000144159	-0.001903907	10	Rent Only	0.75
2052	Rent:Buy experiment	466.6508296	2.772329323	1.353733835	4.494482837	Rent Only ; 75% contract renewal; Constant contracted land area (25%); 10 y	75% contract renewal	SSP1 - 2.6	-0.000146802	-0.001810926	10	Rent Only	0.75
2053	Rent:Buy experiment	467.0380773	2.776769139	1.359526812	4.291660392	Rent Only ; 75% contract renewal; Constant contracted land area (25%); 10 y	75% contract renewal	SSP1 - 2.6	-0.000149292	-0.001722485	10	Rent Only	0.75
2054	Rent:Buy experiment	467.3697037	2.78056833	1.365022343	4.088833627	Rent Only ; 75% contract renewal; Constant contracted land area (25%); 10 y	75% contract renewal	SSP1 - 2.6	-0.00015164	-0.001638364	10	Rent Only	0.75
2055	Rent:Buy experiment	467.6454666	2.783725483	1.370225243	3.886002754	Rent Only ; 75% contract renewal; Constant contracted land area (25%); 10 y	75% contract renewal	SSP1 - 2.6	-0.000153855	-0.001558351	10	Rent Only	0.75
2056	Rent:Buy experiment	467.8652235	2.786240102	1.375139062	3.683167978	Rent Only ; 75% contract renewal; Constant contracted land area (25%); 10 y	75% contract renewal	SSP1 - 2.6	-0.000155946	-0.00148224	10	Rent Only	0.75
2057	Rent:Buy experiment	468.0289049	2.788112298	1.379766409	3.48032948	Rent Only ; 75% contract renewal; Constant contracted land area (25%); 10 y	75% contract renewal	SSP1 - 2.6	-0.000157921	-0.001409852	10	Rent Only	0.75
2058	Rent:Buy experiment	468.1364952	2.789342564	1.384109192	3.277487447	Rent Only ; 75% contract renewal; Constant contracted land area (25%); 10 y	75% contract renewal	SSP1 - 2.6	-0.000159789	-0.001340999	10	Rent Only	0.75
2059	Rent:Buy experiment	468.1880189	2.789931623	1.388168795	3.074642052	Rent Only ; 75% contract renewal; Constant contracted land area (25%); 10 y	75% contract renewal	SSP1 - 2.6	-0.000161556	-0.001275508	10	Rent Only	0.75
2060	Rent:Buy experiment	468.1835304	2.78988031	1.391946197	2.871793458	Rent Only ; 75% contract renewal; Constant contracted land area (25%); 10 y	75% contract renewal	SSP1 - 2.6	-0.00016323	-0.001213216	10	Rent Only	0.75
2061	Rent:Buy experiment	468.1408473	2.789392323	1.395460427	2.706707694	Rent Only ; 75% contract renewal; Constant contracted land area (25%); 10 y	75% contract renewal	SSP1 - 2.6	-0.000164815	-0.001153966	10	Rent Only	0.75
2062	Rent:Buy experiment	468.058742	2.788453505	1.398724998	2.541619037	Rent Only ; 75% contract renewal; Constant contracted land area (25%); 10 y	75% contract renewal	SSP1 - 2.6	-0.000166317	-0.001097609	10	Rent Only	0.75
2063	Rent:Buy experiment	467.9363398	2.787053615	1.401749449	2.376527627	Rent Only ; 75% contract renewal; Constant contracted land area (25%); 10 y	75% contract renewal	SSP1 - 2.6	-0.000167741	-0.001044005	10	Rent Only	0.75
2064	Rent:Buy experiment	467.7729951	2.785184902	1.40454043	2.2114336	Rent Only ; 75% contract renewal; Constant contracted land area (25%); 10 y	75% contract renewal	SSP1 - 2.6	-0.000169092	-0.000993019	10	Rent Only	0.75
2065	Rent:Buy experiment	467.5682342	2.782841453	1.407102493	2.046337082	Rent Only ; 75% contract renewal; Constant contracted land area (25%); 10 y	75% contract renewal	SSP1 - 2.6	-0.000170375	-0.000944523	10	Rent Only	0.75
2066	Rent:Buy experiment	467.3217134	2.780018709	1.409438665	1.881238203	Rent Only ; 75% contract renewal; Constant contracted land area (25%); 10 y	75% contract renewal	SSP1 - 2.6	-0.000171594	-0.000898388	10	Rent Only	0.75
2067	Rent:Buy experiment	467.0331877	2.776713104	1.411550868	1.716137064	Rent Only ; 75% contract renewal; Constant contracted land area (25%); 10 y	75% contract renewal	SSP1 - 2.6	-0.000172753	-0.000854513	10	Rent Only	0.75
2068	Rent:Buy experiment	466.7024879	2.7729218	1.413440225	1.551033783	Rent Only ; 75% contract renewal; Constant contracted land area (25%); 10 y	75% contract renewal	SSP1 - 2.6	-0.000173857	-0.000812781	10	Rent Only	0.75
2069	Rent:Buy experiment	466.3295028	2.768642494	1.415107279	1.385928463	Rent Only ; 75% contract renewal; Constant contracted land area (25%); 10 y	75% contract renewal	SSP1 - 2.6	-0.00017491	-0.000773087	10	Rent Only	0.75
2070	Rent:Buy experiment	465.9141671	2.763873263	1.416552153	1.220821204	Rent Only ; 75% contract renewal; Constant contracted land area (25%); 10 y	75% contract renewal	SSP1 - 2.6	-0.000175914	-0.000735332	10	Rent Only	0.75
2071	Rent:Buy experiment	465.4345348	2.758360433	1.417751856	1.009055087	Rent Only ; 75% contract renewal; Constant contracted land area (25%); 10 y	75% contract renewal	SSP1 - 2.6	-0.000176876	-0.00069942	10	Rent Only	0.75
2072	Rent:Buy experiment	464.8921597	2.752119597	1.418689583	0.797287216	Rent Only ; 75% contract renewal; Constant contracted land area (25%); 10 y	75% contract renewal	SSP1 - 2.6	-0.000177799	-0.000665263	10	Rent Only	0.75
2073	Rent:Buy experiment	464.2882562	2.745162213	1.419353007	0.585517677	Rent Only ; 75% contract renewal; Constant contracted land area (25%); 10 y	75% contract renewal	SSP1 - 2.6	-0.000178686	-0.000632773	10	Rent Only	0.75
2074	Rent:Buy experiment	463.6238136	2.737496913	1.419733058	0.373746551	Rent Only ; 75% contract renewal; Constant contracted land area (25%); 10 y	75% contract renewal	SSP1 - 2.6	-0.000179541	-0.00060187	10	Rent Only	0.75
2075	Rent:Buy experiment	462.899651	2.729130136	1.419823023	0.161973916	Rent Only ; 75% contract renewal; Constant contracted land area (25%); 10 y	75% contract renewal	SSP1 - 2.6	-0.000180367	-0.000572477	10	Rent Only	0.75
2076	Rent:Buy experiment	462.1164595	2.72006661	1.419617887	-0.049800145	Rent Only ; 75% contract renewal; Constant contracted land area (25%); 10 y	75% contract renewal	SSP1 - 2.6	-0.000181166	-0.000544509	10	Rent Only	0.75
2077	Rent:Buy experiment	461.2748338	2.710309711	1.41911384	-0.261575582	Rent Only ; 75% contract renewal; Constant contracted land area (25%); 10 y	75% contract renewal	SSP1 - 2.6	-0.00018194	-0.000517917	10	Rent Only	0.75
2078	Rent:Buy experiment	460.3752963	2.699861744	1.418307923	-0.473352317	Rent Only ; 75% contract renewal; Constant contracted land area (25%); 10 y	75% contract renewal	SSP1 - 2.6	-0.000182691	-0.000492623	10	Rent Only	0.75
2079	Rent:Buy experiment	459.4183158	2.688724153	1.417197768	-0.685130287	Rent Only ; 75% contract renewal; Constant contracted land area (25%); 10 y	75% contract renewal	SSP1 - 2.6	-0.000183421	-0.000468565	10	Rent Only	0.75
2080	Rent:Buy experiment	458.4043215	2.676897676	1.415781409	-0.896909433	Rent Only ; 75% contract renewal; Constant contracted land area (25%); 10 y	75% contract renewal	SSP1 - 2.6	-0.000184133	-0.000445682	10	Rent Only	0.75
2081	Rent:Buy experiment	457.367827	2.664781706	1.414093276	-1.036066666	Rent Only ; 75% contract renewal; Constant contracted land area (25%); 10 y	75% contract renewal	SSP1 - 2.6	-0.000184825	-0.000423916	10	Rent Only	0.75
2082	Rent:Buy experiment	456.3068674	2.652351284	1.412158027	-1.175224963	Rent Only ; 75% contract renewal; Constant contracted land area (25%); 10 y	75% contract renewal	SSP1 - 2.6	-0.000185496	-0.000403213	10	Rent Only	0.75
2083	Rent:Buy experiment	455.2199582	2.639586823	1.409993142	-1.314384271	Rent Only ; 75% contract renewal; Constant contracted land area (25%); 10 y	75% contract renewal	SSP1 - 2.6	-0.000186149	-0.000383521	10	Rent Only	0.75
2084	Rent:Buy experiment	454.1059599	2.626472569	1.40761082	-1.453544541	Rent Only ; 75% contract renewal; Constant contracted land area (25%); 10 y	75% contract renewal	SSP1 - 2.6	-0.000186783	-0.000364791	10	Rent Only	0.75
2085	Rent:Buy experiment	452.9640019	2.612995731	1.405019382	-1.592705725	Rent Only ; 75% contract renewal; Constant contracted land area (25%); 10 y	75% contract renewal	SSP1 - 2.6	-0.0001874	-0.000346976	10	Rent Only	0.75
2086	Rent:Buy experiment	451.7934238	2.599145821	1.402224318	-1.731867766	Rent Only ; 75% contract renewal; Constant contracted land area (25%); 10 y	75% contract renewal	SSP1 - 2.6	-0.000188001	-0.000330018	10	Rent Only	0.75
2087	Rent:Buy experiment	450.5937302	2.584914143	1.399229062	-1.871030649	Rent Only ; 75% contract renewal; Constant contracted land area (25%); 10 y	75% contract renewal	SSP1 - 2.6	-0.000188586	-0.000313901	10	Rent Only	0.75
2088	Rent:Buy experiment	449.3645562	2.570293391	1.396035552	-2.010194319	Rent Only ; 75% contract renewal; Constant contracted land area (25%); 10 y	75% contract renewal	SSP1 - 2.6	-0.000189158	-0.000298571	10	Rent Only	0.75
2089	Rent:Buy experiment	448.1056399	2.555277346	1.392644661	-2.149358737	Rent Only ; 75% contract renewal; Constant contracted land area (25%); 10 y	75% contract renewal	SSP1 - 2.6	-0.000189718	-0.000283989	10	Rent Only	0.75
2090	Rent:Buy experiment	446.8168018	2.539860636	1.389056493	-2.288523867	Rent Only ; 75% contract renewal; Constant contracted land area (25%); 10 y	75% contract renewal	SSP1 - 2.6	-0.000190265	-0.00027012	10	Rent Only	0.75
2091	Rent:Buy experiment	445.5603232	2.524788132	1.385338464	-2.294858244	Rent Only ; 75% contract renewal; Constant contracted land area (25%); 10 y	75% contract renewal	SSP1 - 2.6	-0.000190797	-0.000256928	10	Rent Only	0.75
2092	Rent:Buy experiment	444.331894	2.510010956	1.3815391	-2.301193266	Rent Only ; 75% contract renewal; Constant contracted land area (25%); 10 y	75% contract renewal	SSP1 - 2.6	-0.000191311	-0.000244381	10	Rent Only	0.75
2093	Rent:Buy experiment	443.1280725	2.495490106	1.377693006	-2.3075289	Rent Only ; 75% contract renewal; Constant contracted land area (25%); 10 y	75% contract renewal	SSP1 - 2.6	-0.000191807	-0.000232446	10	Rent Only	0.75
2094	Rent:Buy experiment	441.9460831	2.481194169	1.373824556	-2.313865117	Rent Only ; 75% contract renewal; Constant contracted land area (25%); 10 y	75% contract renewal	SSP1 - 2.6	-0.000192283	-0.000221094	10	Rent Only	0.75
2095	Rent:Buy experiment	440.7836749	2.467097725	1.369950638	-2.320201888	Rent Only ; 75% contract renewal; Constant contracted land area (25%); 10 y	75% contract renewal	SSP1 - 2.6	-0.000192741	-0.000210296	10	Rent Only	0.75
2096	Rent:Buy experiment	439.6390117	2.453180098	1.366082697	-2.32653917	Rent Only ; 75% contract renewal; Constant contracted land area (25%); 10 y	75% contract renewal	SSP1 - 2.6	-0.000193182	-0.000200009	10	Rent Only	0.75
2097	Rent:Buy experiment	438.5105847	2.439424368	1.362228246	-2.332876971	Rent Only ; 75% contract renewal; Constant contracted land area (25%); 10 y	75% contract renewal	SSP1 - 2.6	-0.000193605	-0.000190241	10	Rent Only	0.75
2098	Rent:Buy experiment	437.3971453	2.425816599	1.358391983	-2.339215249	Rent Only ; 75% contract renewal; Constant contracted land area (25%); 10 y	75% contract renewal	SSP1 - 2.6	-0.000194012	-0.00018095	10	Rent Only	0.75
2099	Rent:Buy experiment	436.2976509	2.412345224	1.354576609	-2.345553981	Rent Only ; 75% contract renewal; Constant contracted land area (25%); 10 y	75% contract renewal	SSP1 - 2.6	-0.000194404	-0.000172113	10	Rent Only	0.75
2100	Rent:Buy experiment	435.2112234	2.39900056	1.350783427	-2.351893144	Rent Only ; 75% contract renewal; Constant contracted land area (25%); 10 y	75% contract renewal	SSP1 - 2.6	-0.000194781	-0.000163708	10	Rent Only	0.75
2101	Rent:Buy experiment	434.1475292	2.385902819	1.347024401	-2.336062646	Rent Only ; 75% contract renewal; Constant contracted land area (25%); 10 y	75% contract renewal	SSP1 - 2.6	-0.000195143	-0.000155713	10	Rent Only	0.75
2102	Rent:Buy experiment	433.1052114	2.373037127	1.343307653	-2.320232537	Rent Only ; 75% contract renewal; Constant contracted land area (25%); 10 y	75% contract renewal	SSP1 - 2.6	-0.000195491	-0.000148108	10	Rent Only	0.75
2103	Rent:Buy experiment	432.0831311	2.360391133	1.33963852	-2.3044028	Rent Only ; 75% contract renewal; Constant contracted land area (25%); 10 y	75% contract renewal	SSP1 - 2.6	-0.000195824	-0.000140875	10	Rent Only	0.75
2104	Rent:Buy experiment	431.0803244	2.3479545	1.336020337	-2.288573417	Rent Only ; 75% contract renewal; Constant contracted land area (25%); 10 y	75% contract renewal	SSP1 - 2.6	-0.000196144	-0.000133995	10	Rent Only	0.75
2105	Rent:Buy experiment	430.0959666	2.335718497	1.332455007	-2.272744369	Rent Only ; 75% contract renewal; Constant contracted land area (25%); 10 y	75% contract renewal	SSP1 - 2.6	-0.000196449	-0.000127451	10	Rent Only	0.75
2106	Rent:Buy experiment	429.1293442	2.323675671	1.328943429	-2.256915619	Rent Only ; 75% contract renewal; Constant contracted land area (25%); 10 y	75% contract renewal	SSP1 - 2.6	-0.000196743	-0.000121204	10	Rent Only	0.75
2107	Rent:Buy experiment	428.1798333	2.311819591	1.325485803	-2.241087196	Rent Only ; 75% contract renewal; Constant contracted land area (25%); 10 y	75% contract renewal	SSP1 - 2.6	-0.000197023	-0.000115285	10	Rent Only	0.75
2108	Rent:Buy experiment	427.2468815	2.300144642	1.322081853	-2.225259062	Rent Only ; 75% contract renewal; Constant contracted land area (25%); 10 y	75% contract renewal	SSP1 - 2.6	-0.000197292	-0.000109655	10	Rent Only	0.75
2109	Rent:Buy experiment	426.3299948	2.288645865	1.318730987	-2.209431203	Rent Only ; 75% contract renewal; Constant contracted land area (25%); 10 y	75% contract renewal	SSP1 - 2.6	-0.00019755	-0.0001043	10	Rent Only	0.75
2110	Rent:Buy experiment	425.428726	2.277318828	1.315432413	-2.193603605	Rent Only ; 75% contract renewal; Constant contracted land area (25%); 10 y	75% contract renewal	SSP1 - 2.6	-0.000197797	-9.92E-05	10	Rent Only	0.75
2111	Rent:Buy experiment	424.5426668	2.266159525	1.312185217	-2.177776257	Rent Only ; 75% contract renewal; Constant contracted land area (25%); 10 y	75% contract renewal	SSP1 - 2.6	-0.000198034	-9.44E-05	10	Rent Only	0.75
2112	Rent:Buy experiment	423.6714403	2.255164298	1.308988422	-2.161949144	Rent Only ; 75% contract renewal; Constant contracted land area (25%); 10 y	75% contract renewal	SSP1 - 2.6	-0.00019826	-8.98E-05	10	Rent Only	0.75
2113	Rent:Buy experiment	422.8146958	2.244329769	1.305841023	-2.146122257	Rent Only ; 75% contract renewal; Constant contracted land area (25%); 10 y	75% contract renewal	SSP1 - 2.6	-0.000198478	-8.54E-05	10	Rent Only	0.75
2114	Rent:Buy experiment	421.9721047	2.233652791	1.302742016	-2.130295584	Rent Only ; 75% contract renewal; Constant contracted land area (25%); 10 y	75% contract renewal	SSP1 - 2.6	-0.000198687	-8.12E-05	10	Rent Only	0.75
2115	Rent:Buy experiment	421.1433568	2.223130412	1.299690408	-2.114469115	Rent Only ; 75% contract renewal; Constant contracted land area (25%); 10 y	75% contract renewal	SSP1 - 2.6	-0.000198887	-7.72E-05	10	Rent Only	0.75
2116	Rent:Buy experiment	420.3281578	2.212759837	1.296685237	-2.09864281	Rent Only ; 75% contract renewal; Constant contracted land area (25%); 10 y	75% contract renewal	SSP1 - 2.6	-0.00019908	-7.34E-05	10	Rent Only	0.75
2117	Rent:Buy experiment	419.5262268	2.202538409	1.293725568	-2.08281672	Rent Only ; 75% contract renewal; Constant contracted land area (25%); 10 y	75% contract renewal	SSP1 - 2.6	-0.000199264	-6.98E-05	10	Rent Only	0.75
2118	Rent:Buy experiment	418.7372949	2.192463584	1.290810502	-2.066990805	Rent Only ; 75% contract renewal; Constant contracted land area (25%); 10 y	75% contract renewal	SSP1 - 2.6	-0.000199442	-6.64E-05	10	Rent Only	0.75
2119	Rent:Buy experiment	417.9611038	2.182532919	1.287939173	-2.051165057	Rent Only ; 75% contract renewal; Constant contracted land area (25%); 10 y	75% contract renewal	SSP1 - 2.6	-0.000199613	-6.32E-05	10	Rent Only	0.75
2120	Rent:Buy experiment	417.1974041	2.172744057	1.285110749	-2.035339467	Rent Only ; 75% contract renewal; Constant contracted land area (25%); 10 y	75% contract renewal	SSP1 - 2.6	-0.000199778	-6.01E-05	10	Rent Only	0.75
2121	Rent:Buy experiment	416.4459554	2.163094717	1.282324432	-2.019514028	Rent Only ; 75% contract renewal; Constant contracted land area (25%); 10 y	75% contract renewal	SSP1 - 2.6	-0.000199937	-5.72E-05	10	Rent Only	0.75
2122	Rent:Buy experiment	415.7065247	2.153582688	1.279579453	-2.003688732	Rent Only ; 75% contract renewal; Constant contracted land area (25%); 10 y	75% contract renewal	SSP1 - 2.6	-0.000200091	-5.44E-05	10	Rent Only	0.75
2123	Rent:Buy experiment	414.978886	2.144205821	1.276875072	-1.987863573	Rent Only ; 75% contract renewal; Constant contracted land area (25%); 10 y	75% contract renewal	SSP1 - 2.6	-0.000200239	-5.17E-05	10	Rent Only	0.75
2124	Rent:Buy experiment	414.26282	2.134962023	1.274210578	-1.972038543	Rent Only ; 75% contract renewal; Constant contracted land area (25%); 10 y	75% contract renewal	SSP1 - 2.6	-0.000200383	-4.92E-05	10	Rent Only	0.75
2125	Rent:Buy experiment	413.5581137	2.125849255	1.271585282	-1.956213637	Rent Only ; 75% contract renewal; Constant contracted land area (25%); 10 y	75% contract renewal	SSP1 - 2.6	-0.000200522	-4.68E-05	10	Rent Only	0.75
2126	Rent:Buy experiment	412.8645597	2.116865527	1.268998521	-1.940388808	Rent Only ; 75% contract renewal; Constant contracted land area (25%); 10 y	75% contract renewal	SSP1 - 2.6	-0.000200657	-4.45E-05	10	Rent Only	0.75
2127	Rent:Buy experiment	412.1819563	2.108008895	1.266449652	-1.924564132	Rent Only ; 75% contract renewal; Constant contracted land area (25%); 10 y	75% contract renewal	SSP1 - 2.6	-0.000200788	-4.23E-05	10	Rent Only	0.75
2128	Rent:Buy experiment	411.5101068	2.09927746	1.263938053	-1.908739563	Rent Only ; 75% contract renewal; Constant contracted land area (25%); 10 y	75% contract renewal	SSP1 - 2.6	-0.000200916	-4.02E-05	10	Rent Only	0.75
2129	Rent:Buy experiment	410.8488198	2.090669364	1.261463119	-1.892915095	Rent Only ; 75% contract renewal; Constant contracted land area (25%); 10 y	75% contract renewal	SSP1 - 2.6	-0.000201041	-3.83E-05	10	Rent Only	0.75
2130	Rent:Buy experiment	410.1979087	2.08218279	1.259024266	-1.877090722	Rent Only ; 75% contract renewal; Constant contracted land area (25%); 10 y	75% contract renewal	SSP1 - 2.6	-0.000201163	-3.64E-05	10	Rent Only	0.75
2131	Rent:Buy experiment	409.5571914	2.073815963	1.256620923	-1.861266441	Rent Only ; 75% contract renewal; Constant contracted land area (25%); 10 y	75% contract renewal	SSP1 - 2.6	-0.000201283	-3.46E-05	10	Rent Only	0.75
2132	Rent:Buy experiment	408.9264906	2.065567141	1.254252538	-1.845442246	Rent Only ; 75% contract renewal; Constant contracted land area (25%); 10 y	75% contract renewal	SSP1 - 2.6	-0.0002014	-3.29E-05	10	Rent Only	0.75
2133	Rent:Buy experiment	408.3056331	2.057434623	1.251918571	-1.829618134	Rent Only ; 75% contract renewal; Constant contracted land area (25%); 10 y	75% contract renewal	SSP1 - 2.6	-0.000201515	-3.13E-05	10	Rent Only	0.75
2134	Rent:Buy experiment	407.6944501	2.049416743	1.249618498	-1.813794101	Rent Only ; 75% contract renewal; Constant contracted land area (25%); 10 y	75% contract renewal	SSP1 - 2.6	-0.000201629	-2.98E-05	10	Rent Only	0.75
2135	Rent:Buy experiment	407.0927769	2.041511869	1.24735181	-1.797970142	Rent Only ; 75% contract renewal; Constant contracted land area (25%); 10 y	75% contract renewal	SSP1 - 2.6	-0.000201741	-2.83E-05	10	Rent Only	0.75
2136	Rent:Buy experiment	406.5004529	2.033718404	1.245118008	-1.782146202	Rent Only ; 75% contract renewal; Constant contracted land area (25%); 10 y	75% contract renewal	SSP1 - 2.6	-0.000201851	-2.69E-05	10	Rent Only	0.75
2137	Rent:Buy experiment	405.9173212	2.026034786	1.242916608	-1.766322384	Rent Only ; 75% contract renewal; Constant contracted land area (25%); 10 y	75% contract renewal	SSP1 - 2.6	-0.000201961	-2.56E-05	10	Rent Only	0.75
2138	Rent:Buy experiment	405.3432288	2.018459484	1.240747137	-1.750498631	Rent Only ; 75% contract renewal; Constant contracted land area (25%); 10 y	75% contract renewal	SSP1 - 2.6	-0.000202069	-2.43E-05	10	Rent Only	0.75
2139	Rent:Buy experiment	404.7780265	2.010991001	1.238609136	-1.734674939	Rent Only ; 75% contract renewal; Constant contracted land area (25%); 10 y	75% contract renewal	SSP1 - 2.6	-0.000202177	-2.31E-05	10	Rent Only	0.75
2140	Rent:Buy experiment	404.2215686	2.003627871	1.236502154	-1.718851304	Rent Only ; 75% contract renewal; Constant contracted land area (25%); 10 y	75% contract renewal	SSP1 - 2.6	-0.000202284	-2.20E-05	10	Rent Only	0.75
2141	Rent:Buy experiment	403.6883744	1.996563052	1.234443351	-1.67181564	Rent Only ; 75% contract renewal; Constant contracted land area (25%); 10 y	75% contract renewal	SSP1 - 2.6	-0.00020239	-2.09E-05	10	Rent Only	0.75
2142	Rent:Buy experiment	403.1772396	1.989781756	1.232444931	-1.624780029	Rent Only ; 75% contract renewal; Constant contracted land area (25%); 10 y	75% contract renewal	SSP1 - 2.6	-0.000202493	-1.99E-05	10	Rent Only	0.75
2143	Rent:Buy experiment	402.6871698	1.983271854	1.230515457	-1.577744467	Rent Only ; 75% contract renewal; Constant contracted land area (25%); 10 y	75% contract renewal	SSP1 - 2.6	-0.000202595	-1.89E-05	10	Rent Only	0.75
2144	Rent:Buy experiment	402.2173404	1.977023375	1.228660825	-1.530708953	Rent Only ; 75% contract renewal; Constant contracted land area (25%); 10 y	75% contract renewal	SSP1 - 2.6	-0.000202694	-1.80E-05	10	Rent Only	0.75
2145	Rent:Buy experiment	401.7670604	1.971028039	1.226884995	-1.483673485	Rent Only ; 75% contract renewal; Constant contracted land area (25%); 10 y	75% contract renewal	SSP1 - 2.6	-0.000202791	-1.71E-05	10	Rent Only	0.75
2146	Rent:Buy experiment	401.3357436	1.965278888	1.225190526	-1.436637988	Rent Only ; 75% contract renewal; Constant contracted land area (25%); 10 y	75% contract renewal	SSP1 - 2.6	-0.000202886	-1.62E-05	10	Rent Only	0.75
2147	Rent:Buy experiment	400.9228866	1.959770003	1.22357897	-1.389602607	Rent Only ; 75% contract renewal; Constant contracted land area (25%); 10 y	75% contract renewal	SSP1 - 2.6	-0.00020298	-1.54E-05	10	Rent Only	0.75
2148	Rent:Buy experiment	400.5280514	1.954496279	1.222051162	-1.342567264	Rent Only ; 75% contract renewal; Constant contracted land area (25%); 10 y	75% contract renewal	SSP1 - 2.6	-0.000203072	-1.47E-05	10	Rent Only	0.75
2149	Rent:Buy experiment	400.1508521	1.949453255	1.220607431	-1.295531958	Rent Only ; 75% contract renewal; Constant contracted land area (25%); 10 y	75% contract renewal	SSP1 - 2.6	-0.000203162	-1.40E-05	10	Rent Only	0.75
2150	Rent:Buy experiment	399.7909441	1.944636977	1.219247755	-1.248496687	Rent Only ; 75% contract renewal; Constant contracted land area (25%); 10 y	75% contract renewal	SSP1 - 2.6	-0.000203252	-1.33E-05	10	Rent Only	0.75
2151	Rent:Buy experiment	399.440584	1.939944302	1.217962856	-1.217283953	Rent Only ; 75% contract renewal; Constant contracted land area (25%); 10 y	75% contract renewal	SSP1 - 2.6	-0.000203341	-1.26E-05	10	Rent Only	0.75
2152	Rent:Buy experiment	399.1000356	1.935379096	1.216745861	-1.186071251	Rent Only ; 75% contract renewal; Constant contracted land area (25%); 10 y	75% contract renewal	SSP1 - 2.6	-0.000203431	-1.20E-05	10	Rent Only	0.75
2153	Rent:Buy experiment	398.7694759	1.930944067	1.215591676	-1.154858579	Rent Only ; 75% contract renewal; Constant contracted land area (25%); 10 y	75% contract renewal	SSP1 - 2.6	-0.000203521	-1.14E-05	10	Rent Only	0.75
2154	Rent:Buy experiment	398.4490133	1.926640997	1.214496516	-1.123645935	Rent Only ; 75% contract renewal; Constant contracted land area (25%); 10 y	75% contract renewal	SSP1 - 2.6	-0.000203611	-1.09E-05	10	Rent Only	0.75
2155	Rent:Buy experiment	398.1387038	1.922470959	1.213457563	-1.092433319	Rent Only ; 75% contract renewal; Constant contracted land area (25%); 10 y	75% contract renewal	SSP1 - 2.6	-0.000203703	-1.03E-05	10	Rent Only	0.75
2156	Rent:Buy experiment	397.8393451	1.918445001	1.212473653	-1.059556491	Rent Only ; 75% contract renewal; Constant contracted land area (25%); 10 y	75% contract renewal	SSP1 - 2.6	-0.000202842	0.001654399	10	Rent Only	0.75
2157	Rent:Buy experiment	397.5500458	1.914551448	1.21154287	-1.028425202	Rent Only ; 75% contract renewal; Constant contracted land area (25%); 10 y	75% contract renewal	SSP1 - 2.6	-0.00020135	0.001573603	10	Rent Only	0.75
2158	Rent:Buy experiment	397.2707859	1.910790324	1.210663762	-0.997289967	Rent Only ; 75% contract renewal; Constant contracted land area (25%); 10 y	75% contract renewal	SSP1 - 2.6	-0.000199455	0.001496752	10	Rent Only	0.75
2159	Rent:Buy experiment	397.0015262	1.907161378	1.209835214	-0.966150979	Rent Only ; 75% contract renewal; Constant contracted land area (25%); 10 y	75% contract renewal	SSP1 - 2.6	-0.000197324	0.001423655	10	Rent Only	0.75
2160	Rent:Buy experiment	396.7422123	1.90366415	1.209056357	-0.935008422	Rent Only ; 75% contract renewal; Constant contracted land area (25%); 10 y	75% contract renewal	SSP1 - 2.6	-0.000195073	0.001354128	10	Rent Only	0.75
2161	Rent:Buy experiment	396.4927793	1.900298023	1.208326502	-0.903862469	Rent Only ; 75% contract renewal; Constant contracted land area (25%); 10 y	75% contract renewal	SSP1 - 2.6	-0.000192785	0.001287996	10	Rent Only	0.75
2162	Rent:Buy experiment	396.2531546	1.897062265	1.207645088	-0.872713286	Rent Only ; 75% contract renewal; Constant contracted land area (25%); 10 y	75% contract renewal	SSP1 - 2.6	-0.000190515	0.001225094	10	Rent Only	0.75
2163	Rent:Buy experiment	396.0232605	1.893956064	1.207011646	-0.841561031	Rent Only ; 75% contract renewal; Constant contracted land area (25%); 10 y	75% contract renewal	SSP1 - 2.6	-0.000188303	0.001165264	10	Rent Only	0.75
2164	Rent:Buy experiment	395.8030159	1.89097855	1.206425777	-0.810405854	Rent Only ; 75% contract renewal; Constant contracted land area (25%); 10 y	75% contract renewal	SSP1 - 2.6	-0.000186172	0.001108356	10	Rent Only	0.75
2165	Rent:Buy experiment	395.5923377	1.888128815	1.205887129	-0.779247898	Rent Only ; 75% contract renewal; Constant contracted land area (25%); 10 y	75% contract renewal	SSP1 - 2.6	-0.000184138	0.001054227	10	Rent Only	0.75
2166	Rent:Buy experiment	395.3917284	1.885413865	1.205396105	-0.74683912	Rent Only ; 75% contract renewal; Constant contracted land area (25%); 10 y	75% contract renewal	SSP1 - 2.6	-0.000181491	0.00225092	10	Rent Only	0.75
2167	Rent:Buy experiment	395.200445	1.882823844	1.204952174	-0.715736963	Rent Only ; 75% contract renewal; Constant contracted land area (25%); 10 y	75% contract renewal	SSP1 - 2.6	-0.000178476	0.002140992	10	Rent Only	0.75
2168	Rent:Buy experiment	395.0184166	1.880357974	1.204554894	-0.684629438	Rent Only ; 75% contract renewal; Constant contracted land area (25%); 10 y	75% contract renewal	SSP1 - 2.6	-0.000175267	0.002036432	10	Rent Only	0.75
2169	Rent:Buy experiment	394.8455706	1.878015443	1.204203885	-0.653516807	Rent Only ; 75% contract renewal; Constant contracted land area (25%); 10 y	75% contract renewal	SSP1 - 2.6	-0.000171989	0.001936978	10	Rent Only	0.75
2170	Rent:Buy experiment	394.6818337	1.875795417	1.203898819	-0.622399318	Rent Only ; 75% contract renewal; Constant contracted land area (25%); 10 y	75% contract renewal	SSP1 - 2.6	-0.000168726	0.001842382	10	Rent Only	0.75
2171	Rent:Buy experiment	394.5271324	1.873697055	1.203639401	-0.59127721	Rent Only ; 75% contract renewal; Constant contracted land area (25%); 10 y	75% contract renewal	SSP1 - 2.6	-0.000165535	0.001752405	10	Rent Only	0.75
2172	Rent:Buy experiment	394.3813937	1.871719509	1.203425367	-0.560150707	Rent Only ; 75% contract renewal; Constant contracted land area (25%); 10 y	75% contract renewal	SSP1 - 2.6	-0.000162455	0.001666822	10	Rent Only	0.75
2173	Rent:Buy experiment	394.2445455	1.869861934	1.203256474	-0.529020025	Rent Only ; 75% contract renewal; Constant contracted land area (25%); 10 y	75% contract renewal	SSP1 - 2.6	-0.000159509	0.00158542	10	Rent Only	0.75
2174	Rent:Buy experiment	394.1165169	1.868123492	1.203132496	-0.497885368	Rent Only ; 75% contract renewal; Constant contracted land area (25%); 10 y	75% contract renewal	SSP1 - 2.6	-0.000156712	0.001507992	10	Rent Only	0.75
2175	Rent:Buy experiment	393.9972384	1.866503355	1.203053219	-0.466746929	Rent Only ; 75% contract renewal; Constant contracted land area (25%); 10 y	75% contract renewal	SSP1 - 2.6	-0.000154069	0.001434346	10	Rent Only	0.75
2176	Rent:Buy experiment	393.8870818	1.865006683	1.203018984	-0.434668759	Rent Only ; 75% contract renewal; Constant contracted land area (25%); 10 y	75% contract renewal	SSP1 - 2.6	-0.000151041	0.002300431	10	Rent Only	0.75
2177	Rent:Buy experiment	393.7854863	1.863625958	1.203029419	-0.403569021	Rent Only ; 75% contract renewal; Constant contracted land area (25%); 10 y	75% contract renewal	SSP1 - 2.6	-0.00014781	0.002188084	10	Rent Only	0.75
2178	Rent:Buy experiment	393.6923971	1.862360524	1.203084209	-0.372463796	Rent Only ; 75% contract renewal; Constant contracted land area (25%); 10 y	75% contract renewal	SSP1 - 2.6	-0.000144501	0.002081224	10	Rent Only	0.75
2179	Rent:Buy experiment	393.6077589	1.861209712	1.203183089	-0.341353352	Rent Only ; 75% contract renewal; Constant contracted land area (25%); 10 y	75% contract renewal	SSP1 - 2.6	-0.000141204	0.001979583	10	Rent Only	0.75
2180	Rent:Buy experiment	393.5315166	1.860172846	1.203325823	-0.310237944	Rent Only ; 75% contract renewal; Constant contracted land area (25%); 10 y	75% contract renewal	SSP1 - 2.6	-0.000137979	0.001882906	10	Rent Only	0.75
2181	Rent:Buy experiment	393.4636159	1.859249252	1.203512207	-0.279117815	Rent Only ; 75% contract renewal; Constant contracted land area (25%); 10 y	75% contract renewal	SSP1 - 2.6	-0.000134865	0.00179095	10	Rent Only	0.75
2182	Rent:Buy experiment	393.4040031	1.858438261	1.203742054	-0.247993195	Rent Only ; 75% contract renewal; Constant contracted land area (25%); 10 y	75% contract renewal	SSP1 - 2.6	-0.000131888	0.001703485	10	Rent Only	0.75
2183	Rent:Buy experiment	393.3526257	1.857739208	1.204015197	-0.216864303	Rent Only ; 75% contract renewal; Constant contracted land area (25%); 10 y	75% contract renewal	SSP1 - 2.6	-0.000129061	0.001620292	10	Rent Only	0.75
2184	Rent:Buy experiment	393.3094324	1.857151439	1.204331481	-0.185731348	Rent Only ; 75% contract renewal; Constant contracted land area (25%); 10 y	75% contract renewal	SSP1 - 2.6	-0.000126393	0.001541161	10	Rent Only	0.75
2185	Rent:Buy experiment	393.2743733	1.856674311	1.204690763	-0.154594529	Rent Only ; 75% contract renewal; Constant contracted land area (25%); 10 y	75% contract renewal	SSP1 - 2.6	-0.000123884	0.001465896	10	Rent Only	0.75
2186	Rent:Buy experiment	393.2477295	1.856311681	1.205093314	-0.122751934	Rent Only ; 75% contract renewal; Constant contracted land area (25%); 10 y	75% contract renewal	SSP1 - 2.6	-0.000121127	0.002096406	10	Rent Only	0.75
2187	Rent:Buy experiment	393.229083	1.856057883	1.205538872	-0.091642232	Rent Only ; 75% contract renewal; Constant contracted land area (25%); 10 y	75% contract renewal	SSP1 - 2.6	-0.000118256	0.001994023	10	Rent Only	0.75
2188	Rent:Buy experiment	393.2183954	1.855912408	1.206027221	-0.060527529	Rent Only ; 75% contract renewal; Constant contracted land area (25%); 10 y	75% contract renewal	SSP1 - 2.6	-0.000115364	0.001896641	10	Rent Only	0.75
2189	Rent:Buy experiment	393.2156282	1.855874741	1.206558178	-0.029408071	Rent Only ; 75% contract renewal; Constant contracted land area (25%); 10 y	75% contract renewal	SSP1 - 2.6	-0.000112513	0.001804014	10	Rent Only	0.75
2190	Rent:Buy experiment	393.2207431	1.855944363	1.207131588	0.001715911	Rent Only ; 75% contract renewal; Constant contracted land area (25%); 10 y	75% contract renewal	SSP1 - 2.6	-0.000109749	0.001715911	10	Rent Only	0.75
2191	Rent:Buy experiment	393.2190409	1.855921194	1.207729253	0.001632111	Rent Only ; 75% contract renewal; Constant contracted land area (25%); 10 y	75% contract renewal	SSP1 - 2.6	-0.000107098	0.001632111	10	Rent Only	0.75
2192	Rent:Buy experiment	393.2115905	1.85581978	1.208338207	0.001552403	Rent Only ; 75% contract renewal; Constant contracted land area (25%); 10 y	75% contract renewal	SSP1 - 2.6	-0.000104578	0.001552403	10	Rent Only	0.75
2193	Rent:Buy experiment	393.1992264	1.855651477	1.208949296	0.001476589	Rent Only ; 75% contract renewal; Constant contracted land area (25%); 10 y	75% contract renewal	SSP1 - 2.6	-0.000102197	0.001476589	10	Rent Only	0.75
2194	Rent:Buy experiment	393.1826039	1.855425199	1.209556139	0.001404476	Rent Only ; 75% contract renewal; Constant contracted land area (25%); 10 y	75% contract renewal	SSP1 - 2.6	-1.00E-04	0.001404476	10	Rent Only	0.75
2195	Rent:Buy experiment	393.1622411	1.855147994	1.210154359	0.001335885	Rent Only ; 75% contract renewal; Constant contracted land area (25%); 10 y	75% contract renewal	SSP1 - 2.6	-9.79E-05	0.001335885	10	Rent Only	0.75
2196	Rent:Buy experiment	393.1387985	1.854828843	1.210741328	0.00179722	Rent Only ; 75% contract renewal; Constant contracted land area (25%); 10 y	75% contract renewal	SSP1 - 2.6	-9.56E-05	0.00179722	10	Rent Only	0.75
2197	Rent:Buy experiment	393.1123304	1.85446848	1.211315043	0.001709449	Rent Only ; 75% contract renewal; Constant contracted land area (25%); 10 y	75% contract renewal	SSP1 - 2.6	-9.33E-05	0.001709449	10	Rent Only	0.75
2198	Rent:Buy experiment	393.0831126	1.854070652	1.211874266	0.001625964	Rent Only ; 75% contract renewal; Constant contracted land area (25%); 10 y	75% contract renewal	SSP1 - 2.6	-9.09E-05	0.001625964	10	Rent Only	0.75
2199	Rent:Buy experiment	393.0513719	1.853638439	1.212418296	0.001546557	Rent Only ; 75% contract renewal; Constant contracted land area (25%); 10 y	75% contract renewal	SSP1 - 2.6	-8.87E-05	0.001546557	10	Rent Only	0.75
2200	Rent:Buy experiment	393.0172974	1.853174408	1.21294681	0.001471027	Rent Only ; 75% contract renewal; Constant contracted land area (25%); 10 y	75% contract renewal	SSP1 - 2.6	-8.65E-05	0.001471027	10	Rent Only	0.75
2201	Rent:Buy experiment	392.9810488	1.852680725	1.213459744	0.001399187	Rent Only ; 75% contract renewal; Constant contracted land area (25%); 10 y	75% contract renewal	SSP1 - 2.6	-8.44E-05	0.001399187	10	Rent Only	0.75
2202	Rent:Buy experiment	392.9427628	1.852159244	1.213957212	0.001330854	Rent Only ; 75% contract renewal; Constant contracted land area (25%); 10 y	75% contract renewal	SSP1 - 2.6	-8.24E-05	0.001330854	10	Rent Only	0.75
2203	Rent:Buy experiment	392.9025582	1.851611577	1.214439443	0.001265859	Rent Only ; 75% contract renewal; Constant contracted land area (25%); 10 y	75% contract renewal	SSP1 - 2.6	-8.05E-05	0.001265859	10	Rent Only	0.75
2204	Rent:Buy experiment	392.8605398	1.851039141	1.214906739	0.001204038	Rent Only ; 75% contract renewal; Constant contracted land area (25%); 10 y	75% contract renewal	SSP1 - 2.6	-7.88E-05	0.001204038	10	Rent Only	0.75
2205	Rent:Buy experiment	392.8168011	1.850443204	1.215359448	0.001145236	Rent Only ; 75% contract renewal; Constant contracted land area (25%); 10 y	75% contract renewal	SSP1 - 2.6	-7.71E-05	0.001145236	10	Rent Only	0.75
2206	Rent:Buy experiment	392.7716119	1.849827436	1.215798174	0.001484238	Rent Only ; 75% contract renewal; Constant contracted land area (25%); 10 y	75% contract renewal	SSP1 - 2.6	-7.54E-05	0.001484238	10	Rent Only	0.75
2207	Rent:Buy experiment	392.724841	1.849190038	1.21622322	0.001411752	Rent Only ; 75% contract renewal; Constant contracted land area (25%); 10 y	75% contract renewal	SSP1 - 2.6	-7.36E-05	0.001411752	10	Rent Only	0.75
2208	Rent:Buy experiment	392.6765635	1.84853203	1.216634916	0.001342806	Rent Only ; 75% contract renewal; Constant contracted land area (25%); 10 y	75% contract renewal	SSP1 - 2.6	-7.18E-05	0.001342806	10	Rent Only	0.75
2209	Rent:Buy experiment	392.6268489	1.847854349	1.217033602	0.001277227	Rent Only ; 75% contract renewal; Constant contracted land area (25%); 10 y	75% contract renewal	SSP1 - 2.6	-7.00E-05	0.001277227	10	Rent Only	0.75
2210	Rent:Buy experiment	392.5757615	1.847157867	1.217419619	0.001214851	Rent Only ; 75% contract renewal; Constant contracted land area (25%); 10 y	75% contract renewal	SSP1 - 2.6	-6.84E-05	0.001214851	10	Rent Only	0.75
2211	Rent:Buy experiment	392.5233618	1.846443398	1.217793309	0.001155521	Rent Only ; 75% contract renewal; Constant contracted land area (25%); 10 y	75% contract renewal	SSP1 - 2.6	-6.68E-05	0.001155521	10	Rent Only	0.75
2212	Rent:Buy experiment	392.4697065	1.845711712	1.218155004	0.001099089	Rent Only ; 75% contract renewal; Constant contracted land area (25%); 10 y	75% contract renewal	SSP1 - 2.6	-6.53E-05	0.001099089	10	Rent Only	0.75
2213	Rent:Buy experiment	392.4148495	1.844963534	1.218505031	0.001045412	Rent Only ; 75% contract renewal; Constant contracted land area (25%); 10 y	75% contract renewal	SSP1 - 2.6	-6.39E-05	0.001045412	10	Rent Only	0.75
2214	Rent:Buy experiment	392.358842	1.844199557	1.218843704	0.000994357	Rent Only ; 75% contract renewal; Constant contracted land area (25%); 10 y	75% contract renewal	SSP1 - 2.6	-6.25E-05	0.000994357	10	Rent Only	0.75
2215	Rent:Buy experiment	392.3017327	1.843420438	1.219171332	0.000945796	Rent Only ; 75% contract renewal; Constant contracted land area (25%); 10 y	75% contract renewal	SSP1 - 2.6	-6.13E-05	0.000945796	10	Rent Only	0.75
2216	Rent:Buy experiment	392.2437073	1.842628707	1.21948838	0.001195804	Rent Only ; 75% contract renewal; Constant contracted land area (25%); 10 y	75% contract renewal	SSP1 - 2.6	-6.00E-05	0.001195804	10	Rent Only	0.75
2217	Rent:Buy experiment	392.1846543	1.841822833	1.219795076	0.001137405	Rent Only ; 75% contract renewal; Constant contracted land area (25%); 10 y	75% contract renewal	SSP1 - 2.6	-5.87E-05	0.001137405	10	Rent Only	0.75
2218	Rent:Buy experiment	392.1246196	1.841003437	1.220091654	0.001081857	Rent Only ; 75% contract renewal; Constant contracted land area (25%); 10 y	75% contract renewal	SSP1 - 2.6	-5.73E-05	0.001081857	10	Rent Only	0.75
2219	Rent:Buy experiment	392.0636467	1.840171109	1.220378349	0.001029022	Rent Only ; 75% contract renewal; Constant contracted land area (25%); 10 y	75% contract renewal	SSP1 - 2.6	-5.61E-05	0.001029022	10	Rent Only	0.75
2220	Rent:Buy experiment	392.0017773	1.839326409	1.220655396	0.000978768	Rent Only ; 75% contract renewal; Constant contracted land area (25%); 10 y	75% contract renewal	SSP1 - 2.6	-5.48E-05	0.000978768	10	Rent Only	0.75
2221	Rent:Buy experiment	391.939051	1.838469875	1.220923028	0.000930967	Rent Only ; 75% contract renewal; Constant contracted land area (25%); 10 y	75% contract renewal	SSP1 - 2.6	-5.36E-05	0.000930967	10	Rent Only	0.75
2222	Rent:Buy experiment	391.8755058	1.837602018	1.221181473	0.000885502	Rent Only ; 75% contract renewal; Constant contracted land area (25%); 10 y	75% contract renewal	SSP1 - 2.6	-5.25E-05	0.000885502	10	Rent Only	0.75
2223	Rent:Buy experiment	391.8111782	1.836723333	1.221430954	0.000842256	Rent Only ; 75% contract renewal; Constant contracted land area (25%); 10 y	75% contract renewal	SSP1 - 2.6	-5.15E-05	0.000842256	10	Rent Only	0.75
2224	Rent:Buy experiment	391.7461032	1.835834292	1.221671689	0.000801123	Rent Only ; 75% contract renewal; Constant contracted land area (25%); 10 y	75% contract renewal	SSP1 - 2.6	-5.05E-05	0.000801123	10	Rent Only	0.75
2225	Rent:Buy experiment	391.6803145	1.83493535	1.22190389	0.000761998	Rent Only ; 75% contract renewal; Constant contracted land area (25%); 10 y	75% contract renewal	SSP1 - 2.6	-4.96E-05	0.000761998	10	Rent Only	0.75
2226	Rent:Buy experiment	391.6139488	1.834028371	1.222127893	0.000946933	Rent Only ; 75% contract renewal; Constant contracted land area (25%); 10 y	75% contract renewal	SSP1 - 2.6	-4.87E-05	0.000946933	10	Rent Only	0.75
2227	Rent:Buy experiment	391.5469202	1.833112177	1.222343856	0.000900688	Rent Only ; 75% contract renewal; Constant contracted land area (25%); 10 y	75% contract renewal	SSP1 - 2.6	-4.77E-05	0.000900688	10	Rent Only	0.75
2228	Rent:Buy experiment	391.4792611	1.832187205	1.22255194	0.000856701	Rent Only ; 75% contract renewal; Constant contracted land area (25%); 10 y	75% contract renewal	SSP1 - 2.6	-4.67E-05	0.000856701	10	Rent Only	0.75
2229	Rent:Buy experiment	391.4110022	1.831253872	1.222752314	0.000814862	Rent Only ; 75% contract renewal; Constant contracted land area (25%); 10 y	75% contract renewal	SSP1 - 2.6	-4.58E-05	0.000814862	10	Rent Only	0.75
2230	Rent:Buy experiment	391.342173	1.830312576	1.222945143	0.000775067	Rent Only ; 75% contract renewal; Constant contracted land area (25%); 10 y	75% contract renewal	SSP1 - 2.6	-4.49E-05	0.000775067	10	Rent Only	0.75
2231	Rent:Buy experiment	391.2728016	1.829363697	1.223130594	0.000737214	Rent Only ; 75% contract renewal; Constant contracted land area (25%); 10 y	75% contract renewal	SSP1 - 2.6	-4.41E-05	0.000737214	10	Rent Only	0.75
2232	Rent:Buy experiment	391.202915	1.828407601	1.223308832	0.000701211	Rent Only ; 75% contract renewal; Constant contracted land area (25%); 10 y	75% contract renewal	SSP1 - 2.6	-4.33E-05	0.000701211	10	Rent Only	0.75
2233	Rent:Buy experiment	391.1325391	1.827444639	1.223480019	0.000666966	Rent Only ; 75% contract renewal; Constant contracted land area (25%); 10 y	75% contract renewal	SSP1 - 2.6	-4.25E-05	0.000666966	10	Rent Only	0.75
2234	Rent:Buy experiment	391.0616988	1.826475147	1.223644313	0.000634393	Rent Only ; 75% contract renewal; Constant contracted land area (25%); 10 y	75% contract renewal	SSP1 - 2.6	-4.18E-05	0.000634393	10	Rent Only	0.75
2235	Rent:Buy experiment	390.990418	1.825499449	1.223801868	0.000603411	Rent Only ; 75% contract renewal; Constant contracted land area (25%); 10 y	75% contract renewal	SSP1 - 2.6	-4.12E-05	0.000603411	10	Rent Only	0.75
2236	Rent:Buy experiment	390.9187981	1.82451893	1.223952934	0.000740554	Rent Only ; 75% contract renewal; Constant contracted land area (25%); 10 y	75% contract renewal	SSP1 - 2.6	-4.05E-05	0.000740554	10	Rent Only	0.75
2237	Rent:Buy experiment	390.8467733	1.823532687	1.224097623	0.000704387	Rent Only ; 75% contract renewal; Constant contracted land area (25%); 10 y	75% contract renewal	SSP1 - 2.6	-3.98E-05	0.000704387	10	Rent Only	0.75
2238	Rent:Buy experiment	390.7743668	1.822541033	1.224236057	0.000669987	Rent Only ; 75% contract renewal; Constant contracted land area (25%); 10 y	75% contract renewal	SSP1 - 2.6	-3.91E-05	0.000669987	10	Rent Only	0.75
2239	Rent:Buy experiment	390.7016005	1.821544268	1.224368358	0.000637267	Rent Only ; 75% contract renewal; Constant contracted land area (25%); 10 y	75% contract renewal	SSP1 - 2.6	-3.84E-05	0.000637267	10	Rent Only	0.75
2240	Rent:Buy experiment	390.6284954	1.820542674	1.224494648	0.000606145	Rent Only ; 75% contract renewal; Constant contracted land area (25%); 10 y	75% contract renewal	SSP1 - 2.6	-3.78E-05	0.000606145	10	Rent Only	0.75
2241	Rent:Buy experiment	390.5550715	1.819536525	1.224615051	0.000576542	Rent Only ; 75% contract renewal; Constant contracted land area (25%); 10 y	75% contract renewal	SSP1 - 2.6	-3.72E-05	0.000576542	10	Rent Only	0.75
2242	Rent:Buy experiment	390.4813481	1.81852608	1.224729688	0.000548386	Rent Only ; 75% contract renewal; Constant contracted land area (25%); 10 y	75% contract renewal	SSP1 - 2.6	-3.66E-05	0.000548386	10	Rent Only	0.75
2243	Rent:Buy experiment	390.4073436	1.81751159	1.224838681	0.000521604	Rent Only ; 75% contract renewal; Constant contracted land area (25%); 10 y	75% contract renewal	SSP1 - 2.6	-3.61E-05	0.000521604	10	Rent Only	0.75
2244	Rent:Buy experiment	390.3330756	1.816493296	1.224942146	0.00049613	Rent Only ; 75% contract renewal; Constant contracted land area (25%); 10 y	75% contract renewal	SSP1 - 2.6	-3.56E-05	0.00049613	10	Rent Only	0.75
2245	Rent:Buy experiment	390.2585612	1.815471428	1.2250402	0.000471901	Rent Only ; 75% contract renewal; Constant contracted land area (25%); 10 y	75% contract renewal	SSP1 - 2.6	-3.51E-05	0.000471901	10	Rent Only	0.75
2246	Rent:Buy experiment	390.1838754	1.814447014	1.225133026	0.000573813	Rent Only ; 75% contract renewal; Constant contracted land area (25%); 10 y	75% contract renewal	SSP1 - 2.6	-3.46E-05	0.000573813	10	Rent Only	0.75
2247	Rent:Buy experiment	390.1089682	1.813419366	1.225220712	0.00054579	Rent Only ; 75% contract renewal; Constant contracted land area (25%); 10 y	75% contract renewal	SSP1 - 2.6	-3.41E-05	0.00054579	10	Rent Only	0.75
2248	Rent:Buy experiment	390.0338559	1.812388706	1.225303346	0.000519135	Rent Only ; 75% contract renewal; Constant contracted land area (25%); 10 y	75% contract renewal	SSP1 - 2.6	-3.36E-05	0.000519135	10	Rent Only	0.75
2249	Rent:Buy experiment	389.9585542	1.811355248	1.22538102	0.000493782	Rent Only ; 75% contract renewal; Constant contracted land area (25%); 10 y	75% contract renewal	SSP1 - 2.6	-3.32E-05	0.000493782	10	Rent Only	0.75
2250	Rent:Buy experiment	389.883078	1.810319195	1.225453826	0.000469667	Rent Only ; 75% contract renewal; Constant contracted land area (25%); 10 y	75% contract renewal	SSP1 - 2.6	-3.27E-05	0.000469667	10	Rent Only	0.75
2251	Rent:Buy experiment	389.8074415	1.80928074	1.225521857	0.00044673	Rent Only ; 75% contract renewal; Constant contracted land area (25%); 10 y	75% contract renewal	SSP1 - 2.6	-3.23E-05	0.00044673	10	Rent Only	0.75
2252	Rent:Buy experiment	389.7316584	1.80824007	1.225585204	0.000424913	Rent Only ; 75% contract renewal; Constant contracted land area (25%); 10 y	75% contract renewal	SSP1 - 2.6	-3.19E-05	0.000424913	10	Rent Only	0.75
2253	Rent:Buy experiment	389.6557416	1.807197362	1.225643957	0.000404161	Rent Only ; 75% contract renewal; Constant contracted land area (25%); 10 y	75% contract renewal	SSP1 - 2.6	-3.15E-05	0.000404161	10	Rent Only	0.75
2254	Rent:Buy experiment	389.5797038	1.806152788	1.225698206	0.000384423	Rent Only ; 75% contract renewal; Constant contracted land area (25%); 10 y	75% contract renewal	SSP1 - 2.6	-3.11E-05	0.000384423	10	Rent Only	0.75
2255	Rent:Buy experiment	389.503557	1.805106511	1.225748036	0.000365649	Rent Only ; 75% contract renewal; Constant contracted land area (25%); 10 y	75% contract renewal	SSP1 - 2.6	-3.08E-05	0.000365649	10	Rent Only	0.75
2256	Rent:Buy experiment	389.4273567	1.804059295	1.225793589	0.000441511	Rent Only ; 75% contract renewal; Constant contracted land area (25%); 10 y	75% contract renewal	SSP1 - 2.6	-3.05E-05	0.000441511	10	Rent Only	0.75
2257	Rent:Buy experiment	389.3510646	1.803010613	1.225834927	0.000419949	Rent Only ; 75% contract renewal; Constant contracted land area (25%); 10 y	75% contract renewal	SSP1 - 2.6	-3.01E-05	0.000419949	10	Rent Only	0.75
2258	Rent:Buy experiment	389.2746925	1.801960625	1.22587212	0.00039944	Rent Only ; 75% contract renewal; Constant contracted land area (25%); 10 y	75% contract renewal	SSP1 - 2.6	-2.98E-05	0.00039944	10	Rent Only	0.75
2259	Rent:Buy experiment	389.1982515	1.800909482	1.225905237	0.000379932	Rent Only ; 75% contract renewal; Constant contracted land area (25%); 10 y	75% contract renewal	SSP1 - 2.6	-2.94E-05	0.000379932	10	Rent Only	0.75
2260	Rent:Buy experiment	389.1217519	1.799857329	1.225934347	0.000361377	Rent Only ; 75% contract renewal; Constant contracted land area (25%); 10 y	75% contract renewal	SSP1 - 2.6	-2.91E-05	0.000361377	10	Rent Only	0.75
2261	Rent:Buy experiment	389.045204	1.798804303	1.225959521	0.000343729	Rent Only ; 75% contract renewal; Constant contracted land area (25%); 10 y	75% contract renewal	SSP1 - 2.6	-2.88E-05	0.000343729	10	Rent Only	0.75
2262	Rent:Buy experiment	388.9686172	1.797750535	1.225980828	0.000326942	Rent Only ; 75% contract renewal; Constant contracted land area (25%); 10 y	75% contract renewal	SSP1 - 2.6	-2.85E-05	0.000326942	10	Rent Only	0.75
2263	Rent:Buy experiment	388.8920008	1.796696152	1.225998338	0.000310975	Rent Only ; 75% contract renewal; Constant contracted land area (25%); 10 y	75% contract renewal	SSP1 - 2.6	-2.82E-05	0.000310975	10	Rent Only	0.75
2264	Rent:Buy experiment	388.8153637	1.795641275	1.226012117	0.000295788	Rent Only ; 75% contract renewal; Constant contracted land area (25%); 10 y	75% contract renewal	SSP1 - 2.6	-2.80E-05	0.000295788	10	Rent Only	0.75
2265	Rent:Buy experiment	388.7387141	1.794586021	1.226022232	0.000281342	Rent Only ; 75% contract renewal; Constant contracted land area (25%); 10 y	75% contract renewal	SSP1 - 2.6	-2.77E-05	0.000281342	10	Rent Only	0.75
2266	Rent:Buy experiment	388.6620934	1.793530955	1.226028789	0.000337892	Rent Only ; 75% contract renewal; Constant contracted land area (25%); 10 y	75% contract renewal	SSP1 - 2.6	-2.75E-05	0.000337892	10	Rent Only	0.75
2267	Rent:Buy experiment	388.5854723	1.792475675	1.226031838	0.00032139	Rent Only ; 75% contract renewal; Constant contracted land area (25%); 10 y	75% contract renewal	SSP1 - 2.6	-2.72E-05	0.00032139	10	Rent Only	0.75
2268	Rent:Buy experiment	388.5088589	1.791420294	1.226031431	0.000305694	Rent Only ; 75% contract renewal; Constant contracted land area (25%); 10 y	75% contract renewal	SSP1 - 2.6	-2.70E-05	0.000305694	10	Rent Only	0.75
2269	Rent:Buy experiment	388.4322611	1.790364919	1.226027621	0.000290765	Rent Only ; 75% contract renewal; Constant contracted land area (25%); 10 y	75% contract renewal	SSP1 - 2.6	-2.67E-05	0.000290765	10	Rent Only	0.75
2270	Rent:Buy experiment	388.3556862	1.789309652	1.226020461	0.000276565	Rent Only ; 75% contract renewal; Constant contracted land area (25%); 10 y	75% contract renewal	SSP1 - 2.6	-2.65E-05	0.000276565	10	Rent Only	0.75
2271	Rent:Buy experiment	388.2791413	1.78825459	1.226010007	0.000263058	Rent Only ; 75% contract renewal; Constant contracted land area (25%); 10 y	75% contract renewal	SSP1 - 2.6	-2.62E-05	0.000263058	10	Rent Only	0.75
2272	Rent:Buy experiment	388.2026331	1.787199826	1.225996311	0.000250211	Rent Only ; 75% contract renewal; Constant contracted land area (25%); 10 y	75% contract renewal	SSP1 - 2.6	-2.60E-05	0.000250211	10	Rent Only	0.75
2273	Rent:Buy experiment	388.126168	1.786145449	1.225979427	0.000237992	Rent Only ; 75% contract renewal; Constant contracted land area (25%); 10 y	75% contract renewal	SSP1 - 2.6	-2.58E-05	0.000237992	10	Rent Only	0.75
2274	Rent:Buy experiment	388.0497522	1.785091544	1.225959407	0.000226369	Rent Only ; 75% contract renewal; Constant contracted land area (25%); 10 y	75% contract renewal	SSP1 - 2.6	-2.57E-05	0.000226369	10	Rent Only	0.75
2275	Rent:Buy experiment	387.9733915	1.784038193	1.225936302	0.000215314	Rent Only ; 75% contract renewal; Constant contracted land area (25%); 10 y	75% contract renewal	SSP1 - 2.6	-2.55E-05	0.000215314	10	Rent Only	0.75
2276	Rent:Buy experiment	387.8971165	1.782985814	1.225910193	0.000257515	Rent Only ; 75% contract renewal; Constant contracted land area (25%); 10 y	75% contract renewal	SSP1 - 2.6	-2.53E-05	0.000257515	10	Rent Only	0.75
2277	Rent:Buy experiment	387.8209046	1.781934101	1.225881119	0.000244939	Rent Only ; 75% contract renewal; Constant contracted land area (25%); 10 y	75% contract renewal	SSP1 - 2.6	-2.51E-05	0.000244939	10	Rent Only	0.75
2278	Rent:Buy experiment	387.7447616	1.780883133	1.22584912	0.000232977	Rent Only ; 75% contract renewal; Constant contracted land area (25%); 10 y	75% contract renewal	SSP1 - 2.6	-2.49E-05	0.000232977	10	Rent Only	0.75
2279	Rent:Buy experiment	387.668693	1.779832985	1.225814239	0.000221599	Rent Only ; 75% contract renewal; Constant contracted land area (25%); 10 y	75% contract renewal	SSP1 - 2.6	-2.47E-05	0.000221599	10	Rent Only	0.75
2280	Rent:Buy experiment	387.5927039	1.778783728	1.225776518	0.000210777	Rent Only ; 75% contract renewal; Constant contracted land area (25%); 10 y	75% contract renewal	SSP1 - 2.6	-2.46E-05	0.000210777	10	Rent Only	0.75
2281	Rent:Buy experiment	387.5167991	1.777735431	1.225735998	0.000200483	Rent Only ; 75% contract renewal; Constant contracted land area (25%); 10 y	75% contract renewal	SSP1 - 2.6	-2.44E-05	0.000200483	10	Rent Only	0.75
2282	Rent:Buy experiment	387.4409833	1.776688157	1.225692721	0.000190692	Rent Only ; 75% contract renewal; Constant contracted land area (25%); 10 y	75% contract renewal	SSP1 - 2.6	-2.42E-05	0.000190692	10	Rent Only	0.75
2283	Rent:Buy experiment	387.3652609	1.77564197	1.22564673	0.000181379	Rent Only ; 75% contract renewal; Constant contracted land area (25%); 10 y	75% contract renewal	SSP1 - 2.6	-2.41E-05	0.000181379	10	Rent Only	0.75
2284	Rent:Buy experiment	387.2896362	1.774596928	1.225598064	0.000172521	Rent Only ; 75% contract renewal; Constant contracted land area (25%); 10 y	75% contract renewal	SSP1 - 2.6	-2.39E-05	0.000172521	10	Rent Only	0.75
2285	Rent:Buy experiment	387.2141132	1.773553087	1.225546765	0.000164096	Rent Only ; 75% contract renewal; Constant contracted land area (25%); 10 y	75% contract renewal	SSP1 - 2.6	-2.38E-05	0.000164096	10	Rent Only	0.75
2286	Rent:Buy experiment	387.1387144	1.772510759	1.225492895	0.000195619	Rent Only ; 75% contract renewal; Constant contracted land area (25%); 10 y	75% contract renewal	SSP1 - 2.6	-2.37E-05	0.000195619	10	Rent Only	0.75
2287	Rent:Buy experiment	387.0634225	1.771469708	1.225436484	0.000186066	Rent Only ; 75% contract renewal; Constant contracted land area (25%); 10 y	75% contract renewal	SSP1 - 2.6	-2.35E-05	0.000186066	10	Rent Only	0.75
2288	Rent:Buy experiment	386.9882416	1.770429988	1.225377565	0.000176979	Rent Only ; 75% contract renewal; Constant contracted land area (25%); 10 y	75% contract renewal	SSP1 - 2.6	-2.34E-05	0.000176979	10	Rent Only	0.75
2289	Rent:Buy experiment	386.9131753	1.769391653	1.225316172	0.000168336	Rent Only ; 75% contract renewal; Constant contracted land area (25%); 10 y	75% contract renewal	SSP1 - 2.6	-2.32E-05	0.000168336	10	Rent Only	0.75
2290	Rent:Buy experiment	386.8382272	1.768354752	1.225252337	0.000160115	Rent Only ; 75% contract renewal; Constant contracted land area (25%); 10 y	75% contract renewal	SSP1 - 2.6	-2.31E-05	0.000160115	10	Rent Only	0.75
2291	Rent:Buy experiment	386.7634006	1.76731933	1.225186095	0.000152295	Rent Only ; 75% contract renewal; Constant contracted land area (25%); 10 y	75% contract renewal	SSP1 - 2.6	-2.30E-05	0.000152295	10	Rent Only	0.75
2292	Rent:Buy experiment	386.6886987	1.766285434	1.225117477	0.000144858	Rent Only ; 75% contract renewal; Constant contracted land area (25%); 10 y	75% contract renewal	SSP1 - 2.6	-2.28E-05	0.000144858	10	Rent Only	0.75
2293	Rent:Buy experiment	386.6141244	1.765253105	1.225046519	0.000137783	Rent Only ; 75% contract renewal; Constant contracted land area (25%); 10 y	75% contract renewal	SSP1 - 2.6	-2.27E-05	0.000137783	10	Rent Only	0.75
2294	Rent:Buy experiment	386.5396805	1.764222384	1.224973251	0.000131054	Rent Only ; 75% contract renewal; Constant contracted land area (25%); 10 y	75% contract renewal	SSP1 - 2.6	-2.26E-05	0.000131054	10	Rent Only	0.75
2295	Rent:Buy experiment	386.4653699	1.763193309	1.224897706	0.000124654	Rent Only ; 75% contract renewal; Constant contracted land area (25%); 10 y	75% contract renewal	SSP1 - 2.6	-2.25E-05	0.000124654	10	Rent Only	0.75
2296	Rent:Buy experiment	386.3912091	1.76216611	1.224819934	0.000148219	Rent Only ; 75% contract renewal; Constant contracted land area (25%); 10 y	75% contract renewal	SSP1 - 2.6	-2.24E-05	0.000148219	10	Rent Only	0.75
2297	Rent:Buy experiment	386.3171848	1.761140607	1.224739959	0.000140981	Rent Only ; 75% contract renewal; Constant contracted land area (25%); 10 y	75% contract renewal	SSP1 - 2.6	-2.23E-05	0.000140981	10	Rent Only	0.75
2298	Rent:Buy experiment	386.2432997	1.760116837	1.224657807	0.000134096	Rent Only ; 75% contract renewal; Constant contracted land area (25%); 10 y	75% contract renewal	SSP1 - 2.6	-2.22E-05	0.000134096	10	Rent Only	0.75
2299	Rent:Buy experiment	386.1695564	1.759094835	1.224573505	0.000127547	Rent Only ; 75% contract renewal; Constant contracted land area (25%); 10 y	75% contract renewal	SSP1 - 2.6	-2.20E-05	0.000127547	10	Rent Only	0.75
2300	Rent:Buy experiment	386.0959571	1.758074635	1.224487081	0.000121318	Rent Only ; 75% contract renewal; Constant contracted land area (25%); 10 y	75% contract renewal	SSP1 - 2.6	-2.19E-05	0.000121318	10	Rent Only	0.75
2301	Rent:Buy experiment	386.0225042	1.757056269	1.224398561	0.000115393	Rent Only ; 75% contract renewal; Constant contracted land area (25%); 10 y	75% contract renewal	SSP1 - 2.6	-2.18E-05	0.000115393	10	Rent Only	0.75
2302	Rent:Buy experiment	385.9491995	1.756039767	1.224307972	0.000109758	Rent Only ; 75% contract renewal; Constant contracted land area (25%); 10 y	75% contract renewal	SSP1 - 2.6	-2.17E-05	0.000109758	10	Rent Only	0.75
2303	Rent:Buy experiment	385.8760452	1.755025156	1.224215341	0.000104397	Rent Only ; 75% contract renewal; Constant contracted land area (25%); 10 y	75% contract renewal	SSP1 - 2.6	-2.16E-05	0.000104397	10	Rent Only	0.75
2304	Rent:Buy experiment	385.8030432	1.754012465	1.224120695	9.93E-05	Rent Only ; 75% contract renewal; Constant contracted land area (25%); 10 y	75% contract renewal	SSP1 - 2.6	-2.15E-05	9.93E-05	10	Rent Only	0.75
2305	Rent:Buy experiment	385.730195	1.753001719	1.224024059	9.44E-05	Rent Only ; 75% contract renewal; Constant contracted land area (25%); 10 y	75% contract renewal	SSP1 - 2.6	-2.14E-05	9.44E-05	10	Rent Only	0.75
2306	Rent:Buy experiment	385.657513	1.751993087	1.223925472	0.000112077	Rent Only ; 75% contract renewal; Constant contracted land area (25%); 10 y	75% contract renewal	SSP1 - 2.6	-2.13E-05	0.000112077	10	Rent Only	0.75
2307	Rent:Buy experiment	385.5849869	1.75098643	1.223824955	0.000106603	Rent Only ; 75% contract renewal; Constant contracted land area (25%); 10 y	75% contract renewal	SSP1 - 2.6	-2.12E-05	0.000106603	10	Rent Only	0.75
2308	Rent:Buy experiment	385.5126186	1.749981773	1.22372253	0.000101397	Rent Only ; 75% contract renewal; Constant contracted land area (25%); 10 y	75% contract renewal	SSP1 - 2.6	-2.11E-05	0.000101397	10	Rent Only	0.75
2309	Rent:Buy experiment	385.4404096	1.74897914	1.223618219	9.64E-05	Rent Only ; 75% contract renewal; Constant contracted land area (25%); 10 y	75% contract renewal	SSP1 - 2.6	-2.10E-05	9.64E-05	10	Rent Only	0.75
2310	Rent:Buy experiment	385.3683613	1.747978552	1.223512043	9.17E-05	Rent Only ; 75% contract renewal; Constant contracted land area (25%); 10 y	75% contract renewal	SSP1 - 2.6	-2.09E-05	9.17E-05	10	Rent Only	0.75
2311	Rent:Buy experiment	385.2964754	1.746980031	1.223404026	8.73E-05	Rent Only ; 75% contract renewal; Constant contracted land area (25%); 10 y	75% contract renewal	SSP1 - 2.6	-2.08E-05	8.73E-05	10	Rent Only	0.75
2312	Rent:Buy experiment	385.2247529	1.745983597	1.223294189	8.30E-05	Rent Only ; 75% contract renewal; Constant contracted land area (25%); 10 y	75% contract renewal	SSP1 - 2.6	-2.07E-05	8.30E-05	10	Rent Only	0.75
2313	Rent:Buy experiment	385.1531952	1.744989266	1.223182555	7.89E-05	Rent Only ; 75% contract renewal; Constant contracted land area (25%); 10 y	75% contract renewal	SSP1 - 2.6	-2.07E-05	7.89E-05	10	Rent Only	0.75
2314	Rent:Buy experiment	385.0818035	1.743997057	1.223069145	7.51E-05	Rent Only ; 75% contract renewal; Constant contracted land area (25%); 10 y	75% contract renewal	SSP1 - 2.6	-2.06E-05	7.51E-05	10	Rent Only	0.75
2315	Rent:Buy experiment	385.0105788	1.743006987	1.22295398	7.14E-05	Rent Only ; 75% contract renewal; Constant contracted land area (25%); 10 y	75% contract renewal	SSP1 - 2.6	-2.05E-05	7.14E-05	10	Rent Only	0.75
2316	Rent:Buy experiment	384.9395301	1.742019179	1.222837093	8.46E-05	Rent Only ; 75% contract renewal; Constant contracted land area (25%); 10 y	75% contract renewal	SSP1 - 2.6	-2.04E-05	8.46E-05	10	Rent Only	0.75
2317	Rent:Buy experiment	384.8686493	1.741033526	1.2227185	8.05E-05	Rent Only ; 75% contract renewal; Constant contracted land area (25%); 10 y	75% contract renewal	SSP1 - 2.6	-2.03E-05	8.05E-05	10	Rent Only	0.75
2318	Rent:Buy experiment	384.7979378	1.740050044	1.22259822	7.65E-05	Rent Only ; 75% contract renewal; Constant contracted land area (25%); 10 y	75% contract renewal	SSP1 - 2.6	-2.02E-05	7.65E-05	10	Rent Only	0.75
2319	Rent:Buy experiment	384.7273963	1.739068749	1.22247627	7.28E-05	Rent Only ; 75% contract renewal; Constant contracted land area (25%); 10 y	75% contract renewal	SSP1 - 2.6	-2.01E-05	7.28E-05	10	Rent Only	0.75
2320	Rent:Buy experiment	384.657026	1.738089653	1.222352671	6.93E-05	Rent Only ; 75% contract renewal; Constant contracted land area (25%); 10 y	75% contract renewal	SSP1 - 2.6	-2.01E-05	6.93E-05	10	Rent Only	0.75
2321	Rent:Buy experiment	384.5868274	1.737112771	1.22222744	6.59E-05	Rent Only ; 75% contract renewal; Constant contracted land area (25%); 10 y	75% contract renewal	SSP1 - 2.6	-2.00E-05	6.59E-05	10	Rent Only	0.75
2322	Rent:Buy experiment	384.5168016	1.736138113	1.222100596	6.27E-05	Rent Only ; 75% contract renewal; Constant contracted land area (25%); 10 y	75% contract renewal	SSP1 - 2.6	-1.99E-05	6.27E-05	10	Rent Only	0.75
2323	Rent:Buy experiment	384.446949	1.735165691	1.221972158	5.96E-05	Rent Only ; 75% contract renewal; Constant contracted land area (25%); 10 y	75% contract renewal	SSP1 - 2.6	-1.98E-05	5.96E-05	10	Rent Only	0.75
2324	Rent:Buy experiment	384.3772705	1.734195516	1.221842144	5.67E-05	Rent Only ; 75% contract renewal; Constant contracted land area (25%); 10 y	75% contract renewal	SSP1 - 2.6	-1.97E-05	5.67E-05	10	Rent Only	0.75
2325	Rent:Buy experiment	384.3077667	1.733227597	1.221710572	5.39E-05	Rent Only ; 75% contract renewal; Constant contracted land area (25%); 10 y	75% contract renewal	SSP1 - 2.6	-1.97E-05	5.39E-05	10	Rent Only	0.75
2326	Rent:Buy experiment	384.2384438	1.732262025	1.221577467	6.38E-05	Rent Only ; 75% contract renewal; Constant contracted land area (25%); 10 y	75% contract renewal	SSP1 - 2.6	-1.96E-05	6.38E-05	10	Rent Only	0.75
2327	Rent:Buy experiment	384.169296	1.731298717	1.221442845	6.07E-05	Rent Only ; 75% contract renewal; Constant contracted land area (25%); 10 y	75% contract renewal	SSP1 - 2.6	-1.95E-05	6.07E-05	10	Rent Only	0.75
2328	Rent:Buy experiment	384.1003238	1.730337682	1.221306721	5.77E-05	Rent Only ; 75% contract renewal; Constant contracted land area (25%); 10 y	75% contract renewal	SSP1 - 2.6	-1.94E-05	5.77E-05	10	Rent Only	0.75
2329	Rent:Buy experiment	384.0315277	1.729378929	1.22116911	5.49E-05	Rent Only ; 75% contract renewal; Constant contracted land area (25%); 10 y	75% contract renewal	SSP1 - 2.6	-1.93E-05	5.49E-05	10	Rent Only	0.75
2330	Rent:Buy experiment	383.9629082	1.728422467	1.22103003	5.22E-05	Rent Only ; 75% contract renewal; Constant contracted land area (25%); 10 y	75% contract renewal	SSP1 - 2.6	-1.92E-05	5.22E-05	10	Rent Only	0.75
2331	Rent:Buy experiment	383.8944657	1.727468302	1.220889495	4.97E-05	Rent Only ; 75% contract renewal; Constant contracted land area (25%); 10 y	75% contract renewal	SSP1 - 2.6	-1.92E-05	4.97E-05	10	Rent Only	0.75
2332	Rent:Buy experiment	383.8262007	1.726516441	1.220747522	4.72E-05	Rent Only ; 75% contract renewal; Constant contracted land area (25%); 10 y	75% contract renewal	SSP1 - 2.6	-1.91E-05	4.72E-05	10	Rent Only	0.75
2333	Rent:Buy experiment	383.7581134	1.72556689	1.220604126	4.49E-05	Rent Only ; 75% contract renewal; Constant contracted land area (25%); 10 y	75% contract renewal	SSP1 - 2.6	-1.90E-05	4.49E-05	10	Rent Only	0.75
2334	Rent:Buy experiment	383.6902042	1.724619654	1.220459323	4.27E-05	Rent Only ; 75% contract renewal; Constant contracted land area (25%); 10 y	75% contract renewal	SSP1 - 2.6	-1.89E-05	4.27E-05	10	Rent Only	0.75
2335	Rent:Buy experiment	383.6224733	1.723674739	1.220313129	4.07E-05	Rent Only ; 75% contract renewal; Constant contracted land area (25%); 10 y	75% contract renewal	SSP1 - 2.6	-1.89E-05	4.07E-05	10	Rent Only	0.75
2336	Rent:Buy experiment	383.5549253	1.72273221	1.220165564	4.80E-05	Rent Only ; 75% contract renewal; Constant contracted land area (25%); 10 y	75% contract renewal	SSP1 - 2.6	-1.88E-05	4.80E-05	10	Rent Only	0.75
2337	Rent:Buy experiment	383.4875556	1.721792002	1.220016642	4.57E-05	Rent Only ; 75% contract renewal; Constant contracted land area (25%); 10 y	75% contract renewal	SSP1 - 2.6	-1.87E-05	4.57E-05	10	Rent Only	0.75
2338	Rent:Buy experiment	383.4203644	1.720854121	1.219866376	4.35E-05	Rent Only ; 75% contract renewal; Constant contracted land area (25%); 10 y	75% contract renewal	SSP1 - 2.6	-1.86E-05	4.35E-05	10	Rent Only	0.75
2339	Rent:Buy experiment	383.3533519	1.719918571	1.219714781	4.13E-05	Rent Only ; 75% contract renewal; Constant contracted land area (25%); 10 y	75% contract renewal	SSP1 - 2.6	-1.85E-05	4.13E-05	10	Rent Only	0.75
2340	Rent:Buy experiment	383.2865183	1.718985355	1.219561869	3.93E-05	Rent Only ; 75% contract renewal; Constant contracted land area (25%); 10 y	75% contract renewal	SSP1 - 2.6	-1.85E-05	3.93E-05	10	Rent Only	0.75
2341	Rent:Buy experiment	383.2198637	1.718054477	1.219407654	3.74E-05	Rent Only ; 75% contract renewal; Constant contracted land area (25%); 10 y	75% contract renewal	SSP1 - 2.6	-1.84E-05	3.74E-05	10	Rent Only	0.75
2342	Rent:Buy experiment	383.1533882	1.71712594	1.219252151	3.56E-05	Rent Only ; 75% contract renewal; Constant contracted land area (25%); 10 y	75% contract renewal	SSP1 - 2.6	-1.83E-05	3.56E-05	10	Rent Only	0.75
2343	Rent:Buy experiment	383.087092	1.716199745	1.219095374	3.38E-05	Rent Only ; 75% contract renewal; Constant contracted land area (25%); 10 y	75% contract renewal	SSP1 - 2.6	-1.82E-05	3.38E-05	10	Rent Only	0.75
2344	Rent:Buy experiment	383.020975	1.715275895	1.218937335	3.22E-05	Rent Only ; 75% contract renewal; Constant contracted land area (25%); 10 y	75% contract renewal	SSP1 - 2.6	-1.82E-05	3.22E-05	10	Rent Only	0.75
2345	Rent:Buy experiment	382.9550373	1.714354392	1.218778048	3.06E-05	Rent Only ; 75% contract renewal; Constant contracted land area (25%); 10 y	75% contract renewal	SSP1 - 2.6	-1.81E-05	3.06E-05	10	Rent Only	0.75
2346	Rent:Buy experiment	382.8892822	1.713435282	1.218617531	3.62E-05	Rent Only ; 75% contract renewal; Constant contracted land area (25%); 10 y	75% contract renewal	SSP1 - 2.6	-1.80E-05	3.62E-05	10	Rent Only	0.75
2347	Rent:Buy experiment	382.823706	1.712518515	1.218455795	3.44E-05	Rent Only ; 75% contract renewal; Constant contracted land area (25%); 10 y	75% contract renewal	SSP1 - 2.6	-1.79E-05	3.44E-05	10	Rent Only	0.75
2348	Rent:Buy experiment	382.7583087	1.711604093	1.218292853	3.27E-05	Rent Only ; 75% contract renewal; Constant contracted land area (25%); 10 y	75% contract renewal	SSP1 - 2.6	-1.79E-05	3.27E-05	10	Rent Only	0.75
2349	Rent:Buy experiment	382.6930902	1.710692017	1.218128716	3.11E-05	Rent Only ; 75% contract renewal; Constant contracted land area (25%); 10 y	75% contract renewal	SSP1 - 2.6	-1.78E-05	3.11E-05	10	Rent Only	0.75
2350	Rent:Buy experiment	382.6280506	1.709782287	1.217963397	2.96E-05	Rent Only ; 75% contract renewal; Constant contracted land area (25%); 10 y	75% contract renewal	SSP1 - 2.6	-1.77E-05	2.96E-05	10	Rent Only	0.75
2351	Rent:Buy experiment	382.5631899	1.708874904	1.217796908	2.82E-05	Rent Only ; 75% contract renewal; Constant contracted land area (25%); 10 y	75% contract renewal	SSP1 - 2.6	-1.76E-05	2.82E-05	10	Rent Only	0.75
2352	Rent:Buy experiment	382.4985078	1.707969868	1.217629262	2.68E-05	Rent Only ; 75% contract renewal; Constant contracted land area (25%); 10 y	75% contract renewal	SSP1 - 2.6	-1.76E-05	2.68E-05	10	Rent Only	0.75
2353	Rent:Buy experiment	382.4340043	1.707067178	1.217460469	2.55E-05	Rent Only ; 75% contract renewal; Constant contracted land area (25%); 10 y	75% contract renewal	SSP1 - 2.6	-1.75E-05	2.55E-05	10	Rent Only	0.75
2354	Rent:Buy experiment	382.3696793	1.706166834	1.217290542	2.42E-05	Rent Only ; 75% contract renewal; Constant contracted land area (25%); 10 y	75% contract renewal	SSP1 - 2.6	-1.74E-05	2.42E-05	10	Rent Only	0.75
2355	Rent:Buy experiment	382.3055326	1.705268836	1.217119494	2.30E-05	Rent Only ; 75% contract renewal; Constant contracted land area (25%); 10 y	75% contract renewal	SSP1 - 2.6	-1.73E-05	2.30E-05	10	Rent Only	0.75
2356	Rent:Buy experiment	382.2415666	1.704373217	1.216947338	2.72E-05	Rent Only ; 75% contract renewal; Constant contracted land area (25%); 10 y	75% contract renewal	SSP1 - 2.6	-1.73E-05	2.72E-05	10	Rent Only	0.75
2357	Rent:Buy experiment	382.1777783	1.703479936	1.216774085	2.59E-05	Rent Only ; 75% contract renewal; Constant contracted land area (25%); 10 y	75% contract renewal	SSP1 - 2.6	-1.72E-05	2.59E-05	10	Rent Only	0.75
2358	Rent:Buy experiment	382.1141676	1.702588994	1.216599747	2.46E-05	Rent Only ; 75% contract renewal; Constant contracted land area (25%); 10 y	75% contract renewal	SSP1 - 2.6	-1.71E-05	2.46E-05	10	Rent Only	0.75
2359	Rent:Buy experiment	382.0507342	1.701700388	1.216424334	2.34E-05	Rent Only ; 75% contract renewal; Constant contracted land area (25%); 10 y	75% contract renewal	SSP1 - 2.6	-1.70E-05	2.34E-05	10	Rent Only	0.75
2360	Rent:Buy experiment	381.9874781	1.700814119	1.216247857	2.23E-05	Rent Only ; 75% contract renewal; Constant contracted land area (25%); 10 y	75% contract renewal	SSP1 - 2.6	-1.70E-05	2.23E-05	10	Rent Only	0.75
2361	Rent:Buy experiment	381.924399	1.699930183	1.216070326	2.12E-05	Rent Only ; 75% contract renewal; Constant contracted land area (25%); 10 y	75% contract renewal	SSP1 - 2.6	-1.69E-05	2.12E-05	10	Rent Only	0.75
2362	Rent:Buy experiment	381.8614967	1.699048579	1.215891754	2.01E-05	Rent Only ; 75% contract renewal; Constant contracted land area (25%); 10 y	75% contract renewal	SSP1 - 2.6	-1.68E-05	2.01E-05	10	Rent Only	0.75
2363	Rent:Buy experiment	381.7987709	1.698169305	1.215712149	1.92E-05	Rent Only ; 75% contract renewal; Constant contracted land area (25%); 10 y	75% contract renewal	SSP1 - 2.6	-1.68E-05	1.92E-05	10	Rent Only	0.75
2364	Rent:Buy experiment	381.7362215	1.697292359	1.215531523	1.82E-05	Rent Only ; 75% contract renewal; Constant contracted land area (25%); 10 y	75% contract renewal	SSP1 - 2.6	-1.67E-05	1.82E-05	10	Rent Only	0.75
2365	Rent:Buy experiment	381.6738481	1.696417739	1.215349887	1.73E-05	Rent Only ; 75% contract renewal; Constant contracted land area (25%); 10 y	75% contract renewal	SSP1 - 2.6	-1.66E-05	1.73E-05	10	Rent Only	0.75
2366	Rent:Buy experiment	381.6116524	1.695545467	1.215167254	2.04E-05	Rent Only ; 75% contract renewal; Constant contracted land area (25%); 10 y	75% contract renewal	SSP1 - 2.6	-1.65E-05	2.04E-05	10	Rent Only	0.75
2367	Rent:Buy experiment	381.549632	1.694675511	1.214983632	1.94E-05	Rent Only ; 75% contract renewal; Constant contracted land area (25%); 10 y	75% contract renewal	SSP1 - 2.6	-1.65E-05	1.94E-05	10	Rent Only	0.75
2368	Rent:Buy experiment	381.4877866	1.69380787	1.214799033	1.85E-05	Rent Only ; 75% contract renewal; Constant contracted land area (25%); 10 y	75% contract renewal	SSP1 - 2.6	-1.64E-05	1.85E-05	10	Rent Only	0.75
2369	Rent:Buy experiment	381.4261159	1.692942541	1.214613465	1.76E-05	Rent Only ; 75% contract renewal; Constant contracted land area (25%); 10 y	75% contract renewal	SSP1 - 2.6	-1.63E-05	1.76E-05	10	Rent Only	0.75
2370	Rent:Buy experiment	381.3646198	1.692079521	1.214426938	1.67E-05	Rent Only ; 75% contract renewal; Constant contracted land area (25%); 10 y	75% contract renewal	SSP1 - 2.6	-1.62E-05	1.67E-05	10	Rent Only	0.75
2371	Rent:Buy experiment	381.3032978	1.691218806	1.214239462	1.59E-05	Rent Only ; 75% contract renewal; Constant contracted land area (25%); 10 y	75% contract renewal	SSP1 - 2.6	-1.62E-05	1.59E-05	10	Rent Only	0.75
2372	Rent:Buy experiment	381.2421497	1.690360394	1.214051048	1.51E-05	Rent Only ; 75% contract renewal; Constant contracted land area (25%); 10 y	75% contract renewal	SSP1 - 2.6	-1.61E-05	1.51E-05	10	Rent Only	0.75
2373	Rent:Buy experiment	381.1811751	1.689504282	1.213861704	1.44E-05	Rent Only ; 75% contract renewal; Constant contracted land area (25%); 10 y	75% contract renewal	SSP1 - 2.6	-1.60E-05	1.44E-05	10	Rent Only	0.75
2374	Rent:Buy experiment	381.1203738	1.688650465	1.21367144	1.37E-05	Rent Only ; 75% contract renewal; Constant contracted land area (25%); 10 y	75% contract renewal	SSP1 - 2.6	-1.60E-05	1.37E-05	10	Rent Only	0.75
2375	Rent:Buy experiment	381.0597454	1.687798941	1.213480266	1.30E-05	Rent Only ; 75% contract renewal; Constant contracted land area (25%); 10 y	75% contract renewal	SSP1 - 2.6	-1.59E-05	1.30E-05	10	Rent Only	0.75
2376	Rent:Buy experiment	380.9992909	1.686949724	1.213288193	1.54E-05	Rent Only ; 75% contract renewal; Constant contracted land area (25%); 10 y	75% contract renewal	SSP1 - 2.6	-1.58E-05	1.54E-05	10	Rent Only	0.75
2377	Rent:Buy experiment	380.9390084	1.68610279	1.21309523	1.46E-05	Rent Only ; 75% contract renewal; Constant contracted land area (25%); 10 y	75% contract renewal	SSP1 - 2.6	-1.57E-05	1.46E-05	10	Rent Only	0.75
2378	Rent:Buy experiment	380.8788977	1.685258135	1.212901386	1.39E-05	Rent Only ; 75% contract renewal; Constant contracted land area (25%); 10 y	75% contract renewal	SSP1 - 2.6	-1.57E-05	1.39E-05	10	Rent Only	0.75
2379	Rent:Buy experiment	380.8189583	1.684415755	1.212706669	1.32E-05	Rent Only ; 75% contract renewal; Constant contracted land area (25%); 10 y	75% contract renewal	SSP1 - 2.6	-1.56E-05	1.32E-05	10	Rent Only	0.75
2380	Rent:Buy experiment	380.7591899	1.683575646	1.212511089	1.26E-05	Rent Only ; 75% contract renewal; Constant contracted land area (25%); 10 y	75% contract renewal	SSP1 - 2.6	-1.55E-05	1.26E-05	10	Rent Only	0.75
2381	Rent:Buy experiment	380.6995921	1.682737804	1.212314655	1.20E-05	Rent Only ; 75% contract renewal; Constant contracted land area (25%); 10 y	75% contract renewal	SSP1 - 2.6	-1.54E-05	1.20E-05	10	Rent Only	0.75
2382	Rent:Buy experiment	380.6401646	1.681902226	1.212117375	1.14E-05	Rent Only ; 75% contract renewal; Constant contracted land area (25%); 10 y	75% contract renewal	SSP1 - 2.6	-1.54E-05	1.14E-05	10	Rent Only	0.75
2383	Rent:Buy experiment	380.5809071	1.681068906	1.211919258	1.08E-05	Rent Only ; 75% contract renewal; Constant contracted land area (25%); 10 y	75% contract renewal	SSP1 - 2.6	-1.53E-05	1.08E-05	10	Rent Only	0.75
2384	Rent:Buy experiment	380.521819	1.680237842	1.211720313	1.03E-05	Rent Only ; 75% contract renewal; Constant contracted land area (25%); 10 y	75% contract renewal	SSP1 - 2.6	-1.52E-05	1.03E-05	10	Rent Only	0.75
2385	Rent:Buy experiment	380.4629001	1.679409027	1.211520549	9.79E-06	Rent Only ; 75% contract renewal; Constant contracted land area (25%); 10 y	75% contract renewal	SSP1 - 2.6	-1.52E-05	9.79E-06	10	Rent Only	0.75
2386	Rent:Buy experiment	380.404151	1.678582473	1.211319975	1.15E-05	Rent Only ; 75% contract renewal; Constant contracted land area (25%); 10 y	75% contract renewal	SSP1 - 2.6	-1.51E-05	1.15E-05	10	Rent Only	0.75
2387	Rent:Buy experiment	380.3455701	1.677758159	1.211118601	1.10E-05	Rent Only ; 75% contract renewal; Constant contracted land area (25%); 10 y	75% contract renewal	SSP1 - 2.6	-1.50E-05	1.10E-05	10	Rent Only	0.75
2388	Rent:Buy experiment	380.287157	1.67693608	1.210916433	1.04E-05	Rent Only ; 75% contract renewal; Constant contracted land area (25%); 10 y	75% contract renewal	SSP1 - 2.6	-1.50E-05	1.04E-05	10	Rent Only	0.75
2389	Rent:Buy experiment	380.2289114	1.676116232	1.21071348	9.93E-06	Rent Only ; 75% contract renewal; Constant contracted land area (25%); 10 y	75% contract renewal	SSP1 - 2.6	-1.49E-05	9.93E-06	10	Rent Only	0.75
2390	Rent:Buy experiment	380.1708328	1.675298611	1.210509751	9.44E-06	Rent Only ; 75% contract renewal; Constant contracted land area (25%); 10 y	75% contract renewal	SSP1 - 2.6	-1.48E-05	9.44E-06	10	Rent Only	0.75
2391	Rent:Buy experiment	380.1129209	1.674483211	1.210305253	8.98E-06	Rent Only ; 75% contract renewal; Constant contracted land area (25%); 10 y	75% contract renewal	SSP1 - 2.6	-1.47E-05	8.98E-06	10	Rent Only	0.75
2392	Rent:Buy experiment	380.0551752	1.673670028	1.210099994	8.54E-06	Rent Only ; 75% contract renewal; Constant contracted land area (25%); 10 y	75% contract renewal	SSP1 - 2.6	-1.47E-05	8.54E-06	10	Rent Only	0.75
2393	Rent:Buy experiment	379.9975954	1.672859058	1.209893984	8.12E-06	Rent Only ; 75% contract renewal; Constant contracted land area (25%); 10 y	75% contract renewal	SSP1 - 2.6	-1.46E-05	8.12E-06	10	Rent Only	0.75
2394	Rent:Buy experiment	379.940181	1.672050295	1.209687229	7.73E-06	Rent Only ; 75% contract renewal; Constant contracted land area (25%); 10 y	75% contract renewal	SSP1 - 2.6	-1.45E-05	7.73E-06	10	Rent Only	0.75
2395	Rent:Buy experiment	379.8829316	1.671243735	1.209479737	7.35E-06	Rent Only ; 75% contract renewal; Constant contracted land area (25%); 10 y	75% contract renewal	SSP1 - 2.6	-1.45E-05	7.35E-06	10	Rent Only	0.75
2396	Rent:Buy experiment	379.8258476	1.670439383	1.209271519	8.66E-06	Rent Only ; 75% contract renewal; Constant contracted land area (25%); 10 y	75% contract renewal	SSP1 - 2.6	-1.44E-05	8.66E-06	10	Rent Only	0.75
2397	Rent:Buy experiment	379.7689277	1.669637223	1.20906258	8.24E-06	Rent Only ; 75% contract renewal; Constant contracted land area (25%); 10 y	75% contract renewal	SSP1 - 2.6	-1.43E-05	8.24E-06	10	Rent Only	0.75
2398	Rent:Buy experiment	379.7121714	1.66883725	1.20885293	7.84E-06	Rent Only ; 75% contract renewal; Constant contracted land area (25%); 10 y	75% contract renewal	SSP1 - 2.6	-1.42E-05	7.84E-06	10	Rent Only	0.75
2399	Rent:Buy experiment	379.6555783	1.668039459	1.208642574	7.45E-06	Rent Only ; 75% contract renewal; Constant contracted land area (25%); 10 y	75% contract renewal	SSP1 - 2.6	-1.42E-05	7.45E-06	10	Rent Only	0.75
2400	Rent:Buy experiment	379.5991481	1.667243844	1.208431522	7.09E-06	Rent Only ; 75% contract renewal; Constant contracted land area (25%); 10 y	75% contract renewal	SSP1 - 2.6	-1.41E-05	7.09E-06	10	Rent Only	0.75
2401	Rent:Buy experiment	379.5428803	1.666450401	1.20821978	6.74E-06	Rent Only ; 75% contract renewal; Constant contracted land area (25%); 10 y	75% contract renewal	SSP1 - 2.6	-1.40E-05	6.74E-06	10	Rent Only	0.75
2402	Rent:Buy experiment	379.4867744	1.665659125	1.208007355	6.41E-06	Rent Only ; 75% contract renewal; Constant contracted land area (25%); 10 y	75% contract renewal	SSP1 - 2.6	-1.40E-05	6.41E-06	10	Rent Only	0.75
2403	Rent:Buy experiment	379.4308301	1.664870011	1.207794256	6.10E-06	Rent Only ; 75% contract renewal; Constant contracted land area (25%); 10 y	75% contract renewal	SSP1 - 2.6	-1.39E-05	6.10E-06	10	Rent Only	0.75
2404	Rent:Buy experiment	379.3750468	1.664083053	1.20758049	5.80E-06	Rent Only ; 75% contract renewal; Constant contracted land area (25%); 10 y	75% contract renewal	SSP1 - 2.6	-1.38E-05	5.80E-06	10	Rent Only	0.75
2405	Rent:Buy experiment	379.3194243	1.663298247	1.207366064	5.52E-06	Rent Only ; 75% contract renewal; Constant contracted land area (25%); 10 y	75% contract renewal	SSP1 - 2.6	-1.38E-05	5.52E-06	10	Rent Only	0.75
2406	Rent:Buy experiment	379.2639625	1.662515595	1.207150986	6.50E-06	Rent Only ; 75% contract renewal; Constant contracted land area (25%); 10 y	75% contract renewal	SSP1 - 2.6	-1.37E-05	6.50E-06	10	Rent Only	0.75
2407	Rent:Buy experiment	379.2086605	1.661735083	1.206935263	6.18E-06	Rent Only ; 75% contract renewal; Constant contracted land area (25%); 10 y	75% contract renewal	SSP1 - 2.6	-1.36E-05	6.18E-06	10	Rent Only	0.75
[truncated: 17,409 more rows]
