# Supplementary material for: The Value of Reversible Carbon Storage in a Zero-Emissions World
Source: Environ Sci Technol. 2026 Jun 7;60(24):17281–90. doi: 10.1021/acs.est.6c00333 (PMC13296497; doi:10.1021/acs.est.6c00333)
Supplement: Supplementary file 1 [file es6c00333_si_001.zip › NPV cost cooling_all.csv]

yoi	discountrate	clength	DACdiffusion	rr	SSP	cpp	dacscenario	tempanomaly	npv
2050	0	10	Rent Only	0	SSP1 - 2.6	Low C Value	NA	141.3544624	33.58540583
2075	0	10	Rent Only	0	SSP1 - 2.6	Low C Value	NA	109.3925123	55.6082497
2100	0	10	Rent Only	0	SSP1 - 2.6	Low C Value	NA	21.74208997	55.6082497
2200	0	10	Rent Only	0	SSP1 - 2.6	Low C Value	NA	6.184083995	55.6082497
2300	0	10	Rent Only	0	SSP1 - 2.6	Low C Value	NA	5.41179679	55.6082497
2400	0	10	Rent Only	0	SSP1 - 2.6	Low C Value	NA	3.576664194	55.6082497
2500	0	10	Rent Only	0	SSP1 - 2.6	Low C Value	NA	2.311823549	55.6082497
2050	0.025	10	Rent Only	0	SSP1 - 2.6	Low C Value	NA	141.3544624	24.74827907
2075	0.025	10	Rent Only	0	SSP1 - 2.6	Low C Value	NA	109.3925123	34.62846432
2100	0.025	10	Rent Only	0	SSP1 - 2.6	Low C Value	NA	21.74208997	34.62846432
2200	0.025	10	Rent Only	0	SSP1 - 2.6	Low C Value	NA	6.184083995	34.62846432
2300	0.025	10	Rent Only	0	SSP1 - 2.6	Low C Value	NA	5.41179679	34.62846432
2400	0.025	10	Rent Only	0	SSP1 - 2.6	Low C Value	NA	3.576664194	34.62846432
2500	0.025	10	Rent Only	0	SSP1 - 2.6	Low C Value	NA	2.311823549	34.62846432
2050	0.05	10	Rent Only	0	SSP1 - 2.6	Low C Value	NA	141.3544624	18.98223657
2075	0.05	10	Rent Only	0	SSP1 - 2.6	Low C Value	NA	109.3925123	23.54451537
2100	0.05	10	Rent Only	0	SSP1 - 2.6	Low C Value	NA	21.74208997	23.54451537
2200	0.05	10	Rent Only	0	SSP1 - 2.6	Low C Value	NA	6.184083995	23.54451537
2300	0.05	10	Rent Only	0	SSP1 - 2.6	Low C Value	NA	5.41179679	23.54451537
2400	0.05	10	Rent Only	0	SSP1 - 2.6	Low C Value	NA	3.576664194	23.54451537
2500	0.05	10	Rent Only	0	SSP1 - 2.6	Low C Value	NA	2.311823549	23.54451537
2050	0	10	Rent Only	0	SSP1 - 2.6	Medium C Value	NA	141.3544624	83.96351457
2075	0	10	Rent Only	0	SSP1 - 2.6	Medium C Value	NA	109.3925123	139.0206242
2100	0	10	Rent Only	0	SSP1 - 2.6	Medium C Value	NA	21.74208997	139.0206242
2200	0	10	Rent Only	0	SSP1 - 2.6	Medium C Value	NA	6.184083995	139.0206242
2300	0	10	Rent Only	0	SSP1 - 2.6	Medium C Value	NA	5.41179679	139.0206242
2400	0	10	Rent Only	0	SSP1 - 2.6	Medium C Value	NA	3.576664194	139.0206242
2500	0	10	Rent Only	0	SSP1 - 2.6	Medium C Value	NA	2.311823549	139.0206242
2050	0.025	10	Rent Only	0	SSP1 - 2.6	Medium C Value	NA	141.3544624	61.87069767
2075	0.025	10	Rent Only	0	SSP1 - 2.6	Medium C Value	NA	109.3925123	86.57116079
2100	0.025	10	Rent Only	0	SSP1 - 2.6	Medium C Value	NA	21.74208997	86.57116079
2200	0.025	10	Rent Only	0	SSP1 - 2.6	Medium C Value	NA	6.184083995	86.57116079
2300	0.025	10	Rent Only	0	SSP1 - 2.6	Medium C Value	NA	5.41179679	86.57116079
2400	0.025	10	Rent Only	0	SSP1 - 2.6	Medium C Value	NA	3.576664194	86.57116079
2500	0.025	10	Rent Only	0	SSP1 - 2.6	Medium C Value	NA	2.311823549	86.57116079
2050	0.05	10	Rent Only	0	SSP1 - 2.6	Medium C Value	NA	141.3544624	47.45559143
2075	0.05	10	Rent Only	0	SSP1 - 2.6	Medium C Value	NA	109.3925123	58.86128841
2100	0.05	10	Rent Only	0	SSP1 - 2.6	Medium C Value	NA	21.74208997	58.86128841
2200	0.05	10	Rent Only	0	SSP1 - 2.6	Medium C Value	NA	6.184083995	58.86128841
2300	0.05	10	Rent Only	0	SSP1 - 2.6	Medium C Value	NA	5.41179679	58.86128841
2400	0.05	10	Rent Only	0	SSP1 - 2.6	Medium C Value	NA	3.576664194	58.86128841
2500	0.05	10	Rent Only	0	SSP1 - 2.6	Medium C Value	NA	2.311823549	58.86128841
2050	0	10	Rent Only	0	SSP1 - 2.6	High C Value	NA	141.3544624	134.3416233
2075	0	10	Rent Only	0	SSP1 - 2.6	High C Value	NA	109.3925123	222.4329988
2100	0	10	Rent Only	0	SSP1 - 2.6	High C Value	NA	21.74208997	222.4329988
2200	0	10	Rent Only	0	SSP1 - 2.6	High C Value	NA	6.184083995	222.4329988
2300	0	10	Rent Only	0	SSP1 - 2.6	High C Value	NA	5.41179679	222.4329988
2400	0	10	Rent Only	0	SSP1 - 2.6	High C Value	NA	3.576664194	222.4329988
2500	0	10	Rent Only	0	SSP1 - 2.6	High C Value	NA	2.311823549	222.4329988
2050	0.025	10	Rent Only	0	SSP1 - 2.6	High C Value	NA	141.3544624	98.99311628
2075	0.025	10	Rent Only	0	SSP1 - 2.6	High C Value	NA	109.3925123	138.5138573
2100	0.025	10	Rent Only	0	SSP1 - 2.6	High C Value	NA	21.74208997	138.5138573
2200	0.025	10	Rent Only	0	SSP1 - 2.6	High C Value	NA	6.184083995	138.5138573
2300	0.025	10	Rent Only	0	SSP1 - 2.6	High C Value	NA	5.41179679	138.5138573
2400	0.025	10	Rent Only	0	SSP1 - 2.6	High C Value	NA	3.576664194	138.5138573
2500	0.025	10	Rent Only	0	SSP1 - 2.6	High C Value	NA	2.311823549	138.5138573
2050	0.05	10	Rent Only	0	SSP1 - 2.6	High C Value	NA	141.3544624	75.92894629
2075	0.05	10	Rent Only	0	SSP1 - 2.6	High C Value	NA	109.3925123	94.17806146
2100	0.05	10	Rent Only	0	SSP1 - 2.6	High C Value	NA	21.74208997	94.17806146
2200	0.05	10	Rent Only	0	SSP1 - 2.6	High C Value	NA	6.184083995	94.17806146
2300	0.05	10	Rent Only	0	SSP1 - 2.6	High C Value	NA	5.41179679	94.17806146
2400	0.05	10	Rent Only	0	SSP1 - 2.6	High C Value	NA	3.576664194	94.17806146
2500	0.05	10	Rent Only	0	SSP1 - 2.6	High C Value	NA	2.311823549	94.17806146
2050	0	10	Rent Only	0	SSP2 - 4.5	Low C Value	NA	134.8540869	33.58540583
2075	0	10	Rent Only	0	SSP2 - 4.5	Low C Value	NA	101.4259806	55.6082497
2100	0	10	Rent Only	0	SSP2 - 4.5	Low C Value	NA	24.73067742	55.6082497
2200	0	10	Rent Only	0	SSP2 - 4.5	Low C Value	NA	5.127098587	55.6082497
2300	0	10	Rent Only	0	SSP2 - 4.5	Low C Value	NA	4.38347358	55.6082497
2400	0	10	Rent Only	0	SSP2 - 4.5	Low C Value	NA	3.358241007	55.6082497
2500	0	10	Rent Only	0	SSP2 - 4.5	Low C Value	NA	2.554069436	55.6082497
2050	0.025	10	Rent Only	0	SSP2 - 4.5	Low C Value	NA	134.8540869	24.74827907
2075	0.025	10	Rent Only	0	SSP2 - 4.5	Low C Value	NA	101.4259806	34.62846432
2100	0.025	10	Rent Only	0	SSP2 - 4.5	Low C Value	NA	24.73067742	34.62846432
2200	0.025	10	Rent Only	0	SSP2 - 4.5	Low C Value	NA	5.127098587	34.62846432
2300	0.025	10	Rent Only	0	SSP2 - 4.5	Low C Value	NA	4.38347358	34.62846432
2400	0.025	10	Rent Only	0	SSP2 - 4.5	Low C Value	NA	3.358241007	34.62846432
2500	0.025	10	Rent Only	0	SSP2 - 4.5	Low C Value	NA	2.554069436	34.62846432
2050	0.05	10	Rent Only	0	SSP2 - 4.5	Low C Value	NA	134.8540869	18.98223657
2075	0.05	10	Rent Only	0	SSP2 - 4.5	Low C Value	NA	101.4259806	23.54451537
2100	0.05	10	Rent Only	0	SSP2 - 4.5	Low C Value	NA	24.73067742	23.54451537
2200	0.05	10	Rent Only	0	SSP2 - 4.5	Low C Value	NA	5.127098587	23.54451537
2300	0.05	10	Rent Only	0	SSP2 - 4.5	Low C Value	NA	4.38347358	23.54451537
2400	0.05	10	Rent Only	0	SSP2 - 4.5	Low C Value	NA	3.358241007	23.54451537
2500	0.05	10	Rent Only	0	SSP2 - 4.5	Low C Value	NA	2.554069436	23.54451537
2050	0	10	Rent Only	0	SSP2 - 4.5	Medium C Value	NA	134.8540869	83.96351457
2075	0	10	Rent Only	0	SSP2 - 4.5	Medium C Value	NA	101.4259806	139.0206242
2100	0	10	Rent Only	0	SSP2 - 4.5	Medium C Value	NA	24.73067742	139.0206242
2200	0	10	Rent Only	0	SSP2 - 4.5	Medium C Value	NA	5.127098587	139.0206242
2300	0	10	Rent Only	0	SSP2 - 4.5	Medium C Value	NA	4.38347358	139.0206242
2400	0	10	Rent Only	0	SSP2 - 4.5	Medium C Value	NA	3.358241007	139.0206242
2500	0	10	Rent Only	0	SSP2 - 4.5	Medium C Value	NA	2.554069436	139.0206242
2050	0.025	10	Rent Only	0	SSP2 - 4.5	Medium C Value	NA	134.8540869	61.87069767
2075	0.025	10	Rent Only	0	SSP2 - 4.5	Medium C Value	NA	101.4259806	86.57116079
2100	0.025	10	Rent Only	0	SSP2 - 4.5	Medium C Value	NA	24.73067742	86.57116079
2200	0.025	10	Rent Only	0	SSP2 - 4.5	Medium C Value	NA	5.127098587	86.57116079
2300	0.025	10	Rent Only	0	SSP2 - 4.5	Medium C Value	NA	4.38347358	86.57116079
2400	0.025	10	Rent Only	0	SSP2 - 4.5	Medium C Value	NA	3.358241007	86.57116079
2500	0.025	10	Rent Only	0	SSP2 - 4.5	Medium C Value	NA	2.554069436	86.57116079
2050	0.05	10	Rent Only	0	SSP2 - 4.5	Medium C Value	NA	134.8540869	47.45559143
2075	0.05	10	Rent Only	0	SSP2 - 4.5	Medium C Value	NA	101.4259806	58.86128841
2100	0.05	10	Rent Only	0	SSP2 - 4.5	Medium C Value	NA	24.73067742	58.86128841
2200	0.05	10	Rent Only	0	SSP2 - 4.5	Medium C Value	NA	5.127098587	58.86128841
2300	0.05	10	Rent Only	0	SSP2 - 4.5	Medium C Value	NA	4.38347358	58.86128841
2400	0.05	10	Rent Only	0	SSP2 - 4.5	Medium C Value	NA	3.358241007	58.86128841
2500	0.05	10	Rent Only	0	SSP2 - 4.5	Medium C Value	NA	2.554069436	58.86128841
2050	0	10	Rent Only	0	SSP2 - 4.5	High C Value	NA	134.8540869	134.3416233
2075	0	10	Rent Only	0	SSP2 - 4.5	High C Value	NA	101.4259806	222.4329988
2100	0	10	Rent Only	0	SSP2 - 4.5	High C Value	NA	24.73067742	222.4329988
2200	0	10	Rent Only	0	SSP2 - 4.5	High C Value	NA	5.127098587	222.4329988
2300	0	10	Rent Only	0	SSP2 - 4.5	High C Value	NA	4.38347358	222.4329988
2400	0	10	Rent Only	0	SSP2 - 4.5	High C Value	NA	3.358241007	222.4329988
2500	0	10	Rent Only	0	SSP2 - 4.5	High C Value	NA	2.554069436	222.4329988
2050	0.025	10	Rent Only	0	SSP2 - 4.5	High C Value	NA	134.8540869	98.99311628
2075	0.025	10	Rent Only	0	SSP2 - 4.5	High C Value	NA	101.4259806	138.5138573
2100	0.025	10	Rent Only	0	SSP2 - 4.5	High C Value	NA	24.73067742	138.5138573
2200	0.025	10	Rent Only	0	SSP2 - 4.5	High C Value	NA	5.127098587	138.5138573
2300	0.025	10	Rent Only	0	SSP2 - 4.5	High C Value	NA	4.38347358	138.5138573
2400	0.025	10	Rent Only	0	SSP2 - 4.5	High C Value	NA	3.358241007	138.5138573
2500	0.025	10	Rent Only	0	SSP2 - 4.5	High C Value	NA	2.554069436	138.5138573
2050	0.05	10	Rent Only	0	SSP2 - 4.5	High C Value	NA	134.8540869	75.92894629
2075	0.05	10	Rent Only	0	SSP2 - 4.5	High C Value	NA	101.4259806	94.17806146
2100	0.05	10	Rent Only	0	SSP2 - 4.5	High C Value	NA	24.73067742	94.17806146
2200	0.05	10	Rent Only	0	SSP2 - 4.5	High C Value	NA	5.127098587	94.17806146
2300	0.05	10	Rent Only	0	SSP2 - 4.5	High C Value	NA	4.38347358	94.17806146
2400	0.05	10	Rent Only	0	SSP2 - 4.5	High C Value	NA	3.358241007	94.17806146
2500	0.05	10	Rent Only	0	SSP2 - 4.5	High C Value	NA	2.554069436	94.17806146
2050	0	10	Rent Only	0.25	SSP1 - 2.6	Low C Value	NA	141.3544624	33.58540583
2075	0	10	Rent Only	0.25	SSP1 - 2.6	Low C Value	NA	180.3675786	73.79456191
2100	0	10	Rent Only	0.25	SSP1 - 2.6	Low C Value	NA	59.52542519	79.79064433
2200	0	10	Rent Only	0.25	SSP1 - 2.6	Low C Value	NA	7.626108825	80.08673939
2300	0	10	Rent Only	0.25	SSP1 - 2.6	Low C Value	NA	7.275885373	80.08674002
2400	0	10	Rent Only	0.25	SSP1 - 2.6	Low C Value	NA	4.81272896	80.08674002
2500	0	10	Rent Only	0.25	SSP1 - 2.6	Low C Value	NA	3.090942378	80.08674002
2050	0.025	10	Rent Only	0.25	SSP1 - 2.6	Low C Value	NA	141.3544624	24.74827907
2075	0.025	10	Rent Only	0.25	SSP1 - 2.6	Low C Value	NA	180.3675786	40.67239041
2100	0.025	10	Rent Only	0.25	SSP1 - 2.6	Low C Value	NA	59.52542519	42.12242143
2200	0.025	10	Rent Only	0.25	SSP1 - 2.6	Low C Value	NA	7.626108825	42.16142071
2300	0.025	10	Rent Only	0.25	SSP1 - 2.6	Low C Value	NA	7.275885373	42.16142072
2400	0.025	10	Rent Only	0.25	SSP1 - 2.6	Low C Value	NA	4.81272896	42.16142072
2500	0.025	10	Rent Only	0.25	SSP1 - 2.6	Low C Value	NA	3.090942378	42.16142072
2050	0.05	10	Rent Only	0.25	SSP1 - 2.6	Low C Value	NA	141.3544624	18.98223657
2075	0.05	10	Rent Only	0.25	SSP1 - 2.6	Low C Value	NA	180.3675786	25.61778693
2100	0.05	10	Rent Only	0.25	SSP1 - 2.6	Low C Value	NA	59.52542519	25.98639623
2200	0.05	10	Rent Only	0.25	SSP1 - 2.6	Low C Value	NA	7.626108825	25.99192541
2300	0.05	10	Rent Only	0.25	SSP1 - 2.6	Low C Value	NA	7.275885373	25.99192541
2400	0.05	10	Rent Only	0.25	SSP1 - 2.6	Low C Value	NA	4.81272896	25.99192541
2500	0.05	10	Rent Only	0.25	SSP1 - 2.6	Low C Value	NA	3.090942378	25.99192541
2050	0	10	Rent Only	0.25	SSP1 - 2.6	Medium C Value	NA	141.3544624	83.96351457
2075	0	10	Rent Only	0.25	SSP1 - 2.6	Medium C Value	NA	180.3675786	184.4864048
2100	0	10	Rent Only	0.25	SSP1 - 2.6	Medium C Value	NA	59.52542519	199.4766108
2200	0	10	Rent Only	0.25	SSP1 - 2.6	Medium C Value	NA	7.626108825	200.2168363
2300	0	10	Rent Only	0.25	SSP1 - 2.6	Medium C Value	NA	7.275885373	200.2168376
2400	0	10	Rent Only	0.25	SSP1 - 2.6	Medium C Value	NA	4.81272896	200.2168376
2500	0	10	Rent Only	0.25	SSP1 - 2.6	Medium C Value	NA	3.090942378	200.2168376
2050	0.025	10	Rent Only	0.25	SSP1 - 2.6	Medium C Value	NA	141.3544624	61.87069767
2075	0.025	10	Rent Only	0.25	SSP1 - 2.6	Medium C Value	NA	180.3675786	101.680976
2100	0.025	10	Rent Only	0.25	SSP1 - 2.6	Medium C Value	NA	59.52542519	105.3060536
2200	0.025	10	Rent Only	0.25	SSP1 - 2.6	Medium C Value	NA	7.626108825	105.4035515
2300	0.025	10	Rent Only	0.25	SSP1 - 2.6	Medium C Value	NA	7.275885373	105.4035515
2400	0.025	10	Rent Only	0.25	SSP1 - 2.6	Medium C Value	NA	4.81272896	105.4035515
2500	0.025	10	Rent Only	0.25	SSP1 - 2.6	Medium C Value	NA	3.090942378	105.4035515
2050	0.05	10	Rent Only	0.25	SSP1 - 2.6	Medium C Value	NA	141.3544624	47.45559143
2075	0.05	10	Rent Only	0.25	SSP1 - 2.6	Medium C Value	NA	180.3675786	64.04446732
2100	0.05	10	Rent Only	0.25	SSP1 - 2.6	Medium C Value	NA	59.52542519	64.96599058
2200	0.05	10	Rent Only	0.25	SSP1 - 2.6	Medium C Value	NA	7.626108825	64.97981353
2300	0.05	10	Rent Only	0.25	SSP1 - 2.6	Medium C Value	NA	7.275885373	64.97981353
2400	0.05	10	Rent Only	0.25	SSP1 - 2.6	Medium C Value	NA	4.81272896	64.97981353
2500	0.05	10	Rent Only	0.25	SSP1 - 2.6	Medium C Value	NA	3.090942378	64.97981353
2050	0	10	Rent Only	0.25	SSP1 - 2.6	High C Value	NA	141.3544624	134.3416233
2075	0	10	Rent Only	0.25	SSP1 - 2.6	High C Value	NA	180.3675786	295.1782476
2100	0	10	Rent Only	0.25	SSP1 - 2.6	High C Value	NA	59.52542519	319.1625773
2200	0	10	Rent Only	0.25	SSP1 - 2.6	High C Value	NA	7.626108825	320.3469576
2300	0	10	Rent Only	0.25	SSP1 - 2.6	High C Value	NA	7.275885373	320.3469601
2400	0	10	Rent Only	0.25	SSP1 - 2.6	High C Value	NA	4.81272896	320.3469601
2500	0	10	Rent Only	0.25	SSP1 - 2.6	High C Value	NA	3.090942378	320.3469601
2050	0.025	10	Rent Only	0.25	SSP1 - 2.6	High C Value	NA	141.3544624	98.99311628
2075	0.025	10	Rent Only	0.25	SSP1 - 2.6	High C Value	NA	180.3675786	162.6895616
2100	0.025	10	Rent Only	0.25	SSP1 - 2.6	High C Value	NA	59.52542519	168.4896857
2200	0.025	10	Rent Only	0.25	SSP1 - 2.6	High C Value	NA	7.626108825	168.6456828
2300	0.025	10	Rent Only	0.25	SSP1 - 2.6	High C Value	NA	7.275885373	168.6456829
2400	0.025	10	Rent Only	0.25	SSP1 - 2.6	High C Value	NA	4.81272896	168.6456829
2500	0.025	10	Rent Only	0.25	SSP1 - 2.6	High C Value	NA	3.090942378	168.6456829
2050	0.05	10	Rent Only	0.25	SSP1 - 2.6	High C Value	NA	141.3544624	75.92894629
2075	0.05	10	Rent Only	0.25	SSP1 - 2.6	High C Value	NA	180.3675786	102.4711477
2100	0.05	10	Rent Only	0.25	SSP1 - 2.6	High C Value	NA	59.52542519	103.9455849
2200	0.05	10	Rent Only	0.25	SSP1 - 2.6	High C Value	NA	7.626108825	103.9677017
2300	0.05	10	Rent Only	0.25	SSP1 - 2.6	High C Value	NA	7.275885373	103.9677017
2400	0.05	10	Rent Only	0.25	SSP1 - 2.6	High C Value	NA	4.81272896	103.9677017
2500	0.05	10	Rent Only	0.25	SSP1 - 2.6	High C Value	NA	3.090942378	103.9677017
2050	0	10	Rent Only	0.25	SSP2 - 4.5	Low C Value	NA	134.8540869	33.58540583
2075	0	10	Rent Only	0.25	SSP2 - 4.5	Low C Value	NA	162.5282174	73.79456191
2100	0	10	Rent Only	0.25	SSP2 - 4.5	Low C Value	NA	58.57013831	79.79064433
2200	0	10	Rent Only	0.25	SSP2 - 4.5	Low C Value	NA	6.698397945	80.08673939
2300	0	10	Rent Only	0.25	SSP2 - 4.5	Low C Value	NA	5.830288268	80.08674002
2400	0	10	Rent Only	0.25	SSP2 - 4.5	Low C Value	NA	4.540977828	80.08674002
2500	0	10	Rent Only	0.25	SSP2 - 4.5	Low C Value	NA	3.501152989	80.08674002
2050	0.025	10	Rent Only	0.25	SSP2 - 4.5	Low C Value	NA	134.8540869	24.74827907
2075	0.025	10	Rent Only	0.25	SSP2 - 4.5	Low C Value	NA	162.5282174	40.67239041
2100	0.025	10	Rent Only	0.25	SSP2 - 4.5	Low C Value	NA	58.57013831	42.12242143
2200	0.025	10	Rent Only	0.25	SSP2 - 4.5	Low C Value	NA	6.698397945	42.16142071
2300	0.025	10	Rent Only	0.25	SSP2 - 4.5	Low C Value	NA	5.830288268	42.16142072
2400	0.025	10	Rent Only	0.25	SSP2 - 4.5	Low C Value	NA	4.540977828	42.16142072
2500	0.025	10	Rent Only	0.25	SSP2 - 4.5	Low C Value	NA	3.501152989	42.16142072
2050	0.05	10	Rent Only	0.25	SSP2 - 4.5	Low C Value	NA	134.8540869	18.98223657
2075	0.05	10	Rent Only	0.25	SSP2 - 4.5	Low C Value	NA	162.5282174	25.61778693
2100	0.05	10	Rent Only	0.25	SSP2 - 4.5	Low C Value	NA	58.57013831	25.98639623
2200	0.05	10	Rent Only	0.25	SSP2 - 4.5	Low C Value	NA	6.698397945	25.99192541
2300	0.05	10	Rent Only	0.25	SSP2 - 4.5	Low C Value	NA	5.830288268	25.99192541
2400	0.05	10	Rent Only	0.25	SSP2 - 4.5	Low C Value	NA	4.540977828	25.99192541
2500	0.05	10	Rent Only	0.25	SSP2 - 4.5	Low C Value	NA	3.501152989	25.99192541
2050	0	10	Rent Only	0.25	SSP2 - 4.5	Medium C Value	NA	134.8540869	83.96351457
2075	0	10	Rent Only	0.25	SSP2 - 4.5	Medium C Value	NA	162.5282174	184.4864048
2100	0	10	Rent Only	0.25	SSP2 - 4.5	Medium C Value	NA	58.57013831	199.4766108
2200	0	10	Rent Only	0.25	SSP2 - 4.5	Medium C Value	NA	6.698397945	200.2168363
2300	0	10	Rent Only	0.25	SSP2 - 4.5	Medium C Value	NA	5.830288268	200.2168376
2400	0	10	Rent Only	0.25	SSP2 - 4.5	Medium C Value	NA	4.540977828	200.2168376
2500	0	10	Rent Only	0.25	SSP2 - 4.5	Medium C Value	NA	3.501152989	200.2168376
2050	0.025	10	Rent Only	0.25	SSP2 - 4.5	Medium C Value	NA	134.8540869	61.87069767
2075	0.025	10	Rent Only	0.25	SSP2 - 4.5	Medium C Value	NA	162.5282174	101.680976
2100	0.025	10	Rent Only	0.25	SSP2 - 4.5	Medium C Value	NA	58.57013831	105.3060536
2200	0.025	10	Rent Only	0.25	SSP2 - 4.5	Medium C Value	NA	6.698397945	105.4035515
2300	0.025	10	Rent Only	0.25	SSP2 - 4.5	Medium C Value	NA	5.830288268	105.4035515
2400	0.025	10	Rent Only	0.25	SSP2 - 4.5	Medium C Value	NA	4.540977828	105.4035515
2500	0.025	10	Rent Only	0.25	SSP2 - 4.5	Medium C Value	NA	3.501152989	105.4035515
2050	0.05	10	Rent Only	0.25	SSP2 - 4.5	Medium C Value	NA	134.8540869	47.45559143
2075	0.05	10	Rent Only	0.25	SSP2 - 4.5	Medium C Value	NA	162.5282174	64.04446732
2100	0.05	10	Rent Only	0.25	SSP2 - 4.5	Medium C Value	NA	58.57013831	64.96599058
2200	0.05	10	Rent Only	0.25	SSP2 - 4.5	Medium C Value	NA	6.698397945	64.97981353
2300	0.05	10	Rent Only	0.25	SSP2 - 4.5	Medium C Value	NA	5.830288268	64.97981353
2400	0.05	10	Rent Only	0.25	SSP2 - 4.5	Medium C Value	NA	4.540977828	64.97981353
2500	0.05	10	Rent Only	0.25	SSP2 - 4.5	Medium C Value	NA	3.501152989	64.97981353
2050	0	10	Rent Only	0.25	SSP2 - 4.5	High C Value	NA	134.8540869	134.3416233
2075	0	10	Rent Only	0.25	SSP2 - 4.5	High C Value	NA	162.5282174	295.1782476
2100	0	10	Rent Only	0.25	SSP2 - 4.5	High C Value	NA	58.57013831	319.1625773
2200	0	10	Rent Only	0.25	SSP2 - 4.5	High C Value	NA	6.698397945	320.3469576
2300	0	10	Rent Only	0.25	SSP2 - 4.5	High C Value	NA	5.830288268	320.3469601
2400	0	10	Rent Only	0.25	SSP2 - 4.5	High C Value	NA	4.540977828	320.3469601
2500	0	10	Rent Only	0.25	SSP2 - 4.5	High C Value	NA	3.501152989	320.3469601
2050	0.025	10	Rent Only	0.25	SSP2 - 4.5	High C Value	NA	134.8540869	98.99311628
2075	0.025	10	Rent Only	0.25	SSP2 - 4.5	High C Value	NA	162.5282174	162.6895616
2100	0.025	10	Rent Only	0.25	SSP2 - 4.5	High C Value	NA	58.57013831	168.4896857
2200	0.025	10	Rent Only	0.25	SSP2 - 4.5	High C Value	NA	6.698397945	168.6456828
2300	0.025	10	Rent Only	0.25	SSP2 - 4.5	High C Value	NA	5.830288268	168.6456829
2400	0.025	10	Rent Only	0.25	SSP2 - 4.5	High C Value	NA	4.540977828	168.6456829
2500	0.025	10	Rent Only	0.25	SSP2 - 4.5	High C Value	NA	3.501152989	168.6456829
2050	0.05	10	Rent Only	0.25	SSP2 - 4.5	High C Value	NA	134.8540869	75.92894629
2075	0.05	10	Rent Only	0.25	SSP2 - 4.5	High C Value	NA	162.5282174	102.4711477
2100	0.05	10	Rent Only	0.25	SSP2 - 4.5	High C Value	NA	58.57013831	103.9455849
2200	0.05	10	Rent Only	0.25	SSP2 - 4.5	High C Value	NA	6.698397945	103.9677017
2300	0.05	10	Rent Only	0.25	SSP2 - 4.5	High C Value	NA	5.830288268	103.9677017
2400	0.05	10	Rent Only	0.25	SSP2 - 4.5	High C Value	NA	4.540977828	103.9677017
2500	0.05	10	Rent Only	0.25	SSP2 - 4.5	High C Value	NA	3.501152989	103.9677017
2050	0	10	Rent Only	0.5	SSP2 - 4.5	Low C Value	NA	134.8540869	33.58540583
2075	0	10	Rent Only	0.5	SSP2 - 4.5	Low C Value	NA	162.5282174	75.19763843
2100	0	10	Rent Only	0.5	SSP2 - 4.5	Low C Value	NA	157.7915923	121.540915
2200	0	10	Rent Only	0.5	SSP2 - 4.5	Low C Value	NA	10.39680249	141.1364028
2300	0	10	Rent Only	0.5	SSP2 - 4.5	Low C Value	NA	8.516641342	141.1752442
2400	0	10	Rent Only	0.5	SSP2 - 4.5	Low C Value	NA	6.838097165	141.1752821
2500	0	10	Rent Only	0.5	SSP2 - 4.5	Low C Value	NA	5.38458407	141.1752822
2050	0.025	10	Rent Only	0.5	SSP2 - 4.5	Low C Value	NA	134.8540869	24.74827907
2075	0.025	10	Rent Only	0.5	SSP2 - 4.5	Low C Value	NA	162.5282174	41.08060459
2100	0.025	10	Rent Only	0.5	SSP2 - 4.5	Low C Value	NA	157.7915923	51.20591728
2200	0.025	10	Rent Only	0.5	SSP2 - 4.5	Low C Value	NA	10.39680249	53.37172721
2300	0.025	10	Rent Only	0.5	SSP2 - 4.5	Low C Value	NA	8.516641342	53.37210596
2400	0.025	10	Rent Only	0.5	SSP2 - 4.5	Low C Value	NA	6.838097165	53.37210599
2500	0.025	10	Rent Only	0.5	SSP2 - 4.5	Low C Value	NA	5.38458407	53.37210599
2050	0.05	10	Rent Only	0.5	SSP2 - 4.5	Low C Value	NA	134.8540869	18.98223657
2075	0.05	10	Rent Only	0.5	SSP2 - 4.5	Low C Value	NA	162.5282174	25.74014043
2100	0.05	10	Rent Only	0.5	SSP2 - 4.5	Low C Value	NA	157.7915923	28.09470427
2200	0.05	10	Rent Only	0.5	SSP2 - 4.5	Low C Value	NA	10.39680249	28.36952321
2300	0.05	10	Rent Only	0.5	SSP2 - 4.5	Low C Value	NA	8.516641342	28.36952763
2400	0.05	10	Rent Only	0.5	SSP2 - 4.5	Low C Value	NA	6.838097165	28.36952763
2500	0.05	10	Rent Only	0.5	SSP2 - 4.5	Low C Value	NA	5.38458407	28.36952763
2050	0	10	Rent Only	0.5	SSP2 - 4.5	Medium C Value	NA	134.8540869	83.96351457
2075	0	10	Rent Only	0.5	SSP2 - 4.5	Medium C Value	NA	162.5282174	187.9940961
2100	0	10	Rent Only	0.5	SSP2 - 4.5	Medium C Value	NA	157.7915923	303.8522876
2200	0	10	Rent Only	0.5	SSP2 - 4.5	Medium C Value	NA	10.39680249	352.7452332
2300	0	10	Rent Only	0.5	SSP2 - 4.5	Medium C Value	NA	8.516641342	352.8229161
2400	0	10	Rent Only	0.5	SSP2 - 4.5	Medium C Value	NA	6.838097165	352.8229919
2500	0	10	Rent Only	0.5	SSP2 - 4.5	Medium C Value	NA	5.38458407	352.822992
2050	0.025	10	Rent Only	0.5	SSP2 - 4.5	Medium C Value	NA	134.8540869	61.87069767
2075	0.025	10	Rent Only	0.5	SSP2 - 4.5	Medium C Value	NA	162.5282174	102.7015115
2100	0.025	10	Rent Only	0.5	SSP2 - 4.5	Medium C Value	NA	157.7915923	128.0147932
2200	0.025	10	Rent Only	0.5	SSP2 - 4.5	Medium C Value	NA	10.39680249	133.4272933
2300	0.025	10	Rent Only	0.5	SSP2 - 4.5	Medium C Value	NA	8.516641342	133.4280508
2400	0.025	10	Rent Only	0.5	SSP2 - 4.5	Medium C Value	NA	6.838097165	133.4280509
2500	0.025	10	Rent Only	0.5	SSP2 - 4.5	Medium C Value	NA	5.38458407	133.4280509
2050	0.05	10	Rent Only	0.5	SSP2 - 4.5	Medium C Value	NA	134.8540869	47.45559143
2075	0.05	10	Rent Only	0.5	SSP2 - 4.5	Medium C Value	NA	162.5282174	64.35035108
2100	0.05	10	Rent Only	0.5	SSP2 - 4.5	Medium C Value	NA	157.7915923	70.23676066
2200	0.05	10	Rent Only	0.5	SSP2 - 4.5	Medium C Value	NA	10.39680249	70.92375906
2300	0.05	10	Rent Only	0.5	SSP2 - 4.5	Medium C Value	NA	8.516641342	70.9237679
2400	0.05	10	Rent Only	0.5	SSP2 - 4.5	Medium C Value	NA	6.838097165	70.9237679
2500	0.05	10	Rent Only	0.5	SSP2 - 4.5	Medium C Value	NA	5.38458407	70.9237679
2050	0	10	Rent Only	0.5	SSP2 - 4.5	High C Value	NA	134.8540869	134.3416233
2075	0	10	Rent Only	0.5	SSP2 - 4.5	High C Value	NA	162.5282174	300.7905537
2100	0	10	Rent Only	0.5	SSP2 - 4.5	High C Value	NA	157.7915923	486.1636601
2200	0	10	Rent Only	0.5	SSP2 - 4.5	High C Value	NA	10.39680249	564.5456111
2300	0	10	Rent Only	0.5	SSP2 - 4.5	High C Value	NA	8.516641342	564.7009768
2400	0	10	Rent Only	0.5	SSP2 - 4.5	High C Value	NA	6.838097165	564.7011285
2500	0	10	Rent Only	0.5	SSP2 - 4.5	High C Value	NA	5.38458407	564.7011286
2050	0.025	10	Rent Only	0.5	SSP2 - 4.5	High C Value	NA	134.8540869	98.99311628
2075	0.025	10	Rent Only	0.5	SSP2 - 4.5	High C Value	NA	162.5282174	164.3224183
2100	0.025	10	Rent Only	0.5	SSP2 - 4.5	High C Value	NA	157.7915923	204.8236691
2200	0.025	10	Rent Only	0.5	SSP2 - 4.5	High C Value	NA	10.39680249	213.4869089
2300	0.025	10	Rent Only	0.5	SSP2 - 4.5	High C Value	NA	8.516641342	213.4884238
2400	0.025	10	Rent Only	0.5	SSP2 - 4.5	High C Value	NA	6.838097165	213.488424
2500	0.025	10	Rent Only	0.5	SSP2 - 4.5	High C Value	NA	5.38458407	213.488424
2050	0.05	10	Rent Only	0.5	SSP2 - 4.5	High C Value	NA	134.8540869	75.92894629
2075	0.05	10	Rent Only	0.5	SSP2 - 4.5	High C Value	NA	162.5282174	102.9605617
2100	0.05	10	Rent Only	0.5	SSP2 - 4.5	High C Value	NA	157.7915923	112.3788171
2200	0.05	10	Rent Only	0.5	SSP2 - 4.5	High C Value	NA	10.39680249	113.4780928
2300	0.05	10	Rent Only	0.5	SSP2 - 4.5	High C Value	NA	8.516641342	113.4781105
2400	0.05	10	Rent Only	0.5	SSP2 - 4.5	High C Value	NA	6.838097165	113.4781105
2500	0.05	10	Rent Only	0.5	SSP2 - 4.5	High C Value	NA	5.38458407	113.4781105
2050	0	10	Rent Only	0.5	SSP1 - 2.6	Low C Value	NA	141.3544624	33.58540583
2075	0	10	Rent Only	0.5	SSP1 - 2.6	Low C Value	NA	180.3675786	75.19763843
2100	0	10	Rent Only	0.5	SSP1 - 2.6	Low C Value	NA	178.1041069	121.540915
2200	0	10	Rent Only	0.5	SSP1 - 2.6	Low C Value	NA	9.235713038	141.1364028
2300	0	10	Rent Only	0.5	SSP1 - 2.6	Low C Value	NA	10.84572801	141.1752442
2400	0	10	Rent Only	0.5	SSP1 - 2.6	Low C Value	NA	7.20955417	141.1752821
2500	0	10	Rent Only	0.5	SSP1 - 2.6	Low C Value	NA	4.525712967	141.1752822
2050	0.025	10	Rent Only	0.5	SSP1 - 2.6	Low C Value	NA	141.3544624	24.74827907
2075	0.025	10	Rent Only	0.5	SSP1 - 2.6	Low C Value	NA	180.3675786	41.08060459
2100	0.025	10	Rent Only	0.5	SSP1 - 2.6	Low C Value	NA	178.1041069	51.20591728
2200	0.025	10	Rent Only	0.5	SSP1 - 2.6	Low C Value	NA	9.235713038	53.37172721
2300	0.025	10	Rent Only	0.5	SSP1 - 2.6	Low C Value	NA	10.84572801	53.37210596
2400	0.025	10	Rent Only	0.5	SSP1 - 2.6	Low C Value	NA	7.20955417	53.37210599
2500	0.025	10	Rent Only	0.5	SSP1 - 2.6	Low C Value	NA	4.525712967	53.37210599
2050	0.05	10	Rent Only	0.5	SSP1 - 2.6	Low C Value	NA	141.3544624	18.98223657
2075	0.05	10	Rent Only	0.5	SSP1 - 2.6	Low C Value	NA	180.3675786	25.74014043
2100	0.05	10	Rent Only	0.5	SSP1 - 2.6	Low C Value	NA	178.1041069	28.09470427
2200	0.05	10	Rent Only	0.5	SSP1 - 2.6	Low C Value	NA	9.235713038	28.36952321
2300	0.05	10	Rent Only	0.5	SSP1 - 2.6	Low C Value	NA	10.84572801	28.36952763
2400	0.05	10	Rent Only	0.5	SSP1 - 2.6	Low C Value	NA	7.20955417	28.36952763
2500	0.05	10	Rent Only	0.5	SSP1 - 2.6	Low C Value	NA	4.525712967	28.36952763
2050	0	10	Rent Only	0.5	SSP1 - 2.6	Medium C Value	NA	141.3544624	83.96351457
2075	0	10	Rent Only	0.5	SSP1 - 2.6	Medium C Value	NA	180.3675786	187.9940961
2100	0	10	Rent Only	0.5	SSP1 - 2.6	Medium C Value	NA	178.1041069	303.8522876
2200	0	10	Rent Only	0.5	SSP1 - 2.6	Medium C Value	NA	9.235713038	352.7452332
2300	0	10	Rent Only	0.5	SSP1 - 2.6	Medium C Value	NA	10.84572801	352.8229161
2400	0	10	Rent Only	0.5	SSP1 - 2.6	Medium C Value	NA	7.20955417	352.8229919
2500	0	10	Rent Only	0.5	SSP1 - 2.6	Medium C Value	NA	4.525712967	352.822992
2050	0.025	10	Rent Only	0.5	SSP1 - 2.6	Medium C Value	NA	141.3544624	61.87069767
2075	0.025	10	Rent Only	0.5	SSP1 - 2.6	Medium C Value	NA	180.3675786	102.7015115
2100	0.025	10	Rent Only	0.5	SSP1 - 2.6	Medium C Value	NA	178.1041069	128.0147932
2200	0.025	10	Rent Only	0.5	SSP1 - 2.6	Medium C Value	NA	9.235713038	133.4272933
2300	0.025	10	Rent Only	0.5	SSP1 - 2.6	Medium C Value	NA	10.84572801	133.4280508
2400	0.025	10	Rent Only	0.5	SSP1 - 2.6	Medium C Value	NA	7.20955417	133.4280509
2500	0.025	10	Rent Only	0.5	SSP1 - 2.6	Medium C Value	NA	4.525712967	133.4280509
2050	0.05	10	Rent Only	0.5	SSP1 - 2.6	Medium C Value	NA	141.3544624	47.45559143
2075	0.05	10	Rent Only	0.5	SSP1 - 2.6	Medium C Value	NA	180.3675786	64.35035108
2100	0.05	10	Rent Only	0.5	SSP1 - 2.6	Medium C Value	NA	178.1041069	70.23676066
2200	0.05	10	Rent Only	0.5	SSP1 - 2.6	Medium C Value	NA	9.235713038	70.92375906
2300	0.05	10	Rent Only	0.5	SSP1 - 2.6	Medium C Value	NA	10.84572801	70.9237679
2400	0.05	10	Rent Only	0.5	SSP1 - 2.6	Medium C Value	NA	7.20955417	70.9237679
2500	0.05	10	Rent Only	0.5	SSP1 - 2.6	Medium C Value	NA	4.525712967	70.9237679
2050	0	10	Rent Only	0.5	SSP1 - 2.6	High C Value	NA	141.3544624	134.3416233
2075	0	10	Rent Only	0.5	SSP1 - 2.6	High C Value	NA	180.3675786	300.7905537
2100	0	10	Rent Only	0.5	SSP1 - 2.6	High C Value	NA	178.1041069	486.1636601
2200	0	10	Rent Only	0.5	SSP1 - 2.6	High C Value	NA	9.235713038	564.5456111
2300	0	10	Rent Only	0.5	SSP1 - 2.6	High C Value	NA	10.84572801	564.7009768
2400	0	10	Rent Only	0.5	SSP1 - 2.6	High C Value	NA	7.20955417	564.7011285
2500	0	10	Rent Only	0.5	SSP1 - 2.6	High C Value	NA	4.525712967	564.7011286
2050	0.025	10	Rent Only	0.5	SSP1 - 2.6	High C Value	NA	141.3544624	98.99311628
2075	0.025	10	Rent Only	0.5	SSP1 - 2.6	High C Value	NA	180.3675786	164.3224183
2100	0.025	10	Rent Only	0.5	SSP1 - 2.6	High C Value	NA	178.1041069	204.8236691
2200	0.025	10	Rent Only	0.5	SSP1 - 2.6	High C Value	NA	9.235713038	213.4869089
2300	0.025	10	Rent Only	0.5	SSP1 - 2.6	High C Value	NA	10.84572801	213.4884238
2400	0.025	10	Rent Only	0.5	SSP1 - 2.6	High C Value	NA	7.20955417	213.488424
2500	0.025	10	Rent Only	0.5	SSP1 - 2.6	High C Value	NA	4.525712967	213.488424
2050	0.05	10	Rent Only	0.5	SSP1 - 2.6	High C Value	NA	141.3544624	75.92894629
2075	0.05	10	Rent Only	0.5	SSP1 - 2.6	High C Value	NA	180.3675786	102.9605617
2100	0.05	10	Rent Only	0.5	SSP1 - 2.6	High C Value	NA	178.1041069	112.3788171
2200	0.05	10	Rent Only	0.5	SSP1 - 2.6	High C Value	NA	9.235713038	113.4780928
2300	0.05	10	Rent Only	0.5	SSP1 - 2.6	High C Value	NA	10.84572801	113.4781105
2400	0.05	10	Rent Only	0.5	SSP1 - 2.6	High C Value	NA	7.20955417	113.4781105
2500	0.05	10	Rent Only	0.5	SSP1 - 2.6	High C Value	NA	4.525712967	113.4781105
2050	0	10	Rent Only	0.75	SSP2 - 4.5	Low C Value	NA	134.8538459	33.58534595
2075	0	10	Rent Only	0.75	SSP2 - 4.5	Low C Value	NA	162.5276947	75.19742748
2100	0	10	Rent Only	0.75	SSP2 - 4.5	Low C Value	NA	170.8024165	128.5618815
2200	0	10	Rent Only	0.75	SSP2 - 4.5	Low C Value	NA	87.85487916	408.8121511
2300	0	10	Rent Only	0.75	SSP2 - 4.5	Low C Value	NA	19.4435064	452.0926831
2400	0	10	Rent Only	0.75	SSP2 - 4.5	Low C Value	NA	13.19343317	454.5072166
2500	0	10	Rent Only	0.75	SSP2 - 4.5	Low C Value	NA	10.69602266	454.620442
2050	0.025	10	Rent Only	0.75	SSP2 - 4.5	Low C Value	NA	134.8538459	24.74823662
2075	0.025	10	Rent Only	0.75	SSP2 - 4.5	Low C Value	NA	162.5276947	41.08050497
2100	0.025	10	Rent Only	0.75	SSP2 - 4.5	Low C Value	NA	170.8024165	52.37801055
2200	0.025	10	Rent Only	0.75	SSP2 - 4.5	Low C Value	NA	87.85487916	69.1459732
2300	0.025	10	Rent Only	0.75	SSP2 - 4.5	Low C Value	NA	19.4435064	69.46922157
2400	0.025	10	Rent Only	0.75	SSP2 - 4.5	Low C Value	NA	13.19343317	69.47075306
2500	0.025	10	Rent Only	0.75	SSP2 - 4.5	Low C Value	NA	10.69602266	69.47075957
2050	0.05	10	Rent Only	0.75	SSP2 - 4.5	Low C Value	NA	134.8538459	18.98220519
2075	0.05	10	Rent Only	0.75	SSP2 - 4.5	Low C Value	NA	162.5276947	25.74008624
2100	0.05	10	Rent Only	0.75	SSP2 - 4.5	Low C Value	NA	170.8024165	28.29932506
2200	0.05	10	Rent Only	0.75	SSP2 - 4.5	Low C Value	NA	87.85487916	29.75716537
2300	0.05	10	Rent Only	0.75	SSP2 - 4.5	Low C Value	NA	19.4435064	29.7604341
2400	0.05	10	Rent Only	0.75	SSP2 - 4.5	Low C Value	NA	13.19343317	29.76043549
2500	0.05	10	Rent Only	0.75	SSP2 - 4.5	Low C Value	NA	10.69602266	29.76043549
2050	0	10	Rent Only	0.75	SSP2 - 4.5	Medium C Value	NA	134.8538459	83.96336486
2075	0	10	Rent Only	0.75	SSP2 - 4.5	Medium C Value	NA	162.5276947	187.9935687
2100	0	10	Rent Only	0.75	SSP2 - 4.5	Medium C Value	NA	170.8024165	321.4047038
2200	0	10	Rent Only	0.75	SSP2 - 4.5	Medium C Value	NA	87.85487916	997.8399288
2300	0	10	Rent Only	0.75	SSP2 - 4.5	Medium C Value	NA	19.4435064	1084.400993
2400	0	10	Rent Only	0.75	SSP2 - 4.5	Medium C Value	NA	13.19343317	1089.23006
2500	0	10	Rent Only	0.75	SSP2 - 4.5	Medium C Value	NA	10.69602266	1089.456511
2050	0.025	10	Rent Only	0.75	SSP2 - 4.5	Medium C Value	NA	134.8538459	61.87059154
2075	0.025	10	Rent Only	0.75	SSP2 - 4.5	Medium C Value	NA	162.5276947	102.7012624
2100	0.025	10	Rent Only	0.75	SSP2 - 4.5	Medium C Value	NA	170.8024165	130.9450264
2200	0.025	10	Rent Only	0.75	SSP2 - 4.5	Medium C Value	NA	87.85487916	172.391086
2300	0.025	10	Rent Only	0.75	SSP2 - 4.5	Medium C Value	NA	19.4435064	173.0375828
2400	0.025	10	Rent Only	0.75	SSP2 - 4.5	Medium C Value	NA	13.19343317	173.0406458
2500	0.025	10	Rent Only	0.75	SSP2 - 4.5	Medium C Value	NA	10.69602266	173.0406588
2050	0.05	10	Rent Only	0.75	SSP2 - 4.5	Medium C Value	NA	134.8538459	47.45551299
2075	0.05	10	Rent Only	0.75	SSP2 - 4.5	Medium C Value	NA	162.5276947	64.35021559
2100	0.05	10	Rent Only	0.75	SSP2 - 4.5	Medium C Value	NA	170.8024165	70.74831265
2200	0.05	10	Rent Only	0.75	SSP2 - 4.5	Medium C Value	NA	87.85487916	74.38223905
2300	0.05	10	Rent Only	0.75	SSP2 - 4.5	Medium C Value	NA	19.4435064	74.38877651
2400	0.05	10	Rent Only	0.75	SSP2 - 4.5	Medium C Value	NA	13.19343317	74.38877929
2500	0.05	10	Rent Only	0.75	SSP2 - 4.5	Medium C Value	NA	10.69602266	74.38877929
2050	0	10	Rent Only	0.75	SSP2 - 4.5	High C Value	NA	134.8538459	134.3413838
2075	0	10	Rent Only	0.75	SSP2 - 4.5	High C Value	NA	162.5276947	300.7897099
2100	0	10	Rent Only	0.75	SSP2 - 4.5	High C Value	NA	170.8024165	514.2475261
2200	0	10	Rent Only	0.75	SSP2 - 4.5	High C Value	NA	87.85487916	1635.248604
2300	0	10	Rent Only	0.75	SSP2 - 4.5	High C Value	NA	19.4435064	1808.370732
2400	0	10	Rent Only	0.75	SSP2 - 4.5	High C Value	NA	13.19343317	1818.028866
2500	0	10	Rent Only	0.75	SSP2 - 4.5	High C Value	NA	10.69602266	1818.481768
2050	0.025	10	Rent Only	0.75	SSP2 - 4.5	High C Value	NA	134.8538459	98.99294647
2075	0.025	10	Rent Only	0.75	SSP2 - 4.5	High C Value	NA	162.5276947	164.3220199
2100	0.025	10	Rent Only	0.75	SSP2 - 4.5	High C Value	NA	170.8024165	209.5120422
2200	0.025	10	Rent Only	0.75	SSP2 - 4.5	High C Value	NA	87.85487916	276.5838928
2300	0.025	10	Rent Only	0.75	SSP2 - 4.5	High C Value	NA	19.4435064	277.8768863
2400	0.025	10	Rent Only	0.75	SSP2 - 4.5	High C Value	NA	13.19343317	277.8830123
2500	0.025	10	Rent Only	0.75	SSP2 - 4.5	High C Value	NA	10.69602266	277.8830383
2050	0.05	10	Rent Only	0.75	SSP2 - 4.5	High C Value	NA	134.8538459	75.92882078
2075	0.05	10	Rent Only	0.75	SSP2 - 4.5	High C Value	NA	162.5276947	102.9603449
2100	0.05	10	Rent Only	0.75	SSP2 - 4.5	High C Value	NA	170.8024165	113.1973002
2200	0.05	10	Rent Only	0.75	SSP2 - 4.5	High C Value	NA	87.85487916	119.0286615
2300	0.05	10	Rent Only	0.75	SSP2 - 4.5	High C Value	NA	19.4435064	119.0417364
2400	0.05	10	Rent Only	0.75	SSP2 - 4.5	High C Value	NA	13.19343317	119.041742
2500	0.05	10	Rent Only	0.75	SSP2 - 4.5	High C Value	NA	10.69602266	119.041742
2050	0	10	Rent Only	0.75	SSP1 - 2.6	Low C Value	NA	141.3542091	33.58534595
2075	0	10	Rent Only	0.75	SSP1 - 2.6	Low C Value	NA	180.3669905	75.19742748
2100	0	10	Rent Only	0.75	SSP1 - 2.6	Low C Value	NA	194.7811272	128.5618815
2200	0	10	Rent Only	0.75	SSP1 - 2.6	Low C Value	NA	86.47165813	408.8121511
2300	0	10	Rent Only	0.75	SSP1 - 2.6	Low C Value	NA	21.92189311	452.0926831
2400	0	10	Rent Only	0.75	SSP1 - 2.6	Low C Value	NA	14.10884369	454.5072166
2500	0	10	Rent Only	0.75	SSP1 - 2.6	Low C Value	NA	8.152716268	454.620442
2050	0.025	10	Rent Only	0.75	SSP1 - 2.6	Low C Value	NA	141.3542091	24.74823662
2075	0.025	10	Rent Only	0.75	SSP1 - 2.6	Low C Value	NA	180.3669905	41.08050497
2100	0.025	10	Rent Only	0.75	SSP1 - 2.6	Low C Value	NA	194.7811272	52.37801055
2200	0.025	10	Rent Only	0.75	SSP1 - 2.6	Low C Value	NA	86.47165813	69.1459732
2300	0.025	10	Rent Only	0.75	SSP1 - 2.6	Low C Value	NA	21.92189311	69.46922157
2400	0.025	10	Rent Only	0.75	SSP1 - 2.6	Low C Value	NA	14.10884369	69.47075306
2500	0.025	10	Rent Only	0.75	SSP1 - 2.6	Low C Value	NA	8.152716268	69.47075957
2050	0.05	10	Rent Only	0.75	SSP1 - 2.6	Low C Value	NA	141.3542091	18.98220519
2075	0.05	10	Rent Only	0.75	SSP1 - 2.6	Low C Value	NA	180.3669905	25.74008624
2100	0.05	10	Rent Only	0.75	SSP1 - 2.6	Low C Value	NA	194.7811272	28.29932506
2200	0.05	10	Rent Only	0.75	SSP1 - 2.6	Low C Value	NA	86.47165813	29.75716537
2300	0.05	10	Rent Only	0.75	SSP1 - 2.6	Low C Value	NA	21.92189311	29.7604341
2400	0.05	10	Rent Only	0.75	SSP1 - 2.6	Low C Value	NA	14.10884369	29.76043549
2500	0.05	10	Rent Only	0.75	SSP1 - 2.6	Low C Value	NA	8.152716268	29.76043549
2050	0	10	Rent Only	0.75	SSP1 - 2.6	Medium C Value	NA	141.3542091	83.96336486
2075	0	10	Rent Only	0.75	SSP1 - 2.6	Medium C Value	NA	180.3669905	187.9935687
2100	0	10	Rent Only	0.75	SSP1 - 2.6	Medium C Value	NA	194.7811272	321.4047038
2200	0	10	Rent Only	0.75	SSP1 - 2.6	Medium C Value	NA	86.47165813	997.8399288
2300	0	10	Rent Only	0.75	SSP1 - 2.6	Medium C Value	NA	21.92189311	1084.400993
2400	0	10	Rent Only	0.75	SSP1 - 2.6	Medium C Value	NA	14.10884369	1089.23006
2500	0	10	Rent Only	0.75	SSP1 - 2.6	Medium C Value	NA	8.152716268	1089.456511
2050	0.025	10	Rent Only	0.75	SSP1 - 2.6	Medium C Value	NA	141.3542091	61.87059154
2075	0.025	10	Rent Only	0.75	SSP1 - 2.6	Medium C Value	NA	180.3669905	102.7012624
2100	0.025	10	Rent Only	0.75	SSP1 - 2.6	Medium C Value	NA	194.7811272	130.9450264
2200	0.025	10	Rent Only	0.75	SSP1 - 2.6	Medium C Value	NA	86.47165813	172.391086
2300	0.025	10	Rent Only	0.75	SSP1 - 2.6	Medium C Value	NA	21.92189311	173.0375828
2400	0.025	10	Rent Only	0.75	SSP1 - 2.6	Medium C Value	NA	14.10884369	173.0406458
2500	0.025	10	Rent Only	0.75	SSP1 - 2.6	Medium C Value	NA	8.152716268	173.0406588
2050	0.05	10	Rent Only	0.75	SSP1 - 2.6	Medium C Value	NA	141.3542091	47.45551299
2075	0.05	10	Rent Only	0.75	SSP1 - 2.6	Medium C Value	NA	180.3669905	64.35021559
2100	0.05	10	Rent Only	0.75	SSP1 - 2.6	Medium C Value	NA	194.7811272	70.74831265
2200	0.05	10	Rent Only	0.75	SSP1 - 2.6	Medium C Value	NA	86.47165813	74.38223905
2300	0.05	10	Rent Only	0.75	SSP1 - 2.6	Medium C Value	NA	21.92189311	74.38877651
2400	0.05	10	Rent Only	0.75	SSP1 - 2.6	Medium C Value	NA	14.10884369	74.38877929
2500	0.05	10	Rent Only	0.75	SSP1 - 2.6	Medium C Value	NA	8.152716268	74.38877929
2050	0	10	Rent Only	0.75	SSP1 - 2.6	High C Value	NA	141.3542091	134.3413838
2075	0	10	Rent Only	0.75	SSP1 - 2.6	High C Value	NA	180.3669905	300.7897099
2100	0	10	Rent Only	0.75	SSP1 - 2.6	High C Value	NA	194.7811272	514.2475261
2200	0	10	Rent Only	0.75	SSP1 - 2.6	High C Value	NA	86.47165813	1635.248604
2300	0	10	Rent Only	0.75	SSP1 - 2.6	High C Value	NA	21.92189311	1808.370732
2400	0	10	Rent Only	0.75	SSP1 - 2.6	High C Value	NA	14.10884369	1818.028866
2500	0	10	Rent Only	0.75	SSP1 - 2.6	High C Value	NA	8.152716268	1818.481768
2050	0.025	10	Rent Only	0.75	SSP1 - 2.6	High C Value	NA	141.3542091	98.99294647
2075	0.025	10	Rent Only	0.75	SSP1 - 2.6	High C Value	NA	180.3669905	164.3220199
2100	0.025	10	Rent Only	0.75	SSP1 - 2.6	High C Value	NA	194.7811272	209.5120422
2200	0.025	10	Rent Only	0.75	SSP1 - 2.6	High C Value	NA	86.47165813	276.5838928
2300	0.025	10	Rent Only	0.75	SSP1 - 2.6	High C Value	NA	21.92189311	277.8768863
2400	0.025	10	Rent Only	0.75	SSP1 - 2.6	High C Value	NA	14.10884369	277.8830123
2500	0.025	10	Rent Only	0.75	SSP1 - 2.6	High C Value	NA	8.152716268	277.8830383
2050	0.05	10	Rent Only	0.75	SSP1 - 2.6	High C Value	NA	141.3542091	75.92882078
2075	0.05	10	Rent Only	0.75	SSP1 - 2.6	High C Value	NA	180.3669905	102.9603449
2100	0.05	10	Rent Only	0.75	SSP1 - 2.6	High C Value	NA	194.7811272	113.1973002
2200	0.05	10	Rent Only	0.75	SSP1 - 2.6	High C Value	NA	86.47165813	119.0286615
2300	0.05	10	Rent Only	0.75	SSP1 - 2.6	High C Value	NA	21.92189311	119.0417364
2400	0.05	10	Rent Only	0.75	SSP1 - 2.6	High C Value	NA	14.10884369	119.041742
2500	0.05	10	Rent Only	0.75	SSP1 - 2.6	High C Value	NA	8.152716268	119.041742
2050	0	10	Rent Only	1	SSP2 - 4.5	Low C Value	NA	134.8540869	33.58540583
2075	0	10	Rent Only	1	SSP2 - 4.5	Low C Value	NA	162.5282174	75.19763843
2100	0	10	Rent Only	1	SSP2 - 4.5	Low C Value	NA	170.8035105	128.5624969
2200	0	10	Rent Only	1	SSP2 - 4.5	Low C Value	NA	185.9861155	536.0575975
2300	0	10	Rent Only	1	SSP2 - 4.5	Low C Value	NA	200.034744	1104.807598
2400	0	10	Rent Only	1	SSP2 - 4.5	Low C Value	NA	208.6564541	1673.557598
2500	0	10	Rent Only	1	SSP2 - 4.5	Low C Value	NA	214.0052082	2236.620098
2050	0.025	10	Rent Only	1	SSP2 - 4.5	Low C Value	NA	134.8540869	24.74827907
2075	0.025	10	Rent Only	1	SSP2 - 4.5	Low C Value	NA	162.5282174	41.08060459
2100	0.025	10	Rent Only	1	SSP2 - 4.5	Low C Value	NA	170.8035105	52.37819269
2200	0.025	10	Rent Only	1	SSP2 - 4.5	Low C Value	NA	185.9861155	71.84242726
2300	0.025	10	Rent Only	1	SSP2 - 4.5	Low C Value	NA	200.034744	74.60868977
2400	0.025	10	Rent Only	1	SSP2 - 4.5	Low C Value	NA	208.6564541	74.84284661
2500	0.025	10	Rent Only	1	SSP2 - 4.5	Low C Value	NA	214.0052082	74.86262155
2050	0.05	10	Rent Only	1	SSP2 - 4.5	Low C Value	NA	134.8540869	18.98223657
2075	0.05	10	Rent Only	1	SSP2 - 4.5	Low C Value	NA	162.5282174	25.74014043
2100	0.05	10	Rent Only	1	SSP2 - 4.5	Low C Value	NA	170.8035105	28.2993973
2200	0.05	10	Rent Only	1	SSP2 - 4.5	Low C Value	NA	185.9861155	29.82593491
2300	0.05	10	Rent Only	1	SSP2 - 4.5	Low C Value	NA	200.034744	29.84804084
2400	0.05	10	Rent Only	1	SSP2 - 4.5	Low C Value	NA	208.6564541	29.84820894
2500	0.05	10	Rent Only	1	SSP2 - 4.5	Low C Value	NA	214.0052082	29.84821022
2050	0	10	Rent Only	1	SSP2 - 4.5	Medium C Value	NA	134.8540869	83.96351457
2075	0	10	Rent Only	1	SSP2 - 4.5	Medium C Value	NA	162.5282174	187.9940961
2100	0	10	Rent Only	1	SSP2 - 4.5	Medium C Value	NA	170.8035105	321.4062423
2200	0	10	Rent Only	1	SSP2 - 4.5	Medium C Value	NA	185.9861155	1270.33134
2300	0	10	Rent Only	1	SSP2 - 4.5	Medium C Value	NA	200.034744	2407.83134
2400	0	10	Rent Only	1	SSP2 - 4.5	Medium C Value	NA	208.6564541	3545.33134
2500	0	10	Rent Only	1	SSP2 - 4.5	Medium C Value	NA	214.0052082	4671.45634
2050	0.025	10	Rent Only	1	SSP2 - 4.5	Medium C Value	NA	134.8540869	61.87069767
2075	0.025	10	Rent Only	1	SSP2 - 4.5	Medium C Value	NA	162.5282174	102.7015115
2100	0.025	10	Rent Only	1	SSP2 - 4.5	Medium C Value	NA	170.8035105	130.9454817
2200	0.025	10	Rent Only	1	SSP2 - 4.5	Medium C Value	NA	185.9861155	178.311026
2300	0.025	10	Rent Only	1	SSP2 - 4.5	Medium C Value	NA	200.034744	183.843551
2400	0.025	10	Rent Only	1	SSP2 - 4.5	Medium C Value	NA	208.6564541	184.3118647
2500	0.025	10	Rent Only	1	SSP2 - 4.5	Medium C Value	NA	214.0052082	184.3514146
2050	0.05	10	Rent Only	1	SSP2 - 4.5	Medium C Value	NA	134.8540869	47.45559143
2075	0.05	10	Rent Only	1	SSP2 - 4.5	Medium C Value	NA	162.5282174	64.35035108
2100	0.05	10	Rent Only	1	SSP2 - 4.5	Medium C Value	NA	170.8035105	70.74849324
2200	0.05	10	Rent Only	1	SSP2 - 4.5	Medium C Value	NA	185.9861155	74.53719443
2300	0.05	10	Rent Only	1	SSP2 - 4.5	Medium C Value	NA	200.034744	74.5814063
2400	0.05	10	Rent Only	1	SSP2 - 4.5	Medium C Value	NA	208.6564541	74.58174251
2500	0.05	10	Rent Only	1	SSP2 - 4.5	Medium C Value	NA	214.0052082	74.58174506
2050	0	10	Rent Only	1	SSP2 - 4.5	High C Value	NA	134.8540869	134.3416233
2075	0	10	Rent Only	1	SSP2 - 4.5	High C Value	NA	162.5282174	300.7905537
2100	0	10	Rent Only	1	SSP2 - 4.5	High C Value	NA	170.8035105	514.2499876
2200	0	10	Rent Only	1	SSP2 - 4.5	High C Value	NA	185.9861155	2144.23039
2300	0	10	Rent Only	1	SSP2 - 4.5	High C Value	NA	200.034744	4419.23039
2400	0	10	Rent Only	1	SSP2 - 4.5	High C Value	NA	208.6564541	6694.23039
2500	0	10	Rent Only	1	SSP2 - 4.5	High C Value	NA	214.0052082	8946.48039
2050	0.025	10	Rent Only	1	SSP2 - 4.5	High C Value	NA	134.8540869	98.99311628
2075	0.025	10	Rent Only	1	SSP2 - 4.5	High C Value	NA	162.5282174	164.3224183
2100	0.025	10	Rent Only	1	SSP2 - 4.5	High C Value	NA	170.8035105	209.5127708
2200	0.025	10	Rent Only	1	SSP2 - 4.5	High C Value	NA	185.9861155	287.369709
2300	0.025	10	Rent Only	1	SSP2 - 4.5	High C Value	NA	200.034744	298.4347591
2400	0.025	10	Rent Only	1	SSP2 - 4.5	High C Value	NA	208.6564541	299.3713865
2500	0.025	10	Rent Only	1	SSP2 - 4.5	High C Value	NA	214.0052082	299.4504862
2050	0.05	10	Rent Only	1	SSP2 - 4.5	High C Value	NA	134.8540869	75.92894629
2075	0.05	10	Rent Only	1	SSP2 - 4.5	High C Value	NA	162.5282174	102.9605617
2100	0.05	10	Rent Only	1	SSP2 - 4.5	High C Value	NA	170.8035105	113.1975892
2200	0.05	10	Rent Only	1	SSP2 - 4.5	High C Value	NA	185.9861155	119.3037396
2300	0.05	10	Rent Only	1	SSP2 - 4.5	High C Value	NA	200.034744	119.3921634
2400	0.05	10	Rent Only	1	SSP2 - 4.5	High C Value	NA	208.6564541	119.3928358
2500	0.05	10	Rent Only	1	SSP2 - 4.5	High C Value	NA	214.0052082	119.3928409
2050	0	10	Rent Only	1	SSP1 - 2.6	Low C Value	NA	141.3544624	33.58540583
2075	0	10	Rent Only	1	SSP1 - 2.6	Low C Value	NA	180.3675786	75.19763843
2100	0	10	Rent Only	1	SSP1 - 2.6	Low C Value	NA	194.7824215	128.5624969
2200	0	10	Rent Only	1	SSP1 - 2.6	Low C Value	NA	208.9853408	536.0575975
2300	0	10	Rent Only	1	SSP1 - 2.6	Low C Value	NA	223.3316165	1104.807598
2400	0	10	Rent Only	1	SSP1 - 2.6	Low C Value	NA	228.4792463	1673.557598
2500	0	10	Rent Only	1	SSP1 - 2.6	Low C Value	NA	227.5438659	2236.620098
2050	0.025	10	Rent Only	1	SSP1 - 2.6	Low C Value	NA	141.3544624	24.74827907
2075	0.025	10	Rent Only	1	SSP1 - 2.6	Low C Value	NA	180.3675786	41.08060459
2100	0.025	10	Rent Only	1	SSP1 - 2.6	Low C Value	NA	194.7824215	52.37819269
2200	0.025	10	Rent Only	1	SSP1 - 2.6	Low C Value	NA	208.9853408	71.84242726
2300	0.025	10	Rent Only	1	SSP1 - 2.6	Low C Value	NA	223.3316165	74.60868977
2400	0.025	10	Rent Only	1	SSP1 - 2.6	Low C Value	NA	228.4792463	74.84284661
2500	0.025	10	Rent Only	1	SSP1 - 2.6	Low C Value	NA	227.5438659	74.86262155
2050	0.05	10	Rent Only	1	SSP1 - 2.6	Low C Value	NA	141.3544624	18.98223657
2075	0.05	10	Rent Only	1	SSP1 - 2.6	Low C Value	NA	180.3675786	25.74014043
2100	0.05	10	Rent Only	1	SSP1 - 2.6	Low C Value	NA	194.7824215	28.2993973
2200	0.05	10	Rent Only	1	SSP1 - 2.6	Low C Value	NA	208.9853408	29.82593491
2300	0.05	10	Rent Only	1	SSP1 - 2.6	Low C Value	NA	223.3316165	29.84804084
2400	0.05	10	Rent Only	1	SSP1 - 2.6	Low C Value	NA	228.4792463	29.84820894
2500	0.05	10	Rent Only	1	SSP1 - 2.6	Low C Value	NA	227.5438659	29.84821022
2050	0	10	Rent Only	1	SSP1 - 2.6	Medium C Value	NA	141.3544624	83.96351457
2075	0	10	Rent Only	1	SSP1 - 2.6	Medium C Value	NA	180.3675786	187.9940961
2100	0	10	Rent Only	1	SSP1 - 2.6	Medium C Value	NA	194.7824215	321.4062423
2200	0	10	Rent Only	1	SSP1 - 2.6	Medium C Value	NA	208.9853408	1270.33134
2300	0	10	Rent Only	1	SSP1 - 2.6	Medium C Value	NA	223.3316165	2407.83134
2400	0	10	Rent Only	1	SSP1 - 2.6	Medium C Value	NA	228.4792463	3545.33134
2500	0	10	Rent Only	1	SSP1 - 2.6	Medium C Value	NA	227.5438659	4671.45634
2050	0.025	10	Rent Only	1	SSP1 - 2.6	Medium C Value	NA	141.3544624	61.87069767
2075	0.025	10	Rent Only	1	SSP1 - 2.6	Medium C Value	NA	180.3675786	102.7015115
2100	0.025	10	Rent Only	1	SSP1 - 2.6	Medium C Value	NA	194.7824215	130.9454817
2200	0.025	10	Rent Only	1	SSP1 - 2.6	Medium C Value	NA	208.9853408	178.311026
2300	0.025	10	Rent Only	1	SSP1 - 2.6	Medium C Value	NA	223.3316165	183.843551
2400	0.025	10	Rent Only	1	SSP1 - 2.6	Medium C Value	NA	228.4792463	184.3118647
2500	0.025	10	Rent Only	1	SSP1 - 2.6	Medium C Value	NA	227.5438659	184.3514146
2050	0.05	10	Rent Only	1	SSP1 - 2.6	Medium C Value	NA	141.3544624	47.45559143
2075	0.05	10	Rent Only	1	SSP1 - 2.6	Medium C Value	NA	180.3675786	64.35035108
2100	0.05	10	Rent Only	1	SSP1 - 2.6	Medium C Value	NA	194.7824215	70.74849324
2200	0.05	10	Rent Only	1	SSP1 - 2.6	Medium C Value	NA	208.9853408	74.53719443
2300	0.05	10	Rent Only	1	SSP1 - 2.6	Medium C Value	NA	223.3316165	74.5814063
2400	0.05	10	Rent Only	1	SSP1 - 2.6	Medium C Value	NA	228.4792463	74.58174251
2500	0.05	10	Rent Only	1	SSP1 - 2.6	Medium C Value	NA	227.5438659	74.58174506
2050	0	10	Rent Only	1	SSP1 - 2.6	High C Value	NA	141.3544624	134.3416233
2075	0	10	Rent Only	1	SSP1 - 2.6	High C Value	NA	180.3675786	300.7905537
2100	0	10	Rent Only	1	SSP1 - 2.6	High C Value	NA	194.7824215	514.2499876
2200	0	10	Rent Only	1	SSP1 - 2.6	High C Value	NA	208.9853408	2144.23039
2300	0	10	Rent Only	1	SSP1 - 2.6	High C Value	NA	223.3316165	4419.23039
2400	0	10	Rent Only	1	SSP1 - 2.6	High C Value	NA	228.4792463	6694.23039
2500	0	10	Rent Only	1	SSP1 - 2.6	High C Value	NA	227.5438659	8946.48039
2050	0.025	10	Rent Only	1	SSP1 - 2.6	High C Value	NA	141.3544624	98.99311628
2075	0.025	10	Rent Only	1	SSP1 - 2.6	High C Value	NA	180.3675786	164.3224183
2100	0.025	10	Rent Only	1	SSP1 - 2.6	High C Value	NA	194.7824215	209.5127708
2200	0.025	10	Rent Only	1	SSP1 - 2.6	High C Value	NA	208.9853408	287.369709
2300	0.025	10	Rent Only	1	SSP1 - 2.6	High C Value	NA	223.3316165	298.4347591
2400	0.025	10	Rent Only	1	SSP1 - 2.6	High C Value	NA	228.4792463	299.3713865
2500	0.025	10	Rent Only	1	SSP1 - 2.6	High C Value	NA	227.5438659	299.4504862
2050	0.05	10	Rent Only	1	SSP1 - 2.6	High C Value	NA	141.3544624	75.92894629
2075	0.05	10	Rent Only	1	SSP1 - 2.6	High C Value	NA	180.3675786	102.9605617
2100	0.05	10	Rent Only	1	SSP1 - 2.6	High C Value	NA	194.7824215	113.1975892
2200	0.05	10	Rent Only	1	SSP1 - 2.6	High C Value	NA	208.9853408	119.3037396
2300	0.05	10	Rent Only	1	SSP1 - 2.6	High C Value	NA	223.3316165	119.3921634
2400	0.05	10	Rent Only	1	SSP1 - 2.6	High C Value	NA	228.4792463	119.3928358
2500	0.05	10	Rent Only	1	SSP1 - 2.6	High C Value	NA	227.5438659	119.3928409
2050	0	15	Rent Only	0	SSP2 - 4.5	Low C Value	NA	134.8540869	33.58540583
2075	0	15	Rent Only	0	SSP2 - 4.5	Low C Value	NA	162.5282174	75.19763843
2100	0	15	Rent Only	0	SSP2 - 4.5	Low C Value	NA	81.88080513	92.89924946
2200	0	15	Rent Only	0	SSP2 - 4.5	Low C Value	NA	7.462256667	92.89924946
2300	0	15	Rent Only	0	SSP2 - 4.5	Low C Value	NA	6.546227629	92.89924946
2400	0	15	Rent Only	0	SSP2 - 4.5	Low C Value	NA	5.131910168	92.89924946
2500	0	15	Rent Only	0	SSP2 - 4.5	Low C Value	NA	3.977167729	92.89924946
2050	0.025	15	Rent Only	0	SSP2 - 4.5	Low C Value	NA	134.8540869	24.74827907
2075	0.025	15	Rent Only	0	SSP2 - 4.5	Low C Value	NA	162.5282174	41.08060459
2100	0.025	15	Rent Only	0	SSP2 - 4.5	Low C Value	NA	81.88080513	45.63437839
2200	0.025	15	Rent Only	0	SSP2 - 4.5	Low C Value	NA	7.462256667	45.63437839
2300	0.025	15	Rent Only	0	SSP2 - 4.5	Low C Value	NA	6.546227629	45.63437839
2400	0.025	15	Rent Only	0	SSP2 - 4.5	Low C Value	NA	5.131910168	45.63437839
2500	0.025	15	Rent Only	0	SSP2 - 4.5	Low C Value	NA	3.977167729	45.63437839
2050	0.05	15	Rent Only	0	SSP2 - 4.5	Low C Value	NA	134.8540869	18.98223657
2075	0.05	15	Rent Only	0	SSP2 - 4.5	Low C Value	NA	162.5282174	25.74014043
2100	0.05	15	Rent Only	0	SSP2 - 4.5	Low C Value	NA	81.88080513	26.9553176
2200	0.05	15	Rent Only	0	SSP2 - 4.5	Low C Value	NA	7.462256667	26.9553176
2300	0.05	15	Rent Only	0	SSP2 - 4.5	Low C Value	NA	6.546227629	26.9553176
2400	0.05	15	Rent Only	0	SSP2 - 4.5	Low C Value	NA	5.131910168	26.9553176
2500	0.05	15	Rent Only	0	SSP2 - 4.5	Low C Value	NA	3.977167729	26.9553176
2050	0	15	Rent Only	0	SSP2 - 4.5	Medium C Value	NA	134.8540869	83.96351457
2075	0	15	Rent Only	0	SSP2 - 4.5	Medium C Value	NA	162.5282174	187.9940961
2100	0	15	Rent Only	0	SSP2 - 4.5	Medium C Value	NA	81.88080513	232.2481237
2200	0	15	Rent Only	0	SSP2 - 4.5	Medium C Value	NA	7.462256667	232.2481237
2300	0	15	Rent Only	0	SSP2 - 4.5	Medium C Value	NA	6.546227629	232.2481237
2400	0	15	Rent Only	0	SSP2 - 4.5	Medium C Value	NA	5.131910168	232.2481237
2500	0	15	Rent Only	0	SSP2 - 4.5	Medium C Value	NA	3.977167729	232.2481237
2050	0.025	15	Rent Only	0	SSP2 - 4.5	Medium C Value	NA	134.8540869	61.87069767
2075	0.025	15	Rent Only	0	SSP2 - 4.5	Medium C Value	NA	162.5282174	102.7015115
2100	0.025	15	Rent Only	0	SSP2 - 4.5	Medium C Value	NA	81.88080513	114.085946
2200	0.025	15	Rent Only	0	SSP2 - 4.5	Medium C Value	NA	7.462256667	114.085946
2300	0.025	15	Rent Only	0	SSP2 - 4.5	Medium C Value	NA	6.546227629	114.085946
2400	0.025	15	Rent Only	0	SSP2 - 4.5	Medium C Value	NA	5.131910168	114.085946
2500	0.025	15	Rent Only	0	SSP2 - 4.5	Medium C Value	NA	3.977167729	114.085946
2050	0.05	15	Rent Only	0	SSP2 - 4.5	Medium C Value	NA	134.8540869	47.45559143
2075	0.05	15	Rent Only	0	SSP2 - 4.5	Medium C Value	NA	162.5282174	64.35035108
2100	0.05	15	Rent Only	0	SSP2 - 4.5	Medium C Value	NA	81.88080513	67.38829401
2200	0.05	15	Rent Only	0	SSP2 - 4.5	Medium C Value	NA	7.462256667	67.38829401
2300	0.05	15	Rent Only	0	SSP2 - 4.5	Medium C Value	NA	6.546227629	67.38829401
2400	0.05	15	Rent Only	0	SSP2 - 4.5	Medium C Value	NA	5.131910168	67.38829401
2500	0.05	15	Rent Only	0	SSP2 - 4.5	Medium C Value	NA	3.977167729	67.38829401
2050	0	15	Rent Only	0	SSP2 - 4.5	High C Value	NA	134.8540869	134.3416233
2075	0	15	Rent Only	0	SSP2 - 4.5	High C Value	NA	162.5282174	300.7905537
2100	0	15	Rent Only	0	SSP2 - 4.5	High C Value	NA	81.88080513	371.5969978
2200	0	15	Rent Only	0	SSP2 - 4.5	High C Value	NA	7.462256667	371.5969978
2300	0	15	Rent Only	0	SSP2 - 4.5	High C Value	NA	6.546227629	371.5969978
2400	0	15	Rent Only	0	SSP2 - 4.5	High C Value	NA	5.131910168	371.5969978
2500	0	15	Rent Only	0	SSP2 - 4.5	High C Value	NA	3.977167729	371.5969978
2050	0.025	15	Rent Only	0	SSP2 - 4.5	High C Value	NA	134.8540869	98.99311628
2075	0.025	15	Rent Only	0	SSP2 - 4.5	High C Value	NA	162.5282174	164.3224183
2100	0.025	15	Rent Only	0	SSP2 - 4.5	High C Value	NA	81.88080513	182.5375135
2200	0.025	15	Rent Only	0	SSP2 - 4.5	High C Value	NA	7.462256667	182.5375135
2300	0.025	15	Rent Only	0	SSP2 - 4.5	High C Value	NA	6.546227629	182.5375135
2400	0.025	15	Rent Only	0	SSP2 - 4.5	High C Value	NA	5.131910168	182.5375135
2500	0.025	15	Rent Only	0	SSP2 - 4.5	High C Value	NA	3.977167729	182.5375135
2050	0.05	15	Rent Only	0	SSP2 - 4.5	High C Value	NA	134.8540869	75.92894629
2075	0.05	15	Rent Only	0	SSP2 - 4.5	High C Value	NA	162.5282174	102.9605617
2100	0.05	15	Rent Only	0	SSP2 - 4.5	High C Value	NA	81.88080513	107.8212704
2200	0.05	15	Rent Only	0	SSP2 - 4.5	High C Value	NA	7.462256667	107.8212704
2300	0.05	15	Rent Only	0	SSP2 - 4.5	High C Value	NA	6.546227629	107.8212704
2400	0.05	15	Rent Only	0	SSP2 - 4.5	High C Value	NA	5.131910168	107.8212704
2500	0.05	15	Rent Only	0	SSP2 - 4.5	High C Value	NA	3.977167729	107.8212704
2050	0	15	Rent Only	0	SSP1 - 2.6	Low C Value	NA	141.3544624	33.58540583
2075	0	15	Rent Only	0	SSP1 - 2.6	Low C Value	NA	180.3675786	75.19763843
2100	0	15	Rent Only	0	SSP1 - 2.6	Low C Value	NA	85.97499029	92.89924946
2200	0	15	Rent Only	0	SSP1 - 2.6	Low C Value	NA	8.265027155	92.89924946
2300	0	15	Rent Only	0	SSP1 - 2.6	Low C Value	NA	8.20719264	92.89924946
2400	0	15	Rent Only	0	SSP1 - 2.6	Low C Value	NA	5.429157499	92.89924946
2500	0	15	Rent Only	0	SSP1 - 2.6	Low C Value	NA	3.476131733	92.89924946
2050	0.025	15	Rent Only	0	SSP1 - 2.6	Low C Value	NA	141.3544624	24.74827907
2075	0.025	15	Rent Only	0	SSP1 - 2.6	Low C Value	NA	180.3675786	41.08060459
2100	0.025	15	Rent Only	0	SSP1 - 2.6	Low C Value	NA	85.97499029	45.63437839
2200	0.025	15	Rent Only	0	SSP1 - 2.6	Low C Value	NA	8.265027155	45.63437839
2300	0.025	15	Rent Only	0	SSP1 - 2.6	Low C Value	NA	8.20719264	45.63437839
2400	0.025	15	Rent Only	0	SSP1 - 2.6	Low C Value	NA	5.429157499	45.63437839
2500	0.025	15	Rent Only	0	SSP1 - 2.6	Low C Value	NA	3.476131733	45.63437839
2050	0.05	15	Rent Only	0	SSP1 - 2.6	Low C Value	NA	141.3544624	18.98223657
2075	0.05	15	Rent Only	0	SSP1 - 2.6	Low C Value	NA	180.3675786	25.74014043
2100	0.05	15	Rent Only	0	SSP1 - 2.6	Low C Value	NA	85.97499029	26.9553176
2200	0.05	15	Rent Only	0	SSP1 - 2.6	Low C Value	NA	8.265027155	26.9553176
2300	0.05	15	Rent Only	0	SSP1 - 2.6	Low C Value	NA	8.20719264	26.9553176
2400	0.05	15	Rent Only	0	SSP1 - 2.6	Low C Value	NA	5.429157499	26.9553176
2500	0.05	15	Rent Only	0	SSP1 - 2.6	Low C Value	NA	3.476131733	26.9553176
2050	0	15	Rent Only	0	SSP1 - 2.6	Medium C Value	NA	141.3544624	83.96351457
2075	0	15	Rent Only	0	SSP1 - 2.6	Medium C Value	NA	180.3675786	187.9940961
2100	0	15	Rent Only	0	SSP1 - 2.6	Medium C Value	NA	85.97499029	232.2481237
2200	0	15	Rent Only	0	SSP1 - 2.6	Medium C Value	NA	8.265027155	232.2481237
2300	0	15	Rent Only	0	SSP1 - 2.6	Medium C Value	NA	8.20719264	232.2481237
2400	0	15	Rent Only	0	SSP1 - 2.6	Medium C Value	NA	5.429157499	232.2481237
2500	0	15	Rent Only	0	SSP1 - 2.6	Medium C Value	NA	3.476131733	232.2481237
2050	0.025	15	Rent Only	0	SSP1 - 2.6	Medium C Value	NA	141.3544624	61.87069767
2075	0.025	15	Rent Only	0	SSP1 - 2.6	Medium C Value	NA	180.3675786	102.7015115
2100	0.025	15	Rent Only	0	SSP1 - 2.6	Medium C Value	NA	85.97499029	114.085946
2200	0.025	15	Rent Only	0	SSP1 - 2.6	Medium C Value	NA	8.265027155	114.085946
2300	0.025	15	Rent Only	0	SSP1 - 2.6	Medium C Value	NA	8.20719264	114.085946
2400	0.025	15	Rent Only	0	SSP1 - 2.6	Medium C Value	NA	5.429157499	114.085946
2500	0.025	15	Rent Only	0	SSP1 - 2.6	Medium C Value	NA	3.476131733	114.085946
2050	0.05	15	Rent Only	0	SSP1 - 2.6	Medium C Value	NA	141.3544624	47.45559143
2075	0.05	15	Rent Only	0	SSP1 - 2.6	Medium C Value	NA	180.3675786	64.35035108
2100	0.05	15	Rent Only	0	SSP1 - 2.6	Medium C Value	NA	85.97499029	67.38829401
2200	0.05	15	Rent Only	0	SSP1 - 2.6	Medium C Value	NA	8.265027155	67.38829401
2300	0.05	15	Rent Only	0	SSP1 - 2.6	Medium C Value	NA	8.20719264	67.38829401
2400	0.05	15	Rent Only	0	SSP1 - 2.6	Medium C Value	NA	5.429157499	67.38829401
2500	0.05	15	Rent Only	0	SSP1 - 2.6	Medium C Value	NA	3.476131733	67.38829401
2050	0	15	Rent Only	0	SSP1 - 2.6	High C Value	NA	141.3544624	134.3416233
2075	0	15	Rent Only	0	SSP1 - 2.6	High C Value	NA	180.3675786	300.7905537
2100	0	15	Rent Only	0	SSP1 - 2.6	High C Value	NA	85.97499029	371.5969978
2200	0	15	Rent Only	0	SSP1 - 2.6	High C Value	NA	8.265027155	371.5969978
2300	0	15	Rent Only	0	SSP1 - 2.6	High C Value	NA	8.20719264	371.5969978
2400	0	15	Rent Only	0	SSP1 - 2.6	High C Value	NA	5.429157499	371.5969978
2500	0	15	Rent Only	0	SSP1 - 2.6	High C Value	NA	3.476131733	371.5969978
2050	0.025	15	Rent Only	0	SSP1 - 2.6	High C Value	NA	141.3544624	98.99311628
2075	0.025	15	Rent Only	0	SSP1 - 2.6	High C Value	NA	180.3675786	164.3224183
2100	0.025	15	Rent Only	0	SSP1 - 2.6	High C Value	NA	85.97499029	182.5375135
2200	0.025	15	Rent Only	0	SSP1 - 2.6	High C Value	NA	8.265027155	182.5375135
2300	0.025	15	Rent Only	0	SSP1 - 2.6	High C Value	NA	8.20719264	182.5375135
2400	0.025	15	Rent Only	0	SSP1 - 2.6	High C Value	NA	5.429157499	182.5375135
2500	0.025	15	Rent Only	0	SSP1 - 2.6	High C Value	NA	3.476131733	182.5375135
2050	0.05	15	Rent Only	0	SSP1 - 2.6	High C Value	NA	141.3544624	75.92894629
2075	0.05	15	Rent Only	0	SSP1 - 2.6	High C Value	NA	180.3675786	102.9605617
2100	0.05	15	Rent Only	0	SSP1 - 2.6	High C Value	NA	85.97499029	107.8212704
2200	0.05	15	Rent Only	0	SSP1 - 2.6	High C Value	NA	8.265027155	107.8212704
2300	0.05	15	Rent Only	0	SSP1 - 2.6	High C Value	NA	8.20719264	107.8212704
2400	0.05	15	Rent Only	0	SSP1 - 2.6	High C Value	NA	5.429157499	107.8212704
2500	0.05	15	Rent Only	0	SSP1 - 2.6	High C Value	NA	3.476131733	107.8212704
2050	0	15	Rent Only	0.25	SSP2 - 4.5	Low C Value	NA	134.8540869	33.58540583
2075	0	15	Rent Only	0.25	SSP2 - 4.5	Low C Value	NA	162.5282174	75.19763843
2100	0	15	Rent Only	0.25	SSP2 - 4.5	Low C Value	NA	170.8035105	126.7631467
2200	0	15	Rent Only	0.25	SSP2 - 4.5	Low C Value	NA	9.983875578	139.7617383
2300	0	15	Rent Only	0.25	SSP2 - 4.5	Low C Value	NA	8.536983195	139.7648623
2400	0	15	Rent Only	0.25	SSP2 - 4.5	Low C Value	NA	6.847143246	139.7648626
2500	0	15	Rent Only	0.25	SSP2 - 4.5	Low C Value	NA	5.388530179	139.7648626
2050	0.025	15	Rent Only	0.25	SSP2 - 4.5	Low C Value	NA	134.8540869	24.74827907
2075	0.025	15	Rent Only	0.25	SSP2 - 4.5	Low C Value	NA	162.5282174	41.08060459
2100	0.025	15	Rent Only	0.25	SSP2 - 4.5	Low C Value	NA	170.8035105	52.09581798
2200	0.025	15	Rent Only	0.25	SSP2 - 4.5	Low C Value	NA	9.983875578	53.59747918
2300	0.025	15	Rent Only	0.25	SSP2 - 4.5	Low C Value	NA	8.536983195	53.59751216
2400	0.025	15	Rent Only	0.25	SSP2 - 4.5	Low C Value	NA	6.847143246	53.59751216
2500	0.025	15	Rent Only	0.25	SSP2 - 4.5	Low C Value	NA	5.388530179	53.59751216
2050	0.05	15	Rent Only	0.25	SSP2 - 4.5	Low C Value	NA	134.8540869	18.98223657
2075	0.05	15	Rent Only	0.25	SSP2 - 4.5	Low C Value	NA	162.5282174	25.74014043
2100	0.05	15	Rent Only	0.25	SSP2 - 4.5	Low C Value	NA	170.8035105	28.25306132
2200	0.05	15	Rent Only	0.25	SSP2 - 4.5	Low C Value	NA	9.983875578	28.44568836
2300	0.05	15	Rent Only	0.25	SSP2 - 4.5	Low C Value	NA	8.536983195	28.44568876
2400	0.05	15	Rent Only	0.25	SSP2 - 4.5	Low C Value	NA	6.847143246	28.44568876
2500	0.05	15	Rent Only	0.25	SSP2 - 4.5	Low C Value	NA	5.388530179	28.44568876
2050	0	15	Rent Only	0.25	SSP2 - 4.5	Medium C Value	NA	134.8540869	83.96351457
2075	0	15	Rent Only	0.25	SSP2 - 4.5	Medium C Value	NA	162.5282174	187.9940961
2100	0	15	Rent Only	0.25	SSP2 - 4.5	Medium C Value	NA	170.8035105	316.9078667
2200	0	15	Rent Only	0.25	SSP2 - 4.5	Medium C Value	NA	9.983875578	349.3885882
2300	0	15	Rent Only	0.25	SSP2 - 4.5	Medium C Value	NA	8.536983195	349.3948361
2400	0	15	Rent Only	0.25	SSP2 - 4.5	Medium C Value	NA	6.847143246	349.3948367
2500	0	15	Rent Only	0.25	SSP2 - 4.5	Medium C Value	NA	5.388530179	349.3948367
2050	0.025	15	Rent Only	0.25	SSP2 - 4.5	Medium C Value	NA	134.8540869	61.87069767
2075	0.025	15	Rent Only	0.25	SSP2 - 4.5	Medium C Value	NA	162.5282174	102.7015115
2100	0.025	15	Rent Only	0.25	SSP2 - 4.5	Medium C Value	NA	170.8035105	130.239545
2200	0.025	15	Rent Only	0.25	SSP2 - 4.5	Medium C Value	NA	9.983875578	133.9933476
2300	0.025	15	Rent Only	0.25	SSP2 - 4.5	Medium C Value	NA	8.536983195	133.9934135
2400	0.025	15	Rent Only	0.25	SSP2 - 4.5	Medium C Value	NA	6.847143246	133.9934135
2500	0.025	15	Rent Only	0.25	SSP2 - 4.5	Medium C Value	NA	5.388530179	133.9934135
2050	0.05	15	Rent Only	0.25	SSP2 - 4.5	Medium C Value	NA	134.8540869	47.45559143
2075	0.05	15	Rent Only	0.25	SSP2 - 4.5	Medium C Value	NA	162.5282174	64.35035108
2100	0.05	15	Rent Only	0.25	SSP2 - 4.5	Medium C Value	NA	170.8035105	70.63265331
2200	0.05	15	Rent Only	0.25	SSP2 - 4.5	Medium C Value	NA	9.983875578	71.11421201
2300	0.05	15	Rent Only	0.25	SSP2 - 4.5	Medium C Value	NA	8.536983195	71.11421282
2400	0.05	15	Rent Only	0.25	SSP2 - 4.5	Medium C Value	NA	6.847143246	71.11421282
2500	0.05	15	Rent Only	0.25	SSP2 - 4.5	Medium C Value	NA	5.388530179	71.11421282
2050	0	15	Rent Only	0.25	SSP2 - 4.5	High C Value	NA	134.8540869	134.3416233
2075	0	15	Rent Only	0.25	SSP2 - 4.5	High C Value	NA	162.5282174	300.7905537
2100	0	15	Rent Only	0.25	SSP2 - 4.5	High C Value	NA	170.8035105	507.0525867
2200	0	15	Rent Only	0.25	SSP2 - 4.5	High C Value	NA	9.983875578	559.0469534
2300	0	15	Rent Only	0.25	SSP2 - 4.5	High C Value	NA	8.536983195	559.0594491
2400	0	15	Rent Only	0.25	SSP2 - 4.5	High C Value	NA	6.847143246	559.0594503
2500	0	15	Rent Only	0.25	SSP2 - 4.5	High C Value	NA	5.388530179	559.0594503
2050	0.025	15	Rent Only	0.25	SSP2 - 4.5	High C Value	NA	134.8540869	98.99311628
2075	0.025	15	Rent Only	0.25	SSP2 - 4.5	High C Value	NA	162.5282174	164.3224183
2100	0.025	15	Rent Only	0.25	SSP2 - 4.5	High C Value	NA	170.8035105	208.3832719
2200	0.025	15	Rent Only	0.25	SSP2 - 4.5	High C Value	NA	9.983875578	214.3899167
2300	0.025	15	Rent Only	0.25	SSP2 - 4.5	High C Value	NA	8.536983195	214.3900486
2400	0.025	15	Rent Only	0.25	SSP2 - 4.5	High C Value	NA	6.847143246	214.3900486
2500	0.025	15	Rent Only	0.25	SSP2 - 4.5	High C Value	NA	5.388530179	214.3900486
2050	0.05	15	Rent Only	0.25	SSP2 - 4.5	High C Value	NA	134.8540869	75.92894629
2075	0.05	15	Rent Only	0.25	SSP2 - 4.5	High C Value	NA	162.5282174	102.9605617
2100	0.05	15	Rent Only	0.25	SSP2 - 4.5	High C Value	NA	170.8035105	113.0122453
2200	0.05	15	Rent Only	0.25	SSP2 - 4.5	High C Value	NA	9.983875578	113.7827534
2300	0.05	15	Rent Only	0.25	SSP2 - 4.5	High C Value	NA	8.536983195	113.7827551
2400	0.05	15	Rent Only	0.25	SSP2 - 4.5	High C Value	NA	6.847143246	113.7827551
2500	0.05	15	Rent Only	0.25	SSP2 - 4.5	High C Value	NA	5.388530179	113.7827551
2050	0	15	Rent Only	0.25	SSP1 - 2.6	Low C Value	NA	141.3544624	33.58540583
2075	0	15	Rent Only	0.25	SSP1 - 2.6	Low C Value	NA	180.3675786	75.19763843
2100	0	15	Rent Only	0.25	SSP1 - 2.6	Low C Value	NA	194.7824215	126.7631467
2200	0	15	Rent Only	0.25	SSP1 - 2.6	Low C Value	NA	8.978875084	139.7617383
2300	0	15	Rent Only	0.25	SSP1 - 2.6	Low C Value	NA	10.87937869	139.7648623
2400	0	15	Rent Only	0.25	SSP1 - 2.6	Low C Value	NA	7.216707403	139.7648626
2500	0	15	Rent Only	0.25	SSP1 - 2.6	Low C Value	NA	4.537487715	139.7648626
2050	0.025	15	Rent Only	0.25	SSP1 - 2.6	Low C Value	NA	141.3544624	24.74827907
2075	0.025	15	Rent Only	0.25	SSP1 - 2.6	Low C Value	NA	180.3675786	41.08060459
2100	0.025	15	Rent Only	0.25	SSP1 - 2.6	Low C Value	NA	194.7824215	52.09581798
2200	0.025	15	Rent Only	0.25	SSP1 - 2.6	Low C Value	NA	8.978875084	53.59747918
2300	0.025	15	Rent Only	0.25	SSP1 - 2.6	Low C Value	NA	10.87937869	53.59751216
2400	0.025	15	Rent Only	0.25	SSP1 - 2.6	Low C Value	NA	7.216707403	53.59751216
2500	0.025	15	Rent Only	0.25	SSP1 - 2.6	Low C Value	NA	4.537487715	53.59751216
2050	0.05	15	Rent Only	0.25	SSP1 - 2.6	Low C Value	NA	141.3544624	18.98223657
2075	0.05	15	Rent Only	0.25	SSP1 - 2.6	Low C Value	NA	180.3675786	25.74014043
2100	0.05	15	Rent Only	0.25	SSP1 - 2.6	Low C Value	NA	194.7824215	28.25306132
2200	0.05	15	Rent Only	0.25	SSP1 - 2.6	Low C Value	NA	8.978875084	28.44568836
2300	0.05	15	Rent Only	0.25	SSP1 - 2.6	Low C Value	NA	10.87937869	28.44568876
2400	0.05	15	Rent Only	0.25	SSP1 - 2.6	Low C Value	NA	7.216707403	28.44568876
2500	0.05	15	Rent Only	0.25	SSP1 - 2.6	Low C Value	NA	4.537487715	28.44568876
2050	0	15	Rent Only	0.25	SSP1 - 2.6	Medium C Value	NA	141.3544624	83.96351457
2075	0	15	Rent Only	0.25	SSP1 - 2.6	Medium C Value	NA	180.3675786	187.9940961
2100	0	15	Rent Only	0.25	SSP1 - 2.6	Medium C Value	NA	194.7824215	316.9078667
2200	0	15	Rent Only	0.25	SSP1 - 2.6	Medium C Value	NA	8.978875084	349.3885882
2300	0	15	Rent Only	0.25	SSP1 - 2.6	Medium C Value	NA	10.87937869	349.3948361
2400	0	15	Rent Only	0.25	SSP1 - 2.6	Medium C Value	NA	7.216707403	349.3948367
2500	0	15	Rent Only	0.25	SSP1 - 2.6	Medium C Value	NA	4.537487715	349.3948367
2050	0.025	15	Rent Only	0.25	SSP1 - 2.6	Medium C Value	NA	141.3544624	61.87069767
2075	0.025	15	Rent Only	0.25	SSP1 - 2.6	Medium C Value	NA	180.3675786	102.7015115
2100	0.025	15	Rent Only	0.25	SSP1 - 2.6	Medium C Value	NA	194.7824215	130.239545
2200	0.025	15	Rent Only	0.25	SSP1 - 2.6	Medium C Value	NA	8.978875084	133.9933476
2300	0.025	15	Rent Only	0.25	SSP1 - 2.6	Medium C Value	NA	10.87937869	133.9934135
2400	0.025	15	Rent Only	0.25	SSP1 - 2.6	Medium C Value	NA	7.216707403	133.9934135
2500	0.025	15	Rent Only	0.25	SSP1 - 2.6	Medium C Value	NA	4.537487715	133.9934135
2050	0.05	15	Rent Only	0.25	SSP1 - 2.6	Medium C Value	NA	141.3544624	47.45559143
2075	0.05	15	Rent Only	0.25	SSP1 - 2.6	Medium C Value	NA	180.3675786	64.35035108
2100	0.05	15	Rent Only	0.25	SSP1 - 2.6	Medium C Value	NA	194.7824215	70.63265331
2200	0.05	15	Rent Only	0.25	SSP1 - 2.6	Medium C Value	NA	8.978875084	71.11421201
2300	0.05	15	Rent Only	0.25	SSP1 - 2.6	Medium C Value	NA	10.87937869	71.11421282
2400	0.05	15	Rent Only	0.25	SSP1 - 2.6	Medium C Value	NA	7.216707403	71.11421282
2500	0.05	15	Rent Only	0.25	SSP1 - 2.6	Medium C Value	NA	4.537487715	71.11421282
2050	0	15	Rent Only	0.25	SSP1 - 2.6	High C Value	NA	141.3544624	134.3416233
2075	0	15	Rent Only	0.25	SSP1 - 2.6	High C Value	NA	180.3675786	300.7905537
2100	0	15	Rent Only	0.25	SSP1 - 2.6	High C Value	NA	194.7824215	507.0525867
2200	0	15	Rent Only	0.25	SSP1 - 2.6	High C Value	NA	8.978875084	559.0469534
2300	0	15	Rent Only	0.25	SSP1 - 2.6	High C Value	NA	10.87937869	559.0594491
2400	0	15	Rent Only	0.25	SSP1 - 2.6	High C Value	NA	7.216707403	559.0594503
2500	0	15	Rent Only	0.25	SSP1 - 2.6	High C Value	NA	4.537487715	559.0594503
2050	0.025	15	Rent Only	0.25	SSP1 - 2.6	High C Value	NA	141.3544624	98.99311628
2075	0.025	15	Rent Only	0.25	SSP1 - 2.6	High C Value	NA	180.3675786	164.3224183
2100	0.025	15	Rent Only	0.25	SSP1 - 2.6	High C Value	NA	194.7824215	208.3832719
2200	0.025	15	Rent Only	0.25	SSP1 - 2.6	High C Value	NA	8.978875084	214.3899167
2300	0.025	15	Rent Only	0.25	SSP1 - 2.6	High C Value	NA	10.87937869	214.3900486
2400	0.025	15	Rent Only	0.25	SSP1 - 2.6	High C Value	NA	7.216707403	214.3900486
2500	0.025	15	Rent Only	0.25	SSP1 - 2.6	High C Value	NA	4.537487715	214.3900486
2050	0.05	15	Rent Only	0.25	SSP1 - 2.6	High C Value	NA	141.3544624	75.92894629
2075	0.05	15	Rent Only	0.25	SSP1 - 2.6	High C Value	NA	180.3675786	102.9605617
2100	0.05	15	Rent Only	0.25	SSP1 - 2.6	High C Value	NA	194.7824215	113.0122453
2200	0.05	15	Rent Only	0.25	SSP1 - 2.6	High C Value	NA	8.978875084	113.7827534
2300	0.05	15	Rent Only	0.25	SSP1 - 2.6	High C Value	NA	10.87937869	113.7827551
2400	0.05	15	Rent Only	0.25	SSP1 - 2.6	High C Value	NA	7.216707403	113.7827551
2500	0.05	15	Rent Only	0.25	SSP1 - 2.6	High C Value	NA	4.537487715	113.7827551
2050	0	15	Rent Only	0.5	SSP1 - 2.6	Low C Value	NA	141.3544623	33.5854058
2075	0	15	Rent Only	0.5	SSP1 - 2.6	Low C Value	NA	180.3675782	75.19763832
2100	0	15	Rent Only	0.5	SSP1 - 2.6	Low C Value	NA	194.7824204	128.5624964
2200	0	15	Rent Only	0.5	SSP1 - 2.6	Low C Value	NA	21.78205998	266.5528536
2300	0	15	Rent Only	0.5	SSP1 - 2.6	Low C Value	NA	15.40494386	269.8964646
2400	0	15	Rent Only	0.5	SSP1 - 2.6	Low C Value	NA	10.62606689	269.9294582
2500	0	15	Rent Only	0.5	SSP1 - 2.6	Low C Value	NA	6.385923701	269.9297527
2050	0.025	15	Rent Only	0.5	SSP1 - 2.6	Low C Value	NA	141.3544623	24.74827905
2075	0.025	15	Rent Only	0.5	SSP1 - 2.6	Low C Value	NA	180.3675782	41.08060454
2100	0.025	15	Rent Only	0.5	SSP1 - 2.6	Low C Value	NA	194.7824204	52.37819257
2200	0.025	15	Rent Only	0.5	SSP1 - 2.6	Low C Value	NA	21.78205998	63.8927059
2300	0.025	15	Rent Only	0.5	SSP1 - 2.6	Low C Value	NA	15.40494386	63.92178683
2400	0.025	15	Rent Only	0.5	SSP1 - 2.6	Low C Value	NA	10.62606689	63.92181107
2500	0.025	15	Rent Only	0.5	SSP1 - 2.6	Low C Value	NA	6.385923701	63.92181109
2050	0.05	15	Rent Only	0.5	SSP1 - 2.6	Low C Value	NA	141.3544623	18.98223656
2075	0.05	15	Rent Only	0.5	SSP1 - 2.6	Low C Value	NA	180.3675782	25.74014041
2100	0.05	15	Rent Only	0.5	SSP1 - 2.6	Low C Value	NA	194.7824204	28.29939726
2200	0.05	15	Rent Only	0.5	SSP1 - 2.6	Low C Value	NA	21.78205998	29.50807623
2300	0.05	15	Rent Only	0.5	SSP1 - 2.6	Low C Value	NA	15.40494386	29.50839529
2400	0.05	15	Rent Only	0.5	SSP1 - 2.6	Low C Value	NA	10.62606689	29.50839532
2500	0.05	15	Rent Only	0.5	SSP1 - 2.6	Low C Value	NA	6.385923701	29.50839532
2050	0	15	Rent Only	0.5	SSP1 - 2.6	Medium C Value	NA	141.3544623	83.96351451
2075	0	15	Rent Only	0.5	SSP1 - 2.6	Medium C Value	NA	180.3675782	187.9940958
2100	0	15	Rent Only	0.5	SSP1 - 2.6	Medium C Value	NA	194.7824204	321.4062411
2200	0	15	Rent Only	0.5	SSP1 - 2.6	Medium C Value	NA	21.78205998	662.6173892
2300	0	15	Rent Only	0.5	SSP1 - 2.6	Medium C Value	NA	15.40494386	669.3046111
2400	0	15	Rent Only	0.5	SSP1 - 2.6	Medium C Value	NA	10.62606689	669.3705984
2500	0	15	Rent Only	0.5	SSP1 - 2.6	Medium C Value	NA	6.385923701	669.3711873
2050	0.025	15	Rent Only	0.5	SSP1 - 2.6	Medium C Value	NA	141.3544623	61.87069763
2075	0.025	15	Rent Only	0.5	SSP1 - 2.6	Medium C Value	NA	180.3675782	102.7015113
2100	0.025	15	Rent Only	0.5	SSP1 - 2.6	Medium C Value	NA	194.7824204	130.9454814
2200	0.025	15	Rent Only	0.5	SSP1 - 2.6	Medium C Value	NA	21.78205998	159.6552716
2300	0.025	15	Rent Only	0.5	SSP1 - 2.6	Medium C Value	NA	15.40494386	159.7134335
2400	0.025	15	Rent Only	0.5	SSP1 - 2.6	Medium C Value	NA	10.62606689	159.713482
2500	0.025	15	Rent Only	0.5	SSP1 - 2.6	Medium C Value	NA	6.385923701	159.713482
2050	0.05	15	Rent Only	0.5	SSP1 - 2.6	Medium C Value	NA	141.3544623	47.4555914
2075	0.05	15	Rent Only	0.5	SSP1 - 2.6	Medium C Value	NA	180.3675782	64.35035102
2100	0.05	15	Rent Only	0.5	SSP1 - 2.6	Medium C Value	NA	194.7824204	70.74849314
2200	0.05	15	Rent Only	0.5	SSP1 - 2.6	Medium C Value	NA	21.78205998	73.76840435
2300	0.05	15	Rent Only	0.5	SSP1 - 2.6	Medium C Value	NA	15.40494386	73.76904247
2400	0.05	15	Rent Only	0.5	SSP1 - 2.6	Medium C Value	NA	10.62606689	73.76904252
2500	0.05	15	Rent Only	0.5	SSP1 - 2.6	Medium C Value	NA	6.385923701	73.76904252
2050	0	15	Rent Only	0.5	SSP1 - 2.6	High C Value	NA	141.3544623	134.3416232
2075	0	15	Rent Only	0.5	SSP1 - 2.6	High C Value	NA	180.3675782	300.7905533
2100	0	15	Rent Only	0.5	SSP1 - 2.6	High C Value	NA	194.7824204	514.2499858
2200	0	15	Rent Only	0.5	SSP1 - 2.6	High C Value	NA	21.78205998	1066.211414
2300	0	15	Rent Only	0.5	SSP1 - 2.6	High C Value	NA	15.40494386	1079.585858
2400	0	15	Rent Only	0.5	SSP1 - 2.6	High C Value	NA	10.62606689	1079.717833
2500	0	15	Rent Only	0.5	SSP1 - 2.6	High C Value	NA	6.385923701	1079.719011
2050	0.025	15	Rent Only	0.5	SSP1 - 2.6	High C Value	NA	141.3544623	98.99311621
2075	0.025	15	Rent Only	0.5	SSP1 - 2.6	High C Value	NA	180.3675782	164.3224181
2100	0.025	15	Rent Only	0.5	SSP1 - 2.6	High C Value	NA	194.7824204	209.5127703
2200	0.025	15	Rent Only	0.5	SSP1 - 2.6	High C Value	NA	21.78205998	255.5708236
2300	0.025	15	Rent Only	0.5	SSP1 - 2.6	High C Value	NA	15.40494386	255.6871473
2400	0.025	15	Rent Only	0.5	SSP1 - 2.6	High C Value	NA	10.62606689	255.6872443
2500	0.025	15	Rent Only	0.5	SSP1 - 2.6	High C Value	NA	6.385923701	255.6872443
2050	0.05	15	Rent Only	0.5	SSP1 - 2.6	High C Value	NA	141.3544623	75.92894624
2075	0.05	15	Rent Only	0.5	SSP1 - 2.6	High C Value	NA	180.3675782	102.9605616
2100	0.05	15	Rent Only	0.5	SSP1 - 2.6	High C Value	NA	194.7824204	113.197589
2200	0.05	15	Rent Only	0.5	SSP1 - 2.6	High C Value	NA	21.78205998	118.0323049
2300	0.05	15	Rent Only	0.5	SSP1 - 2.6	High C Value	NA	15.40494386	118.0335812
2400	0.05	15	Rent Only	0.5	SSP1 - 2.6	High C Value	NA	10.62606689	118.0335813
2500	0.05	15	Rent Only	0.5	SSP1 - 2.6	High C Value	NA	6.385923701	118.0335813
2050	0	15	Rent Only	0.5	SSP2 - 4.5	Low C Value	NA	134.8540868	33.5854058
2075	0	15	Rent Only	0.5	SSP2 - 4.5	Low C Value	NA	162.5282171	75.19763832
2100	0	15	Rent Only	0.5	SSP2 - 4.5	Low C Value	NA	170.8035096	128.5624964
2200	0	15	Rent Only	0.5	SSP2 - 4.5	Low C Value	NA	28.62570472	266.5528536
2300	0	15	Rent Only	0.5	SSP2 - 4.5	Low C Value	NA	12.16814261	269.8964646
2400	0	15	Rent Only	0.5	SSP2 - 4.5	Low C Value	NA	10.05381578	269.9294582
2500	0	15	Rent Only	0.5	SSP2 - 4.5	Low C Value	NA	8.114330061	269.9297527
2050	0.025	15	Rent Only	0.5	SSP2 - 4.5	Low C Value	NA	134.8540868	24.74827905
2075	0.025	15	Rent Only	0.5	SSP2 - 4.5	Low C Value	NA	162.5282171	41.08060454
2100	0.025	15	Rent Only	0.5	SSP2 - 4.5	Low C Value	NA	170.8035096	52.37819257
2200	0.025	15	Rent Only	0.5	SSP2 - 4.5	Low C Value	NA	28.62570472	63.8927059
2300	0.025	15	Rent Only	0.5	SSP2 - 4.5	Low C Value	NA	12.16814261	63.92178683
2400	0.025	15	Rent Only	0.5	SSP2 - 4.5	Low C Value	NA	10.05381578	63.92181107
2500	0.025	15	Rent Only	0.5	SSP2 - 4.5	Low C Value	NA	8.114330061	63.92181109
2050	0.05	15	Rent Only	0.5	SSP2 - 4.5	Low C Value	NA	134.8540868	18.98223656
2075	0.05	15	Rent Only	0.5	SSP2 - 4.5	Low C Value	NA	162.5282171	25.74014041
2100	0.05	15	Rent Only	0.5	SSP2 - 4.5	Low C Value	NA	170.8035096	28.29939726
2200	0.05	15	Rent Only	0.5	SSP2 - 4.5	Low C Value	NA	28.62570472	29.50807623
2300	0.05	15	Rent Only	0.5	SSP2 - 4.5	Low C Value	NA	12.16814261	29.50839529
2400	0.05	15	Rent Only	0.5	SSP2 - 4.5	Low C Value	NA	10.05381578	29.50839532
2500	0.05	15	Rent Only	0.5	SSP2 - 4.5	Low C Value	NA	8.114330061	29.50839532
2050	0	15	Rent Only	0.5	SSP2 - 4.5	Medium C Value	NA	134.8540868	83.96351451
2075	0	15	Rent Only	0.5	SSP2 - 4.5	Medium C Value	NA	162.5282171	187.9940958
2100	0	15	Rent Only	0.5	SSP2 - 4.5	Medium C Value	NA	170.8035096	321.4062411
2200	0	15	Rent Only	0.5	SSP2 - 4.5	Medium C Value	NA	28.62570472	662.6173892
2300	0	15	Rent Only	0.5	SSP2 - 4.5	Medium C Value	NA	12.16814261	669.3046111
2400	0	15	Rent Only	0.5	SSP2 - 4.5	Medium C Value	NA	10.05381578	669.3705984
2500	0	15	Rent Only	0.5	SSP2 - 4.5	Medium C Value	NA	8.114330061	669.3711873
2050	0.025	15	Rent Only	0.5	SSP2 - 4.5	Medium C Value	NA	134.8540868	61.87069763
2075	0.025	15	Rent Only	0.5	SSP2 - 4.5	Medium C Value	NA	162.5282171	102.7015113
2100	0.025	15	Rent Only	0.5	SSP2 - 4.5	Medium C Value	NA	170.8035096	130.9454814
2200	0.025	15	Rent Only	0.5	SSP2 - 4.5	Medium C Value	NA	28.62570472	159.6552716
2300	0.025	15	Rent Only	0.5	SSP2 - 4.5	Medium C Value	NA	12.16814261	159.7134335
2400	0.025	15	Rent Only	0.5	SSP2 - 4.5	Medium C Value	NA	10.05381578	159.713482
2500	0.025	15	Rent Only	0.5	SSP2 - 4.5	Medium C Value	NA	8.114330061	159.713482
2050	0.05	15	Rent Only	0.5	SSP2 - 4.5	Medium C Value	NA	134.8540868	47.4555914
2075	0.05	15	Rent Only	0.5	SSP2 - 4.5	Medium C Value	NA	162.5282171	64.35035102
2100	0.05	15	Rent Only	0.5	SSP2 - 4.5	Medium C Value	NA	170.8035096	70.74849314
2200	0.05	15	Rent Only	0.5	SSP2 - 4.5	Medium C Value	NA	28.62570472	73.76840435
2300	0.05	15	Rent Only	0.5	SSP2 - 4.5	Medium C Value	NA	12.16814261	73.76904247
2400	0.05	15	Rent Only	0.5	SSP2 - 4.5	Medium C Value	NA	10.05381578	73.76904252
2500	0.05	15	Rent Only	0.5	SSP2 - 4.5	Medium C Value	NA	8.114330061	73.76904252
2050	0	15	Rent Only	0.5	SSP2 - 4.5	High C Value	NA	134.8540868	134.3416232
2075	0	15	Rent Only	0.5	SSP2 - 4.5	High C Value	NA	162.5282171	300.7905533
2100	0	15	Rent Only	0.5	SSP2 - 4.5	High C Value	NA	170.8035096	514.2499858
2200	0	15	Rent Only	0.5	SSP2 - 4.5	High C Value	NA	28.62570472	1066.211414
2300	0	15	Rent Only	0.5	SSP2 - 4.5	High C Value	NA	12.16814261	1079.585858
2400	0	15	Rent Only	0.5	SSP2 - 4.5	High C Value	NA	10.05381578	1079.717833
2500	0	15	Rent Only	0.5	SSP2 - 4.5	High C Value	NA	8.114330061	1079.719011
2050	0.025	15	Rent Only	0.5	SSP2 - 4.5	High C Value	NA	134.8540868	98.99311621
2075	0.025	15	Rent Only	0.5	SSP2 - 4.5	High C Value	NA	162.5282171	164.3224181
2100	0.025	15	Rent Only	0.5	SSP2 - 4.5	High C Value	NA	170.8035096	209.5127703
2200	0.025	15	Rent Only	0.5	SSP2 - 4.5	High C Value	NA	28.62570472	255.5708236
2300	0.025	15	Rent Only	0.5	SSP2 - 4.5	High C Value	NA	12.16814261	255.6871473
2400	0.025	15	Rent Only	0.5	SSP2 - 4.5	High C Value	NA	10.05381578	255.6872443
2500	0.025	15	Rent Only	0.5	SSP2 - 4.5	High C Value	NA	8.114330061	255.6872443
2050	0.05	15	Rent Only	0.5	SSP2 - 4.5	High C Value	NA	134.8540868	75.92894624
2075	0.05	15	Rent Only	0.5	SSP2 - 4.5	High C Value	NA	162.5282171	102.9605616
2100	0.05	15	Rent Only	0.5	SSP2 - 4.5	High C Value	NA	170.8035096	113.197589
2200	0.05	15	Rent Only	0.5	SSP2 - 4.5	High C Value	NA	28.62570472	118.0323049
2300	0.05	15	Rent Only	0.5	SSP2 - 4.5	High C Value	NA	12.16814261	118.0335812
2400	0.05	15	Rent Only	0.5	SSP2 - 4.5	High C Value	NA	10.05381578	118.0335813
2500	0.05	15	Rent Only	0.5	SSP2 - 4.5	High C Value	NA	8.114330061	118.0335813
2050	0	15	Rent Only	0.75	SSP2 - 4.5	Low C Value	NA	134.8330945	33.58022554
2075	0	15	Rent Only	0.75	SSP2 - 4.5	Low C Value	NA	162.4911727	75.18203687
2100	0	15	Rent Only	0.75	SSP2 - 4.5	Low C Value	NA	170.7434993	128.5258405
2200	0	15	Rent Only	0.75	SSP2 - 4.5	Low C Value	NA	185.5569549	535.3169195
2300	0	15	Rent Only	0.75	SSP2 - 4.5	Low C Value	NA	68.12786672	842.2744805
2400	0	15	Rent Only	0.75	SSP2 - 4.5	Low C Value	NA	24.39276228	886.5592495
2500	0	15	Rent Only	0.75	SSP2 - 4.5	Low C Value	NA	15.49293495	890.9480912
2050	0.025	15	Rent Only	0.75	SSP2 - 4.5	Low C Value	NA	134.8330945	24.74454794
2075	0.025	15	Rent Only	0.75	SSP2 - 4.5	Low C Value	NA	162.4911727	41.07289616
2100	0.025	15	Rent Only	0.75	SSP2 - 4.5	Low C Value	NA	170.7434993	52.36613072
2200	0.025	15	Rent Only	0.75	SSP2 - 4.5	Low C Value	NA	185.5569549	71.80705032
2300	0.025	15	Rent Only	0.75	SSP2 - 4.5	Low C Value	NA	68.12786672	73.81091514
2400	0.025	15	Rent Only	0.75	SSP2 - 4.5	Low C Value	NA	24.39276228	73.83622529
2500	0.025	15	Rent Only	0.75	SSP2 - 4.5	Low C Value	NA	15.49293495	73.83646303
2050	0.05	15	Rent Only	0.75	SSP2 - 4.5	Low C Value	NA	134.8330945	18.97943532
2075	0.05	15	Rent Only	0.75	SSP2 - 4.5	Low C Value	NA	162.4911727	25.73573742
2100	0.05	15	Rent Only	0.75	SSP2 - 4.5	Low C Value	NA	170.7434993	28.29403082
2200	0.05	15	Rent Only	0.75	SSP2 - 4.5	Low C Value	NA	185.5569549	29.81924052
2300	0.05	15	Rent Only	0.75	SSP2 - 4.5	Low C Value	NA	68.12786672	29.83795649
2400	0.05	15	Rent Only	0.75	SSP2 - 4.5	Low C Value	NA	24.39276228	29.8379783
2500	0.05	15	Rent Only	0.75	SSP2 - 4.5	Low C Value	NA	15.49293495	29.83797832
2050	0	15	Rent Only	0.75	SSP2 - 4.5	Medium C Value	NA	134.8330945	83.95056386
2075	0	15	Rent Only	0.75	SSP2 - 4.5	Medium C Value	NA	162.4911727	187.9550922
2100	0	15	Rent Only	0.75	SSP2 - 4.5	Medium C Value	NA	170.7434993	321.3146012
2200	0	15	Rent Only	0.75	SSP2 - 4.5	Medium C Value	NA	185.5569549	1268.666882
2300	0	15	Rent Only	0.75	SSP2 - 4.5	Medium C Value	NA	68.12786672	1882.582004
2400	0	15	Rent Only	0.75	SSP2 - 4.5	Medium C Value	NA	24.39276228	1971.151542
2500	0	15	Rent Only	0.75	SSP2 - 4.5	Medium C Value	NA	15.49293495	1979.929225
2050	0.025	15	Rent Only	0.75	SSP2 - 4.5	Medium C Value	NA	134.8330945	61.86136984
2075	0.025	15	Rent Only	0.75	SSP2 - 4.5	Medium C Value	NA	162.4911727	102.6822404
2100	0.025	15	Rent Only	0.75	SSP2 - 4.5	Medium C Value	NA	170.7434993	130.9153268
2200	0.025	15	Rent Only	0.75	SSP2 - 4.5	Medium C Value	NA	185.5569549	178.2259397
2300	0.025	15	Rent Only	0.75	SSP2 - 4.5	Medium C Value	NA	68.12786672	182.2336694
2400	0.025	15	Rent Only	0.75	SSP2 - 4.5	Medium C Value	NA	24.39276228	182.2842897
2500	0.025	15	Rent Only	0.75	SSP2 - 4.5	Medium C Value	NA	15.49293495	182.2847652
2050	0.05	15	Rent Only	0.75	SSP2 - 4.5	Medium C Value	NA	134.8330945	47.44858829
2075	0.05	15	Rent Only	0.75	SSP2 - 4.5	Medium C Value	NA	162.4911727	64.33934356
2100	0.05	15	Rent Only	0.75	SSP2 - 4.5	Medium C Value	NA	170.7434993	70.73507705
2200	0.05	15	Rent Only	0.75	SSP2 - 4.5	Medium C Value	NA	185.5569549	74.52052757
2300	0.05	15	Rent Only	0.75	SSP2 - 4.5	Medium C Value	NA	68.12786672	74.55795952
2400	0.05	15	Rent Only	0.75	SSP2 - 4.5	Medium C Value	NA	24.39276228	74.55800314
2500	0.05	15	Rent Only	0.75	SSP2 - 4.5	Medium C Value	NA	15.49293495	74.55800318
2050	0	15	Rent Only	0.75	SSP2 - 4.5	High C Value	NA	134.8330945	134.3209022
2075	0	15	Rent Only	0.75	SSP2 - 4.5	High C Value	NA	162.4911727	300.7281475
2100	0	15	Rent Only	0.75	SSP2 - 4.5	High C Value	NA	170.7434993	514.1033619
2200	0	15	Rent Only	0.75	SSP2 - 4.5	High C Value	NA	185.5569549	2141.267678
2300	0	15	Rent Only	0.75	SSP2 - 4.5	High C Value	NA	68.12786672	3369.097922
2400	0	15	Rent Only	0.75	SSP2 - 4.5	High C Value	NA	24.39276228	3546.236998
2500	0	15	Rent Only	0.75	SSP2 - 4.5	High C Value	NA	15.49293495	3563.792365
2050	0.025	15	Rent Only	0.75	SSP2 - 4.5	High C Value	NA	134.8330945	98.97819175
2075	0.025	15	Rent Only	0.75	SSP2 - 4.5	High C Value	NA	162.4911727	164.2915846
2100	0.025	15	Rent Only	0.75	SSP2 - 4.5	High C Value	NA	170.7434993	209.4645229
2200	0.025	15	Rent Only	0.75	SSP2 - 4.5	High C Value	NA	185.5569549	287.2282013
2300	0.025	15	Rent Only	0.75	SSP2 - 4.5	High C Value	NA	68.12786672	295.2436606
2400	0.025	15	Rent Only	0.75	SSP2 - 4.5	High C Value	NA	24.39276228	295.3449012
2500	0.025	15	Rent Only	0.75	SSP2 - 4.5	High C Value	NA	15.49293495	295.3458521
2050	0.05	15	Rent Only	0.75	SSP2 - 4.5	High C Value	NA	134.8330945	75.91774126
2075	0.05	15	Rent Only	0.75	SSP2 - 4.5	High C Value	NA	162.4911727	102.9429497
2100	0.05	15	Rent Only	0.75	SSP2 - 4.5	High C Value	NA	170.7434993	113.1761233
2200	0.05	15	Rent Only	0.75	SSP2 - 4.5	High C Value	NA	185.5569549	119.2769621
2300	0.05	15	Rent Only	0.75	SSP2 - 4.5	High C Value	NA	68.12786672	119.351826
2400	0.05	15	Rent Only	0.75	SSP2 - 4.5	High C Value	NA	24.39276228	119.3519132
2500	0.05	15	Rent Only	0.75	SSP2 - 4.5	High C Value	NA	15.49293495	119.3519133
2050	0	15	Rent Only	0.75	SSP1 - 2.6	Low C Value	NA	141.332423	33.58022554
2075	0	15	Rent Only	0.75	SSP1 - 2.6	Low C Value	NA	180.3260296	75.18203687
2100	0	15	Rent Only	0.75	SSP1 - 2.6	Low C Value	NA	194.712272	128.5258405
2200	0	15	Rent Only	0.75	SSP1 - 2.6	Low C Value	NA	208.4666801	535.3169195
2300	0	15	Rent Only	0.75	SSP1 - 2.6	Low C Value	NA	69.31288679	842.2744805
2400	0	15	Rent Only	0.75	SSP1 - 2.6	Low C Value	NA	25.79127585	886.5592495
2500	0	15	Rent Only	0.75	SSP1 - 2.6	Low C Value	NA	12.2263459	890.9480912
2050	0.025	15	Rent Only	0.75	SSP1 - 2.6	Low C Value	NA	141.332423	24.74454794
2075	0.025	15	Rent Only	0.75	SSP1 - 2.6	Low C Value	NA	180.3260296	41.07289616
2100	0.025	15	Rent Only	0.75	SSP1 - 2.6	Low C Value	NA	194.712272	52.36613072
2200	0.025	15	Rent Only	0.75	SSP1 - 2.6	Low C Value	NA	208.4666801	71.80705032
2300	0.025	15	Rent Only	0.75	SSP1 - 2.6	Low C Value	NA	69.31288679	73.81091514
2400	0.025	15	Rent Only	0.75	SSP1 - 2.6	Low C Value	NA	25.79127585	73.83622529
2500	0.025	15	Rent Only	0.75	SSP1 - 2.6	Low C Value	NA	12.2263459	73.83646303
2050	0.05	15	Rent Only	0.75	SSP1 - 2.6	Low C Value	NA	141.332423	18.97943532
2075	0.05	15	Rent Only	0.75	SSP1 - 2.6	Low C Value	NA	180.3260296	25.73573742
2100	0.05	15	Rent Only	0.75	SSP1 - 2.6	Low C Value	NA	194.712272	28.29403082
2200	0.05	15	Rent Only	0.75	SSP1 - 2.6	Low C Value	NA	208.4666801	29.81924052
2300	0.05	15	Rent Only	0.75	SSP1 - 2.6	Low C Value	NA	69.31288679	29.83795649
2400	0.05	15	Rent Only	0.75	SSP1 - 2.6	Low C Value	NA	25.79127585	29.8379783
2500	0.05	15	Rent Only	0.75	SSP1 - 2.6	Low C Value	NA	12.2263459	29.83797832
2050	0	15	Rent Only	0.75	SSP1 - 2.6	Medium C Value	NA	141.332423	83.95056386
2075	0	15	Rent Only	0.75	SSP1 - 2.6	Medium C Value	NA	180.3260296	187.9550922
2100	0	15	Rent Only	0.75	SSP1 - 2.6	Medium C Value	NA	194.712272	321.3146012
2200	0	15	Rent Only	0.75	SSP1 - 2.6	Medium C Value	NA	208.4666801	1268.666882
2300	0	15	Rent Only	0.75	SSP1 - 2.6	Medium C Value	NA	69.31288679	1882.582004
2400	0	15	Rent Only	0.75	SSP1 - 2.6	Medium C Value	NA	25.79127585	1971.151542
2500	0	15	Rent Only	0.75	SSP1 - 2.6	Medium C Value	NA	12.2263459	1979.929225
2050	0.025	15	Rent Only	0.75	SSP1 - 2.6	Medium C Value	NA	141.332423	61.86136984
2075	0.025	15	Rent Only	0.75	SSP1 - 2.6	Medium C Value	NA	180.3260296	102.6822404
2100	0.025	15	Rent Only	0.75	SSP1 - 2.6	Medium C Value	NA	194.712272	130.9153268
2200	0.025	15	Rent Only	0.75	SSP1 - 2.6	Medium C Value	NA	208.4666801	178.2259397
2300	0.025	15	Rent Only	0.75	SSP1 - 2.6	Medium C Value	NA	69.31288679	182.2336694
2400	0.025	15	Rent Only	0.75	SSP1 - 2.6	Medium C Value	NA	25.79127585	182.2842897
2500	0.025	15	Rent Only	0.75	SSP1 - 2.6	Medium C Value	NA	12.2263459	182.2847652
2050	0.05	15	Rent Only	0.75	SSP1 - 2.6	Medium C Value	NA	141.332423	47.44858829
2075	0.05	15	Rent Only	0.75	SSP1 - 2.6	Medium C Value	NA	180.3260296	64.33934356
2100	0.05	15	Rent Only	0.75	SSP1 - 2.6	Medium C Value	NA	194.712272	70.73507705
2200	0.05	15	Rent Only	0.75	SSP1 - 2.6	Medium C Value	NA	208.4666801	74.52052757
2300	0.05	15	Rent Only	0.75	SSP1 - 2.6	Medium C Value	NA	69.31288679	74.55795952
2400	0.05	15	Rent Only	0.75	SSP1 - 2.6	Medium C Value	NA	25.79127585	74.55800314
2500	0.05	15	Rent Only	0.75	SSP1 - 2.6	Medium C Value	NA	12.2263459	74.55800318
2050	0	15	Rent Only	0.75	SSP1 - 2.6	High C Value	NA	141.332423	134.3209022
2075	0	15	Rent Only	0.75	SSP1 - 2.6	High C Value	NA	180.3260296	300.7281475
2100	0	15	Rent Only	0.75	SSP1 - 2.6	High C Value	NA	194.712272	514.1033619
2200	0	15	Rent Only	0.75	SSP1 - 2.6	High C Value	NA	208.4666801	2141.267678
2300	0	15	Rent Only	0.75	SSP1 - 2.6	High C Value	NA	69.31288679	3369.097922
2400	0	15	Rent Only	0.75	SSP1 - 2.6	High C Value	NA	25.79127585	3546.236998
2500	0	15	Rent Only	0.75	SSP1 - 2.6	High C Value	NA	12.2263459	3563.792365
2050	0.025	15	Rent Only	0.75	SSP1 - 2.6	High C Value	NA	141.332423	98.97819175
2075	0.025	15	Rent Only	0.75	SSP1 - 2.6	High C Value	NA	180.3260296	164.2915846
2100	0.025	15	Rent Only	0.75	SSP1 - 2.6	High C Value	NA	194.712272	209.4645229
2200	0.025	15	Rent Only	0.75	SSP1 - 2.6	High C Value	NA	208.4666801	287.2282013
2300	0.025	15	Rent Only	0.75	SSP1 - 2.6	High C Value	NA	69.31288679	295.2436606
2400	0.025	15	Rent Only	0.75	SSP1 - 2.6	High C Value	NA	25.79127585	295.3449012
2500	0.025	15	Rent Only	0.75	SSP1 - 2.6	High C Value	NA	12.2263459	295.3458521
2050	0.05	15	Rent Only	0.75	SSP1 - 2.6	High C Value	NA	141.332423	75.91774126
2075	0.05	15	Rent Only	0.75	SSP1 - 2.6	High C Value	NA	180.3260296	102.9429497
2100	0.05	15	Rent Only	0.75	SSP1 - 2.6	High C Value	NA	194.712272	113.1761233
2200	0.05	15	Rent Only	0.75	SSP1 - 2.6	High C Value	NA	208.4666801	119.2769621
2300	0.05	15	Rent Only	0.75	SSP1 - 2.6	High C Value	NA	69.31288679	119.351826
2400	0.05	15	Rent Only	0.75	SSP1 - 2.6	High C Value	NA	25.79127585	119.3519132
2500	0.05	15	Rent Only	0.75	SSP1 - 2.6	High C Value	NA	12.2263459	119.3519133
2050	0	15	Rent Only	1	SSP2 - 4.5	Low C Value	NA	134.8540869	33.58540583
2075	0	15	Rent Only	1	SSP2 - 4.5	Low C Value	NA	162.5282174	75.19763843
2100	0	15	Rent Only	1	SSP2 - 4.5	Low C Value	NA	170.8035105	128.5624969
2200	0	15	Rent Only	1	SSP2 - 4.5	Low C Value	NA	185.9861155	536.0575975
2300	0	15	Rent Only	1	SSP2 - 4.5	Low C Value	NA	200.034744	1104.807598
2400	0	15	Rent Only	1	SSP2 - 4.5	Low C Value	NA	208.6564541	1673.557598
2500	0	15	Rent Only	1	SSP2 - 4.5	Low C Value	NA	214.0052082	2236.620098
2050	0.025	15	Rent Only	1	SSP2 - 4.5	Low C Value	NA	134.8540869	24.74827907
2075	0.025	15	Rent Only	1	SSP2 - 4.5	Low C Value	NA	162.5282174	41.08060459
2100	0.025	15	Rent Only	1	SSP2 - 4.5	Low C Value	NA	170.8035105	52.37819269
2200	0.025	15	Rent Only	1	SSP2 - 4.5	Low C Value	NA	185.9861155	71.84242726
2300	0.025	15	Rent Only	1	SSP2 - 4.5	Low C Value	NA	200.034744	74.60868977
2400	0.025	15	Rent Only	1	SSP2 - 4.5	Low C Value	NA	208.6564541	74.84284661
2500	0.025	15	Rent Only	1	SSP2 - 4.5	Low C Value	NA	214.0052082	74.86262155
2050	0.05	15	Rent Only	1	SSP2 - 4.5	Low C Value	NA	134.8540869	18.98223657
2075	0.05	15	Rent Only	1	SSP2 - 4.5	Low C Value	NA	162.5282174	25.74014043
2100	0.05	15	Rent Only	1	SSP2 - 4.5	Low C Value	NA	170.8035105	28.2993973
2200	0.05	15	Rent Only	1	SSP2 - 4.5	Low C Value	NA	185.9861155	29.82593491
2300	0.05	15	Rent Only	1	SSP2 - 4.5	Low C Value	NA	200.034744	29.84804084
2400	0.05	15	Rent Only	1	SSP2 - 4.5	Low C Value	NA	208.6564541	29.84820894
2500	0.05	15	Rent Only	1	SSP2 - 4.5	Low C Value	NA	214.0052082	29.84821022
2050	0	15	Rent Only	1	SSP2 - 4.5	Medium C Value	NA	134.8540869	83.96351457
2075	0	15	Rent Only	1	SSP2 - 4.5	Medium C Value	NA	162.5282174	187.9940961
2100	0	15	Rent Only	1	SSP2 - 4.5	Medium C Value	NA	170.8035105	321.4062423
2200	0	15	Rent Only	1	SSP2 - 4.5	Medium C Value	NA	185.9861155	1270.33134
2300	0	15	Rent Only	1	SSP2 - 4.5	Medium C Value	NA	200.034744	2407.83134
2400	0	15	Rent Only	1	SSP2 - 4.5	Medium C Value	NA	208.6564541	3545.33134
2500	0	15	Rent Only	1	SSP2 - 4.5	Medium C Value	NA	214.0052082	4671.45634
2050	0.025	15	Rent Only	1	SSP2 - 4.5	Medium C Value	NA	134.8540869	61.87069767
2075	0.025	15	Rent Only	1	SSP2 - 4.5	Medium C Value	NA	162.5282174	102.7015115
2100	0.025	15	Rent Only	1	SSP2 - 4.5	Medium C Value	NA	170.8035105	130.9454817
2200	0.025	15	Rent Only	1	SSP2 - 4.5	Medium C Value	NA	185.9861155	178.311026
2300	0.025	15	Rent Only	1	SSP2 - 4.5	Medium C Value	NA	200.034744	183.843551
2400	0.025	15	Rent Only	1	SSP2 - 4.5	Medium C Value	NA	208.6564541	184.3118647
2500	0.025	15	Rent Only	1	SSP2 - 4.5	Medium C Value	NA	214.0052082	184.3514146
2050	0.05	15	Rent Only	1	SSP2 - 4.5	Medium C Value	NA	134.8540869	47.45559143
2075	0.05	15	Rent Only	1	SSP2 - 4.5	Medium C Value	NA	162.5282174	64.35035108
2100	0.05	15	Rent Only	1	SSP2 - 4.5	Medium C Value	NA	170.8035105	70.74849324
2200	0.05	15	Rent Only	1	SSP2 - 4.5	Medium C Value	NA	185.9861155	74.53719443
2300	0.05	15	Rent Only	1	SSP2 - 4.5	Medium C Value	NA	200.034744	74.5814063
2400	0.05	15	Rent Only	1	SSP2 - 4.5	Medium C Value	NA	208.6564541	74.58174251
2500	0.05	15	Rent Only	1	SSP2 - 4.5	Medium C Value	NA	214.0052082	74.58174506
2050	0	15	Rent Only	1	SSP2 - 4.5	High C Value	NA	134.8540869	134.3416233
2075	0	15	Rent Only	1	SSP2 - 4.5	High C Value	NA	162.5282174	300.7905537
2100	0	15	Rent Only	1	SSP2 - 4.5	High C Value	NA	170.8035105	514.2499876
2200	0	15	Rent Only	1	SSP2 - 4.5	High C Value	NA	185.9861155	2144.23039
2300	0	15	Rent Only	1	SSP2 - 4.5	High C Value	NA	200.034744	4419.23039
2400	0	15	Rent Only	1	SSP2 - 4.5	High C Value	NA	208.6564541	6694.23039
2500	0	15	Rent Only	1	SSP2 - 4.5	High C Value	NA	214.0052082	8946.48039
2050	0.025	15	Rent Only	1	SSP2 - 4.5	High C Value	NA	134.8540869	98.99311628
2075	0.025	15	Rent Only	1	SSP2 - 4.5	High C Value	NA	162.5282174	164.3224183
2100	0.025	15	Rent Only	1	SSP2 - 4.5	High C Value	NA	170.8035105	209.5127708
2200	0.025	15	Rent Only	1	SSP2 - 4.5	High C Value	NA	185.9861155	287.369709
2300	0.025	15	Rent Only	1	SSP2 - 4.5	High C Value	NA	200.034744	298.4347591
2400	0.025	15	Rent Only	1	SSP2 - 4.5	High C Value	NA	208.6564541	299.3713865
2500	0.025	15	Rent Only	1	SSP2 - 4.5	High C Value	NA	214.0052082	299.4504862
2050	0.05	15	Rent Only	1	SSP2 - 4.5	High C Value	NA	134.8540869	75.92894629
2075	0.05	15	Rent Only	1	SSP2 - 4.5	High C Value	NA	162.5282174	102.9605617
2100	0.05	15	Rent Only	1	SSP2 - 4.5	High C Value	NA	170.8035105	113.1975892
2200	0.05	15	Rent Only	1	SSP2 - 4.5	High C Value	NA	185.9861155	119.3037396
2300	0.05	15	Rent Only	1	SSP2 - 4.5	High C Value	NA	200.034744	119.3921634
2400	0.05	15	Rent Only	1	SSP2 - 4.5	High C Value	NA	208.6564541	119.3928358
2500	0.05	15	Rent Only	1	SSP2 - 4.5	High C Value	NA	214.0052082	119.3928409
2050	0	15	Rent Only	1	SSP1 - 2.6	Low C Value	NA	141.3544624	33.58540583
2075	0	15	Rent Only	1	SSP1 - 2.6	Low C Value	NA	180.3675786	75.19763843
2100	0	15	Rent Only	1	SSP1 - 2.6	Low C Value	NA	194.7824215	128.5624969
2200	0	15	Rent Only	1	SSP1 - 2.6	Low C Value	NA	208.9853408	536.0575975
2300	0	15	Rent Only	1	SSP1 - 2.6	Low C Value	NA	223.3316165	1104.807598
2400	0	15	Rent Only	1	SSP1 - 2.6	Low C Value	NA	228.4792463	1673.557598
2500	0	15	Rent Only	1	SSP1 - 2.6	Low C Value	NA	227.5438659	2236.620098
2050	0.025	15	Rent Only	1	SSP1 - 2.6	Low C Value	NA	141.3544624	24.74827907
2075	0.025	15	Rent Only	1	SSP1 - 2.6	Low C Value	NA	180.3675786	41.08060459
2100	0.025	15	Rent Only	1	SSP1 - 2.6	Low C Value	NA	194.7824215	52.37819269
2200	0.025	15	Rent Only	1	SSP1 - 2.6	Low C Value	NA	208.9853408	71.84242726
2300	0.025	15	Rent Only	1	SSP1 - 2.6	Low C Value	NA	223.3316165	74.60868977
2400	0.025	15	Rent Only	1	SSP1 - 2.6	Low C Value	NA	228.4792463	74.84284661
2500	0.025	15	Rent Only	1	SSP1 - 2.6	Low C Value	NA	227.5438659	74.86262155
2050	0.05	15	Rent Only	1	SSP1 - 2.6	Low C Value	NA	141.3544624	18.98223657
2075	0.05	15	Rent Only	1	SSP1 - 2.6	Low C Value	NA	180.3675786	25.74014043
2100	0.05	15	Rent Only	1	SSP1 - 2.6	Low C Value	NA	194.7824215	28.2993973
2200	0.05	15	Rent Only	1	SSP1 - 2.6	Low C Value	NA	208.9853408	29.82593491
2300	0.05	15	Rent Only	1	SSP1 - 2.6	Low C Value	NA	223.3316165	29.84804084
2400	0.05	15	Rent Only	1	SSP1 - 2.6	Low C Value	NA	228.4792463	29.84820894
2500	0.05	15	Rent Only	1	SSP1 - 2.6	Low C Value	NA	227.5438659	29.84821022
2050	0	15	Rent Only	1	SSP1 - 2.6	Medium C Value	NA	141.3544624	83.96351457
2075	0	15	Rent Only	1	SSP1 - 2.6	Medium C Value	NA	180.3675786	187.9940961
2100	0	15	Rent Only	1	SSP1 - 2.6	Medium C Value	NA	194.7824215	321.4062423
2200	0	15	Rent Only	1	SSP1 - 2.6	Medium C Value	NA	208.9853408	1270.33134
2300	0	15	Rent Only	1	SSP1 - 2.6	Medium C Value	NA	223.3316165	2407.83134
2400	0	15	Rent Only	1	SSP1 - 2.6	Medium C Value	NA	228.4792463	3545.33134
2500	0	15	Rent Only	1	SSP1 - 2.6	Medium C Value	NA	227.5438659	4671.45634
2050	0.025	15	Rent Only	1	SSP1 - 2.6	Medium C Value	NA	141.3544624	61.87069767
2075	0.025	15	Rent Only	1	SSP1 - 2.6	Medium C Value	NA	180.3675786	102.7015115
2100	0.025	15	Rent Only	1	SSP1 - 2.6	Medium C Value	NA	194.7824215	130.9454817
2200	0.025	15	Rent Only	1	SSP1 - 2.6	Medium C Value	NA	208.9853408	178.311026
2300	0.025	15	Rent Only	1	SSP1 - 2.6	Medium C Value	NA	223.3316165	183.843551
2400	0.025	15	Rent Only	1	SSP1 - 2.6	Medium C Value	NA	228.4792463	184.3118647
2500	0.025	15	Rent Only	1	SSP1 - 2.6	Medium C Value	NA	227.5438659	184.3514146
2050	0.05	15	Rent Only	1	SSP1 - 2.6	Medium C Value	NA	141.3544624	47.45559143
2075	0.05	15	Rent Only	1	SSP1 - 2.6	Medium C Value	NA	180.3675786	64.35035108
2100	0.05	15	Rent Only	1	SSP1 - 2.6	Medium C Value	NA	194.7824215	70.74849324
2200	0.05	15	Rent Only	1	SSP1 - 2.6	Medium C Value	NA	208.9853408	74.53719443
2300	0.05	15	Rent Only	1	SSP1 - 2.6	Medium C Value	NA	223.3316165	74.5814063
2400	0.05	15	Rent Only	1	SSP1 - 2.6	Medium C Value	NA	228.4792463	74.58174251
2500	0.05	15	Rent Only	1	SSP1 - 2.6	Medium C Value	NA	227.5438659	74.58174506
2050	0	15	Rent Only	1	SSP1 - 2.6	High C Value	NA	141.3544624	134.3416233
2075	0	15	Rent Only	1	SSP1 - 2.6	High C Value	NA	180.3675786	300.7905537
2100	0	15	Rent Only	1	SSP1 - 2.6	High C Value	NA	194.7824215	514.2499876
2200	0	15	Rent Only	1	SSP1 - 2.6	High C Value	NA	208.9853408	2144.23039
2300	0	15	Rent Only	1	SSP1 - 2.6	High C Value	NA	223.3316165	4419.23039
2400	0	15	Rent Only	1	SSP1 - 2.6	High C Value	NA	228.4792463	6694.23039
2500	0	15	Rent Only	1	SSP1 - 2.6	High C Value	NA	227.5438659	8946.48039
2050	0.025	15	Rent Only	1	SSP1 - 2.6	High C Value	NA	141.3544624	98.99311628
2075	0.025	15	Rent Only	1	SSP1 - 2.6	High C Value	NA	180.3675786	164.3224183
2100	0.025	15	Rent Only	1	SSP1 - 2.6	High C Value	NA	194.7824215	209.5127708
2200	0.025	15	Rent Only	1	SSP1 - 2.6	High C Value	NA	208.9853408	287.369709
2300	0.025	15	Rent Only	1	SSP1 - 2.6	High C Value	NA	223.3316165	298.4347591
2400	0.025	15	Rent Only	1	SSP1 - 2.6	High C Value	NA	228.4792463	299.3713865
2500	0.025	15	Rent Only	1	SSP1 - 2.6	High C Value	NA	227.5438659	299.4504862
2050	0.05	15	Rent Only	1	SSP1 - 2.6	High C Value	NA	141.3544624	75.92894629
2075	0.05	15	Rent Only	1	SSP1 - 2.6	High C Value	NA	180.3675786	102.9605617
2100	0.05	15	Rent Only	1	SSP1 - 2.6	High C Value	NA	194.7824215	113.1975892
2200	0.05	15	Rent Only	1	SSP1 - 2.6	High C Value	NA	208.9853408	119.3037396
2300	0.05	15	Rent Only	1	SSP1 - 2.6	High C Value	NA	223.3316165	119.3921634
2400	0.05	15	Rent Only	1	SSP1 - 2.6	High C Value	NA	228.4792463	119.3928358
2500	0.05	15	Rent Only	1	SSP1 - 2.6	High C Value	NA	227.5438659	119.3928409
2050	0	20	Rent Only	0	SSP1 - 2.6	Low C Value	NA	141.3544624	33.58540583
2075	0	20	Rent Only	0	SSP1 - 2.6	Low C Value	NA	180.3675786	75.19763843
2100	0	20	Rent Only	0	SSP1 - 2.6	Low C Value	NA	194.7824215	128.5624969
2200	0	20	Rent Only	0	SSP1 - 2.6	Low C Value	NA	8.991924387	138.401356
2300	0	20	Rent Only	0	SSP1 - 2.6	Low C Value	NA	10.90920386	138.401356
2400	0	20	Rent Only	0	SSP1 - 2.6	Low C Value	NA	7.224767587	138.401356
2500	0	20	Rent Only	0	SSP1 - 2.6	Low C Value	NA	4.550269965	138.401356
2050	0.025	20	Rent Only	0	SSP1 - 2.6	Low C Value	NA	141.3544624	24.74827907
2075	0.025	20	Rent Only	0	SSP1 - 2.6	Low C Value	NA	180.3675786	41.08060459
2100	0.025	20	Rent Only	0	SSP1 - 2.6	Low C Value	NA	194.7824215	52.37819269
2200	0.025	20	Rent Only	0	SSP1 - 2.6	Low C Value	NA	8.991924387	53.82989407
2300	0.025	20	Rent Only	0	SSP1 - 2.6	Low C Value	NA	10.90920386	53.82989407
2400	0.025	20	Rent Only	0	SSP1 - 2.6	Low C Value	NA	7.224767587	53.82989407
2500	0.025	20	Rent Only	0	SSP1 - 2.6	Low C Value	NA	4.550269965	53.82989407
2050	0.05	20	Rent Only	0	SSP1 - 2.6	Low C Value	NA	141.3544624	18.98223657
2075	0.05	20	Rent Only	0	SSP1 - 2.6	Low C Value	NA	180.3675786	25.74014043
2100	0.05	20	Rent Only	0	SSP1 - 2.6	Low C Value	NA	194.7824215	28.2993973
2200	0.05	20	Rent Only	0	SSP1 - 2.6	Low C Value	NA	8.991924387	28.5238664
2300	0.05	20	Rent Only	0	SSP1 - 2.6	Low C Value	NA	10.90920386	28.5238664
2400	0.05	20	Rent Only	0	SSP1 - 2.6	Low C Value	NA	7.224767587	28.5238664
2500	0.05	20	Rent Only	0	SSP1 - 2.6	Low C Value	NA	4.550269965	28.5238664
2050	0	20	Rent Only	0	SSP1 - 2.6	Medium C Value	NA	141.3544624	83.96351457
2075	0	20	Rent Only	0	SSP1 - 2.6	Medium C Value	NA	180.3675786	187.9940961
2100	0	20	Rent Only	0	SSP1 - 2.6	Medium C Value	NA	194.7824215	321.4062423
2200	0	20	Rent Only	0	SSP1 - 2.6	Medium C Value	NA	8.991924387	346.0033899
2300	0	20	Rent Only	0	SSP1 - 2.6	Medium C Value	NA	10.90920386	346.0033899
2400	0	20	Rent Only	0	SSP1 - 2.6	Medium C Value	NA	7.224767587	346.0033899
2500	0	20	Rent Only	0	SSP1 - 2.6	Medium C Value	NA	4.550269965	346.0033899
2050	0.025	20	Rent Only	0	SSP1 - 2.6	Medium C Value	NA	141.3544624	61.87069767
2075	0.025	20	Rent Only	0	SSP1 - 2.6	Medium C Value	NA	180.3675786	102.7015115
2100	0.025	20	Rent Only	0	SSP1 - 2.6	Medium C Value	NA	194.7824215	130.9454817
2200	0.025	20	Rent Only	0	SSP1 - 2.6	Medium C Value	NA	8.991924387	134.5747352
2300	0.025	20	Rent Only	0	SSP1 - 2.6	Medium C Value	NA	10.90920386	134.5747352
2400	0.025	20	Rent Only	0	SSP1 - 2.6	Medium C Value	NA	7.224767587	134.5747352
2500	0.025	20	Rent Only	0	SSP1 - 2.6	Medium C Value	NA	4.550269965	134.5747352
2050	0.05	20	Rent Only	0	SSP1 - 2.6	Medium C Value	NA	141.3544624	47.45559143
2075	0.05	20	Rent Only	0	SSP1 - 2.6	Medium C Value	NA	180.3675786	64.35035108
2100	0.05	20	Rent Only	0	SSP1 - 2.6	Medium C Value	NA	194.7824215	70.74849324
2200	0.05	20	Rent Only	0	SSP1 - 2.6	Medium C Value	NA	8.991924387	71.30966599
2300	0.05	20	Rent Only	0	SSP1 - 2.6	Medium C Value	NA	10.90920386	71.30966599
2400	0.05	20	Rent Only	0	SSP1 - 2.6	Medium C Value	NA	7.224767587	71.30966599
2500	0.05	20	Rent Only	0	SSP1 - 2.6	Medium C Value	NA	4.550269965	71.30966599
2050	0	20	Rent Only	0	SSP1 - 2.6	High C Value	NA	141.3544624	134.3416233
2075	0	20	Rent Only	0	SSP1 - 2.6	High C Value	NA	180.3675786	300.7905537
2100	0	20	Rent Only	0	SSP1 - 2.6	High C Value	NA	194.7824215	514.2499876
2200	0	20	Rent Only	0	SSP1 - 2.6	High C Value	NA	8.991924387	553.6054238
2300	0	20	Rent Only	0	SSP1 - 2.6	High C Value	NA	10.90920386	553.6054238
2400	0	20	Rent Only	0	SSP1 - 2.6	High C Value	NA	7.224767587	553.6054238
2500	0	20	Rent Only	0	SSP1 - 2.6	High C Value	NA	4.550269965	553.6054238
2050	0.025	20	Rent Only	0	SSP1 - 2.6	High C Value	NA	141.3544624	98.99311628
2075	0.025	20	Rent Only	0	SSP1 - 2.6	High C Value	NA	180.3675786	164.3224183
2100	0.025	20	Rent Only	0	SSP1 - 2.6	High C Value	NA	194.7824215	209.5127708
2200	0.025	20	Rent Only	0	SSP1 - 2.6	High C Value	NA	8.991924387	215.3195763
2300	0.025	20	Rent Only	0	SSP1 - 2.6	High C Value	NA	10.90920386	215.3195763
2400	0.025	20	Rent Only	0	SSP1 - 2.6	High C Value	NA	7.224767587	215.3195763
2500	0.025	20	Rent Only	0	SSP1 - 2.6	High C Value	NA	4.550269965	215.3195763
2050	0.05	20	Rent Only	0	SSP1 - 2.6	High C Value	NA	141.3544624	75.92894629
2075	0.05	20	Rent Only	0	SSP1 - 2.6	High C Value	NA	180.3675786	102.9605617
2100	0.05	20	Rent Only	0	SSP1 - 2.6	High C Value	NA	194.7824215	113.1975892
2200	0.05	20	Rent Only	0	SSP1 - 2.6	High C Value	NA	8.991924387	114.0954656
2300	0.05	20	Rent Only	0	SSP1 - 2.6	High C Value	NA	10.90920386	114.0954656
2400	0.05	20	Rent Only	0	SSP1 - 2.6	High C Value	NA	7.224767587	114.0954656
2500	0.05	20	Rent Only	0	SSP1 - 2.6	High C Value	NA	4.550269965	114.0954656
2050	0	20	Rent Only	0	SSP2 - 4.5	Low C Value	NA	134.8540869	33.58540583
2075	0	20	Rent Only	0	SSP2 - 4.5	Low C Value	NA	162.5282174	75.19763843
2100	0	20	Rent Only	0	SSP2 - 4.5	Low C Value	NA	170.8035105	128.5624969
2200	0	20	Rent Only	0	SSP2 - 4.5	Low C Value	NA	9.758146812	138.401356
2300	0	20	Rent Only	0	SSP2 - 4.5	Low C Value	NA	8.559202583	138.401356
2400	0	20	Rent Only	0	SSP2 - 4.5	Low C Value	NA	6.856576452	138.401356
2500	0	20	Rent Only	0	SSP2 - 4.5	Low C Value	NA	5.392741485	138.401356
2050	0.025	20	Rent Only	0	SSP2 - 4.5	Low C Value	NA	134.8540869	24.74827907
2075	0.025	20	Rent Only	0	SSP2 - 4.5	Low C Value	NA	162.5282174	41.08060459
2100	0.025	20	Rent Only	0	SSP2 - 4.5	Low C Value	NA	170.8035105	52.37819269
2200	0.025	20	Rent Only	0	SSP2 - 4.5	Low C Value	NA	9.758146812	53.82989407
2300	0.025	20	Rent Only	0	SSP2 - 4.5	Low C Value	NA	8.559202583	53.82989407
2400	0.025	20	Rent Only	0	SSP2 - 4.5	Low C Value	NA	6.856576452	53.82989407
2500	0.025	20	Rent Only	0	SSP2 - 4.5	Low C Value	NA	5.392741485	53.82989407
2050	0.05	20	Rent Only	0	SSP2 - 4.5	Low C Value	NA	134.8540869	18.98223657
2075	0.05	20	Rent Only	0	SSP2 - 4.5	Low C Value	NA	162.5282174	25.74014043
2100	0.05	20	Rent Only	0	SSP2 - 4.5	Low C Value	NA	170.8035105	28.2993973
2200	0.05	20	Rent Only	0	SSP2 - 4.5	Low C Value	NA	9.758146812	28.5238664
2300	0.05	20	Rent Only	0	SSP2 - 4.5	Low C Value	NA	8.559202583	28.5238664
2400	0.05	20	Rent Only	0	SSP2 - 4.5	Low C Value	NA	6.856576452	28.5238664
2500	0.05	20	Rent Only	0	SSP2 - 4.5	Low C Value	NA	5.392741485	28.5238664
2050	0	20	Rent Only	0	SSP2 - 4.5	Medium C Value	NA	134.8540869	83.96351457
2075	0	20	Rent Only	0	SSP2 - 4.5	Medium C Value	NA	162.5282174	187.9940961
2100	0	20	Rent Only	0	SSP2 - 4.5	Medium C Value	NA	170.8035105	321.4062423
2200	0	20	Rent Only	0	SSP2 - 4.5	Medium C Value	NA	9.758146812	346.0033899
2300	0	20	Rent Only	0	SSP2 - 4.5	Medium C Value	NA	8.559202583	346.0033899
2400	0	20	Rent Only	0	SSP2 - 4.5	Medium C Value	NA	6.856576452	346.0033899
2500	0	20	Rent Only	0	SSP2 - 4.5	Medium C Value	NA	5.392741485	346.0033899
2050	0.025	20	Rent Only	0	SSP2 - 4.5	Medium C Value	NA	134.8540869	61.87069767
2075	0.025	20	Rent Only	0	SSP2 - 4.5	Medium C Value	NA	162.5282174	102.7015115
2100	0.025	20	Rent Only	0	SSP2 - 4.5	Medium C Value	NA	170.8035105	130.9454817
2200	0.025	20	Rent Only	0	SSP2 - 4.5	Medium C Value	NA	9.758146812	134.5747352
2300	0.025	20	Rent Only	0	SSP2 - 4.5	Medium C Value	NA	8.559202583	134.5747352
2400	0.025	20	Rent Only	0	SSP2 - 4.5	Medium C Value	NA	6.856576452	134.5747352
2500	0.025	20	Rent Only	0	SSP2 - 4.5	Medium C Value	NA	5.392741485	134.5747352
2050	0.05	20	Rent Only	0	SSP2 - 4.5	Medium C Value	NA	134.8540869	47.45559143
2075	0.05	20	Rent Only	0	SSP2 - 4.5	Medium C Value	NA	162.5282174	64.35035108
2100	0.05	20	Rent Only	0	SSP2 - 4.5	Medium C Value	NA	170.8035105	70.74849324
2200	0.05	20	Rent Only	0	SSP2 - 4.5	Medium C Value	NA	9.758146812	71.30966599
2300	0.05	20	Rent Only	0	SSP2 - 4.5	Medium C Value	NA	8.559202583	71.30966599
2400	0.05	20	Rent Only	0	SSP2 - 4.5	Medium C Value	NA	6.856576452	71.30966599
2500	0.05	20	Rent Only	0	SSP2 - 4.5	Medium C Value	NA	5.392741485	71.30966599
2050	0	20	Rent Only	0	SSP2 - 4.5	High C Value	NA	134.8540869	134.3416233
2075	0	20	Rent Only	0	SSP2 - 4.5	High C Value	NA	162.5282174	300.7905537
2100	0	20	Rent Only	0	SSP2 - 4.5	High C Value	NA	170.8035105	514.2499876
2200	0	20	Rent Only	0	SSP2 - 4.5	High C Value	NA	9.758146812	553.6054238
2300	0	20	Rent Only	0	SSP2 - 4.5	High C Value	NA	8.559202583	553.6054238
2400	0	20	Rent Only	0	SSP2 - 4.5	High C Value	NA	6.856576452	553.6054238
2500	0	20	Rent Only	0	SSP2 - 4.5	High C Value	NA	5.392741485	553.6054238
2050	0.025	20	Rent Only	0	SSP2 - 4.5	High C Value	NA	134.8540869	98.99311628
2075	0.025	20	Rent Only	0	SSP2 - 4.5	High C Value	NA	162.5282174	164.3224183
2100	0.025	20	Rent Only	0	SSP2 - 4.5	High C Value	NA	170.8035105	209.5127708
2200	0.025	20	Rent Only	0	SSP2 - 4.5	High C Value	NA	9.758146812	215.3195763
2300	0.025	20	Rent Only	0	SSP2 - 4.5	High C Value	NA	8.559202583	215.3195763
2400	0.025	20	Rent Only	0	SSP2 - 4.5	High C Value	NA	6.856576452	215.3195763
2500	0.025	20	Rent Only	0	SSP2 - 4.5	High C Value	NA	5.392741485	215.3195763
2050	0.05	20	Rent Only	0	SSP2 - 4.5	High C Value	NA	134.8540869	75.92894629
2075	0.05	20	Rent Only	0	SSP2 - 4.5	High C Value	NA	162.5282174	102.9605617
2100	0.05	20	Rent Only	0	SSP2 - 4.5	High C Value	NA	170.8035105	113.1975892
2200	0.05	20	Rent Only	0	SSP2 - 4.5	High C Value	NA	9.758146812	114.0954656
2300	0.05	20	Rent Only	0	SSP2 - 4.5	High C Value	NA	8.559202583	114.0954656
2400	0.05	20	Rent Only	0	SSP2 - 4.5	High C Value	NA	6.856576452	114.0954656
2500	0.05	20	Rent Only	0	SSP2 - 4.5	High C Value	NA	5.392741485	114.0954656
2050	0	20	Rent Only	0.25	SSP1 - 2.6	Low C Value	NA	141.3544624	33.58540583
2075	0	20	Rent Only	0.25	SSP1 - 2.6	Low C Value	NA	180.3675786	75.19763843
2100	0	20	Rent Only	0.25	SSP1 - 2.6	Low C Value	NA	194.7824215	128.5624969
2200	0	20	Rent Only	0.25	SSP1 - 2.6	Low C Value	NA	10.96134737	217.9565928
2300	0	20	Rent Only	0.25	SSP1 - 2.6	Low C Value	NA	14.09261967	218.1933405
2400	0	20	Rent Only	0.25	SSP1 - 2.6	Low C Value	NA	9.506934583	218.1935717
2500	0	20	Rent Only	0.25	SSP1 - 2.6	Low C Value	NA	5.8051872	218.1935719
2050	0.025	20	Rent Only	0.25	SSP1 - 2.6	Low C Value	NA	141.3544624	24.74827907
2075	0.025	20	Rent Only	0.25	SSP1 - 2.6	Low C Value	NA	180.3675786	41.08060459
2100	0.025	20	Rent Only	0.25	SSP1 - 2.6	Low C Value	NA	194.7824215	52.37819269
2200	0.025	20	Rent Only	0.25	SSP1 - 2.6	Low C Value	NA	10.96134737	61.32533678
2300	0.025	20	Rent Only	0.25	SSP1 - 2.6	Low C Value	NA	14.09261967	61.32767644
2400	0.025	20	Rent Only	0.25	SSP1 - 2.6	Low C Value	NA	9.506934583	61.32767664
2500	0.025	20	Rent Only	0.25	SSP1 - 2.6	Low C Value	NA	5.8051872	61.32767664
2050	0.05	20	Rent Only	0.25	SSP1 - 2.6	Low C Value	NA	141.3544624	18.98223657
2075	0.05	20	Rent Only	0.25	SSP1 - 2.6	Low C Value	NA	180.3675786	25.74014043
2100	0.05	20	Rent Only	0.25	SSP1 - 2.6	Low C Value	NA	194.7824215	28.2993973
2200	0.05	20	Rent Only	0.25	SSP1 - 2.6	Low C Value	NA	10.96134737	29.33887087
2300	0.05	20	Rent Only	0.25	SSP1 - 2.6	Low C Value	NA	14.09261967	29.33889861
2400	0.05	20	Rent Only	0.25	SSP1 - 2.6	Low C Value	NA	9.506934583	29.33889861
2500	0.05	20	Rent Only	0.25	SSP1 - 2.6	Low C Value	NA	5.8051872	29.33889861
2050	0	20	Rent Only	0.25	SSP1 - 2.6	Medium C Value	NA	141.3544624	83.96351457
2075	0	20	Rent Only	0.25	SSP1 - 2.6	Medium C Value	NA	180.3675786	187.9940961
2100	0	20	Rent Only	0.25	SSP1 - 2.6	Medium C Value	NA	194.7824215	321.4062423
2200	0	20	Rent Only	0.25	SSP1 - 2.6	Medium C Value	NA	10.96134737	544.3297564
2300	0	20	Rent Only	0.25	SSP1 - 2.6	Medium C Value	NA	14.09261967	544.8032519
2400	0	20	Rent Only	0.25	SSP1 - 2.6	Medium C Value	NA	9.506934583	544.8037143
2500	0	20	Rent Only	0.25	SSP1 - 2.6	Medium C Value	NA	5.8051872	544.8037147
2050	0.025	20	Rent Only	0.25	SSP1 - 2.6	Medium C Value	NA	141.3544624	61.87069767
2075	0.025	20	Rent Only	0.25	SSP1 - 2.6	Medium C Value	NA	180.3675786	102.7015115
2100	0.025	20	Rent Only	0.25	SSP1 - 2.6	Medium C Value	NA	194.7824215	130.9454817
2200	0.025	20	Rent Only	0.25	SSP1 - 2.6	Medium C Value	NA	10.96134737	153.3016079
2300	0.025	20	Rent Only	0.25	SSP1 - 2.6	Medium C Value	NA	14.09261967	153.3062872
2400	0.025	20	Rent Only	0.25	SSP1 - 2.6	Medium C Value	NA	9.506934583	153.3062876
2500	0.025	20	Rent Only	0.25	SSP1 - 2.6	Medium C Value	NA	5.8051872	153.3062876
2050	0.05	20	Rent Only	0.25	SSP1 - 2.6	Medium C Value	NA	141.3544624	47.45559143
2075	0.05	20	Rent Only	0.25	SSP1 - 2.6	Medium C Value	NA	180.3675786	64.35035108
2100	0.05	20	Rent Only	0.25	SSP1 - 2.6	Medium C Value	NA	194.7824215	70.74849324
2200	0.05	20	Rent Only	0.25	SSP1 - 2.6	Medium C Value	NA	10.96134737	73.34689799
2300	0.05	20	Rent Only	0.25	SSP1 - 2.6	Medium C Value	NA	14.09261967	73.34695347
2400	0.05	20	Rent Only	0.25	SSP1 - 2.6	Medium C Value	NA	9.506934583	73.34695347
2500	0.05	20	Rent Only	0.25	SSP1 - 2.6	Medium C Value	NA	5.8051872	73.34695347
2050	0	20	Rent Only	0.25	SSP1 - 2.6	High C Value	NA	141.3544624	134.3416233
2075	0	20	Rent Only	0.25	SSP1 - 2.6	High C Value	NA	180.3675786	300.7905537
2100	0	20	Rent Only	0.25	SSP1 - 2.6	High C Value	NA	194.7824215	514.2499876
2200	0	20	Rent Only	0.25	SSP1 - 2.6	High C Value	NA	10.96134737	871.8263711
2300	0	20	Rent Only	0.25	SSP1 - 2.6	High C Value	NA	14.09261967	872.7733621
2400	0	20	Rent Only	0.25	SSP1 - 2.6	High C Value	NA	9.506934583	872.7742868
2500	0	20	Rent Only	0.25	SSP1 - 2.6	High C Value	NA	5.8051872	872.7742877
2050	0.025	20	Rent Only	0.25	SSP1 - 2.6	High C Value	NA	141.3544624	98.99311628
2075	0.025	20	Rent Only	0.25	SSP1 - 2.6	High C Value	NA	180.3675786	164.3224183
2100	0.025	20	Rent Only	0.25	SSP1 - 2.6	High C Value	NA	194.7824215	209.5127708
2200	0.025	20	Rent Only	0.25	SSP1 - 2.6	High C Value	NA	10.96134737	245.3013471
2300	0.025	20	Rent Only	0.25	SSP1 - 2.6	High C Value	NA	14.09261967	245.3107058
2400	0.025	20	Rent Only	0.25	SSP1 - 2.6	High C Value	NA	9.506934583	245.3107065
2500	0.025	20	Rent Only	0.25	SSP1 - 2.6	High C Value	NA	5.8051872	245.3107065
2050	0.05	20	Rent Only	0.25	SSP1 - 2.6	High C Value	NA	141.3544624	75.92894629
2075	0.05	20	Rent Only	0.25	SSP1 - 2.6	High C Value	NA	180.3675786	102.9605617
2100	0.05	20	Rent Only	0.25	SSP1 - 2.6	High C Value	NA	194.7824215	113.1975892
2200	0.05	20	Rent Only	0.25	SSP1 - 2.6	High C Value	NA	10.96134737	117.3554835
2300	0.05	20	Rent Only	0.25	SSP1 - 2.6	High C Value	NA	14.09261967	117.3555944
2400	0.05	20	Rent Only	0.25	SSP1 - 2.6	High C Value	NA	9.506934583	117.3555944
2500	0.05	20	Rent Only	0.25	SSP1 - 2.6	High C Value	NA	5.8051872	117.3555944
2050	0	20	Rent Only	0.25	SSP2 - 4.5	Low C Value	NA	134.8540869	33.58540583
2075	0	20	Rent Only	0.25	SSP2 - 4.5	Low C Value	NA	162.5282174	75.19763843
2100	0	20	Rent Only	0.25	SSP2 - 4.5	Low C Value	NA	170.8035105	128.5624969
2200	0	20	Rent Only	0.25	SSP2 - 4.5	Low C Value	NA	16.65259514	217.9565928
2300	0	20	Rent Only	0.25	SSP2 - 4.5	Low C Value	NA	10.93851249	218.1933405
2400	0	20	Rent Only	0.25	SSP2 - 4.5	Low C Value	NA	9.026138931	218.1935717
2500	0	20	Rent Only	0.25	SSP2 - 4.5	Low C Value	NA	7.224482757	218.1935719
2050	0.025	20	Rent Only	0.25	SSP2 - 4.5	Low C Value	NA	134.8540869	24.74827907
2075	0.025	20	Rent Only	0.25	SSP2 - 4.5	Low C Value	NA	162.5282174	41.08060459
2100	0.025	20	Rent Only	0.25	SSP2 - 4.5	Low C Value	NA	170.8035105	52.37819269
2200	0.025	20	Rent Only	0.25	SSP2 - 4.5	Low C Value	NA	16.65259514	61.32533678
2300	0.025	20	Rent Only	0.25	SSP2 - 4.5	Low C Value	NA	10.93851249	61.32767644
2400	0.025	20	Rent Only	0.25	SSP2 - 4.5	Low C Value	NA	9.026138931	61.32767664
2500	0.025	20	Rent Only	0.25	SSP2 - 4.5	Low C Value	NA	7.224482757	61.32767664
2050	0.05	20	Rent Only	0.25	SSP2 - 4.5	Low C Value	NA	134.8540869	18.98223657
2075	0.05	20	Rent Only	0.25	SSP2 - 4.5	Low C Value	NA	162.5282174	25.74014043
2100	0.05	20	Rent Only	0.25	SSP2 - 4.5	Low C Value	NA	170.8035105	28.2993973
2200	0.05	20	Rent Only	0.25	SSP2 - 4.5	Low C Value	NA	16.65259514	29.33887087
2300	0.05	20	Rent Only	0.25	SSP2 - 4.5	Low C Value	NA	10.93851249	29.33889861
2400	0.05	20	Rent Only	0.25	SSP2 - 4.5	Low C Value	NA	9.026138931	29.33889861
2500	0.05	20	Rent Only	0.25	SSP2 - 4.5	Low C Value	NA	7.224482757	29.33889861
2050	0	20	Rent Only	0.25	SSP2 - 4.5	Medium C Value	NA	134.8540869	83.96351457
2075	0	20	Rent Only	0.25	SSP2 - 4.5	Medium C Value	NA	162.5282174	187.9940961
2100	0	20	Rent Only	0.25	SSP2 - 4.5	Medium C Value	NA	170.8035105	321.4062423
2200	0	20	Rent Only	0.25	SSP2 - 4.5	Medium C Value	NA	16.65259514	544.3297564
2300	0	20	Rent Only	0.25	SSP2 - 4.5	Medium C Value	NA	10.93851249	544.8032519
2400	0	20	Rent Only	0.25	SSP2 - 4.5	Medium C Value	NA	9.026138931	544.8037143
2500	0	20	Rent Only	0.25	SSP2 - 4.5	Medium C Value	NA	7.224482757	544.8037147
2050	0.025	20	Rent Only	0.25	SSP2 - 4.5	Medium C Value	NA	134.8540869	61.87069767
2075	0.025	20	Rent Only	0.25	SSP2 - 4.5	Medium C Value	NA	162.5282174	102.7015115
2100	0.025	20	Rent Only	0.25	SSP2 - 4.5	Medium C Value	NA	170.8035105	130.9454817
2200	0.025	20	Rent Only	0.25	SSP2 - 4.5	Medium C Value	NA	16.65259514	153.3016079
2300	0.025	20	Rent Only	0.25	SSP2 - 4.5	Medium C Value	NA	10.93851249	153.3062872
2400	0.025	20	Rent Only	0.25	SSP2 - 4.5	Medium C Value	NA	9.026138931	153.3062876
2500	0.025	20	Rent Only	0.25	SSP2 - 4.5	Medium C Value	NA	7.224482757	153.3062876
2050	0.05	20	Rent Only	0.25	SSP2 - 4.5	Medium C Value	NA	134.8540869	47.45559143
2075	0.05	20	Rent Only	0.25	SSP2 - 4.5	Medium C Value	NA	162.5282174	64.35035108
2100	0.05	20	Rent Only	0.25	SSP2 - 4.5	Medium C Value	NA	170.8035105	70.74849324
2200	0.05	20	Rent Only	0.25	SSP2 - 4.5	Medium C Value	NA	16.65259514	73.34689799
2300	0.05	20	Rent Only	0.25	SSP2 - 4.5	Medium C Value	NA	10.93851249	73.34695347
2400	0.05	20	Rent Only	0.25	SSP2 - 4.5	Medium C Value	NA	9.026138931	73.34695347
2500	0.05	20	Rent Only	0.25	SSP2 - 4.5	Medium C Value	NA	7.224482757	73.34695347
2050	0	20	Rent Only	0.25	SSP2 - 4.5	High C Value	NA	134.8540869	134.3416233
2075	0	20	Rent Only	0.25	SSP2 - 4.5	High C Value	NA	162.5282174	300.7905537
2100	0	20	Rent Only	0.25	SSP2 - 4.5	High C Value	NA	170.8035105	514.2499876
2200	0	20	Rent Only	0.25	SSP2 - 4.5	High C Value	NA	16.65259514	871.8263711
2300	0	20	Rent Only	0.25	SSP2 - 4.5	High C Value	NA	10.93851249	872.7733621
2400	0	20	Rent Only	0.25	SSP2 - 4.5	High C Value	NA	9.026138931	872.7742868
2500	0	20	Rent Only	0.25	SSP2 - 4.5	High C Value	NA	7.224482757	872.7742877
2050	0.025	20	Rent Only	0.25	SSP2 - 4.5	High C Value	NA	134.8540869	98.99311628
2075	0.025	20	Rent Only	0.25	SSP2 - 4.5	High C Value	NA	162.5282174	164.3224183
2100	0.025	20	Rent Only	0.25	SSP2 - 4.5	High C Value	NA	170.8035105	209.5127708
2200	0.025	20	Rent Only	0.25	SSP2 - 4.5	High C Value	NA	16.65259514	245.3013471
2300	0.025	20	Rent Only	0.25	SSP2 - 4.5	High C Value	NA	10.93851249	245.3107058
2400	0.025	20	Rent Only	0.25	SSP2 - 4.5	High C Value	NA	9.026138931	245.3107065
2500	0.025	20	Rent Only	0.25	SSP2 - 4.5	High C Value	NA	7.224482757	245.3107065
2050	0.05	20	Rent Only	0.25	SSP2 - 4.5	High C Value	NA	134.8540869	75.92894629
2075	0.05	20	Rent Only	0.25	SSP2 - 4.5	High C Value	NA	162.5282174	102.9605617
2100	0.05	20	Rent Only	0.25	SSP2 - 4.5	High C Value	NA	170.8035105	113.1975892
2200	0.05	20	Rent Only	0.25	SSP2 - 4.5	High C Value	NA	16.65259514	117.3554835
2300	0.05	20	Rent Only	0.25	SSP2 - 4.5	High C Value	NA	10.93851249	117.3555944
2400	0.05	20	Rent Only	0.25	SSP2 - 4.5	High C Value	NA	9.026138931	117.3555944
2500	0.05	20	Rent Only	0.25	SSP2 - 4.5	High C Value	NA	7.224482757	117.3555944
2050	0	20	Rent Only	0.5	SSP1 - 2.6	Low C Value	NA	141.3544419	33.58540081
2075	0	20	Rent Only	0.5	SSP1 - 2.6	Low C Value	NA	180.3675215	75.19761882
2100	0	20	Rent Only	0.5	SSP1 - 2.6	Low C Value	NA	194.7822824	128.5624348
2200	0	20	Rent Only	0.5	SSP1 - 2.6	Low C Value	NA	86.09570315	417.4775751
2300	0	20	Rent Only	0.5	SSP1 - 2.6	Low C Value	NA	20.12001139	450.5318296
2400	0	20	Rent Only	0.5	SSP1 - 2.6	Low C Value	NA	14.00395092	451.5605714
2500	0	20	Rent Only	0.5	SSP1 - 2.6	Low C Value	NA	8.124004111	451.588516
2050	0.025	20	Rent Only	0.5	SSP1 - 2.6	Low C Value	NA	141.3544419	24.74827553
2075	0.025	20	Rent Only	0.5	SSP1 - 2.6	Low C Value	NA	180.3675215	41.08059562
2100	0.025	20	Rent Only	0.5	SSP1 - 2.6	Low C Value	NA	194.7822824	52.37817513
2200	0.025	20	Rent Only	0.5	SSP1 - 2.6	Low C Value	NA	86.09570315	69.48624045
2300	0.025	20	Rent Only	0.5	SSP1 - 2.6	Low C Value	NA	20.12001139	69.74852702
2400	0.025	20	Rent Only	0.5	SSP1 - 2.6	Low C Value	NA	14.00395092	69.74921909
2500	0.025	20	Rent Only	0.5	SSP1 - 2.6	Low C Value	NA	8.124004111	69.74922078
2050	0.05	20	Rent Only	0.5	SSP1 - 2.6	Low C Value	NA	141.3544419	18.98223397
2075	0.05	20	Rent Only	0.5	SSP1 - 2.6	Low C Value	NA	180.3675215	25.74013569
2100	0.05	20	Rent Only	0.5	SSP1 - 2.6	Low C Value	NA	194.7822824	28.2993907
2200	0.05	20	Rent Only	0.5	SSP1 - 2.6	Low C Value	NA	86.09570315	29.77112611
2300	0.05	20	Rent Only	0.5	SSP1 - 2.6	Low C Value	NA	20.12001139	29.77387146
2400	0.05	20	Rent Only	0.5	SSP1 - 2.6	Low C Value	NA	14.00395092	29.77387211
2500	0.05	20	Rent Only	0.5	SSP1 - 2.6	Low C Value	NA	8.124004111	29.77387211
2050	0	20	Rent Only	0.5	SSP1 - 2.6	Medium C Value	NA	141.3544419	83.96350201
2075	0	20	Rent Only	0.5	SSP1 - 2.6	Medium C Value	NA	180.3675215	187.994047
2100	0	20	Rent Only	0.5	SSP1 - 2.6	Medium C Value	NA	194.7822824	321.4060871
2200	0	20	Rent Only	0.5	SSP1 - 2.6	Medium C Value	NA	86.09570315	1020.075549
2300	0	20	Rent Only	0.5	SSP1 - 2.6	Medium C Value	NA	20.12001139	1086.184058
2400	0	20	Rent Only	0.5	SSP1 - 2.6	Medium C Value	NA	14.00395092	1088.241542
2500	0	20	Rent Only	0.5	SSP1 - 2.6	Medium C Value	NA	8.124004111	1088.297431
2050	0.025	20	Rent Only	0.5	SSP1 - 2.6	Medium C Value	NA	141.3544419	61.87068884
2075	0.025	20	Rent Only	0.5	SSP1 - 2.6	Medium C Value	NA	180.3675215	102.7014891
2100	0.025	20	Rent Only	0.5	SSP1 - 2.6	Medium C Value	NA	194.7822824	130.9454378
2200	0.025	20	Rent Only	0.5	SSP1 - 2.6	Medium C Value	NA	86.09570315	173.2494435
2300	0.025	20	Rent Only	0.5	SSP1 - 2.6	Medium C Value	NA	20.12001139	173.7740166
2400	0.025	20	Rent Only	0.5	SSP1 - 2.6	Medium C Value	NA	14.00395092	173.7754008
2500	0.025	20	Rent Only	0.5	SSP1 - 2.6	Medium C Value	NA	8.124004111	173.7754041
2050	0.05	20	Rent Only	0.5	SSP1 - 2.6	Medium C Value	NA	141.3544419	47.45558492
2075	0.05	20	Rent Only	0.5	SSP1 - 2.6	Medium C Value	NA	180.3675215	64.35033923
2100	0.05	20	Rent Only	0.5	SSP1 - 2.6	Medium C Value	NA	194.7822824	70.74847674
2200	0.05	20	Rent Only	0.5	SSP1 - 2.6	Medium C Value	NA	86.09570315	74.41725253
2300	0.05	20	Rent Only	0.5	SSP1 - 2.6	Medium C Value	NA	20.12001139	74.42274323
2400	0.05	20	Rent Only	0.5	SSP1 - 2.6	Medium C Value	NA	14.00395092	74.42274453
2500	0.05	20	Rent Only	0.5	SSP1 - 2.6	Medium C Value	NA	8.124004111	74.42274453
2050	0	20	Rent Only	0.5	SSP1 - 2.6	High C Value	NA	141.3544419	134.3416032
2075	0	20	Rent Only	0.5	SSP1 - 2.6	High C Value	NA	180.3675215	300.7904753
2100	0	20	Rent Only	0.5	SSP1 - 2.6	High C Value	NA	194.7822824	514.2497394
2200	0	20	Rent Only	0.5	SSP1 - 2.6	High C Value	NA	86.09570315	1669.9103
2300	0	20	Rent Only	0.5	SSP1 - 2.6	High C Value	NA	20.12001139	1802.127318
2400	0	20	Rent Only	0.5	SSP1 - 2.6	High C Value	NA	14.00395092	1806.242286
2500	0	20	Rent Only	0.5	SSP1 - 2.6	High C Value	NA	8.124004111	1806.354064
2050	0.025	20	Rent Only	0.5	SSP1 - 2.6	High C Value	NA	141.3544419	98.99310214
2075	0.025	20	Rent Only	0.5	SSP1 - 2.6	High C Value	NA	180.3675215	164.3223825
2100	0.025	20	Rent Only	0.5	SSP1 - 2.6	High C Value	NA	194.7822824	209.5127005
2200	0.025	20	Rent Only	0.5	SSP1 - 2.6	High C Value	NA	86.09570315	277.9449618
2300	0.025	20	Rent Only	0.5	SSP1 - 2.6	High C Value	NA	20.12001139	278.9941081
2400	0.025	20	Rent Only	0.5	SSP1 - 2.6	High C Value	NA	14.00395092	278.9968764
2500	0.025	20	Rent Only	0.5	SSP1 - 2.6	High C Value	NA	8.124004111	278.9968831
2050	0.05	20	Rent Only	0.5	SSP1 - 2.6	High C Value	NA	141.3544419	75.92893588
2075	0.05	20	Rent Only	0.5	SSP1 - 2.6	High C Value	NA	180.3675215	102.9605428
2100	0.05	20	Rent Only	0.5	SSP1 - 2.6	High C Value	NA	194.7822824	113.1975628
2200	0.05	20	Rent Only	0.5	SSP1 - 2.6	High C Value	NA	86.09570315	119.0845044
2300	0.05	20	Rent Only	0.5	SSP1 - 2.6	High C Value	NA	20.12001139	119.0954858
2400	0.05	20	Rent Only	0.5	SSP1 - 2.6	High C Value	NA	14.00395092	119.0954884
2500	0.05	20	Rent Only	0.5	SSP1 - 2.6	High C Value	NA	8.124004111	119.0954884
2050	0	20	Rent Only	0.5	SSP2 - 4.5	Low C Value	NA	134.8540674	33.58540081
2075	0	20	Rent Only	0.5	SSP2 - 4.5	Low C Value	NA	162.5281669	75.19761882
2100	0	20	Rent Only	0.5	SSP2 - 4.5	Low C Value	NA	170.8033933	128.5624348
2200	0	20	Rent Only	0.5	SSP2 - 4.5	Low C Value	NA	88.36441518	417.4775751
2300	0	20	Rent Only	0.5	SSP2 - 4.5	Low C Value	NA	17.6384603	450.5318296
2400	0	20	Rent Only	0.5	SSP2 - 4.5	Low C Value	NA	13.0688498	451.5605714
2500	0	20	Rent Only	0.5	SSP2 - 4.5	Low C Value	NA	10.71666468	451.588516
2050	0.025	20	Rent Only	0.5	SSP2 - 4.5	Low C Value	NA	134.8540674	24.74827553
2075	0.025	20	Rent Only	0.5	SSP2 - 4.5	Low C Value	NA	162.5281669	41.08059562
2100	0.025	20	Rent Only	0.5	SSP2 - 4.5	Low C Value	NA	170.8033933	52.37817513
2200	0.025	20	Rent Only	0.5	SSP2 - 4.5	Low C Value	NA	88.36441518	69.48624045
2300	0.025	20	Rent Only	0.5	SSP2 - 4.5	Low C Value	NA	17.6384603	69.74852702
2400	0.025	20	Rent Only	0.5	SSP2 - 4.5	Low C Value	NA	13.0688498	69.74921909
2500	0.025	20	Rent Only	0.5	SSP2 - 4.5	Low C Value	NA	10.71666468	69.74922078
2050	0.05	20	Rent Only	0.5	SSP2 - 4.5	Low C Value	NA	134.8540674	18.98223397
2075	0.05	20	Rent Only	0.5	SSP2 - 4.5	Low C Value	NA	162.5281669	25.74013569
2100	0.05	20	Rent Only	0.5	SSP2 - 4.5	Low C Value	NA	170.8033933	28.2993907
2200	0.05	20	Rent Only	0.5	SSP2 - 4.5	Low C Value	NA	88.36441518	29.77112611
2300	0.05	20	Rent Only	0.5	SSP2 - 4.5	Low C Value	NA	17.6384603	29.77387146
2400	0.05	20	Rent Only	0.5	SSP2 - 4.5	Low C Value	NA	13.0688498	29.77387211
2500	0.05	20	Rent Only	0.5	SSP2 - 4.5	Low C Value	NA	10.71666468	29.77387211
2050	0	20	Rent Only	0.5	SSP2 - 4.5	Medium C Value	NA	134.8540674	83.96350201
2075	0	20	Rent Only	0.5	SSP2 - 4.5	Medium C Value	NA	162.5281669	187.994047
2100	0	20	Rent Only	0.5	SSP2 - 4.5	Medium C Value	NA	170.8033933	321.4060871
2200	0	20	Rent Only	0.5	SSP2 - 4.5	Medium C Value	NA	88.36441518	1020.075549
2300	0	20	Rent Only	0.5	SSP2 - 4.5	Medium C Value	NA	17.6384603	1086.184058
2400	0	20	Rent Only	0.5	SSP2 - 4.5	Medium C Value	NA	13.0688498	1088.241542
2500	0	20	Rent Only	0.5	SSP2 - 4.5	Medium C Value	NA	10.71666468	1088.297431
2050	0.025	20	Rent Only	0.5	SSP2 - 4.5	Medium C Value	NA	134.8540674	61.87068884
2075	0.025	20	Rent Only	0.5	SSP2 - 4.5	Medium C Value	NA	162.5281669	102.7014891
2100	0.025	20	Rent Only	0.5	SSP2 - 4.5	Medium C Value	NA	170.8033933	130.9454378
2200	0.025	20	Rent Only	0.5	SSP2 - 4.5	Medium C Value	NA	88.36441518	173.2494435
2300	0.025	20	Rent Only	0.5	SSP2 - 4.5	Medium C Value	NA	17.6384603	173.7740166
2400	0.025	20	Rent Only	0.5	SSP2 - 4.5	Medium C Value	NA	13.0688498	173.7754008
2500	0.025	20	Rent Only	0.5	SSP2 - 4.5	Medium C Value	NA	10.71666468	173.7754041
2050	0.05	20	Rent Only	0.5	SSP2 - 4.5	Medium C Value	NA	134.8540674	47.45558492
2075	0.05	20	Rent Only	0.5	SSP2 - 4.5	Medium C Value	NA	162.5281669	64.35033923
2100	0.05	20	Rent Only	0.5	SSP2 - 4.5	Medium C Value	NA	170.8033933	70.74847674
2200	0.05	20	Rent Only	0.5	SSP2 - 4.5	Medium C Value	NA	88.36441518	74.41725253
2300	0.05	20	Rent Only	0.5	SSP2 - 4.5	Medium C Value	NA	17.6384603	74.42274323
2400	0.05	20	Rent Only	0.5	SSP2 - 4.5	Medium C Value	NA	13.0688498	74.42274453
2500	0.05	20	Rent Only	0.5	SSP2 - 4.5	Medium C Value	NA	10.71666468	74.42274453
2050	0	20	Rent Only	0.5	SSP2 - 4.5	High C Value	NA	134.8540674	134.3416032
2075	0	20	Rent Only	0.5	SSP2 - 4.5	High C Value	NA	162.5281669	300.7904753
2100	0	20	Rent Only	0.5	SSP2 - 4.5	High C Value	NA	170.8033933	514.2497394
2200	0	20	Rent Only	0.5	SSP2 - 4.5	High C Value	NA	88.36441518	1669.9103
2300	0	20	Rent Only	0.5	SSP2 - 4.5	High C Value	NA	17.6384603	1802.127318
2400	0	20	Rent Only	0.5	SSP2 - 4.5	High C Value	NA	13.0688498	1806.242286
2500	0	20	Rent Only	0.5	SSP2 - 4.5	High C Value	NA	10.71666468	1806.354064
2050	0.025	20	Rent Only	0.5	SSP2 - 4.5	High C Value	NA	134.8540674	98.99310214
2075	0.025	20	Rent Only	0.5	SSP2 - 4.5	High C Value	NA	162.5281669	164.3223825
2100	0.025	20	Rent Only	0.5	SSP2 - 4.5	High C Value	NA	170.8033933	209.5127005
2200	0.025	20	Rent Only	0.5	SSP2 - 4.5	High C Value	NA	88.36441518	277.9449618
2300	0.025	20	Rent Only	0.5	SSP2 - 4.5	High C Value	NA	17.6384603	278.9941081
2400	0.025	20	Rent Only	0.5	SSP2 - 4.5	High C Value	NA	13.0688498	278.9968764
2500	0.025	20	Rent Only	0.5	SSP2 - 4.5	High C Value	NA	10.71666468	278.9968831
2050	0.05	20	Rent Only	0.5	SSP2 - 4.5	High C Value	NA	134.8540674	75.92893588
2075	0.05	20	Rent Only	0.5	SSP2 - 4.5	High C Value	NA	162.5281669	102.9605428
2100	0.05	20	Rent Only	0.5	SSP2 - 4.5	High C Value	NA	170.8033933	113.1975628
2200	0.05	20	Rent Only	0.5	SSP2 - 4.5	High C Value	NA	88.36441518	119.0845044
2300	0.05	20	Rent Only	0.5	SSP2 - 4.5	High C Value	NA	17.6384603	119.0954858
2400	0.05	20	Rent Only	0.5	SSP2 - 4.5	High C Value	NA	13.0688498	119.0954884
2500	0.05	20	Rent Only	0.5	SSP2 - 4.5	High C Value	NA	10.71666468	119.0954884
2050	0	20	Rent Only	0.75	SSP1 - 2.6	Low C Value	NA	141.151586	33.53666554
2075	0	20	Rent Only	0.75	SSP1 - 2.6	Low C Value	NA	180.014423	75.06302207
2100	0	20	Rent Only	0.75	SSP1 - 2.6	Low C Value	NA	194.2478726	128.2726832
2200	0	20	Rent Only	0.75	SSP1 - 2.6	Low C Value	NA	206.6001664	532.2733779
2300	0	20	Rent Only	0.75	SSP1 - 2.6	Low C Value	NA	184.2925118	1060.98935
2400	0	20	Rent Only	0.75	SSP1 - 2.6	Low C Value	NA	54.00500512	1245.183936
2500	0	20	Rent Only	0.75	SSP1 - 2.6	Low C Value	NA	16.63601751	1270.573293
2050	0.025	20	Rent Only	0.75	SSP1 - 2.6	Low C Value	NA	141.151586	24.71298436
2075	0.025	20	Rent Only	0.75	SSP1 - 2.6	Low C Value	NA	180.014423	41.0123397
2100	0.025	20	Rent Only	0.75	SSP1 - 2.6	Low C Value	NA	194.2478726	52.27771101
2200	0.025	20	Rent Only	0.75	SSP1 - 2.6	Low C Value	NA	206.6001664	71.61569383
2300	0.025	20	Rent Only	0.75	SSP1 - 2.6	Low C Value	NA	184.2925118	74.28462531
2400	0.025	20	Rent Only	0.75	SSP1 - 2.6	Low C Value	NA	54.00500512	74.3842207
2500	0.025	20	Rent Only	0.75	SSP1 - 2.6	Low C Value	NA	16.63601751	74.38558282
2050	0.05	20	Rent Only	0.75	SSP1 - 2.6	Low C Value	NA	141.151586	18.95556812
2075	0.05	20	Rent Only	0.75	SSP1 - 2.6	Low C Value	NA	180.014423	25.70011167
2100	0.05	20	Rent Only	0.75	SSP1 - 2.6	Low C Value	NA	194.2478726	28.25221598
2200	0.05	20	Rent Only	0.75	SSP1 - 2.6	Low C Value	NA	206.6001664	29.7709203
2300	0.05	20	Rent Only	0.75	SSP1 - 2.6	Low C Value	NA	184.2925118	29.79253199
2400	0.05	20	Rent Only	0.75	SSP1 - 2.6	Low C Value	NA	54.00500512	29.79261535
2500	0.05	20	Rent Only	0.75	SSP1 - 2.6	Low C Value	NA	16.63601751	29.79261546
2050	0	20	Rent Only	0.75	SSP1 - 2.6	Medium C Value	NA	141.151586	83.84166384
2075	0	20	Rent Only	0.75	SSP1 - 2.6	Medium C Value	NA	180.014423	187.6575552
2100	0	20	Rent Only	0.75	SSP1 - 2.6	Medium C Value	NA	194.2478726	320.6817079
2200	0	20	Rent Only	0.75	SSP1 - 2.6	Medium C Value	NA	206.6001664	1261.721333
2300	0	20	Rent Only	0.75	SSP1 - 2.6	Medium C Value	NA	184.2925118	2319.153277
2400	0	20	Rent Only	0.75	SSP1 - 2.6	Medium C Value	NA	54.00500512	2687.54245
2500	0	20	Rent Only	0.75	SSP1 - 2.6	Medium C Value	NA	16.63601751	2738.321163
2050	0.025	20	Rent Only	0.75	SSP1 - 2.6	Medium C Value	NA	141.151586	61.78246089
2075	0.025	20	Rent Only	0.75	SSP1 - 2.6	Medium C Value	NA	180.014423	102.5308493
2100	0.025	20	Rent Only	0.75	SSP1 - 2.6	Medium C Value	NA	194.2478726	130.6942775
2200	0.025	20	Rent Only	0.75	SSP1 - 2.6	Medium C Value	NA	206.6001664	177.7595956
2300	0.025	20	Rent Only	0.75	SSP1 - 2.6	Medium C Value	NA	184.2925118	183.0974586
2400	0.025	20	Rent Only	0.75	SSP1 - 2.6	Medium C Value	NA	54.00500512	183.2966493
2500	0.025	20	Rent Only	0.75	SSP1 - 2.6	Medium C Value	NA	16.63601751	183.2993736
2050	0.05	20	Rent Only	0.75	SSP1 - 2.6	Medium C Value	NA	141.151586	47.38892031
2075	0.05	20	Rent Only	0.75	SSP1 - 2.6	Medium C Value	NA	180.014423	64.25027916
2100	0.05	20	Rent Only	0.75	SSP1 - 2.6	Medium C Value	NA	194.2478726	70.63053995
2200	0.05	20	Rent Only	0.75	SSP1 - 2.6	Medium C Value	NA	206.6001664	74.39997852
2300	0.05	20	Rent Only	0.75	SSP1 - 2.6	Medium C Value	NA	184.2925118	74.4432019
2400	0.05	20	Rent Only	0.75	SSP1 - 2.6	Medium C Value	NA	54.00500512	74.44336861
2500	0.05	20	Rent Only	0.75	SSP1 - 2.6	Medium C Value	NA	16.63601751	74.44336883
2050	0	20	Rent Only	0.75	SSP1 - 2.6	High C Value	NA	141.151586	134.1466621
2075	0	20	Rent Only	0.75	SSP1 - 2.6	High C Value	NA	180.014423	300.2520883
2100	0	20	Rent Only	0.75	SSP1 - 2.6	High C Value	NA	194.2478726	513.0907326
2200	0	20	Rent Only	0.75	SSP1 - 2.6	High C Value	NA	206.6001664	2129.093511
2300	0	20	Rent Only	0.75	SSP1 - 2.6	High C Value	NA	184.2925118	4243.957398
2400	0	20	Rent Only	0.75	SSP1 - 2.6	High C Value	NA	54.00500512	4980.735745
2500	0	20	Rent Only	0.75	SSP1 - 2.6	High C Value	NA	16.63601751	5082.293171
2050	0.025	20	Rent Only	0.75	SSP1 - 2.6	High C Value	NA	141.151586	98.85193742
2075	0.025	20	Rent Only	0.75	SSP1 - 2.6	High C Value	NA	180.014423	164.0493588
2100	0.025	20	Rent Only	0.75	SSP1 - 2.6	High C Value	NA	194.2478726	209.110844
2200	0.025	20	Rent Only	0.75	SSP1 - 2.6	High C Value	NA	206.6001664	286.4627753
2300	0.025	20	Rent Only	0.75	SSP1 - 2.6	High C Value	NA	184.2925118	297.1385012
2400	0.025	20	Rent Only	0.75	SSP1 - 2.6	High C Value	NA	54.00500512	297.5368828
2500	0.025	20	Rent Only	0.75	SSP1 - 2.6	High C Value	NA	16.63601751	297.5423313
2050	0.05	20	Rent Only	0.75	SSP1 - 2.6	High C Value	NA	141.151586	75.8222725
2075	0.05	20	Rent Only	0.75	SSP1 - 2.6	High C Value	NA	180.014423	102.8004467
2100	0.05	20	Rent Only	0.75	SSP1 - 2.6	High C Value	NA	194.2478726	113.0088639
2200	0.05	20	Rent Only	0.75	SSP1 - 2.6	High C Value	NA	206.6001664	119.0836812
2300	0.05	20	Rent Only	0.75	SSP1 - 2.6	High C Value	NA	184.2925118	119.170128
2400	0.05	20	Rent Only	0.75	SSP1 - 2.6	High C Value	NA	54.00500512	119.1704614
2500	0.05	20	Rent Only	0.75	SSP1 - 2.6	High C Value	NA	16.63601751	119.1704618
2050	0	20	Rent Only	0.75	SSP2 - 4.5	Low C Value	NA	134.6608032	33.53666554
2075	0	20	Rent Only	0.75	SSP2 - 4.5	Low C Value	NA	162.2126721	75.06302207
2100	0	20	Rent Only	0.75	SSP2 - 4.5	Low C Value	NA	170.3443594	128.2726832
2200	0	20	Rent Only	0.75	SSP2 - 4.5	Low C Value	NA	183.9830904	532.2733779
2300	0	20	Rent Only	0.75	SSP2 - 4.5	Low C Value	NA	168.5913375	1060.98935
2400	0	20	Rent Only	0.75	SSP2 - 4.5	Low C Value	NA	53.19574994	1245.183936
2500	0	20	Rent Only	0.75	SSP2 - 4.5	Low C Value	NA	20.00998975	1270.573293
2050	0.025	20	Rent Only	0.75	SSP2 - 4.5	Low C Value	NA	134.6608032	24.71298436
2075	0.025	20	Rent Only	0.75	SSP2 - 4.5	Low C Value	NA	162.2126721	41.0123397
2100	0.025	20	Rent Only	0.75	SSP2 - 4.5	Low C Value	NA	170.3443594	52.27771101
2200	0.025	20	Rent Only	0.75	SSP2 - 4.5	Low C Value	NA	183.9830904	71.61569383
2300	0.025	20	Rent Only	0.75	SSP2 - 4.5	Low C Value	NA	168.5913375	74.28462531
2400	0.025	20	Rent Only	0.75	SSP2 - 4.5	Low C Value	NA	53.19574994	74.3842207
2500	0.025	20	Rent Only	0.75	SSP2 - 4.5	Low C Value	NA	20.00998975	74.38558282
2050	0.05	20	Rent Only	0.75	SSP2 - 4.5	Low C Value	NA	134.6608032	18.95556812
2075	0.05	20	Rent Only	0.75	SSP2 - 4.5	Low C Value	NA	162.2126721	25.70011167
2100	0.05	20	Rent Only	0.75	SSP2 - 4.5	Low C Value	NA	170.3443594	28.25221598
2200	0.05	20	Rent Only	0.75	SSP2 - 4.5	Low C Value	NA	183.9830904	29.7709203
2300	0.05	20	Rent Only	0.75	SSP2 - 4.5	Low C Value	NA	168.5913375	29.79253199
2400	0.05	20	Rent Only	0.75	SSP2 - 4.5	Low C Value	NA	53.19574994	29.79261535
2500	0.05	20	Rent Only	0.75	SSP2 - 4.5	Low C Value	NA	20.00998975	29.79261546
2050	0	20	Rent Only	0.75	SSP2 - 4.5	Medium C Value	NA	134.6608032	83.84166384
2075	0	20	Rent Only	0.75	SSP2 - 4.5	Medium C Value	NA	162.2126721	187.6575552
2100	0	20	Rent Only	0.75	SSP2 - 4.5	Medium C Value	NA	170.3443594	320.6817079
2200	0	20	Rent Only	0.75	SSP2 - 4.5	Medium C Value	NA	183.9830904	1261.721333
2300	0	20	Rent Only	0.75	SSP2 - 4.5	Medium C Value	NA	168.5913375	2319.153277
2400	0	20	Rent Only	0.75	SSP2 - 4.5	Medium C Value	NA	53.19574994	2687.54245
2500	0	20	Rent Only	0.75	SSP2 - 4.5	Medium C Value	NA	20.00998975	2738.321163
2050	0.025	20	Rent Only	0.75	SSP2 - 4.5	Medium C Value	NA	134.6608032	61.78246089
2075	0.025	20	Rent Only	0.75	SSP2 - 4.5	Medium C Value	NA	162.2126721	102.5308493
2100	0.025	20	Rent Only	0.75	SSP2 - 4.5	Medium C Value	NA	170.3443594	130.6942775
2200	0.025	20	Rent Only	0.75	SSP2 - 4.5	Medium C Value	NA	183.9830904	177.7595956
2300	0.025	20	Rent Only	0.75	SSP2 - 4.5	Medium C Value	NA	168.5913375	183.0974586
2400	0.025	20	Rent Only	0.75	SSP2 - 4.5	Medium C Value	NA	53.19574994	183.2966493
2500	0.025	20	Rent Only	0.75	SSP2 - 4.5	Medium C Value	NA	20.00998975	183.2993736
2050	0.05	20	Rent Only	0.75	SSP2 - 4.5	Medium C Value	NA	134.6608032	47.38892031
2075	0.05	20	Rent Only	0.75	SSP2 - 4.5	Medium C Value	NA	162.2126721	64.25027916
2100	0.05	20	Rent Only	0.75	SSP2 - 4.5	Medium C Value	NA	170.3443594	70.63053995
2200	0.05	20	Rent Only	0.75	SSP2 - 4.5	Medium C Value	NA	183.9830904	74.39997852
2300	0.05	20	Rent Only	0.75	SSP2 - 4.5	Medium C Value	NA	168.5913375	74.4432019
2400	0.05	20	Rent Only	0.75	SSP2 - 4.5	Medium C Value	NA	53.19574994	74.44336861
2500	0.05	20	Rent Only	0.75	SSP2 - 4.5	Medium C Value	NA	20.00998975	74.44336883
2050	0	20	Rent Only	0.75	SSP2 - 4.5	High C Value	NA	134.6608032	134.1466621
2075	0	20	Rent Only	0.75	SSP2 - 4.5	High C Value	NA	162.2126721	300.2520883
2100	0	20	Rent Only	0.75	SSP2 - 4.5	High C Value	NA	170.3443594	513.0907326
2200	0	20	Rent Only	0.75	SSP2 - 4.5	High C Value	NA	183.9830904	2129.093511
2300	0	20	Rent Only	0.75	SSP2 - 4.5	High C Value	NA	168.5913375	4243.957398
2400	0	20	Rent Only	0.75	SSP2 - 4.5	High C Value	NA	53.19574994	4980.735745
2500	0	20	Rent Only	0.75	SSP2 - 4.5	High C Value	NA	20.00998975	5082.293171
2050	0.025	20	Rent Only	0.75	SSP2 - 4.5	High C Value	NA	134.6608032	98.85193742
2075	0.025	20	Rent Only	0.75	SSP2 - 4.5	High C Value	NA	162.2126721	164.0493588
2100	0.025	20	Rent Only	0.75	SSP2 - 4.5	High C Value	NA	170.3443594	209.110844
2200	0.025	20	Rent Only	0.75	SSP2 - 4.5	High C Value	NA	183.9830904	286.4627753
2300	0.025	20	Rent Only	0.75	SSP2 - 4.5	High C Value	NA	168.5913375	297.1385012
2400	0.025	20	Rent Only	0.75	SSP2 - 4.5	High C Value	NA	53.19574994	297.5368828
2500	0.025	20	Rent Only	0.75	SSP2 - 4.5	High C Value	NA	20.00998975	297.5423313
2050	0.05	20	Rent Only	0.75	SSP2 - 4.5	High C Value	NA	134.6608032	75.8222725
2075	0.05	20	Rent Only	0.75	SSP2 - 4.5	High C Value	NA	162.2126721	102.8004467
2100	0.05	20	Rent Only	0.75	SSP2 - 4.5	High C Value	NA	170.3443594	113.0088639
2200	0.05	20	Rent Only	0.75	SSP2 - 4.5	High C Value	NA	183.9830904	119.0836812
2300	0.05	20	Rent Only	0.75	SSP2 - 4.5	High C Value	NA	168.5913375	119.170128
2400	0.05	20	Rent Only	0.75	SSP2 - 4.5	High C Value	NA	53.19574994	119.1704614
2500	0.05	20	Rent Only	0.75	SSP2 - 4.5	High C Value	NA	20.00998975	119.1704618
2050	0	20	Rent Only	1	SSP2 - 4.5	Low C Value	NA	134.8540869	33.58540583
2075	0	20	Rent Only	1	SSP2 - 4.5	Low C Value	NA	162.5282174	75.19763843
2100	0	20	Rent Only	1	SSP2 - 4.5	Low C Value	NA	170.8035105	128.5624969
2200	0	20	Rent Only	1	SSP2 - 4.5	Low C Value	NA	185.9861155	536.0575975
2300	0	20	Rent Only	1	SSP2 - 4.5	Low C Value	NA	200.034744	1104.807598
2400	0	20	Rent Only	1	SSP2 - 4.5	Low C Value	NA	208.6564541	1673.557598
2500	0	20	Rent Only	1	SSP2 - 4.5	Low C Value	NA	214.0052082	2236.620098
2050	0.025	20	Rent Only	1	SSP2 - 4.5	Low C Value	NA	134.8540869	24.74827907
2075	0.025	20	Rent Only	1	SSP2 - 4.5	Low C Value	NA	162.5282174	41.08060459
2100	0.025	20	Rent Only	1	SSP2 - 4.5	Low C Value	NA	170.8035105	52.37819269
2200	0.025	20	Rent Only	1	SSP2 - 4.5	Low C Value	NA	185.9861155	71.84242726
2300	0.025	20	Rent Only	1	SSP2 - 4.5	Low C Value	NA	200.034744	74.60868977
2400	0.025	20	Rent Only	1	SSP2 - 4.5	Low C Value	NA	208.6564541	74.84284661
2500	0.025	20	Rent Only	1	SSP2 - 4.5	Low C Value	NA	214.0052082	74.86262155
2050	0.05	20	Rent Only	1	SSP2 - 4.5	Low C Value	NA	134.8540869	18.98223657
2075	0.05	20	Rent Only	1	SSP2 - 4.5	Low C Value	NA	162.5282174	25.74014043
2100	0.05	20	Rent Only	1	SSP2 - 4.5	Low C Value	NA	170.8035105	28.2993973
2200	0.05	20	Rent Only	1	SSP2 - 4.5	Low C Value	NA	185.9861155	29.82593491
2300	0.05	20	Rent Only	1	SSP2 - 4.5	Low C Value	NA	200.034744	29.84804084
2400	0.05	20	Rent Only	1	SSP2 - 4.5	Low C Value	NA	208.6564541	29.84820894
2500	0.05	20	Rent Only	1	SSP2 - 4.5	Low C Value	NA	214.0052082	29.84821022
2050	0	20	Rent Only	1	SSP2 - 4.5	Medium C Value	NA	134.8540869	83.96351457
2075	0	20	Rent Only	1	SSP2 - 4.5	Medium C Value	NA	162.5282174	187.9940961
2100	0	20	Rent Only	1	SSP2 - 4.5	Medium C Value	NA	170.8035105	321.4062423
2200	0	20	Rent Only	1	SSP2 - 4.5	Medium C Value	NA	185.9861155	1270.33134
2300	0	20	Rent Only	1	SSP2 - 4.5	Medium C Value	NA	200.034744	2407.83134
2400	0	20	Rent Only	1	SSP2 - 4.5	Medium C Value	NA	208.6564541	3545.33134
2500	0	20	Rent Only	1	SSP2 - 4.5	Medium C Value	NA	214.0052082	4671.45634
2050	0.025	20	Rent Only	1	SSP2 - 4.5	Medium C Value	NA	134.8540869	61.87069767
2075	0.025	20	Rent Only	1	SSP2 - 4.5	Medium C Value	NA	162.5282174	102.7015115
2100	0.025	20	Rent Only	1	SSP2 - 4.5	Medium C Value	NA	170.8035105	130.9454817
2200	0.025	20	Rent Only	1	SSP2 - 4.5	Medium C Value	NA	185.9861155	178.311026
2300	0.025	20	Rent Only	1	SSP2 - 4.5	Medium C Value	NA	200.034744	183.843551
2400	0.025	20	Rent Only	1	SSP2 - 4.5	Medium C Value	NA	208.6564541	184.3118647
2500	0.025	20	Rent Only	1	SSP2 - 4.5	Medium C Value	NA	214.0052082	184.3514146
2050	0.05	20	Rent Only	1	SSP2 - 4.5	Medium C Value	NA	134.8540869	47.45559143
2075	0.05	20	Rent Only	1	SSP2 - 4.5	Medium C Value	NA	162.5282174	64.35035108
2100	0.05	20	Rent Only	1	SSP2 - 4.5	Medium C Value	NA	170.8035105	70.74849324
2200	0.05	20	Rent Only	1	SSP2 - 4.5	Medium C Value	NA	185.9861155	74.53719443
2300	0.05	20	Rent Only	1	SSP2 - 4.5	Medium C Value	NA	200.034744	74.5814063
2400	0.05	20	Rent Only	1	SSP2 - 4.5	Medium C Value	NA	208.6564541	74.58174251
2500	0.05	20	Rent Only	1	SSP2 - 4.5	Medium C Value	NA	214.0052082	74.58174506
2050	0	20	Rent Only	1	SSP2 - 4.5	High C Value	NA	134.8540869	134.3416233
2075	0	20	Rent Only	1	SSP2 - 4.5	High C Value	NA	162.5282174	300.7905537
2100	0	20	Rent Only	1	SSP2 - 4.5	High C Value	NA	170.8035105	514.2499876
2200	0	20	Rent Only	1	SSP2 - 4.5	High C Value	NA	185.9861155	2144.23039
2300	0	20	Rent Only	1	SSP2 - 4.5	High C Value	NA	200.034744	4419.23039
2400	0	20	Rent Only	1	SSP2 - 4.5	High C Value	NA	208.6564541	6694.23039
2500	0	20	Rent Only	1	SSP2 - 4.5	High C Value	NA	214.0052082	8946.48039
2050	0.025	20	Rent Only	1	SSP2 - 4.5	High C Value	NA	134.8540869	98.99311628
2075	0.025	20	Rent Only	1	SSP2 - 4.5	High C Value	NA	162.5282174	164.3224183
2100	0.025	20	Rent Only	1	SSP2 - 4.5	High C Value	NA	170.8035105	209.5127708
2200	0.025	20	Rent Only	1	SSP2 - 4.5	High C Value	NA	185.9861155	287.369709
2300	0.025	20	Rent Only	1	SSP2 - 4.5	High C Value	NA	200.034744	298.4347591
2400	0.025	20	Rent Only	1	SSP2 - 4.5	High C Value	NA	208.6564541	299.3713865
2500	0.025	20	Rent Only	1	SSP2 - 4.5	High C Value	NA	214.0052082	299.4504862
2050	0.05	20	Rent Only	1	SSP2 - 4.5	High C Value	NA	134.8540869	75.92894629
2075	0.05	20	Rent Only	1	SSP2 - 4.5	High C Value	NA	162.5282174	102.9605617
2100	0.05	20	Rent Only	1	SSP2 - 4.5	High C Value	NA	170.8035105	113.1975892
2200	0.05	20	Rent Only	1	SSP2 - 4.5	High C Value	NA	185.9861155	119.3037396
2300	0.05	20	Rent Only	1	SSP2 - 4.5	High C Value	NA	200.034744	119.3921634
2400	0.05	20	Rent Only	1	SSP2 - 4.5	High C Value	NA	208.6564541	119.3928358
2500	0.05	20	Rent Only	1	SSP2 - 4.5	High C Value	NA	214.0052082	119.3928409
2050	0	20	Rent Only	1	SSP1 - 2.6	Low C Value	NA	141.3544624	33.58540583
2075	0	20	Rent Only	1	SSP1 - 2.6	Low C Value	NA	180.3675786	75.19763843
2100	0	20	Rent Only	1	SSP1 - 2.6	Low C Value	NA	194.7824215	128.5624969
2200	0	20	Rent Only	1	SSP1 - 2.6	Low C Value	NA	208.9853408	536.0575975
2300	0	20	Rent Only	1	SSP1 - 2.6	Low C Value	NA	223.3316165	1104.807598
2400	0	20	Rent Only	1	SSP1 - 2.6	Low C Value	NA	228.4792463	1673.557598
2500	0	20	Rent Only	1	SSP1 - 2.6	Low C Value	NA	227.5438659	2236.620098
2050	0.025	20	Rent Only	1	SSP1 - 2.6	Low C Value	NA	141.3544624	24.74827907
2075	0.025	20	Rent Only	1	SSP1 - 2.6	Low C Value	NA	180.3675786	41.08060459
2100	0.025	20	Rent Only	1	SSP1 - 2.6	Low C Value	NA	194.7824215	52.37819269
2200	0.025	20	Rent Only	1	SSP1 - 2.6	Low C Value	NA	208.9853408	71.84242726
2300	0.025	20	Rent Only	1	SSP1 - 2.6	Low C Value	NA	223.3316165	74.60868977
2400	0.025	20	Rent Only	1	SSP1 - 2.6	Low C Value	NA	228.4792463	74.84284661
2500	0.025	20	Rent Only	1	SSP1 - 2.6	Low C Value	NA	227.5438659	74.86262155
2050	0.05	20	Rent Only	1	SSP1 - 2.6	Low C Value	NA	141.3544624	18.98223657
2075	0.05	20	Rent Only	1	SSP1 - 2.6	Low C Value	NA	180.3675786	25.74014043
2100	0.05	20	Rent Only	1	SSP1 - 2.6	Low C Value	NA	194.7824215	28.2993973
2200	0.05	20	Rent Only	1	SSP1 - 2.6	Low C Value	NA	208.9853408	29.82593491
2300	0.05	20	Rent Only	1	SSP1 - 2.6	Low C Value	NA	223.3316165	29.84804084
2400	0.05	20	Rent Only	1	SSP1 - 2.6	Low C Value	NA	228.4792463	29.84820894
2500	0.05	20	Rent Only	1	SSP1 - 2.6	Low C Value	NA	227.5438659	29.84821022
2050	0	20	Rent Only	1	SSP1 - 2.6	Medium C Value	NA	141.3544624	83.96351457
2075	0	20	Rent Only	1	SSP1 - 2.6	Medium C Value	NA	180.3675786	187.9940961
2100	0	20	Rent Only	1	SSP1 - 2.6	Medium C Value	NA	194.7824215	321.4062423
2200	0	20	Rent Only	1	SSP1 - 2.6	Medium C Value	NA	208.9853408	1270.33134
2300	0	20	Rent Only	1	SSP1 - 2.6	Medium C Value	NA	223.3316165	2407.83134
2400	0	20	Rent Only	1	SSP1 - 2.6	Medium C Value	NA	228.4792463	3545.33134
2500	0	20	Rent Only	1	SSP1 - 2.6	Medium C Value	NA	227.5438659	4671.45634
2050	0.025	20	Rent Only	1	SSP1 - 2.6	Medium C Value	NA	141.3544624	61.87069767
2075	0.025	20	Rent Only	1	SSP1 - 2.6	Medium C Value	NA	180.3675786	102.7015115
2100	0.025	20	Rent Only	1	SSP1 - 2.6	Medium C Value	NA	194.7824215	130.9454817
2200	0.025	20	Rent Only	1	SSP1 - 2.6	Medium C Value	NA	208.9853408	178.311026
2300	0.025	20	Rent Only	1	SSP1 - 2.6	Medium C Value	NA	223.3316165	183.843551
2400	0.025	20	Rent Only	1	SSP1 - 2.6	Medium C Value	NA	228.4792463	184.3118647
2500	0.025	20	Rent Only	1	SSP1 - 2.6	Medium C Value	NA	227.5438659	184.3514146
2050	0.05	20	Rent Only	1	SSP1 - 2.6	Medium C Value	NA	141.3544624	47.45559143
2075	0.05	20	Rent Only	1	SSP1 - 2.6	Medium C Value	NA	180.3675786	64.35035108
2100	0.05	20	Rent Only	1	SSP1 - 2.6	Medium C Value	NA	194.7824215	70.74849324
2200	0.05	20	Rent Only	1	SSP1 - 2.6	Medium C Value	NA	208.9853408	74.53719443
2300	0.05	20	Rent Only	1	SSP1 - 2.6	Medium C Value	NA	223.3316165	74.5814063
2400	0.05	20	Rent Only	1	SSP1 - 2.6	Medium C Value	NA	228.4792463	74.58174251
2500	0.05	20	Rent Only	1	SSP1 - 2.6	Medium C Value	NA	227.5438659	74.58174506
2050	0	20	Rent Only	1	SSP1 - 2.6	High C Value	NA	141.3544624	134.3416233
2075	0	20	Rent Only	1	SSP1 - 2.6	High C Value	NA	180.3675786	300.7905537
2100	0	20	Rent Only	1	SSP1 - 2.6	High C Value	NA	194.7824215	514.2499876
2200	0	20	Rent Only	1	SSP1 - 2.6	High C Value	NA	208.9853408	2144.23039
2300	0	20	Rent Only	1	SSP1 - 2.6	High C Value	NA	223.3316165	4419.23039
2400	0	20	Rent Only	1	SSP1 - 2.6	High C Value	NA	228.4792463	6694.23039
2500	0	20	Rent Only	1	SSP1 - 2.6	High C Value	NA	227.5438659	8946.48039
2050	0.025	20	Rent Only	1	SSP1 - 2.6	High C Value	NA	141.3544624	98.99311628
2075	0.025	20	Rent Only	1	SSP1 - 2.6	High C Value	NA	180.3675786	164.3224183
2100	0.025	20	Rent Only	1	SSP1 - 2.6	High C Value	NA	194.7824215	209.5127708
2200	0.025	20	Rent Only	1	SSP1 - 2.6	High C Value	NA	208.9853408	287.369709
2300	0.025	20	Rent Only	1	SSP1 - 2.6	High C Value	NA	223.3316165	298.4347591
2400	0.025	20	Rent Only	1	SSP1 - 2.6	High C Value	NA	228.4792463	299.3713865
2500	0.025	20	Rent Only	1	SSP1 - 2.6	High C Value	NA	227.5438659	299.4504862
2050	0.05	20	Rent Only	1	SSP1 - 2.6	High C Value	NA	141.3544624	75.92894629
2075	0.05	20	Rent Only	1	SSP1 - 2.6	High C Value	NA	180.3675786	102.9605617
2100	0.05	20	Rent Only	1	SSP1 - 2.6	High C Value	NA	194.7824215	113.1975892
2200	0.05	20	Rent Only	1	SSP1 - 2.6	High C Value	NA	208.9853408	119.3037396
2300	0.05	20	Rent Only	1	SSP1 - 2.6	High C Value	NA	223.3316165	119.3921634
2400	0.05	20	Rent Only	1	SSP1 - 2.6	High C Value	NA	228.4792463	119.3928358
2500	0.05	20	Rent Only	1	SSP1 - 2.6	High C Value	NA	227.5438659	119.3928409
2050	0	5	Rent Only	0	SSP1 - 2.6	Low C Value	NA	110.4976465	25.04661704
2075	0	5	Rent Only	0	SSP1 - 2.6	Low C Value	NA	24.20342832	25.04661704
2100	0	5	Rent Only	0	SSP1 - 2.6	Low C Value	NA	4.634329906	25.04661704
2200	0	5	Rent Only	0	SSP1 - 2.6	Low C Value	NA	3.259233839	25.04661704
2300	0	5	Rent Only	0	SSP1 - 2.6	Low C Value	NA	2.628890693	25.04661704
2400	0	5	Rent Only	0	SSP1 - 2.6	Low C Value	NA	1.728766562	25.04661704
2500	0	5	Rent Only	0	SSP1 - 2.6	Low C Value	NA	1.117725823	25.04661704
2050	0.025	5	Rent Only	0	SSP1 - 2.6	Low C Value	NA	110.4976465	19.84841273
2075	0.025	5	Rent Only	0	SSP1 - 2.6	Low C Value	NA	24.20342832	19.84841273
2100	0.025	5	Rent Only	0	SSP1 - 2.6	Low C Value	NA	4.634329906	19.84841273
2200	0.025	5	Rent Only	0	SSP1 - 2.6	Low C Value	NA	3.259233839	19.84841273
2300	0.025	5	Rent Only	0	SSP1 - 2.6	Low C Value	NA	2.628890693	19.84841273
2400	0.025	5	Rent Only	0	SSP1 - 2.6	Low C Value	NA	1.728766562	19.84841273
2500	0.025	5	Rent Only	0	SSP1 - 2.6	Low C Value	NA	1.117725823	19.84841273
2050	0.05	5	Rent Only	0	SSP1 - 2.6	Low C Value	NA	110.4976465	16.12774138
2075	0.05	5	Rent Only	0	SSP1 - 2.6	Low C Value	NA	24.20342832	16.12774138
2100	0.05	5	Rent Only	0	SSP1 - 2.6	Low C Value	NA	4.634329906	16.12774138
2200	0.05	5	Rent Only	0	SSP1 - 2.6	Low C Value	NA	3.259233839	16.12774138
2300	0.05	5	Rent Only	0	SSP1 - 2.6	Low C Value	NA	2.628890693	16.12774138
2400	0.05	5	Rent Only	0	SSP1 - 2.6	Low C Value	NA	1.728766562	16.12774138
2500	0.05	5	Rent Only	0	SSP1 - 2.6	Low C Value	NA	1.117725823	16.12774138
2050	0	5	Rent Only	0	SSP1 - 2.6	Medium C Value	NA	110.4976465	62.61654261
2075	0	5	Rent Only	0	SSP1 - 2.6	Medium C Value	NA	24.20342832	62.61654261
2100	0	5	Rent Only	0	SSP1 - 2.6	Medium C Value	NA	4.634329906	62.61654261
2200	0	5	Rent Only	0	SSP1 - 2.6	Medium C Value	NA	3.259233839	62.61654261
2300	0	5	Rent Only	0	SSP1 - 2.6	Medium C Value	NA	2.628890693	62.61654261
2400	0	5	Rent Only	0	SSP1 - 2.6	Medium C Value	NA	1.728766562	62.61654261
2500	0	5	Rent Only	0	SSP1 - 2.6	Medium C Value	NA	1.117725823	62.61654261
2050	0.025	5	Rent Only	0	SSP1 - 2.6	Medium C Value	NA	110.4976465	49.62103182
2075	0.025	5	Rent Only	0	SSP1 - 2.6	Medium C Value	NA	24.20342832	49.62103182
2100	0.025	5	Rent Only	0	SSP1 - 2.6	Medium C Value	NA	4.634329906	49.62103182
2200	0.025	5	Rent Only	0	SSP1 - 2.6	Medium C Value	NA	3.259233839	49.62103182
2300	0.025	5	Rent Only	0	SSP1 - 2.6	Medium C Value	NA	2.628890693	49.62103182
2400	0.025	5	Rent Only	0	SSP1 - 2.6	Medium C Value	NA	1.728766562	49.62103182
2500	0.025	5	Rent Only	0	SSP1 - 2.6	Medium C Value	NA	1.117725823	49.62103182
2050	0.05	5	Rent Only	0	SSP1 - 2.6	Medium C Value	NA	110.4976465	40.31935345
2075	0.05	5	Rent Only	0	SSP1 - 2.6	Medium C Value	NA	24.20342832	40.31935345
2100	0.05	5	Rent Only	0	SSP1 - 2.6	Medium C Value	NA	4.634329906	40.31935345
2200	0.05	5	Rent Only	0	SSP1 - 2.6	Medium C Value	NA	3.259233839	40.31935345
2300	0.05	5	Rent Only	0	SSP1 - 2.6	Medium C Value	NA	2.628890693	40.31935345
2400	0.05	5	Rent Only	0	SSP1 - 2.6	Medium C Value	NA	1.728766562	40.31935345
2500	0.05	5	Rent Only	0	SSP1 - 2.6	Medium C Value	NA	1.117725823	40.31935345
2050	0	5	Rent Only	0	SSP1 - 2.6	High C Value	NA	110.4976465	100.1864682
2075	0	5	Rent Only	0	SSP1 - 2.6	High C Value	NA	24.20342832	100.1864682
2100	0	5	Rent Only	0	SSP1 - 2.6	High C Value	NA	4.634329906	100.1864682
2200	0	5	Rent Only	0	SSP1 - 2.6	High C Value	NA	3.259233839	100.1864682
2300	0	5	Rent Only	0	SSP1 - 2.6	High C Value	NA	2.628890693	100.1864682
2400	0	5	Rent Only	0	SSP1 - 2.6	High C Value	NA	1.728766562	100.1864682
2500	0	5	Rent Only	0	SSP1 - 2.6	High C Value	NA	1.117725823	100.1864682
2050	0.025	5	Rent Only	0	SSP1 - 2.6	High C Value	NA	110.4976465	79.39365091
2075	0.025	5	Rent Only	0	SSP1 - 2.6	High C Value	NA	24.20342832	79.39365091
2100	0.025	5	Rent Only	0	SSP1 - 2.6	High C Value	NA	4.634329906	79.39365091
2200	0.025	5	Rent Only	0	SSP1 - 2.6	High C Value	NA	3.259233839	79.39365091
2300	0.025	5	Rent Only	0	SSP1 - 2.6	High C Value	NA	2.628890693	79.39365091
2400	0.025	5	Rent Only	0	SSP1 - 2.6	High C Value	NA	1.728766562	79.39365091
2500	0.025	5	Rent Only	0	SSP1 - 2.6	High C Value	NA	1.117725823	79.39365091
2050	0.05	5	Rent Only	0	SSP1 - 2.6	High C Value	NA	110.4976465	64.51096552
2075	0.05	5	Rent Only	0	SSP1 - 2.6	High C Value	NA	24.20342832	64.51096552
2100	0.05	5	Rent Only	0	SSP1 - 2.6	High C Value	NA	4.634329906	64.51096552
2200	0.05	5	Rent Only	0	SSP1 - 2.6	High C Value	NA	3.259233839	64.51096552
2300	0.05	5	Rent Only	0	SSP1 - 2.6	High C Value	NA	2.628890693	64.51096552
2400	0.05	5	Rent Only	0	SSP1 - 2.6	High C Value	NA	1.728766562	64.51096552
2500	0.05	5	Rent Only	0	SSP1 - 2.6	High C Value	NA	1.117725823	64.51096552
2050	0	5	Rent Only	0	SSP2 - 4.5	Low C Value	NA	106.0060376	25.04661704
2075	0	5	Rent Only	0	SSP2 - 4.5	Low C Value	NA	24.01778677	25.04661704
2100	0	5	Rent Only	0	SSP2 - 4.5	Low C Value	NA	6.481786782	25.04661704
2200	0	5	Rent Only	0	SSP2 - 4.5	Low C Value	NA	2.627731887	25.04661704
2300	0	5	Rent Only	0	SSP2 - 4.5	Low C Value	NA	2.162003492	25.04661704
2400	0	5	Rent Only	0	SSP2 - 4.5	Low C Value	NA	1.607624649	25.04661704
2500	0	5	Rent Only	0	SSP2 - 4.5	Low C Value	NA	1.187727249	25.04661704
2050	0.025	5	Rent Only	0	SSP2 - 4.5	Low C Value	NA	106.0060376	19.84841273
2075	0.025	5	Rent Only	0	SSP2 - 4.5	Low C Value	NA	24.01778677	19.84841273
2100	0.025	5	Rent Only	0	SSP2 - 4.5	Low C Value	NA	6.481786782	19.84841273
2200	0.025	5	Rent Only	0	SSP2 - 4.5	Low C Value	NA	2.627731887	19.84841273
2300	0.025	5	Rent Only	0	SSP2 - 4.5	Low C Value	NA	2.162003492	19.84841273
2400	0.025	5	Rent Only	0	SSP2 - 4.5	Low C Value	NA	1.607624649	19.84841273
2500	0.025	5	Rent Only	0	SSP2 - 4.5	Low C Value	NA	1.187727249	19.84841273
2050	0.05	5	Rent Only	0	SSP2 - 4.5	Low C Value	NA	106.0060376	16.12774138
2075	0.05	5	Rent Only	0	SSP2 - 4.5	Low C Value	NA	24.01778677	16.12774138
2100	0.05	5	Rent Only	0	SSP2 - 4.5	Low C Value	NA	6.481786782	16.12774138
2200	0.05	5	Rent Only	0	SSP2 - 4.5	Low C Value	NA	2.627731887	16.12774138
2300	0.05	5	Rent Only	0	SSP2 - 4.5	Low C Value	NA	2.162003492	16.12774138
2400	0.05	5	Rent Only	0	SSP2 - 4.5	Low C Value	NA	1.607624649	16.12774138
2500	0.05	5	Rent Only	0	SSP2 - 4.5	Low C Value	NA	1.187727249	16.12774138
2050	0	5	Rent Only	0	SSP2 - 4.5	Medium C Value	NA	106.0060376	62.61654261
2075	0	5	Rent Only	0	SSP2 - 4.5	Medium C Value	NA	24.01778677	62.61654261
2100	0	5	Rent Only	0	SSP2 - 4.5	Medium C Value	NA	6.481786782	62.61654261
2200	0	5	Rent Only	0	SSP2 - 4.5	Medium C Value	NA	2.627731887	62.61654261
2300	0	5	Rent Only	0	SSP2 - 4.5	Medium C Value	NA	2.162003492	62.61654261
2400	0	5	Rent Only	0	SSP2 - 4.5	Medium C Value	NA	1.607624649	62.61654261
2500	0	5	Rent Only	0	SSP2 - 4.5	Medium C Value	NA	1.187727249	62.61654261
2050	0.025	5	Rent Only	0	SSP2 - 4.5	Medium C Value	NA	106.0060376	49.62103182
2075	0.025	5	Rent Only	0	SSP2 - 4.5	Medium C Value	NA	24.01778677	49.62103182
2100	0.025	5	Rent Only	0	SSP2 - 4.5	Medium C Value	NA	6.481786782	49.62103182
2200	0.025	5	Rent Only	0	SSP2 - 4.5	Medium C Value	NA	2.627731887	49.62103182
2300	0.025	5	Rent Only	0	SSP2 - 4.5	Medium C Value	NA	2.162003492	49.62103182
2400	0.025	5	Rent Only	0	SSP2 - 4.5	Medium C Value	NA	1.607624649	49.62103182
2500	0.025	5	Rent Only	0	SSP2 - 4.5	Medium C Value	NA	1.187727249	49.62103182
2050	0.05	5	Rent Only	0	SSP2 - 4.5	Medium C Value	NA	106.0060376	40.31935345
2075	0.05	5	Rent Only	0	SSP2 - 4.5	Medium C Value	NA	24.01778677	40.31935345
2100	0.05	5	Rent Only	0	SSP2 - 4.5	Medium C Value	NA	6.481786782	40.31935345
2200	0.05	5	Rent Only	0	SSP2 - 4.5	Medium C Value	NA	2.627731887	40.31935345
2300	0.05	5	Rent Only	0	SSP2 - 4.5	Medium C Value	NA	2.162003492	40.31935345
2400	0.05	5	Rent Only	0	SSP2 - 4.5	Medium C Value	NA	1.607624649	40.31935345
2500	0.05	5	Rent Only	0	SSP2 - 4.5	Medium C Value	NA	1.187727249	40.31935345
2050	0	5	Rent Only	0	SSP2 - 4.5	High C Value	NA	106.0060376	100.1864682
2075	0	5	Rent Only	0	SSP2 - 4.5	High C Value	NA	24.01778677	100.1864682
2100	0	5	Rent Only	0	SSP2 - 4.5	High C Value	NA	6.481786782	100.1864682
2200	0	5	Rent Only	0	SSP2 - 4.5	High C Value	NA	2.627731887	100.1864682
[truncated: 23,201 more rows]
