# Supplementary material for: The Value of Reversible Carbon Storage in a Zero-Emissions World
Source: Environ Sci Technol. 2026 Jun 7;60(24):17281–90. doi: 10.1021/acs.est.6c00333 (PMC13296497; doi:10.1021/acs.est.6c00333)
Supplement: Supplementary file 1 [file es6c00333_si_001.zip › README - cost of cooling code.txt]

README - cost of cooling code
Run the following files in numerical order.
Be sure to revise the "root" string at the top of each file to match the location of your folder.


1. Run SOC and patchwork models.R
	Required files:
 		CostCooling.xlsx - dacdiffusion

	Created files:
		Net carbon flow to permanent vs temporary_all.csv
		Carbon fluxes to atmosphere_net.csv

2. FaIR model patchwork analysis.py
	Required files:
		FAIR - 1.6.4 model (https://docs.fairmodel.net/en/latest/install.html)
		Carbon fluxes to atmosphere_net.csv

	Created files:
		baselineSSP126.csv
		experimentSSP126.csv
		baselineSSP245.csv
		experimentSSP245.csv

3.Post-processing of Fair Model.R
	Required files:
		baselineSSP126.csv
		experimentSSP126.csv
		baselineSSP245.csv
		experimentSSP245.csv

	Created files:
		ssp126tempanomaly_rentbuy.csv
		ssp245tempanomaly_rentbuy.csv
		nodac.csv
		withdac.csv

4. Cost Cooling economic analysis
	Required files:
		CostCooling.xlsx
		Net Carbon flow to permanent vs temporary_all.csv
		nodac.csv
		withdac.csv 

	Created files:
		buyonly.csv
		NPV cost cooling_all.csv
