# Supplementary material for: The Value of Reversible Carbon Storage in a Zero-Emissions World
Source: Environ Sci Technol. 2026 Jun 7;60(24):17281–90. doi: 10.1021/acs.est.6c00333 (PMC13296497; doi:10.1021/acs.est.6c00333)
Supplement: Supplementary file 1 [file es6c00333_si_001.zip › README - Cost of cooling data file.txt]

README - Cost of cooling data file.xlsx

Outputs from the cost of cooling modeling analysis
Tabs:
	NPV cost cooling: Outputs from cost of cooling analysis
	Summaries- 2.5% discount rate, SSP1 2.6: Summarizes results presented in the main text
	Table 1 - Table 1 from the main text

Variable - units- description
