# Supplementary material for: The Value of Reversible Carbon Storage in a Zero-Emissions World
Source: Environ Sci Technol. 2026 Jun 7;60(24):17281–90. doi: 10.1021/acs.est.6c00333 (PMC13296497; doi:10.1021/acs.est.6c00333)
Supplement: Supplementary file 1 [file es6c00333_si_001.zip › ssp126tempanomaly_rentbuy.csv]

Year	Scenario	conc	forc	temp	emissions	Label	Experiment	Contract	tempanomaly	emissionanomaly
2020	Rent:Buy experiment	419.3061459	2.199729836	0.991556996	10.86221771	Buy Only ; 0% contract renewal; Constant contracted land area (25%); 10 y	1	SSP1 - 2.6	0	0
2021	Rent:Buy experiment	421.7603487	2.230966152	1.007342674	10.72387239	Buy Only ; 0% contract renewal; Constant contracted land area (25%); 10 y	1	SSP1 - 2.6	0	0
2022	Rent:Buy experiment	424.149961	2.261206217	1.022981348	10.58552708	Buy Only ; 0% contract renewal; Constant contracted land area (25%); 10 y	1	SSP1 - 2.6	0	0
2023	Rent:Buy experiment	426.4811658	2.290543419	1.038429718	10.44718176	Buy Only ; 0% contract renewal; Constant contracted land area (25%); 10 y	1	SSP1 - 2.6	0	0
2024	Rent:Buy experiment	428.7581273	2.319043593	1.053659524	10.30883645	Buy Only ; 0% contract renewal; Constant contracted land area (25%); 10 y	1	SSP1 - 2.6	0	0
2025	Rent:Buy experiment	430.9837394	2.346755143	1.068652733	10.17049113	Buy Only ; 0% contract renewal; Constant contracted land area (25%); 10 y	1	SSP1 - 2.6	0	0
2026	Rent:Buy experiment	433.1569566	2.373676566	1.083394823	10.02548886	Buy Only ; 0% contract renewal; Constant contracted land area (25%); 10 y	1	SSP1 - 2.6	-3.50E-06	-0.006656953
2027	Rent:Buy experiment	435.2829393	2.399882478	1.097880915	9.887468654	Buy Only ; 0% contract renewal; Constant contracted land area (25%); 10 y	1	SSP1 - 2.6	-9.17E-06	-0.006331846
2028	Rent:Buy experiment	437.362741	2.425395579	1.112109007	9.749432568	Buy Only ; 0% contract renewal; Constant contracted land area (25%); 10 y	1	SSP1 - 2.6	-1.62E-05	-0.006022616
2029	Rent:Buy experiment	439.397232	2.450235733	1.126079107	9.611381381	Buy Only ; 0% contract renewal; Constant contracted land area (25%); 10 y	1	SSP1 - 2.6	-2.39E-05	-0.005728489
2030	Rent:Buy experiment	441.3871372	2.474420504	1.139792589	9.473315828	Buy Only ; 0% contract renewal; Constant contracted land area (25%); 10 y	1	SSP1 - 2.6	-3.19E-05	-0.005448726
2031	Rent:Buy experiment	443.2926222	2.49747728	1.153207545	9.249121252	Buy Only ; 0% contract renewal; Constant contracted land area (25%); 10 y	1	SSP1 - 2.6	-4.01E-05	-0.005182626
2032	Rent:Buy experiment	445.1182223	2.519474654	1.166296993	9.02491368	Buy Only ; 0% contract renewal; Constant contracted land area (25%); 10 y	1	SSP1 - 2.6	-4.81E-05	-0.004929521
2033	Rent:Buy experiment	446.8669862	2.540461758	1.179043914	8.800693746	Buy Only ; 0% contract renewal; Constant contracted land area (25%); 10 y	1	SSP1 - 2.6	-5.59E-05	-0.004688777
2034	Rent:Buy experiment	448.5411202	2.560476415	1.191438082	8.576462056	Buy Only ; 0% contract renewal; Constant contracted land area (25%); 10 y	1	SSP1 - 2.6	-6.35E-05	-0.004459791
2035	Rent:Buy experiment	450.1422638	2.579548689	1.203473909	8.352219183	Buy Only ; 0% contract renewal; Constant contracted land area (25%); 10 y	1	SSP1 - 2.6	-7.07E-05	-0.004241987
2036	Rent:Buy experiment	451.6716694	2.597703202	1.215148953	8.127965672	Buy Only ; 0% contract renewal; Constant contracted land area (25%); 10 y	1	SSP1 - 2.6	-7.76E-05	-0.00403482
2037	Rent:Buy experiment	453.1303214	2.614960665	1.226462897	7.903702044	Buy Only ; 0% contract renewal; Constant contracted land area (25%); 10 y	1	SSP1 - 2.6	-8.41E-05	-0.003837771
2038	Rent:Buy experiment	454.5190147	2.631338898	1.23741683	7.679428793	Buy Only ; 0% contract renewal; Constant contracted land area (25%); 10 y	1	SSP1 - 2.6	-9.02E-05	-0.003650345
2039	Rent:Buy experiment	455.8384089	2.646853526	1.248012753	7.455146389	Buy Only ; 0% contract renewal; Constant contracted land area (25%); 10 y	1	SSP1 - 2.6	-9.61E-05	-0.003472073
2040	Rent:Buy experiment	457.0890637	2.661518453	1.258253233	7.230855278	Buy Only ; 0% contract renewal; Constant contracted land area (25%); 10 y	1	SSP1 - 2.6	-0.000101542	-0.003302507
2041	Rent:Buy experiment	458.2673575	2.675298225	1.268136812	6.997812338	Buy Only ; 0% contract renewal; Constant contracted land area (25%); 10 y	1	SSP1 - 2.6	-0.000106707	-0.003141222
2042	Rent:Buy experiment	459.3740805	2.68820877	1.277663527	6.764761522	Buy Only ; 0% contract renewal; Constant contracted land area (25%); 10 y	1	SSP1 - 2.6	-0.000111567	-0.002987813
2043	Rent:Buy experiment	460.4098642	2.700263622	1.28683437	6.531703213	Buy Only ; 0% contract renewal; Constant contracted land area (25%); 10 y	1	SSP1 - 2.6	-0.000116138	-0.002841897
2044	Rent:Buy experiment	461.3752384	2.711474628	1.295650938	6.298637778	Buy Only ; 0% contract renewal; Constant contracted land area (25%); 10 y	1	SSP1 - 2.6	-0.000120436	-0.002703107
2045	Rent:Buy experiment	462.2706586	2.721852301	1.304115181	6.065565565	Buy Only ; 0% contract renewal; Constant contracted land area (25%); 10 y	1	SSP1 - 2.6	-0.000124477	-0.002571095
2046	Rent:Buy experiment	463.0965249	2.731406058	1.312229235	5.832486905	Buy Only ; 0% contract renewal; Constant contracted land area (25%); 10 y	1	SSP1 - 2.6	-0.000128276	-0.00244553
2047	Rent:Buy experiment	463.8531955	2.740144404	1.319995301	5.599402113	Buy Only ; 0% contract renewal; Constant contracted land area (25%); 10 y	1	SSP1 - 2.6	-0.00013185	-0.002326097
2048	Rent:Buy experiment	464.5409969	2.748075061	1.327415562	5.366311488	Buy Only ; 0% contract renewal; Constant contracted land area (25%); 10 y	1	SSP1 - 2.6	-0.000135212	-0.002212497
2049	Rent:Buy experiment	465.1602307	2.755205065	1.334492131	5.133215315	Buy Only ; 0% contract renewal; Constant contracted land area (25%); 10 y	1	SSP1 - 2.6	-0.000138376	-0.002104445
2050	Rent:Buy experiment	465.7111795	2.761540845	1.341227014	4.900113865	Buy Only ; 0% contract renewal; Constant contracted land area (25%); 10 y	1	SSP1 - 2.6	-0.000141354	-0.00200167
2051	Rent:Buy experiment	466.2083404	2.767251646	1.347636869	4.697300735	Buy Only ; 0% contract renewal; Constant contracted land area (25%); 10 y	1	SSP1 - 2.6	-0.00014416	-0.001903914
2052	Rent:Buy experiment	466.6508296	2.772329322	1.353733835	4.494482831	Buy Only ; 0% contract renewal; Constant contracted land area (25%); 10 y	1	SSP1 - 2.6	-0.000146802	-0.001810932
2053	Rent:Buy experiment	467.0380772	2.776769139	1.359526812	4.291660385	Buy Only ; 0% contract renewal; Constant contracted land area (25%); 10 y	1	SSP1 - 2.6	-0.000149292	-0.001722492
2054	Rent:Buy experiment	467.3697036	2.78056833	1.365022342	4.088833621	Buy Only ; 0% contract renewal; Constant contracted land area (25%); 10 y	1	SSP1 - 2.6	-0.00015164	-0.00163837
2055	Rent:Buy experiment	467.6454665	2.783725482	1.370225243	3.886002748	Buy Only ; 0% contract renewal; Constant contracted land area (25%); 10 y	1	SSP1 - 2.6	-0.000153855	-0.001558357
2056	Rent:Buy experiment	467.8652234	2.786240102	1.375139062	3.683167967	Buy Only ; 0% contract renewal; Constant contracted land area (25%); 10 y	1	SSP1 - 2.6	-0.000155946	-0.001482251
2057	Rent:Buy experiment	468.0289048	2.788112297	1.379766408	3.48032947	Buy Only ; 0% contract renewal; Constant contracted land area (25%); 10 y	1	SSP1 - 2.6	-0.000157922	-0.001409862
2058	Rent:Buy experiment	468.1364951	2.789342563	1.384109192	3.277487438	Buy Only ; 0% contract renewal; Constant contracted land area (25%); 10 y	1	SSP1 - 2.6	-0.000159789	-0.001341008
2059	Rent:Buy experiment	468.1880188	2.789931622	1.388168794	3.074642043	Buy Only ; 0% contract renewal; Constant contracted land area (25%); 10 y	1	SSP1 - 2.6	-0.000161557	-0.001275517
2060	Rent:Buy experiment	468.1835303	2.789880309	1.391946196	2.871793449	Buy Only ; 0% contract renewal; Constant contracted land area (25%); 10 y	1	SSP1 - 2.6	-0.00016323	-0.001213225
2061	Rent:Buy experiment	468.1408472	2.789392322	1.395460427	2.706707686	Buy Only ; 0% contract renewal; Constant contracted land area (25%); 10 y	1	SSP1 - 2.6	-0.000164816	-0.001153974
2062	Rent:Buy experiment	468.0587419	2.788453504	1.398724998	2.541619029	Buy Only ; 0% contract renewal; Constant contracted land area (25%); 10 y	1	SSP1 - 2.6	-0.000166318	-0.001097617
2063	Rent:Buy experiment	467.9363397	2.787053614	1.401749448	2.37652762	Buy Only ; 0% contract renewal; Constant contracted land area (25%); 10 y	1	SSP1 - 2.6	-0.000167742	-0.001044013
2064	Rent:Buy experiment	467.772995	2.7851849	1.40454043	2.211433592	Buy Only ; 0% contract renewal; Constant contracted land area (25%); 10 y	1	SSP1 - 2.6	-0.000169093	-0.000993026
2065	Rent:Buy experiment	467.5682341	2.782841452	1.407102493	2.046337075	Buy Only ; 0% contract renewal; Constant contracted land area (25%); 10 y	1	SSP1 - 2.6	-0.000170375	-0.00094453
2066	Rent:Buy experiment	467.3221353	2.780023541	1.409439102	1.882136591	Buy Only ; 0% contract renewal; Constant contracted land area (25%); 10 y	1	SSP1 - 2.6	-0.000171157	0
2067	Rent:Buy experiment	467.0339804	2.776722188	1.411552034	1.716991577	Buy Only ; 0% contract renewal; Constant contracted land area (25%); 10 y	1	SSP1 - 2.6	-0.000171587	0
2068	Rent:Buy experiment	466.7036099	2.772934668	1.413442307	1.551846564	Buy Only ; 0% contract renewal; Constant contracted land area (25%); 10 y	1	SSP1 - 2.6	-0.000171775	0
2069	Rent:Buy experiment	466.3309197	2.768658756	1.41511039	1.38670155	Buy Only ; 0% contract renewal; Constant contracted land area (25%); 10 y	1	SSP1 - 2.6	-0.000171798	0
2070	Rent:Buy experiment	465.9158496	2.763892592	1.416556353	1.221556536	Buy Only ; 0% contract renewal; Constant contracted land area (25%); 10 y	1	SSP1 - 2.6	-0.000171714	0
2071	Rent:Buy experiment	465.4364581	2.758382551	1.417757167	1.009754507	Buy Only ; 0% contract renewal; Constant contracted land area (25%); 10 y	1	SSP1 - 2.6	-0.000171565	0
2072	Rent:Buy experiment	464.8943023	2.752144266	1.418696002	0.797952479	Buy Only ; 0% contract renewal; Constant contracted land area (25%); 10 y	1	SSP1 - 2.6	-0.00017138	0
2073	Rent:Buy experiment	464.2905994	2.745189226	1.419360513	0.58615045	Buy Only ; 0% contract renewal; Constant contracted land area (25%); 10 y	1	SSP1 - 2.6	-0.00017118	0
2074	Rent:Buy experiment	463.6263407	2.737526088	1.419741619	0.374348421	Buy Only ; 0% contract renewal; Constant contracted land area (25%); 10 y	1	SSP1 - 2.6	-0.00017098	0
2075	Rent:Buy experiment	462.9023473	2.729161313	1.419832602	0.162546393	Buy Only ; 0% contract renewal; Constant contracted land area (25%); 10 y	1	SSP1 - 2.6	-0.000170789	0
2076	Rent:Buy experiment	462.1193117	2.720099644	1.419628439	-0.049255636	Buy Only ; 0% contract renewal; Constant contracted land area (25%); 10 y	1	SSP1 - 2.6	-0.000170614	0
2077	Rent:Buy experiment	461.2778297	2.710344474	1.41912532	-0.261057665	Buy Only ; 0% contract renewal; Constant contracted land area (25%); 10 y	1	SSP1 - 2.6	-0.000170459	0
2078	Rent:Buy experiment	460.3784251	2.69989812	1.418320287	-0.472859694	Buy Only ; 0% contract renewal; Constant contracted land area (25%); 10 y	1	SSP1 - 2.6	-0.000170327	0
2079	Rent:Buy experiment	459.4215673	2.688762034	1.417210971	-0.684661722	Buy Only ; 0% contract renewal; Constant contracted land area (25%); 10 y	1	SSP1 - 2.6	-0.000170218	0
2080	Rent:Buy experiment	458.4076865	2.676936966	1.415795408	-0.896463751	Buy Only ; 0% contract renewal; Constant contracted land area (25%); 10 y	1	SSP1 - 2.6	-0.000170134	0
2081	Rent:Buy experiment	457.3712969	2.664822313	1.414108028	-1.035642751	Buy Only ; 0% contract renewal; Constant contracted land area (25%); 10 y	1	SSP1 - 2.6	-0.000170072	0
2082	Rent:Buy experiment	456.3104341	2.65239312	1.412173492	-1.17482175	Buy Only ; 0% contract renewal; Constant contracted land area (25%); 10 y	1	SSP1 - 2.6	-0.000170031	0
2083	Rent:Buy experiment	455.2236143	2.639629811	1.410009282	-1.31400075	Buy Only ; 0% contract renewal; Constant contracted land area (25%); 10 y	1	SSP1 - 2.6	-0.000170009	0
2084	Rent:Buy experiment	454.1096986	2.626516635	1.407627598	-1.453179749	Buy Only ; 0% contract renewal; Constant contracted land area (25%); 10 y	1	SSP1 - 2.6	-0.000170004	0
2085	Rent:Buy experiment	452.9678166	2.613040806	1.405036764	-1.592358749	Buy Only ; 0% contract renewal; Constant contracted land area (25%); 10 y	1	SSP1 - 2.6	-0.000170018	0
2086	Rent:Buy experiment	451.7973084	2.599191842	1.402242272	-1.731537749	Buy Only ; 0% contract renewal; Constant contracted land area (25%); 10 y	1	SSP1 - 2.6	-0.000170047	0
2087	Rent:Buy experiment	450.5976791	2.584961049	1.399247555	-1.870716748	Buy Only ; 0% contract renewal; Constant contracted land area (25%); 10 y	1	SSP1 - 2.6	-0.000170092	0
2088	Rent:Buy experiment	449.368564	2.570341128	1.396054558	-2.009895748	Buy Only ; 0% contract renewal; Constant contracted land area (25%); 10 y	1	SSP1 - 2.6	-0.000170153	0
2089	Rent:Buy experiment	448.1097016	2.555325861	1.39266415	-2.149074747	Buy Only ; 0% contract renewal; Constant contracted land area (25%); 10 y	1	SSP1 - 2.6	-0.000170228	0
2090	Rent:Buy experiment	446.8209127	2.539909879	1.389076442	-2.288253747	Buy Only ; 0% contract renewal; Constant contracted land area (25%); 10 y	1	SSP1 - 2.6	-0.000170317	0
2091	Rent:Buy experiment	445.5644788	2.524838051	1.385358847	-2.294601316	Buy Only ; 0% contract renewal; Constant contracted land area (25%); 10 y	1	SSP1 - 2.6	-0.000170414	0
2092	Rent:Buy experiment	444.3360901	2.510061501	1.381559893	-2.300948885	Buy Only ; 0% contract renewal; Constant contracted land area (25%); 10 y	1	SSP1 - 2.6	-0.000170518	0
2093	Rent:Buy experiment	443.1323052	2.495541232	1.377714187	-2.307296454	Buy Only ; 0% contract renewal; Constant contracted land area (25%); 10 y	1	SSP1 - 2.6	-0.000170625	0
2094	Rent:Buy experiment	441.9503489	2.481245832	1.373846103	-2.313644023	Buy Only ; 0% contract renewal; Constant contracted land area (25%); 10 y	1	SSP1 - 2.6	-0.000170735	0
2095	Rent:Buy experiment	440.7879704	2.467149884	1.369972531	-2.319991592	Buy Only ; 0% contract renewal; Constant contracted land area (25%); 10 y	1	SSP1 - 2.6	-0.000170848	0
2096	Rent:Buy experiment	439.6433336	2.453232715	1.366104917	-2.326339161	Buy Only ; 0% contract renewal; Constant contracted land area (25%); 10 y	1	SSP1 - 2.6	-0.000170961	0
2097	Rent:Buy experiment	438.5149302	2.439477408	1.362250774	-2.33268673	Buy Only ; 0% contract renewal; Constant contracted land area (25%); 10 y	1	SSP1 - 2.6	-0.000171077	0
2098	Rent:Buy experiment	437.4015114	2.425870027	1.358414802	-2.339034299	Buy Only ; 0% contract renewal; Constant contracted land area (25%); 10 y	1	SSP1 - 2.6	-0.000171193	0
2099	Rent:Buy experiment	436.3020352	2.412399008	1.354599702	-2.345381868	Buy Only ; 0% contract renewal; Constant contracted land area (25%); 10 y	1	SSP1 - 2.6	-0.000171311	0
2100	Rent:Buy experiment	435.2156232	2.399054671	1.350806779	-2.351729437	Buy Only ; 0% contract renewal; Constant contracted land area (25%); 10 y	1	SSP1 - 2.6	-0.000171429	0
2101	Rent:Buy experiment	434.1519423	2.385957226	1.347047997	-2.335906933	Buy Only ; 0% contract renewal; Constant contracted land area (25%); 10 y	1	SSP1 - 2.6	-0.000171547	0
2102	Rent:Buy experiment	433.1096356	2.373091803	1.343331479	-2.320084429	Buy Only ; 0% contract renewal; Constant contracted land area (25%); 10 y	1	SSP1 - 2.6	-0.000171665	0
2103	Rent:Buy experiment	432.0875645	2.36044605	1.339662562	-2.304261925	Buy Only ; 0% contract renewal; Constant contracted land area (25%); 10 y	1	SSP1 - 2.6	-0.000171782	0
2104	Rent:Buy experiment	431.084765	2.348009635	1.336044582	-2.288439422	Buy Only ; 0% contract renewal; Constant contracted land area (25%); 10 y	1	SSP1 - 2.6	-0.000171898	0
2105	Rent:Buy experiment	430.1004126	2.335773826	1.332479444	-2.272616918	Buy Only ; 0% contract renewal; Constant contracted land area (25%); 10 y	1	SSP1 - 2.6	-0.000172013	0
2106	Rent:Buy experiment	429.133794	2.323731172	1.328968046	-2.256794414	Buy Only ; 0% contract renewal; Constant contracted land area (25%); 10 y	1	SSP1 - 2.6	-0.000172126	0
2107	Rent:Buy experiment	428.1842853	2.311875243	1.325510589	-2.24097191	Buy Only ; 0% contract renewal; Constant contracted land area (25%); 10 y	1	SSP1 - 2.6	-0.000172238	0
2108	Rent:Buy experiment	427.2513343	2.300200425	1.322106797	-2.225149407	Buy Only ; 0% contract renewal; Constant contracted land area (25%); 10 y	1	SSP1 - 2.6	-0.000172348	0
2109	Rent:Buy experiment	426.334447	2.288701761	1.31875608	-2.209326903	Buy Only ; 0% contract renewal; Constant contracted land area (25%); 10 y	1	SSP1 - 2.6	-0.000172457	0
2110	Rent:Buy experiment	425.4331765	2.27737482	1.315457645	-2.193504399	Buy Only ; 0% contract renewal; Constant contracted land area (25%); 10 y	1	SSP1 - 2.6	-0.000172564	0
2111	Rent:Buy experiment	424.5471143	2.266215597	1.31221058	-2.177681895	Buy Only ; 0% contract renewal; Constant contracted land area (25%); 10 y	1	SSP1 - 2.6	-0.00017267	0
2112	Rent:Buy experiment	423.6758837	2.255220434	1.309013908	-2.161859392	Buy Only ; 0% contract renewal; Constant contracted land area (25%); 10 y	1	SSP1 - 2.6	-0.000172775	0
2113	Rent:Buy experiment	422.8191342	2.244385954	1.305866624	-2.146036888	Buy Only ; 0% contract renewal; Constant contracted land area (25%); 10 y	1	SSP1 - 2.6	-0.000172878	0
2114	Rent:Buy experiment	421.9765371	2.233709012	1.302767723	-2.130214384	Buy Only ; 0% contract renewal; Constant contracted land area (25%); 10 y	1	SSP1 - 2.6	-0.000172979	0
2115	Rent:Buy experiment	421.1477823	2.223186656	1.299716216	-2.11439188	Buy Only ; 0% contract renewal; Constant contracted land area (25%); 10 y	1	SSP1 - 2.6	-0.000173079	0
2116	Rent:Buy experiment	420.3325756	2.212816092	1.296711138	-2.098569377	Buy Only ; 0% contract renewal; Constant contracted land area (25%); 10 y	1	SSP1 - 2.6	-0.000173178	0
2117	Rent:Buy experiment	419.5306362	2.202594664	1.293751557	-2.082746873	Buy Only ; 0% contract renewal; Constant contracted land area (25%); 10 y	1	SSP1 - 2.6	-0.000173276	0
2118	Rent:Buy experiment	418.7416952	2.192519829	1.290836572	-2.066924369	Buy Only ; 0% contract renewal; Constant contracted land area (25%); 10 y	1	SSP1 - 2.6	-0.000173372	0
2119	Rent:Buy experiment	417.9654943	2.182589144	1.287965319	-2.051101866	Buy Only ; 0% contract renewal; Constant contracted land area (25%); 10 y	1	SSP1 - 2.6	-0.000173468	0
2120	Rent:Buy experiment	417.2017844	2.172800252	1.285136965	-2.035279362	Buy Only ; 0% contract renewal; Constant contracted land area (25%); 10 y	1	SSP1 - 2.6	-0.000173562	0
2121	Rent:Buy experiment	416.4503248	2.163150874	1.282350714	-2.019456858	Buy Only ; 0% contract renewal; Constant contracted land area (25%); 10 y	1	SSP1 - 2.6	-0.000173656	0
2122	Rent:Buy experiment	415.7108828	2.1536388	1.279605795	-2.003634354	Buy Only ; 0% contract renewal; Constant contracted land area (25%); 10 y	1	SSP1 - 2.6	-0.000173748	0
2123	Rent:Buy experiment	414.9832324	2.14426188	1.276901471	-1.987811851	Buy Only ; 0% contract renewal; Constant contracted land area (25%); 10 y	1	SSP1 - 2.6	-0.00017384	0
2124	Rent:Buy experiment	414.2671544	2.135018023	1.27423703	-1.971989347	Buy Only ; 0% contract renewal; Constant contracted land area (25%); 10 y	1	SSP1 - 2.6	-0.000173931	0
2125	Rent:Buy experiment	413.5624356	2.12590519	1.271611783	-1.956166843	Buy Only ; 0% contract renewal; Constant contracted land area (25%); 10 y	1	SSP1 - 2.6	-0.000174022	0
2126	Rent:Buy experiment	412.8688689	2.116921391	1.269025067	-1.940344339	Buy Only ; 0% contract renewal; Constant contracted land area (25%); 10 y	1	SSP1 - 2.6	-0.000174112	0
2127	Rent:Buy experiment	412.1862524	2.108064682	1.266476239	-1.924521836	Buy Only ; 0% contract renewal; Constant contracted land area (25%); 10 y	1	SSP1 - 2.6	-0.000174202	0
2128	Rent:Buy experiment	411.5143896	2.099333165	1.263964678	-1.908699332	Buy Only ; 0% contract renewal; Constant contracted land area (25%); 10 y	1	SSP1 - 2.6	-0.000174291	0
2129	Rent:Buy experiment	410.8530892	2.090724984	1.26148978	-1.892876828	Buy Only ; 0% contract renewal; Constant contracted land area (25%); 10 y	1	SSP1 - 2.6	-0.000174381	0
2130	Rent:Buy experiment	410.2021644	2.082238321	1.259050959	-1.877054324	Buy Only ; 0% contract renewal; Constant contracted land area (25%); 10 y	1	SSP1 - 2.6	-0.00017447	0
2131	Rent:Buy experiment	409.5614334	2.0738714	1.256647647	-1.861231821	Buy Only ; 0% contract renewal; Constant contracted land area (25%); 10 y	1	SSP1 - 2.6	-0.000174559	0
2132	Rent:Buy experiment	408.9307187	2.065622482	1.254279289	-1.845409317	Buy Only ; 0% contract renewal; Constant contracted land area (25%); 10 y	1	SSP1 - 2.6	-0.000174648	0
2133	Rent:Buy experiment	408.3098472	2.057489865	1.251945348	-1.829586813	Buy Only ; 0% contract renewal; Constant contracted land area (25%); 10 y	1	SSP1 - 2.6	-0.000174738	0
2134	Rent:Buy experiment	407.6986502	2.049471883	1.249645299	-1.813764309	Buy Only ; 0% contract renewal; Constant contracted land area (25%); 10 y	1	SSP1 - 2.6	-0.000174828	0
2135	Rent:Buy experiment	407.0969629	2.041566905	1.247378632	-1.797941806	Buy Only ; 0% contract renewal; Constant contracted land area (25%); 10 y	1	SSP1 - 2.6	-0.000174918	0
2136	Rent:Buy experiment	406.5046247	2.033773334	1.24514485	-1.782119302	Buy Only ; 0% contract renewal; Constant contracted land area (25%); 10 y	1	SSP1 - 2.6	-0.000175009	0
2137	Rent:Buy experiment	405.9214788	2.026089608	1.242943469	-1.766296798	Buy Only ; 0% contract renewal; Constant contracted land area (25%); 10 y	1	SSP1 - 2.6	-0.0001751	0
2138	Rent:Buy experiment	405.3473723	2.018514197	1.240774015	-1.750474294	Buy Only ; 0% contract renewal; Constant contracted land area (25%); 10 y	1	SSP1 - 2.6	-0.000175191	0
2139	Rent:Buy experiment	404.7821558	2.011045604	1.238636029	-1.734651791	Buy Only ; 0% contract renewal; Constant contracted land area (25%); 10 y	1	SSP1 - 2.6	-0.000175284	0
2140	Rent:Buy experiment	404.2256839	2.003682362	1.236529062	-1.718829287	Buy Only ; 0% contract renewal; Constant contracted land area (25%); 10 y	1	SSP1 - 2.6	-0.000175377	0
2141	Rent:Buy experiment	403.6924756	1.996617429	1.234470272	-1.671794698	Buy Only ; 0% contract renewal; Constant contracted land area (25%); 10 y	1	SSP1 - 2.6	-0.000175469	0
2142	Rent:Buy experiment	403.1813269	1.989836017	1.232471864	-1.62476011	Buy Only ; 0% contract renewal; Constant contracted land area (25%); 10 y	1	SSP1 - 2.6	-0.000175561	0
2143	Rent:Buy experiment	402.6912432	1.983325997	1.230542399	-1.577725521	Buy Only ; 0% contract renewal; Constant contracted land area (25%); 10 y	1	SSP1 - 2.6	-0.000175652	0
2144	Rent:Buy experiment	402.2214002	1.977077399	1.228687777	-1.530690932	Buy Only ; 0% contract renewal; Constant contracted land area (25%); 10 y	1	SSP1 - 2.6	-0.000175742	0
2145	Rent:Buy experiment	401.7711066	1.971081943	1.226911956	-1.483656343	Buy Only ; 0% contract renewal; Constant contracted land area (25%); 10 y	1	SSP1 - 2.6	-0.000175831	0
2146	Rent:Buy experiment	401.3397764	1.965332671	1.225217494	-1.436621755	Buy Only ; 0% contract renewal; Constant contracted land area (25%); 10 y	1	SSP1 - 2.6	-0.000175919	0
2147	Rent:Buy experiment	400.9269062	1.959823665	1.223605944	-1.389587166	Buy Only ; 0% contract renewal; Constant contracted land area (25%); 10 y	1	SSP1 - 2.6	-0.000176006	0
2148	Rent:Buy experiment	400.532058	1.95454982	1.222078142	-1.342552577	Buy Only ; 0% contract renewal; Constant contracted land area (25%); 10 y	1	SSP1 - 2.6	-0.000176092	0
2149	Rent:Buy experiment	400.1548458	1.949506675	1.220634415	-1.295517988	Buy Only ; 0% contract renewal; Constant contracted land area (25%); 10 y	1	SSP1 - 2.6	-0.000176178	0
2150	Rent:Buy experiment	399.7949252	1.944690275	1.219274743	-1.2484834	Buy Only ; 0% contract renewal; Constant contracted land area (25%); 10 y	1	SSP1 - 2.6	-0.000176264	0
2151	Rent:Buy experiment	399.4445526	1.93999748	1.217989848	-1.217271315	Buy Only ; 0% contract renewal; Constant contracted land area (25%); 10 y	1	SSP1 - 2.6	-0.000176349	0
2152	Rent:Buy experiment	399.1039919	1.935432155	1.216772857	-1.18605923	Buy Only ; 0% contract renewal; Constant contracted land area (25%); 10 y	1	SSP1 - 2.6	-0.000176435	0
2153	Rent:Buy experiment	398.7734202	1.930997008	1.215618674	-1.154847145	Buy Only ; 0% contract renewal; Constant contracted land area (25%); 10 y	1	SSP1 - 2.6	-0.000176522	0
2154	Rent:Buy experiment	398.4529457	1.926693821	1.214523518	-1.12363506	Buy Only ; 0% contract renewal; Constant contracted land area (25%); 10 y	1	SSP1 - 2.6	-0.00017661	0
2155	Rent:Buy experiment	398.1426245	1.922523667	1.213484567	-1.092422975	Buy Only ; 0% contract renewal; Constant contracted land area (25%); 10 y	1	SSP1 - 2.6	-0.000176698	0
2156	Rent:Buy experiment	397.8424726	1.918487077	1.212499708	-1.06121089	Buy Only ; 0% contract renewal; Constant contracted land area (25%); 10 y	1	SSP1 - 2.6	-0.000176787	0
2157	Rent:Buy experiment	397.5524763	1.914584172	1.211567343	-1.029998805	Buy Only ; 0% contract renewal; Constant contracted land area (25%); 10 y	1	SSP1 - 2.6	-0.000176877	0
2158	Rent:Buy experiment	397.2725996	1.910814758	1.210686249	-0.99878672	Buy Only ; 0% contract renewal; Constant contracted land area (25%); 10 y	1	SSP1 - 2.6	-0.000176968	0
2159	Rent:Buy experiment	397.0027896	1.907178412	1.209855478	-0.967574635	Buy Only ; 0% contract renewal; Constant contracted land area (25%); 10 y	1	SSP1 - 2.6	-0.00017706	0
2160	Rent:Buy experiment	396.7429819	1.903674533	1.209074278	-0.93636255	Buy Only ; 0% contract renewal; Constant contracted land area (25%); 10 y	1	SSP1 - 2.6	-0.000177153	0
2161	Rent:Buy experiment	396.4931031	1.900302394	1.208342041	-0.905150465	Buy Only ; 0% contract renewal; Constant contracted land area (25%); 10 y	1	SSP1 - 2.6	-0.000177246	0
2162	Rent:Buy experiment	396.253074	1.897061176	1.207658263	-0.87393838	Buy Only ; 0% contract renewal; Constant contracted land area (25%); 10 y	1	SSP1 - 2.6	-0.000177341	0
2163	Rent:Buy experiment	396.0228115	1.893949996	1.207022513	-0.842726295	Buy Only ; 0% contract renewal; Constant contracted land area (25%); 10 y	1	SSP1 - 2.6	-0.000177436	0
2164	Rent:Buy experiment	395.8022302	1.890967925	1.206434417	-0.81151421	Buy Only ; 0% contract renewal; Constant contracted land area (25%); 10 y	1	SSP1 - 2.6	-0.000177532	0
2165	Rent:Buy experiment	395.5912435	1.88811401	1.205893637	-0.780302125	Buy Only ; 0% contract renewal; Constant contracted land area (25%); 10 y	1	SSP1 - 2.6	-0.000177629	0
2166	Rent:Buy experiment	395.3897643	1.885387278	1.205399868	-0.74909004	Buy Only ; 0% contract renewal; Constant contracted land area (25%); 10 y	1	SSP1 - 2.6	-0.000177727	0
2167	Rent:Buy experiment	395.1977063	1.882786753	1.204952823	-0.717877955	Buy Only ; 0% contract renewal; Constant contracted land area (25%); 10 y	1	SSP1 - 2.6	-0.000177826	0
2168	Rent:Buy experiment	395.0149838	1.88031146	1.204552235	-0.68666587	Buy Only ; 0% contract renewal; Constant contracted land area (25%); 10 y	1	SSP1 - 2.6	-0.000177926	0
2169	Rent:Buy experiment	394.8415123	1.877960429	1.204197847	-0.655453785	Buy Only ; 0% contract renewal; Constant contracted land area (25%); 10 y	1	SSP1 - 2.6	-0.000178027	0
2170	Rent:Buy experiment	394.6772091	1.875732702	1.203889415	-0.6242417	Buy Only ; 0% contract renewal; Constant contracted land area (25%); 10 y	1	SSP1 - 2.6	-0.000178129	0
2171	Rent:Buy experiment	394.5219932	1.873627333	1.203626704	-0.593029615	Buy Only ; 0% contract renewal; Constant contracted land area (25%); 10 y	1	SSP1 - 2.6	-0.000178232	0
2172	Rent:Buy experiment	394.3757853	1.871643393	1.203409486	-0.56181753	Buy Only ; 0% contract renewal; Constant contracted land area (25%); 10 y	1	SSP1 - 2.6	-0.000178336	0
2173	Rent:Buy experiment	394.2385082	1.869779969	1.203237542	-0.530605445	Buy Only ; 0% contract renewal; Constant contracted land area (25%); 10 y	1	SSP1 - 2.6	-0.000178441	0
2174	Rent:Buy experiment	394.1100868	1.868036165	1.20311066	-0.49939336	Buy Only ; 0% contract renewal; Constant contracted land area (25%); 10 y	1	SSP1 - 2.6	-0.000178547	0
2175	Rent:Buy experiment	393.990448	1.866411107	1.203028634	-0.468181275	Buy Only ; 0% contract renewal; Constant contracted land area (25%); 10 y	1	SSP1 - 2.6	-0.000178654	0
2176	Rent:Buy experiment	393.8795209	1.864903939	1.202991264	-0.43696919	Buy Only ; 0% contract renewal; Constant contracted land area (25%); 10 y	1	SSP1 - 2.6	-0.000178762	0
2177	Rent:Buy experiment	393.7772364	1.863513823	1.202998358	-0.405757105	Buy Only ; 0% contract renewal; Constant contracted land area (25%); 10 y	1	SSP1 - 2.6	-0.00017887	0
2178	Rent:Buy experiment	393.6835279	1.862239942	1.203049731	-0.37454502	Buy Only ; 0% contract renewal; Constant contracted land area (25%); 10 y	1	SSP1 - 2.6	-0.00017898	0
2179	Rent:Buy experiment	393.5983305	1.8610815	1.203145203	-0.343332935	Buy Only ; 0% contract renewal; Constant contracted land area (25%); 10 y	1	SSP1 - 2.6	-0.00017909	0
2180	Rent:Buy experiment	393.5215815	1.860037717	1.203284601	-0.31212085	Buy Only ; 0% contract renewal; Constant contracted land area (25%); 10 y	1	SSP1 - 2.6	-0.000179201	0
2181	Rent:Buy experiment	393.4532203	1.859107836	1.203467759	-0.280908765	Buy Only ; 0% contract renewal; Constant contracted land area (25%); 10 y	1	SSP1 - 2.6	-0.000179313	0
2182	Rent:Buy experiment	393.393188	1.858291116	1.203694517	-0.24969668	Buy Only ; 0% contract renewal; Constant contracted land area (25%); 10 y	1	SSP1 - 2.6	-0.000179425	0
2183	Rent:Buy experiment	393.341428	1.857586837	1.20396472	-0.218484595	Buy Only ; 0% contract renewal; Constant contracted land area (25%); 10 y	1	SSP1 - 2.6	-0.000179538	0
2184	Rent:Buy experiment	393.2978852	1.856994294	1.204278222	-0.18727251	Buy Only ; 0% contract renewal; Constant contracted land area (25%); 10 y	1	SSP1 - 2.6	-0.000179652	0
2185	Rent:Buy experiment	393.2625065	1.856512804	1.20463488	-0.156060425	Buy Only ; 0% contract renewal; Constant contracted land area (25%); 10 y	1	SSP1 - 2.6	-0.000179767	0
2186	Rent:Buy experiment	393.2352409	1.856141699	1.20503456	-0.12484834	Buy Only ; 0% contract renewal; Constant contracted land area (25%); 10 y	1	SSP1 - 2.6	-0.000179882	0
2187	Rent:Buy experiment	393.2160387	1.855880328	1.205477131	-0.093636255	Buy Only ; 0% contract renewal; Constant contracted land area (25%); 10 y	1	SSP1 - 2.6	-0.000179997	0
2188	Rent:Buy experiment	393.2048523	1.855728058	1.205962471	-0.06242417	Buy Only ; 0% contract renewal; Constant contracted land area (25%); 10 y	1	SSP1 - 2.6	-0.000180114	0
2189	Rent:Buy experiment	393.2016356	1.855684272	1.206490461	-0.031212085	Buy Only ; 0% contract renewal; Constant contracted land area (25%); 10 y	1	SSP1 - 2.6	-0.00018023	0
2190	Rent:Buy experiment	393.2063442	1.855748367	1.20706099	0	Buy Only ; 0% contract renewal; Constant contracted land area (25%); 10 y	1	SSP1 - 2.6	-0.000180347	0
2191	Rent:Buy experiment	393.2042741	1.855720189	1.207655885	0	Buy Only ; 0% contract renewal; Constant contracted land area (25%); 10 y	1	SSP1 - 2.6	-0.000180466	0
2192	Rent:Buy experiment	393.19649	1.855614228	1.208262198	0	Buy Only ; 0% contract renewal; Constant contracted land area (25%); 10 y	1	SSP1 - 2.6	-0.000180586	0
2193	Rent:Buy experiment	393.1838229	1.855441794	1.208870784	0	Buy Only ; 0% contract renewal; Constant contracted land area (25%); 10 y	1	SSP1 - 2.6	-0.000180708	0
2194	Rent:Buy experiment	393.1669254	1.855211764	1.209475264	0	Buy Only ; 0% contract renewal; Constant contracted land area (25%); 10 y	1	SSP1 - 2.6	-0.000180832	0
2195	Rent:Buy experiment	393.146313	1.854931149	1.210071263	0	Buy Only ; 0% contract renewal; Constant contracted land area (25%); 10 y	1	SSP1 - 2.6	-0.000180959	0
2196	Rent:Buy experiment	393.1223966	1.854605535	1.210655843	0	Buy Only ; 0% contract renewal; Constant contracted land area (25%); 10 y	1	SSP1 - 2.6	-0.000181087	0
2197	Rent:Buy experiment	393.0955068	1.854239414	1.211227101	0	Buy Only ; 0% contract renewal; Constant contracted land area (25%); 10 y	1	SSP1 - 2.6	-0.000181217	0
2198	Rent:Buy experiment	393.0659121	1.853836438	1.211783866	0	Buy Only ; 0% contract renewal; Constant contracted land area (25%); 10 y	1	SSP1 - 2.6	-0.000181348	0
2199	Rent:Buy experiment	393.0338338	1.853399608	1.212325485	0	Buy Only ; 0% contract renewal; Constant contracted land area (25%); 10 y	1	SSP1 - 2.6	-0.000181481	0
2200	Rent:Buy experiment	392.9994561	1.852931426	1.212851666	0	Buy Only ; 0% contract renewal; Constant contracted land area (25%); 10 y	1	SSP1 - 2.6	-0.000181616	0
2201	Rent:Buy experiment	392.9629348	1.852434006	1.213362365	0	Buy Only ; 0% contract renewal; Constant contracted land area (25%); 10 y	1	SSP1 - 2.6	-0.000181751	0
2202	Rent:Buy experiment	392.9244034	1.851909159	1.213857707	0	Buy Only ; 0% contract renewal; Constant contracted land area (25%); 10 y	1	SSP1 - 2.6	-0.000181888	0
2203	Rent:Buy experiment	392.8839781	1.851358459	1.214337926	0	Buy Only ; 0% contract renewal; Constant contracted land area (25%); 10 y	1	SSP1 - 2.6	-0.000182027	0
2204	Rent:Buy experiment	392.8417613	1.850783294	1.214803328	0	Buy Only ; 0% contract renewal; Constant contracted land area (25%); 10 y	1	SSP1 - 2.6	-0.000182166	0
2205	Rent:Buy experiment	392.7978445	1.850184902	1.215254259	0	Buy Only ; 0% contract renewal; Constant contracted land area (25%); 10 y	1	SSP1 - 2.6	-0.000182306	0
2206	Rent:Buy experiment	392.7523104	1.849564402	1.215691091	0	Buy Only ; 0% contract renewal; Constant contracted land area (25%); 10 y	1	SSP1 - 2.6	-0.000182448	0
2207	Rent:Buy experiment	392.7052345	1.848922817	1.216114201	0	Buy Only ; 0% contract renewal; Constant contracted land area (25%); 10 y	1	SSP1 - 2.6	-0.00018259	0
2208	Rent:Buy experiment	392.6566867	1.848261092	1.21652397	0	Buy Only ; 0% contract renewal; Constant contracted land area (25%); 10 y	1	SSP1 - 2.6	-0.000182733	0
2209	Rent:Buy experiment	392.606732	1.847580103	1.21692077	0	Buy Only ; 0% contract renewal; Constant contracted land area (25%); 10 y	1	SSP1 - 2.6	-0.000182877	0
2210	Rent:Buy experiment	392.5554311	1.846880673	1.217304969	0	Buy Only ; 0% contract renewal; Constant contracted land area (25%); 10 y	1	SSP1 - 2.6	-0.000183022	0
2211	Rent:Buy experiment	392.5028415	1.846163578	1.217676919	0	Buy Only ; 0% contract renewal; Constant contracted land area (25%); 10 y	1	SSP1 - 2.6	-0.000183167	0
2212	Rent:Buy experiment	392.4490175	1.845429553	1.218036963	0	Buy Only ; 0% contract renewal; Constant contracted land area (25%); 10 y	1	SSP1 - 2.6	-0.000183313	0
2213	Rent:Buy experiment	392.3940108	1.844679294	1.218385431	0	Buy Only ; 0% contract renewal; Constant contracted land area (25%); 10 y	1	SSP1 - 2.6	-0.000183459	0
2214	Rent:Buy experiment	392.3378708	1.84391347	1.218722639	0	Buy Only ; 0% contract renewal; Constant contracted land area (25%); 10 y	1	SSP1 - 2.6	-0.000183606	0
2215	Rent:Buy experiment	392.2806448	1.843132717	1.219048892	0	Buy Only ; 0% contract renewal; Constant contracted land area (25%); 10 y	1	SSP1 - 2.6	-0.000183753	0
2216	Rent:Buy experiment	392.2223779	1.842337647	1.219364483	0	Buy Only ; 0% contract renewal; Constant contracted land area (25%); 10 y	1	SSP1 - 2.6	-0.0001839	0
2217	Rent:Buy experiment	392.1631138	1.841528847	1.219669695	0	Buy Only ; 0% contract renewal; Constant contracted land area (25%); 10 y	1	SSP1 - 2.6	-0.000184048	0
2218	Rent:Buy experiment	392.1028941	1.840706882	1.219964799	0	Buy Only ; 0% contract renewal; Constant contracted land area (25%); 10 y	1	SSP1 - 2.6	-0.000184196	0
2219	Rent:Buy experiment	392.0417592	1.839872295	1.220250055	0	Buy Only ; 0% contract renewal; Constant contracted land area (25%); 10 y	1	SSP1 - 2.6	-0.000184344	0
2220	Rent:Buy experiment	391.979748	1.839025612	1.220525716	0	Buy Only ; 0% contract renewal; Constant contracted land area (25%); 10 y	1	SSP1 - 2.6	-0.000184492	0
2221	Rent:Buy experiment	391.9168977	1.838167337	1.220792024	0	Buy Only ; 0% contract renewal; Constant contracted land area (25%); 10 y	1	SSP1 - 2.6	-0.00018464	0
2222	Rent:Buy experiment	391.8532446	1.837297957	1.221049214	0	Buy Only ; 0% contract renewal; Constant contracted land area (25%); 10 y	1	SSP1 - 2.6	-0.000184788	0
2223	Rent:Buy experiment	391.7888235	1.836417944	1.221297511	0	Buy Only ; 0% contract renewal; Constant contracted land area (25%); 10 y	1	SSP1 - 2.6	-0.000184935	0
2224	Rent:Buy experiment	391.7236679	1.835527752	1.221537134	0	Buy Only ; 0% contract renewal; Constant contracted land area (25%); 10 y	1	SSP1 - 2.6	-0.000185083	0
2225	Rent:Buy experiment	391.6578105	1.834627819	1.221768295	0	Buy Only ; 0% contract renewal; Constant contracted land area (25%); 10 y	1	SSP1 - 2.6	-0.00018523	0
2226	Rent:Buy experiment	391.5912826	1.833718571	1.221991197	0	Buy Only ; 0% contract renewal; Constant contracted land area (25%); 10 y	1	SSP1 - 2.6	-0.000185377	0
2227	Rent:Buy experiment	391.5241145	1.832800417	1.222206039	0	Buy Only ; 0% contract renewal; Constant contracted land area (25%); 10 y	1	SSP1 - 2.6	-0.000185524	0
2228	Rent:Buy experiment	391.4563355	1.831873752	1.222413012	0	Buy Only ; 0% contract renewal; Constant contracted land area (25%); 10 y	1	SSP1 - 2.6	-0.00018567	0
2229	Rent:Buy experiment	391.3879739	1.830938959	1.222612301	0	Buy Only ; 0% contract renewal; Constant contracted land area (25%); 10 y	1	SSP1 - 2.6	-0.000185816	0
2230	Rent:Buy experiment	391.3190571	1.829996409	1.222804086	0	Buy Only ; 0% contract renewal; Constant contracted land area (25%); 10 y	1	SSP1 - 2.6	-0.000185961	0
2231	Rent:Buy experiment	391.2496114	1.829046458	1.222988541	0	Buy Only ; 0% contract renewal; Constant contracted land area (25%); 10 y	1	SSP1 - 2.6	-0.000186106	0
2232	Rent:Buy experiment	391.1796624	1.828089452	1.223165836	0	Buy Only ; 0% contract renewal; Constant contracted land area (25%); 10 y	1	SSP1 - 2.6	-0.00018625	0
2233	Rent:Buy experiment	391.1092349	1.827125725	1.223336133	0	Buy Only ; 0% contract renewal; Constant contracted land area (25%); 10 y	1	SSP1 - 2.6	-0.000186394	0
2234	Rent:Buy experiment	391.0383525	1.8261556	1.223499592	0	Buy Only ; 0% contract renewal; Constant contracted land area (25%); 10 y	1	SSP1 - 2.6	-0.000186537	0
2235	Rent:Buy experiment	390.9670384	1.825179388	1.223656366	0	Buy Only ; 0% contract renewal; Constant contracted land area (25%); 10 y	1	SSP1 - 2.6	-0.000186679	0
2236	Rent:Buy experiment	390.8953149	1.824197392	1.223806605	0	Buy Only ; 0% contract renewal; Constant contracted land area (25%); 10 y	1	SSP1 - 2.6	-0.000186821	0
2237	Rent:Buy experiment	390.8232034	1.823209902	1.223950455	0	Buy Only ; 0% contract renewal; Constant contracted land area (25%); 10 y	1	SSP1 - 2.6	-0.000186962	0
2238	Rent:Buy experiment	390.7507247	1.822217201	1.224088054	0	Buy Only ; 0% contract renewal; Constant contracted land area (25%); 10 y	1	SSP1 - 2.6	-0.000187102	0
2239	Rent:Buy experiment	390.677899	1.82121956	1.224219542	0	Buy Only ; 0% contract renewal; Constant contracted land area (25%); 10 y	1	SSP1 - 2.6	-0.000187241	0
2240	Rent:Buy experiment	390.6047456	1.820217244	1.224345049	0	Buy Only ; 0% contract renewal; Constant contracted land area (25%); 10 y	1	SSP1 - 2.6	-0.00018738	0
2241	Rent:Buy experiment	390.5312832	1.819210506	1.224464705	0	Buy Only ; 0% contract renewal; Constant contracted land area (25%); 10 y	1	SSP1 - 2.6	-0.000187518	0
2242	Rent:Buy experiment	390.4575301	1.818199592	1.224578635	0	Buy Only ; 0% contract renewal; Constant contracted land area (25%); 10 y	1	SSP1 - 2.6	-0.000187654	0
2243	Rent:Buy experiment	390.3835036	1.81718474	1.22468696	0	Buy Only ; 0% contract renewal; Constant contracted land area (25%); 10 y	1	SSP1 - 2.6	-0.000187791	0
2244	Rent:Buy experiment	390.3092208	1.81616618	1.224789799	0	Buy Only ; 0% contract renewal; Constant contracted land area (25%); 10 y	1	SSP1 - 2.6	-0.000187926	0
2245	Rent:Buy experiment	390.2346979	1.815144133	1.224887265	0	Buy Only ; 0% contract renewal; Constant contracted land area (25%); 10 y	1	SSP1 - 2.6	-0.00018806	0
2246	Rent:Buy experiment	390.1599508	1.814118814	1.224979472	0	Buy Only ; 0% contract renewal; Constant contracted land area (25%); 10 y	1	SSP1 - 2.6	-0.000188194	0
2247	Rent:Buy experiment	390.0849946	1.813090431	1.225066525	0	Buy Only ; 0% contract renewal; Constant contracted land area (25%); 10 y	1	SSP1 - 2.6	-0.000188326	0
2248	Rent:Buy experiment	390.009844	1.812059183	1.225148532	0	Buy Only ; 0% contract renewal; Constant contracted land area (25%); 10 y	1	SSP1 - 2.6	-0.000188458	0
2249	Rent:Buy experiment	389.9345134	1.811025264	1.225225594	0	Buy Only ; 0% contract renewal; Constant contracted land area (25%); 10 y	1	SSP1 - 2.6	-0.000188588	0
2250	Rent:Buy experiment	389.8590164	1.809988862	1.22529781	0	Buy Only ; 0% contract renewal; Constant contracted land area (25%); 10 y	1	SSP1 - 2.6	-0.000188718	0
2251	Rent:Buy experiment	389.7833663	1.808950156	1.225365278	0	Buy Only ; 0% contract renewal; Constant contracted land area (25%); 10 y	1	SSP1 - 2.6	-0.000188847	0
2252	Rent:Buy experiment	389.7075759	1.807909322	1.225428091	0	Buy Only ; 0% contract renewal; Constant contracted land area (25%); 10 y	1	SSP1 - 2.6	-0.000188975	0
2253	Rent:Buy experiment	389.6316576	1.806866528	1.22548634	0	Buy Only ; 0% contract renewal; Constant contracted land area (25%); 10 y	1	SSP1 - 2.6	-0.000189102	0
2254	Rent:Buy experiment	389.5556232	1.805821936	1.225540114	0	Buy Only ; 0% contract renewal; Constant contracted land area (25%); 10 y	1	SSP1 - 2.6	-0.000189227	0
2255	Rent:Buy experiment	389.4794844	1.804775706	1.2255895	0	Buy Only ; 0% contract renewal; Constant contracted land area (25%); 10 y	1	SSP1 - 2.6	-0.000189352	0
2256	Rent:Buy experiment	389.4032523	1.803727988	1.225634582	0	Buy Only ; 0% contract renewal; Constant contracted land area (25%); 10 y	1	SSP1 - 2.6	-0.000189476	0
2257	Rent:Buy experiment	389.3269376	1.802678929	1.225675441	0	Buy Only ; 0% contract renewal; Constant contracted land area (25%); 10 y	1	SSP1 - 2.6	-0.000189599	0
2258	Rent:Buy experiment	389.2505506	1.801628671	1.225712157	0	Buy Only ; 0% contract renewal; Constant contracted land area (25%); 10 y	1	SSP1 - 2.6	-0.000189721	0
2259	Rent:Buy experiment	389.1741014	1.800577351	1.225744808	0	Buy Only ; 0% contract renewal; Constant contracted land area (25%); 10 y	1	SSP1 - 2.6	-0.000189841	0
2260	Rent:Buy experiment	389.0975997	1.799525102	1.225773469	0	Buy Only ; 0% contract renewal; Constant contracted land area (25%); 10 y	1	SSP1 - 2.6	-0.000189961	0
2261	Rent:Buy experiment	389.0210547	1.798472052	1.225798212	0	Buy Only ; 0% contract renewal; Constant contracted land area (25%); 10 y	1	SSP1 - 2.6	-0.00019008	0
2262	Rent:Buy experiment	388.9444755	1.797418323	1.225819111	0	Buy Only ; 0% contract renewal; Constant contracted land area (25%); 10 y	1	SSP1 - 2.6	-0.000190198	0
2263	Rent:Buy experiment	388.8678707	1.796364035	1.225836233	0	Buy Only ; 0% contract renewal; Constant contracted land area (25%); 10 y	1	SSP1 - 2.6	-0.000190314	0
2264	Rent:Buy experiment	388.7912488	1.795309302	1.225849648	0	Buy Only ; 0% contract renewal; Constant contracted land area (25%); 10 y	1	SSP1 - 2.6	-0.00019043	0
2265	Rent:Buy experiment	388.7146178	1.794254236	1.22585942	0	Buy Only ; 0% contract renewal; Constant contracted land area (25%); 10 y	1	SSP1 - 2.6	-0.000190545	0
2266	Rent:Buy experiment	388.6379854	1.793198945	1.225865613	0	Buy Only ; 0% contract renewal; Constant contracted land area (25%); 10 y	1	SSP1 - 2.6	-0.000190658	0
2267	Rent:Buy experiment	388.5613593	1.792143531	1.225868292	0	Buy Only ; 0% contract renewal; Constant contracted land area (25%); 10 y	1	SSP1 - 2.6	-0.000190771	0
2268	Rent:Buy experiment	388.4847466	1.791088094	1.225867516	0	Buy Only ; 0% contract renewal; Constant contracted land area (25%); 10 y	1	SSP1 - 2.6	-0.000190882	0
2269	Rent:Buy experiment	388.4081544	1.790032731	1.225863344	0	Buy Only ; 0% contract renewal; Constant contracted land area (25%); 10 y	1	SSP1 - 2.6	-0.000190993	0
2270	Rent:Buy experiment	388.3315894	1.788977535	1.225855836	0	Buy Only ; 0% contract renewal; Constant contracted land area (25%); 10 y	1	SSP1 - 2.6	-0.000191102	0
2271	Rent:Buy experiment	388.2550581	1.787922595	1.225845046	0	Buy Only ; 0% contract renewal; Constant contracted land area (25%); 10 y	1	SSP1 - 2.6	-0.000191211	0
2272	Rent:Buy experiment	388.1785667	1.786867998	1.22583103	0	Buy Only ; 0% contract renewal; Constant contracted land area (25%); 10 y	1	SSP1 - 2.6	-0.000191318	0
2273	Rent:Buy experiment	388.1021214	1.785813827	1.225813842	0	Buy Only ; 0% contract renewal; Constant contracted land area (25%); 10 y	1	SSP1 - 2.6	-0.000191424	0
2274	Rent:Buy experiment	388.0257278	1.784760164	1.225793534	0	Buy Only ; 0% contract renewal; Constant contracted land area (25%); 10 y	1	SSP1 - 2.6	-0.00019153	0
2275	Rent:Buy experiment	387.9493917	1.783707086	1.225770157	0	Buy Only ; 0% contract renewal; Constant contracted land area (25%); 10 y	1	SSP1 - 2.6	-0.000191634	0
2276	Rent:Buy experiment	387.8731184	1.782654667	1.225743761	0	Buy Only ; 0% contract renewal; Constant contracted land area (25%); 10 y	1	SSP1 - 2.6	-0.000191738	0
2277	Rent:Buy experiment	387.7969132	1.78160298	1.225714394	0	Buy Only ; 0% contract renewal; Constant contracted land area (25%); 10 y	1	SSP1 - 2.6	-0.00019184	0
2278	Rent:Buy experiment	387.720781	1.780552096	1.225682103	0	Buy Only ; 0% contract renewal; Constant contracted land area (25%); 10 y	1	SSP1 - 2.6	-0.000191941	0
2279	Rent:Buy experiment	387.6447266	1.779502079	1.225646935	0	Buy Only ; 0% contract renewal; Constant contracted land area (25%); 10 y	1	SSP1 - 2.6	-0.000192041	0
2280	Rent:Buy experiment	387.5687548	1.778452997	1.225608935	0	Buy Only ; 0% contract renewal; Constant contracted land area (25%); 10 y	1	SSP1 - 2.6	-0.000192141	0
2281	Rent:Buy experiment	387.49287	1.77740491	1.225568146	0	Buy Only ; 0% contract renewal; Constant contracted land area (25%); 10 y	1	SSP1 - 2.6	-0.000192239	0
2282	Rent:Buy experiment	387.4170764	1.77635788	1.225524612	0	Buy Only ; 0% contract renewal; Constant contracted land area (25%); 10 y	1	SSP1 - 2.6	-0.000192336	0
2283	Rent:Buy experiment	387.3413783	1.775311963	1.225478375	0	Buy Only ; 0% contract renewal; Constant contracted land area (25%); 10 y	1	SSP1 - 2.6	-0.000192433	0
2284	Rent:Buy experiment	387.2657797	1.774267216	1.225429476	0	Buy Only ; 0% contract renewal; Constant contracted land area (25%); 10 y	1	SSP1 - 2.6	-0.000192528	0
2285	Rent:Buy experiment	387.1902843	1.773223693	1.225377955	0	Buy Only ; 0% contract renewal; Constant contracted land area (25%); 10 y	1	SSP1 - 2.6	-0.000192622	0
2286	Rent:Buy experiment	387.1148959	1.772181445	1.22532385	0	Buy Only ; 0% contract renewal; Constant contracted land area (25%); 10 y	1	SSP1 - 2.6	-0.000192716	0
2287	Rent:Buy experiment	387.0396179	1.771140522	1.2252672	0	Buy Only ; 0% contract renewal; Constant contracted land area (25%); 10 y	1	SSP1 - 2.6	-0.000192808	0
2288	Rent:Buy experiment	386.9644539	1.770100973	1.225208043	0	Buy Only ; 0% contract renewal; Constant contracted land area (25%); 10 y	1	SSP1 - 2.6	-0.000192899	0
2289	Rent:Buy experiment	386.889407	1.769062842	1.225146415	0	Buy Only ; 0% contract renewal; Constant contracted land area (25%); 10 y	1	SSP1 - 2.6	-0.00019299	0
2290	Rent:Buy experiment	386.8144805	1.768026175	1.225082351	0	Buy Only ; 0% contract renewal; Constant contracted land area (25%); 10 y	1	SSP1 - 2.6	-0.000193079	0
2291	Rent:Buy experiment	386.7396773	1.766991014	1.225015887	0	Buy Only ; 0% contract renewal; Constant contracted land area (25%); 10 y	1	SSP1 - 2.6	-0.000193168	0
2292	Rent:Buy experiment	386.6650004	1.765957401	1.224947057	0	Buy Only ; 0% contract renewal; Constant contracted land area (25%); 10 y	1	SSP1 - 2.6	-0.000193255	0
2293	Rent:Buy experiment	386.5904525	1.764925375	1.224875893	0	Buy Only ; 0% contract renewal; Constant contracted land area (25%); 10 y	1	SSP1 - 2.6	-0.000193342	0
2294	Rent:Buy experiment	386.5160363	1.763894974	1.224802429	0	Buy Only ; 0% contract renewal; Constant contracted land area (25%); 10 y	1	SSP1 - 2.6	-0.000193427	0
2295	Rent:Buy experiment	386.4417545	1.762866234	1.224726697	0	Buy Only ; 0% contract renewal; Constant contracted land area (25%); 10 y	1	SSP1 - 2.6	-0.000193512	0
2296	Rent:Buy experiment	386.3676093	1.76183919	1.224648727	0	Buy Only ; 0% contract renewal; Constant contracted land area (25%); 10 y	1	SSP1 - 2.6	-0.000193596	0
2297	Rent:Buy experiment	386.2936033	1.760813877	1.224568551	0	Buy Only ; 0% contract renewal; Constant contracted land area (25%); 10 y	1	SSP1 - 2.6	-0.000193679	0
2298	Rent:Buy experiment	386.2197386	1.759790326	1.224486199	0	Buy Only ; 0% contract renewal; Constant contracted land area (25%); 10 y	1	SSP1 - 2.6	-0.000193761	0
2299	Rent:Buy experiment	386.1460174	1.758768569	1.224401699	0	Buy Only ; 0% contract renewal; Constant contracted land area (25%); 10 y	1	SSP1 - 2.6	-0.000193842	0
2300	Rent:Buy experiment	386.0724418	1.757748635	1.224315081	0	Buy Only ; 0% contract renewal; Constant contracted land area (25%); 10 y	1	SSP1 - 2.6	-0.000193922	0
2301	Rent:Buy experiment	385.9990138	1.756730554	1.224226373	0	Buy Only ; 0% contract renewal; Constant contracted land area (25%); 10 y	1	SSP1 - 2.6	-0.000194001	0
2302	Rent:Buy experiment	385.9257353	1.755714351	1.224135601	0	Buy Only ; 0% contract renewal; Constant contracted land area (25%); 10 y	1	SSP1 - 2.6	-0.000194079	0
2303	Rent:Buy experiment	385.852608	1.754700055	1.224042794	0	Buy Only ; 0% contract renewal; Constant contracted land area (25%); 10 y	1	SSP1 - 2.6	-0.000194156	0
2304	Rent:Buy experiment	385.7796338	1.753687689	1.223947978	0	Buy Only ; 0% contract renewal; Constant contracted land area (25%); 10 y	1	SSP1 - 2.6	-0.000194233	0
2305	Rent:Buy experiment	385.7068143	1.752677278	1.223851178	0	Buy Only ; 0% contract renewal; Constant contracted land area (25%); 10 y	1	SSP1 - 2.6	-0.000194308	0
2306	Rent:Buy experiment	385.6341511	1.751668845	1.223752421	0	Buy Only ; 0% contract renewal; Constant contracted land area (25%); 10 y	1	SSP1 - 2.6	-0.000194383	0
2307	Rent:Buy experiment	385.5616456	1.750662413	1.22365173	0	Buy Only ; 0% contract renewal; Constant contracted land area (25%); 10 y	1	SSP1 - 2.6	-0.000194457	0
2308	Rent:Buy experiment	385.4892993	1.749658001	1.223549131	0	Buy Only ; 0% contract renewal; Constant contracted land area (25%); 10 y	1	SSP1 - 2.6	-0.00019453	0
2309	Rent:Buy experiment	385.4171136	1.748655632	1.223444648	0	Buy Only ; 0% contract renewal; Constant contracted land area (25%); 10 y	1	SSP1 - 2.6	-0.000194602	0
2310	Rent:Buy experiment	385.3450898	1.747655323	1.223338304	0	Buy Only ; 0% contract renewal; Constant contracted land area (25%); 10 y	1	SSP1 - 2.6	-0.000194673	0
2311	Rent:Buy experiment	385.2732291	1.746657093	1.223230122	0	Buy Only ; 0% contract renewal; Constant contracted land area (25%); 10 y	1	SSP1 - 2.6	-0.000194743	0
2312	Rent:Buy experiment	385.2015327	1.745660961	1.223120124	0	Buy Only ; 0% contract renewal; Constant contracted land area (25%); 10 y	1	SSP1 - 2.6	-0.000194813	0
2313	Rent:Buy experiment	385.1300018	1.744666942	1.223008334	0	Buy Only ; 0% contract renewal; Constant contracted land area (25%); 10 y	1	SSP1 - 2.6	-0.000194882	0
2314	Rent:Buy experiment	385.0586374	1.743675052	1.222894773	0	Buy Only ; 0% contract renewal; Constant contracted land area (25%); 10 y	1	SSP1 - 2.6	-0.000194949	0
2315	Rent:Buy experiment	384.9874404	1.742685308	1.222779462	0	Buy Only ; 0% contract renewal; Constant contracted land area (25%); 10 y	1	SSP1 - 2.6	-0.000195016	0
2316	Rent:Buy experiment	384.9164119	1.741697723	1.222662423	0	Buy Only ; 0% contract renewal; Constant contracted land area (25%); 10 y	1	SSP1 - 2.6	-0.000195082	0
2317	Rent:Buy experiment	384.8455528	1.740712311	1.222543676	0	Buy Only ; 0% contract renewal; Constant contracted land area (25%); 10 y	1	SSP1 - 2.6	-0.000195148	0
2318	Rent:Buy experiment	384.7748639	1.739729086	1.222423241	0	Buy Only ; 0% contract renewal; Constant contracted land area (25%); 10 y	1	SSP1 - 2.6	-0.000195212	0
2319	Rent:Buy experiment	384.704346	1.738748059	1.222301139	0	Buy Only ; 0% contract renewal; Constant contracted land area (25%); 10 y	1	SSP1 - 2.6	-0.000195276	0
2320	Rent:Buy experiment	384.6339999	1.737769243	1.222177389	0	Buy Only ; 0% contract renewal; Constant contracted land area (25%); 10 y	1	SSP1 - 2.6	-0.000195339	0
2321	Rent:Buy experiment	384.5638263	1.736792649	1.22205201	0	Buy Only ; 0% contract renewal; Constant contracted land area (25%); 10 y	1	SSP1 - 2.6	-0.000195401	0
2322	Rent:Buy experiment	384.4938259	1.735818287	1.221925022	0	Buy Only ; 0% contract renewal; Constant contracted land area (25%); 10 y	1	SSP1 - 2.6	-0.000195462	0
2323	Rent:Buy experiment	384.4239992	1.734846167	1.221796443	0	Buy Only ; 0% contract renewal; Constant contracted land area (25%); 10 y	1	SSP1 - 2.6	-0.000195522	0
2324	Rent:Buy experiment	384.3543469	1.733876299	1.221666292	0	Buy Only ; 0% contract renewal; Constant contracted land area (25%); 10 y	1	SSP1 - 2.6	-0.000195582	0
2325	Rent:Buy experiment	384.2848696	1.732908691	1.221534586	0	Buy Only ; 0% contract renewal; Constant contracted land area (25%); 10 y	1	SSP1 - 2.6	-0.000195641	0
2326	Rent:Buy experiment	384.2155676	1.731943352	1.221401343	0	Buy Only ; 0% contract renewal; Constant contracted land area (25%); 10 y	1	SSP1 - 2.6	-0.000195699	0
2327	Rent:Buy experiment	384.1464416	1.730980291	1.221266581	0	Buy Only ; 0% contract renewal; Constant contracted land area (25%); 10 y	1	SSP1 - 2.6	-0.000195756	0
2328	Rent:Buy experiment	384.0774919	1.730019513	1.221130317	0	Buy Only ; 0% contract renewal; Constant contracted land area (25%); 10 y	1	SSP1 - 2.6	-0.000195813	0
2329	Rent:Buy experiment	384.008719	1.729061026	1.220992568	0	Buy Only ; 0% contract renewal; Constant contracted land area (25%); 10 y	1	SSP1 - 2.6	-0.000195869	0
2330	Rent:Buy experiment	383.9401232	1.728104837	1.220853351	0	Buy Only ; 0% contract renewal; Constant contracted land area (25%); 10 y	1	SSP1 - 2.6	-0.000195924	0
2331	Rent:Buy experiment	383.8717048	1.727150951	1.220712681	0	Buy Only ; 0% contract renewal; Constant contracted land area (25%); 10 y	1	SSP1 - 2.6	-0.000195978	0
2332	Rent:Buy experiment	383.8034642	1.726199374	1.220570576	0	Buy Only ; 0% contract renewal; Constant contracted land area (25%); 10 y	1	SSP1 - 2.6	-0.000196031	0
2333	Rent:Buy experiment	383.7354016	1.725250112	1.220427051	0	Buy Only ; 0% contract renewal; Constant contracted land area (25%); 10 y	1	SSP1 - 2.6	-0.000196084	0
2334	Rent:Buy experiment	383.6675173	1.724303168	1.220282121	0	Buy Only ; 0% contract renewal; Constant contracted land area (25%); 10 y	1	SSP1 - 2.6	-0.000196136	0
2335	Rent:Buy experiment	383.5998115	1.723358547	1.220135803	0	Buy Only ; 0% contract renewal; Constant contracted land area (25%); 10 y	1	SSP1 - 2.6	-0.000196187	0
2336	Rent:Buy experiment	383.5322845	1.722416254	1.219988111	0	Buy Only ; 0% contract renewal; Constant contracted land area (25%); 10 y	1	SSP1 - 2.6	-0.000196238	0
2337	Rent:Buy experiment	383.4649363	1.721476291	1.219839061	0	Buy Only ; 0% contract renewal; Constant contracted land area (25%); 10 y	1	SSP1 - 2.6	-0.000196288	0
2338	Rent:Buy experiment	383.3977671	1.720538662	1.219688666	0	Buy Only ; 0% contract renewal; Constant contracted land area (25%); 10 y	1	SSP1 - 2.6	-0.000196337	0
2339	Rent:Buy experiment	383.330777	1.71960337	1.219536943	0	Buy Only ; 0% contract renewal; Constant contracted land area (25%); 10 y	1	SSP1 - 2.6	-0.000196385	0
2340	Rent:Buy experiment	383.2639662	1.718670418	1.219383905	0	Buy Only ; 0% contract renewal; Constant contracted land area (25%); 10 y	1	SSP1 - 2.6	-0.000196433	0
2341	Rent:Buy experiment	383.1973347	1.717739808	1.219229567	0	Buy Only ; 0% contract renewal; Constant contracted land area (25%); 10 y	1	SSP1 - 2.6	-0.00019648	0
2342	Rent:Buy experiment	383.1308826	1.716811541	1.219073942	0	Buy Only ; 0% contract renewal; Constant contracted land area (25%); 10 y	1	SSP1 - 2.6	-0.000196526	0
2343	Rent:Buy experiment	383.0646098	1.71588562	1.218917044	0	Buy Only ; 0% contract renewal; Constant contracted land area (25%); 10 y	1	SSP1 - 2.6	-0.000196571	0
2344	Rent:Buy experiment	382.9985164	1.714962046	1.218758886	0	Buy Only ; 0% contract renewal; Constant contracted land area (25%); 10 y	1	SSP1 - 2.6	-0.000196616	0
2345	Rent:Buy experiment	382.9326025	1.71404082	1.218599484	0	Buy Only ; 0% contract renewal; Constant contracted land area (25%); 10 y	1	SSP1 - 2.6	-0.00019666	0
2346	Rent:Buy experiment	382.8668679	1.713121943	1.218438848	0	Buy Only ; 0% contract renewal; Constant contracted land area (25%); 10 y	1	SSP1 - 2.6	-0.000196704	0
2347	Rent:Buy experiment	382.8013126	1.712205416	1.218276994	0	Buy Only ; 0% contract renewal; Constant contracted land area (25%); 10 y	1	SSP1 - 2.6	-0.000196746	0
2348	Rent:Buy experiment	382.7359365	1.711291238	1.218113933	0	Buy Only ; 0% contract renewal; Constant contracted land area (25%); 10 y	1	SSP1 - 2.6	-0.000196788	0
2349	Rent:Buy experiment	382.6707397	1.71037941	1.217949678	0	Buy Only ; 0% contract renewal; Constant contracted land area (25%); 10 y	1	SSP1 - 2.6	-0.00019683	0
2350	Rent:Buy experiment	382.6057219	1.709469932	1.217784242	0	Buy Only ; 0% contract renewal; Constant contracted land area (25%); 10 y	1	SSP1 - 2.6	-0.00019687	0
2351	Rent:Buy experiment	382.5408832	1.708562804	1.217617638	0	Buy Only ; 0% contract renewal; Constant contracted land area (25%); 10 y	1	SSP1 - 2.6	-0.00019691	0
2352	Rent:Buy experiment	382.4762232	1.707658025	1.217449877	0	Buy Only ; 0% contract renewal; Constant contracted land area (25%); 10 y	1	SSP1 - 2.6	-0.00019695	0
2353	Rent:Buy experiment	382.411742	1.706755594	1.217280972	0	Buy Only ; 0% contract renewal; Constant contracted land area (25%); 10 y	1	SSP1 - 2.6	-0.000196988	0
2354	Rent:Buy experiment	382.3474393	1.705855511	1.217110935	0	Buy Only ; 0% contract renewal; Constant contracted land area (25%); 10 y	1	SSP1 - 2.6	-0.000197026	0
2355	Rent:Buy experiment	382.283315	1.704957774	1.216939777	0	Buy Only ; 0% contract renewal; Constant contracted land area (25%); 10 y	1	SSP1 - 2.6	-0.000197064	0
2356	Rent:Buy experiment	382.2193689	1.704062381	1.216767511	0	Buy Only ; 0% contract renewal; Constant contracted land area (25%); 10 y	1	SSP1 - 2.6	-0.000197101	0
2357	Rent:Buy experiment	382.1556009	1.703169332	1.216594148	0	Buy Only ; 0% contract renewal; Constant contracted land area (25%); 10 y	1	SSP1 - 2.6	-0.000197137	0
2358	Rent:Buy experiment	382.0920106	1.702278625	1.216419699	0	Buy Only ; 0% contract renewal; Constant contracted land area (25%); 10 y	1	SSP1 - 2.6	-0.000197172	0
2359	Rent:Buy experiment	382.028598	1.701390258	1.216244176	0	Buy Only ; 0% contract renewal; Constant contracted land area (25%); 10 y	1	SSP1 - 2.6	-0.000197207	0
2360	Rent:Buy experiment	381.9653627	1.700504229	1.21606759	0	Buy Only ; 0% contract renewal; Constant contracted land area (25%); 10 y	1	SSP1 - 2.6	-0.000197241	0
2361	Rent:Buy experiment	381.9023045	1.699620535	1.215889952	0	Buy Only ; 0% contract renewal; Constant contracted land area (25%); 10 y	1	SSP1 - 2.6	-0.000197275	0
2362	Rent:Buy experiment	381.8394232	1.698739175	1.215711273	0	Buy Only ; 0% contract renewal; Constant contracted land area (25%); 10 y	1	SSP1 - 2.6	-0.000197307	0
2363	Rent:Buy experiment	381.7767186	1.697860146	1.215531563	0	Buy Only ; 0% contract renewal; Constant contracted land area (25%); 10 y	1	SSP1 - 2.6	-0.00019734	0
2364	Rent:Buy experiment	381.7141903	1.696983446	1.215350834	0	Buy Only ; 0% contract renewal; Constant contracted land area (25%); 10 y	1	SSP1 - 2.6	-0.000197371	0
2365	Rent:Buy experiment	381.651838	1.696109071	1.215169095	0	Buy Only ; 0% contract renewal; Constant contracted land area (25%); 10 y	1	SSP1 - 2.6	-0.000197402	0
2366	Rent:Buy experiment	381.5896616	1.69523702	1.214986359	0	Buy Only ; 0% contract renewal; Constant contracted land area (25%); 10 y	1	SSP1 - 2.6	-0.000197433	0
2367	Rent:Buy experiment	381.5276607	1.694367288	1.214802634	0	Buy Only ; 0% contract renewal; Constant contracted land area (25%); 10 y	1	SSP1 - 2.6	-0.000197463	0
2368	Rent:Buy experiment	381.4658349	1.693499873	1.214617931	0	Buy Only ; 0% contract renewal; Constant contracted land area (25%); 10 y	1	SSP1 - 2.6	-0.000197492	0
2369	Rent:Buy experiment	381.4041841	1.692634772	1.21443226	0	Buy Only ; 0% contract renewal; Constant contracted land area (25%); 10 y	1	SSP1 - 2.6	-0.000197521	0
2370	Rent:Buy experiment	381.3427078	1.691771981	1.214245632	0	Buy Only ; 0% contract renewal; Constant contracted land area (25%); 10 y	1	SSP1 - 2.6	-0.000197549	0
2371	Rent:Buy experiment	381.2814058	1.690911497	1.214058056	0	Buy Only ; 0% contract renewal; Constant contracted land area (25%); 10 y	1	SSP1 - 2.6	-0.000197576	0
2372	Rent:Buy experiment	381.2202777	1.690053317	1.213869542	0	Buy Only ; 0% contract renewal; Constant contracted land area (25%); 10 y	1	SSP1 - 2.6	-0.000197603	0
2373	Rent:Buy experiment	381.1593232	1.689197436	1.2136801	0	Buy Only ; 0% contract renewal; Constant contracted land area (25%); 10 y	1	SSP1 - 2.6	-0.000197629	0
2374	Rent:Buy experiment	381.0985419	1.688343852	1.213489739	0	Buy Only ; 0% contract renewal; Constant contracted land area (25%); 10 y	1	SSP1 - 2.6	-0.000197655	0
2375	Rent:Buy experiment	381.0379335	1.68749256	1.213298469	0	Buy Only ; 0% contract renewal; Constant contracted land area (25%); 10 y	1	SSP1 - 2.6	-0.00019768	0
2376	Rent:Buy experiment	380.9774976	1.686643557	1.2131063	0	Buy Only ; 0% contract renewal; Constant contracted land area (25%); 10 y	1	SSP1 - 2.6	-0.000197704	0
2377	Rent:Buy experiment	380.917234	1.685796838	1.21291324	0	Buy Only ; 0% contract renewal; Constant contracted land area (25%); 10 y	1	SSP1 - 2.6	-0.000197728	0
2378	Rent:Buy experiment	380.8571421	1.6849524	1.2127193	0	Buy Only ; 0% contract renewal; Constant contracted land area (25%); 10 y	1	SSP1 - 2.6	-0.000197752	0
2379	Rent:Buy experiment	380.7972216	1.684110238	1.212524488	0	Buy Only ; 0% contract renewal; Constant contracted land area (25%); 10 y	1	SSP1 - 2.6	-0.000197774	0
2380	Rent:Buy experiment	380.7374723	1.683270349	1.212328813	0	Buy Only ; 0% contract renewal; Constant contracted land area (25%); 10 y	1	SSP1 - 2.6	-0.000197797	0
2381	Rent:Buy experiment	380.6778936	1.682432727	1.212132285	0	Buy Only ; 0% contract renewal; Constant contracted land area (25%); 10 y	1	SSP1 - 2.6	-0.000197818	0
2382	Rent:Buy experiment	380.6184852	1.681597369	1.211934912	0	Buy Only ; 0% contract renewal; Constant contracted land area (25%); 10 y	1	SSP1 - 2.6	-0.000197839	0
2383	Rent:Buy experiment	380.5592467	1.680764271	1.211736704	0	Buy Only ; 0% contract renewal; Constant contracted land area (25%); 10 y	1	SSP1 - 2.6	-0.00019786	0
2384	Rent:Buy experiment	380.5001777	1.679933427	1.211537668	0	Buy Only ; 0% contract renewal; Constant contracted land area (25%); 10 y	1	SSP1 - 2.6	-0.00019788	0
2385	Rent:Buy experiment	380.4412778	1.679104833	1.211337814	0	Buy Only ; 0% contract renewal; Constant contracted land area (25%); 10 y	1	SSP1 - 2.6	-0.000197899	0
2386	Rent:Buy experiment	380.3825467	1.678278486	1.211137151	0	Buy Only ; 0% contract renewal; Constant contracted land area (25%); 10 y	1	SSP1 - 2.6	-0.000197918	0
2387	Rent:Buy experiment	380.3239838	1.677454379	1.210935686	0	Buy Only ; 0% contract renewal; Constant contracted land area (25%); 10 y	1	SSP1 - 2.6	-0.000197937	0
2388	Rent:Buy experiment	380.2655889	1.676632509	1.210733429	0	Buy Only ; 0% contract renewal; Constant contracted land area (25%); 10 y	1	SSP1 - 2.6	-0.000197954	0
2389	Rent:Buy experiment	380.2073615	1.675812871	1.210530388	0	Buy Only ; 0% contract renewal; Constant contracted land area (25%); 10 y	1	SSP1 - 2.6	-0.000197972	0
2390	Rent:Buy experiment	380.1493012	1.67499546	1.210326571	0	Buy Only ; 0% contract renewal; Constant contracted land area (25%); 10 y	1	SSP1 - 2.6	-0.000197988	0
2391	Rent:Buy experiment	380.0914075	1.674180271	1.210121986	0	Buy Only ; 0% contract renewal; Constant contracted land area (25%); 10 y	1	SSP1 - 2.6	-0.000198005	0
2392	Rent:Buy experiment	380.0336801	1.673367299	1.209916641	0	Buy Only ; 0% contract renewal; Constant contracted land area (25%); 10 y	1	SSP1 - 2.6	-0.00019802	0
2393	Rent:Buy experiment	379.9761185	1.672556539	1.209710545	0	Buy Only ; 0% contract renewal; Constant contracted land area (25%); 10 y	1	SSP1 - 2.6	-0.000198035	0
2394	Rent:Buy experiment	379.9187223	1.671747988	1.209503706	0	Buy Only ; 0% contract renewal; Constant contracted land area (25%); 10 y	1	SSP1 - 2.6	-0.00019805	0
2395	Rent:Buy experiment	379.8614911	1.670941638	1.209296132	0	Buy Only ; 0% contract renewal; Constant contracted land area (25%); 10 y	1	SSP1 - 2.6	-0.000198064	0
2396	Rent:Buy experiment	379.8044245	1.670137487	1.20908783	0	Buy Only ; 0% contract renewal; Constant contracted land area (25%); 10 y	1	SSP1 - 2.6	-0.000198078	0
2397	Rent:Buy experiment	379.747522	1.669335527	1.208878808	0	Buy Only ; 0% contract renewal; Constant contracted land area (25%); 10 y	1	SSP1 - 2.6	-0.000198091	0
2398	Rent:Buy experiment	379.6907832	1.668535756	1.208669075	0	Buy Only ; 0% contract renewal; Constant contracted land area (25%); 10 y	1	SSP1 - 2.6	-0.000198104	0
2399	Rent:Buy experiment	379.6342077	1.667738166	1.208458637	0	Buy Only ; 0% contract renewal; Constant contracted land area (25%); 10 y	1	SSP1 - 2.6	-0.000198116	0
2400	Rent:Buy experiment	379.577795	1.666942754	1.208247504	0	Buy Only ; 0% contract renewal; Constant contracted land area (25%); 10 y	1	SSP1 - 2.6	-0.000198127	0
2401	Rent:Buy experiment	379.5215447	1.666149514	1.208035681	0	Buy Only ; 0% contract renewal; Constant contracted land area (25%); 10 y	1	SSP1 - 2.6	-0.000198138	0
2402	Rent:Buy experiment	379.4654563	1.66535844	1.207823177	0	Buy Only ; 0% contract renewal; Constant contracted land area (25%); 10 y	1	SSP1 - 2.6	-0.000198149	0
2403	Rent:Buy experiment	379.4095295	1.664569529	1.207609999	0	Buy Only ; 0% contract renewal; Constant contracted land area (25%); 10 y	1	SSP1 - 2.6	-0.000198159	0
2404	Rent:Buy experiment	379.3537638	1.663782773	1.207396155	0	Buy Only ; 0% contract renewal; Constant contracted land area (25%); 10 y	1	SSP1 - 2.6	-0.000198168	0
2405	Rent:Buy experiment	379.2981587	1.662998169	1.207181652	0	Buy Only ; 0% contract renewal; Constant contracted land area (25%); 10 y	1	SSP1 - 2.6	-0.000198178	0
2406	Rent:Buy experiment	379.2427138	1.662215711	1.206966497	0	Buy Only ; 0% contract renewal; Constant contracted land area (25%); 10 y	1	SSP1 - 2.6	-0.000198186	0
2407	Rent:Buy experiment	379.1874286	1.661435394	1.206750698	0	Buy Only ; 0% contract renewal; Constant contracted land area (25%); 10 y	1	SSP1 - 2.6	-0.000198194	0
2408	Rent:Buy experiment	379.1323028	1.660657212	1.206534261	0	Buy Only ; 0% contract renewal; Constant contracted land area (25%); 10 y	1	SSP1 - 2.6	-0.000198202	0
2409	Rent:Buy experiment	379.0773358	1.65988116	1.206317194	0	Buy Only ; 0% contract renewal; Constant contracted land area (25%); 10 y	1	SSP1 - 2.6	-0.000198209	0
2410	Rent:Buy experiment	379.0225273	1.659107232	1.206099505	0	Buy Only ; 0% contract renewal; Constant contracted land area (25%); 10 y	1	SSP1 - 2.6	-0.000198216	0
2411	Rent:Buy experiment	378.9678767	1.658335424	1.205881199	0	Buy Only ; 0% contract renewal; Constant contracted land area (25%); 10 y	1	SSP1 - 2.6	-0.000198222	0
2412	Rent:Buy experiment	378.9133837	1.65756573	1.205662284	0	Buy Only ; 0% contract renewal; Constant contracted land area (25%); 10 y	1	SSP1 - 2.6	-0.000198228	0
2413	Rent:Buy experiment	378.8590478	1.656798145	1.205442767	0	Buy Only ; 0% contract renewal; Constant contracted land area (25%); 10 y	1	SSP1 - 2.6	-0.000198233	0
2414	Rent:Buy experiment	378.8048685	1.656032663	1.205222654	0	Buy Only ; 0% contract renewal; Constant contracted land area (25%); 10 y	1	SSP1 - 2.6	-0.000198238	0
2415	Rent:Buy experiment	378.7508454	1.655269279	1.205001953	0	Buy Only ; 0% contract renewal; Constant contracted land area (25%); 10 y	1	SSP1 - 2.6	-0.000198242	0
2416	Rent:Buy experiment	378.6969781	1.654507987	1.204780671	0	Buy Only ; 0% contract renewal; Constant contracted land area (25%); 10 y	1	SSP1 - 2.6	-0.000198246	0
2417	Rent:Buy experiment	378.6432661	1.653748782	1.204558814	0	Buy Only ; 0% contract renewal; Constant contracted land area (25%); 10 y	1	SSP1 - 2.6	-0.000198249	0
2418	Rent:Buy experiment	378.5897089	1.652991659	1.204336388	0	Buy Only ; 0% contract renewal; Constant contracted land area (25%); 10 y	1	SSP1 - 2.6	-0.000198252	0
2419	Rent:Buy experiment	378.5363062	1.652236612	1.2041134	0	Buy Only ; 0% contract renewal; Constant contracted land area (25%); 10 y	1	SSP1 - 2.6	-0.000198255	0
2420	Rent:Buy experiment	378.4830574	1.651483636	1.203889858	0	Buy Only ; 0% contract renewal; Constant contracted land area (25%); 10 y	1	SSP1 - 2.6	-0.000198257	0
2421	Rent:Buy experiment	378.4299621	1.650732725	1.203665767	0	Buy Only ; 0% contract renewal; Constant contracted land area (25%); 10 y	1	SSP1 - 2.6	-0.000198258	0
2422	Rent:Buy experiment	378.3770199	1.649983874	1.203441134	0	Buy Only ; 0% contract renewal; Constant contracted land area (25%); 10 y	1	SSP1 - 2.6	-0.000198259	0
2423	Rent:Buy experiment	378.3242303	1.649237078	1.203215965	0	Buy Only ; 0% contract renewal; Constant contracted land area (25%); 10 y	1	SSP1 - 2.6	-0.00019826	0
2424	Rent:Buy experiment	378.2715929	1.648492331	1.202990267	0	Buy Only ; 0% contract renewal; Constant contracted land area (25%); 10 y	1	SSP1 - 2.6	-0.00019826	0
2425	Rent:Buy experiment	378.2191073	1.647749627	1.202764046	0	Buy Only ; 0% contract renewal; Constant contracted land area (25%); 10 y	1	SSP1 - 2.6	-0.00019826	0
2426	Rent:Buy experiment	378.1667729	1.647008961	1.202537309	0	Buy Only ; 0% contract renewal; Constant contracted land area (25%); 10 y	1	SSP1 - 2.6	-0.00019826	0
2427	Rent:Buy experiment	378.1145893	1.646270329	1.202310061	0	Buy Only ; 0% contract renewal; Constant contracted land area (25%); 10 y	1	SSP1 - 2.6	-0.000198259	0
2428	Rent:Buy experiment	378.0625562	1.645533723	1.202082309	0	Buy Only ; 0% contract renewal; Constant contracted land area (25%); 10 y	1	SSP1 - 2.6	-0.000198257	0
2429	Rent:Buy experiment	378.010673	1.644799139	1.201854059	0	Buy Only ; 0% contract renewal; Constant contracted land area (25%); 10 y	1	SSP1 - 2.6	-0.000198255	0
2430	Rent:Buy experiment	377.9589393	1.644066572	1.201625317	0	Buy Only ; 0% contract renewal; Constant contracted land area (25%); 10 y	1	SSP1 - 2.6	-0.000198253	0
2431	Rent:Buy experiment	377.9073547	1.643336016	1.201396089	0	Buy Only ; 0% contract renewal; Constant contracted land area (25%); 10 y	1	SSP1 - 2.6	-0.00019825	0
2432	Rent:Buy experiment	377.8559187	1.642607465	1.201166382	0	Buy Only ; 0% contract renewal; Constant contracted land area (25%); 10 y	1	SSP1 - 2.6	-0.000198247	0
2433	Rent:Buy experiment	377.8046309	1.641880914	1.200936201	0	Buy Only ; 0% contract renewal; Constant contracted land area (25%); 10 y	1	SSP1 - 2.6	-0.000198243	0
2434	Rent:Buy experiment	377.7534908	1.641156358	1.200705552	0	Buy Only ; 0% contract renewal; Constant contracted land area (25%); 10 y	1	SSP1 - 2.6	-0.000198239	0
2435	Rent:Buy experiment	377.702498	1.640433791	1.200474441	0	Buy Only ; 0% contract renewal; Constant contracted land area (25%); 10 y	1	SSP1 - 2.6	-0.000198235	0
2436	Rent:Buy experiment	377.6516521	1.639713208	1.200242874	0	Buy Only ; 0% contract renewal; Constant contracted land area (25%); 10 y	1	SSP1 - 2.6	-0.00019823	0
2437	Rent:Buy experiment	377.6009526	1.638994604	1.200010858	0	Buy Only ; 0% contract renewal; Constant contracted land area (25%); 10 y	1	SSP1 - 2.6	-0.000198224	0
2438	Rent:Buy experiment	377.550399	1.638277972	1.199778396	0	Buy Only ; 0% contract renewal; Constant contracted land area (25%); 10 y	1	SSP1 - 2.6	-0.000198219	0
2439	Rent:Buy experiment	377.499991	1.637563308	1.199545496	0	Buy Only ; 0% contract renewal; Constant contracted land area (25%); 10 y	1	SSP1 - 2.6	-0.000198213	0
2440	Rent:Buy experiment	377.4497281	1.636850606	1.199312164	0	Buy Only ; 0% contract renewal; Constant contracted land area (25%); 10 y	1	SSP1 - 2.6	-0.000198206	0
2441	Rent:Buy experiment	377.3996099	1.636139861	1.199078404	0	Buy Only ; 0% contract renewal; Constant contracted land area (25%); 10 y	1	SSP1 - 2.6	-0.000198199	0
2442	Rent:Buy experiment	377.3496359	1.635431067	1.198844222	0	Buy Only ; 0% contract renewal; Constant contracted land area (25%); 10 y	1	SSP1 - 2.6	-0.000198192	0
2443	Rent:Buy experiment	377.2998057	1.634724219	1.198609625	0	Buy Only ; 0% contract renewal; Constant contracted land area (25%); 10 y	1	SSP1 - 2.6	-0.000198184	0
2444	Rent:Buy experiment	377.2501188	1.634019312	1.198374617	0	Buy Only ; 0% contract renewal; Constant contracted land area (25%); 10 y	1	SSP1 - 2.6	-0.000198176	0
2445	Rent:Buy experiment	377.2005749	1.63331634	1.198139204	0	Buy Only ; 0% contract renewal; Constant contracted land area (25%); 10 y	1	SSP1 - 2.6	-0.000198167	0
2446	Rent:Buy experiment	377.1511734	1.632615298	1.197903392	0	Buy Only ; 0% contract renewal; Constant contracted land area (25%); 10 y	1	SSP1 - 2.6	-0.000198159	0
2447	Rent:Buy experiment	377.1019141	1.63191618	1.197667185	0	Buy Only ; 0% contract renewal; Constant contracted land area (25%); 10 y	1	SSP1 - 2.6	-0.000198149	0
2448	Rent:Buy experiment	377.0527963	1.631218982	1.197430591	0	Buy Only ; 0% contract renewal; Constant contracted land area (25%); 10 y	1	SSP1 - 2.6	-0.00019814	0
2449	Rent:Buy experiment	377.0038198	1.630523697	1.197193613	0	Buy Only ; 0% contract renewal; Constant contracted land area (25%); 10 y	1	SSP1 - 2.6	-0.000198129	0
2450	Rent:Buy experiment	376.9549841	1.629830321	1.196956257	0	Buy Only ; 0% contract renewal; Constant contracted land area (25%); 10 y	1	SSP1 - 2.6	-0.000198119	0
2451	Rent:Buy experiment	376.9062886	1.629138849	1.196718529	0	Buy Only ; 0% contract renewal; Constant contracted land area (25%); 10 y	1	SSP1 - 2.6	-0.000198108	0
2452	Rent:Buy experiment	376.8577332	1.628449274	1.196480434	0	Buy Only ; 0% contract renewal; Constant contracted land area (25%); 10 y	1	SSP1 - 2.6	-0.000198097	0
2453	Rent:Buy experiment	376.8093172	1.627761592	1.196241977	0	Buy Only ; 0% contract renewal; Constant contracted land area (25%); 10 y	1	SSP1 - 2.6	-0.000198085	0
2454	Rent:Buy experiment	376.7610402	1.627075797	1.196003162	0	Buy Only ; 0% contract renewal; Constant contracted land area (25%); 10 y	1	SSP1 - 2.6	-0.000198073	0
2455	Rent:Buy experiment	376.712902	1.626391884	1.195763997	0	Buy Only ; 0% contract renewal; Constant contracted land area (25%); 10 y	1	SSP1 - 2.6	-0.000198061	0
2456	Rent:Buy experiment	376.6649019	1.625709848	1.195524485	0	Buy Only ; 0% contract renewal; Constant contracted land area (25%); 10 y	1	SSP1 - 2.6	-0.000198048	0
2457	Rent:Buy experiment	376.6170397	1.625029684	1.195284631	0	Buy Only ; 0% contract renewal; Constant contracted land area (25%); 10 y	1	SSP1 - 2.6	-0.000198035	0
2458	Rent:Buy experiment	376.5693149	1.624351386	1.195044441	0	Buy Only ; 0% contract renewal; Constant contracted land area (25%); 10 y	1	SSP1 - 2.6	-0.000198022	0
2459	Rent:Buy experiment	376.521727	1.623674949	1.19480392	0	Buy Only ; 0% contract renewal; Constant contracted land area (25%); 10 y	1	SSP1 - 2.6	-0.000198008	0
2460	Rent:Buy experiment	376.4742756	1.623000368	1.194563073	0	Buy Only ; 0% contract renewal; Constant contracted land area (25%); 10 y	1	SSP1 - 2.6	-0.000197994	0
2461	Rent:Buy experiment	376.4269604	1.622327637	1.194321904	0	Buy Only ; 0% contract renewal; Constant contracted land area (25%); 10 y	1	SSP1 - 2.6	-0.000197979	0
2462	Rent:Buy experiment	376.379781	1.621656752	1.194080419	0	Buy Only ; 0% contract renewal; Constant contracted land area (25%); 10 y	1	SSP1 - 2.6	-0.000197964	0
2463	Rent:Buy experiment	376.3327368	1.620987708	1.193838623	0	Buy Only ; 0% contract renewal; Constant contracted land area (25%); 10 y	1	SSP1 - 2.6	-0.000197949	0
2464	Rent:Buy experiment	376.2858275	1.620320498	1.19359652	0	Buy Only ; 0% contract renewal; Constant contracted land area (25%); 10 y	1	SSP1 - 2.6	-0.000197933	0
2465	Rent:Buy experiment	376.2390527	1.619655118	1.193354115	0	Buy Only ; 0% contract renewal; Constant contracted land area (25%); 10 y	1	SSP1 - 2.6	-0.000197917	0
2466	Rent:Buy experiment	376.192412	1.618991563	1.193111413	0	Buy Only ; 0% contract renewal; Constant contracted land area (25%); 10 y	1	SSP1 - 2.6	-0.000197901	0
2467	Rent:Buy experiment	376.1459049	1.618329828	1.192868419	0	Buy Only ; 0% contract renewal; Constant contracted land area (25%); 10 y	1	SSP1 - 2.6	-0.000197884	0
2468	Rent:Buy experiment	376.099531	1.617669907	1.192625138	0	Buy Only ; 0% contract renewal; Constant contracted land area (25%); 10 y	1	SSP1 - 2.6	-0.000197867	0
2469	Rent:Buy experiment	376.0532901	1.617011796	1.192381574	0	Buy Only ; 0% contract renewal; Constant contracted land area (25%); 10 y	1	SSP1 - 2.6	-0.00019785	0
2470	Rent:Buy experiment	376.0071815	1.616355488	1.192137732	0	Buy Only ; 0% contract renewal; Constant contracted land area (25%); 10 y	1	SSP1 - 2.6	-0.000197832	0
2471	Rent:Buy experiment	375.961205	1.61570098	1.191893617	0	Buy Only ; 0% contract renewal; Constant contracted land area (25%); 10 y	1	SSP1 - 2.6	-0.000197814	0
2472	Rent:Buy experiment	375.9153601	1.615048266	1.191649233	0	Buy Only ; 0% contract renewal; Constant contracted land area (25%); 10 y	1	SSP1 - 2.6	-0.000197795	0
2473	Rent:Buy experiment	375.8696464	1.614397342	1.191404585	0	Buy Only ; 0% contract renewal; Constant contracted land area (25%); 10 y	1	SSP1 - 2.6	-0.000197777	0
2474	Rent:Buy experiment	375.8240636	1.613748201	1.191159678	0	Buy Only ; 0% contract renewal; Constant contracted land area (25%); 10 y	1	SSP1 - 2.6	-0.000197757	0
2475	Rent:Buy experiment	375.7786112	1.613100839	1.190914515	0	Buy Only ; 0% contract renewal; Constant contracted land area (25%); 10 y	1	SSP1 - 2.6	-0.000197738	0
2476	Rent:Buy experiment	375.7332888	1.612455251	1.190669102	0	Buy Only ; 0% contract renewal; Constant contracted land area (25%); 10 y	1	SSP1 - 2.6	-0.000197718	0
2477	Rent:Buy experiment	375.688096	1.611811432	1.190423443	0	Buy Only ; 0% contract renewal; Constant contracted land area (25%); 10 y	1	SSP1 - 2.6	-0.000197698	0
2478	Rent:Buy experiment	375.6430325	1.611169377	1.190177542	0	Buy Only ; 0% contract renewal; Constant contracted land area (25%); 10 y	1	SSP1 - 2.6	-0.000197678	0
2479	Rent:Buy experiment	375.5980978	1.610529081	1.189931404	0	Buy Only ; 0% contract renewal; Constant contracted land area (25%); 10 y	1	SSP1 - 2.6	-0.000197657	0
2480	Rent:Buy experiment	375.5532916	1.609890539	1.189685034	0	Buy Only ; 0% contract renewal; Constant contracted land area (25%); 10 y	1	SSP1 - 2.6	-0.000197636	0
2481	Rent:Buy experiment	375.5086134	1.609253746	1.189438435	0	Buy Only ; 0% contract renewal; Constant contracted land area (25%); 10 y	1	SSP1 - 2.6	-0.000197614	0
2482	Rent:Buy experiment	375.4640628	1.608618697	1.189191612	0	Buy Only ; 0% contract renewal; Constant contracted land area (25%); 10 y	1	SSP1 - 2.6	-0.000197593	0
2483	Rent:Buy experiment	375.4196396	1.607985387	1.188944569	0	Buy Only ; 0% contract renewal; Constant contracted land area (25%); 10 y	1	SSP1 - 2.6	-0.00019757	0
2484	Rent:Buy experiment	375.3753432	1.607353811	1.188697311	0	Buy Only ; 0% contract renewal; Constant contracted land area (25%); 10 y	1	SSP1 - 2.6	-0.000197548	0
2485	Rent:Buy experiment	375.3311733	1.606723965	1.188449841	0	Buy Only ; 0% contract renewal; Constant contracted land area (25%); 10 y	1	SSP1 - 2.6	-0.000197525	0
2486	Rent:Buy experiment	375.2871295	1.606095843	1.188202164	0	Buy Only ; 0% contract renewal; Constant contracted land area (25%); 10 y	1	SSP1 - 2.6	-0.000197502	0
2487	Rent:Buy experiment	375.2432114	1.605469441	1.187954285	0	Buy Only ; 0% contract renewal; Constant contracted land area (25%); 10 y	1	SSP1 - 2.6	-0.000197479	0
2488	Rent:Buy experiment	375.1994187	1.604844753	1.187706207	0	Buy Only ; 0% contract renewal; Constant contracted land area (25%); 10 y	1	SSP1 - 2.6	-0.000197455	0
2489	Rent:Buy experiment	375.1557509	1.604221775	1.187457934	0	Buy Only ; 0% contract renewal; Constant contracted land area (25%); 10 y	1	SSP1 - 2.6	-0.000197431	0
2490	Rent:Buy experiment	375.1122077	1.603600502	1.187209472	0	Buy Only ; 0% contract renewal; Constant contracted land area (25%); 10 y	1	SSP1 - 2.6	-0.000197407	0
2491	Rent:Buy experiment	375.0687887	1.60298093	1.186960822	0	Buy Only ; 0% contract renewal; Constant contracted land area (25%); 10 y	1	SSP1 - 2.6	-0.000197382	0
2492	Rent:Buy experiment	375.0254935	1.602363052	1.186711991	0	Buy Only ; 0% contract renewal; Constant contracted land area (25%); 10 y	1	SSP1 - 2.6	-0.000197358	0
2493	Rent:Buy experiment	374.9823218	1.601746865	1.186462981	0	Buy Only ; 0% contract renewal; Constant contracted land area (25%); 10 y	1	SSP1 - 2.6	-0.000197332	0
2494	Rent:Buy experiment	374.9392731	1.601132364	1.186213797	0	Buy Only ; 0% contract renewal; Constant contracted land area (25%); 10 y	1	SSP1 - 2.6	-0.000197307	0
2495	Rent:Buy experiment	374.896347	1.600519544	1.185964443	0	Buy Only ; 0% contract renewal; Constant contracted land area (25%); 10 y	1	SSP1 - 2.6	-0.000197281	0
2496	Rent:Buy experiment	374.8535433	1.599908401	1.185714923	0	Buy Only ; 0% contract renewal; Constant contracted land area (25%); 10 y	1	SSP1 - 2.6	-0.000197255	0
2497	Rent:Buy experiment	374.8108616	1.599298928	1.185465241	0	Buy Only ; 0% contract renewal; Constant contracted land area (25%); 10 y	1	SSP1 - 2.6	-0.000197229	0
2498	Rent:Buy experiment	374.7683014	1.598691123	1.185215399	0	Buy Only ; 0% contract renewal; Constant contracted land area (25%); 10 y	1	SSP1 - 2.6	-0.000197202	0
2499	Rent:Buy experiment	374.7258624	1.59808498	1.184965404	0	Buy Only ; 0% contract renewal; Constant contracted land area (25%); 10 y	1	SSP1 - 2.6	-0.000197175	0
2500	Rent:Buy experiment	374.6835442	1.597480494	1.184715258	0	Buy Only ; 0% contract renewal; Constant contracted land area (25%); 10 y	1	SSP1 - 2.6	-0.000197148	0
2020	Rent:Buy experiment	419.3061459	2.199729836	0.991556996	10.86221771	Rent Only ; 0% contract renewal; Constant contracted land area (25%); 10 y	2	SSP1 - 2.6	0	0
2021	Rent:Buy experiment	421.7603487	2.230966152	1.007342674	10.72387239	Rent Only ; 0% contract renewal; Constant contracted land area (25%); 10 y	2	SSP1 - 2.6	0	0
2022	Rent:Buy experiment	424.149961	2.261206217	1.022981348	10.58552708	Rent Only ; 0% contract renewal; Constant contracted land area (25%); 10 y	2	SSP1 - 2.6	0	0
2023	Rent:Buy experiment	426.4811658	2.290543419	1.038429718	10.44718176	Rent Only ; 0% contract renewal; Constant contracted land area (25%); 10 y	2	SSP1 - 2.6	0	0
2024	Rent:Buy experiment	428.7581273	2.319043593	1.053659524	10.30883645	Rent Only ; 0% contract renewal; Constant contracted land area (25%); 10 y	2	SSP1 - 2.6	0	0
2025	Rent:Buy experiment	430.9837394	2.346755143	1.068652733	10.17049113	Rent Only ; 0% contract renewal; Constant contracted land area (25%); 10 y	2	SSP1 - 2.6	0	0
2026	Rent:Buy experiment	433.1569566	2.373676566	1.083394823	10.02548886	Rent Only ; 0% contract renewal; Constant contracted land area (25%); 10 y	2	SSP1 - 2.6	-3.50E-06	-0.006656953
2027	Rent:Buy experiment	435.2829393	2.399882478	1.097880915	9.887468654	Rent Only ; 0% contract renewal; Constant contracted land area (25%); 10 y	2	SSP1 - 2.6	-9.17E-06	-0.006331846
2028	Rent:Buy experiment	437.362741	2.425395579	1.112109007	9.749432568	Rent Only ; 0% contract renewal; Constant contracted land area (25%); 10 y	2	SSP1 - 2.6	-1.62E-05	-0.006022616
2029	Rent:Buy experiment	439.397232	2.450235733	1.126079107	9.611381381	Rent Only ; 0% contract renewal; Constant contracted land area (25%); 10 y	2	SSP1 - 2.6	-2.39E-05	-0.005728489
2030	Rent:Buy experiment	441.3871372	2.474420504	1.139792589	9.473315828	Rent Only ; 0% contract renewal; Constant contracted land area (25%); 10 y	2	SSP1 - 2.6	-3.19E-05	-0.005448726
2031	Rent:Buy experiment	443.2926222	2.49747728	1.153207545	9.249121252	Rent Only ; 0% contract renewal; Constant contracted land area (25%); 10 y	2	SSP1 - 2.6	-4.01E-05	-0.005182626
2032	Rent:Buy experiment	445.1182223	2.519474654	1.166296993	9.02491368	Rent Only ; 0% contract renewal; Constant contracted land area (25%); 10 y	2	SSP1 - 2.6	-4.81E-05	-0.004929521
2033	Rent:Buy experiment	446.8669862	2.540461758	1.179043914	8.800693746	Rent Only ; 0% contract renewal; Constant contracted land area (25%); 10 y	2	SSP1 - 2.6	-5.59E-05	-0.004688777
2034	Rent:Buy experiment	448.5411202	2.560476415	1.191438082	8.576462056	Rent Only ; 0% contract renewal; Constant contracted land area (25%); 10 y	2	SSP1 - 2.6	-6.35E-05	-0.004459791
2035	Rent:Buy experiment	450.1422638	2.579548689	1.203473909	8.352219183	Rent Only ; 0% contract renewal; Constant contracted land area (25%); 10 y	2	SSP1 - 2.6	-7.07E-05	-0.004241987
2036	Rent:Buy experiment	451.6716694	2.597703202	1.215148953	8.127965672	Rent Only ; 0% contract renewal; Constant contracted land area (25%); 10 y	2	SSP1 - 2.6	-7.76E-05	-0.00403482
2037	Rent:Buy experiment	453.1303214	2.614960665	1.226462897	7.903702044	Rent Only ; 0% contract renewal; Constant contracted land area (25%); 10 y	2	SSP1 - 2.6	-8.41E-05	-0.003837771
2038	Rent:Buy experiment	454.5190147	2.631338898	1.23741683	7.679428793	Rent Only ; 0% contract renewal; Constant contracted land area (25%); 10 y	2	SSP1 - 2.6	-9.02E-05	-0.003650345
2039	Rent:Buy experiment	455.8384089	2.646853526	1.248012753	7.455146389	Rent Only ; 0% contract renewal; Constant contracted land area (25%); 10 y	2	SSP1 - 2.6	-9.61E-05	-0.003472073
2040	Rent:Buy experiment	457.0890637	2.661518453	1.258253233	7.230855278	Rent Only ; 0% contract renewal; Constant contracted land area (25%); 10 y	2	SSP1 - 2.6	-0.000101542	-0.003302507
2041	Rent:Buy experiment	458.2673575	2.675298225	1.268136812	6.997812338	Rent Only ; 0% contract renewal; Constant contracted land area (25%); 10 y	2	SSP1 - 2.6	-0.000106707	-0.003141222
2042	Rent:Buy experiment	459.3740805	2.68820877	1.277663527	6.764761522	Rent Only ; 0% contract renewal; Constant contracted land area (25%); 10 y	2	SSP1 - 2.6	-0.000111567	-0.002987813
2043	Rent:Buy experiment	460.4098642	2.700263622	1.28683437	6.531703213	Rent Only ; 0% contract renewal; Constant contracted land area (25%); 10 y	2	SSP1 - 2.6	-0.000116138	-0.002841897
2044	Rent:Buy experiment	461.3752384	2.711474628	1.295650938	6.298637778	Rent Only ; 0% contract renewal; Constant contracted land area (25%); 10 y	2	SSP1 - 2.6	-0.000120436	-0.002703107
2045	Rent:Buy experiment	462.2706586	2.721852301	1.304115181	6.065565565	Rent Only ; 0% contract renewal; Constant contracted land area (25%); 10 y	2	SSP1 - 2.6	-0.000124477	-0.002571095
2046	Rent:Buy experiment	463.0965249	2.731406058	1.312229235	5.832486905	Rent Only ; 0% contract renewal; Constant contracted land area (25%); 10 y	2	SSP1 - 2.6	-0.000128276	-0.00244553
2047	Rent:Buy experiment	463.8531955	2.740144404	1.319995301	5.599402113	Rent Only ; 0% contract renewal; Constant contracted land area (25%); 10 y	2	SSP1 - 2.6	-0.00013185	-0.002326097
2048	Rent:Buy experiment	464.5409969	2.748075061	1.327415562	5.366311488	Rent Only ; 0% contract renewal; Constant contracted land area (25%); 10 y	2	SSP1 - 2.6	-0.000135212	-0.002212497
2049	Rent:Buy experiment	465.1602307	2.755205065	1.334492131	5.133215315	Rent Only ; 0% contract renewal; Constant contracted land area (25%); 10 y	2	SSP1 - 2.6	-0.000138376	-0.002104445
2050	Rent:Buy experiment	465.7111795	2.761540845	1.341227014	4.900113865	Rent Only ; 0% contract renewal; Constant contracted land area (25%); 10 y	2	SSP1 - 2.6	-0.000141354	-0.00200167
2051	Rent:Buy experiment	466.2083404	2.767251646	1.347636869	4.697300735	Rent Only ; 0% contract renewal; Constant contracted land area (25%); 10 y	2	SSP1 - 2.6	-0.00014416	-0.001903914
2052	Rent:Buy experiment	466.6508296	2.772329322	1.353733835	4.494482831	Rent Only ; 0% contract renewal; Constant contracted land area (25%); 10 y	2	SSP1 - 2.6	-0.000146802	-0.001810932
2053	Rent:Buy experiment	467.0380772	2.776769139	1.359526812	4.291660385	Rent Only ; 0% contract renewal; Constant contracted land area (25%); 10 y	2	SSP1 - 2.6	-0.000149292	-0.001722492
2054	Rent:Buy experiment	467.3697036	2.78056833	1.365022342	4.088833621	Rent Only ; 0% contract renewal; Constant contracted land area (25%); 10 y	2	SSP1 - 2.6	-0.00015164	-0.00163837
2055	Rent:Buy experiment	467.6454665	2.783725482	1.370225243	3.886002748	Rent Only ; 0% contract renewal; Constant contracted land area (25%); 10 y	2	SSP1 - 2.6	-0.000153855	-0.001558357
2056	Rent:Buy experiment	467.8652234	2.786240102	1.375139062	3.683167967	Rent Only ; 0% contract renewal; Constant contracted land area (25%); 10 y	2	SSP1 - 2.6	-0.000155946	-0.001482251
2057	Rent:Buy experiment	468.0289048	2.788112297	1.379766408	3.48032947	Rent Only ; 0% contract renewal; Constant contracted land area (25%); 10 y	2	SSP1 - 2.6	-0.000157922	-0.001409862
2058	Rent:Buy experiment	468.1364951	2.789342563	1.384109192	3.277487438	Rent Only ; 0% contract renewal; Constant contracted land area (25%); 10 y	2	SSP1 - 2.6	-0.000159789	-0.001341008
2059	Rent:Buy experiment	468.1880188	2.789931622	1.388168794	3.074642043	Rent Only ; 0% contract renewal; Constant contracted land area (25%); 10 y	2	SSP1 - 2.6	-0.000161557	-0.001275517
2060	Rent:Buy experiment	468.1835303	2.789880309	1.391946196	2.871793449	Rent Only ; 0% contract renewal; Constant contracted land area (25%); 10 y	2	SSP1 - 2.6	-0.00016323	-0.001213225
2061	Rent:Buy experiment	468.1408472	2.789392322	1.395460427	2.706707686	Rent Only ; 0% contract renewal; Constant contracted land area (25%); 10 y	2	SSP1 - 2.6	-0.000164816	-0.001153974
2062	Rent:Buy experiment	468.0587419	2.788453504	1.398724998	2.541619029	Rent Only ; 0% contract renewal; Constant contracted land area (25%); 10 y	2	SSP1 - 2.6	-0.000166318	-0.001097617
2063	Rent:Buy experiment	467.9363397	2.787053614	1.401749448	2.37652762	Rent Only ; 0% contract renewal; Constant contracted land area (25%); 10 y	2	SSP1 - 2.6	-0.000167742	-0.001044013
2064	Rent:Buy experiment	467.772995	2.7851849	1.40454043	2.211433592	Rent Only ; 0% contract renewal; Constant contracted land area (25%); 10 y	2	SSP1 - 2.6	-0.000169093	-0.000993026
2065	Rent:Buy experiment	467.5682341	2.782841452	1.407102493	2.046337075	Rent Only ; 0% contract renewal; Constant contracted land area (25%); 10 y	2	SSP1 - 2.6	-0.000170375	-0.00094453
2066	Rent:Buy experiment	467.3248402	2.780054522	1.409441906	1.887895142	Rent Only ; 0% contract renewal; Constant contracted land area (25%); 10 y	2	SSP1 - 2.6	-0.000168352	0.005758551
2067	Rent:Buy experiment	467.0390619	2.776780424	1.411559512	1.722468897	Rent Only ; 0% contract renewal; Constant contracted land area (25%); 10 y	2	SSP1 - 2.6	-0.00016411	0.00547732
2068	Rent:Buy experiment	466.7108025	2.773017156	1.413455659	1.557056387	Rent Only ; 0% contract renewal; Constant contracted land area (25%); 10 y	2	SSP1 - 2.6	-0.000158423	0.005209823
2069	Rent:Buy experiment	466.340002	2.768762999	1.415130337	1.39165694	Rent Only ; 0% contract renewal; Constant contracted land area (25%); 10 y	2	SSP1 - 2.6	-0.000151851	0.00495539
2070	Rent:Buy experiment	465.9266349	2.764016491	1.416583278	1.226269919	Rent Only ; 0% contract renewal; Constant contracted land area (25%); 10 y	2	SSP1 - 2.6	-0.00014479	0.004713383
2071	Rent:Buy experiment	465.4487869	2.758524328	1.417791213	1.014237702	Rent Only ; 0% contract renewal; Constant contracted land area (25%); 10 y	2	SSP1 - 2.6	-0.000137519	0.004483195
2072	Rent:Buy experiment	464.9080369	2.752302392	1.418737149	0.802216727	Rent Only ; 0% contract renewal; Constant contracted land area (25%); 10 y	2	SSP1 - 2.6	-0.000130233	0.004264248
2073	Rent:Buy experiment	464.3056193	2.745362375	1.419408629	0.590206444	Rent Only ; 0% contract renewal; Constant contracted land area (25%); 10 y	2	SSP1 - 2.6	-0.000123064	0.004055994
2074	Rent:Buy experiment	463.6425397	2.737713097	1.4197965	0.378206332	Rent Only ; 0% contract renewal; Constant contracted land area (25%); 10 y	2	SSP1 - 2.6	-0.000116099	0.003857911
2075	Rent:Buy experiment	462.9196307	2.729361151	1.419893998	0.166215894	Rent Only ; 0% contract renewal; Constant contracted land area (25%); 10 y	2	SSP1 - 2.6	-0.000109393	0.003669502
2076	Rent:Buy experiment	462.1375942	2.720311393	1.419696076	-0.045765342	Rent Only ; 0% contract renewal; Constant contracted land area (25%); 10 y	2	SSP1 - 2.6	-0.000102977	0.003490294
2077	Rent:Buy experiment	461.2970342	2.710567307	1.41919891	-0.257737827	Rent Only ; 0% contract renewal; Constant contracted land area (25%); 10 y	2	SSP1 - 2.6	-9.69E-05	0.003319838
2078	Rent:Buy experiment	460.398481	2.700131287	1.41839954	-0.469701987	Rent Only ; 0% contract renewal; Constant contracted land area (25%); 10 y	2	SSP1 - 2.6	-9.11E-05	0.003157706
2079	Rent:Buy experiment	459.4424101	2.689004854	1.417295603	-0.68165823	Rent Only ; 0% contract renewal; Constant contracted land area (25%); 10 y	2	SSP1 - 2.6	-8.56E-05	0.003003493
2080	Rent:Buy experiment	458.4292566	2.677188814	1.415885139	-0.89360694	Rent Only ; 0% contract renewal; Constant contracted land area (25%); 10 y	2	SSP1 - 2.6	-8.04E-05	0.002856811
2081	Rent:Buy experiment	457.3935391	2.665082596	1.414202589	-1.032925458	Rent Only ; 0% contract renewal; Constant contracted land area (25%); 10 y	2	SSP1 - 2.6	-7.55E-05	0.002717292
2082	Rent:Buy experiment	456.3332972	2.652661291	1.412272625	-1.172237163	Rent Only ; 0% contract renewal; Constant contracted land area (25%); 10 y	2	SSP1 - 2.6	-7.09E-05	0.002584587
2083	Rent:Buy experiment	455.2470507	2.639905362	1.41011274	-1.311542386	Rent Only ; 0% contract renewal; Constant contracted land area (25%); 10 y	2	SSP1 - 2.6	-6.66E-05	0.002458363
2084	Rent:Buy experiment	454.1336637	2.626799095	1.407735147	-1.450841445	Rent Only ; 0% contract renewal; Constant contracted land area (25%); 10 y	2	SSP1 - 2.6	-6.25E-05	0.002338304
2085	Rent:Buy experiment	452.9922691	2.613329736	1.405148183	-1.590134641	Rent Only ; 0% contract renewal; Constant contracted land area (25%); 10 y	2	SSP1 - 2.6	-5.86E-05	0.002224108
2086	Rent:Buy experiment	451.8222094	2.599486833	1.402357353	-1.72942226	Rent Only ; 0% contract renewal; Constant contracted land area (25%); 10 y	2	SSP1 - 2.6	-5.50E-05	0.002115489
2087	Rent:Buy experiment	450.6229921	2.585261719	1.399366101	-1.868704574	Rent Only ; 0% contract renewal; Constant contracted land area (25%); 10 y	2	SSP1 - 2.6	-5.15E-05	0.002012174
2088	Rent:Buy experiment	449.3942547	2.570647118	1.396176382	-2.007981842	Rent Only ; 0% contract renewal; Constant contracted land area (25%); 10 y	2	SSP1 - 2.6	-4.83E-05	0.001913905
2089	Rent:Buy experiment	448.1357378	2.555636838	1.39278908	-2.147254312	Rent Only ; 0% contract renewal; Constant contracted land area (25%); 10 y	2	SSP1 - 2.6	-4.53E-05	0.001820436
2090	Rent:Buy experiment	446.847264	2.540225528	1.389204313	-2.286522216	Rent Only ; 0% contract renewal; Constant contracted land area (25%); 10 y	2	SSP1 - 2.6	-4.24E-05	0.001731531
2091	Rent:Buy experiment	445.5911166	2.525158032	1.385489501	-2.292954348	Rent Only ; 0% contract renewal; Constant contracted land area (25%); 10 y	2	SSP1 - 2.6	-3.98E-05	0.001646968
2092	Rent:Buy experiment	444.3629878	2.510385497	1.381693178	-2.29938235	Rent Only ; 0% contract renewal; Constant contracted land area (25%); 10 y	2	SSP1 - 2.6	-3.72E-05	0.001566535
2093	Rent:Buy experiment	443.159438	2.495868946	1.377849958	-2.305806424	Rent Only ; 0% contract renewal; Constant contracted land area (25%); 10 y	2	SSP1 - 2.6	-3.49E-05	0.001490029
2094	Rent:Buy experiment	441.9776935	2.481576988	1.373984223	-2.312226762	Rent Only ; 0% contract renewal; Constant contracted land area (25%); 10 y	2	SSP1 - 2.6	-3.26E-05	0.001417261
2095	Rent:Buy experiment	440.8155052	2.467484223	1.370112868	-2.318643546	Rent Only ; 0% contract renewal; Constant contracted land area (25%); 10 y	2	SSP1 - 2.6	-3.05E-05	0.001348046
2096	Rent:Buy experiment	439.6710382	2.453569991	1.366247347	-2.32505695	Rent Only ; 0% contract renewal; Constant contracted land area (25%); 10 y	2	SSP1 - 2.6	-2.85E-05	0.001282211
2097	Rent:Buy experiment	438.5427854	2.43981739	1.36239518	-2.331467138	Rent Only ; 0% contract renewal; Constant contracted land area (25%); 10 y	2	SSP1 - 2.6	-2.67E-05	0.001219591
2098	Rent:Buy experiment	437.4294994	2.4262125	1.358561072	-2.337874269	Rent Only ; 0% contract renewal; Constant contracted land area (25%); 10 y	2	SSP1 - 2.6	-2.49E-05	0.00116003
2099	Rent:Buy experiment	436.3301391	2.412743766	1.35474773	-2.34427849	Rent Only ; 0% contract renewal; Constant contracted land area (25%); 10 y	2	SSP1 - 2.6	-2.33E-05	0.001103377
2100	Rent:Buy experiment	435.2438273	2.399401521	1.350956466	-2.350679945	Rent Only ; 0% contract renewal; Constant contracted land area (25%); 10 y	2	SSP1 - 2.6	-2.17E-05	0.001049492
2101	Rent:Buy experiment	434.1802317	2.386305977	1.347199247	-2.334908695	Rent Only ; 0% contract renewal; Constant contracted land area (25%); 10 y	2	SSP1 - 2.6	-2.03E-05	0.000998237
2102	Rent:Buy experiment	433.1379964	2.373442275	1.343484202	-2.319134943	Rent Only ; 0% contract renewal; Constant contracted land area (25%); 10 y	2	SSP1 - 2.6	-1.89E-05	0.000949486
2103	Rent:Buy experiment	432.1159836	2.360798076	1.339816672	-2.303358809	Rent Only ; 0% contract renewal; Constant contracted land area (25%); 10 y	2	SSP1 - 2.6	-1.77E-05	0.000903116
2104	Rent:Buy experiment	431.1132305	2.348363054	1.336199996	-2.287580411	Rent Only ; 0% contract renewal; Constant contracted land area (25%); 10 y	2	SSP1 - 2.6	-1.65E-05	0.000859011
2105	Rent:Buy experiment	430.128913	2.336128489	1.332636084	-2.271799859	Rent Only ; 0% contract renewal; Constant contracted land area (25%); 10 y	2	SSP1 - 2.6	-1.54E-05	0.000817059
2106	Rent:Buy experiment	429.1623188	2.324086937	1.32912584	-2.256017258	Rent Only ; 0% contract renewal; Constant contracted land area (25%); 10 y	2	SSP1 - 2.6	-1.43E-05	0.000777156
2107	Rent:Buy experiment	428.2128245	2.312231977	1.325669466	-2.240232708	Rent Only ; 0% contract renewal; Constant contracted land area (25%); 10 y	2	SSP1 - 2.6	-1.34E-05	0.000739202
2108	Rent:Buy experiment	427.2798787	2.300558004	1.322266691	-2.224446305	Rent Only ; 0% contract renewal; Constant contracted land area (25%); 10 y	2	SSP1 - 2.6	-1.25E-05	0.000703101
2109	Rent:Buy experiment	426.362988	2.289060065	1.318916928	-2.208658139	Rent Only ; 0% contract renewal; Constant contracted land area (25%); 10 y	2	SSP1 - 2.6	-1.16E-05	0.000668764
2110	Rent:Buy experiment	425.4617059	2.277733738	1.315619388	-2.192868296	Rent Only ; 0% contract renewal; Constant contracted land area (25%); 10 y	2	SSP1 - 2.6	-1.08E-05	0.000636103
2111	Rent:Buy experiment	424.5756247	2.266575024	1.312373162	-2.177076857	Rent Only ; 0% contract renewal; Constant contracted land area (25%); 10 y	2	SSP1 - 2.6	-1.01E-05	0.000605038
2112	Rent:Buy experiment	423.7043681	2.255580271	1.309177275	-2.161283902	Rent Only ; 0% contract renewal; Constant contracted land area (25%); 10 y	2	SSP1 - 2.6	-9.41E-06	0.00057549
2113	Rent:Buy experiment	422.8475861	2.244746109	1.306030726	-2.145489504	Rent Only ; 0% contract renewal; Constant contracted land area (25%); 10 y	2	SSP1 - 2.6	-8.78E-06	0.000547384
2114	Rent:Buy experiment	422.0049505	2.234069399	1.302932512	-2.129693733	Rent Only ; 0% contract renewal; Constant contracted land area (25%); 10 y	2	SSP1 - 2.6	-8.19E-06	0.000520652
2115	Rent:Buy experiment	421.1761517	2.223547192	1.299881648	-2.113896656	Rent Only ; 0% contract renewal; Constant contracted land area (25%); 10 y	2	SSP1 - 2.6	-7.65E-06	0.000495224
2116	Rent:Buy experiment	420.3608958	2.213176702	1.29687717	-2.098098338	Rent Only ; 0% contract renewal; Constant contracted land area (25%); 10 y	2	SSP1 - 2.6	-7.15E-06	0.000471039
2117	Rent:Buy experiment	419.5589024	2.202955275	1.293918148	-2.082298838	Rent Only ; 0% contract renewal; Constant contracted land area (25%); 10 y	2	SSP1 - 2.6	-6.68E-06	0.000448035
2118	Rent:Buy experiment	418.7699032	2.192880375	1.291003685	-2.066498215	Rent Only ; 0% contract renewal; Constant contracted land area (25%); 10 y	2	SSP1 - 2.6	-6.26E-06	0.000426154
2119	Rent:Buy experiment	417.99364	2.182949562	1.288132918	-2.050696523	Rent Only ; 0% contract renewal; Constant contracted land area (25%); 10 y	2	SSP1 - 2.6	-5.87E-06	0.000405342
2120	Rent:Buy experiment	417.2298642	2.173160484	1.285305017	-2.034893816	Rent Only ; 0% contract renewal; Constant contracted land area (25%); 10 y	2	SSP1 - 2.6	-5.51E-06	0.000385546
2121	Rent:Buy experiment	416.4783355	2.163510867	1.282519186	-2.019090141	Rent Only ; 0% contract renewal; Constant contracted land area (25%); 10 y	2	SSP1 - 2.6	-5.18E-06	0.000366717
2122	Rent:Buy experiment	415.7388212	2.153998503	1.279774659	-2.003285546	Rent Only ; 0% contract renewal; Constant contracted land area (25%); 10 y	2	SSP1 - 2.6	-4.88E-06	0.000348808
2123	Rent:Buy experiment	415.0110958	2.144621247	1.277070698	-1.987480077	Rent Only ; 0% contract renewal; Constant contracted land area (25%); 10 y	2	SSP1 - 2.6	-4.61E-06	0.000331773
2124	Rent:Buy experiment	414.2949404	2.135377011	1.274406593	-1.971673777	Rent Only ; 0% contract renewal; Constant contracted land area (25%); 10 y	2	SSP1 - 2.6	-4.37E-06	0.00031557
2125	Rent:Buy experiment	413.590142	2.126263759	1.271781658	-1.955866684	Rent Only ; 0% contract renewal; Constant contracted land area (25%); 10 y	2	SSP1 - 2.6	-4.15E-06	0.000300159
2126	Rent:Buy experiment	412.8964937	2.117279505	1.269195231	-1.94005884	Rent Only ; 0% contract renewal; Constant contracted land area (25%); 10 y	2	SSP1 - 2.6	-3.95E-06	0.0002855
2127	Rent:Buy experiment	412.2137939	2.108422307	1.266646671	-1.924250279	Rent Only ; 0% contract renewal; Constant contracted land area (25%); 10 y	2	SSP1 - 2.6	-3.77E-06	0.000271557
2128	Rent:Buy experiment	411.5418463	2.099690272	1.264135357	-1.908441037	Rent Only ; 0% contract renewal; Constant contracted land area (25%); 10 y	2	SSP1 - 2.6	-3.61E-06	0.000258295
2129	Rent:Buy experiment	410.8804598	2.091081543	1.261660688	-1.892631148	Rent Only ; 0% contract renewal; Constant contracted land area (25%); 10 y	2	SSP1 - 2.6	-3.47E-06	0.00024568
2130	Rent:Buy experiment	410.2294478	2.082594307	1.259222077	-1.876820642	Rent Only ; 0% contract renewal; Constant contracted land area (25%); 10 y	2	SSP1 - 2.6	-3.35E-06	0.000233682
2131	Rent:Buy experiment	409.5886286	2.074226791	1.256818959	-1.861009551	Rent Only ; 0% contract renewal; Constant contracted land area (25%); 10 y	2	SSP1 - 2.6	-3.25E-06	0.00022227
2132	Rent:Buy experiment	408.9578249	2.065977257	1.254450781	-1.845197902	Rent Only ; 0% contract renewal; Constant contracted land area (25%); 10 y	2	SSP1 - 2.6	-3.16E-06	0.000211415
2133	Rent:Buy experiment	408.3368638	2.057844006	1.252117004	-1.829385723	Rent Only ; 0% contract renewal; Constant contracted land area (25%); 10 y	2	SSP1 - 2.6	-3.08E-06	0.00020109
2134	Rent:Buy experiment	407.7255768	2.049825373	1.249817108	-1.81357304	Rent Only ; 0% contract renewal; Constant contracted land area (25%); 10 y	2	SSP1 - 2.6	-3.02E-06	0.000191269
2135	Rent:Buy experiment	407.1237991	2.041919729	1.247550581	-1.797759878	Rent Only ; 0% contract renewal; Constant contracted land area (25%); 10 y	2	SSP1 - 2.6	-2.97E-06	0.000181928
2136	Rent:Buy experiment	406.5313704	2.03412548	1.245316927	-1.781946259	Rent Only ; 0% contract renewal; Constant contracted land area (25%); 10 y	2	SSP1 - 2.6	-2.93E-06	0.000173043
2137	Rent:Buy experiment	405.9481339	2.026441065	1.243115664	-1.766132206	Rent Only ; 0% contract renewal; Constant contracted land area (25%); 10 y	2	SSP1 - 2.6	-2.90E-06	0.000164592
2138	Rent:Buy experiment	405.3739368	2.018864956	1.240946319	-1.75031774	Rent Only ; 0% contract renewal; Constant contracted land area (25%); 10 y	2	SSP1 - 2.6	-2.89E-06	0.000156554
2139	Rent:Buy experiment	404.8086299	2.011395656	1.238808434	-1.734502882	Rent Only ; 0% contract renewal; Constant contracted land area (25%); 10 y	2	SSP1 - 2.6	-2.88E-06	0.000148908
2140	Rent:Buy experiment	404.2520677	2.004031702	1.236701559	-1.718687651	Rent Only ; 0% contract renewal; Constant contracted land area (25%); 10 y	2	SSP1 - 2.6	-2.88E-06	0.000141636
2141	Rent:Buy experiment	403.7187696	1.996966039	1.234642853	-1.671659979	Rent Only ; 0% contract renewal; Constant contracted land area (25%); 10 y	2	SSP1 - 2.6	-2.89E-06	0.000134719
2142	Rent:Buy experiment	403.2075316	1.990183883	1.232644521	-1.62463197	Rent Only ; 0% contract renewal; Constant contracted land area (25%); 10 y	2	SSP1 - 2.6	-2.90E-06	0.00012814
2143	Rent:Buy experiment	402.7173594	1.98367311	1.230715125	-1.577603639	Rent Only ; 0% contract renewal; Constant contracted land area (25%); 10 y	2	SSP1 - 2.6	-2.93E-06	0.000121882
2144	Rent:Buy experiment	402.2474286	1.977423751	1.228860563	-1.530575003	Rent Only ; 0% contract renewal; Constant contracted land area (25%); 10 y	2	SSP1 - 2.6	-2.96E-06	0.000115929
2145	Rent:Buy experiment	401.7970484	1.971427528	1.227084796	-1.483546076	Rent Only ; 0% contract renewal; Constant contracted land area (25%); 10 y	2	SSP1 - 2.6	-2.99E-06	0.000110268
2146	Rent:Buy experiment	401.3656326	1.965677486	1.225390382	-1.436516872	Rent Only ; 0% contract renewal; Constant contracted land area (25%); 10 y	2	SSP1 - 2.6	-3.03E-06	0.000104883
2147	Rent:Buy experiment	400.9526778	1.960167706	1.223778874	-1.389487405	Rent Only ; 0% contract renewal; Constant contracted land area (25%); 10 y	2	SSP1 - 2.6	-3.08E-06	9.98E-05
2148	Rent:Buy experiment	400.5577463	1.954893087	1.222251108	-1.342457689	Rent Only ; 0% contract renewal; Constant contracted land area (25%); 10 y	2	SSP1 - 2.6	-3.13E-06	9.49E-05
2149	Rent:Buy experiment	400.1804519	1.949849166	1.220807414	-1.295427734	Rent Only ; 0% contract renewal; Constant contracted land area (25%); 10 y	2	SSP1 - 2.6	-3.18E-06	9.03E-05
2150	Rent:Buy experiment	399.8204504	1.945031992	1.21944777	-1.248397553	Rent Only ; 0% contract renewal; Constant contracted land area (25%); 10 y	2	SSP1 - 2.6	-3.24E-06	8.58E-05
2151	Rent:Buy experiment	399.4699982	1.94033843	1.2181629	-1.217189661	Rent Only ; 0% contract renewal; Constant contracted land area (25%); 10 y	2	SSP1 - 2.6	-3.30E-06	8.17E-05
2152	Rent:Buy experiment	399.1293591	1.935772345	1.216945931	-1.185981563	Rent Only ; 0% contract renewal; Constant contracted land area (25%); 10 y	2	SSP1 - 2.6	-3.36E-06	7.77E-05
2153	Rent:Buy experiment	398.7987102	1.931336444	1.21579177	-1.154773271	Rent Only ; 0% contract renewal; Constant contracted land area (25%); 10 y	2	SSP1 - 2.6	-3.43E-06	7.39E-05
2154	Rent:Buy experiment	398.4781597	1.927032509	1.214696633	-1.123564794	Rent Only ; 0% contract renewal; Constant contracted land area (25%); 10 y	2	SSP1 - 2.6	-3.49E-06	7.03E-05
2155	Rent:Buy experiment	398.1677637	1.922861613	1.2136577	-1.092356141	Rent Only ; 0% contract renewal; Constant contracted land area (25%); 10 y	2	SSP1 - 2.6	-3.56E-06	6.68E-05
2156	Rent:Buy experiment	397.8675383	1.918824289	1.212672859	-1.06114732	Rent Only ; 0% contract renewal; Constant contracted land area (25%); 10 y	2	SSP1 - 2.6	-3.64E-06	6.36E-05
2157	Rent:Buy experiment	397.5774697	1.914920656	1.211740512	-1.029938339	Rent Only ; 0% contract renewal; Constant contracted land area (25%); 10 y	2	SSP1 - 2.6	-3.71E-06	6.05E-05
2158	Rent:Buy experiment	397.2975219	1.911150522	1.210859436	-0.998729207	Rent Only ; 0% contract renewal; Constant contracted land area (25%); 10 y	2	SSP1 - 2.6	-3.78E-06	5.75E-05
2159	Rent:Buy experiment	397.0276422	1.907513464	1.210028682	-0.967519931	Rent Only ; 0% contract renewal; Constant contracted land area (25%); 10 y	2	SSP1 - 2.6	-3.86E-06	5.47E-05
2160	Rent:Buy experiment	396.767766	1.90400888	1.209247499	-0.936310518	Rent Only ; 0% contract renewal; Constant contracted land area (25%); 10 y	2	SSP1 - 2.6	-3.93E-06	5.20E-05
2161	Rent:Buy experiment	396.51782	1.900636046	1.208515281	-0.905100974	Rent Only ; 0% contract renewal; Constant contracted land area (25%); 10 y	2	SSP1 - 2.6	-4.01E-06	4.95E-05
2162	Rent:Buy experiment	396.2777251	1.897394142	1.207831522	-0.873891306	Rent Only ; 0% contract renewal; Constant contracted land area (25%); 10 y	2	SSP1 - 2.6	-4.08E-06	4.71E-05
2163	Rent:Buy experiment	396.0473982	1.894282284	1.207195792	-0.84268152	Rent Only ; 0% contract renewal; Constant contracted land area (25%); 10 y	2	SSP1 - 2.6	-4.16E-06	4.48E-05
2164	Rent:Buy experiment	395.8267538	1.891299545	1.206607717	-0.811471621	Rent Only ; 0% contract renewal; Constant contracted land area (25%); 10 y	2	SSP1 - 2.6	-4.23E-06	4.26E-05
2165	Rent:Buy experiment	395.6157053	1.88844497	1.20606696	-0.780261616	Rent Only ; 0% contract renewal; Constant contracted land area (25%); 10 y	2	SSP1 - 2.6	-4.31E-06	4.05E-05
2166	Rent:Buy experiment	395.4141657	1.88571759	1.205573215	-0.74905151	Rent Only ; 0% contract renewal; Constant contracted land area (25%); 10 y	2	SSP1 - 2.6	-4.38E-06	3.85E-05
2167	Rent:Buy experiment	395.2220487	1.883116426	1.205126195	-0.717841306	Rent Only ; 0% contract renewal; Constant contracted land area (25%); 10 y	2	SSP1 - 2.6	-4.45E-06	3.66E-05
2168	Rent:Buy experiment	395.0392684	1.880640504	1.204725634	-0.686631011	Rent Only ; 0% contract renewal; Constant contracted land area (25%); 10 y	2	SSP1 - 2.6	-4.53E-06	3.49E-05
2169	Rent:Buy experiment	394.8657407	1.878288854	1.204371274	-0.655420629	Rent Only ; 0% contract renewal; Constant contracted land area (25%); 10 y	2	SSP1 - 2.6	-4.60E-06	3.32E-05
2170	Rent:Buy experiment	394.7013825	1.876060519	1.204062873	-0.624210163	Rent Only ; 0% contract renewal; Constant contracted land area (25%); 10 y	2	SSP1 - 2.6	-4.67E-06	3.15E-05
2171	Rent:Buy experiment	394.546113	1.873954551	1.203800195	-0.592999618	Rent Only ; 0% contract renewal; Constant contracted land area (25%); 10 y	2	SSP1 - 2.6	-4.74E-06	3.00E-05
2172	Rent:Buy experiment	394.3998528	1.871970023	1.203583012	-0.561788998	Rent Only ; 0% contract renewal; Constant contracted land area (25%); 10 y	2	SSP1 - 2.6	-4.81E-06	2.85E-05
2173	Rent:Buy experiment	394.2625248	1.870106021	1.203411105	-0.530578306	Rent Only ; 0% contract renewal; Constant contracted land area (25%); 10 y	2	SSP1 - 2.6	-4.88E-06	2.71E-05
2174	Rent:Buy experiment	394.1340537	1.86836165	1.203284261	-0.499367547	Rent Only ; 0% contract renewal; Constant contracted land area (25%); 10 y	2	SSP1 - 2.6	-4.95E-06	2.58E-05
2175	Rent:Buy experiment	394.0143666	1.866736034	1.203202276	-0.468156722	Rent Only ; 0% contract renewal; Constant contracted land area (25%); 10 y	2	SSP1 - 2.6	-5.01E-06	2.46E-05
2176	Rent:Buy experiment	393.9033924	1.865228318	1.203164949	-0.436945837	Rent Only ; 0% contract renewal; Constant contracted land area (25%); 10 y	2	SSP1 - 2.6	-5.08E-06	2.34E-05
2177	Rent:Buy experiment	393.8010622	1.863837665	1.203172089	-0.405734892	Rent Only ; 0% contract renewal; Constant contracted land area (25%); 10 y	2	SSP1 - 2.6	-5.14E-06	2.22E-05
2178	Rent:Buy experiment	393.7073092	1.862563256	1.203223509	-0.374523892	Rent Only ; 0% contract renewal; Constant contracted land area (25%); 10 y	2	SSP1 - 2.6	-5.20E-06	2.11E-05
2179	Rent:Buy experiment	393.6220686	1.861404296	1.203319031	-0.343312839	Rent Only ; 0% contract renewal; Constant contracted land area (25%); 10 y	2	SSP1 - 2.6	-5.26E-06	2.01E-05
2180	Rent:Buy experiment	393.5452777	1.860360006	1.203458481	-0.312101735	Rent Only ; 0% contract renewal; Constant contracted land area (25%); 10 y	2	SSP1 - 2.6	-5.32E-06	1.91E-05
2181	Rent:Buy experiment	393.4768757	1.859429626	1.203641693	-0.280890584	Rent Only ; 0% contract renewal; Constant contracted land area (25%); 10 y	2	SSP1 - 2.6	-5.38E-06	1.82E-05
2182	Rent:Buy experiment	393.4168039	1.858612417	1.203868507	-0.249679387	Rent Only ; 0% contract renewal; Constant contracted land area (25%); 10 y	2	SSP1 - 2.6	-5.43E-06	1.73E-05
2183	Rent:Buy experiment	393.3650055	1.857907658	1.204138769	-0.218468146	Rent Only ; 0% contract renewal; Constant contracted land area (25%); 10 y	2	SSP1 - 2.6	-5.49E-06	1.64E-05
2184	Rent:Buy experiment	393.3214255	1.857314645	1.204452331	-0.187256864	Rent Only ; 0% contract renewal; Constant contracted land area (25%); 10 y	2	SSP1 - 2.6	-5.54E-06	1.56E-05
2185	Rent:Buy experiment	393.2860108	1.856832694	1.204809052	-0.156045544	Rent Only ; 0% contract renewal; Constant contracted land area (25%); 10 y	2	SSP1 - 2.6	-5.59E-06	1.49E-05
2186	Rent:Buy experiment	393.2587103	1.856461136	1.205208797	-0.124834185	Rent Only ; 0% contract renewal; Constant contracted land area (25%); 10 y	2	SSP1 - 2.6	-5.64E-06	1.42E-05
2187	Rent:Buy experiment	393.2394743	1.856199321	1.205651436	-0.093622792	Rent Only ; 0% contract renewal; Constant contracted land area (25%); 10 y	2	SSP1 - 2.6	-5.69E-06	1.35E-05
2188	Rent:Buy experiment	393.2282553	1.856046616	1.206136845	-0.062411364	Rent Only ; 0% contract renewal; Constant contracted land area (25%); 10 y	2	SSP1 - 2.6	-5.74E-06	1.28E-05
2189	Rent:Buy experiment	393.225007	1.856002402	1.206664906	-0.031199905	Rent Only ; 0% contract renewal; Constant contracted land area (25%); 10 y	2	SSP1 - 2.6	-5.79E-06	1.22E-05
2190	Rent:Buy experiment	393.2296851	1.856066078	1.207235507	1.16E-05	Rent Only ; 0% contract renewal; Constant contracted land area (25%); 10 y	2	SSP1 - 2.6	-5.83E-06	1.16E-05
2191	Rent:Buy experiment	393.2275856	1.856037501	1.207830479	1.10E-05	Rent Only ; 0% contract renewal; Constant contracted land area (25%); 10 y	2	SSP1 - 2.6	-5.87E-06	1.10E-05
2192	Rent:Buy experiment	393.2197729	1.855931157	1.208436871	1.05E-05	Rent Only ; 0% contract renewal; Constant contracted land area (25%); 10 y	2	SSP1 - 2.6	-5.91E-06	1.05E-05
2193	Rent:Buy experiment	393.207078	1.855758355	1.20904554	9.97E-06	Rent Only ; 0% contract renewal; Constant contracted land area (25%); 10 y	2	SSP1 - 2.6	-5.95E-06	9.97E-06
2194	Rent:Buy experiment	393.1901532	1.855527968	1.209650107	9.48E-06	Rent Only ; 0% contract renewal; Constant contracted land area (25%); 10 y	2	SSP1 - 2.6	-5.99E-06	9.48E-06
2195	Rent:Buy experiment	393.1695143	1.855247007	1.210246195	9.02E-06	Rent Only ; 0% contract renewal; Constant contracted land area (25%); 10 y	2	SSP1 - 2.6	-6.03E-06	9.02E-06
2196	Rent:Buy experiment	393.1455719	1.854921059	1.210830869	8.58E-06	Rent Only ; 0% contract renewal; Constant contracted land area (25%); 10 y	2	SSP1 - 2.6	-6.06E-06	8.58E-06
2197	Rent:Buy experiment	393.1186566	1.854554614	1.211402223	8.16E-06	Rent Only ; 0% contract renewal; Constant contracted land area (25%); 10 y	2	SSP1 - 2.6	-6.09E-06	8.16E-06
2198	Rent:Buy experiment	393.0890371	1.854151323	1.211959088	7.76E-06	Rent Only ; 0% contract renewal; Constant contracted land area (25%); 10 y	2	SSP1 - 2.6	-6.13E-06	7.76E-06
2199	Rent:Buy experiment	393.0569345	1.853714188	1.21250081	7.38E-06	Rent Only ; 0% contract renewal; Constant contracted land area (25%); 10 y	2	SSP1 - 2.6	-6.16E-06	7.38E-06
2200	Rent:Buy experiment	393.022533	1.85324571	1.213027097	7.02E-06	Rent Only ; 0% contract renewal; Constant contracted land area (25%); 10 y	2	SSP1 - 2.6	-6.18E-06	7.02E-06
2201	Rent:Buy experiment	392.9859885	1.852748003	1.213537905	6.68E-06	Rent Only ; 0% contract renewal; Constant contracted land area (25%); 10 y	2	SSP1 - 2.6	-6.21E-06	6.68E-06
2202	Rent:Buy experiment	392.9474345	1.852222878	1.214033358	6.35E-06	Rent Only ; 0% contract renewal; Constant contracted land area (25%); 10 y	2	SSP1 - 2.6	-6.24E-06	6.35E-06
2203	Rent:Buy experiment	392.9069871	1.851671909	1.214513691	6.04E-06	Rent Only ; 0% contract renewal; Constant contracted land area (25%); 10 y	2	SSP1 - 2.6	-6.26E-06	6.04E-06
2204	Rent:Buy experiment	392.8647486	1.851096483	1.214979209	5.75E-06	Rent Only ; 0% contract renewal; Constant contracted land area (25%); 10 y	2	SSP1 - 2.6	-6.28E-06	5.75E-06
2205	Rent:Buy experiment	392.8208107	1.850497838	1.21543026	5.47E-06	Rent Only ; 0% contract renewal; Constant contracted land area (25%); 10 y	2	SSP1 - 2.6	-6.31E-06	5.47E-06
2206	Rent:Buy experiment	392.7752559	1.849877092	1.215867212	5.20E-06	Rent Only ; 0% contract renewal; Constant contracted land area (25%); 10 y	2	SSP1 - 2.6	-6.33E-06	5.20E-06
2207	Rent:Buy experiment	392.7281598	1.84923527	1.216290446	4.95E-06	Rent Only ; 0% contract renewal; Constant contracted land area (25%); 10 y	2	SSP1 - 2.6	-6.35E-06	4.95E-06
2208	Rent:Buy experiment	392.6795923	1.848573314	1.21670034	4.70E-06	Rent Only ; 0% contract renewal; Constant contracted land area (25%); 10 y	2	SSP1 - 2.6	-6.36E-06	4.70E-06
2209	Rent:Buy experiment	392.6296182	1.847892102	1.217097268	4.47E-06	Rent Only ; 0% contract renewal; Constant contracted land area (25%); 10 y	2	SSP1 - 2.6	-6.38E-06	4.47E-06
2210	Rent:Buy experiment	392.5782985	1.847192456	1.217481595	4.26E-06	Rent Only ; 0% contract renewal; Constant contracted land area (25%); 10 y	2	SSP1 - 2.6	-6.40E-06	4.26E-06
2211	Rent:Buy experiment	392.5256904	1.84647515	1.217853677	4.05E-06	Rent Only ; 0% contract renewal; Constant contracted land area (25%); 10 y	2	SSP1 - 2.6	-6.41E-06	4.05E-06
2212	Rent:Buy experiment	392.4718483	1.84574092	1.218213854	3.85E-06	Rent Only ; 0% contract renewal; Constant contracted land area (25%); 10 y	2	SSP1 - 2.6	-6.42E-06	3.85E-06
2213	Rent:Buy experiment	392.4168239	1.844990464	1.218562455	3.66E-06	Rent Only ; 0% contract renewal; Constant contracted land area (25%); 10 y	2	SSP1 - 2.6	-6.43E-06	3.66E-06
2214	Rent:Buy experiment	392.3606665	1.844224447	1.218899799	3.48E-06	Rent Only ; 0% contract renewal; Constant contracted land area (25%); 10 y	2	SSP1 - 2.6	-6.45E-06	3.48E-06
2215	Rent:Buy experiment	392.3034234	1.843443507	1.21922619	3.31E-06	Rent Only ; 0% contract renewal; Constant contracted land area (25%); 10 y	2	SSP1 - 2.6	-6.46E-06	3.31E-06
2216	Rent:Buy experiment	392.2451399	1.842648254	1.21954192	3.15E-06	Rent Only ; 0% contract renewal; Constant contracted land area (25%); 10 y	2	SSP1 - 2.6	-6.46E-06	3.15E-06
2217	Rent:Buy experiment	392.1858593	1.841839277	1.219847272	3.00E-06	Rent Only ; 0% contract renewal; Constant contracted land area (25%); 10 y	2	SSP1 - 2.6	-6.47E-06	3.00E-06
2218	Rent:Buy experiment	392.1256235	1.84101714	1.220142516	2.85E-06	Rent Only ; 0% contract renewal; Constant contracted land area (25%); 10 y	2	SSP1 - 2.6	-6.48E-06	2.85E-06
2219	Rent:Buy experiment	392.0644727	1.840182385	1.220427914	2.71E-06	Rent Only ; 0% contract renewal; Constant contracted land area (25%); 10 y	2	SSP1 - 2.6	-6.48E-06	2.71E-06
2220	Rent:Buy experiment	392.0024459	1.839335538	1.220703718	2.58E-06	Rent Only ; 0% contract renewal; Constant contracted land area (25%); 10 y	2	SSP1 - 2.6	-6.49E-06	2.58E-06
2221	Rent:Buy experiment	391.9395803	1.838477103	1.22097017	2.45E-06	Rent Only ; 0% contract renewal; Constant contracted land area (25%); 10 y	2	SSP1 - 2.6	-6.49E-06	2.45E-06
2222	Rent:Buy experiment	391.8759121	1.837607567	1.221227504	2.33E-06	Rent Only ; 0% contract renewal; Constant contracted land area (25%); 10 y	2	SSP1 - 2.6	-6.50E-06	2.33E-06
2223	Rent:Buy experiment	391.811476	1.836727402	1.221475947	2.22E-06	Rent Only ; 0% contract renewal; Constant contracted land area (25%); 10 y	2	SSP1 - 2.6	-6.50E-06	2.22E-06
2224	Rent:Buy experiment	391.7463058	1.83583706	1.221715716	2.11E-06	Rent Only ; 0% contract renewal; Constant contracted land area (25%); 10 y	2	SSP1 - 2.6	-6.50E-06	2.11E-06
2225	Rent:Buy experiment	391.6804339	1.834936982	1.221947023	2.01E-06	Rent Only ; 0% contract renewal; Constant contracted land area (25%); 10 y	2	SSP1 - 2.6	-6.50E-06	2.01E-06
2226	Rent:Buy experiment	391.6138917	1.834027592	1.222170072	1.91E-06	Rent Only ; 0% contract renewal; Constant contracted land area (25%); 10 y	2	SSP1 - 2.6	-6.50E-06	1.91E-06
2227	Rent:Buy experiment	391.5467095	1.833109297	1.222385061	1.82E-06	Rent Only ; 0% contract renewal; Constant contracted land area (25%); 10 y	2	SSP1 - 2.6	-6.50E-06	1.82E-06
2228	Rent:Buy experiment	391.4789166	1.832182495	1.222592182	1.73E-06	Rent Only ; 0% contract renewal; Constant contracted land area (25%); 10 y	2	SSP1 - 2.6	-6.50E-06	1.73E-06
2229	Rent:Buy experiment	391.4105412	1.831247568	1.222791619	1.64E-06	Rent Only ; 0% contract renewal; Constant contracted land area (25%); 10 y	2	SSP1 - 2.6	-6.50E-06	1.64E-06
2230	Rent:Buy experiment	391.3416108	1.830304886	1.222983552	1.56E-06	Rent Only ; 0% contract renewal; Constant contracted land area (25%); 10 y	2	SSP1 - 2.6	-6.49E-06	1.56E-06
2231	Rent:Buy experiment	391.2721516	1.829354805	1.223168156	1.49E-06	Rent Only ; 0% contract renewal; Constant contracted land area (25%); 10 y	2	SSP1 - 2.6	-6.49E-06	1.49E-06
2232	Rent:Buy experiment	391.2021893	1.828397672	1.223345599	1.41E-06	Rent Only ; 0% contract renewal; Constant contracted land area (25%); 10 y	2	SSP1 - 2.6	-6.49E-06	1.41E-06
2233	Rent:Buy experiment	391.1317485	1.82743382	1.223516045	1.35E-06	Rent Only ; 0% contract renewal; Constant contracted land area (25%); 10 y	2	SSP1 - 2.6	-6.48E-06	1.35E-06
2234	Rent:Buy experiment	391.0608531	1.826463571	1.223679652	1.28E-06	Rent Only ; 0% contract renewal; Constant contracted land area (25%); 10 y	2	SSP1 - 2.6	-6.48E-06	1.28E-06
2235	Rent:Buy experiment	390.989526	1.825487237	1.223836575	1.22E-06	Rent Only ; 0% contract renewal; Constant contracted land area (25%); 10 y	2	SSP1 - 2.6	-6.47E-06	1.22E-06
2236	Rent:Buy experiment	390.9177895	1.824505121	1.223986962	1.16E-06	Rent Only ; 0% contract renewal; Constant contracted land area (25%); 10 y	2	SSP1 - 2.6	-6.46E-06	1.16E-06
2237	Rent:Buy experiment	390.8456653	1.823517513	1.22413096	1.10E-06	Rent Only ; 0% contract renewal; Constant contracted land area (25%); 10 y	2	SSP1 - 2.6	-6.46E-06	1.10E-06
2238	Rent:Buy experiment	390.7731739	1.822524695	1.224268708	1.05E-06	Rent Only ; 0% contract renewal; Constant contracted land area (25%); 10 y	2	SSP1 - 2.6	-6.45E-06	1.05E-06
2239	Rent:Buy experiment	390.7003355	1.821526939	1.224400342	9.96E-07	Rent Only ; 0% contract renewal; Constant contracted land area (25%); 10 y	2	SSP1 - 2.6	-6.44E-06	9.96E-07
2240	Rent:Buy experiment	390.6271696	1.820524508	1.224525997	9.48E-07	Rent Only ; 0% contract renewal; Constant contracted land area (25%); 10 y	2	SSP1 - 2.6	-6.43E-06	9.48E-07
2241	Rent:Buy experiment	390.5536948	1.819517657	1.2246458	9.01E-07	Rent Only ; 0% contract renewal; Constant contracted land area (25%); 10 y	2	SSP1 - 2.6	-6.42E-06	9.01E-07
2242	Rent:Buy experiment	390.4799292	1.818506631	1.224759877	8.57E-07	Rent Only ; 0% contract renewal; Constant contracted land area (25%); 10 y	2	SSP1 - 2.6	-6.41E-06	8.57E-07
2243	Rent:Buy experiment	390.4058905	1.817491669	1.224868348	8.16E-07	Rent Only ; 0% contract renewal; Constant contracted land area (25%); 10 y	2	SSP1 - 2.6	-6.40E-06	8.16E-07
2244	Rent:Buy experiment	390.3315954	1.816472998	1.224971333	7.76E-07	Rent Only ; 0% contract renewal; Constant contracted land area (25%); 10 y	2	SSP1 - 2.6	-6.39E-06	7.76E-07
2245	Rent:Buy experiment	390.2570603	1.815450843	1.225068945	7.38E-07	Rent Only ; 0% contract renewal; Constant contracted land area (25%); 10 y	2	SSP1 - 2.6	-6.38E-06	7.38E-07
2246	Rent:Buy experiment	390.1823009	1.814425416	1.225161297	7.02E-07	Rent Only ; 0% contract renewal; Constant contracted land area (25%); 10 y	2	SSP1 - 2.6	-6.37E-06	7.02E-07
2247	Rent:Buy experiment	390.1073326	1.813396925	1.225248495	6.67E-07	Rent Only ; 0% contract renewal; Constant contracted land area (25%); 10 y	2	SSP1 - 2.6	-6.36E-06	6.67E-07
2248	Rent:Buy experiment	390.03217	1.81236557	1.225330646	6.35E-07	Rent Only ; 0% contract renewal; Constant contracted land area (25%); 10 y	2	SSP1 - 2.6	-6.34E-06	6.35E-07
2249	Rent:Buy experiment	389.9568273	1.811331546	1.225407851	6.04E-07	Rent Only ; 0% contract renewal; Constant contracted land area (25%); 10 y	2	SSP1 - 2.6	-6.33E-06	6.04E-07
2250	Rent:Buy experiment	389.8813183	1.810295038	1.22548021	5.74E-07	Rent Only ; 0% contract renewal; Constant contracted land area (25%); 10 y	2	SSP1 - 2.6	-6.32E-06	5.74E-07
2251	Rent:Buy experiment	389.8056563	1.809256227	1.22554782	5.46E-07	Rent Only ; 0% contract renewal; Constant contracted land area (25%); 10 y	2	SSP1 - 2.6	-6.31E-06	5.46E-07
2252	Rent:Buy experiment	389.7298539	1.808215288	1.225610774	5.20E-07	Rent Only ; 0% contract renewal; Constant contracted land area (25%); 10 y	2	SSP1 - 2.6	-6.29E-06	5.20E-07
2253	Rent:Buy experiment	389.6539237	1.80717239	1.225669164	4.94E-07	Rent Only ; 0% contract renewal; Constant contracted land area (25%); 10 y	2	SSP1 - 2.6	-6.28E-06	4.94E-07
2254	Rent:Buy experiment	389.5778774	1.806127695	1.225723078	4.70E-07	Rent Only ; 0% contract renewal; Constant contracted land area (25%); 10 y	2	SSP1 - 2.6	-6.26E-06	4.70E-07
2255	Rent:Buy experiment	389.5017268	1.805081361	1.225772604	4.47E-07	Rent Only ; 0% contract renewal; Constant contracted land area (25%); 10 y	2	SSP1 - 2.6	-6.25E-06	4.47E-07
2256	Rent:Buy experiment	389.4254828	1.80403354	1.225817824	4.25E-07	Rent Only ; 0% contract renewal; Constant contracted land area (25%); 10 y	2	SSP1 - 2.6	-6.23E-06	4.25E-07
2257	Rent:Buy experiment	389.3491562	1.802984378	1.225858822	4.05E-07	Rent Only ; 0% contract renewal; Constant contracted land area (25%); 10 y	2	SSP1 - 2.6	-6.22E-06	4.05E-07
2258	Rent:Buy experiment	389.2727574	1.801934018	1.225895675	3.85E-07	Rent Only ; 0% contract renewal; Constant contracted land area (25%); 10 y	2	SSP1 - 2.6	-6.20E-06	3.85E-07
2259	Rent:Buy experiment	389.1962964	1.800882596	1.225928463	3.66E-07	Rent Only ; 0% contract renewal; Constant contracted land area (25%); 10 y	2	SSP1 - 2.6	-6.19E-06	3.66E-07
2260	Rent:Buy experiment	389.1197829	1.799830244	1.225957259	3.48E-07	Rent Only ; 0% contract renewal; Constant contracted land area (25%); 10 y	2	SSP1 - 2.6	-6.17E-06	3.48E-07
2261	Rent:Buy experiment	389.0432261	1.798777091	1.225982138	3.31E-07	Rent Only ; 0% contract renewal; Constant contracted land area (25%); 10 y	2	SSP1 - 2.6	-6.15E-06	3.31E-07
2262	Rent:Buy experiment	388.9666351	1.79772326	1.226003171	3.15E-07	Rent Only ; 0% contract renewal; Constant contracted land area (25%); 10 y	2	SSP1 - 2.6	-6.14E-06	3.15E-07
2263	Rent:Buy experiment	388.8900186	1.79666887	1.226020426	3.00E-07	Rent Only ; 0% contract renewal; Constant contracted land area (25%); 10 y	2	SSP1 - 2.6	-6.12E-06	3.00E-07
2264	Rent:Buy experiment	388.8133848	1.795614035	1.226033973	2.85E-07	Rent Only ; 0% contract renewal; Constant contracted land area (25%); 10 y	2	SSP1 - 2.6	-6.10E-06	2.85E-07
2265	Rent:Buy experiment	388.736742	1.794558867	1.226043877	2.71E-07	Rent Only ; 0% contract renewal; Constant contracted land area (25%); 10 y	2	SSP1 - 2.6	-6.09E-06	2.71E-07
2266	Rent:Buy experiment	388.6600979	1.793503474	1.226050202	2.58E-07	Rent Only ; 0% contract renewal; Constant contracted land area (25%); 10 y	2	SSP1 - 2.6	-6.07E-06	2.58E-07
2267	Rent:Buy experiment	388.58346	1.792447957	1.226053011	2.45E-07	Rent Only ; 0% contract renewal; Constant contracted land area (25%); 10 y	2	SSP1 - 2.6	-6.05E-06	2.45E-07
2268	Rent:Buy experiment	388.5068355	1.791392418	1.226052364	2.33E-07	Rent Only ; 0% contract renewal; Constant contracted land area (25%); 10 y	2	SSP1 - 2.6	-6.03E-06	2.33E-07
2269	Rent:Buy experiment	388.4302315	1.790336953	1.226048321	2.22E-07	Rent Only ; 0% contract renewal; Constant contracted land area (25%); 10 y	2	SSP1 - 2.6	-6.02E-06	2.22E-07
2270	Rent:Buy experiment	388.3536547	1.789281654	1.226040939	2.11E-07	Rent Only ; 0% contract renewal; Constant contracted land area (25%); 10 y	2	SSP1 - 2.6	-6.00E-06	2.11E-07
2271	Rent:Buy experiment	388.2771116	1.788226611	1.226030276	2.01E-07	Rent Only ; 0% contract renewal; Constant contracted land area (25%); 10 y	2	SSP1 - 2.6	-5.98E-06	2.01E-07
2272	Rent:Buy experiment	388.2006085	1.787171912	1.226016387	1.91E-07	Rent Only ; 0% contract renewal; Constant contracted land area (25%); 10 y	2	SSP1 - 2.6	-5.96E-06	1.91E-07
2273	Rent:Buy experiment	388.1241513	1.786117638	1.225999323	1.82E-07	Rent Only ; 0% contract renewal; Constant contracted land area (25%); 10 y	2	SSP1 - 2.6	-5.94E-06	1.82E-07
2274	Rent:Buy experiment	388.0477459	1.785063872	1.225979139	1.73E-07	Rent Only ; 0% contract renewal; Constant contracted land area (25%); 10 y	2	SSP1 - 2.6	-5.92E-06	1.73E-07
2275	Rent:Buy experiment	387.971398	1.78401069	1.225955886	1.64E-07	Rent Only ; 0% contract renewal; Constant contracted land area (25%); 10 y	2	SSP1 - 2.6	-5.91E-06	1.64E-07
2276	Rent:Buy experiment	387.8951129	1.782958168	1.225929611	1.56E-07	Rent Only ; 0% contract renewal; Constant contracted land area (25%); 10 y	2	SSP1 - 2.6	-5.89E-06	1.56E-07
2277	Rent:Buy experiment	387.8188958	1.781906377	1.225900365	1.49E-07	Rent Only ; 0% contract renewal; Constant contracted land area (25%); 10 y	2	SSP1 - 2.6	-5.87E-06	1.49E-07
2278	Rent:Buy experiment	387.7427517	1.780855388	1.225868195	1.41E-07	Rent Only ; 0% contract renewal; Constant contracted land area (25%); 10 y	2	SSP1 - 2.6	-5.85E-06	1.41E-07
2279	Rent:Buy experiment	387.6666855	1.779805268	1.225833146	1.34E-07	Rent Only ; 0% contract renewal; Constant contracted land area (25%); 10 y	2	SSP1 - 2.6	-5.83E-06	1.34E-07
2280	Rent:Buy experiment	387.5907018	1.77875608	1.225795265	1.28E-07	Rent Only ; 0% contract renewal; Constant contracted land area (25%); 10 y	2	SSP1 - 2.6	-5.81E-06	1.28E-07
2281	Rent:Buy experiment	387.5148051	1.777707889	1.225754594	1.22E-07	Rent Only ; 0% contract renewal; Constant contracted land area (25%); 10 y	2	SSP1 - 2.6	-5.79E-06	1.22E-07
2282	Rent:Buy experiment	387.4389996	1.776660753	1.225711177	1.16E-07	Rent Only ; 0% contract renewal; Constant contracted land area (25%); 10 y	2	SSP1 - 2.6	-5.77E-06	1.16E-07
2283	Rent:Buy experiment	387.3632896	1.775614731	1.225665056	1.10E-07	Rent Only ; 0% contract renewal; Constant contracted land area (25%); 10 y	2	SSP1 - 2.6	-5.75E-06	1.10E-07
2284	Rent:Buy experiment	387.287679	1.774569879	1.225616272	1.05E-07	Rent Only ; 0% contract renewal; Constant contracted land area (25%); 10 y	2	SSP1 - 2.6	-5.73E-06	1.05E-07
2285	Rent:Buy experiment	387.2121717	1.77352625	1.225564864	9.96E-08	Rent Only ; 0% contract renewal; Constant contracted land area (25%); 10 y	2	SSP1 - 2.6	-5.71E-06	9.96E-08
2286	Rent:Buy experiment	387.1367713	1.772483895	1.225510873	9.47E-08	Rent Only ; 0% contract renewal; Constant contracted land area (25%); 10 y	2	SSP1 - 2.6	-5.69E-06	9.47E-08
2287	Rent:Buy experiment	387.0614814	1.771442866	1.225454335	9.01E-08	Rent Only ; 0% contract renewal; Constant contracted land area (25%); 10 y	2	SSP1 - 2.6	-5.67E-06	9.01E-08
2288	Rent:Buy experiment	386.9863054	1.770403209	1.225395289	8.57E-08	Rent Only ; 0% contract renewal; Constant contracted land area (25%); 10 y	2	SSP1 - 2.6	-5.65E-06	8.57E-08
2289	Rent:Buy experiment	386.9112465	1.769364971	1.225333771	8.15E-08	Rent Only ; 0% contract renewal; Constant contracted land area (25%); 10 y	2	SSP1 - 2.6	-5.63E-06	8.15E-08
2290	Rent:Buy experiment	386.836308	1.768328196	1.225269817	7.75E-08	Rent Only ; 0% contract renewal; Constant contracted land area (25%); 10 y	2	SSP1 - 2.6	-5.61E-06	7.75E-08
2291	Rent:Buy experiment	386.7614928	1.767292928	1.225203461	7.37E-08	Rent Only ; 0% contract renewal; Constant contracted land area (25%); 10 y	2	SSP1 - 2.6	-5.59E-06	7.37E-08
2292	Rent:Buy experiment	386.6868038	1.766259206	1.225134738	7.01E-08	Rent Only ; 0% contract renewal; Constant contracted land area (25%); 10 y	2	SSP1 - 2.6	-5.57E-06	7.01E-08
2293	Rent:Buy experiment	386.6122439	1.765227071	1.225063682	6.67E-08	Rent Only ; 0% contract renewal; Constant contracted land area (25%); 10 y	2	SSP1 - 2.6	-5.55E-06	6.67E-08
2294	Rent:Buy experiment	386.5378157	1.764196561	1.224990323	6.34E-08	Rent Only ; 0% contract renewal; Constant contracted land area (25%); 10 y	2	SSP1 - 2.6	-5.53E-06	6.34E-08
2295	Rent:Buy experiment	386.4635217	1.763167712	1.224914696	6.04E-08	Rent Only ; 0% contract renewal; Constant contracted land area (25%); 10 y	2	SSP1 - 2.6	-5.51E-06	6.04E-08
2296	Rent:Buy experiment	386.3893645	1.762140559	1.224836831	5.74E-08	Rent Only ; 0% contract renewal; Constant contracted land area (25%); 10 y	2	SSP1 - 2.6	-5.49E-06	5.74E-08
2297	Rent:Buy experiment	386.3153463	1.761115135	1.224756758	5.46E-08	Rent Only ; 0% contract renewal; Constant contracted land area (25%); 10 y	2	SSP1 - 2.6	-5.47E-06	5.46E-08
2298	Rent:Buy experiment	386.2414695	1.760091474	1.224674507	5.19E-08	Rent Only ; 0% contract renewal; Constant contracted land area (25%); 10 y	2	SSP1 - 2.6	-5.45E-06	5.19E-08
2299	Rent:Buy experiment	386.1677362	1.759069607	1.224590109	4.94E-08	Rent Only ; 0% contract renewal; Constant contracted land area (25%); 10 y	2	SSP1 - 2.6	-5.43E-06	4.94E-08
2300	Rent:Buy experiment	386.0941485	1.758049562	1.224503591	4.70E-08	Rent Only ; 0% contract renewal; Constant contracted land area (25%); 10 y	2	SSP1 - 2.6	-5.41E-06	4.70E-08
2301	Rent:Buy experiment	386.0207083	1.757031369	1.224414982	4.47E-08	Rent Only ; 0% contract renewal; Constant contracted land area (25%); 10 y	2	SSP1 - 2.6	-5.39E-06	4.47E-08
2302	Rent:Buy experiment	385.9474176	1.756015055	1.224324309	4.25E-08	Rent Only ; 0% contract renewal; Constant contracted land area (25%); 10 y	2	SSP1 - 2.6	-5.37E-06	4.25E-08
2303	Rent:Buy experiment	385.8742782	1.755000646	1.2242316	4.04E-08	Rent Only ; 0% contract renewal; Constant contracted land area (25%); 10 y	2	SSP1 - 2.6	-5.35E-06	4.04E-08
2304	Rent:Buy experiment	385.8012918	1.753988168	1.22413688	3.85E-08	Rent Only ; 0% contract renewal; Constant contracted land area (25%); 10 y	2	SSP1 - 2.6	-5.33E-06	3.85E-08
2305	Rent:Buy experiment	385.72846	1.752977644	1.224040176	3.66E-08	Rent Only ; 0% contract renewal; Constant contracted land area (25%); 10 y	2	SSP1 - 2.6	-5.31E-06	3.66E-08
2306	Rent:Buy experiment	385.6557846	1.751969098	1.223941514	3.48E-08	Rent Only ; 0% contract renewal; Constant contracted land area (25%); 10 y	2	SSP1 - 2.6	-5.29E-06	3.48E-08
2307	Rent:Buy experiment	385.5832668	1.750962552	1.223840917	3.31E-08	Rent Only ; 0% contract renewal; Constant contracted land area (25%); 10 y	2	SSP1 - 2.6	-5.27E-06	3.31E-08
2308	Rent:Buy experiment	385.5109083	1.749958028	1.223738412	3.15E-08	Rent Only ; 0% contract renewal; Constant contracted land area (25%); 10 y	2	SSP1 - 2.6	-5.25E-06	3.15E-08
2309	Rent:Buy experiment	385.4387104	1.748955544	1.223634021	2.99E-08	Rent Only ; 0% contract renewal; Constant contracted land area (25%); 10 y	2	SSP1 - 2.6	-5.23E-06	2.99E-08
2310	Rent:Buy experiment	385.3666743	1.74795512	1.223527768	2.85E-08	Rent Only ; 0% contract renewal; Constant contracted land area (25%); 10 y	2	SSP1 - 2.6	-5.21E-06	2.85E-08
2311	Rent:Buy experiment	385.2948013	1.746956776	1.223419676	2.71E-08	Rent Only ; 0% contract renewal; Constant contracted land area (25%); 10 y	2	SSP1 - 2.6	-5.19E-06	2.71E-08
2312	Rent:Buy experiment	385.2230926	1.745960528	1.223309769	2.58E-08	Rent Only ; 0% contract renewal; Constant contracted land area (25%); 10 y	2	SSP1 - 2.6	-5.17E-06	2.58E-08
2313	Rent:Buy experiment	385.1515494	1.744966394	1.223198067	2.45E-08	Rent Only ; 0% contract renewal; Constant contracted land area (25%); 10 y	2	SSP1 - 2.6	-5.15E-06	2.45E-08
2314	Rent:Buy experiment	385.0801726	1.743974389	1.223084594	2.33E-08	Rent Only ; 0% contract renewal; Constant contracted land area (25%); 10 y	2	SSP1 - 2.6	-5.13E-06	2.33E-08
2315	Rent:Buy experiment	385.0089634	1.742984529	1.22296937	2.22E-08	Rent Only ; 0% contract renewal; Constant contracted land area (25%); 10 y	2	SSP1 - 2.6	-5.11E-06	2.22E-08
2316	Rent:Buy experiment	384.9379226	1.741996827	1.222852417	2.11E-08	Rent Only ; 0% contract renewal; Constant contracted land area (25%); 10 y	2	SSP1 - 2.6	-5.09E-06	2.11E-08
2317	Rent:Buy experiment	384.8670511	1.741011299	1.222733755	2.01E-08	Rent Only ; 0% contract renewal; Constant contracted land area (25%); 10 y	2	SSP1 - 2.6	-5.07E-06	2.01E-08
2318	Rent:Buy experiment	384.7963498	1.740027956	1.222613405	1.91E-08	Rent Only ; 0% contract renewal; Constant contracted land area (25%); 10 y	2	SSP1 - 2.6	-5.05E-06	1.91E-08
2319	Rent:Buy experiment	384.7258196	1.739046812	1.222491387	1.81E-08	Rent Only ; 0% contract renewal; Constant contracted land area (25%); 10 y	2	SSP1 - 2.6	-5.03E-06	1.81E-08
2320	Rent:Buy experiment	384.6554611	1.738067878	1.22236772	1.73E-08	Rent Only ; 0% contract renewal; Constant contracted land area (25%); 10 y	2	SSP1 - 2.6	-5.01E-06	1.73E-08
2321	Rent:Buy experiment	384.5852751	1.737091166	1.222242423	1.64E-08	Rent Only ; 0% contract renewal; Constant contracted land area (25%); 10 y	2	SSP1 - 2.6	-4.99E-06	1.64E-08
2322	Rent:Buy experiment	384.5152622	1.736116686	1.222115516	1.56E-08	Rent Only ; 0% contract renewal; Constant contracted land area (25%); 10 y	2	SSP1 - 2.6	-4.97E-06	1.56E-08
2323	Rent:Buy experiment	384.4454231	1.735144447	1.221987018	1.49E-08	Rent Only ; 0% contract renewal; Constant contracted land area (25%); 10 y	2	SSP1 - 2.6	-4.95E-06	1.49E-08
2324	Rent:Buy experiment	384.3757584	1.73417446	1.221856946	1.41E-08	Rent Only ; 0% contract renewal; Constant contracted land area (25%); 10 y	2	SSP1 - 2.6	-4.93E-06	1.41E-08
2325	Rent:Buy experiment	384.3062687	1.733206734	1.221725319	1.34E-08	Rent Only ; 0% contract renewal; Constant contracted land area (25%); 10 y	2	SSP1 - 2.6	-4.91E-06	1.34E-08
2326	Rent:Buy experiment	384.2369543	1.732241276	1.221592154	1.28E-08	Rent Only ; 0% contract renewal; Constant contracted land area (25%); 10 y	2	SSP1 - 2.6	-4.89E-06	1.28E-08
2327	Rent:Buy experiment	384.1678158	1.731278094	1.221457469	1.22E-08	Rent Only ; 0% contract renewal; Constant contracted land area (25%); 10 y	2	SSP1 - 2.6	-4.87E-06	1.22E-08
2328	Rent:Buy experiment	384.0988537	1.730317196	1.221321281	1.16E-08	Rent Only ; 0% contract renewal; Constant contracted land area (25%); 10 y	2	SSP1 - 2.6	-4.85E-06	1.16E-08
2329	Rent:Buy experiment	384.0300683	1.729358589	1.221183607	1.10E-08	Rent Only ; 0% contract renewal; Constant contracted land area (25%); 10 y	2	SSP1 - 2.6	-4.83E-06	1.10E-08
2330	Rent:Buy experiment	383.96146	1.728402279	1.221044465	1.05E-08	Rent Only ; 0% contract renewal; Constant contracted land area (25%); 10 y	2	SSP1 - 2.6	-4.81E-06	1.05E-08
2331	Rent:Buy experiment	383.8930291	1.727448273	1.220903869	9.95E-09	Rent Only ; 0% contract renewal; Constant contracted land area (25%); 10 y	2	SSP1 - 2.6	-4.79E-06	9.95E-09
2332	Rent:Buy experiment	383.824776	1.726496575	1.220761837	9.46E-09	Rent Only ; 0% contract renewal; Constant contracted land area (25%); 10 y	2	SSP1 - 2.6	-4.77E-06	9.46E-09
2333	Rent:Buy experiment	383.756701	1.725547191	1.220618383	9.00E-09	Rent Only ; 0% contract renewal; Constant contracted land area (25%); 10 y	2	SSP1 - 2.6	-4.75E-06	9.00E-09
2334	Rent:Buy experiment	383.6888042	1.724600125	1.220473525	8.56E-09	Rent Only ; 0% contract renewal; Constant contracted land area (25%); 10 y	2	SSP1 - 2.6	-4.73E-06	8.56E-09
2335	Rent:Buy experiment	383.6210859	1.723655382	1.220327278	8.14E-09	Rent Only ; 0% contract renewal; Constant contracted land area (25%); 10 y	2	SSP1 - 2.6	-4.71E-06	8.14E-09
2336	Rent:Buy experiment	383.5535464	1.722712967	1.220179656	7.75E-09	Rent Only ; 0% contract renewal; Constant contracted land area (25%); 10 y	2	SSP1 - 2.6	-4.69E-06	7.75E-09
2337	Rent:Buy experiment	383.4861857	1.721772881	1.220030675	7.37E-09	Rent Only ; 0% contract renewal; Constant contracted land area (25%); 10 y	2	SSP1 - 2.6	-4.67E-06	7.37E-09
2338	Rent:Buy experiment	383.419004	1.72083513	1.219880349	7.01E-09	Rent Only ; 0% contract renewal; Constant contracted land area (25%); 10 y	2	SSP1 - 2.6	-4.65E-06	7.01E-09
2339	Rent:Buy experiment	383.3520014	1.719899715	1.219728693	6.67E-09	Rent Only ; 0% contract renewal; Constant contracted land area (25%); 10 y	2	SSP1 - 2.6	-4.64E-06	6.67E-09
2340	Rent:Buy experiment	383.285178	1.71896664	1.219575722	6.34E-09	Rent Only ; 0% contract renewal; Constant contracted land area (25%); 10 y	2	SSP1 - 2.6	-4.62E-06	6.34E-09
2341	Rent:Buy experiment	383.218534	1.718035906	1.219421449	6.03E-09	Rent Only ; 0% contract renewal; Constant contracted land area (25%); 10 y	2	SSP1 - 2.6	-4.60E-06	6.03E-09
2342	Rent:Buy experiment	383.1520693	1.717107515	1.219265889	5.74E-09	Rent Only ; 0% contract renewal; Constant contracted land area (25%); 10 y	2	SSP1 - 2.6	-4.58E-06	5.74E-09
2343	Rent:Buy experiment	383.085784	1.71618147	1.219109056	5.46E-09	Rent Only ; 0% contract renewal; Constant contracted land area (25%); 10 y	2	SSP1 - 2.6	-4.56E-06	5.46E-09
2344	Rent:Buy experiment	383.0196781	1.715257772	1.218950962	5.19E-09	Rent Only ; 0% contract renewal; Constant contracted land area (25%); 10 y	2	SSP1 - 2.6	-4.54E-06	5.19E-09
2345	Rent:Buy experiment	382.9537516	1.714336422	1.218791623	4.94E-09	Rent Only ; 0% contract renewal; Constant contracted land area (25%); 10 y	2	SSP1 - 2.6	-4.52E-06	4.94E-09
2346	Rent:Buy experiment	382.8880044	1.71341742	1.21863105	4.70E-09	Rent Only ; 0% contract renewal; Constant contracted land area (25%); 10 y	2	SSP1 - 2.6	-4.50E-06	4.70E-09
2347	Rent:Buy experiment	382.8224366	1.712500767	1.218469256	4.47E-09	Rent Only ; 0% contract renewal; Constant contracted land area (25%); 10 y	2	SSP1 - 2.6	-4.48E-06	4.47E-09
2348	Rent:Buy experiment	382.757048	1.711586464	1.218306256	4.25E-09	Rent Only ; 0% contract renewal; Constant contracted land area (25%); 10 y	2	SSP1 - 2.6	-4.46E-06	4.25E-09
2349	Rent:Buy experiment	382.6918386	1.710674511	1.218142061	4.04E-09	Rent Only ; 0% contract renewal; Constant contracted land area (25%); 10 y	2	SSP1 - 2.6	-4.45E-06	4.04E-09
2350	Rent:Buy experiment	382.6268083	1.709764908	1.217976685	3.84E-09	Rent Only ; 0% contract renewal; Constant contracted land area (25%); 10 y	2	SSP1 - 2.6	-4.43E-06	3.84E-09
2351	Rent:Buy experiment	382.5619569	1.708857654	1.217810139	3.66E-09	Rent Only ; 0% contract renewal; Constant contracted land area (25%); 10 y	2	SSP1 - 2.6	-4.41E-06	3.66E-09
2352	Rent:Buy experiment	382.4972844	1.707952749	1.217642436	3.48E-09	Rent Only ; 0% contract renewal; Constant contracted land area (25%); 10 y	2	SSP1 - 2.6	-4.39E-06	3.48E-09
2353	Rent:Buy experiment	382.4327906	1.707050192	1.217473588	3.31E-09	Rent Only ; 0% contract renewal; Constant contracted land area (25%); 10 y	2	SSP1 - 2.6	-4.37E-06	3.31E-09
2354	Rent:Buy experiment	382.3684754	1.706149982	1.217303607	3.15E-09	Rent Only ; 0% contract renewal; Constant contracted land area (25%); 10 y	2	SSP1 - 2.6	-4.35E-06	3.15E-09
2355	Rent:Buy experiment	382.3043385	1.705252118	1.217132506	2.99E-09	Rent Only ; 0% contract renewal; Constant contracted land area (25%); 10 y	2	SSP1 - 2.6	-4.34E-06	2.99E-09
2356	Rent:Buy experiment	382.2403799	1.704356599	1.216960294	2.85E-09	Rent Only ; 0% contract renewal; Constant contracted land area (25%); 10 y	2	SSP1 - 2.6	-4.32E-06	2.85E-09
2357	Rent:Buy experiment	382.1765992	1.703463423	1.216786986	2.71E-09	Rent Only ; 0% contract renewal; Constant contracted land area (25%); 10 y	2	SSP1 - 2.6	-4.30E-06	2.71E-09
2358	Rent:Buy experiment	382.1129964	1.702572589	1.21661259	2.57E-09	Rent Only ; 0% contract renewal; Constant contracted land area (25%); 10 y	2	SSP1 - 2.6	-4.28E-06	2.57E-09
2359	Rent:Buy experiment	382.0495712	1.701684094	1.21643712	2.45E-09	Rent Only ; 0% contract renewal; Constant contracted land area (25%); 10 y	2	SSP1 - 2.6	-4.26E-06	2.45E-09
2360	Rent:Buy experiment	381.9863233	1.700797937	1.216260586	2.33E-09	Rent Only ; 0% contract renewal; Constant contracted land area (25%); 10 y	2	SSP1 - 2.6	-4.25E-06	2.33E-09
2361	Rent:Buy experiment	381.9232525	1.699914116	1.216082999	2.22E-09	Rent Only ; 0% contract renewal; Constant contracted land area (25%); 10 y	2	SSP1 - 2.6	-4.23E-06	2.22E-09
2362	Rent:Buy experiment	381.8603587	1.699032628	1.215904371	2.11E-09	Rent Only ; 0% contract renewal; Constant contracted land area (25%); 10 y	2	SSP1 - 2.6	-4.21E-06	2.11E-09
2363	Rent:Buy experiment	381.7976414	1.698153471	1.215724711	2.00E-09	Rent Only ; 0% contract renewal; Constant contracted land area (25%); 10 y	2	SSP1 - 2.6	-4.19E-06	2.00E-09
2364	Rent:Buy experiment	381.7351006	1.697276642	1.215544031	1.91E-09	Rent Only ; 0% contract renewal; Constant contracted land area (25%); 10 y	2	SSP1 - 2.6	-4.17E-06	1.91E-09
2365	Rent:Buy experiment	381.6727358	1.696402139	1.215362342	1.81E-09	Rent Only ; 0% contract renewal; Constant contracted land area (25%); 10 y	2	SSP1 - 2.6	-4.16E-06	1.81E-09
2366	Rent:Buy experiment	381.6105467	1.695529959	1.215179653	1.72E-09	Rent Only ; 0% contract renewal; Constant contracted land area (25%); 10 y	2	SSP1 - 2.6	-4.14E-06	1.72E-09
2367	Rent:Buy experiment	381.5485332	1.694660098	1.214995976	1.64E-09	Rent Only ; 0% contract renewal; Constant contracted land area (25%); 10 y	2	SSP1 - 2.6	-4.12E-06	1.64E-09
2368	Rent:Buy experiment	381.4866949	1.693792554	1.214811319	1.56E-09	Rent Only ; 0% contract renewal; Constant contracted land area (25%); 10 y	2	SSP1 - 2.6	-4.10E-06	1.56E-09
2369	Rent:Buy experiment	381.4250315	1.692927324	1.214625695	1.48E-09	Rent Only ; 0% contract renewal; Constant contracted land area (25%); 10 y	2	SSP1 - 2.6	-4.09E-06	1.48E-09
2370	Rent:Buy experiment	381.3635427	1.692064404	1.214439112	1.41E-09	Rent Only ; 0% contract renewal; Constant contracted land area (25%); 10 y	2	SSP1 - 2.6	-4.07E-06	1.41E-09
2371	Rent:Buy experiment	381.3022281	1.69120379	1.214251581	1.34E-09	Rent Only ; 0% contract renewal; Constant contracted land area (25%); 10 y	2	SSP1 - 2.6	-4.05E-06	1.34E-09
2372	Rent:Buy experiment	381.2410874	1.69034548	1.214063111	1.28E-09	Rent Only ; 0% contract renewal; Constant contracted land area (25%); 10 y	2	SSP1 - 2.6	-4.03E-06	1.28E-09
2373	Rent:Buy experiment	381.1801203	1.68948947	1.213873712	1.21E-09	Rent Only ; 0% contract renewal; Constant contracted land area (25%); 10 y	2	SSP1 - 2.6	-4.02E-06	1.21E-09
2374	Rent:Buy experiment	381.1193265	1.688635756	1.213683394	1.16E-09	Rent Only ; 0% contract renewal; Constant contracted land area (25%); 10 y	2	SSP1 - 2.6	-4.00E-06	1.16E-09
2375	Rent:Buy experiment	381.0587055	1.687784334	1.213492166	1.10E-09	Rent Only ; 0% contract renewal; Constant contracted land area (25%); 10 y	2	SSP1 - 2.6	-3.98E-06	1.10E-09
2376	Rent:Buy experiment	380.9982571	1.686935201	1.213300038	1.05E-09	Rent Only ; 0% contract renewal; Constant contracted land area (25%); 10 y	2	SSP1 - 2.6	-3.97E-06	1.05E-09
2377	Rent:Buy experiment	380.9379808	1.686088351	1.21310702	9.94E-10	Rent Only ; 0% contract renewal; Constant contracted land area (25%); 10 y	2	SSP1 - 2.6	-3.95E-06	9.94E-10
2378	Rent:Buy experiment	380.8778764	1.685243783	1.21291312	9.46E-10	Rent Only ; 0% contract renewal; Constant contracted land area (25%); 10 y	2	SSP1 - 2.6	-3.93E-06	9.46E-10
2379	Rent:Buy experiment	380.8179434	1.68440149	1.212718347	9.00E-10	Rent Only ; 0% contract renewal; Constant contracted land area (25%); 10 y	2	SSP1 - 2.6	-3.92E-06	9.00E-10
2380	Rent:Buy experiment	380.7581814	1.68356147	1.212522711	8.56E-10	Rent Only ; 0% contract renewal; Constant contracted land area (25%); 10 y	2	SSP1 - 2.6	-3.90E-06	8.56E-10
2381	Rent:Buy experiment	380.6985902	1.682723718	1.212326222	8.14E-10	Rent Only ; 0% contract renewal; Constant contracted land area (25%); 10 y	2	SSP1 - 2.6	-3.88E-06	8.14E-10
2382	Rent:Buy experiment	380.6391692	1.681888229	1.212128887	7.74E-10	Rent Only ; 0% contract renewal; Constant contracted land area (25%); 10 y	2	SSP1 - 2.6	-3.86E-06	7.74E-10
2383	Rent:Buy experiment	380.5799182	1.681054999	1.211930715	7.36E-10	Rent Only ; 0% contract renewal; Constant contracted land area (25%); 10 y	2	SSP1 - 2.6	-3.85E-06	7.36E-10
2384	Rent:Buy experiment	380.5208367	1.680224024	1.211731716	7.00E-10	Rent Only ; 0% contract renewal; Constant contracted land area (25%); 10 y	2	SSP1 - 2.6	-3.83E-06	7.00E-10
2385	Rent:Buy experiment	380.4619243	1.679395299	1.211531898	6.66E-10	Rent Only ; 0% contract renewal; Constant contracted land area (25%); 10 y	2	SSP1 - 2.6	-3.82E-06	6.66E-10
2386	Rent:Buy experiment	380.4031806	1.67856882	1.21133127	6.34E-10	Rent Only ; 0% contract renewal; Constant contracted land area (25%); 10 y	2	SSP1 - 2.6	-3.80E-06	6.34E-10
2387	Rent:Buy experiment	380.3446052	1.677744582	1.21112984	6.03E-10	Rent Only ; 0% contract renewal; Constant contracted land area (25%); 10 y	2	SSP1 - 2.6	-3.78E-06	6.03E-10
2388	Rent:Buy experiment	380.2861978	1.67692258	1.210927617	5.73E-10	Rent Only ; 0% contract renewal; Constant contracted land area (25%); 10 y	2	SSP1 - 2.6	-3.77E-06	5.73E-10
2389	Rent:Buy experiment	380.2279578	1.67610281	1.210724609	5.45E-10	Rent Only ; 0% contract renewal; Constant contracted land area (25%); 10 y	2	SSP1 - 2.6	-3.75E-06	5.45E-10
2390	Rent:Buy experiment	380.169885	1.675285266	1.210520825	5.19E-10	Rent Only ; 0% contract renewal; Constant contracted land area (25%); 10 y	2	SSP1 - 2.6	-3.73E-06	5.19E-10
2391	Rent:Buy experiment	380.1119788	1.674469945	1.210316272	4.93E-10	Rent Only ; 0% contract renewal; Constant contracted land area (25%); 10 y	2	SSP1 - 2.6	-3.72E-06	4.93E-10
2392	Rent:Buy experiment	380.0542389	1.673656841	1.210110959	4.69E-10	Rent Only ; 0% contract renewal; Constant contracted land area (25%); 10 y	2	SSP1 - 2.6	-3.70E-06	4.69E-10
2393	Rent:Buy experiment	379.9966648	1.67284595	1.209904894	4.46E-10	Rent Only ; 0% contract renewal; Constant contracted land area (25%); 10 y	2	SSP1 - 2.6	-3.69E-06	4.46E-10
2394	Rent:Buy experiment	379.9392561	1.672037265	1.209698086	4.25E-10	Rent Only ; 0% contract renewal; Constant contracted land area (25%); 10 y	2	SSP1 - 2.6	-3.67E-06	4.25E-10
2395	Rent:Buy experiment	379.8820124	1.671230784	1.209490541	4.04E-10	Rent Only ; 0% contract renewal; Constant contracted land area (25%); 10 y	2	SSP1 - 2.6	-3.65E-06	4.04E-10
2396	Rent:Buy experiment	379.8249333	1.670426499	1.209282268	3.84E-10	Rent Only ; 0% contract renewal; Constant contracted land area (25%); 10 y	2	SSP1 - 2.6	-3.64E-06	3.84E-10
2397	Rent:Buy experiment	379.7680183	1.669624407	1.209073276	3.65E-10	Rent Only ; 0% contract renewal; Constant contracted land area (25%); 10 y	2	SSP1 - 2.6	-3.62E-06	3.65E-10
2398	Rent:Buy experiment	379.711267	1.668824503	1.208863571	3.47E-10	Rent Only ; 0% contract renewal; Constant contracted land area (25%); 10 y	2	SSP1 - 2.6	-3.61E-06	3.47E-10
2399	Rent:Buy experiment	379.654679	1.66802678	1.208653161	3.31E-10	Rent Only ; 0% contract renewal; Constant contracted land area (25%); 10 y	2	SSP1 - 2.6	-3.59E-06	3.31E-10
2400	Rent:Buy experiment	379.5982539	1.667231235	1.208442054	3.14E-10	Rent Only ; 0% contract renewal; Constant contracted land area (25%); 10 y	2	SSP1 - 2.6	-3.58E-06	3.14E-10
2401	Rent:Buy experiment	379.5419911	1.666437862	1.208230258	2.99E-10	Rent Only ; 0% contract renewal; Constant contracted land area (25%); 10 y	2	SSP1 - 2.6	-3.56E-06	2.99E-10
2402	Rent:Buy experiment	379.4858903	1.665646655	1.20801778	2.84E-10	Rent Only ; 0% contract renewal; Constant contracted land area (25%); 10 y	2	SSP1 - 2.6	-3.55E-06	2.84E-10
2403	Rent:Buy experiment	379.429951	1.66485761	1.207804628	2.71E-10	Rent Only ; 0% contract renewal; Constant contracted land area (25%); 10 y	2	SSP1 - 2.6	-3.53E-06	2.71E-10
2404	Rent:Buy experiment	379.3741728	1.664070722	1.207590808	2.57E-10	Rent Only ; 0% contract renewal; Constant contracted land area (25%); 10 y	2	SSP1 - 2.6	-3.52E-06	2.57E-10
2405	Rent:Buy experiment	379.3185552	1.663285984	1.207376329	2.45E-10	Rent Only ; 0% contract renewal; Constant contracted land area (25%); 10 y	2	SSP1 - 2.6	-3.50E-06	2.45E-10
2406	Rent:Buy experiment	379.2630979	1.662503393	1.207161198	2.33E-10	Rent Only ; 0% contract renewal; Constant contracted land area (25%); 10 y	2	SSP1 - 2.6	-3.49E-06	2.33E-10
2407	Rent:Buy experiment	379.2078003	1.661722942	1.206945422	2.21E-10	Rent Only ; 0% contract renewal; Constant contracted land area (25%); 10 y	2	SSP1 - 2.6	-3.47E-06	2.21E-10
2408	Rent:Buy experiment	379.1526621	1.660944626	1.206729008	2.11E-10	Rent Only ; 0% contract renewal; Constant contracted land area (25%); 10 y	2	SSP1 - 2.6	-3.45E-06	2.11E-10
2409	Rent:Buy experiment	379.0976827	1.66016844	1.206511963	2.00E-10	Rent Only ; 0% contract renewal; Constant contracted land area (25%); 10 y	2	SSP1 - 2.6	-3.44E-06	2.00E-10
2410	Rent:Buy experiment	379.0428617	1.659394379	1.206294295	1.91E-10	Rent Only ; 0% contract renewal; Constant contracted land area (25%); 10 y	2	SSP1 - 2.6	-3.43E-06	1.91E-10
2411	Rent:Buy experiment	378.9881988	1.658622437	1.20607601	1.81E-10	Rent Only ; 0% contract renewal; Constant contracted land area (25%); 10 y	2	SSP1 - 2.6	-3.41E-06	1.81E-10
2412	Rent:Buy experiment	378.9336934	1.657852609	1.205857116	1.72E-10	Rent Only ; 0% contract renewal; Constant contracted land area (25%); 10 y	2	SSP1 - 2.6	-3.40E-06	1.72E-10
2413	Rent:Buy experiment	378.879345	1.65708489	1.205637619	1.64E-10	Rent Only ; 0% contract renewal; Constant contracted land area (25%); 10 y	2	SSP1 - 2.6	-3.38E-06	1.64E-10
2414	Rent:Buy experiment	378.8251534	1.656319274	1.205417526	1.56E-10	Rent Only ; 0% contract renewal; Constant contracted land area (25%); 10 y	2	SSP1 - 2.6	-3.37E-06	1.56E-10
2415	Rent:Buy experiment	378.7711179	1.655555755	1.205196844	1.48E-10	Rent Only ; 0% contract renewal; Constant contracted land area (25%); 10 y	2	SSP1 - 2.6	-3.35E-06	1.48E-10
2416	Rent:Buy experiment	378.7172382	1.654794329	1.20497558	1.41E-10	Rent Only ; 0% contract renewal; Constant contracted land area (25%); 10 y	2	SSP1 - 2.6	-3.34E-06	1.41E-10
2417	Rent:Buy experiment	378.6635138	1.65403499	1.20475374	1.34E-10	Rent Only ; 0% contract renewal; Constant contracted land area (25%); 10 y	2	SSP1 - 2.6	-3.32E-06	1.34E-10
2418	Rent:Buy experiment	378.6099443	1.653277733	1.204531332	1.28E-10	Rent Only ; 0% contract renewal; Constant contracted land area (25%); 10 y	2	SSP1 - 2.6	-3.31E-06	1.28E-10
2419	Rent:Buy experiment	378.5565292	1.652522552	1.204308361	1.21E-10	Rent Only ; 0% contract renewal; Constant contracted land area (25%); 10 y	2	SSP1 - 2.6	-3.29E-06	1.21E-10
2420	Rent:Buy experiment	378.503268	1.651769441	1.204084835	1.15E-10	Rent Only ; 0% contract renewal; Constant contracted land area (25%); 10 y	2	SSP1 - 2.6	-3.28E-06	1.15E-10
2421	Rent:Buy experiment	378.4501604	1.651018396	1.20386076	1.10E-10	Rent Only ; 0% contract renewal; Constant contracted land area (25%); 10 y	2	SSP1 - 2.6	-3.27E-06	1.10E-10
2422	Rent:Buy experiment	378.3972059	1.650269411	1.203636142	1.04E-10	Rent Only ; 0% contract renewal; Constant contracted land area (25%); 10 y	2	SSP1 - 2.6	-3.25E-06	1.04E-10
2423	Rent:Buy experiment	378.344404	1.64952248	1.203410988	9.94E-11	Rent Only ; 0% contract renewal; Constant contracted land area (25%); 10 y	2	SSP1 - 2.6	-3.24E-06	9.94E-11
2424	Rent:Buy experiment	378.2917542	1.648777598	1.203185304	9.45E-11	Rent Only ; 0% contract renewal; Constant contracted land area (25%); 10 y	2	SSP1 - 2.6	-3.22E-06	9.45E-11
2425	Rent:Buy experiment	378.2392562	1.648034759	1.202959097	8.99E-11	Rent Only ; 0% contract renewal; Constant contracted land area (25%); 10 y	2	SSP1 - 2.6	-3.21E-06	8.99E-11
2426	Rent:Buy experiment	378.1869096	1.647293959	1.202732373	8.55E-11	Rent Only ; 0% contract renewal; Constant contracted land area (25%); 10 y	2	SSP1 - 2.6	-3.20E-06	8.55E-11
2427	Rent:Buy experiment	378.1347137	1.646555191	1.202505138	8.13E-11	Rent Only ; 0% contract renewal; Constant contracted land area (25%); 10 y	2	SSP1 - 2.6	-3.18E-06	8.13E-11
2428	Rent:Buy experiment	378.0826683	1.645818451	1.202277398	7.74E-11	Rent Only ; 0% contract renewal; Constant contracted land area (25%); 10 y	2	SSP1 - 2.6	-3.17E-06	7.74E-11
2429	Rent:Buy experiment	378.0307728	1.645083733	1.20204916	7.36E-11	Rent Only ; 0% contract renewal; Constant contracted land area (25%); 10 y	2	SSP1 - 2.6	-3.15E-06	7.36E-11
2430	Rent:Buy experiment	377.9790268	1.64435103	1.20182043	7.00E-11	Rent Only ; 0% contract renewal; Constant contracted land area (25%); 10 y	2	SSP1 - 2.6	-3.14E-06	7.00E-11
2431	Rent:Buy experiment	377.9274299	1.643620339	1.201591213	6.66E-11	Rent Only ; 0% contract renewal; Constant contracted land area (25%); 10 y	2	SSP1 - 2.6	-3.13E-06	6.66E-11
2432	Rent:Buy experiment	377.8759817	1.642891653	1.201361516	6.33E-11	Rent Only ; 0% contract renewal; Constant contracted land area (25%); 10 y	2	SSP1 - 2.6	-3.11E-06	6.33E-11
2433	Rent:Buy experiment	377.8246816	1.642164967	1.201131345	6.02E-11	Rent Only ; 0% contract renewal; Constant contracted land area (25%); 10 y	2	SSP1 - 2.6	-3.10E-06	6.02E-11
2434	Rent:Buy experiment	377.7735293	1.641440276	1.200900705	5.73E-11	Rent Only ; 0% contract renewal; Constant contracted land area (25%); 10 y	2	SSP1 - 2.6	-3.09E-06	5.73E-11
2435	Rent:Buy experiment	377.7225242	1.640717574	1.200669603	5.45E-11	Rent Only ; 0% contract renewal; Constant contracted land area (25%); 10 y	2	SSP1 - 2.6	-3.07E-06	5.45E-11
2436	Rent:Buy experiment	377.6716661	1.639996856	1.200438045	5.18E-11	Rent Only ; 0% contract renewal; Constant contracted land area (25%); 10 y	2	SSP1 - 2.6	-3.06E-06	5.18E-11
2437	Rent:Buy experiment	377.6209543	1.639278116	1.200206036	4.93E-11	Rent Only ; 0% contract renewal; Constant contracted land area (25%); 10 y	2	SSP1 - 2.6	-3.05E-06	4.93E-11
2438	Rent:Buy experiment	377.5703886	1.638561349	1.199973582	4.69E-11	Rent Only ; 0% contract renewal; Constant contracted land area (25%); 10 y	2	SSP1 - 2.6	-3.03E-06	4.69E-11
2439	Rent:Buy experiment	377.5199684	1.63784655	1.19974069	4.46E-11	Rent Only ; 0% contract renewal; Constant contracted land area (25%); 10 y	2	SSP1 - 2.6	-3.02E-06	4.46E-11
2440	Rent:Buy experiment	377.4696933	1.637133713	1.199507364	4.24E-11	Rent Only ; 0% contract renewal; Constant contracted land area (25%); 10 y	2	SSP1 - 2.6	-3.01E-06	4.24E-11
2441	Rent:Buy experiment	377.4195629	1.636422832	1.19927361	4.04E-11	Rent Only ; 0% contract renewal; Constant contracted land area (25%); 10 y	2	SSP1 - 2.6	-2.99E-06	4.04E-11
2442	Rent:Buy experiment	377.3695767	1.635713903	1.199039434	3.84E-11	Rent Only ; 0% contract renewal; Constant contracted land area (25%); 10 y	2	SSP1 - 2.6	-2.98E-06	3.84E-11
2443	Rent:Buy experiment	377.3197343	1.63500692	1.198804842	3.65E-11	Rent Only ; 0% contract renewal; Constant contracted land area (25%); 10 y	2	SSP1 - 2.6	-2.97E-06	3.65E-11
2444	Rent:Buy experiment	377.2700353	1.634301877	1.198569838	3.47E-11	Rent Only ; 0% contract renewal; Constant contracted land area (25%); 10 y	2	SSP1 - 2.6	-2.95E-06	3.47E-11
2445	Rent:Buy experiment	377.2204792	1.63359877	1.19833443	3.30E-11	Rent Only ; 0% contract renewal; Constant contracted land area (25%); 10 y	2	SSP1 - 2.6	-2.94E-06	3.30E-11
2446	Rent:Buy experiment	377.1710656	1.632897593	1.198098622	3.14E-11	Rent Only ; 0% contract renewal; Constant contracted land area (25%); 10 y	2	SSP1 - 2.6	-2.93E-06	3.14E-11
2447	Rent:Buy experiment	377.1217941	1.63219834	1.197862419	2.99E-11	Rent Only ; 0% contract renewal; Constant contracted land area (25%); 10 y	2	SSP1 - 2.6	-2.92E-06	2.99E-11
2448	Rent:Buy experiment	377.0726642	1.631501006	1.197625827	2.84E-11	Rent Only ; 0% contract renewal; Constant contracted land area (25%); 10 y	2	SSP1 - 2.6	-2.90E-06	2.84E-11
2449	Rent:Buy experiment	377.0236756	1.630805586	1.197388852	2.70E-11	Rent Only ; 0% contract renewal; Constant contracted land area (25%); 10 y	2	SSP1 - 2.6	-2.89E-06	2.70E-11
2450	Rent:Buy experiment	376.9748277	1.630112075	1.197151498	2.57E-11	Rent Only ; 0% contract renewal; Constant contracted land area (25%); 10 y	2	SSP1 - 2.6	-2.88E-06	2.57E-11
2451	Rent:Buy experiment	376.9261202	1.629420466	1.196913772	2.45E-11	Rent Only ; 0% contract renewal; Constant contracted land area (25%); 10 y	2	SSP1 - 2.6	-2.87E-06	2.45E-11
2452	Rent:Buy experiment	376.8775526	1.628730756	1.196675678	2.33E-11	Rent Only ; 0% contract renewal; Constant contracted land area (25%); 10 y	2	SSP1 - 2.6	-2.85E-06	2.33E-11
2453	Rent:Buy experiment	376.8291245	1.628042938	1.196437221	2.21E-11	Rent Only ; 0% contract renewal; Constant contracted land area (25%); 10 y	2	SSP1 - 2.6	-2.84E-06	2.21E-11
2454	Rent:Buy experiment	376.7808355	1.627357008	1.196198408	2.10E-11	Rent Only ; 0% contract renewal; Constant contracted land area (25%); 10 y	2	SSP1 - 2.6	-2.83E-06	2.10E-11
2455	Rent:Buy experiment	376.7326852	1.62667296	1.195959242	2.00E-11	Rent Only ; 0% contract renewal; Constant contracted land area (25%); 10 y	2	SSP1 - 2.6	-2.82E-06	2.00E-11
2456	Rent:Buy experiment	376.6846731	1.625990788	1.195719729	1.90E-11	Rent Only ; 0% contract renewal; Constant contracted land area (25%); 10 y	2	SSP1 - 2.6	-2.80E-06	1.90E-11
2457	Rent:Buy experiment	376.6367988	1.625310489	1.195479875	1.81E-11	Rent Only ; 0% contract renewal; Constant contracted land area (25%); 10 y	2	SSP1 - 2.6	-2.79E-06	1.81E-11
2458	Rent:Buy experiment	376.5890619	1.624632055	1.195239684	1.72E-11	Rent Only ; 0% contract renewal; Constant contracted land area (25%); 10 y	2	SSP1 - 2.6	-2.78E-06	1.72E-11
2459	Rent:Buy experiment	376.541462	1.623955482	1.194999161	1.64E-11	Rent Only ; 0% contract renewal; Constant contracted land area (25%); 10 y	2	SSP1 - 2.6	-2.77E-06	1.64E-11
2460	Rent:Buy experiment	376.4939986	1.623280766	1.194758311	1.56E-11	Rent Only ; 0% contract renewal; Constant contracted land area (25%); 10 y	2	SSP1 - 2.6	-2.75E-06	1.56E-11
2461	Rent:Buy experiment	376.4466714	1.6226079	1.19451714	1.48E-11	Rent Only ; 0% contract renewal; Constant contracted land area (25%); 10 y	2	SSP1 - 2.6	-2.74E-06	1.48E-11
2462	Rent:Buy experiment	376.3994799	1.621936879	1.194275652	1.41E-11	Rent Only ; 0% contract renewal; Constant contracted land area (25%); 10 y	2	SSP1 - 2.6	-2.73E-06	1.41E-11
2463	Rent:Buy experiment	376.3524238	1.621267699	1.194033853	1.34E-11	Rent Only ; 0% contract renewal; Constant contracted land area (25%); 10 y	2	SSP1 - 2.6	-2.72E-06	1.34E-11
2464	Rent:Buy experiment	376.3055025	1.620600353	1.193791746	1.28E-11	Rent Only ; 0% contract renewal; Constant contracted land area (25%); 10 y	2	SSP1 - 2.6	-2.71E-06	1.28E-11
2465	Rent:Buy experiment	376.2587157	1.619934838	1.193549337	1.21E-11	Rent Only ; 0% contract renewal; Constant contracted land area (25%); 10 y	2	SSP1 - 2.6	-2.70E-06	1.21E-11
2466	Rent:Buy experiment	376.212063	1.619271147	1.193306631	1.15E-11	Rent Only ; 0% contract renewal; Constant contracted land area (25%); 10 y	2	SSP1 - 2.6	-2.68E-06	1.15E-11
2467	Rent:Buy experiment	376.165544	1.618609276	1.193063632	1.10E-11	Rent Only ; 0% contract renewal; Constant contracted land area (25%); 10 y	2	SSP1 - 2.6	-2.67E-06	1.10E-11
2468	Rent:Buy experiment	376.1191582	1.61794922	1.192820345	1.04E-11	Rent Only ; 0% contract renewal; Constant contracted land area (25%); 10 y	2	SSP1 - 2.6	-2.66E-06	1.04E-11
2469	Rent:Buy experiment	376.0729052	1.617290973	1.192576776	9.93E-12	Rent Only ; 0% contract renewal; Constant contracted land area (25%); 10 y	2	SSP1 - 2.6	-2.65E-06	9.93E-12
2470	Rent:Buy experiment	376.0267848	1.61663453	1.192332927	9.45E-12	Rent Only ; 0% contract renewal; Constant contracted land area (25%); 10 y	2	SSP1 - 2.6	-2.64E-06	9.45E-12
2471	Rent:Buy experiment	375.9807963	1.615979887	1.192088806	8.99E-12	Rent Only ; 0% contract renewal; Constant contracted land area (25%); 10 y	2	SSP1 - 2.6	-2.63E-06	8.99E-12
2472	Rent:Buy experiment	375.9349395	1.615327037	1.191844415	8.55E-12	Rent Only ; 0% contract renewal; Constant contracted land area (25%); 10 y	2	SSP1 - 2.6	-2.61E-06	8.55E-12
2473	Rent:Buy experiment	375.889214	1.614675977	1.191599759	8.13E-12	Rent Only ; 0% contract renewal; Constant contracted land area (25%); 10 y	2	SSP1 - 2.6	-2.60E-06	8.13E-12
2474	Rent:Buy experiment	375.8436192	1.6140267	1.191354844	7.73E-12	Rent Only ; 0% contract renewal; Constant contracted land area (25%); 10 y	2	SSP1 - 2.6	-2.59E-06	7.73E-12
2475	Rent:Buy experiment	375.7981549	1.613379203	1.191109673	7.35E-12	Rent Only ; 0% contract renewal; Constant contracted land area (25%); 10 y	2	SSP1 - 2.6	-2.58E-06	7.35E-12
2476	Rent:Buy experiment	375.7528207	1.61273348	1.190864252	7.00E-12	Rent Only ; 0% contract renewal; Constant contracted land area (25%); 10 y	2	SSP1 - 2.6	-2.57E-06	7.00E-12
2477	Rent:Buy experiment	375.707616	1.612089525	1.190618584	6.65E-12	Rent Only ; 0% contract renewal; Constant contracted land area (25%); 10 y	2	SSP1 - 2.6	-2.56E-06	6.65E-12
2478	Rent:Buy experiment	375.6625407	1.611447335	1.190372674	6.33E-12	Rent Only ; 0% contract renewal; Constant contracted land area (25%); 10 y	2	SSP1 - 2.6	-2.55E-06	6.33E-12
2479	Rent:Buy experiment	375.6175941	1.610806903	1.190126526	6.02E-12	Rent Only ; 0% contract renewal; Constant contracted land area (25%); 10 y	2	SSP1 - 2.6	-2.53E-06	6.02E-12
2480	Rent:Buy experiment	375.572776	1.610168225	1.189880146	5.73E-12	Rent Only ; 0% contract renewal; Constant contracted land area (25%); 10 y	2	SSP1 - 2.6	-2.52E-06	5.73E-12
2481	Rent:Buy experiment	375.528086	1.609531297	1.189633536	5.45E-12	Rent Only ; 0% contract renewal; Constant contracted land area (25%); 10 y	2	SSP1 - 2.6	-2.51E-06	5.45E-12
2482	Rent:Buy experiment	375.4835237	1.608896112	1.189386703	5.18E-12	Rent Only ; 0% contract renewal; Constant contracted land area (25%); 10 y	2	SSP1 - 2.6	-2.50E-06	5.18E-12
2483	Rent:Buy experiment	375.4390886	1.608262667	1.189139649	4.93E-12	Rent Only ; 0% contract renewal; Constant contracted land area (25%); 10 y	2	SSP1 - 2.6	-2.49E-06	4.93E-12
2484	Rent:Buy experiment	375.3947804	1.607630956	1.188892379	4.69E-12	Rent Only ; 0% contract renewal; Constant contracted land area (25%); 10 y	2	SSP1 - 2.6	-2.48E-06	4.69E-12
2485	Rent:Buy experiment	375.3505987	1.607000974	1.188644897	4.46E-12	Rent Only ; 0% contract renewal; Constant contracted land area (25%); 10 y	2	SSP1 - 2.6	-2.47E-06	4.46E-12
2486	Rent:Buy experiment	375.3065432	1.606372717	1.188397208	4.24E-12	Rent Only ; 0% contract renewal; Constant contracted land area (25%); 10 y	2	SSP1 - 2.6	-2.46E-06	4.24E-12
2487	Rent:Buy experiment	375.2626134	1.605746179	1.188149316	4.03E-12	Rent Only ; 0% contract renewal; Constant contracted land area (25%); 10 y	2	SSP1 - 2.6	-2.45E-06	4.03E-12
2488	Rent:Buy experiment	375.2188089	1.605121356	1.187901225	3.84E-12	Rent Only ; 0% contract renewal; Constant contracted land area (25%); 10 y	2	SSP1 - 2.6	-2.44E-06	3.84E-12
2489	Rent:Buy experiment	375.1751294	1.604498243	1.18765294	3.65E-12	Rent Only ; 0% contract renewal; Constant contracted land area (25%); 10 y	2	SSP1 - 2.6	-2.43E-06	3.65E-12
2490	Rent:Buy experiment	375.1315744	1.603876835	1.187404463	3.47E-12	Rent Only ; 0% contract renewal; Constant contracted land area (25%); 10 y	2	SSP1 - 2.6	-2.42E-06	3.47E-12
2491	Rent:Buy experiment	375.0881437	1.603257127	1.1871558	3.30E-12	Rent Only ; 0% contract renewal; Constant contracted land area (25%); 10 y	2	SSP1 - 2.6	-2.40E-06	3.30E-12
2492	Rent:Buy experiment	375.0448368	1.602639114	1.186906954	3.14E-12	Rent Only ; 0% contract renewal; Constant contracted land area (25%); 10 y	2	SSP1 - 2.6	-2.39E-06	3.14E-12
2493	Rent:Buy experiment	375.0016533	1.602022792	1.18665793	2.99E-12	Rent Only ; 0% contract renewal; Constant contracted land area (25%); 10 y	2	SSP1 - 2.6	-2.38E-06	2.99E-12
2494	Rent:Buy experiment	374.9585929	1.601408156	1.186408731	2.84E-12	Rent Only ; 0% contract renewal; Constant contracted land area (25%); 10 y	2	SSP1 - 2.6	-2.37E-06	2.84E-12
2495	Rent:Buy experiment	374.9156552	1.6007952	1.186159361	2.70E-12	Rent Only ; 0% contract renewal; Constant contracted land area (25%); 10 y	2	SSP1 - 2.6	-2.36E-06	2.70E-12
2496	Rent:Buy experiment	374.8728399	1.600183922	1.185909825	2.57E-12	Rent Only ; 0% contract renewal; Constant contracted land area (25%); 10 y	2	SSP1 - 2.6	-2.35E-06	2.57E-12
2497	Rent:Buy experiment	374.8301464	1.599574314	1.185660127	2.44E-12	Rent Only ; 0% contract renewal; Constant contracted land area (25%); 10 y	2	SSP1 - 2.6	-2.34E-06	2.44E-12
2498	Rent:Buy experiment	374.7875746	1.598966374	1.185410269	2.33E-12	Rent Only ; 0% contract renewal; Constant contracted land area (25%); 10 y	2	SSP1 - 2.6	-2.33E-06	2.33E-12
2499	Rent:Buy experiment	374.7451239	1.598360095	1.185160257	2.21E-12	Rent Only ; 0% contract renewal; Constant contracted land area (25%); 10 y	2	SSP1 - 2.6	-2.32E-06	2.21E-12
2500	Rent:Buy experiment	374.7027941	1.597755474	1.184910093	2.10E-12	Rent Only ; 0% contract renewal; Constant contracted land area (25%); 10 y	2	SSP1 - 2.6	-2.31E-06	2.10E-12
2020	Rent:Buy experiment	419.3061459	2.199729836	0.991556996	10.86221771	Logistic Growth (2050) ; 0% contract renewal; Constant contracted land area (25%); 10 y	3	SSP1 - 2.6	0	0
2021	Rent:Buy experiment	421.7603487	2.230966152	1.007342674	10.72387239	Logistic Growth (2050) ; 0% contract renewal; Constant contracted land area (25%); 10 y	3	SSP1 - 2.6	0	0
2022	Rent:Buy experiment	424.149961	2.261206217	1.022981348	10.58552708	Logistic Growth (2050) ; 0% contract renewal; Constant contracted land area (25%); 10 y	3	SSP1 - 2.6	0	0
2023	Rent:Buy experiment	426.4811658	2.290543419	1.038429718	10.44718176	Logistic Growth (2050) ; 0% contract renewal; Constant contracted land area (25%); 10 y	3	SSP1 - 2.6	0	0
2024	Rent:Buy experiment	428.7581273	2.319043593	1.053659524	10.30883645	Logistic Growth (2050) ; 0% contract renewal; Constant contracted land area (25%); 10 y	3	SSP1 - 2.6	0	0
2025	Rent:Buy experiment	430.9837394	2.346755143	1.068652733	10.17049113	Logistic Growth (2050) ; 0% contract renewal; Constant contracted land area (25%); 10 y	3	SSP1 - 2.6	0	0
2026	Rent:Buy experiment	433.1569566	2.373676566	1.083394823	10.02548886	Logistic Growth (2050) ; 0% contract renewal; Constant contracted land area (25%); 10 y	3	SSP1 - 2.6	-3.50E-06	-0.006656953
2027	Rent:Buy experiment	435.2829393	2.399882478	1.097880915	9.887468654	Logistic Growth (2050) ; 0% contract renewal; Constant contracted land area (25%); 10 y	3	SSP1 - 2.6	-9.17E-06	-0.006331846
2028	Rent:Buy experiment	437.362741	2.425395579	1.112109007	9.749432568	Logistic Growth (2050) ; 0% contract renewal; Constant contracted land area (25%); 10 y	3	SSP1 - 2.6	-1.62E-05	-0.006022616
2029	Rent:Buy experiment	439.397232	2.450235733	1.126079107	9.611381381	Logistic Growth (2050) ; 0% contract renewal; Constant contracted land area (25%); 10 y	3	SSP1 - 2.6	-2.39E-05	-0.005728489
2030	Rent:Buy experiment	441.3871372	2.474420504	1.139792589	9.473315828	Logistic Growth (2050) ; 0% contract renewal; Constant contracted land area (25%); 10 y	3	SSP1 - 2.6	-3.19E-05	-0.005448726
2031	Rent:Buy experiment	443.2926222	2.49747728	1.153207545	9.249121252	Logistic Growth (2050) ; 0% contract renewal; Constant contracted land area (25%); 10 y	3	SSP1 - 2.6	-4.01E-05	-0.005182626
2032	Rent:Buy experiment	445.1182223	2.519474654	1.166296993	9.02491368	Logistic Growth (2050) ; 0% contract renewal; Constant contracted land area (25%); 10 y	3	SSP1 - 2.6	-4.81E-05	-0.004929521
2033	Rent:Buy experiment	446.8669862	2.540461758	1.179043914	8.800693746	Logistic Growth (2050) ; 0% contract renewal; Constant contracted land area (25%); 10 y	3	SSP1 - 2.6	-5.59E-05	-0.004688777
2034	Rent:Buy experiment	448.5411202	2.560476415	1.191438082	8.576462056	Logistic Growth (2050) ; 0% contract renewal; Constant contracted land area (25%); 10 y	3	SSP1 - 2.6	-6.35E-05	-0.004459791
2035	Rent:Buy experiment	450.1422638	2.579548689	1.203473909	8.352219183	Logistic Growth (2050) ; 0% contract renewal; Constant contracted land area (25%); 10 y	3	SSP1 - 2.6	-7.07E-05	-0.004241987
2036	Rent:Buy experiment	451.6716694	2.597703202	1.215148953	8.127965672	Logistic Growth (2050) ; 0% contract renewal; Constant contracted land area (25%); 10 y	3	SSP1 - 2.6	-7.76E-05	-0.00403482
2037	Rent:Buy experiment	453.1303214	2.614960665	1.226462897	7.903702044	Logistic Growth (2050) ; 0% contract renewal; Constant contracted land area (25%); 10 y	3	SSP1 - 2.6	-8.41E-05	-0.003837771
2038	Rent:Buy experiment	454.5190147	2.631338898	1.23741683	7.679428793	Logistic Growth (2050) ; 0% contract renewal; Constant contracted land area (25%); 10 y	3	SSP1 - 2.6	-9.02E-05	-0.003650345
2039	Rent:Buy experiment	455.8384089	2.646853526	1.248012753	7.455146389	Logistic Growth (2050) ; 0% contract renewal; Constant contracted land area (25%); 10 y	3	SSP1 - 2.6	-9.61E-05	-0.003472073
2040	Rent:Buy experiment	457.0890637	2.661518453	1.258253233	7.230855278	Logistic Growth (2050) ; 0% contract renewal; Constant contracted land area (25%); 10 y	3	SSP1 - 2.6	-0.000101542	-0.003302507
2041	Rent:Buy experiment	458.2673575	2.675298225	1.268136812	6.997812338	Logistic Growth (2050) ; 0% contract renewal; Constant contracted land area (25%); 10 y	3	SSP1 - 2.6	-0.000106707	-0.003141222
2042	Rent:Buy experiment	459.3740805	2.68820877	1.277663527	6.764761522	Logistic Growth (2050) ; 0% contract renewal; Constant contracted land area (25%); 10 y	3	SSP1 - 2.6	-0.000111567	-0.002987813
2043	Rent:Buy experiment	460.4098642	2.700263622	1.28683437	6.531703213	Logistic Growth (2050) ; 0% contract renewal; Constant contracted land area (25%); 10 y	3	SSP1 - 2.6	-0.000116138	-0.002841897
2044	Rent:Buy experiment	461.3752384	2.711474628	1.295650938	6.298637778	Logistic Growth (2050) ; 0% contract renewal; Constant contracted land area (25%); 10 y	3	SSP1 - 2.6	-0.000120436	-0.002703107
2045	Rent:Buy experiment	462.2706586	2.721852301	1.304115181	6.065565565	Logistic Growth (2050) ; 0% contract renewal; Constant contracted land area (25%); 10 y	3	SSP1 - 2.6	-0.000124477	-0.002571095
2046	Rent:Buy experiment	463.0965249	2.731406058	1.312229235	5.832486905	Logistic Growth (2050) ; 0% contract renewal; Constant contracted land area (25%); 10 y	3	SSP1 - 2.6	-0.000128276	-0.00244553
2047	Rent:Buy experiment	463.8531955	2.740144404	1.319995301	5.599402113	Logistic Growth (2050) ; 0% contract renewal; Constant contracted land area (25%); 10 y	3	SSP1 - 2.6	-0.00013185	-0.002326097
2048	Rent:Buy experiment	464.5409969	2.748075061	1.327415562	5.366311488	Logistic Growth (2050) ; 0% contract renewal; Constant contracted land area (25%); 10 y	3	SSP1 - 2.6	-0.000135212	-0.002212497
2049	Rent:Buy experiment	465.1602307	2.755205065	1.334492131	5.133215315	Logistic Growth (2050) ; 0% contract renewal; Constant contracted land area (25%); 10 y	3	SSP1 - 2.6	-0.000138376	-0.002104445
2050	Rent:Buy experiment	465.7111795	2.761540845	1.341227014	4.900113865	Logistic Growth (2050) ; 0% contract renewal; Constant contracted land area (25%); 10 y	3	SSP1 - 2.6	-0.000141354	-0.00200167
2051	Rent:Buy experiment	466.2083404	2.767251646	1.347636869	4.697300735	Logistic Growth (2050) ; 0% contract renewal; Constant contracted land area (25%); 10 y	3	SSP1 - 2.6	-0.00014416	-0.001903914
2052	Rent:Buy experiment	466.6508296	2.772329322	1.353733835	4.494482831	Logistic Growth (2050) ; 0% contract renewal; Constant contracted land area (25%); 10 y	3	SSP1 - 2.6	-0.000146802	-0.001810932
2053	Rent:Buy experiment	467.0380772	2.776769139	1.359526812	4.291660385	Logistic Growth (2050) ; 0% contract renewal; Constant contracted land area (25%); 10 y	3	SSP1 - 2.6	-0.000149292	-0.001722492
2054	Rent:Buy experiment	467.3697036	2.78056833	1.365022342	4.088833621	Logistic Growth (2050) ; 0% contract renewal; Constant contracted land area (25%); 10 y	3	SSP1 - 2.6	-0.00015164	-0.00163837
2055	Rent:Buy experiment	467.6454665	2.783725482	1.370225243	3.886002748	Logistic Growth (2050) ; 0% contract renewal; Constant contracted land area (25%); 10 y	3	SSP1 - 2.6	-0.000153855	-0.001558357
2056	Rent:Buy experiment	467.8652234	2.786240102	1.375139062	3.683167967	Logistic Growth (2050) ; 0% contract renewal; Constant contracted land area (25%); 10 y	3	SSP1 - 2.6	-0.000155946	-0.001482251
2057	Rent:Buy experiment	468.0289048	2.788112297	1.379766408	3.48032947	Logistic Growth (2050) ; 0% contract renewal; Constant contracted land area (25%); 10 y	3	SSP1 - 2.6	-0.000157922	-0.001409862
2058	Rent:Buy experiment	468.1364951	2.789342563	1.384109192	3.277487438	Logistic Growth (2050) ; 0% contract renewal; Constant contracted land area (25%); 10 y	3	SSP1 - 2.6	-0.000159789	-0.001341008
2059	Rent:Buy experiment	468.1880188	2.789931622	1.388168794	3.074642043	Logistic Growth (2050) ; 0% contract renewal; Constant contracted land area (25%); 10 y	3	SSP1 - 2.6	-0.000161557	-0.001275517
2060	Rent:Buy experiment	468.1835303	2.789880309	1.391946196	2.871793449	Logistic Growth (2050) ; 0% contract renewal; Constant contracted land area (25%); 10 y	3	SSP1 - 2.6	-0.00016323	-0.001213225
2061	Rent:Buy experiment	468.1408472	2.789392322	1.395460427	2.706707686	Logistic Growth (2050) ; 0% contract renewal; Constant contracted land area (25%); 10 y	3	SSP1 - 2.6	-0.000164816	-0.001153974
2062	Rent:Buy experiment	468.0587419	2.788453504	1.398724998	2.541619029	Logistic Growth (2050) ; 0% contract renewal; Constant contracted land area (25%); 10 y	3	SSP1 - 2.6	-0.000166318	-0.001097617
2063	Rent:Buy experiment	467.9363397	2.787053614	1.401749448	2.37652762	Logistic Growth (2050) ; 0% contract renewal; Constant contracted land area (25%); 10 y	3	SSP1 - 2.6	-0.000167742	-0.001044013
2064	Rent:Buy experiment	467.772995	2.7851849	1.40454043	2.211433592	Logistic Growth (2050) ; 0% contract renewal; Constant contracted land area (25%); 10 y	3	SSP1 - 2.6	-0.000169093	-0.000993026
2065	Rent:Buy experiment	467.5682341	2.782841452	1.407102493	2.046337075	Logistic Growth (2050) ; 0% contract renewal; Constant contracted land area (25%); 10 y	3	SSP1 - 2.6	-0.000170375	-0.00094453
2066	Rent:Buy experiment	467.3221367	2.780023557	1.409439103	1.882139518	Logistic Growth (2050) ; 0% contract renewal; Constant contracted land area (25%); 10 y	3	SSP1 - 2.6	-0.000171155	2.93E-06
2067	Rent:Buy experiment	467.0339827	2.776722214	1.411552038	1.716993661	Logistic Growth (2050) ; 0% contract renewal; Constant contracted land area (25%); 10 y	3	SSP1 - 2.6	-0.000171583	2.08E-06
2068	Rent:Buy experiment	466.7036127	2.7729347	1.413442313	1.551848046	Logistic Growth (2050) ; 0% contract renewal; Constant contracted land area (25%); 10 y	3	SSP1 - 2.6	-0.000171769	1.48E-06
2069	Rent:Buy experiment	466.3309228	2.768658792	1.415110398	1.386702605	Logistic Growth (2050) ; 0% contract renewal; Constant contracted land area (25%); 10 y	3	SSP1 - 2.6	-0.000171791	1.06E-06
2070	Rent:Buy experiment	465.9158529	2.76389263	1.416556363	1.221557287	Logistic Growth (2050) ; 0% contract renewal; Constant contracted land area (25%); 10 y	3	SSP1 - 2.6	-0.000171705	7.51E-07
2071	Rent:Buy experiment	465.4364615	2.758382591	1.417757178	1.009755042	Logistic Growth (2050) ; 0% contract renewal; Constant contracted land area (25%); 10 y	3	SSP1 - 2.6	-0.000171554	5.35E-07
2072	Rent:Buy experiment	464.8943057	2.752144306	1.418696014	0.797952859	Logistic Growth (2050) ; 0% contract renewal; Constant contracted land area (25%); 10 y	3	SSP1 - 2.6	-0.000171367	3.81E-07
2073	Rent:Buy experiment	464.2906028	2.745189265	1.419360526	0.586150721	Logistic Growth (2050) ; 0% contract renewal; Constant contracted land area (25%); 10 y	3	SSP1 - 2.6	-0.000171167	2.71E-07
2074	Rent:Buy experiment	463.6263441	2.737526127	1.419741633	0.374348614	Logistic Growth (2050) ; 0% contract renewal; Constant contracted land area (25%); 10 y	3	SSP1 - 2.6	-0.000170966	1.93E-07
2075	Rent:Buy experiment	462.9023507	2.729161352	1.419832616	0.16254653	Logistic Growth (2050) ; 0% contract renewal; Constant contracted land area (25%); 10 y	3	SSP1 - 2.6	-0.000170774	1.37E-07
2076	Rent:Buy experiment	462.119315	2.720099683	1.419628454	-0.049255538	Logistic Growth (2050) ; 0% contract renewal; Constant contracted land area (25%); 10 y	3	SSP1 - 2.6	-0.000170599	9.77E-08
2077	Rent:Buy experiment	461.277833	2.710344513	1.419125336	-0.261057595	Logistic Growth (2050) ; 0% contract renewal; Constant contracted land area (25%); 10 y	3	SSP1 - 2.6	-0.000170444	6.95E-08
2078	Rent:Buy experiment	460.3784283	2.699898158	1.418320302	-0.472859644	Logistic Growth (2050) ; 0% contract renewal; Constant contracted land area (25%); 10 y	3	SSP1 - 2.6	-0.000170311	4.95E-08
2079	Rent:Buy experiment	459.4215705	2.688762072	1.417210987	-0.684661687	Logistic Growth (2050) ; 0% contract renewal; Constant contracted land area (25%); 10 y	3	SSP1 - 2.6	-0.000170202	3.52E-08
2080	Rent:Buy experiment	458.4076897	2.676937003	1.415795424	-0.896463726	Logistic Growth (2050) ; 0% contract renewal; Constant contracted land area (25%); 10 y	3	SSP1 - 2.6	-0.000170118	2.51E-08
2081	Rent:Buy experiment	457.3713	2.664822349	1.414108044	-1.035642733	Logistic Growth (2050) ; 0% contract renewal; Constant contracted land area (25%); 10 y	3	SSP1 - 2.6	-0.000170056	1.78E-08
2082	Rent:Buy experiment	456.3104372	2.652393157	1.412173508	-1.174821738	Logistic Growth (2050) ; 0% contract renewal; Constant contracted land area (25%); 10 y	3	SSP1 - 2.6	-0.000170015	1.27E-08
2083	Rent:Buy experiment	455.2236174	2.639629848	1.410009298	-1.314000741	Logistic Growth (2050) ; 0% contract renewal; Constant contracted land area (25%); 10 y	3	SSP1 - 2.6	-0.000169993	9.04E-09
2084	Rent:Buy experiment	454.1097016	2.626516671	1.407627614	-1.453179743	Logistic Growth (2050) ; 0% contract renewal; Constant contracted land area (25%); 10 y	3	SSP1 - 2.6	-0.000169989	6.43E-09
2085	Rent:Buy experiment	452.9678196	2.613040842	1.40503678	-1.592358745	Logistic Growth (2050) ; 0% contract renewal; Constant contracted land area (25%); 10 y	3	SSP1 - 2.6	-0.000170002	4.58E-09
2086	Rent:Buy experiment	451.7973114	2.599191877	1.402242288	-1.731537745	Logistic Growth (2050) ; 0% contract renewal; Constant contracted land area (25%); 10 y	3	SSP1 - 2.6	-0.000170031	3.26E-09
2087	Rent:Buy experiment	450.5976821	2.584961084	1.399247571	-1.870716746	Logistic Growth (2050) ; 0% contract renewal; Constant contracted land area (25%); 10 y	3	SSP1 - 2.6	-0.000170077	2.32E-09
2088	Rent:Buy experiment	449.368567	2.570341162	1.396054573	-2.009895746	Logistic Growth (2050) ; 0% contract renewal; Constant contracted land area (25%); 10 y	3	SSP1 - 2.6	-0.000170137	1.65E-09
2089	Rent:Buy experiment	448.1097045	2.555325896	1.392664166	-2.149074746	Logistic Growth (2050) ; 0% contract renewal; Constant contracted land area (25%); 10 y	3	SSP1 - 2.6	-0.000170212	1.17E-09
2090	Rent:Buy experiment	446.8209156	2.539909914	1.389076458	-2.288253746	Logistic Growth (2050) ; 0% contract renewal; Constant contracted land area (25%); 10 y	3	SSP1 - 2.6	-0.000170301	8.36E-10
2091	Rent:Buy experiment	445.5644816	2.524838086	1.385358863	-2.294601315	Logistic Growth (2050) ; 0% contract renewal; Constant contracted land area (25%); 10 y	3	SSP1 - 2.6	-0.000170399	5.95E-10
2092	Rent:Buy experiment	444.3360929	2.510061535	1.381559909	-2.300948885	Logistic Growth (2050) ; 0% contract renewal; Constant contracted land area (25%); 10 y	3	SSP1 - 2.6	-0.000170502	4.23E-10
2093	Rent:Buy experiment	443.132308	2.495541265	1.377714203	-2.307296454	Logistic Growth (2050) ; 0% contract renewal; Constant contracted land area (25%); 10 y	3	SSP1 - 2.6	-0.00017061	3.01E-10
2094	Rent:Buy experiment	441.9503517	2.481245865	1.373846119	-2.313644023	Logistic Growth (2050) ; 0% contract renewal; Constant contracted land area (25%); 10 y	3	SSP1 - 2.6	-0.00017072	2.14E-10
2095	Rent:Buy experiment	440.7879732	2.467149918	1.369972547	-2.319991592	Logistic Growth (2050) ; 0% contract renewal; Constant contracted land area (25%); 10 y	3	SSP1 - 2.6	-0.000170832	1.53E-10
2096	Rent:Buy experiment	439.6433364	2.453232748	1.366104932	-2.326339161	Logistic Growth (2050) ; 0% contract renewal; Constant contracted land area (25%); 10 y	3	SSP1 - 2.6	-0.000170946	1.09E-10
2097	Rent:Buy experiment	438.5149329	2.439477441	1.36225079	-2.33268673	Logistic Growth (2050) ; 0% contract renewal; Constant contracted land area (25%); 10 y	3	SSP1 - 2.6	-0.000171061	7.73E-11
2098	Rent:Buy experiment	437.4015142	2.42587006	1.358414817	-2.339034299	Logistic Growth (2050) ; 0% contract renewal; Constant contracted land area (25%); 10 y	3	SSP1 - 2.6	-0.000171178	5.50E-11
2099	Rent:Buy experiment	436.3020378	2.412399041	1.354599718	-2.345381868	Logistic Growth (2050) ; 0% contract renewal; Constant contracted land area (25%); 10 y	3	SSP1 - 2.6	-0.000171295	3.92E-11
2100	Rent:Buy experiment	435.2156259	2.399054704	1.350806795	-2.351729437	Logistic Growth (2050) ; 0% contract renewal; Constant contracted land area (25%); 10 y	3	SSP1 - 2.6	-0.000171414	2.79E-11
2101	Rent:Buy experiment	434.151945	2.385957259	1.347048012	-2.335906933	Logistic Growth (2050) ; 0% contract renewal; Constant contracted land area (25%); 10 y	3	SSP1 - 2.6	-0.000171532	1.98E-11
2102	Rent:Buy experiment	433.1096382	2.373091835	1.343331494	-2.320084429	Logistic Growth (2050) ; 0% contract renewal; Constant contracted land area (25%); 10 y	3	SSP1 - 2.6	-0.00017165	1.41E-11
2103	Rent:Buy experiment	432.0875671	2.360446083	1.339662578	-2.304261925	Logistic Growth (2050) ; 0% contract renewal; Constant contracted land area (25%); 10 y	3	SSP1 - 2.6	-0.000171767	1.01E-11
2104	Rent:Buy experiment	431.0847676	2.348009667	1.336044597	-2.288439422	Logistic Growth (2050) ; 0% contract renewal; Constant contracted land area (25%); 10 y	3	SSP1 - 2.6	-0.000171883	7.15E-12
2105	Rent:Buy experiment	430.1004152	2.335773858	1.332479459	-2.272616918	Logistic Growth (2050) ; 0% contract renewal; Constant contracted land area (25%); 10 y	3	SSP1 - 2.6	-0.000171997	5.09E-12
2106	Rent:Buy experiment	429.1337966	2.323731204	1.328968061	-2.256794414	Logistic Growth (2050) ; 0% contract renewal; Constant contracted land area (25%); 10 y	3	SSP1 - 2.6	-0.000172111	3.62E-12
2107	Rent:Buy experiment	428.1842879	2.311875275	1.325510604	-2.24097191	Logistic Growth (2050) ; 0% contract renewal; Constant contracted land area (25%); 10 y	3	SSP1 - 2.6	-0.000172222	2.58E-12
2108	Rent:Buy experiment	427.2513369	2.300200457	1.322106812	-2.225149407	Logistic Growth (2050) ; 0% contract renewal; Constant contracted land area (25%); 10 y	3	SSP1 - 2.6	-0.000172333	1.84E-12
2109	Rent:Buy experiment	426.3344496	2.288701793	1.318756095	-2.209326903	Logistic Growth (2050) ; 0% contract renewal; Constant contracted land area (25%); 10 y	3	SSP1 - 2.6	-0.000172442	1.31E-12
2110	Rent:Buy experiment	425.433179	2.277374851	1.31545766	-2.193504399	Logistic Growth (2050) ; 0% contract renewal; Constant contracted land area (25%); 10 y	3	SSP1 - 2.6	-0.000172549	9.30E-13
2111	Rent:Buy experiment	424.5471168	2.266215628	1.312210596	-2.177681895	Logistic Growth (2050) ; 0% contract renewal; Constant contracted land area (25%); 10 y	3	SSP1 - 2.6	-0.000172655	6.62E-13
2112	Rent:Buy experiment	423.6758862	2.255220465	1.309013923	-2.161859392	Logistic Growth (2050) ; 0% contract renewal; Constant contracted land area (25%); 10 y	3	SSP1 - 2.6	-0.00017276	4.71E-13
2113	Rent:Buy experiment	422.8191366	2.244385985	1.305866639	-2.146036888	Logistic Growth (2050) ; 0% contract renewal; Constant contracted land area (25%); 10 y	3	SSP1 - 2.6	-0.000172863	3.35E-13
2114	Rent:Buy experiment	421.9765395	2.233709043	1.302767738	-2.130214384	Logistic Growth (2050) ; 0% contract renewal; Constant contracted land area (25%); 10 y	3	SSP1 - 2.6	-0.000172964	2.38E-13
2115	Rent:Buy experiment	421.1477848	2.223186687	1.299716231	-2.11439188	Logistic Growth (2050) ; 0% contract renewal; Constant contracted land area (25%); 10 y	3	SSP1 - 2.6	-0.000173064	1.70E-13
2116	Rent:Buy experiment	420.332578	2.212816123	1.296711153	-2.098569377	Logistic Growth (2050) ; 0% contract renewal; Constant contracted land area (25%); 10 y	3	SSP1 - 2.6	-0.000173163	1.21E-13
2117	Rent:Buy experiment	419.5306386	2.202594695	1.293751572	-2.082746873	Logistic Growth (2050) ; 0% contract renewal; Constant contracted land area (25%); 10 y	3	SSP1 - 2.6	-0.000173261	8.62E-14
2118	Rent:Buy experiment	418.7416976	2.19251986	1.290836587	-2.066924369	Logistic Growth (2050) ; 0% contract renewal; Constant contracted land area (25%); 10 y	3	SSP1 - 2.6	-0.000173357	6.13E-14
2119	Rent:Buy experiment	417.9654967	2.182589174	1.287965334	-2.051101866	Logistic Growth (2050) ; 0% contract renewal; Constant contracted land area (25%); 10 y	3	SSP1 - 2.6	-0.000173453	4.35E-14
2120	Rent:Buy experiment	417.2017867	2.172800283	1.28513698	-2.035279362	Logistic Growth (2050) ; 0% contract renewal; Constant contracted land area (25%); 10 y	3	SSP1 - 2.6	-0.000173547	3.11E-14
2121	Rent:Buy experiment	416.4503272	2.163150905	1.282350729	-2.019456858	Logistic Growth (2050) ; 0% contract renewal; Constant contracted land area (25%); 10 y	3	SSP1 - 2.6	-0.000173641	2.22E-14
2122	Rent:Buy experiment	415.7108852	2.153638831	1.27960581	-2.003634354	Logistic Growth (2050) ; 0% contract renewal; Constant contracted land area (25%); 10 y	3	SSP1 - 2.6	-0.000173733	1.55E-14
2123	Rent:Buy experiment	414.9832347	2.144261911	1.276901486	-1.987811851	Logistic Growth (2050) ; 0% contract renewal; Constant contracted land area (25%); 10 y	3	SSP1 - 2.6	-0.000173825	1.11E-14
2124	Rent:Buy experiment	414.2671567	2.135018054	1.274237045	-1.971989347	Logistic Growth (2050) ; 0% contract renewal; Constant contracted land area (25%); 10 y	3	SSP1 - 2.6	-0.000173916	7.99E-15
2125	Rent:Buy experiment	413.5624379	2.12590522	1.271611798	-1.956166843	Logistic Growth (2050) ; 0% contract renewal; Constant contracted land area (25%); 10 y	3	SSP1 - 2.6	-0.000174007	5.77E-15
2126	Rent:Buy experiment	412.8688712	2.116921421	1.269025082	-1.940344339	Logistic Growth (2050) ; 0% contract renewal; Constant contracted land area (25%); 10 y	3	SSP1 - 2.6	-0.000174097	4.00E-15
2127	Rent:Buy experiment	412.1862547	2.108064712	1.266476254	-1.924521836	Logistic Growth (2050) ; 0% contract renewal; Constant contracted land area (25%); 10 y	3	SSP1 - 2.6	-0.000174187	2.89E-15
2128	Rent:Buy experiment	411.5143919	2.099333195	1.263964693	-1.908699332	Logistic Growth (2050) ; 0% contract renewal; Constant contracted land area (25%); 10 y	3	SSP1 - 2.6	-0.000174276	2.00E-15
2129	Rent:Buy experiment	410.8530915	2.090725014	1.261489795	-1.892876828	Logistic Growth (2050) ; 0% contract renewal; Constant contracted land area (25%); 10 y	3	SSP1 - 2.6	-0.000174366	1.55E-15
2130	Rent:Buy experiment	410.2021667	2.082238351	1.259050974	-1.877054324	Logistic Growth (2050) ; 0% contract renewal; Constant contracted land area (25%); 10 y	3	SSP1 - 2.6	-0.000174455	1.11E-15
2131	Rent:Buy experiment	409.5614357	2.07387143	1.256647662	-1.861231821	Logistic Growth (2050) ; 0% contract renewal; Constant contracted land area (25%); 10 y	3	SSP1 - 2.6	-0.000174544	6.66E-16
2132	Rent:Buy experiment	408.9307209	2.065622512	1.254279304	-1.845409317	Logistic Growth (2050) ; 0% contract renewal; Constant contracted land area (25%); 10 y	3	SSP1 - 2.6	-0.000174633	4.44E-16
2133	Rent:Buy experiment	408.3098495	2.057489895	1.251945363	-1.829586813	Logistic Growth (2050) ; 0% contract renewal; Constant contracted land area (25%); 10 y	3	SSP1 - 2.6	-0.000174723	4.44E-16
2134	Rent:Buy experiment	407.6986524	2.049471913	1.249645314	-1.813764309	Logistic Growth (2050) ; 0% contract renewal; Constant contracted land area (25%); 10 y	3	SSP1 - 2.6	-0.000174813	2.22E-16
2135	Rent:Buy experiment	407.0969651	2.041566934	1.247378647	-1.797941806	Logistic Growth (2050) ; 0% contract renewal; Constant contracted land area (25%); 10 y	3	SSP1 - 2.6	-0.000174903	2.22E-16
2136	Rent:Buy experiment	406.5046269	2.033773364	1.245144865	-1.782119302	Logistic Growth (2050) ; 0% contract renewal; Constant contracted land area (25%); 10 y	3	SSP1 - 2.6	-0.000174994	2.22E-16
2137	Rent:Buy experiment	405.921481	2.026089638	1.242943484	-1.766296798	Logistic Growth (2050) ; 0% contract renewal; Constant contracted land area (25%); 10 y	3	SSP1 - 2.6	-0.000175085	0
2138	Rent:Buy experiment	405.3473745	2.018514227	1.24077403	-1.750474294	Logistic Growth (2050) ; 0% contract renewal; Constant contracted land area (25%); 10 y	3	SSP1 - 2.6	-0.000175176	0
2139	Rent:Buy experiment	404.782158	2.011045633	1.238636044	-1.734651791	Logistic Growth (2050) ; 0% contract renewal; Constant contracted land area (25%); 10 y	3	SSP1 - 2.6	-0.000175269	0
2140	Rent:Buy experiment	404.2256861	2.003682391	1.236529077	-1.718829287	Logistic Growth (2050) ; 0% contract renewal; Constant contracted land area (25%); 10 y	3	SSP1 - 2.6	-0.000175362	0
2141	Rent:Buy experiment	403.6924778	1.996617458	1.234470287	-1.671794698	Logistic Growth (2050) ; 0% contract renewal; Constant contracted land area (25%); 10 y	3	SSP1 - 2.6	-0.000175454	0
2142	Rent:Buy experiment	403.1813291	1.989836046	1.232471878	-1.62476011	Logistic Growth (2050) ; 0% contract renewal; Constant contracted land area (25%); 10 y	3	SSP1 - 2.6	-0.000175546	0
2143	Rent:Buy experiment	402.6912454	1.983326026	1.230542414	-1.577725521	Logistic Growth (2050) ; 0% contract renewal; Constant contracted land area (25%); 10 y	3	SSP1 - 2.6	-0.000175637	0
2144	Rent:Buy experiment	402.2214023	1.977077428	1.228687792	-1.530690932	Logistic Growth (2050) ; 0% contract renewal; Constant contracted land area (25%); 10 y	3	SSP1 - 2.6	-0.000175727	0
2145	Rent:Buy experiment	401.7711088	1.971081972	1.22691197	-1.483656343	Logistic Growth (2050) ; 0% contract renewal; Constant contracted land area (25%); 10 y	3	SSP1 - 2.6	-0.000175816	0
2146	Rent:Buy experiment	401.3397786	1.9653327	1.225217509	-1.436621755	Logistic Growth (2050) ; 0% contract renewal; Constant contracted land area (25%); 10 y	3	SSP1 - 2.6	-0.000175904	0
2147	Rent:Buy experiment	400.9269083	1.959823693	1.223605959	-1.389587166	Logistic Growth (2050) ; 0% contract renewal; Constant contracted land area (25%); 10 y	3	SSP1 - 2.6	-0.000175991	0
2148	Rent:Buy experiment	400.5320601	1.954549848	1.222078157	-1.342552577	Logistic Growth (2050) ; 0% contract renewal; Constant contracted land area (25%); 10 y	3	SSP1 - 2.6	-0.000176077	0
2149	Rent:Buy experiment	400.1548479	1.949506703	1.22063443	-1.295517988	Logistic Growth (2050) ; 0% contract renewal; Constant contracted land area (25%); 10 y	3	SSP1 - 2.6	-0.000176163	0
2150	Rent:Buy experiment	399.7949273	1.944690303	1.219274758	-1.2484834	Logistic Growth (2050) ; 0% contract renewal; Constant contracted land area (25%); 10 y	3	SSP1 - 2.6	-0.000176249	0
2151	Rent:Buy experiment	399.4445548	1.939997508	1.217989863	-1.217271315	Logistic Growth (2050) ; 0% contract renewal; Constant contracted land area (25%); 10 y	3	SSP1 - 2.6	-0.000176334	0
2152	Rent:Buy experiment	399.103994	1.935432183	1.216772872	-1.18605923	Logistic Growth (2050) ; 0% contract renewal; Constant contracted land area (25%); 10 y	3	SSP1 - 2.6	-0.00017642	0
2153	Rent:Buy experiment	398.7734223	1.930997036	1.215618689	-1.154847145	Logistic Growth (2050) ; 0% contract renewal; Constant contracted land area (25%); 10 y	3	SSP1 - 2.6	-0.000176507	0
2154	Rent:Buy experiment	398.4529478	1.926693849	1.214523533	-1.12363506	Logistic Growth (2050) ; 0% contract renewal; Constant contracted land area (25%); 10 y	3	SSP1 - 2.6	-0.000176595	0
2155	Rent:Buy experiment	398.1426266	1.922523695	1.213484582	-1.092422975	Logistic Growth (2050) ; 0% contract renewal; Constant contracted land area (25%); 10 y	3	SSP1 - 2.6	-0.000176683	0
2156	Rent:Buy experiment	397.8424747	1.918487105	1.212499723	-1.06121089	Logistic Growth (2050) ; 0% contract renewal; Constant contracted land area (25%); 10 y	3	SSP1 - 2.6	-0.000176772	0
2157	Rent:Buy experiment	397.5524784	1.9145842	1.211567358	-1.029998805	Logistic Growth (2050) ; 0% contract renewal; Constant contracted land area (25%); 10 y	3	SSP1 - 2.6	-0.000176862	0
2158	Rent:Buy experiment	397.2726016	1.910814786	1.210686264	-0.99878672	Logistic Growth (2050) ; 0% contract renewal; Constant contracted land area (25%); 10 y	3	SSP1 - 2.6	-0.000176953	0
2159	Rent:Buy experiment	397.0027917	1.90717844	1.209855493	-0.967574635	Logistic Growth (2050) ; 0% contract renewal; Constant contracted land area (25%); 10 y	3	SSP1 - 2.6	-0.000177045	0
2160	Rent:Buy experiment	396.742984	1.90367456	1.209074293	-0.93636255	Logistic Growth (2050) ; 0% contract renewal; Constant contracted land area (25%); 10 y	3	SSP1 - 2.6	-0.000177138	0
2161	Rent:Buy experiment	396.4931051	1.900302422	1.208342056	-0.905150465	Logistic Growth (2050) ; 0% contract renewal; Constant contracted land area (25%); 10 y	3	SSP1 - 2.6	-0.000177231	0
2162	Rent:Buy experiment	396.253076	1.897061204	1.207658278	-0.87393838	Logistic Growth (2050) ; 0% contract renewal; Constant contracted land area (25%); 10 y	3	SSP1 - 2.6	-0.000177326	0
2163	Rent:Buy experiment	396.0228136	1.893950024	1.207022528	-0.842726295	Logistic Growth (2050) ; 0% contract renewal; Constant contracted land area (25%); 10 y	3	SSP1 - 2.6	-0.000177421	0
2164	Rent:Buy experiment	395.8022323	1.890967953	1.206434432	-0.81151421	Logistic Growth (2050) ; 0% contract renewal; Constant contracted land area (25%); 10 y	3	SSP1 - 2.6	-0.000177517	0
2165	Rent:Buy experiment	395.5912455	1.888114037	1.205893652	-0.780302125	Logistic Growth (2050) ; 0% contract renewal; Constant contracted land area (25%); 10 y	3	SSP1 - 2.6	-0.000177614	0
2166	Rent:Buy experiment	395.3897664	1.885387305	1.205399883	-0.74909004	Logistic Growth (2050) ; 0% contract renewal; Constant contracted land area (25%); 10 y	3	SSP1 - 2.6	-0.000177712	0
2167	Rent:Buy experiment	395.1977084	1.88278678	1.204952838	-0.717877955	Logistic Growth (2050) ; 0% contract renewal; Constant contracted land area (25%); 10 y	3	SSP1 - 2.6	-0.000177811	0
2168	Rent:Buy experiment	395.0149858	1.880311487	1.20455225	-0.68666587	Logistic Growth (2050) ; 0% contract renewal; Constant contracted land area (25%); 10 y	3	SSP1 - 2.6	-0.000177911	0
2169	Rent:Buy experiment	394.8415143	1.877960456	1.204197862	-0.655453785	Logistic Growth (2050) ; 0% contract renewal; Constant contracted land area (25%); 10 y	3	SSP1 - 2.6	-0.000178012	0
2170	Rent:Buy experiment	394.6772111	1.875732729	1.20388943	-0.6242417	Logistic Growth (2050) ; 0% contract renewal; Constant contracted land area (25%); 10 y	3	SSP1 - 2.6	-0.000178114	0
2171	Rent:Buy experiment	394.5219952	1.873627361	1.203626719	-0.593029615	Logistic Growth (2050) ; 0% contract renewal; Constant contracted land area (25%); 10 y	3	SSP1 - 2.6	-0.000178217	0
2172	Rent:Buy experiment	394.3757873	1.87164342	1.203409501	-0.56181753	Logistic Growth (2050) ; 0% contract renewal; Constant contracted land area (25%); 10 y	3	SSP1 - 2.6	-0.000178321	0
2173	Rent:Buy experiment	394.2385102	1.869779996	1.203237557	-0.530605445	Logistic Growth (2050) ; 0% contract renewal; Constant contracted land area (25%); 10 y	3	SSP1 - 2.6	-0.000178426	0
2174	Rent:Buy experiment	394.1100888	1.868036193	1.203110675	-0.49939336	Logistic Growth (2050) ; 0% contract renewal; Constant contracted land area (25%); 10 y	3	SSP1 - 2.6	-0.000178532	0
2175	Rent:Buy experiment	393.99045	1.866411135	1.203028649	-0.468181275	Logistic Growth (2050) ; 0% contract renewal; Constant contracted land area (25%); 10 y	3	SSP1 - 2.6	-0.000178639	0
2176	Rent:Buy experiment	393.8795229	1.864903966	1.202991279	-0.43696919	Logistic Growth (2050) ; 0% contract renewal; Constant contracted land area (25%); 10 y	3	SSP1 - 2.6	-0.000178747	0
2177	Rent:Buy experiment	393.7772384	1.86351385	1.202998373	-0.405757105	Logistic Growth (2050) ; 0% contract renewal; Constant contracted land area (25%); 10 y	3	SSP1 - 2.6	-0.000178855	0
2178	Rent:Buy experiment	393.6835299	1.862239969	1.203049746	-0.37454502	Logistic Growth (2050) ; 0% contract renewal; Constant contracted land area (25%); 10 y	3	SSP1 - 2.6	-0.000178964	0
2179	Rent:Buy experiment	393.5983325	1.861081527	1.203145218	-0.343332935	Logistic Growth (2050) ; 0% contract renewal; Constant contracted land area (25%); 10 y	3	SSP1 - 2.6	-0.000179075	0
2180	Rent:Buy experiment	393.5215835	1.860037744	1.203284616	-0.31212085	Logistic Growth (2050) ; 0% contract renewal; Constant contracted land area (25%); 10 y	3	SSP1 - 2.6	-0.000179186	0
2181	Rent:Buy experiment	393.4532223	1.859107863	1.203467774	-0.280908765	Logistic Growth (2050) ; 0% contract renewal; Constant contracted land area (25%); 10 y	3	SSP1 - 2.6	-0.000179298	0
2182	Rent:Buy experiment	393.39319	1.858291143	1.203694532	-0.24969668	Logistic Growth (2050) ; 0% contract renewal; Constant contracted land area (25%); 10 y	3	SSP1 - 2.6	-0.00017941	0
2183	Rent:Buy experiment	393.34143	1.857586864	1.203964735	-0.218484595	Logistic Growth (2050) ; 0% contract renewal; Constant contracted land area (25%); 10 y	3	SSP1 - 2.6	-0.000179523	0
2184	Rent:Buy experiment	393.2978871	1.856994321	1.204278237	-0.18727251	Logistic Growth (2050) ; 0% contract renewal; Constant contracted land area (25%); 10 y	3	SSP1 - 2.6	-0.000179637	0
2185	Rent:Buy experiment	393.2625085	1.856512831	1.204634895	-0.156060425	Logistic Growth (2050) ; 0% contract renewal; Constant contracted land area (25%); 10 y	3	SSP1 - 2.6	-0.000179752	0
2186	Rent:Buy experiment	393.2352428	1.856141726	1.205034575	-0.12484834	Logistic Growth (2050) ; 0% contract renewal; Constant contracted land area (25%); 10 y	3	SSP1 - 2.6	-0.000179867	0
2187	Rent:Buy experiment	393.2160407	1.855880355	1.205477146	-0.093636255	Logistic Growth (2050) ; 0% contract renewal; Constant contracted land area (25%); 10 y	3	SSP1 - 2.6	-0.000179982	0
2188	Rent:Buy experiment	393.2048542	1.855728085	1.205962486	-0.06242417	Logistic Growth (2050) ; 0% contract renewal; Constant contracted land area (25%); 10 y	3	SSP1 - 2.6	-0.000180098	0
2189	Rent:Buy experiment	393.2016375	1.855684298	1.206490476	-0.031212085	Logistic Growth (2050) ; 0% contract renewal; Constant contracted land area (25%); 10 y	3	SSP1 - 2.6	-0.000180215	0
2190	Rent:Buy experiment	393.2063462	1.855748394	1.207061005	0	Logistic Growth (2050) ; 0% contract renewal; Constant contracted land area (25%); 10 y	3	SSP1 - 2.6	-0.000180332	0
2191	Rent:Buy experiment	393.2042761	1.855720215	1.207655901	0	Logistic Growth (2050) ; 0% contract renewal; Constant contracted land area (25%); 10 y	3	SSP1 - 2.6	-0.00018045	0
2192	Rent:Buy experiment	393.196492	1.855614255	1.208262213	0	Logistic Growth (2050) ; 0% contract renewal; Constant contracted land area (25%); 10 y	3	SSP1 - 2.6	-0.000180571	0
2193	Rent:Buy experiment	393.1838249	1.855441821	1.208870799	0	Logistic Growth (2050) ; 0% contract renewal; Constant contracted land area (25%); 10 y	3	SSP1 - 2.6	-0.000180693	0
2194	Rent:Buy experiment	393.1669274	1.855211791	1.20947528	0	Logistic Growth (2050) ; 0% contract renewal; Constant contracted land area (25%); 10 y	3	SSP1 - 2.6	-0.000180817	0
2195	Rent:Buy experiment	393.146315	1.854931175	1.210071278	0	Logistic Growth (2050) ; 0% contract renewal; Constant contracted land area (25%); 10 y	3	SSP1 - 2.6	-0.000180944	0
2196	Rent:Buy experiment	393.1223986	1.854605562	1.210655858	0	Logistic Growth (2050) ; 0% contract renewal; Constant contracted land area (25%); 10 y	3	SSP1 - 2.6	-0.000181072	0
2197	Rent:Buy experiment	393.0955088	1.854239441	1.211227116	0	Logistic Growth (2050) ; 0% contract renewal; Constant contracted land area (25%); 10 y	3	SSP1 - 2.6	-0.000181202	0
2198	Rent:Buy experiment	393.0659141	1.853836465	1.211783881	0	Logistic Growth (2050) ; 0% contract renewal; Constant contracted land area (25%); 10 y	3	SSP1 - 2.6	-0.000181333	0
2199	Rent:Buy experiment	393.0338358	1.853399634	1.2123255	0	Logistic Growth (2050) ; 0% contract renewal; Constant contracted land area (25%); 10 y	3	SSP1 - 2.6	-0.000181466	0
2200	Rent:Buy experiment	392.999458	1.852931452	1.212851681	0	Logistic Growth (2050) ; 0% contract renewal; Constant contracted land area (25%); 10 y	3	SSP1 - 2.6	-0.0001816	0
2201	Rent:Buy experiment	392.9629367	1.852434032	1.21336238	0	Logistic Growth (2050) ; 0% contract renewal; Constant contracted land area (25%); 10 y	3	SSP1 - 2.6	-0.000181736	0
2202	Rent:Buy experiment	392.9244053	1.851909186	1.213857722	0	Logistic Growth (2050) ; 0% contract renewal; Constant contracted land area (25%); 10 y	3	SSP1 - 2.6	-0.000181873	0
2203	Rent:Buy experiment	392.8839801	1.851358486	1.214337941	0	Logistic Growth (2050) ; 0% contract renewal; Constant contracted land area (25%); 10 y	3	SSP1 - 2.6	-0.000182011	0
2204	Rent:Buy experiment	392.8417633	1.850783321	1.214803343	0	Logistic Growth (2050) ; 0% contract renewal; Constant contracted land area (25%); 10 y	3	SSP1 - 2.6	-0.000182151	0
2205	Rent:Buy experiment	392.7978465	1.850184928	1.215254275	0	Logistic Growth (2050) ; 0% contract renewal; Constant contracted land area (25%); 10 y	3	SSP1 - 2.6	-0.000182291	0
2206	Rent:Buy experiment	392.7523123	1.849564429	1.215691106	0	Logistic Growth (2050) ; 0% contract renewal; Constant contracted land area (25%); 10 y	3	SSP1 - 2.6	-0.000182432	0
2207	Rent:Buy experiment	392.7052365	1.848922844	1.216114216	0	Logistic Growth (2050) ; 0% contract renewal; Constant contracted land area (25%); 10 y	3	SSP1 - 2.6	-0.000182575	0
2208	Rent:Buy experiment	392.6566887	1.848261118	1.216523985	0	Logistic Growth (2050) ; 0% contract renewal; Constant contracted land area (25%); 10 y	3	SSP1 - 2.6	-0.000182718	0
2209	Rent:Buy experiment	392.6067339	1.847580129	1.216920786	0	Logistic Growth (2050) ; 0% contract renewal; Constant contracted land area (25%); 10 y	3	SSP1 - 2.6	-0.000182862	0
2210	Rent:Buy experiment	392.555433	1.8468807	1.217304984	0	Logistic Growth (2050) ; 0% contract renewal; Constant contracted land area (25%); 10 y	3	SSP1 - 2.6	-0.000183006	0
2211	Rent:Buy experiment	392.5028434	1.846163605	1.217676935	0	Logistic Growth (2050) ; 0% contract renewal; Constant contracted land area (25%); 10 y	3	SSP1 - 2.6	-0.000183151	0
2212	Rent:Buy experiment	392.4490194	1.845429579	1.218036979	0	Logistic Growth (2050) ; 0% contract renewal; Constant contracted land area (25%); 10 y	3	SSP1 - 2.6	-0.000183297	0
2213	Rent:Buy experiment	392.3940127	1.844679321	1.218385446	0	Logistic Growth (2050) ; 0% contract renewal; Constant contracted land area (25%); 10 y	3	SSP1 - 2.6	-0.000183444	0
2214	Rent:Buy experiment	392.3378728	1.843913496	1.218722654	0	Logistic Growth (2050) ; 0% contract renewal; Constant contracted land area (25%); 10 y	3	SSP1 - 2.6	-0.00018359	0
2215	Rent:Buy experiment	392.2806467	1.843132743	1.219048907	0	Logistic Growth (2050) ; 0% contract renewal; Constant contracted land area (25%); 10 y	3	SSP1 - 2.6	-0.000183737	0
2216	Rent:Buy experiment	392.2223799	1.842337673	1.219364499	0	Logistic Growth (2050) ; 0% contract renewal; Constant contracted land area (25%); 10 y	3	SSP1 - 2.6	-0.000183885	0
2217	Rent:Buy experiment	392.1631157	1.841528873	1.219669711	0	Logistic Growth (2050) ; 0% contract renewal; Constant contracted land area (25%); 10 y	3	SSP1 - 2.6	-0.000184033	0
2218	Rent:Buy experiment	392.102896	1.840706908	1.219964814	0	Logistic Growth (2050) ; 0% contract renewal; Constant contracted land area (25%); 10 y	3	SSP1 - 2.6	-0.00018418	0
2219	Rent:Buy experiment	392.0417612	1.839872322	1.220250071	0	Logistic Growth (2050) ; 0% contract renewal; Constant contracted land area (25%); 10 y	3	SSP1 - 2.6	-0.000184328	0
2220	Rent:Buy experiment	391.9797499	1.839025638	1.220525732	0	Logistic Growth (2050) ; 0% contract renewal; Constant contracted land area (25%); 10 y	3	SSP1 - 2.6	-0.000184476	0
2221	Rent:Buy experiment	391.9168997	1.838167363	1.22079204	0	Logistic Growth (2050) ; 0% contract renewal; Constant contracted land area (25%); 10 y	3	SSP1 - 2.6	-0.000184624	0
2222	Rent:Buy experiment	391.8532465	1.837297983	1.221049229	0	Logistic Growth (2050) ; 0% contract renewal; Constant contracted land area (25%); 10 y	3	SSP1 - 2.6	-0.000184772	0
2223	Rent:Buy experiment	391.7888254	1.83641797	1.221297526	0	Logistic Growth (2050) ; 0% contract renewal; Constant contracted land area (25%); 10 y	3	SSP1 - 2.6	-0.00018492	0
2224	Rent:Buy experiment	391.7236699	1.835527778	1.22153715	0	Logistic Growth (2050) ; 0% contract renewal; Constant contracted land area (25%); 10 y	3	SSP1 - 2.6	-0.000185067	0
2225	Rent:Buy experiment	391.6578124	1.834627846	1.22176831	0	Logistic Growth (2050) ; 0% contract renewal; Constant contracted land area (25%); 10 y	3	SSP1 - 2.6	-0.000185215	0
2226	Rent:Buy experiment	391.5912845	1.833718598	1.221991213	0	Logistic Growth (2050) ; 0% contract renewal; Constant contracted land area (25%); 10 y	3	SSP1 - 2.6	-0.000185362	0
2227	Rent:Buy experiment	391.5241164	1.832800443	1.222206054	0	Logistic Growth (2050) ; 0% contract renewal; Constant contracted land area (25%); 10 y	3	SSP1 - 2.6	-0.000185508	0
2228	Rent:Buy experiment	391.4563374	1.831873778	1.222413027	0	Logistic Growth (2050) ; 0% contract renewal; Constant contracted land area (25%); 10 y	3	SSP1 - 2.6	-0.000185654	0
2229	Rent:Buy experiment	391.3879758	1.830938986	1.222612316	0	Logistic Growth (2050) ; 0% contract renewal; Constant contracted land area (25%); 10 y	3	SSP1 - 2.6	-0.0001858	0
2230	Rent:Buy experiment	391.319059	1.829996435	1.222804102	0	Logistic Growth (2050) ; 0% contract renewal; Constant contracted land area (25%); 10 y	3	SSP1 - 2.6	-0.000185945	0
2231	Rent:Buy experiment	391.2496133	1.829046484	1.222988557	0	Logistic Growth (2050) ; 0% contract renewal; Constant contracted land area (25%); 10 y	3	SSP1 - 2.6	-0.00018609	0
2232	Rent:Buy experiment	391.1796644	1.828089478	1.223165852	0	Logistic Growth (2050) ; 0% contract renewal; Constant contracted land area (25%); 10 y	3	SSP1 - 2.6	-0.000186234	0
2233	Rent:Buy experiment	391.1092368	1.827125751	1.223336149	0	Logistic Growth (2050) ; 0% contract renewal; Constant contracted land area (25%); 10 y	3	SSP1 - 2.6	-0.000186378	0
2234	Rent:Buy experiment	391.0383544	1.826155626	1.223499608	0	Logistic Growth (2050) ; 0% contract renewal; Constant contracted land area (25%); 10 y	3	SSP1 - 2.6	-0.000186521	0
2235	Rent:Buy experiment	390.9670403	1.825179414	1.223656382	0	Logistic Growth (2050) ; 0% contract renewal; Constant contracted land area (25%); 10 y	3	SSP1 - 2.6	-0.000186663	0
2236	Rent:Buy experiment	390.8953168	1.824197418	1.223806621	0	Logistic Growth (2050) ; 0% contract renewal; Constant contracted land area (25%); 10 y	3	SSP1 - 2.6	-0.000186805	0
2237	Rent:Buy experiment	390.8232053	1.823209928	1.22395047	0	Logistic Growth (2050) ; 0% contract renewal; Constant contracted land area (25%); 10 y	3	SSP1 - 2.6	-0.000186946	0
2238	Rent:Buy experiment	390.7507266	1.822217227	1.22408807	0	Logistic Growth (2050) ; 0% contract renewal; Constant contracted land area (25%); 10 y	3	SSP1 - 2.6	-0.000187086	0
2239	Rent:Buy experiment	390.6779009	1.821219587	1.224219557	0	Logistic Growth (2050) ; 0% contract renewal; Constant contracted land area (25%); 10 y	3	SSP1 - 2.6	-0.000187225	0
2240	Rent:Buy experiment	390.6047475	1.82021727	1.224345065	0	Logistic Growth (2050) ; 0% contract renewal; Constant contracted land area (25%); 10 y	3	SSP1 - 2.6	-0.000187364	0
2241	Rent:Buy experiment	390.5312851	1.819210532	1.224464721	0	Logistic Growth (2050) ; 0% contract renewal; Constant contracted land area (25%); 10 y	3	SSP1 - 2.6	-0.000187502	0
2242	Rent:Buy experiment	390.457532	1.818199618	1.22457865	0	Logistic Growth (2050) ; 0% contract renewal; Constant contracted land area (25%); 10 y	3	SSP1 - 2.6	-0.000187639	0
2243	Rent:Buy experiment	390.3835056	1.817184766	1.224686976	0	Logistic Growth (2050) ; 0% contract renewal; Constant contracted land area (25%); 10 y	3	SSP1 - 2.6	-0.000187775	0
2244	Rent:Buy experiment	390.3092227	1.816166206	1.224789814	0	Logistic Growth (2050) ; 0% contract renewal; Constant contracted land area (25%); 10 y	3	SSP1 - 2.6	-0.00018791	0
2245	Rent:Buy experiment	390.2346998	1.815144159	1.224887281	0	Logistic Growth (2050) ; 0% contract renewal; Constant contracted land area (25%); 10 y	3	SSP1 - 2.6	-0.000188044	0
2246	Rent:Buy experiment	390.1599527	1.81411884	1.224979487	0	Logistic Growth (2050) ; 0% contract renewal; Constant contracted land area (25%); 10 y	3	SSP1 - 2.6	-0.000188178	0
2247	Rent:Buy experiment	390.0849965	1.813090457	1.225066541	0	Logistic Growth (2050) ; 0% contract renewal; Constant contracted land area (25%); 10 y	3	SSP1 - 2.6	-0.00018831	0
2248	Rent:Buy experiment	390.0098459	1.812059209	1.225148548	0	Logistic Growth (2050) ; 0% contract renewal; Constant contracted land area (25%); 10 y	3	SSP1 - 2.6	-0.000188442	0
2249	Rent:Buy experiment	389.9345153	1.81102529	1.22522561	0	Logistic Growth (2050) ; 0% contract renewal; Constant contracted land area (25%); 10 y	3	SSP1 - 2.6	-0.000188573	0
2250	Rent:Buy experiment	389.8590183	1.809988888	1.225297826	0	Logistic Growth (2050) ; 0% contract renewal; Constant contracted land area (25%); 10 y	3	SSP1 - 2.6	-0.000188702	0
2251	Rent:Buy experiment	389.7833682	1.808950182	1.225365294	0	Logistic Growth (2050) ; 0% contract renewal; Constant contracted land area (25%); 10 y	3	SSP1 - 2.6	-0.000188831	0
2252	Rent:Buy experiment	389.7075778	1.807909348	1.225428107	0	Logistic Growth (2050) ; 0% contract renewal; Constant contracted land area (25%); 10 y	3	SSP1 - 2.6	-0.000188959	0
2253	Rent:Buy experiment	389.6316595	1.806866554	1.225486356	0	Logistic Growth (2050) ; 0% contract renewal; Constant contracted land area (25%); 10 y	3	SSP1 - 2.6	-0.000189086	0
2254	Rent:Buy experiment	389.5556251	1.805821963	1.22554013	0	Logistic Growth (2050) ; 0% contract renewal; Constant contracted land area (25%); 10 y	3	SSP1 - 2.6	-0.000189211	0
2255	Rent:Buy experiment	389.4794863	1.804775732	1.225589516	0	Logistic Growth (2050) ; 0% contract renewal; Constant contracted land area (25%); 10 y	3	SSP1 - 2.6	-0.000189336	0
2256	Rent:Buy experiment	389.4032542	1.803728014	1.225634598	0	Logistic Growth (2050) ; 0% contract renewal; Constant contracted land area (25%); 10 y	3	SSP1 - 2.6	-0.00018946	0
2257	Rent:Buy experiment	389.3269395	1.802678955	1.225675457	0	Logistic Growth (2050) ; 0% contract renewal; Constant contracted land area (25%); 10 y	3	SSP1 - 2.6	-0.000189583	0
2258	Rent:Buy experiment	389.2505525	1.801628697	1.225712173	0	Logistic Growth (2050) ; 0% contract renewal; Constant contracted land area (25%); 10 y	3	SSP1 - 2.6	-0.000189705	0
2259	Rent:Buy experiment	389.1741033	1.800577378	1.225744824	0	Logistic Growth (2050) ; 0% contract renewal; Constant contracted land area (25%); 10 y	3	SSP1 - 2.6	-0.000189825	0
2260	Rent:Buy experiment	389.0976016	1.799525129	1.225773485	0	Logistic Growth (2050) ; 0% contract renewal; Constant contracted land area (25%); 10 y	3	SSP1 - 2.6	-0.000189945	0
2261	Rent:Buy experiment	389.0210566	1.798472078	1.225798228	0	Logistic Growth (2050) ; 0% contract renewal; Constant contracted land area (25%); 10 y	3	SSP1 - 2.6	-0.000190064	0
2262	Rent:Buy experiment	388.9444774	1.797418349	1.225819127	0	Logistic Growth (2050) ; 0% contract renewal; Constant contracted land area (25%); 10 y	3	SSP1 - 2.6	-0.000190182	0
2263	Rent:Buy experiment	388.8678726	1.796364061	1.225836249	0	Logistic Growth (2050) ; 0% contract renewal; Constant contracted land area (25%); 10 y	3	SSP1 - 2.6	-0.000190298	0
2264	Rent:Buy experiment	388.7912507	1.795309328	1.225849664	0	Logistic Growth (2050) ; 0% contract renewal; Constant contracted land area (25%); 10 y	3	SSP1 - 2.6	-0.000190414	0
2265	Rent:Buy experiment	388.7146197	1.794254263	1.225859436	0	Logistic Growth (2050) ; 0% contract renewal; Constant contracted land area (25%); 10 y	3	SSP1 - 2.6	-0.000190528	0
2266	Rent:Buy experiment	388.6379873	1.793198971	1.22586563	0	Logistic Growth (2050) ; 0% contract renewal; Constant contracted land area (25%); 10 y	3	SSP1 - 2.6	-0.000190642	0
2267	Rent:Buy experiment	388.5613612	1.792143557	1.225868308	0	Logistic Growth (2050) ; 0% contract renewal; Constant contracted land area (25%); 10 y	3	SSP1 - 2.6	-0.000190755	0
2268	Rent:Buy experiment	388.4847485	1.79108812	1.225867532	0	Logistic Growth (2050) ; 0% contract renewal; Constant contracted land area (25%); 10 y	3	SSP1 - 2.6	-0.000190866	0
2269	Rent:Buy experiment	388.4081563	1.790032757	1.22586336	0	Logistic Growth (2050) ; 0% contract renewal; Constant contracted land area (25%); 10 y	3	SSP1 - 2.6	-0.000190977	0
2270	Rent:Buy experiment	388.3315913	1.788977561	1.225855852	0	Logistic Growth (2050) ; 0% contract renewal; Constant contracted land area (25%); 10 y	3	SSP1 - 2.6	-0.000191086	0
2271	Rent:Buy experiment	388.25506	1.787922621	1.225845062	0	Logistic Growth (2050) ; 0% contract renewal; Constant contracted land area (25%); 10 y	3	SSP1 - 2.6	-0.000191194	0
2272	Rent:Buy experiment	388.1785686	1.786868024	1.225831046	0	Logistic Growth (2050) ; 0% contract renewal; Constant contracted land area (25%); 10 y	3	SSP1 - 2.6	-0.000191302	0
2273	Rent:Buy experiment	388.1021233	1.785813853	1.225813859	0	Logistic Growth (2050) ; 0% contract renewal; Constant contracted land area (25%); 10 y	3	SSP1 - 2.6	-0.000191408	0
2274	Rent:Buy experiment	388.0257297	1.78476019	1.225793551	0	Logistic Growth (2050) ; 0% contract renewal; Constant contracted land area (25%); 10 y	3	SSP1 - 2.6	-0.000191514	0
2275	Rent:Buy experiment	387.9493936	1.783707112	1.225770173	0	Logistic Growth (2050) ; 0% contract renewal; Constant contracted land area (25%); 10 y	3	SSP1 - 2.6	-0.000191618	0
2276	Rent:Buy experiment	387.8731203	1.782654693	1.225743777	0	Logistic Growth (2050) ; 0% contract renewal; Constant contracted land area (25%); 10 y	3	SSP1 - 2.6	-0.000191721	0
2277	Rent:Buy experiment	387.7969151	1.781603007	1.22571441	0	Logistic Growth (2050) ; 0% contract renewal; Constant contracted land area (25%); 10 y	3	SSP1 - 2.6	-0.000191824	0
2278	Rent:Buy experiment	387.7207828	1.780552122	1.225682119	0	Logistic Growth (2050) ; 0% contract renewal; Constant contracted land area (25%); 10 y	3	SSP1 - 2.6	-0.000191925	0
2279	Rent:Buy experiment	387.6447285	1.779502105	1.225646951	0	Logistic Growth (2050) ; 0% contract renewal; Constant contracted land area (25%); 10 y	3	SSP1 - 2.6	-0.000192025	0
2280	Rent:Buy experiment	387.5687567	1.778453023	1.225608951	0	Logistic Growth (2050) ; 0% contract renewal; Constant contracted land area (25%); 10 y	3	SSP1 - 2.6	-0.000192124	0
2281	Rent:Buy experiment	387.4928718	1.777404936	1.225568162	0	Logistic Growth (2050) ; 0% contract renewal; Constant contracted land area (25%); 10 y	3	SSP1 - 2.6	-0.000192223	0
2282	Rent:Buy experiment	387.4170783	1.776357906	1.225524629	0	Logistic Growth (2050) ; 0% contract renewal; Constant contracted land area (25%); 10 y	3	SSP1 - 2.6	-0.00019232	0
2283	Rent:Buy experiment	387.3413802	1.775311989	1.225478392	0	Logistic Growth (2050) ; 0% contract renewal; Constant contracted land area (25%); 10 y	3	SSP1 - 2.6	-0.000192416	0
2284	Rent:Buy experiment	387.2657816	1.774267242	1.225429493	0	Logistic Growth (2050) ; 0% contract renewal; Constant contracted land area (25%); 10 y	3	SSP1 - 2.6	-0.000192512	0
2285	Rent:Buy experiment	387.1902862	1.773223719	1.225377971	0	Logistic Growth (2050) ; 0% contract renewal; Constant contracted land area (25%); 10 y	3	SSP1 - 2.6	-0.000192606	0
2286	Rent:Buy experiment	387.1148977	1.772181471	1.225323866	0	Logistic Growth (2050) ; 0% contract renewal; Constant contracted land area (25%); 10 y	3	SSP1 - 2.6	-0.000192699	0
2287	Rent:Buy experiment	387.0396198	1.771140548	1.225267217	0	Logistic Growth (2050) ; 0% contract renewal; Constant contracted land area (25%); 10 y	3	SSP1 - 2.6	-0.000192792	0
2288	Rent:Buy experiment	386.9644557	1.770100999	1.22520806	0	Logistic Growth (2050) ; 0% contract renewal; Constant contracted land area (25%); 10 y	3	SSP1 - 2.6	-0.000192883	0
2289	Rent:Buy experiment	386.8894089	1.769062868	1.225146431	0	Logistic Growth (2050) ; 0% contract renewal; Constant contracted land area (25%); 10 y	3	SSP1 - 2.6	-0.000192973	0
2290	Rent:Buy experiment	386.8144824	1.768026201	1.225082368	0	Logistic Growth (2050) ; 0% contract renewal; Constant contracted land area (25%); 10 y	3	SSP1 - 2.6	-0.000193063	0
2291	Rent:Buy experiment	386.7396792	1.76699104	1.225015903	0	Logistic Growth (2050) ; 0% contract renewal; Constant contracted land area (25%); 10 y	3	SSP1 - 2.6	-0.000193151	0
2292	Rent:Buy experiment	386.6650023	1.765957427	1.224947073	0	Logistic Growth (2050) ; 0% contract renewal; Constant contracted land area (25%); 10 y	3	SSP1 - 2.6	-0.000193239	0
2293	Rent:Buy experiment	386.5904544	1.764925401	1.224875909	0	Logistic Growth (2050) ; 0% contract renewal; Constant contracted land area (25%); 10 y	3	SSP1 - 2.6	-0.000193325	0
2294	Rent:Buy experiment	386.5160382	1.763894999	1.224802445	0	Logistic Growth (2050) ; 0% contract renewal; Constant contracted land area (25%); 10 y	3	SSP1 - 2.6	-0.000193411	0
2295	Rent:Buy experiment	386.4417563	1.762866259	1.224726713	0	Logistic Growth (2050) ; 0% contract renewal; Constant contracted land area (25%); 10 y	3	SSP1 - 2.6	-0.000193496	0
2296	Rent:Buy experiment	386.3676112	1.761839216	1.224648744	0	Logistic Growth (2050) ; 0% contract renewal; Constant contracted land area (25%); 10 y	3	SSP1 - 2.6	-0.00019358	0
2297	Rent:Buy experiment	386.2936051	1.760813903	1.224568568	0	Logistic Growth (2050) ; 0% contract renewal; Constant contracted land area (25%); 10 y	3	SSP1 - 2.6	-0.000193662	0
2298	Rent:Buy experiment	386.2197404	1.759790352	1.224486215	0	Logistic Growth (2050) ; 0% contract renewal; Constant contracted land area (25%); 10 y	3	SSP1 - 2.6	-0.000193744	0
2299	Rent:Buy experiment	386.1460193	1.758768595	1.224401716	0	Logistic Growth (2050) ; 0% contract renewal; Constant contracted land area (25%); 10 y	3	SSP1 - 2.6	-0.000193825	0
2300	Rent:Buy experiment	386.0724437	1.757748661	1.224315098	0	Logistic Growth (2050) ; 0% contract renewal; Constant contracted land area (25%); 10 y	3	SSP1 - 2.6	-0.000193905	0
2301	Rent:Buy experiment	385.9990157	1.756730579	1.224226389	0	Logistic Growth (2050) ; 0% contract renewal; Constant contracted land area (25%); 10 y	3	SSP1 - 2.6	-0.000193984	0
2302	Rent:Buy experiment	385.9257371	1.755714377	1.224135618	0	Logistic Growth (2050) ; 0% contract renewal; Constant contracted land area (25%); 10 y	3	SSP1 - 2.6	-0.000194063	0
2303	Rent:Buy experiment	385.8526099	1.75470008	1.224042811	0	Logistic Growth (2050) ; 0% contract renewal; Constant contracted land area (25%); 10 y	3	SSP1 - 2.6	-0.00019414	0
2304	Rent:Buy experiment	385.7796357	1.753687715	1.223947994	0	Logistic Growth (2050) ; 0% contract renewal; Constant contracted land area (25%); 10 y	3	SSP1 - 2.6	-0.000194216	0
2305	Rent:Buy experiment	385.7068162	1.752677304	1.223851195	0	Logistic Growth (2050) ; 0% contract renewal; Constant contracted land area (25%); 10 y	3	SSP1 - 2.6	-0.000194292	0
2306	Rent:Buy experiment	385.6341529	1.751668871	1.223752437	0	Logistic Growth (2050) ; 0% contract renewal; Constant contracted land area (25%); 10 y	3	SSP1 - 2.6	-0.000194367	0
2307	Rent:Buy experiment	385.5616474	1.750662438	1.223651747	0	Logistic Growth (2050) ; 0% contract renewal; Constant contracted land area (25%); 10 y	3	SSP1 - 2.6	-0.00019444	0
2308	Rent:Buy experiment	385.4893011	1.749658027	1.223549148	0	Logistic Growth (2050) ; 0% contract renewal; Constant contracted land area (25%); 10 y	3	SSP1 - 2.6	-0.000194513	0
2309	Rent:Buy experiment	385.4171154	1.748655657	1.223444665	0	Logistic Growth (2050) ; 0% contract renewal; Constant contracted land area (25%); 10 y	3	SSP1 - 2.6	-0.000194585	0
2310	Rent:Buy experiment	385.3450916	1.747655349	1.22333832	0	Logistic Growth (2050) ; 0% contract renewal; Constant contracted land area (25%); 10 y	3	SSP1 - 2.6	-0.000194657	0
2311	Rent:Buy experiment	385.273231	1.746657119	1.223230138	0	Logistic Growth (2050) ; 0% contract renewal; Constant contracted land area (25%); 10 y	3	SSP1 - 2.6	-0.000194727	0
2312	Rent:Buy experiment	385.2015346	1.745660986	1.223120141	0	Logistic Growth (2050) ; 0% contract renewal; Constant contracted land area (25%); 10 y	3	SSP1 - 2.6	-0.000194796	0
2313	Rent:Buy experiment	385.1300037	1.744666967	1.223008351	0	Logistic Growth (2050) ; 0% contract renewal; Constant contracted land area (25%); 10 y	3	SSP1 - 2.6	-0.000194865	0
2314	Rent:Buy experiment	385.0586392	1.743675078	1.222894789	0	Logistic Growth (2050) ; 0% contract renewal; Constant contracted land area (25%); 10 y	3	SSP1 - 2.6	-0.000194933	0
2315	Rent:Buy experiment	384.9874423	1.742685334	1.222779479	0	Logistic Growth (2050) ; 0% contract renewal; Constant contracted land area (25%); 10 y	3	SSP1 - 2.6	-0.000195	0
2316	Rent:Buy experiment	384.9164138	1.741697749	1.222662439	0	Logistic Growth (2050) ; 0% contract renewal; Constant contracted land area (25%); 10 y	3	SSP1 - 2.6	-0.000195066	0
2317	Rent:Buy experiment	384.8455547	1.740712337	1.222543692	0	Logistic Growth (2050) ; 0% contract renewal; Constant contracted land area (25%); 10 y	3	SSP1 - 2.6	-0.000195131	0
2318	Rent:Buy experiment	384.7748658	1.739729112	1.222423257	0	Logistic Growth (2050) ; 0% contract renewal; Constant contracted land area (25%); 10 y	3	SSP1 - 2.6	-0.000195196	0
2319	Rent:Buy experiment	384.7043479	1.738748085	1.222301155	0	Logistic Growth (2050) ; 0% contract renewal; Constant contracted land area (25%); 10 y	3	SSP1 - 2.6	-0.000195259	0
2320	Rent:Buy experiment	384.6340018	1.737769269	1.222177405	0	Logistic Growth (2050) ; 0% contract renewal; Constant contracted land area (25%); 10 y	3	SSP1 - 2.6	-0.000195322	0
2321	Rent:Buy experiment	384.5638282	1.736792674	1.222052027	0	Logistic Growth (2050) ; 0% contract renewal; Constant contracted land area (25%); 10 y	3	SSP1 - 2.6	-0.000195384	0
2322	Rent:Buy experiment	384.4938277	1.735818312	1.221925039	0	Logistic Growth (2050) ; 0% contract renewal; Constant contracted land area (25%); 10 y	3	SSP1 - 2.6	-0.000195445	0
2323	Rent:Buy experiment	384.4240011	1.734846192	1.22179646	0	Logistic Growth (2050) ; 0% contract renewal; Constant contracted land area (25%); 10 y	3	SSP1 - 2.6	-0.000195506	0
2324	Rent:Buy experiment	384.3543488	1.733876324	1.221666308	0	Logistic Growth (2050) ; 0% contract renewal; Constant contracted land area (25%); 10 y	3	SSP1 - 2.6	-0.000195566	0
2325	Rent:Buy experiment	384.2848714	1.732908717	1.221534602	0	Logistic Growth (2050) ; 0% contract renewal; Constant contracted land area (25%); 10 y	3	SSP1 - 2.6	-0.000195624	0
2326	Rent:Buy experiment	384.2155695	1.731943378	1.22140136	0	Logistic Growth (2050) ; 0% contract renewal; Constant contracted land area (25%); 10 y	3	SSP1 - 2.6	-0.000195682	0
2327	Rent:Buy experiment	384.1464434	1.730980316	1.221266598	0	Logistic Growth (2050) ; 0% contract renewal; Constant contracted land area (25%); 10 y	3	SSP1 - 2.6	-0.00019574	0
2328	Rent:Buy experiment	384.0774938	1.730019539	1.221130334	0	Logistic Growth (2050) ; 0% contract renewal; Constant contracted land area (25%); 10 y	3	SSP1 - 2.6	-0.000195796	0
2329	Rent:Buy experiment	384.0087208	1.729061052	1.220992585	0	Logistic Growth (2050) ; 0% contract renewal; Constant contracted land area (25%); 10 y	3	SSP1 - 2.6	-0.000195852	0
2330	Rent:Buy experiment	383.940125	1.728104863	1.220853367	0	Logistic Growth (2050) ; 0% contract renewal; Constant contracted land area (25%); 10 y	3	SSP1 - 2.6	-0.000195907	0
2331	Rent:Buy experiment	383.8717066	1.727150977	1.220712698	0	Logistic Growth (2050) ; 0% contract renewal; Constant contracted land area (25%); 10 y	3	SSP1 - 2.6	-0.000195961	0
2332	Rent:Buy experiment	383.803466	1.7261994	1.220570592	0	Logistic Growth (2050) ; 0% contract renewal; Constant contracted land area (25%); 10 y	3	SSP1 - 2.6	-0.000196015	0
2333	Rent:Buy experiment	383.7354034	1.725250137	1.220427067	0	Logistic Growth (2050) ; 0% contract renewal; Constant contracted land area (25%); 10 y	3	SSP1 - 2.6	-0.000196067	0
2334	Rent:Buy experiment	383.6675191	1.724303193	1.220282138	0	Logistic Growth (2050) ; 0% contract renewal; Constant contracted land area (25%); 10 y	3	SSP1 - 2.6	-0.000196119	0
2335	Rent:Buy experiment	383.5998134	1.723358573	1.220135819	0	Logistic Growth (2050) ; 0% contract renewal; Constant contracted land area (25%); 10 y	3	SSP1 - 2.6	-0.000196171	0
2336	Rent:Buy experiment	383.5322863	1.722416279	1.219988128	0	Logistic Growth (2050) ; 0% contract renewal; Constant contracted land area (25%); 10 y	3	SSP1 - 2.6	-0.000196221	0
2337	Rent:Buy experiment	383.4649381	1.721476316	1.219839077	0	Logistic Growth (2050) ; 0% contract renewal; Constant contracted land area (25%); 10 y	3	SSP1 - 2.6	-0.000196271	0
2338	Rent:Buy experiment	383.3977689	1.720538688	1.219688683	0	Logistic Growth (2050) ; 0% contract renewal; Constant contracted land area (25%); 10 y	3	SSP1 - 2.6	-0.00019632	0
2339	Rent:Buy experiment	383.3307789	1.719603396	1.21953696	0	Logistic Growth (2050) ; 0% contract renewal; Constant contracted land area (25%); 10 y	3	SSP1 - 2.6	-0.000196368	0
2340	Rent:Buy experiment	383.263968	1.718670444	1.219383922	0	Logistic Growth (2050) ; 0% contract renewal; Constant contracted land area (25%); 10 y	3	SSP1 - 2.6	-0.000196416	0
2341	Rent:Buy experiment	383.1973365	1.717739833	1.219229583	0	Logistic Growth (2050) ; 0% contract renewal; Constant contracted land area (25%); 10 y	3	SSP1 - 2.6	-0.000196463	0
2342	Rent:Buy experiment	383.1308844	1.716811567	1.219073958	0	Logistic Growth (2050) ; 0% contract renewal; Constant contracted land area (25%); 10 y	3	SSP1 - 2.6	-0.000196509	0
2343	Rent:Buy experiment	383.0646116	1.715885646	1.21891706	0	Logistic Growth (2050) ; 0% contract renewal; Constant contracted land area (25%); 10 y	3	SSP1 - 2.6	-0.000196555	0
2344	Rent:Buy experiment	382.9985182	1.714962072	1.218758903	0	Logistic Growth (2050) ; 0% contract renewal; Constant contracted land area (25%); 10 y	3	SSP1 - 2.6	-0.000196599	0
2345	Rent:Buy experiment	382.9326043	1.714040846	1.2185995	0	Logistic Growth (2050) ; 0% contract renewal; Constant contracted land area (25%); 10 y	3	SSP1 - 2.6	-0.000196643	0
2346	Rent:Buy experiment	382.8668697	1.713121969	1.218438865	0	Logistic Growth (2050) ; 0% contract renewal; Constant contracted land area (25%); 10 y	3	SSP1 - 2.6	-0.000196687	0
2347	Rent:Buy experiment	382.8013144	1.712205441	1.218277011	0	Logistic Growth (2050) ; 0% contract renewal; Constant contracted land area (25%); 10 y	3	SSP1 - 2.6	-0.00019673	0
2348	Rent:Buy experiment	382.7359384	1.711291263	1.218113949	0	Logistic Growth (2050) ; 0% contract renewal; Constant contracted land area (25%); 10 y	3	SSP1 - 2.6	-0.000196772	0
2349	Rent:Buy experiment	382.6707415	1.710379435	1.217949695	0	Logistic Growth (2050) ; 0% contract renewal; Constant contracted land area (25%); 10 y	3	SSP1 - 2.6	-0.000196813	0
2350	Rent:Buy experiment	382.6057238	1.709469958	1.217784259	0	Logistic Growth (2050) ; 0% contract renewal; Constant contracted land area (25%); 10 y	3	SSP1 - 2.6	-0.000196854	0
2351	Rent:Buy experiment	382.540885	1.708562829	1.217617655	0	Logistic Growth (2050) ; 0% contract renewal; Constant contracted land area (25%); 10 y	3	SSP1 - 2.6	-0.000196894	0
2352	Rent:Buy experiment	382.476225	1.70765805	1.217449894	0	Logistic Growth (2050) ; 0% contract renewal; Constant contracted land area (25%); 10 y	3	SSP1 - 2.6	-0.000196933	0
2353	Rent:Buy experiment	382.4117438	1.70675562	1.217280989	0	Logistic Growth (2050) ; 0% contract renewal; Constant contracted land area (25%); 10 y	3	SSP1 - 2.6	-0.000196972	0
2354	Rent:Buy experiment	382.3474411	1.705855536	1.217110952	0	Logistic Growth (2050) ; 0% contract renewal; Constant contracted land area (25%); 10 y	3	SSP1 - 2.6	-0.00019701	0
2355	Rent:Buy experiment	382.2833168	1.704957799	1.216939794	0	Logistic Growth (2050) ; 0% contract renewal; Constant contracted land area (25%); 10 y	3	SSP1 - 2.6	-0.000197047	0
2356	Rent:Buy experiment	382.2193708	1.704062407	1.216767528	0	Logistic Growth (2050) ; 0% contract renewal; Constant contracted land area (25%); 10 y	3	SSP1 - 2.6	-0.000197084	0
2357	Rent:Buy experiment	382.1556027	1.703169358	1.216594165	0	Logistic Growth (2050) ; 0% contract renewal; Constant contracted land area (25%); 10 y	3	SSP1 - 2.6	-0.00019712	0
2358	Rent:Buy experiment	382.0920124	1.702278651	1.216419716	0	Logistic Growth (2050) ; 0% contract renewal; Constant contracted land area (25%); 10 y	3	SSP1 - 2.6	-0.000197155	0
2359	Rent:Buy experiment	382.0285998	1.701390283	1.216244193	0	Logistic Growth (2050) ; 0% contract renewal; Constant contracted land area (25%); 10 y	3	SSP1 - 2.6	-0.00019719	0
2360	Rent:Buy experiment	381.9653645	1.700504254	1.216067607	0	Logistic Growth (2050) ; 0% contract renewal; Constant contracted land area (25%); 10 y	3	SSP1 - 2.6	-0.000197224	0
2361	Rent:Buy experiment	381.9023063	1.699620561	1.215889969	0	Logistic Growth (2050) ; 0% contract renewal; Constant contracted land area (25%); 10 y	3	SSP1 - 2.6	-0.000197258	0
2362	Rent:Buy experiment	381.839425	1.698739201	1.215711289	0	Logistic Growth (2050) ; 0% contract renewal; Constant contracted land area (25%); 10 y	3	SSP1 - 2.6	-0.000197291	0
2363	Rent:Buy experiment	381.7767204	1.697860172	1.21553158	0	Logistic Growth (2050) ; 0% contract renewal; Constant contracted land area (25%); 10 y	3	SSP1 - 2.6	-0.000197323	0
2364	Rent:Buy experiment	381.7141921	1.696983471	1.21535085	0	Logistic Growth (2050) ; 0% contract renewal; Constant contracted land area (25%); 10 y	3	SSP1 - 2.6	-0.000197355	0
2365	Rent:Buy experiment	381.6518398	1.696109097	1.215169112	0	Logistic Growth (2050) ; 0% contract renewal; Constant contracted land area (25%); 10 y	3	SSP1 - 2.6	-0.000197386	0
2366	Rent:Buy experiment	381.5896634	1.695237045	1.214986375	0	Logistic Growth (2050) ; 0% contract renewal; Constant contracted land area (25%); 10 y	3	SSP1 - 2.6	-0.000197416	0
2367	Rent:Buy experiment	381.5276625	1.694367313	1.214802651	0	Logistic Growth (2050) ; 0% contract renewal; Constant contracted land area (25%); 10 y	3	SSP1 - 2.6	-0.000197446	0
2368	Rent:Buy experiment	381.4658367	1.693499898	1.214617948	0	Logistic Growth (2050) ; 0% contract renewal; Constant contracted land area (25%); 10 y	3	SSP1 - 2.6	-0.000197475	0
2369	Rent:Buy experiment	381.4041859	1.692634797	1.214432277	0	Logistic Growth (2050) ; 0% contract renewal; Constant contracted land area (25%); 10 y	3	SSP1 - 2.6	-0.000197504	0
2370	Rent:Buy experiment	381.3427096	1.691772006	1.214245649	0	Logistic Growth (2050) ; 0% contract renewal; Constant contracted land area (25%); 10 y	3	SSP1 - 2.6	-0.000197532	0
2371	Rent:Buy experiment	381.2814076	1.690911522	1.214058073	0	Logistic Growth (2050) ; 0% contract renewal; Constant contracted land area (25%); 10 y	3	SSP1 - 2.6	-0.000197559	0
2372	Rent:Buy experiment	381.2202795	1.690053342	1.213869559	0	Logistic Growth (2050) ; 0% contract renewal; Constant contracted land area (25%); 10 y	3	SSP1 - 2.6	-0.000197586	0
2373	Rent:Buy experiment	381.159325	1.689197461	1.213680116	0	Logistic Growth (2050) ; 0% contract renewal; Constant contracted land area (25%); 10 y	3	SSP1 - 2.6	-0.000197612	0
2374	Rent:Buy experiment	381.0985437	1.688343877	1.213489756	0	Logistic Growth (2050) ; 0% contract renewal; Constant contracted land area (25%); 10 y	3	SSP1 - 2.6	-0.000197638	0
2375	Rent:Buy experiment	381.0379353	1.687492585	1.213298486	0	Logistic Growth (2050) ; 0% contract renewal; Constant contracted land area (25%); 10 y	3	SSP1 - 2.6	-0.000197663	0
2376	Rent:Buy experiment	380.9774994	1.686643582	1.213106316	0	Logistic Growth (2050) ; 0% contract renewal; Constant contracted land area (25%); 10 y	3	SSP1 - 2.6	-0.000197687	0
2377	Rent:Buy experiment	380.9172357	1.685796863	1.212913257	0	Logistic Growth (2050) ; 0% contract renewal; Constant contracted land area (25%); 10 y	3	SSP1 - 2.6	-0.000197711	0
2378	Rent:Buy experiment	380.8571439	1.684952425	1.212719317	0	Logistic Growth (2050) ; 0% contract renewal; Constant contracted land area (25%); 10 y	3	SSP1 - 2.6	-0.000197735	0
2379	Rent:Buy experiment	380.7972234	1.684110263	1.212524505	0	Logistic Growth (2050) ; 0% contract renewal; Constant contracted land area (25%); 10 y	3	SSP1 - 2.6	-0.000197758	0
2380	Rent:Buy experiment	380.737474	1.683270374	1.21232883	0	Logistic Growth (2050) ; 0% contract renewal; Constant contracted land area (25%); 10 y	3	SSP1 - 2.6	-0.00019778	0
2381	Rent:Buy experiment	380.6778953	1.682432752	1.212132302	0	Logistic Growth (2050) ; 0% contract renewal; Constant contracted land area (25%); 10 y	3	SSP1 - 2.6	-0.000197801	0
2382	Rent:Buy experiment	380.6184869	1.681597394	1.211934929	0	Logistic Growth (2050) ; 0% contract renewal; Constant contracted land area (25%); 10 y	3	SSP1 - 2.6	-0.000197822	0
2383	Rent:Buy experiment	380.5592484	1.680764296	1.211736721	0	Logistic Growth (2050) ; 0% contract renewal; Constant contracted land area (25%); 10 y	3	SSP1 - 2.6	-0.000197843	0
2384	Rent:Buy experiment	380.5001795	1.679933452	1.211537685	0	Logistic Growth (2050) ; 0% contract renewal; Constant contracted land area (25%); 10 y	3	SSP1 - 2.6	-0.000197863	0
2385	Rent:Buy experiment	380.4412796	1.679104858	1.211337831	0	Logistic Growth (2050) ; 0% contract renewal; Constant contracted land area (25%); 10 y	3	SSP1 - 2.6	-0.000197882	0
2386	Rent:Buy experiment	380.3825484	1.678278511	1.211137168	0	Logistic Growth (2050) ; 0% contract renewal; Constant contracted land area (25%); 10 y	3	SSP1 - 2.6	-0.000197901	0
2387	Rent:Buy experiment	380.3239856	1.677454404	1.210935703	0	Logistic Growth (2050) ; 0% contract renewal; Constant contracted land area (25%); 10 y	3	SSP1 - 2.6	-0.00019792	0
2388	Rent:Buy experiment	380.2655907	1.676632534	1.210733446	0	Logistic Growth (2050) ; 0% contract renewal; Constant contracted land area (25%); 10 y	3	SSP1 - 2.6	-0.000197938	0
2389	Rent:Buy experiment	380.2073633	1.675812896	1.210530405	0	Logistic Growth (2050) ; 0% contract renewal; Constant contracted land area (25%); 10 y	3	SSP1 - 2.6	-0.000197955	0
2390	Rent:Buy experiment	380.1493029	1.674995485	1.210326587	0	Logistic Growth (2050) ; 0% contract renewal; Constant contracted land area (25%); 10 y	3	SSP1 - 2.6	-0.000197972	0
2391	Rent:Buy experiment	380.0914093	1.674180295	1.210122002	0	Logistic Growth (2050) ; 0% contract renewal; Constant contracted land area (25%); 10 y	3	SSP1 - 2.6	-0.000197988	0
2392	Rent:Buy experiment	380.0336819	1.673367324	1.209916658	0	Logistic Growth (2050) ; 0% contract renewal; Constant contracted land area (25%); 10 y	3	SSP1 - 2.6	-0.000198003	0
2393	Rent:Buy experiment	379.9761203	1.672556564	1.209710562	0	Logistic Growth (2050) ; 0% contract renewal; Constant contracted land area (25%); 10 y	3	SSP1 - 2.6	-0.000198019	0
2394	Rent:Buy experiment	379.9187241	1.671748013	1.209503723	0	Logistic Growth (2050) ; 0% contract renewal; Constant contracted land area (25%); 10 y	3	SSP1 - 2.6	-0.000198033	0
2395	Rent:Buy experiment	379.8614929	1.670941663	1.209296148	0	Logistic Growth (2050) ; 0% contract renewal; Constant contracted land area (25%); 10 y	3	SSP1 - 2.6	-0.000198047	0
2396	Rent:Buy experiment	379.8044263	1.670137511	1.209087846	0	Logistic Growth (2050) ; 0% contract renewal; Constant contracted land area (25%); 10 y	3	SSP1 - 2.6	-0.000198061	0
2397	Rent:Buy experiment	379.7475238	1.669335552	1.208878825	0	Logistic Growth (2050) ; 0% contract renewal; Constant contracted land area (25%); 10 y	3	SSP1 - 2.6	-0.000198074	0
2398	Rent:Buy experiment	379.690785	1.66853578	1.208669092	0	Logistic Growth (2050) ; 0% contract renewal; Constant contracted land area (25%); 10 y	3	SSP1 - 2.6	-0.000198087	0
2399	Rent:Buy experiment	379.6342094	1.667738191	1.208458654	0	Logistic Growth (2050) ; 0% contract renewal; Constant contracted land area (25%); 10 y	3	SSP1 - 2.6	-0.000198099	0
2400	Rent:Buy experiment	379.5777967	1.666942779	1.20824752	0	Logistic Growth (2050) ; 0% contract renewal; Constant contracted land area (25%); 10 y	3	SSP1 - 2.6	-0.00019811	0
2401	Rent:Buy experiment	379.5215464	1.666149538	1.208035698	0	Logistic Growth (2050) ; 0% contract renewal; Constant contracted land area (25%); 10 y	3	SSP1 - 2.6	-0.000198121	0
2402	Rent:Buy experiment	379.4654581	1.665358465	1.207823194	0	Logistic Growth (2050) ; 0% contract renewal; Constant contracted land area (25%); 10 y	3	SSP1 - 2.6	-0.000198132	0
2403	Rent:Buy experiment	379.4095313	1.664569553	1.207610016	0	Logistic Growth (2050) ; 0% contract renewal; Constant contracted land area (25%); 10 y	3	SSP1 - 2.6	-0.000198142	0
2404	Rent:Buy experiment	379.3537655	1.663782798	1.207396172	0	Logistic Growth (2050) ; 0% contract renewal; Constant contracted land area (25%); 10 y	3	SSP1 - 2.6	-0.000198152	0
2405	Rent:Buy experiment	379.2981604	1.662998194	1.207181669	0	Logistic Growth (2050) ; 0% contract renewal; Constant contracted land area (25%); 10 y	3	SSP1 - 2.6	-0.000198161	0
2406	Rent:Buy experiment	379.2427155	1.662215736	1.206966514	0	Logistic Growth (2050) ; 0% contract renewal; Constant contracted land area (25%); 10 y	3	SSP1 - 2.6	-0.000198169	0
2407	Rent:Buy experiment	379.1874304	1.661435418	1.206750715	0	Logistic Growth (2050) ; 0% contract renewal; Constant contracted land area (25%); 10 y	3	SSP1 - 2.6	-0.000198177	0
2408	Rent:Buy experiment	379.1323045	1.660657236	1.206534278	0	Logistic Growth (2050) ; 0% contract renewal; Constant contracted land area (25%); 10 y	3	SSP1 - 2.6	-0.000198185	0
2409	Rent:Buy experiment	379.0773376	1.659881184	1.206317211	0	Logistic Growth (2050) ; 0% contract renewal; Constant contracted land area (25%); 10 y	3	SSP1 - 2.6	-0.000198192	0
2410	Rent:Buy experiment	379.022529	1.659107257	1.206099521	0	Logistic Growth (2050) ; 0% contract renewal; Constant contracted land area (25%); 10 y	3	SSP1 - 2.6	-0.000198199	0
2411	Rent:Buy experiment	378.9678785	1.658335449	1.205881216	0	Logistic Growth (2050) ; 0% contract renewal; Constant contracted land area (25%); 10 y	3	SSP1 - 2.6	-0.000198205	0
2412	Rent:Buy experiment	378.9133855	1.657565755	1.205662301	0	Logistic Growth (2050) ; 0% contract renewal; Constant contracted land area (25%); 10 y	3	SSP1 - 2.6	-0.000198211	0
2413	Rent:Buy experiment	378.8590495	1.65679817	1.205442784	0	Logistic Growth (2050) ; 0% contract renewal; Constant contracted land area (25%); 10 y	3	SSP1 - 2.6	-0.000198216	0
2414	Rent:Buy experiment	378.8048703	1.656032687	1.205222671	0	Logistic Growth (2050) ; 0% contract renewal; Constant contracted land area (25%); 10 y	3	SSP1 - 2.6	-0.000198221	0
2415	Rent:Buy experiment	378.7508472	1.655269303	1.20500197	0	Logistic Growth (2050) ; 0% contract renewal; Constant contracted land area (25%); 10 y	3	SSP1 - 2.6	-0.000198225	0
2416	Rent:Buy experiment	378.6969799	1.654508011	1.204780688	0	Logistic Growth (2050) ; 0% contract renewal; Constant contracted land area (25%); 10 y	3	SSP1 - 2.6	-0.000198229	0
2417	Rent:Buy experiment	378.6432678	1.653748807	1.20455883	0	Logistic Growth (2050) ; 0% contract renewal; Constant contracted land area (25%); 10 y	3	SSP1 - 2.6	-0.000198232	0
2418	Rent:Buy experiment	378.5897107	1.652991683	1.204336405	0	Logistic Growth (2050) ; 0% contract renewal; Constant contracted land area (25%); 10 y	3	SSP1 - 2.6	-0.000198235	0
2419	Rent:Buy experiment	378.5363079	1.652236637	1.204113417	0	Logistic Growth (2050) ; 0% contract renewal; Constant contracted land area (25%); 10 y	3	SSP1 - 2.6	-0.000198238	0
2420	Rent:Buy experiment	378.4830591	1.65148366	1.203889875	0	Logistic Growth (2050) ; 0% contract renewal; Constant contracted land area (25%); 10 y	3	SSP1 - 2.6	-0.00019824	0
2421	Rent:Buy experiment	378.4299639	1.65073275	1.203665784	0	Logistic Growth (2050) ; 0% contract renewal; Constant contracted land area (25%); 10 y	3	SSP1 - 2.6	-0.000198241	0
2422	Rent:Buy experiment	378.3770216	1.649983899	1.203441151	0	Logistic Growth (2050) ; 0% contract renewal; Constant contracted land area (25%); 10 y	3	SSP1 - 2.6	-0.000198243	0
2423	Rent:Buy experiment	378.3242321	1.649237102	1.203215982	0	Logistic Growth (2050) ; 0% contract renewal; Constant contracted land area (25%); 10 y	3	SSP1 - 2.6	-0.000198243	0
2424	Rent:Buy experiment	378.2715947	1.648492355	1.202990284	0	Logistic Growth (2050) ; 0% contract renewal; Constant contracted land area (25%); 10 y	3	SSP1 - 2.6	-0.000198243	0
2425	Rent:Buy experiment	378.219109	1.647749651	1.202764063	0	Logistic Growth (2050) ; 0% contract renewal; Constant contracted land area (25%); 10 y	3	SSP1 - 2.6	-0.000198243	0
2426	Rent:Buy experiment	378.1667746	1.647008986	1.202537326	0	Logistic Growth (2050) ; 0% contract renewal; Constant contracted land area (25%); 10 y	3	SSP1 - 2.6	-0.000198243	0
2427	Rent:Buy experiment	378.1145911	1.646270353	1.202310078	0	Logistic Growth (2050) ; 0% contract renewal; Constant contracted land area (25%); 10 y	3	SSP1 - 2.6	-0.000198242	0
2428	Rent:Buy experiment	378.0625579	1.645533748	1.202082326	0	Logistic Growth (2050) ; 0% contract renewal; Constant contracted land area (25%); 10 y	3	SSP1 - 2.6	-0.00019824	0
2429	Rent:Buy experiment	378.0106747	1.644799164	1.201854076	0	Logistic Growth (2050) ; 0% contract renewal; Constant contracted land area (25%); 10 y	3	SSP1 - 2.6	-0.000198238	0
2430	Rent:Buy experiment	377.9589411	1.644066597	1.201625334	0	Logistic Growth (2050) ; 0% contract renewal; Constant contracted land area (25%); 10 y	3	SSP1 - 2.6	-0.000198236	0
2431	Rent:Buy experiment	377.9073564	1.64333604	1.201396106	0	Logistic Growth (2050) ; 0% contract renewal; Constant contracted land area (25%); 10 y	3	SSP1 - 2.6	-0.000198233	0
2432	Rent:Buy experiment	377.8559204	1.642607489	1.201166399	0	Logistic Growth (2050) ; 0% contract renewal; Constant contracted land area (25%); 10 y	3	SSP1 - 2.6	-0.00019823	0
2433	Rent:Buy experiment	377.8046326	1.641880939	1.200936218	0	Logistic Growth (2050) ; 0% contract renewal; Constant contracted land area (25%); 10 y	3	SSP1 - 2.6	-0.000198226	0
2434	Rent:Buy experiment	377.7534925	1.641156383	1.200705569	0	Logistic Growth (2050) ; 0% contract renewal; Constant contracted land area (25%); 10 y	3	SSP1 - 2.6	-0.000198222	0
2435	Rent:Buy experiment	377.7024997	1.640433816	1.200474458	0	Logistic Growth (2050) ; 0% contract renewal; Constant contracted land area (25%); 10 y	3	SSP1 - 2.6	-0.000198218	0
2436	Rent:Buy experiment	377.6516538	1.639713233	1.200242891	0	Logistic Growth (2050) ; 0% contract renewal; Constant contracted land area (25%); 10 y	3	SSP1 - 2.6	-0.000198213	0
2437	Rent:Buy experiment	377.6009543	1.638994628	1.200010874	0	Logistic Growth (2050) ; 0% contract renewal; Constant contracted land area (25%); 10 y	3	SSP1 - 2.6	-0.000198207	0
2438	Rent:Buy experiment	377.5504007	1.638277996	1.199778413	0	Logistic Growth (2050) ; 0% contract renewal; Constant contracted land area (25%); 10 y	3	SSP1 - 2.6	-0.000198202	0
2439	Rent:Buy experiment	377.4999927	1.637563332	1.199545513	0	Logistic Growth (2050) ; 0% contract renewal; Constant contracted land area (25%); 10 y	3	SSP1 - 2.6	-0.000198196	0
2440	Rent:Buy experiment	377.4497298	1.63685063	1.199312181	0	Logistic Growth (2050) ; 0% contract renewal; Constant contracted land area (25%); 10 y	3	SSP1 - 2.6	-0.000198189	0
2441	Rent:Buy experiment	377.3996116	1.636139885	1.199078421	0	Logistic Growth (2050) ; 0% contract renewal; Constant contracted land area (25%); 10 y	3	SSP1 - 2.6	-0.000198182	0
2442	Rent:Buy experiment	377.3496376	1.635431091	1.198844239	0	Logistic Growth (2050) ; 0% contract renewal; Constant contracted land area (25%); 10 y	3	SSP1 - 2.6	-0.000198175	0
2443	Rent:Buy experiment	377.2998074	1.634724243	1.198609642	0	Logistic Growth (2050) ; 0% contract renewal; Constant contracted land area (25%); 10 y	3	SSP1 - 2.6	-0.000198167	0
2444	Rent:Buy experiment	377.2501205	1.634019336	1.198374634	0	Logistic Growth (2050) ; 0% contract renewal; Constant contracted land area (25%); 10 y	3	SSP1 - 2.6	-0.000198159	0
2445	Rent:Buy experiment	377.2005766	1.633316364	1.198139221	0	Logistic Growth (2050) ; 0% contract renewal; Constant contracted land area (25%); 10 y	3	SSP1 - 2.6	-0.000198151	0
2446	Rent:Buy experiment	377.1511752	1.632615322	1.197903409	0	Logistic Growth (2050) ; 0% contract renewal; Constant contracted land area (25%); 10 y	3	SSP1 - 2.6	-0.000198142	0
2447	Rent:Buy experiment	377.1019158	1.631916204	1.197667202	0	Logistic Growth (2050) ; 0% contract renewal; Constant contracted land area (25%); 10 y	3	SSP1 - 2.6	-0.000198132	0
2448	Rent:Buy experiment	377.052798	1.631219006	1.197430608	0	Logistic Growth (2050) ; 0% contract renewal; Constant contracted land area (25%); 10 y	3	SSP1 - 2.6	-0.000198123	0
2449	Rent:Buy experiment	377.0038215	1.630523722	1.19719363	0	Logistic Growth (2050) ; 0% contract renewal; Constant contracted land area (25%); 10 y	3	SSP1 - 2.6	-0.000198113	0
2450	Rent:Buy experiment	376.9549858	1.629830346	1.196956274	0	Logistic Growth (2050) ; 0% contract renewal; Constant contracted land area (25%); 10 y	3	SSP1 - 2.6	-0.000198102	0
2451	Rent:Buy experiment	376.9062903	1.629138873	1.196718546	0	Logistic Growth (2050) ; 0% contract renewal; Constant contracted land area (25%); 10 y	3	SSP1 - 2.6	-0.000198091	0
2452	Rent:Buy experiment	376.8577349	1.628449298	1.196480451	0	Logistic Growth (2050) ; 0% contract renewal; Constant contracted land area (25%); 10 y	3	SSP1 - 2.6	-0.00019808	0
2453	Rent:Buy experiment	376.8093189	1.627761616	1.196241993	0	Logistic Growth (2050) ; 0% contract renewal; Constant contracted land area (25%); 10 y	3	SSP1 - 2.6	-0.000198068	0
2454	Rent:Buy experiment	376.761042	1.627075821	1.196003179	0	Logistic Growth (2050) ; 0% contract renewal; Constant contracted land area (25%); 10 y	3	SSP1 - 2.6	-0.000198056	0
2455	Rent:Buy experiment	376.7129037	1.626391909	1.195764014	0	Logistic Growth (2050) ; 0% contract renewal; Constant contracted land area (25%); 10 y	3	SSP1 - 2.6	-0.000198044	0
2456	Rent:Buy experiment	376.6649036	1.625709873	1.195524501	0	Logistic Growth (2050) ; 0% contract renewal; Constant contracted land area (25%); 10 y	3	SSP1 - 2.6	-0.000198031	0
2457	Rent:Buy experiment	376.6170414	1.625029708	1.195284648	0	Logistic Growth (2050) ; 0% contract renewal; Constant contracted land area (25%); 10 y	3	SSP1 - 2.6	-0.000198018	0
2458	Rent:Buy experiment	376.5693166	1.62435141	1.195044458	0	Logistic Growth (2050) ; 0% contract renewal; Constant contracted land area (25%); 10 y	3	SSP1 - 2.6	-0.000198005	0
2459	Rent:Buy experiment	376.5217287	1.623674973	1.194803937	0	Logistic Growth (2050) ; 0% contract renewal; Constant contracted land area (25%); 10 y	3	SSP1 - 2.6	-0.000197991	0
2460	Rent:Buy experiment	376.4742773	1.623000392	1.19456309	0	Logistic Growth (2050) ; 0% contract renewal; Constant contracted land area (25%); 10 y	3	SSP1 - 2.6	-0.000197977	0
2461	Rent:Buy experiment	376.4269621	1.622327662	1.194321921	0	Logistic Growth (2050) ; 0% contract renewal; Constant contracted land area (25%); 10 y	3	SSP1 - 2.6	-0.000197962	0
2462	Rent:Buy experiment	376.3797827	1.621656777	1.194080436	0	Logistic Growth (2050) ; 0% contract renewal; Constant contracted land area (25%); 10 y	3	SSP1 - 2.6	-0.000197947	0
2463	Rent:Buy experiment	376.3327385	1.620987732	1.19383864	0	Logistic Growth (2050) ; 0% contract renewal; Constant contracted land area (25%); 10 y	3	SSP1 - 2.6	-0.000197932	0
2464	Rent:Buy experiment	376.2858292	1.620320522	1.193596537	0	Logistic Growth (2050) ; 0% contract renewal; Constant contracted land area (25%); 10 y	3	SSP1 - 2.6	-0.000197916	0
2465	Rent:Buy experiment	376.2390544	1.619655142	1.193354132	0	Logistic Growth (2050) ; 0% contract renewal; Constant contracted land area (25%); 10 y	3	SSP1 - 2.6	-0.0001979	0
2466	Rent:Buy experiment	376.1924136	1.618991587	1.19311143	0	Logistic Growth (2050) ; 0% contract renewal; Constant contracted land area (25%); 10 y	3	SSP1 - 2.6	-0.000197884	0
2467	Rent:Buy experiment	376.1459066	1.618329852	1.192868436	0	Logistic Growth (2050) ; 0% contract renewal; Constant contracted land area (25%); 10 y	3	SSP1 - 2.6	-0.000197867	0
2468	Rent:Buy experiment	376.0995327	1.617669931	1.192625155	0	Logistic Growth (2050) ; 0% contract renewal; Constant contracted land area (25%); 10 y	3	SSP1 - 2.6	-0.00019785	0
2469	Rent:Buy experiment	376.0532917	1.61701182	1.192381591	0	Logistic Growth (2050) ; 0% contract renewal; Constant contracted land area (25%); 10 y	3	SSP1 - 2.6	-0.000197833	0
2470	Rent:Buy experiment	376.0071832	1.616355512	1.192137749	0	Logistic Growth (2050) ; 0% contract renewal; Constant contracted land area (25%); 10 y	3	SSP1 - 2.6	-0.000197815	0
2471	Rent:Buy experiment	375.9612067	1.615701004	1.191893634	0	Logistic Growth (2050) ; 0% contract renewal; Constant contracted land area (25%); 10 y	3	SSP1 - 2.6	-0.000197797	0
2472	Rent:Buy experiment	375.9153618	1.61504829	1.19164925	0	Logistic Growth (2050) ; 0% contract renewal; Constant contracted land area (25%); 10 y	3	SSP1 - 2.6	-0.000197778	0
2473	Rent:Buy experiment	375.8696481	1.614397366	1.191404602	0	Logistic Growth (2050) ; 0% contract renewal; Constant contracted land area (25%); 10 y	3	SSP1 - 2.6	-0.00019776	0
2474	Rent:Buy experiment	375.8240653	1.613748225	1.191159695	0	Logistic Growth (2050) ; 0% contract renewal; Constant contracted land area (25%); 10 y	3	SSP1 - 2.6	-0.000197741	0
2475	Rent:Buy experiment	375.7786129	1.613100863	1.190914532	0	Logistic Growth (2050) ; 0% contract renewal; Constant contracted land area (25%); 10 y	3	SSP1 - 2.6	-0.000197721	0
2476	Rent:Buy experiment	375.7332905	1.612455275	1.190669119	0	Logistic Growth (2050) ; 0% contract renewal; Constant contracted land area (25%); 10 y	3	SSP1 - 2.6	-0.000197701	0
2477	Rent:Buy experiment	375.6880977	1.611811456	1.19042346	0	Logistic Growth (2050) ; 0% contract renewal; Constant contracted land area (25%); 10 y	3	SSP1 - 2.6	-0.000197681	0
2478	Rent:Buy experiment	375.6430342	1.611169401	1.190177559	0	Logistic Growth (2050) ; 0% contract renewal; Constant contracted land area (25%); 10 y	3	SSP1 - 2.6	-0.000197661	0
2479	Rent:Buy experiment	375.5980995	1.610529105	1.189931421	0	Logistic Growth (2050) ; 0% contract renewal; Constant contracted land area (25%); 10 y	3	SSP1 - 2.6	-0.00019764	0
2480	Rent:Buy experiment	375.5532932	1.609890563	1.189685051	0	Logistic Growth (2050) ; 0% contract renewal; Constant contracted land area (25%); 10 y	3	SSP1 - 2.6	-0.000197619	0
2481	Rent:Buy experiment	375.508615	1.60925377	1.189438452	0	Logistic Growth (2050) ; 0% contract renewal; Constant contracted land area (25%); 10 y	3	SSP1 - 2.6	-0.000197597	0
2482	Rent:Buy experiment	375.4640645	1.608618721	1.189191629	0	Logistic Growth (2050) ; 0% contract renewal; Constant contracted land area (25%); 10 y	3	SSP1 - 2.6	-0.000197576	0
2483	Rent:Buy experiment	375.4196412	1.607985411	1.188944586	0	Logistic Growth (2050) ; 0% contract renewal; Constant contracted land area (25%); 10 y	3	SSP1 - 2.6	-0.000197554	0
2484	Rent:Buy experiment	375.3753448	1.607353835	1.188697327	0	Logistic Growth (2050) ; 0% contract renewal; Constant contracted land area (25%); 10 y	3	SSP1 - 2.6	-0.000197531	0
2485	Rent:Buy experiment	375.3311749	1.606723989	1.188449858	0	Logistic Growth (2050) ; 0% contract renewal; Constant contracted land area (25%); 10 y	3	SSP1 - 2.6	-0.000197508	0
2486	Rent:Buy experiment	375.2871312	1.606095867	1.188202181	0	Logistic Growth (2050) ; 0% contract renewal; Constant contracted land area (25%); 10 y	3	SSP1 - 2.6	-0.000197485	0
2487	Rent:Buy experiment	375.2432131	1.605469464	1.187954302	0	Logistic Growth (2050) ; 0% contract renewal; Constant contracted land area (25%); 10 y	3	SSP1 - 2.6	-0.000197462	0
2488	Rent:Buy experiment	375.1994204	1.604844777	1.187706224	0	Logistic Growth (2050) ; 0% contract renewal; Constant contracted land area (25%); 10 y	3	SSP1 - 2.6	-0.000197438	0
2489	Rent:Buy experiment	375.1557526	1.604221799	1.187457951	0	Logistic Growth (2050) ; 0% contract renewal; Constant contracted land area (25%); 10 y	3	SSP1 - 2.6	-0.000197414	0
2490	Rent:Buy experiment	375.1122094	1.603600526	1.187209488	0	Logistic Growth (2050) ; 0% contract renewal; Constant contracted land area (25%); 10 y	3	SSP1 - 2.6	-0.00019739	0
2491	Rent:Buy experiment	375.0687904	1.602980953	1.186960839	0	Logistic Growth (2050) ; 0% contract renewal; Constant contracted land area (25%); 10 y	3	SSP1 - 2.6	-0.000197366	0
2492	Rent:Buy experiment	375.0254952	1.602363076	1.186712008	0	Logistic Growth (2050) ; 0% contract renewal; Constant contracted land area (25%); 10 y	3	SSP1 - 2.6	-0.000197341	0
2493	Rent:Buy experiment	374.9823234	1.601746889	1.186462998	0	Logistic Growth (2050) ; 0% contract renewal; Constant contracted land area (25%); 10 y	3	SSP1 - 2.6	-0.000197315	0
2494	Rent:Buy experiment	374.9392747	1.601132388	1.186213814	0	Logistic Growth (2050) ; 0% contract renewal; Constant contracted land area (25%); 10 y	3	SSP1 - 2.6	-0.00019729	0
2495	Rent:Buy experiment	374.8963487	1.600519568	1.18596446	0	Logistic Growth (2050) ; 0% contract renewal; Constant contracted land area (25%); 10 y	3	SSP1 - 2.6	-0.000197264	0
2496	Rent:Buy experiment	374.853545	1.599908424	1.18571494	0	Logistic Growth (2050) ; 0% contract renewal; Constant contracted land area (25%); 10 y	3	SSP1 - 2.6	-0.000197238	0
2497	Rent:Buy experiment	374.8108632	1.599298952	1.185465257	0	Logistic Growth (2050) ; 0% contract renewal; Constant contracted land area (25%); 10 y	3	SSP1 - 2.6	-0.000197212	0
2498	Rent:Buy experiment	374.768303	1.598691147	1.185215416	0	Logistic Growth (2050) ; 0% contract renewal; Constant contracted land area (25%); 10 y	3	SSP1 - 2.6	-0.000197185	0
2499	Rent:Buy experiment	374.725864	1.598085003	1.184965421	0	Logistic Growth (2050) ; 0% contract renewal; Constant contracted land area (25%); 10 y	3	SSP1 - 2.6	-0.000197158	0
2500	Rent:Buy experiment	374.6835459	1.597480517	1.184715275	0	Logistic Growth (2050) ; 0% contract renewal; Constant contracted land area (25%); 10 y	3	SSP1 - 2.6	-0.000197131	0
2020	Rent:Buy experiment	419.3061459	2.199729836	0.991556996	10.86221771	Logistic Growth (2075) ; 0% contract renewal; Constant contracted land area (25%); 10 y	4	SSP1 - 2.6	0	0
2021	Rent:Buy experiment	421.7603487	2.230966152	1.007342674	10.72387239	Logistic Growth (2075) ; 0% contract renewal; Constant contracted land area (25%); 10 y	4	SSP1 - 2.6	0	0
2022	Rent:Buy experiment	424.149961	2.261206217	1.022981348	10.58552708	Logistic Growth (2075) ; 0% contract renewal; Constant contracted land area (25%); 10 y	4	SSP1 - 2.6	0	0
2023	Rent:Buy experiment	426.4811658	2.290543419	1.038429718	10.44718176	Logistic Growth (2075) ; 0% contract renewal; Constant contracted land area (25%); 10 y	4	SSP1 - 2.6	0	0
2024	Rent:Buy experiment	428.7581273	2.319043593	1.053659524	10.30883645	Logistic Growth (2075) ; 0% contract renewal; Constant contracted land area (25%); 10 y	4	SSP1 - 2.6	0	0
2025	Rent:Buy experiment	430.9837394	2.346755143	1.068652733	10.17049113	Logistic Growth (2075) ; 0% contract renewal; Constant contracted land area (25%); 10 y	4	SSP1 - 2.6	0	0
2026	Rent:Buy experiment	433.1569566	2.373676566	1.083394823	10.02548886	Logistic Growth (2075) ; 0% contract renewal; Constant contracted land area (25%); 10 y	4	SSP1 - 2.6	-3.50E-06	-0.006656953
2027	Rent:Buy experiment	435.2829393	2.399882478	1.097880915	9.887468654	Logistic Growth (2075) ; 0% contract renewal; Constant contracted land area (25%); 10 y	4	SSP1 - 2.6	-9.17E-06	-0.006331846
2028	Rent:Buy experiment	437.362741	2.425395579	1.112109007	9.749432568	Logistic Growth (2075) ; 0% contract renewal; Constant contracted land area (25%); 10 y	4	SSP1 - 2.6	-1.62E-05	-0.006022616
2029	Rent:Buy experiment	439.397232	2.450235733	1.126079107	9.611381381	Logistic Growth (2075) ; 0% contract renewal; Constant contracted land area (25%); 10 y	4	SSP1 - 2.6	-2.39E-05	-0.005728489
2030	Rent:Buy experiment	441.3871372	2.474420504	1.139792589	9.473315828	Logistic Growth (2075) ; 0% contract renewal; Constant contracted land area (25%); 10 y	4	SSP1 - 2.6	-3.19E-05	-0.005448726
2031	Rent:Buy experiment	443.2926222	2.49747728	1.153207545	9.249121252	Logistic Growth (2075) ; 0% contract renewal; Constant contracted land area (25%); 10 y	4	SSP1 - 2.6	-4.01E-05	-0.005182626
2032	Rent:Buy experiment	445.1182223	2.519474654	1.166296993	9.02491368	Logistic Growth (2075) ; 0% contract renewal; Constant contracted land area (25%); 10 y	4	SSP1 - 2.6	-4.81E-05	-0.004929521
2033	Rent:Buy experiment	446.8669862	2.540461758	1.179043914	8.800693746	Logistic Growth (2075) ; 0% contract renewal; Constant contracted land area (25%); 10 y	4	SSP1 - 2.6	-5.59E-05	-0.004688777
2034	Rent:Buy experiment	448.5411202	2.560476415	1.191438082	8.576462056	Logistic Growth (2075) ; 0% contract renewal; Constant contracted land area (25%); 10 y	4	SSP1 - 2.6	-6.35E-05	-0.004459791
2035	Rent:Buy experiment	450.1422638	2.579548689	1.203473909	8.352219183	Logistic Growth (2075) ; 0% contract renewal; Constant contracted land area (25%); 10 y	4	SSP1 - 2.6	-7.07E-05	-0.004241987
2036	Rent:Buy experiment	451.6716694	2.597703202	1.215148953	8.127965672	Logistic Growth (2075) ; 0% contract renewal; Constant contracted land area (25%); 10 y	4	SSP1 - 2.6	-7.76E-05	-0.00403482
2037	Rent:Buy experiment	453.1303214	2.614960665	1.226462897	7.903702044	Logistic Growth (2075) ; 0% contract renewal; Constant contracted land area (25%); 10 y	4	SSP1 - 2.6	-8.41E-05	-0.003837771
2038	Rent:Buy experiment	454.5190147	2.631338898	1.23741683	7.679428793	Logistic Growth (2075) ; 0% contract renewal; Constant contracted land area (25%); 10 y	4	SSP1 - 2.6	-9.02E-05	-0.003650345
2039	Rent:Buy experiment	455.8384089	2.646853526	1.248012753	7.455146389	Logistic Growth (2075) ; 0% contract renewal; Constant contracted land area (25%); 10 y	4	SSP1 - 2.6	-9.61E-05	-0.003472073
2040	Rent:Buy experiment	457.0890637	2.661518453	1.258253233	7.230855278	Logistic Growth (2075) ; 0% contract renewal; Constant contracted land area (25%); 10 y	4	SSP1 - 2.6	-0.000101542	-0.003302507
2041	Rent:Buy experiment	458.2673575	2.675298225	1.268136812	6.997812338	Logistic Growth (2075) ; 0% contract renewal; Constant contracted land area (25%); 10 y	4	SSP1 - 2.6	-0.000106707	-0.003141222
2042	Rent:Buy experiment	459.3740805	2.68820877	1.277663527	6.764761522	Logistic Growth (2075) ; 0% contract renewal; Constant contracted land area (25%); 10 y	4	SSP1 - 2.6	-0.000111567	-0.002987813
2043	Rent:Buy experiment	460.4098642	2.700263622	1.28683437	6.531703213	Logistic Growth (2075) ; 0% contract renewal; Constant contracted land area (25%); 10 y	4	SSP1 - 2.6	-0.000116138	-0.002841897
2044	Rent:Buy experiment	461.3752384	2.711474628	1.295650938	6.298637778	Logistic Growth (2075) ; 0% contract renewal; Constant contracted land area (25%); 10 y	4	SSP1 - 2.6	-0.000120436	-0.002703107
2045	Rent:Buy experiment	462.2706586	2.721852301	1.304115181	6.065565565	Logistic Growth (2075) ; 0% contract renewal; Constant contracted land area (25%); 10 y	4	SSP1 - 2.6	-0.000124477	-0.002571095
2046	Rent:Buy experiment	463.0965249	2.731406058	1.312229235	5.832486905	Logistic Growth (2075) ; 0% contract renewal; Constant contracted land area (25%); 10 y	4	SSP1 - 2.6	-0.000128276	-0.00244553
2047	Rent:Buy experiment	463.8531955	2.740144404	1.319995301	5.599402113	Logistic Growth (2075) ; 0% contract renewal; Constant contracted land area (25%); 10 y	4	SSP1 - 2.6	-0.00013185	-0.002326097
2048	Rent:Buy experiment	464.5409969	2.748075061	1.327415562	5.366311488	Logistic Growth (2075) ; 0% contract renewal; Constant contracted land area (25%); 10 y	4	SSP1 - 2.6	-0.000135212	-0.002212497
2049	Rent:Buy experiment	465.1602307	2.755205065	1.334492131	5.133215315	Logistic Growth (2075) ; 0% contract renewal; Constant contracted land area (25%); 10 y	4	SSP1 - 2.6	-0.000138376	-0.002104445
2050	Rent:Buy experiment	465.7111795	2.761540845	1.341227014	4.900113865	Logistic Growth (2075) ; 0% contract renewal; Constant contracted land area (25%); 10 y	4	SSP1 - 2.6	-0.000141354	-0.00200167
2051	Rent:Buy experiment	466.2083404	2.767251646	1.347636869	4.697300735	Logistic Growth (2075) ; 0% contract renewal; Constant contracted land area (25%); 10 y	4	SSP1 - 2.6	-0.00014416	-0.001903914
2052	Rent:Buy experiment	466.6508296	2.772329322	1.353733835	4.494482831	Logistic Growth (2075) ; 0% contract renewal; Constant contracted land area (25%); 10 y	4	SSP1 - 2.6	-0.000146802	-0.001810932
2053	Rent:Buy experiment	467.0380772	2.776769139	1.359526812	4.291660385	Logistic Growth (2075) ; 0% contract renewal; Constant contracted land area (25%); 10 y	4	SSP1 - 2.6	-0.000149292	-0.001722492
2054	Rent:Buy experiment	467.3697036	2.78056833	1.365022342	4.088833621	Logistic Growth (2075) ; 0% contract renewal; Constant contracted land area (25%); 10 y	4	SSP1 - 2.6	-0.00015164	-0.00163837
2055	Rent:Buy experiment	467.6454665	2.783725482	1.370225243	3.886002748	Logistic Growth (2075) ; 0% contract renewal; Constant contracted land area (25%); 10 y	4	SSP1 - 2.6	-0.000153855	-0.001558357
2056	Rent:Buy experiment	467.8652234	2.786240102	1.375139062	3.683167967	Logistic Growth (2075) ; 0% contract renewal; Constant contracted land area (25%); 10 y	4	SSP1 - 2.6	-0.000155946	-0.001482251
2057	Rent:Buy experiment	468.0289048	2.788112297	1.379766408	3.48032947	Logistic Growth (2075) ; 0% contract renewal; Constant contracted land area (25%); 10 y	4	SSP1 - 2.6	-0.000157922	-0.001409862
2058	Rent:Buy experiment	468.1364951	2.789342563	1.384109192	3.277487438	Logistic Growth (2075) ; 0% contract renewal; Constant contracted land area (25%); 10 y	4	SSP1 - 2.6	-0.000159789	-0.001341008
2059	Rent:Buy experiment	468.1880188	2.789931622	1.388168794	3.074642043	Logistic Growth (2075) ; 0% contract renewal; Constant contracted land area (25%); 10 y	4	SSP1 - 2.6	-0.000161557	-0.001275517
2060	Rent:Buy experiment	468.1835303	2.789880309	1.391946196	2.871793449	Logistic Growth (2075) ; 0% contract renewal; Constant contracted land area (25%); 10 y	4	SSP1 - 2.6	-0.00016323	-0.001213225
2061	Rent:Buy experiment	468.1408472	2.789392322	1.395460427	2.706707686	Logistic Growth (2075) ; 0% contract renewal; Constant contracted land area (25%); 10 y	4	SSP1 - 2.6	-0.000164816	-0.001153974
2062	Rent:Buy experiment	468.0587419	2.788453504	1.398724998	2.541619029	Logistic Growth (2075) ; 0% contract renewal; Constant contracted land area (25%); 10 y	4	SSP1 - 2.6	-0.000166318	-0.001097617
2063	Rent:Buy experiment	467.9363397	2.787053614	1.401749448	2.37652762	Logistic Growth (2075) ; 0% contract renewal; Constant contracted land area (25%); 10 y	4	SSP1 - 2.6	-0.000167742	-0.001044013
2064	Rent:Buy experiment	467.772995	2.7851849	1.40454043	2.211433592	Logistic Growth (2075) ; 0% contract renewal; Constant contracted land area (25%); 10 y	4	SSP1 - 2.6	-0.000169093	-0.000993026
2065	Rent:Buy experiment	467.5682341	2.782841452	1.407102493	2.046337075	Logistic Growth (2075) ; 0% contract renewal; Constant contracted land area (25%); 10 y	4	SSP1 - 2.6	-0.000170375	-0.00094453
2066	Rent:Buy experiment	467.3225844	2.780028685	1.409439568	1.883092763	Logistic Growth (2075) ; 0% contract renewal; Constant contracted land area (25%); 10 y	4	SSP1 - 2.6	-0.000170691	0.000956172
2067	Rent:Buy experiment	467.0347741	2.776731283	1.411553224	1.717794386	Logistic Growth (2075) ; 0% contract renewal; Constant contracted land area (25%); 10 y	4	SSP1 - 2.6	-0.000170397	0.000802809
2068	Rent:Buy experiment	466.7046671	2.772946793	1.413444341	1.552518767	Logistic Growth (2075) ; 0% contract renewal; Constant contracted land area (25%); 10 y	4	SSP1 - 2.6	-0.000169741	0.000672203
2069	Rent:Buy experiment	466.3321772	2.76867319	1.415113298	1.387263013	Logistic Growth (2075) ; 0% contract renewal; Constant contracted land area (25%); 10 y	4	SSP1 - 2.6	-0.000168891	0.000561463
2070	Rent:Buy experiment	465.9172581	2.763908772	1.416560108	1.222024474	Logistic Growth (2075) ; 0% contract renewal; Constant contracted land area (25%); 10 y	4	SSP1 - 2.6	-0.000167959	0.000467938
2071	Rent:Buy experiment	465.4379791	2.758400042	1.417761709	1.010143737	Logistic Growth (2075) ; 0% contract renewal; Constant contracted land area (25%); 10 y	4	SSP1 - 2.6	-0.000167023	0.000389229
2072	Rent:Buy experiment	464.8959059	2.752162729	1.418701254	0.798275677	Logistic Growth (2075) ; 0% contract renewal; Constant contracted land area (25%); 10 y	4	SSP1 - 2.6	-0.000166128	0.000323199
2073	Rent:Buy experiment	464.2922625	2.745208399	1.41936639	0.586418409	Logistic Growth (2075) ; 0% contract renewal; Constant contracted land area (25%); 10 y	4	SSP1 - 2.6	-0.000165303	0.000267959
2074	Rent:Buy experiment	463.6280455	2.737545769	1.419748038	0.374570282	Logistic Growth (2075) ; 0% contract renewal; Constant contracted land area (25%); 10 y	4	SSP1 - 2.6	-0.000164561	0.000221861
2075	Rent:Buy experiment	462.9040799	2.729181346	1.419839482	0.162729868	Logistic Growth (2075) ; 0% contract renewal; Constant contracted land area (25%); 10 y	4	SSP1 - 2.6	-0.000163908	0.000183475
2076	Rent:Buy experiment	462.1210616	2.720119912	1.419635709	-0.049104063	Logistic Growth (2075) ; 0% contract renewal; Constant contracted land area (25%); 10 y	4	SSP1 - 2.6	-0.000163344	0.000151573
2077	Rent:Buy experiment	461.2795888	2.710364886	1.419132913	-0.26093256	Logistic Growth (2075) ; 0% contract renewal; Constant contracted land area (25%); 10 y	4	SSP1 - 2.6	-0.000162866	0.000125105
2078	Rent:Buy experiment	460.3801872	2.699918608	1.418328146	-0.472756517	Logistic Growth (2075) ; 0% contract renewal; Constant contracted land area (25%); 10 y	4	SSP1 - 2.6	-0.000162467	0.000103176
2079	Rent:Buy experiment	459.423328	2.688782546	1.417219047	-0.68457669	Logistic Growth (2075) ; 0% contract renewal; Constant contracted land area (25%); 10 y	4	SSP1 - 2.6	-0.000162142	8.50E-05
2080	Rent:Buy experiment	458.4094421	2.676957466	1.415803658	-0.896393714	Logistic Growth (2075) ; 0% contract renewal; Constant contracted land area (25%); 10 y	4	SSP1 - 2.6	-0.000161884	7.00E-05
2081	Rent:Buy experiment	457.373045	2.66484277	1.414116417	-1.035585094	Logistic Growth (2075) ; 0% contract renewal; Constant contracted land area (25%); 10 y	4	SSP1 - 2.6	-0.000161684	5.77E-05
2082	Rent:Buy experiment	456.3121728	2.652413515	1.412181989	-1.174774308	Logistic Growth (2075) ; 0% contract renewal; Constant contracted land area (25%); 10 y	4	SSP1 - 2.6	-0.000161534	4.74E-05
2083	Rent:Buy experiment	455.2253424	2.639650129	1.410017863	-1.313961727	Logistic Growth (2075) ; 0% contract renewal; Constant contracted land area (25%); 10 y	4	SSP1 - 2.6	-0.000161428	3.90E-05
2084	Rent:Buy experiment	454.111415	2.626536866	1.407636242	-1.453147664	Logistic Growth (2075) ; 0% contract renewal; Constant contracted land area (25%); 10 y	4	SSP1 - 2.6	-0.000161361	3.21E-05
2085	Rent:Buy experiment	452.9695208	2.613060943	1.405045454	-1.592332375	Logistic Growth (2075) ; 0% contract renewal; Constant contracted land area (25%); 10 y	4	SSP1 - 2.6	-0.000161327	2.64E-05
2086	Rent:Buy experiment	451.799	2.599211882	1.402250996	-1.731516074	Logistic Growth (2075) ; 0% contract renewal; Constant contracted land area (25%); 10 y	4	SSP1 - 2.6	-0.000161324	2.17E-05
2087	Rent:Buy experiment	450.599358	2.584980991	1.399256302	-1.870698941	Logistic Growth (2075) ; 0% contract renewal; Constant contracted land area (25%); 10 y	4	SSP1 - 2.6	-0.000161346	1.78E-05
2088	Rent:Buy experiment	449.37023	2.570360971	1.396063318	-2.00988112	Logistic Growth (2075) ; 0% contract renewal; Constant contracted land area (25%); 10 y	4	SSP1 - 2.6	-0.000161393	1.46E-05
2089	Rent:Buy experiment	448.1113548	2.555345607	1.392672918	-2.149062733	Logistic Growth (2075) ; 0% contract renewal; Constant contracted land area (25%); 10 y	4	SSP1 - 2.6	-0.00016146	1.20E-05
2090	Rent:Buy experiment	446.8225531	2.539929529	1.389085213	-2.288243881	Logistic Growth (2075) ; 0% contract renewal; Constant contracted land area (25%); 10 y	4	SSP1 - 2.6	-0.000161546	9.87E-06
2091	Rent:Buy experiment	445.5661065	2.524857605	1.385367616	-2.294593215	Logistic Growth (2075) ; 0% contract renewal; Constant contracted land area (25%); 10 y	4	SSP1 - 2.6	-0.000161645	8.10E-06
2092	Rent:Buy experiment	444.3377054	2.510080959	1.381568658	-2.300942234	Logistic Growth (2075) ; 0% contract renewal; Constant contracted land area (25%); 10 y	4	SSP1 - 2.6	-0.000161754	6.65E-06
2093	Rent:Buy experiment	443.1339083	2.495560595	1.377722944	-2.307290994	Logistic Growth (2075) ; 0% contract renewal; Constant contracted land area (25%); 10 y	4	SSP1 - 2.6	-0.000161868	5.46E-06
2094	Rent:Buy experiment	441.95194	2.481265101	1.373854852	-2.313639541	Logistic Growth (2075) ; 0% contract renewal; Constant contracted land area (25%); 10 y	4	SSP1 - 2.6	-0.000161987	4.48E-06
2095	Rent:Buy experiment	440.7895498	2.467169062	1.369981269	-2.319987913	Logistic Growth (2075) ; 0% contract renewal; Constant contracted land area (25%); 10 y	4	SSP1 - 2.6	-0.00016211	3.68E-06
2096	Rent:Buy experiment	439.6449015	2.453251803	1.366113643	-2.326336141	Logistic Growth (2075) ; 0% contract renewal; Constant contracted land area (25%); 10 y	4	SSP1 - 2.6	-0.000162235	3.02E-06
2097	Rent:Buy experiment	438.5164868	2.439496407	1.362259489	-2.332684252	Logistic Growth (2075) ; 0% contract renewal; Constant contracted land area (25%); 10 y	4	SSP1 - 2.6	-0.000162362	2.48E-06
2098	Rent:Buy experiment	437.403057	2.42588894	1.358423505	-2.339032265	Logistic Growth (2075) ; 0% contract renewal; Constant contracted land area (25%); 10 y	4	SSP1 - 2.6	-0.000162491	2.03E-06
2099	Rent:Buy experiment	436.30357	2.412417837	1.354608392	-2.345380199	Logistic Growth (2075) ; 0% contract renewal; Constant contracted land area (25%); 10 y	4	SSP1 - 2.6	-0.00016262	1.67E-06
2100	Rent:Buy experiment	435.2171475	2.399073417	1.350815457	-2.351728067	Logistic Growth (2075) ; 0% contract renewal; Constant contracted land area (25%); 10 y	4	SSP1 - 2.6	-0.000162751	1.37E-06
2101	Rent:Buy experiment	434.1534564	2.385975892	1.347056663	-2.335905809	Logistic Growth (2075) ; 0% contract renewal; Constant contracted land area (25%); 10 y	4	SSP1 - 2.6	-0.000162882	1.12E-06
2102	Rent:Buy experiment	433.1111395	2.373110388	1.343340132	-2.320083507	Logistic Growth (2075) ; 0% contract renewal; Constant contracted land area (25%); 10 y	4	SSP1 - 2.6	-0.000163012	9.22E-07
2103	Rent:Buy experiment	432.0890585	2.360464558	1.339671204	-2.304261169	Logistic Growth (2075) ; 0% contract renewal; Constant contracted land area (25%); 10 y	4	SSP1 - 2.6	-0.000163141	7.57E-07
2104	Rent:Buy experiment	431.0862494	2.348028065	1.336053212	-2.288438801	Logistic Growth (2075) ; 0% contract renewal; Constant contracted land area (25%); 10 y	4	SSP1 - 2.6	-0.000163268	6.21E-07
2105	Rent:Buy experiment	430.1018875	2.335792181	1.332488062	-2.272616408	Logistic Growth (2075) ; 0% contract renewal; Constant contracted land area (25%); 10 y	4	SSP1 - 2.6	-0.000163394	5.09E-07
2106	Rent:Buy experiment	429.1352597	2.323749453	1.328976653	-2.256793996	Logistic Growth (2075) ; 0% contract renewal; Constant contracted land area (25%); 10 y	4	SSP1 - 2.6	-0.000163518	4.18E-07
2107	Rent:Buy experiment	428.1857419	2.311893451	1.325519185	-2.240971567	Logistic Growth (2075) ; 0% contract renewal; Constant contracted land area (25%); 10 y	4	SSP1 - 2.6	-0.000163641	3.43E-07
2108	Rent:Buy experiment	427.252782	2.300218561	1.322115383	-2.225149125	Logistic Growth (2075) ; 0% contract renewal; Constant contracted land area (25%); 10 y	4	SSP1 - 2.6	-0.000163762	2.81E-07
2109	Rent:Buy experiment	426.335886	2.288719827	1.318764656	-2.209326672	Logistic Growth (2075) ; 0% contract renewal; Constant contracted land area (25%); 10 y	4	SSP1 - 2.6	-0.000163881	2.31E-07
2110	Rent:Buy experiment	425.434607	2.277392816	1.315466212	-2.19350421	Logistic Growth (2075) ; 0% contract renewal; Constant contracted land area (25%); 10 y	4	SSP1 - 2.6	-0.000163998	1.89E-07
2111	Rent:Buy experiment	424.5485364	2.266233525	1.312219137	-2.17768174	Logistic Growth (2075) ; 0% contract renewal; Constant contracted land area (25%); 10 y	4	SSP1 - 2.6	-0.000164113	1.55E-07
2112	Rent:Buy experiment	423.6772976	2.255238295	1.309022455	-2.161859264	Logistic Growth (2075) ; 0% contract renewal; Constant contracted land area (25%); 10 y	4	SSP1 - 2.6	-0.000164227	1.28E-07
2113	Rent:Buy experiment	422.82054	2.24440375	1.305875162	-2.146036783	Logistic Growth (2075) ; 0% contract renewal; Constant contracted land area (25%); 10 y	4	SSP1 - 2.6	-0.000164339	1.05E-07
2114	Rent:Buy experiment	421.977935	2.233726744	1.302776253	-2.130214298	Logistic Growth (2075) ; 0% contract renewal; Constant contracted land area (25%); 10 y	4	SSP1 - 2.6	-0.000164449	8.59E-08
2115	Rent:Buy experiment	421.1491725	2.223204324	1.299724738	-2.11439181	Logistic Growth (2075) ; 0% contract renewal; Constant contracted land area (25%); 10 y	4	SSP1 - 2.6	-0.000164558	7.04E-08
2116	Rent:Buy experiment	420.3339582	2.212833698	1.296719652	-2.098569319	Logistic Growth (2075) ; 0% contract renewal; Constant contracted land area (25%); 10 y	4	SSP1 - 2.6	-0.000164664	5.78E-08
2117	Rent:Buy experiment	419.5320113	2.202612209	1.293760063	-2.082746826	Logistic Growth (2075) ; 0% contract renewal; Constant contracted land area (25%); 10 y	4	SSP1 - 2.6	-0.00016477	4.74E-08
2118	Rent:Buy experiment	418.743063	2.192537313	1.290845071	-2.06692433	Logistic Growth (2075) ; 0% contract renewal; Constant contracted land area (25%); 10 y	4	SSP1 - 2.6	-0.000164874	3.89E-08
2119	Rent:Buy experiment	417.966855	2.182606568	1.28797381	-2.051101834	Logistic Growth (2075) ; 0% contract renewal; Constant contracted land area (25%); 10 y	4	SSP1 - 2.6	-0.000164976	3.19E-08
2120	Rent:Buy experiment	417.203138	2.172817618	1.28514545	-2.035279336	Logistic Growth (2075) ; 0% contract renewal; Constant contracted land area (25%); 10 y	4	SSP1 - 2.6	-0.000165077	2.62E-08
2121	Rent:Buy experiment	416.4516716	2.163168184	1.282359192	-2.019456837	Logistic Growth (2075) ; 0% contract renewal; Constant contracted land area (25%); 10 y	4	SSP1 - 2.6	-0.000165177	2.15E-08
2122	Rent:Buy experiment	415.7122228	2.153656053	1.279614268	-2.003634337	Logistic Growth (2075) ; 0% contract renewal; Constant contracted land area (25%); 10 y	4	SSP1 - 2.6	-0.000165276	1.76E-08
2123	Rent:Buy experiment	414.9845658	2.144279078	1.276909938	-1.987811836	Logistic Growth (2075) ; 0% contract renewal; Constant contracted land area (25%); 10 y	4	SSP1 - 2.6	-0.000165374	1.45E-08
2124	Rent:Buy experiment	414.2684812	2.135035167	1.27424549	-1.971989335	Logistic Growth (2075) ; 0% contract renewal; Constant contracted land area (25%); 10 y	4	SSP1 - 2.6	-0.000165471	1.19E-08
2125	Rent:Buy experiment	413.5637561	2.12592228	1.271620238	-1.956166833	Logistic Growth (2075) ; 0% contract renewal; Constant contracted land area (25%); 10 y	4	SSP1 - 2.6	-0.000165567	9.74E-09
2126	Rent:Buy experiment	412.8701831	2.116938428	1.269033516	-1.940344331	Logistic Growth (2075) ; 0% contract renewal; Constant contracted land area (25%); 10 y	4	SSP1 - 2.6	-0.000165662	7.99E-09
2127	Rent:Buy experiment	412.1875605	2.108081668	1.266484684	-1.924521829	Logistic Growth (2075) ; 0% contract renewal; Constant contracted land area (25%); 10 y	4	SSP1 - 2.6	-0.000165757	6.55E-09
2128	Rent:Buy experiment	411.5156917	2.099350101	1.263973118	-1.908699326	Logistic Growth (2075) ; 0% contract renewal; Constant contracted land area (25%); 10 y	4	SSP1 - 2.6	-0.000165851	5.38E-09
2129	Rent:Buy experiment	410.8543854	2.09074187	1.261498216	-1.892876824	Logistic Growth (2075) ; 0% contract renewal; Constant contracted land area (25%); 10 y	4	SSP1 - 2.6	-0.000165945	4.41E-09
2130	Rent:Buy experiment	410.2034548	2.082255158	1.259059391	-1.877054321	Logistic Growth (2075) ; 0% contract renewal; Constant contracted land area (25%); 10 y	4	SSP1 - 2.6	-0.000166038	3.62E-09
2131	Rent:Buy experiment	409.5627181	2.07388819	1.256656075	-1.861231818	Logistic Growth (2075) ; 0% contract renewal; Constant contracted land area (25%); 10 y	4	SSP1 - 2.6	-0.000166131	2.97E-09
2132	Rent:Buy experiment	408.9319979	2.065639225	1.254287713	-1.845409314	Logistic Growth (2075) ; 0% contract renewal; Constant contracted land area (25%); 10 y	4	SSP1 - 2.6	-0.000166224	2.44E-09
2133	Rent:Buy experiment	408.3111209	2.057506562	1.251953769	-1.829586811	Logistic Growth (2075) ; 0% contract renewal; Constant contracted land area (25%); 10 y	4	SSP1 - 2.6	-0.000166317	2.00E-09
2134	Rent:Buy experiment	407.6999186	2.049488535	1.249653717	-1.813764308	Logistic Growth (2075) ; 0% contract renewal; Constant contracted land area (25%); 10 y	4	SSP1 - 2.6	-0.00016641	1.64E-09
2135	Rent:Buy experiment	407.0982261	2.041583513	1.247387047	-1.797941804	Logistic Growth (2075) ; 0% contract renewal; Constant contracted land area (25%); 10 y	4	SSP1 - 2.6	-0.000166503	1.35E-09
2136	Rent:Buy experiment	406.5058827	2.033789899	1.245153262	-1.782119301	Logistic Growth (2075) ; 0% contract renewal; Constant contracted land area (25%); 10 y	4	SSP1 - 2.6	-0.000166597	1.10E-09
2137	Rent:Buy experiment	405.9227318	2.02610613	1.242951878	-1.766296797	Logistic Growth (2075) ; 0% contract renewal; Constant contracted land area (25%); 10 y	4	SSP1 - 2.6	-0.00016669	9.06E-10
2138	Rent:Buy experiment	405.3486204	2.018530678	1.240782422	-1.750474294	Logistic Growth (2075) ; 0% contract renewal; Constant contracted land area (25%); 10 y	4	SSP1 - 2.6	-0.000166784	7.43E-10
2139	Rent:Buy experiment	404.7833991	2.011062043	1.238644434	-1.73465179	Logistic Growth (2075) ; 0% contract renewal; Constant contracted land area (25%); 10 y	4	SSP1 - 2.6	-0.000166878	6.10E-10
2140	Rent:Buy experiment	404.2269224	2.003698762	1.236537466	-1.718829286	Logistic Growth (2075) ; 0% contract renewal; Constant contracted land area (25%); 10 y	4	SSP1 - 2.6	-0.000166973	5.00E-10
2141	Rent:Buy experiment	403.6937095	1.996633789	1.234478674	-1.671794698	Logistic Growth (2075) ; 0% contract renewal; Constant contracted land area (25%); 10 y	4	SSP1 - 2.6	-0.000167067	4.10E-10
2142	Rent:Buy experiment	403.1825563	1.989852337	1.232480264	-1.624760109	Logistic Growth (2075) ; 0% contract renewal; Constant contracted land area (25%); 10 y	4	SSP1 - 2.6	-0.000167161	3.37E-10
2143	Rent:Buy experiment	402.6924682	1.983342278	1.230550799	-1.577725521	Logistic Growth (2075) ; 0% contract renewal; Constant contracted land area (25%); 10 y	4	SSP1 - 2.6	-0.000167253	2.76E-10
2144	Rent:Buy experiment	402.2226208	1.977093642	1.228696175	-1.530690932	Logistic Growth (2075) ; 0% contract renewal; Constant contracted land area (25%); 10 y	4	SSP1 - 2.6	-0.000167344	2.27E-10
2145	Rent:Buy experiment	401.7723231	1.971098149	1.226920353	-1.483656343	Logistic Growth (2075) ; 0% contract renewal; Constant contracted land area (25%); 10 y	4	SSP1 - 2.6	-0.000167433	1.86E-10
2146	Rent:Buy experiment	401.3409888	1.96534884	1.22522589	-1.436621754	Logistic Growth (2075) ; 0% contract renewal; Constant contracted land area (25%); 10 y	4	SSP1 - 2.6	-0.000167522	1.53E-10
2147	Rent:Buy experiment	400.9281146	1.959839797	1.22361434	-1.389587166	Logistic Growth (2075) ; 0% contract renewal; Constant contracted land area (25%); 10 y	4	SSP1 - 2.6	-0.00016761	1.25E-10
2148	Rent:Buy experiment	400.5332625	1.954565915	1.222086537	-1.342552577	Logistic Growth (2075) ; 0% contract renewal; Constant contracted land area (25%); 10 y	4	SSP1 - 2.6	-0.000167697	1.03E-10
2149	Rent:Buy experiment	400.1560465	1.949522735	1.22064281	-1.295517988	Logistic Growth (2075) ; 0% contract renewal; Constant contracted land area (25%); 10 y	4	SSP1 - 2.6	-0.000167784	8.43E-11
2150	Rent:Buy experiment	399.7961222	1.9447063	1.219283137	-1.2484834	Logistic Growth (2075) ; 0% contract renewal; Constant contracted land area (25%); 10 y	4	SSP1 - 2.6	-0.00016787	6.91E-11
2151	Rent:Buy experiment	399.4457461	1.940013471	1.217998242	-1.217271315	Logistic Growth (2075) ; 0% contract renewal; Constant contracted land area (25%); 10 y	4	SSP1 - 2.6	-0.000167955	5.67E-11
2152	Rent:Buy experiment	399.1051819	1.935448113	1.21678125	-1.18605923	Logistic Growth (2075) ; 0% contract renewal; Constant contracted land area (25%); 10 y	4	SSP1 - 2.6	-0.000168042	4.65E-11
2153	Rent:Buy experiment	398.7746067	1.931012934	1.215627068	-1.154847145	Logistic Growth (2075) ; 0% contract renewal; Constant contracted land area (25%); 10 y	4	SSP1 - 2.6	-0.000168128	3.82E-11
2154	Rent:Buy experiment	398.4541289	1.926709715	1.214531912	-1.12363506	Logistic Growth (2075) ; 0% contract renewal; Constant contracted land area (25%); 10 y	4	SSP1 - 2.6	-0.000168216	3.13E-11
2155	Rent:Buy experiment	398.1438045	1.92253953	1.213492962	-1.092422975	Logistic Growth (2075) ; 0% contract renewal; Constant contracted land area (25%); 10 y	4	SSP1 - 2.6	-0.000168304	2.57E-11
2156	Rent:Buy experiment	397.8436494	1.918502909	1.212508103	-1.06121089	Logistic Growth (2075) ; 0% contract renewal; Constant contracted land area (25%); 10 y	4	SSP1 - 2.6	-0.000168392	2.11E-11
2157	Rent:Buy experiment	397.5536501	1.914599974	1.211575739	-1.029998805	Logistic Growth (2075) ; 0% contract renewal; Constant contracted land area (25%); 10 y	4	SSP1 - 2.6	-0.000168481	1.73E-11
2158	Rent:Buy experiment	397.2737703	1.910830531	1.210694646	-0.99878672	Logistic Growth (2075) ; 0% contract renewal; Constant contracted land area (25%); 10 y	4	SSP1 - 2.6	-0.000168571	1.42E-11
2159	Rent:Buy experiment	397.0039575	1.907194156	1.209863876	-0.967574635	Logistic Growth (2075) ; 0% contract renewal; Constant contracted land area (25%); 10 y	4	SSP1 - 2.6	-0.000168662	1.16E-11
2160	Rent:Buy experiment	396.7441469	1.903690249	1.209082677	-0.93636255	Logistic Growth (2075) ; 0% contract renewal; Constant contracted land area (25%); 10 y	4	SSP1 - 2.6	-0.000168753	9.55E-12
2161	Rent:Buy experiment	396.4942653	1.900318083	1.208350442	-0.905150465	Logistic Growth (2075) ; 0% contract renewal; Constant contracted land area (25%); 10 y	4	SSP1 - 2.6	-0.000168845	7.84E-12
2162	Rent:Buy experiment	396.2542335	1.897076838	1.207666665	-0.87393838	Logistic Growth (2075) ; 0% contract renewal; Constant contracted land area (25%); 10 y	4	SSP1 - 2.6	-0.000168938	6.43E-12
2163	Rent:Buy experiment	396.0239684	1.893965632	1.207030918	-0.842726295	Logistic Growth (2075) ; 0% contract renewal; Constant contracted land area (25%); 10 y	4	SSP1 - 2.6	-0.000169031	5.28E-12
2164	Rent:Buy experiment	395.8033846	1.890983535	1.206442823	-0.81151421	Logistic Growth (2075) ; 0% contract renewal; Constant contracted land area (25%); 10 y	4	SSP1 - 2.6	-0.000169126	4.33E-12
2165	Rent:Buy experiment	395.5923953	1.888129594	1.205902046	-0.780302125	Logistic Growth (2075) ; 0% contract renewal; Constant contracted land area (25%); 10 y	4	SSP1 - 2.6	-0.000169221	3.55E-12
2166	Rent:Buy experiment	395.3909138	1.885402838	1.205408279	-0.74909004	Logistic Growth (2075) ; 0% contract renewal; Constant contracted land area (25%); 10 y	4	SSP1 - 2.6	-0.000169317	2.91E-12
2167	Rent:Buy experiment	395.1988534	1.882802289	1.204961236	-0.717877955	Logistic Growth (2075) ; 0% contract renewal; Constant contracted land area (25%); 10 y	4	SSP1 - 2.6	-0.000169413	2.39E-12
2168	Rent:Buy experiment	395.0161286	1.880326972	1.20456065	-0.68666587	Logistic Growth (2075) ; 0% contract renewal; Constant contracted land area (25%); 10 y	4	SSP1 - 2.6	-0.000169511	1.96E-12
2169	Rent:Buy experiment	394.8426549	1.877975918	1.204206265	-0.655453785	Logistic Growth (2075) ; 0% contract renewal; Constant contracted land area (25%); 10 y	4	SSP1 - 2.6	-0.000169609	1.61E-12
2170	Rent:Buy experiment	394.6783496	1.875748169	1.203897836	-0.6242417	Logistic Growth (2075) ; 0% contract renewal; Constant contracted land area (25%); 10 y	4	SSP1 - 2.6	-0.000169708	1.32E-12
2171	Rent:Buy experiment	394.5231316	1.873642778	1.203635128	-0.593029615	Logistic Growth (2075) ; 0% contract renewal; Constant contracted land area (25%); 10 y	4	SSP1 - 2.6	-0.000169808	1.08E-12
2172	Rent:Buy experiment	394.3769217	1.871658817	1.203417913	-0.56181753	Logistic Growth (2075) ; 0% contract renewal; Constant contracted land area (25%); 10 y	4	SSP1 - 2.6	-0.000169909	8.89E-13
2173	Rent:Buy experiment	394.2396427	1.869795371	1.203245973	-0.530605445	Logistic Growth (2075) ; 0% contract renewal; Constant contracted land area (25%); 10 y	4	SSP1 - 2.6	-0.000170011	7.29E-13
2174	Rent:Buy experiment	394.1112194	1.868051547	1.203119094	-0.49939336	Logistic Growth (2075) ; 0% contract renewal; Constant contracted land area (25%); 10 y	4	SSP1 - 2.6	-0.000170113	5.98E-13
2175	Rent:Buy experiment	393.9915788	1.866426469	1.203037071	-0.468181275	Logistic Growth (2075) ; 0% contract renewal; Constant contracted land area (25%); 10 y	4	SSP1 - 2.6	-0.000170217	4.91E-13
2176	Rent:Buy experiment	393.8806499	1.864919281	1.202999705	-0.43696919	Logistic Growth (2075) ; 0% contract renewal; Constant contracted land area (25%); 10 y	4	SSP1 - 2.6	-0.000170321	4.03E-13
2177	Rent:Buy experiment	393.7783637	1.863529146	1.203006803	-0.405757105	Logistic Growth (2075) ; 0% contract renewal; Constant contracted land area (25%); 10 y	4	SSP1 - 2.6	-0.000170425	3.30E-13
2178	Rent:Buy experiment	393.6846536	1.862255247	1.20305818	-0.37454502	Logistic Growth (2075) ; 0% contract renewal; Constant contracted land area (25%); 10 y	4	SSP1 - 2.6	-0.000170531	2.71E-13
2179	Rent:Buy experiment	393.5994546	1.861096786	1.203153656	-0.343332935	Logistic Growth (2075) ; 0% contract renewal; Constant contracted land area (25%); 10 y	4	SSP1 - 2.6	-0.000170637	2.22E-13
2180	Rent:Buy experiment	393.5227041	1.860052986	1.203293058	-0.31212085	Logistic Growth (2075) ; 0% contract renewal; Constant contracted land area (25%); 10 y	4	SSP1 - 2.6	-0.000170744	1.82E-13
2181	Rent:Buy experiment	393.4543414	1.859123087	1.20347622	-0.280908765	Logistic Growth (2075) ; 0% contract renewal; Constant contracted land area (25%); 10 y	4	SSP1 - 2.6	-0.000170852	1.50E-13
2182	Rent:Buy experiment	393.3943077	1.85830635	1.203702982	-0.24969668	Logistic Growth (2075) ; 0% contract renewal; Constant contracted land area (25%); 10 y	4	SSP1 - 2.6	-0.00017096	1.23E-13
2183	Rent:Buy experiment	393.3425462	1.857602054	1.203973189	-0.218484595	Logistic Growth (2075) ; 0% contract renewal; Constant contracted land area (25%); 10 y	4	SSP1 - 2.6	-0.000171069	1.01E-13
2184	Rent:Buy experiment	393.2990021	1.857009495	1.204286696	-0.18727251	Logistic Growth (2075) ; 0% contract renewal; Constant contracted land area (25%); 10 y	4	SSP1 - 2.6	-0.000171178	8.27E-14
2185	Rent:Buy experiment	393.2636222	1.856527989	1.204643358	-0.156060425	Logistic Growth (2075) ; 0% contract renewal; Constant contracted land area (25%); 10 y	4	SSP1 - 2.6	-0.000171288	6.78E-14
2186	Rent:Buy experiment	393.2363553	1.856156868	1.205043043	-0.12484834	Logistic Growth (2075) ; 0% contract renewal; Constant contracted land area (25%); 10 y	4	SSP1 - 2.6	-0.000171399	5.57E-14
2187	Rent:Buy experiment	393.2171519	1.855895482	1.205485619	-0.093636255	Logistic Growth (2075) ; 0% contract renewal; Constant contracted land area (25%); 10 y	4	SSP1 - 2.6	-0.00017151	4.57E-14
2188	Rent:Buy experiment	393.2059644	1.855743197	1.205970964	-0.06242417	Logistic Growth (2075) ; 0% contract renewal; Constant contracted land area (25%); 10 y	4	SSP1 - 2.6	-0.000171621	3.75E-14
2189	Rent:Buy experiment	393.2027466	1.855699395	1.206498959	-0.031212085	Logistic Growth (2075) ; 0% contract renewal; Constant contracted land area (25%); 10 y	4	SSP1 - 2.6	-0.000171733	3.07E-14
2190	Rent:Buy experiment	393.2074542	1.855763476	1.207069492	2.52E-14	Logistic Growth (2075) ; 0% contract renewal; Constant contracted land area (25%); 10 y	4	SSP1 - 2.6	-0.000171845	2.52E-14
2191	Rent:Buy experiment	393.2053831	1.855735284	1.207664393	2.07E-14	Logistic Growth (2075) ; 0% contract renewal; Constant contracted land area (25%); 10 y	4	SSP1 - 2.6	-0.000171958	2.07E-14
2192	Rent:Buy experiment	393.197598	1.855629311	1.208270711	1.70E-14	Logistic Growth (2075) ; 0% contract renewal; Constant contracted land area (25%); 10 y	4	SSP1 - 2.6	-0.000172073	1.70E-14
2193	Rent:Buy experiment	393.18493	1.855456865	1.208879302	1.39E-14	Logistic Growth (2075) ; 0% contract renewal; Constant contracted land area (25%); 10 y	4	SSP1 - 2.6	-0.00017219	1.39E-14
2194	Rent:Buy experiment	393.1680315	1.855226822	1.209483788	1.14E-14	Logistic Growth (2075) ; 0% contract renewal; Constant contracted land area (25%); 10 y	4	SSP1 - 2.6	-0.000172309	1.14E-14
2195	Rent:Buy experiment	393.1474183	1.854946196	1.210079792	9.38E-15	Logistic Growth (2075) ; 0% contract renewal; Constant contracted land area (25%); 10 y	4	SSP1 - 2.6	-0.000172429	9.38E-15
2196	Rent:Buy experiment	393.123501	1.854620571	1.210664378	7.69E-15	Logistic Growth (2075) ; 0% contract renewal; Constant contracted land area (25%); 10 y	4	SSP1 - 2.6	-0.000172552	7.69E-15
2197	Rent:Buy experiment	393.0966103	1.85425444	1.211235642	6.31E-15	Logistic Growth (2075) ; 0% contract renewal; Constant contracted land area (25%); 10 y	4	SSP1 - 2.6	-0.000172676	6.31E-15
2198	Rent:Buy experiment	393.0670148	1.853851453	1.211792413	5.18E-15	Logistic Growth (2075) ; 0% contract renewal; Constant contracted land area (25%); 10 y	4	SSP1 - 2.6	-0.000172801	5.18E-15
2199	Rent:Buy experiment	393.0349357	1.853414613	1.212334038	4.25E-15	Logistic Growth (2075) ; 0% contract renewal; Constant contracted land area (25%); 10 y	4	SSP1 - 2.6	-0.000172928	4.25E-15
2200	Rent:Buy experiment	393.0005572	1.852946422	1.212860225	3.49E-15	Logistic Growth (2075) ; 0% contract renewal; Constant contracted land area (25%); 10 y	4	SSP1 - 2.6	-0.000173056	3.49E-15
2201	Rent:Buy experiment	392.9640351	1.852448993	1.213370931	2.86E-15	Logistic Growth (2075) ; 0% contract renewal; Constant contracted land area (25%); 10 y	4	SSP1 - 2.6	-0.000173186	2.86E-15
2202	Rent:Buy experiment	392.9255029	1.851924137	1.213866279	2.35E-15	Logistic Growth (2075) ; 0% contract renewal; Constant contracted land area (25%); 10 y	4	SSP1 - 2.6	-0.000173316	2.35E-15
2203	Rent:Buy experiment	392.8850769	1.851373429	1.214346505	1.92E-15	Logistic Growth (2075) ; 0% contract renewal; Constant contracted land area (25%); 10 y	4	SSP1 - 2.6	-0.000173448	1.92E-15
2204	Rent:Buy experiment	392.8428594	1.850798255	1.214811913	1.58E-15	Logistic Growth (2075) ; 0% contract renewal; Constant contracted land area (25%); 10 y	4	SSP1 - 2.6	-0.00017358	1.58E-15
2205	Rent:Buy experiment	392.7989419	1.850199855	1.215262852	1.30E-15	Logistic Growth (2075) ; 0% contract renewal; Constant contracted land area (25%); 10 y	4	SSP1 - 2.6	-0.000173714	1.30E-15
2206	Rent:Buy experiment	392.753407	1.849579348	1.21569969	1.06E-15	Logistic Growth (2075) ; 0% contract renewal; Constant contracted land area (25%); 10 y	4	SSP1 - 2.6	-0.000173849	1.06E-15
2207	Rent:Buy experiment	392.7063305	1.848937756	1.216122807	8.72E-16	Logistic Growth (2075) ; 0% contract renewal; Constant contracted land area (25%); 10 y	4	SSP1 - 2.6	-0.000173984	8.72E-16
2208	Rent:Buy experiment	392.6577821	1.848276023	1.216532582	7.16E-16	Logistic Growth (2075) ; 0% contract renewal; Constant contracted land area (25%); 10 y	4	SSP1 - 2.6	-0.00017412	7.16E-16
2209	Rent:Buy experiment	392.6078267	1.847595027	1.21692939	5.87E-16	Logistic Growth (2075) ; 0% contract renewal; Constant contracted land area (25%); 10 y	4	SSP1 - 2.6	-0.000174257	5.87E-16
2210	Rent:Buy experiment	392.5565252	1.846895591	1.217313596	4.82E-16	Logistic Growth (2075) ; 0% contract renewal; Constant contracted land area (25%); 10 y	4	SSP1 - 2.6	-0.000174395	4.82E-16
2211	Rent:Buy experiment	392.5039349	1.84617849	1.217685553	3.95E-16	Logistic Growth (2075) ; 0% contract renewal; Constant contracted land area (25%); 10 y	4	SSP1 - 2.6	-0.000174533	3.95E-16
2212	Rent:Buy experiment	392.4501103	1.845444457	1.218045605	3.24E-16	Logistic Growth (2075) ; 0% contract renewal; Constant contracted land area (25%); 10 y	4	SSP1 - 2.6	-0.000174671	3.24E-16
2213	Rent:Buy experiment	392.3951031	1.844694193	1.218394079	2.66E-16	Logistic Growth (2075) ; 0% contract renewal; Constant contracted land area (25%); 10 y	4	SSP1 - 2.6	-0.00017481	2.66E-16
2214	Rent:Buy experiment	392.3389625	1.843928363	1.218731295	2.18E-16	Logistic Growth (2075) ; 0% contract renewal; Constant contracted land area (25%); 10 y	4	SSP1 - 2.6	-0.00017495	2.18E-16
2215	Rent:Buy experiment	392.2817359	1.843147604	1.219057555	1.79E-16	Logistic Growth (2075) ; 0% contract renewal; Constant contracted land area (25%); 10 y	4	SSP1 - 2.6	-0.00017509	1.79E-16
2216	Rent:Buy experiment	392.2234685	1.842352529	1.219373154	1.47E-16	Logistic Growth (2075) ; 0% contract renewal; Constant contracted land area (25%); 10 y	4	SSP1 - 2.6	-0.00017523	1.47E-16
2217	Rent:Buy experiment	392.1642038	1.841543723	1.219678373	1.21E-16	Logistic Growth (2075) ; 0% contract renewal; Constant contracted land area (25%); 10 y	4	SSP1 - 2.6	-0.00017537	1.21E-16
2218	Rent:Buy experiment	392.1039835	1.840721753	1.219973484	9.89E-17	Logistic Growth (2075) ; 0% contract renewal; Constant contracted land area (25%); 10 y	4	SSP1 - 2.6	-0.000175511	9.89E-17
2219	Rent:Buy experiment	392.0428481	1.839887162	1.220258748	8.11E-17	Logistic Growth (2075) ; 0% contract renewal; Constant contracted land area (25%); 10 y	4	SSP1 - 2.6	-0.000175651	8.11E-17
2220	Rent:Buy experiment	391.9808363	1.839040473	1.220534416	6.66E-17	Logistic Growth (2075) ; 0% contract renewal; Constant contracted land area (25%); 10 y	4	SSP1 - 2.6	-0.000175792	6.66E-17
2221	Rent:Buy experiment	391.9179856	1.838182193	1.220800732	5.46E-17	Logistic Growth (2075) ; 0% contract renewal; Constant contracted land area (25%); 10 y	4	SSP1 - 2.6	-0.000175932	5.46E-17
2222	Rent:Buy experiment	391.8543319	1.837312809	1.221057929	4.48E-17	Logistic Growth (2075) ; 0% contract renewal; Constant contracted land area (25%); 10 y	4	SSP1 - 2.6	-0.000176072	4.48E-17
2223	Rent:Buy experiment	391.7899103	1.836432791	1.221306234	3.68E-17	Logistic Growth (2075) ; 0% contract renewal; Constant contracted land area (25%); 10 y	4	SSP1 - 2.6	-0.000176213	3.68E-17
2224	Rent:Buy experiment	391.7247542	1.835542595	1.221545864	3.02E-17	Logistic Growth (2075) ; 0% contract renewal; Constant contracted land area (25%); 10 y	4	SSP1 - 2.6	-0.000176353	3.02E-17
2225	Rent:Buy experiment	391.6588963	1.834642658	1.221777032	2.47E-17	Logistic Growth (2075) ; 0% contract renewal; Constant contracted land area (25%); 10 y	4	SSP1 - 2.6	-0.000176492	2.47E-17
2226	Rent:Buy experiment	391.5923679	1.833733405	1.221999942	2.03E-17	Logistic Growth (2075) ; 0% contract renewal; Constant contracted land area (25%); 10 y	4	SSP1 - 2.6	-0.000176632	2.03E-17
2227	Rent:Buy experiment	391.5251993	1.832815247	1.222214792	1.67E-17	Logistic Growth (2075) ; 0% contract renewal; Constant contracted land area (25%); 10 y	4	SSP1 - 2.6	-0.000176771	1.67E-17
2228	Rent:Buy experiment	391.4574198	1.831888578	1.222421772	1.37E-17	Logistic Growth (2075) ; 0% contract renewal; Constant contracted land area (25%); 10 y	4	SSP1 - 2.6	-0.000176909	1.37E-17
2229	Rent:Buy experiment	391.3890577	1.830953781	1.222621069	1.12E-17	Logistic Growth (2075) ; 0% contract renewal; Constant contracted land area (25%); 10 y	4	SSP1 - 2.6	-0.000177048	1.12E-17
2230	Rent:Buy experiment	391.3201404	1.830011227	1.222812861	9.20E-18	Logistic Growth (2075) ; 0% contract renewal; Constant contracted land area (25%); 10 y	4	SSP1 - 2.6	-0.000177186	9.20E-18
2231	Rent:Buy experiment	391.2506942	1.829061272	1.222997324	7.55E-18	Logistic Growth (2075) ; 0% contract renewal; Constant contracted land area (25%); 10 y	4	SSP1 - 2.6	-0.000177323	7.55E-18
2232	Rent:Buy experiment	391.1807448	1.828104262	1.223174626	6.19E-18	Logistic Growth (2075) ; 0% contract renewal; Constant contracted land area (25%); 10 y	4	SSP1 - 2.6	-0.00017746	6.19E-18
2233	Rent:Buy experiment	391.1103167	1.827140531	1.223344931	5.08E-18	Logistic Growth (2075) ; 0% contract renewal; Constant contracted land area (25%); 10 y	4	SSP1 - 2.6	-0.000177596	5.08E-18
2234	Rent:Buy experiment	391.0394339	1.826170402	1.223508397	4.17E-18	Logistic Growth (2075) ; 0% contract renewal; Constant contracted land area (25%); 10 y	4	SSP1 - 2.6	-0.000177731	4.17E-18
2235	Rent:Buy experiment	390.9681194	1.825194186	1.223665179	3.42E-18	Logistic Growth (2075) ; 0% contract renewal; Constant contracted land area (25%); 10 y	4	SSP1 - 2.6	-0.000177866	3.42E-18
2236	Rent:Buy experiment	390.8963953	1.824212186	1.223815426	2.81E-18	Logistic Growth (2075) ; 0% contract renewal; Constant contracted land area (25%); 10 y	4	SSP1 - 2.6	-0.000178	2.81E-18
2237	Rent:Buy experiment	390.8242834	1.823224693	1.223959282	2.30E-18	Logistic Growth (2075) ; 0% contract renewal; Constant contracted land area (25%); 10 y	4	SSP1 - 2.6	-0.000178134	2.30E-18
2238	Rent:Buy experiment	390.7518042	1.822231988	1.224096889	1.89E-18	Logistic Growth (2075) ; 0% contract renewal; Constant contracted land area (25%); 10 y	4	SSP1 - 2.6	-0.000178267	1.89E-18
2239	Rent:Buy experiment	390.678978	1.821234344	1.224228384	1.55E-18	Logistic Growth (2075) ; 0% contract renewal; Constant contracted land area (25%); 10 y	4	SSP1 - 2.6	-0.000178399	1.55E-18
2240	Rent:Buy experiment	390.6058241	1.820232023	1.224353898	1.27E-18	Logistic Growth (2075) ; 0% contract renewal; Constant contracted land area (25%); 10 y	4	SSP1 - 2.6	-0.00017853	1.27E-18
2241	Rent:Buy experiment	390.5323613	1.819225282	1.224473561	1.04E-18	Logistic Growth (2075) ; 0% contract renewal; Constant contracted land area (25%); 10 y	4	SSP1 - 2.6	-0.000178661	1.04E-18
2242	Rent:Buy experiment	390.4586077	1.818214364	1.224587499	8.56E-19	Logistic Growth (2075) ; 0% contract renewal; Constant contracted land area (25%); 10 y	4	SSP1 - 2.6	-0.000178791	8.56E-19
2243	Rent:Buy experiment	390.3845808	1.817199509	1.224695831	7.02E-19	Logistic Growth (2075) ; 0% contract renewal; Constant contracted land area (25%); 10 y	4	SSP1 - 2.6	-0.00017892	7.02E-19
2244	Rent:Buy experiment	390.3102975	1.816180945	1.224798677	5.76E-19	Logistic Growth (2075) ; 0% contract renewal; Constant contracted land area (25%); 10 y	4	SSP1 - 2.6	-0.000179048	5.76E-19
2245	Rent:Buy experiment	390.2357741	1.815158894	1.224896151	4.73E-19	Logistic Growth (2075) ; 0% contract renewal; Constant contracted land area (25%); 10 y	4	SSP1 - 2.6	-0.000179175	4.73E-19
2246	Rent:Buy experiment	390.1610265	1.814133572	1.224988364	3.88E-19	Logistic Growth (2075) ; 0% contract renewal; Constant contracted land area (25%); 10 y	4	SSP1 - 2.6	-0.000179301	3.88E-19
2247	Rent:Buy experiment	390.0860698	1.813105185	1.225075425	3.18E-19	Logistic Growth (2075) ; 0% contract renewal; Constant contracted land area (25%); 10 y	4	SSP1 - 2.6	-0.000179427	3.18E-19
2248	Rent:Buy experiment	390.0109188	1.812073933	1.225157439	2.61E-19	Logistic Growth (2075) ; 0% contract renewal; Constant contracted land area (25%); 10 y	4	SSP1 - 2.6	-0.000179551	2.61E-19
2249	Rent:Buy experiment	389.9355877	1.811040011	1.225234507	2.14E-19	Logistic Growth (2075) ; 0% contract renewal; Constant contracted land area (25%); 10 y	4	SSP1 - 2.6	-0.000179675	2.14E-19
2250	Rent:Buy experiment	389.8600902	1.810003604	1.225306731	1.76E-19	Logistic Growth (2075) ; 0% contract renewal; Constant contracted land area (25%); 10 y	4	SSP1 - 2.6	-0.000179798	1.76E-19
2251	Rent:Buy experiment	389.7844397	1.808964895	1.225374205	1.44E-19	Logistic Growth (2075) ; 0% contract renewal; Constant contracted land area (25%); 10 y	4	SSP1 - 2.6	-0.00017992	1.44E-19
2252	Rent:Buy experiment	389.7086488	1.807924057	1.225437025	1.19E-19	Logistic Growth (2075) ; 0% contract renewal; Constant contracted land area (25%); 10 y	4	SSP1 - 2.6	-0.000180041	1.19E-19
2253	Rent:Buy experiment	389.63273	1.806881259	1.22549528	9.69E-20	Logistic Growth (2075) ; 0% contract renewal; Constant contracted land area (25%); 10 y	4	SSP1 - 2.6	-0.000180161	9.69E-20
2254	Rent:Buy experiment	389.5566951	1.805836664	1.225549062	7.94E-20	Logistic Growth (2075) ; 0% contract renewal; Constant contracted land area (25%); 10 y	4	SSP1 - 2.6	-0.00018028	7.94E-20
2255	Rent:Buy experiment	389.4805559	1.80479043	1.225598454	6.53E-20	Logistic Growth (2075) ; 0% contract renewal; Constant contracted land area (25%); 10 y	4	SSP1 - 2.6	-0.000180398	6.53E-20
2256	Rent:Buy experiment	389.4043232	1.803742708	1.225643543	5.36E-20	Logistic Growth (2075) ; 0% contract renewal; Constant contracted land area (25%); 10 y	4	SSP1 - 2.6	-0.000180515	5.36E-20
2257	Rent:Buy experiment	389.328008	1.802693645	1.225684408	4.41E-20	Logistic Growth (2075) ; 0% contract renewal; Constant contracted land area (25%); 10 y	4	SSP1 - 2.6	-0.000180631	4.41E-20
2258	Rent:Buy experiment	389.2516205	1.801643383	1.225721131	3.62E-20	Logistic Growth (2075) ; 0% contract renewal; Constant contracted land area (25%); 10 y	4	SSP1 - 2.6	-0.000180746	3.62E-20
2259	Rent:Buy experiment	389.1751709	1.80059206	1.225753789	2.97E-20	Logistic Growth (2075) ; 0% contract renewal; Constant contracted land area (25%); 10 y	4	SSP1 - 2.6	-0.000180861	2.97E-20
2260	Rent:Buy experiment	389.0986686	1.799539807	1.225782456	2.44E-20	Logistic Growth (2075) ; 0% contract renewal; Constant contracted land area (25%); 10 y	4	SSP1 - 2.6	-0.000180974	2.44E-20
2261	Rent:Buy experiment	389.0221232	1.798486753	1.225807206	1.99E-20	Logistic Growth (2075) ; 0% contract renewal; Constant contracted land area (25%); 10 y	4	SSP1 - 2.6	-0.000181086	1.99E-20
2262	Rent:Buy experiment	388.9455435	1.79743302	1.225828111	1.64E-20	Logistic Growth (2075) ; 0% contract renewal; Constant contracted land area (25%); 10 y	4	SSP1 - 2.6	-0.000181198	1.64E-20
2263	Rent:Buy experiment	388.8689382	1.796378728	1.225845239	1.35E-20	Logistic Growth (2075) ; 0% contract renewal; Constant contracted land area (25%); 10 y	4	SSP1 - 2.6	-0.000181308	1.35E-20
2264	Rent:Buy experiment	388.7923158	1.795323991	1.22585866	1.11E-20	Logistic Growth (2075) ; 0% contract renewal; Constant contracted land area (25%); 10 y	4	SSP1 - 2.6	-0.000181417	1.11E-20
2265	Rent:Buy experiment	388.7156842	1.794268921	1.225868438	8.94E-21	Logistic Growth (2075) ; 0% contract renewal; Constant contracted land area (25%); 10 y	4	SSP1 - 2.6	-0.000181526	8.94E-21
2266	Rent:Buy experiment	388.6390514	1.793213626	1.225874638	7.47E-21	Logistic Growth (2075) ; 0% contract renewal; Constant contracted land area (25%); 10 y	4	SSP1 - 2.6	-0.000181633	7.47E-21
2267	Rent:Buy experiment	388.5624248	1.792158208	1.225877323	6.13E-21	Logistic Growth (2075) ; 0% contract renewal; Constant contracted land area (25%); 10 y	4	SSP1 - 2.6	-0.00018174	6.13E-21
2268	Rent:Buy experiment	388.4858116	1.791102767	1.225876553	4.89E-21	Logistic Growth (2075) ; 0% contract renewal; Constant contracted land area (25%); 10 y	4	SSP1 - 2.6	-0.000181845	4.89E-21
2269	Rent:Buy experiment	388.4092189	1.7900474	1.225872388	3.99E-21	Logistic Growth (2075) ; 0% contract renewal; Constant contracted land area (25%); 10 y	4	SSP1 - 2.6	-0.000181949	3.99E-21
2270	Rent:Buy experiment	388.3326534	1.788992199	1.225864885	3.37E-21	Logistic Growth (2075) ; 0% contract renewal; Constant contracted land area (25%); 10 y	4	SSP1 - 2.6	-0.000182053	3.37E-21
2271	Rent:Buy experiment	388.2561215	1.787937255	1.225854101	2.81E-21	Logistic Growth (2075) ; 0% contract renewal; Constant contracted land area (25%); 10 y	4	SSP1 - 2.6	-0.000182155	2.81E-21
2272	Rent:Buy experiment	388.1796297	1.786882654	1.225840091	2.29E-21	Logistic Growth (2075) ; 0% contract renewal; Constant contracted land area (25%); 10 y	4	SSP1 - 2.6	-0.000182257	2.29E-21
2273	Rent:Buy experiment	388.1031838	1.78582848	1.225822909	1.81E-21	Logistic Growth (2075) ; 0% contract renewal; Constant contracted land area (25%); 10 y	4	SSP1 - 2.6	-0.000182358	1.81E-21
2274	Rent:Buy experiment	388.0267897	1.784774812	1.225802607	1.55E-21	Logistic Growth (2075) ; 0% contract renewal; Constant contracted land area (25%); 10 y	4	SSP1 - 2.6	-0.000182457	1.55E-21
2275	Rent:Buy experiment	387.9504531	1.783721729	1.225779236	1.31E-21	Logistic Growth (2075) ; 0% contract renewal; Constant contracted land area (25%); 10 y	4	SSP1 - 2.6	-0.000182556	1.31E-21
2276	Rent:Buy experiment	387.8741793	1.782669306	1.225752845	1.09E-21	Logistic Growth (2075) ; 0% contract renewal; Constant contracted land area (25%); 10 y	4	SSP1 - 2.6	-0.000182653	1.09E-21
2277	Rent:Buy experiment	387.7979735	1.781617615	1.225723483	8.91E-22	Logistic Growth (2075) ; 0% contract renewal; Constant contracted land area (25%); 10 y	4	SSP1 - 2.6	-0.00018275	8.91E-22
2278	Rent:Buy experiment	387.7218408	1.780566726	1.225691198	7.06E-22	Logistic Growth (2075) ; 0% contract renewal; Constant contracted land area (25%); 10 y	4	SSP1 - 2.6	-0.000182846	7.06E-22
2279	Rent:Buy experiment	387.6457859	1.779516706	1.225656036	5.37E-22	Logistic Growth (2075) ; 0% contract renewal; Constant contracted land area (25%); 10 y	4	SSP1 - 2.6	-0.00018294	5.37E-22
2280	Rent:Buy experiment	387.5698136	1.778467619	1.225618041	5.11E-22	Logistic Growth (2075) ; 0% contract renewal; Constant contracted land area (25%); 10 y	4	SSP1 - 2.6	-0.000183034	5.11E-22
2281	Rent:Buy experiment	387.4939282	1.777419528	1.225577258	3.65E-22	Logistic Growth (2075) ; 0% contract renewal; Constant contracted land area (25%); 10 y	4	SSP1 - 2.6	-0.000183127	3.65E-22
2282	Rent:Buy experiment	387.4181341	1.776372493	1.22553373	3.47E-22	Logistic Growth (2075) ; 0% contract renewal; Constant contracted land area (25%); 10 y	4	SSP1 - 2.6	-0.000183219	3.47E-22
2283	Rent:Buy experiment	387.3424355	1.775326572	1.225487498	2.20E-22	Logistic Growth (2075) ; 0% contract renewal; Constant contracted land area (25%); 10 y	4	SSP1 - 2.6	-0.00018331	2.20E-22
2284	Rent:Buy experiment	387.2668363	1.77428182	1.225438604	2.09E-22	Logistic Growth (2075) ; 0% contract renewal; Constant contracted land area (25%); 10 y	4	SSP1 - 2.6	-0.0001834	2.09E-22
2285	Rent:Buy experiment	387.1913404	1.773238293	1.225387088	1.99E-22	Logistic Growth (2075) ; 0% contract renewal; Constant contracted land area (25%); 10 y	4	SSP1 - 2.6	-0.000183489	1.99E-22
2286	Rent:Buy experiment	387.1159514	1.77219604	1.225332989	1.89E-22	Logistic Growth (2075) ; 0% contract renewal; Constant contracted land area (25%); 10 y	4	SSP1 - 2.6	-0.000183577	1.89E-22
2287	Rent:Buy experiment	387.0406729	1.771155113	1.225276344	9.00E-23	Logistic Growth (2075) ; 0% contract renewal; Constant contracted land area (25%); 10 y	4	SSP1 - 2.6	-0.000183664	9.00E-23
2288	Rent:Buy experiment	386.9655084	1.770115558	1.225217192	8.56E-23	Logistic Growth (2075) ; 0% contract renewal; Constant contracted land area (25%); 10 y	4	SSP1 - 2.6	-0.00018375	8.56E-23
2289	Rent:Buy experiment	386.890461	1.769077423	1.225155569	8.14E-23	Logistic Growth (2075) ; 0% contract renewal; Constant contracted land area (25%); 10 y	4	SSP1 - 2.6	-0.000183836	8.14E-23
2290	Rent:Buy experiment	386.8155339	1.768040751	1.22509151	7.75E-23	Logistic Growth (2075) ; 0% contract renewal; Constant contracted land area (25%); 10 y	4	SSP1 - 2.6	-0.00018392	7.75E-23
2291	Rent:Buy experiment	386.7407302	1.767005586	1.225025051	7.37E-23	Logistic Growth (2075) ; 0% contract renewal; Constant contracted land area (25%); 10 y	4	SSP1 - 2.6	-0.000184004	7.37E-23
2292	Rent:Buy experiment	386.6660527	1.765971968	1.224956225	7.01E-23	Logistic Growth (2075) ; 0% contract renewal; Constant contracted land area (25%); 10 y	4	SSP1 - 2.6	-0.000184086	7.01E-23
2293	Rent:Buy experiment	386.5915043	1.764939937	1.224885067	0	Logistic Growth (2075) ; 0% contract renewal; Constant contracted land area (25%); 10 y	4	SSP1 - 2.6	-0.000184168	0
2294	Rent:Buy experiment	386.5170876	1.763909531	1.224811608	0	Logistic Growth (2075) ; 0% contract renewal; Constant contracted land area (25%); 10 y	4	SSP1 - 2.6	-0.000184249	0
2295	Rent:Buy experiment	386.4428051	1.762880786	1.22473588	0	Logistic Growth (2075) ; 0% contract renewal; Constant contracted land area (25%); 10 y	4	SSP1 - 2.6	-0.000184329	0
2296	Rent:Buy experiment	386.3686594	1.761853737	1.224657916	0	Logistic Growth (2075) ; 0% contract renewal; Constant contracted land area (25%); 10 y	4	SSP1 - 2.6	-0.000184408	0
2297	Rent:Buy experiment	386.2946528	1.760828419	1.224577744	0	Logistic Growth (2075) ; 0% contract renewal; Constant contracted land area (25%); 10 y	4	SSP1 - 2.6	-0.000184486	0
2298	Rent:Buy experiment	386.2207876	1.759804864	1.224495397	0	Logistic Growth (2075) ; 0% contract renewal; Constant contracted land area (25%); 10 y	4	SSP1 - 2.6	-0.000184563	0
2299	Rent:Buy experiment	386.1470658	1.758783102	1.224410901	0	Logistic Growth (2075) ; 0% contract renewal; Constant contracted land area (25%); 10 y	4	SSP1 - 2.6	-0.000184639	0
2300	Rent:Buy experiment	386.0734897	1.757763163	1.224324288	0	Logistic Growth (2075) ; 0% contract renewal; Constant contracted land area (25%); 10 y	4	SSP1 - 2.6	-0.000184715	0
2301	Rent:Buy experiment	386.0000611	1.756745076	1.224235584	0	Logistic Growth (2075) ; 0% contract renewal; Constant contracted land area (25%); 10 y	4	SSP1 - 2.6	-0.00018479	0
2302	Rent:Buy experiment	385.926782	1.755728869	1.224144817	0	Logistic Growth (2075) ; 0% contract renewal; Constant contracted land area (25%); 10 y	4	SSP1 - 2.6	-0.000184863	0
2303	Rent:Buy experiment	385.8536542	1.754714567	1.224052014	0	Logistic Growth (2075) ; 0% contract renewal; Constant contracted land area (25%); 10 y	4	SSP1 - 2.6	-0.000184936	0
2304	Rent:Buy experiment	385.7806795	1.753702196	1.223957203	0	Logistic Growth (2075) ; 0% contract renewal; Constant contracted land area (25%); 10 y	4	SSP1 - 2.6	-0.000185008	0
2305	Rent:Buy experiment	385.7078594	1.75269178	1.223860407	0	Logistic Growth (2075) ; 0% contract renewal; Constant contracted land area (25%); 10 y	4	SSP1 - 2.6	-0.00018508	0
2306	Rent:Buy experiment	385.6351956	1.751683342	1.223761654	0	Logistic Growth (2075) ; 0% contract renewal; Constant contracted land area (25%); 10 y	4	SSP1 - 2.6	-0.00018515	0
2307	Rent:Buy experiment	385.5626895	1.750676905	1.223660968	0	Logistic Growth (2075) ; 0% contract renewal; Constant contracted land area (25%); 10 y	4	SSP1 - 2.6	-0.000185219	0
2308	Rent:Buy experiment	385.4903427	1.749672488	1.223558373	0	Logistic Growth (2075) ; 0% contract renewal; Constant contracted land area (25%); 10 y	4	SSP1 - 2.6	-0.000185288	0
2309	Rent:Buy experiment	385.4181564	1.748670113	1.223453894	0	Logistic Growth (2075) ; 0% contract renewal; Constant contracted land area (25%); 10 y	4	SSP1 - 2.6	-0.000185356	0
2310	Rent:Buy experiment	385.346132	1.747669799	1.223347554	0	Logistic Growth (2075) ; 0% contract renewal; Constant contracted land area (25%); 10 y	4	SSP1 - 2.6	-0.000185423	0
2311	Rent:Buy experiment	385.2742708	1.746671564	1.223239376	0	Logistic Growth (2075) ; 0% contract renewal; Constant contracted land area (25%); 10 y	4	SSP1 - 2.6	-0.000185489	0
2312	Rent:Buy experiment	385.2025738	1.745675426	1.223129382	0	Logistic Growth (2075) ; 0% contract renewal; Constant contracted land area (25%); 10 y	4	SSP1 - 2.6	-0.000185555	0
2313	Rent:Buy experiment	385.1310423	1.744681402	1.223017596	0	Logistic Growth (2075) ; 0% contract renewal; Constant contracted land area (25%); 10 y	4	SSP1 - 2.6	-0.000185619	0
2314	Rent:Buy experiment	385.0596773	1.743689508	1.222904039	0	Logistic Growth (2075) ; 0% contract renewal; Constant contracted land area (25%); 10 y	4	SSP1 - 2.6	-0.000185683	0
2315	Rent:Buy experiment	384.9884798	1.742699758	1.222788732	0	Logistic Growth (2075) ; 0% contract renewal; Constant contracted land area (25%); 10 y	4	SSP1 - 2.6	-0.000185746	0
2316	Rent:Buy experiment	384.9174507	1.741712168	1.222671697	0	Logistic Growth (2075) ; 0% contract renewal; Constant contracted land area (25%); 10 y	4	SSP1 - 2.6	-0.000185809	0
2317	Rent:Buy experiment	384.846591	1.74072675	1.222552953	0	Logistic Growth (2075) ; 0% contract renewal; Constant contracted land area (25%); 10 y	4	SSP1 - 2.6	-0.00018587	0
2318	Rent:Buy experiment	384.7759016	1.73974352	1.222432522	0	Logistic Growth (2075) ; 0% contract renewal; Constant contracted land area (25%); 10 y	4	SSP1 - 2.6	-0.000185931	0
2319	Rent:Buy experiment	384.7053831	1.738762488	1.222310424	0	Logistic Growth (2075) ; 0% contract renewal; Constant contracted land area (25%); 10 y	4	SSP1 - 2.6	-0.000185991	0
2320	Rent:Buy experiment	384.6350364	1.737783666	1.222186678	0	Logistic Growth (2075) ; 0% contract renewal; Constant contracted land area (25%); 10 y	4	SSP1 - 2.6	-0.00018605	0
2321	Rent:Buy experiment	384.5648622	1.736807066	1.222061303	0	Logistic Growth (2075) ; 0% contract renewal; Constant contracted land area (25%); 10 y	4	SSP1 - 2.6	-0.000186108	0
2322	Rent:Buy experiment	384.4948612	1.735832699	1.221934318	0	Logistic Growth (2075) ; 0% contract renewal; Constant contracted land area (25%); 10 y	4	SSP1 - 2.6	-0.000186166	0
2323	Rent:Buy experiment	384.4250339	1.734860573	1.221805743	0	Logistic Growth (2075) ; 0% contract renewal; Constant contracted land area (25%); 10 y	4	SSP1 - 2.6	-0.000186223	0
2324	Rent:Buy experiment	384.3553811	1.7338907	1.221675595	0	Logistic Growth (2075) ; 0% contract renewal; Constant contracted land area (25%); 10 y	4	SSP1 - 2.6	-0.000186279	0
2325	Rent:Buy experiment	384.2859031	1.732923086	1.221543893	0	Logistic Growth (2075) ; 0% contract renewal; Constant contracted land area (25%); 10 y	4	SSP1 - 2.6	-0.000186334	0
2326	Rent:Buy experiment	384.2166006	1.731957742	1.221410653	0	Logistic Growth (2075) ; 0% contract renewal; Constant contracted land area (25%); 10 y	4	SSP1 - 2.6	-0.000186389	0
2327	Rent:Buy experiment	384.147474	1.730994675	1.221275895	0	Logistic Growth (2075) ; 0% contract renewal; Constant contracted land area (25%); 10 y	4	SSP1 - 2.6	-0.000186443	0
2328	Rent:Buy experiment	384.0785237	1.730033892	1.221139634	0	Logistic Growth (2075) ; 0% contract renewal; Constant contracted land area (25%); 10 y	4	SSP1 - 2.6	-0.000186496	0
2329	Rent:Buy experiment	384.0097502	1.729075399	1.221001889	0	Logistic Growth (2075) ; 0% contract renewal; Constant contracted land area (25%); 10 y	4	SSP1 - 2.6	-0.000186548	0
2330	Rent:Buy experiment	383.9411538	1.728119205	1.220862674	0	Logistic Growth (2075) ; 0% contract renewal; Constant contracted land area (25%); 10 y	4	SSP1 - 2.6	-0.0001866	0
2331	Rent:Buy experiment	383.8727348	1.727165313	1.220722008	0	Logistic Growth (2075) ; 0% contract renewal; Constant contracted land area (25%); 10 y	4	SSP1 - 2.6	-0.000186651	0
2332	Rent:Buy experiment	383.8044936	1.726213731	1.220579906	0	Logistic Growth (2075) ; 0% contract renewal; Constant contracted land area (25%); 10 y	4	SSP1 - 2.6	-0.000186701	0
2333	Rent:Buy experiment	383.7364304	1.725264462	1.220436384	0	Logistic Growth (2075) ; 0% contract renewal; Constant contracted land area (25%); 10 y	4	SSP1 - 2.6	-0.000186751	0
2334	Rent:Buy experiment	383.6685456	1.724317513	1.220291458	0	Logistic Growth (2075) ; 0% contract renewal; Constant contracted land area (25%); 10 y	4	SSP1 - 2.6	-0.0001868	0
2335	Rent:Buy experiment	383.6008392	1.723372886	1.220145142	0	Logistic Growth (2075) ; 0% contract renewal; Constant contracted land area (25%); 10 y	4	SSP1 - 2.6	-0.000186848	0
2336	Rent:Buy experiment	383.5333115	1.722430587	1.219997454	0	Logistic Growth (2075) ; 0% contract renewal; Constant contracted land area (25%); 10 y	4	SSP1 - 2.6	-0.000186895	0
2337	Rent:Buy experiment	383.4659628	1.721490619	1.219848406	0	Logistic Growth (2075) ; 0% contract renewal; Constant contracted land area (25%); 10 y	4	SSP1 - 2.6	-0.000186942	0
2338	Rent:Buy experiment	383.398793	1.720552984	1.219698015	0	Logistic Growth (2075) ; 0% contract renewal; Constant contracted land area (25%); 10 y	4	SSP1 - 2.6	-0.000186988	0
2339	Rent:Buy experiment	383.3318023	1.719617686	1.219546295	0	Logistic Growth (2075) ; 0% contract renewal; Constant contracted land area (25%); 10 y	4	SSP1 - 2.6	-0.000187033	0
2340	Rent:Buy experiment	383.2649909	1.718684728	1.21939326	0	Logistic Growth (2075) ; 0% contract renewal; Constant contracted land area (25%); 10 y	4	SSP1 - 2.6	-0.000187078	0
2341	Rent:Buy experiment	383.1983588	1.717754112	1.219238924	0	Logistic Growth (2075) ; 0% contract renewal; Constant contracted land area (25%); 10 y	4	SSP1 - 2.6	-0.000187122	0
2342	Rent:Buy experiment	383.1319061	1.71682584	1.219083302	0	Logistic Growth (2075) ; 0% contract renewal; Constant contracted land area (25%); 10 y	4	SSP1 - 2.6	-0.000187165	0
2343	Rent:Buy experiment	383.0656327	1.715899913	1.218926407	0	Logistic Growth (2075) ; 0% contract renewal; Constant contracted land area (25%); 10 y	4	SSP1 - 2.6	-0.000187208	0
2344	Rent:Buy experiment	382.9995387	1.714976333	1.218768252	0	Logistic Growth (2075) ; 0% contract renewal; Constant contracted land area (25%); 10 y	4	SSP1 - 2.6	-0.00018725	0
2345	Rent:Buy experiment	382.9336242	1.714055101	1.218608852	0	Logistic Growth (2075) ; 0% contract renewal; Constant contracted land area (25%); 10 y	4	SSP1 - 2.6	-0.000187291	0
2346	Rent:Buy experiment	382.867889	1.713136218	1.21844822	0	Logistic Growth (2075) ; 0% contract renewal; Constant contracted land area (25%); 10 y	4	SSP1 - 2.6	-0.000187332	0
2347	Rent:Buy experiment	382.8023331	1.712219685	1.218286368	0	Logistic Growth (2075) ; 0% contract renewal; Constant contracted land area (25%); 10 y	4	SSP1 - 2.6	-0.000187372	0
2348	Rent:Buy experiment	382.7369565	1.711305501	1.21812331	0	Logistic Growth (2075) ; 0% contract renewal; Constant contracted land area (25%); 10 y	4	SSP1 - 2.6	-0.000187412	0
2349	Rent:Buy experiment	382.671759	1.710393668	1.217959057	0	Logistic Growth (2075) ; 0% contract renewal; Constant contracted land area (25%); 10 y	4	SSP1 - 2.6	-0.00018745	0
2350	Rent:Buy experiment	382.6067407	1.709484184	1.217793624	0	Logistic Growth (2075) ; 0% contract renewal; Constant contracted land area (25%); 10 y	4	SSP1 - 2.6	-0.000187488	0
2351	Rent:Buy experiment	382.5419013	1.70857705	1.217627022	0	Logistic Growth (2075) ; 0% contract renewal; Constant contracted land area (25%); 10 y	4	SSP1 - 2.6	-0.000187526	0
2352	Rent:Buy experiment	382.4772408	1.707672265	1.217459264	0	Logistic Growth (2075) ; 0% contract renewal; Constant contracted land area (25%); 10 y	4	SSP1 - 2.6	-0.000187563	0
2353	Rent:Buy experiment	382.4127589	1.706769828	1.217290362	0	Logistic Growth (2075) ; 0% contract renewal; Constant contracted land area (25%); 10 y	4	SSP1 - 2.6	-0.000187599	0
2354	Rent:Buy experiment	382.3484557	1.705869738	1.217120327	0	Logistic Growth (2075) ; 0% contract renewal; Constant contracted land area (25%); 10 y	4	SSP1 - 2.6	-0.000187635	0
2355	Rent:Buy experiment	382.2843308	1.704971995	1.216949172	0	Logistic Growth (2075) ; 0% contract renewal; Constant contracted land area (25%); 10 y	4	SSP1 - 2.6	-0.00018767	0
2356	Rent:Buy experiment	382.2203841	1.704076597	1.216776908	0	Logistic Growth (2075) ; 0% contract renewal; Constant contracted land area (25%); 10 y	4	SSP1 - 2.6	-0.000187704	0
2357	Rent:Buy experiment	382.1566154	1.703183542	1.216603547	0	Logistic Growth (2075) ; 0% contract renewal; Constant contracted land area (25%); 10 y	4	SSP1 - 2.6	-0.000187738	0
2358	Rent:Buy experiment	382.0930246	1.702292829	1.216429101	0	Logistic Growth (2075) ; 0% contract renewal; Constant contracted land area (25%); 10 y	4	SSP1 - 2.6	-0.000187771	0
2359	Rent:Buy experiment	382.0296113	1.701404456	1.21625358	0	Logistic Growth (2075) ; 0% contract renewal; Constant contracted land area (25%); 10 y	4	SSP1 - 2.6	-0.000187803	0
2360	Rent:Buy experiment	381.9663754	1.70051842	1.216076996	0	Logistic Growth (2075) ; 0% contract renewal; Constant contracted land area (25%); 10 y	4	SSP1 - 2.6	-0.000187835	0
2361	Rent:Buy experiment	381.9033167	1.699634721	1.21589936	0	Logistic Growth (2075) ; 0% contract renewal; Constant contracted land area (25%); 10 y	4	SSP1 - 2.6	-0.000187867	0
2362	Rent:Buy experiment	381.8404348	1.698753355	1.215720683	0	Logistic Growth (2075) ; 0% contract renewal; Constant contracted land area (25%); 10 y	4	SSP1 - 2.6	-0.000187897	0
2363	Rent:Buy experiment	381.7777295	1.69787432	1.215540975	0	Logistic Growth (2075) ; 0% contract renewal; Constant contracted land area (25%); 10 y	4	SSP1 - 2.6	-0.000187927	0
2364	Rent:Buy experiment	381.7152006	1.696997613	1.215360248	0	Logistic Growth (2075) ; 0% contract renewal; Constant contracted land area (25%); 10 y	4	SSP1 - 2.6	-0.000187957	0
2365	Rent:Buy experiment	381.6528478	1.696123232	1.215178512	0	Logistic Growth (2075) ; 0% contract renewal; Constant contracted land area (25%); 10 y	4	SSP1 - 2.6	-0.000187986	0
2366	Rent:Buy experiment	381.5906708	1.695251174	1.214995777	0	Logistic Growth (2075) ; 0% contract renewal; Constant contracted land area (25%); 10 y	4	SSP1 - 2.6	-0.000188014	0
2367	Rent:Buy experiment	381.5286692	1.694381437	1.214812054	0	Logistic Growth (2075) ; 0% contract renewal; Constant contracted land area (25%); 10 y	4	SSP1 - 2.6	-0.000188042	0
2368	Rent:Buy experiment	381.4668429	1.693514016	1.214627353	0	Logistic Growth (2075) ; 0% contract renewal; Constant contracted land area (25%); 10 y	4	SSP1 - 2.6	-0.000188069	0
2369	Rent:Buy experiment	381.4051914	1.692648908	1.214441685	0	Logistic Growth (2075) ; 0% contract renewal; Constant contracted land area (25%); 10 y	4	SSP1 - 2.6	-0.000188096	0
2370	Rent:Buy experiment	381.3437146	1.691786111	1.214255058	0	Logistic Growth (2075) ; 0% contract renewal; Constant contracted land area (25%); 10 y	4	SSP1 - 2.6	-0.000188122	0
2371	Rent:Buy experiment	381.282412	1.690925621	1.214067484	0	Logistic Growth (2075) ; 0% contract renewal; Constant contracted land area (25%); 10 y	4	SSP1 - 2.6	-0.000188148	0
2372	Rent:Buy experiment	381.2212833	1.690067435	1.213878972	0	Logistic Growth (2075) ; 0% contract renewal; Constant contracted land area (25%); 10 y	4	SSP1 - 2.6	-0.000188173	0
2373	Rent:Buy experiment	381.1603281	1.689211548	1.213689531	0	Logistic Growth (2075) ; 0% contract renewal; Constant contracted land area (25%); 10 y	4	SSP1 - 2.6	-0.000188197	0
2374	Rent:Buy experiment	381.0995462	1.688357958	1.213499172	0	Logistic Growth (2075) ; 0% contract renewal; Constant contracted land area (25%); 10 y	4	SSP1 - 2.6	-0.000188221	0
2375	Rent:Buy experiment	381.0389373	1.68750666	1.213307904	0	Logistic Growth (2075) ; 0% contract renewal; Constant contracted land area (25%); 10 y	4	SSP1 - 2.6	-0.000188244	0
2376	Rent:Buy experiment	380.9785008	1.68665765	1.213115737	0	Logistic Growth (2075) ; 0% contract renewal; Constant contracted land area (25%); 10 y	4	SSP1 - 2.6	-0.000188267	0
2377	Rent:Buy experiment	380.9182365	1.685810925	1.212922679	0	Logistic Growth (2075) ; 0% contract renewal; Constant contracted land area (25%); 10 y	4	SSP1 - 2.6	-0.000188289	0
2378	Rent:Buy experiment	380.858144	1.684966481	1.21272874	0	Logistic Growth (2075) ; 0% contract renewal; Constant contracted land area (25%); 10 y	4	SSP1 - 2.6	-0.000188311	0
2379	Rent:Buy experiment	380.798223	1.684124313	1.21253393	0	Logistic Growth (2075) ; 0% contract renewal; Constant contracted land area (25%); 10 y	4	SSP1 - 2.6	-0.000188332	0
2380	Rent:Buy experiment	380.738473	1.683284417	1.212338257	0	Logistic Growth (2075) ; 0% contract renewal; Constant contracted land area (25%); 10 y	4	SSP1 - 2.6	-0.000188353	0
2381	Rent:Buy experiment	380.6788937	1.682446789	1.21214173	0	Logistic Growth (2075) ; 0% contract renewal; Constant contracted land area (25%); 10 y	4	SSP1 - 2.6	-0.000188373	0
2382	Rent:Buy experiment	380.6194847	1.681611425	1.211944359	0	Logistic Growth (2075) ; 0% contract renewal; Constant contracted land area (25%); 10 y	4	SSP1 - 2.6	-0.000188392	0
2383	Rent:Buy experiment	380.5602456	1.68077832	1.211746152	0	Logistic Growth (2075) ; 0% contract renewal; Constant contracted land area (25%); 10 y	4	SSP1 - 2.6	-0.000188411	0
2384	Rent:Buy experiment	380.501176	1.67994747	1.211547118	0	Logistic Growth (2075) ; 0% contract renewal; Constant contracted land area (25%); 10 y	4	SSP1 - 2.6	-0.00018843	0
2385	Rent:Buy experiment	380.4422756	1.679118871	1.211347266	0	Logistic Growth (2075) ; 0% contract renewal; Constant contracted land area (25%); 10 y	4	SSP1 - 2.6	-0.000188448	0
2386	Rent:Buy experiment	380.3835438	1.678292517	1.211146604	0	Logistic Growth (2075) ; 0% contract renewal; Constant contracted land area (25%); 10 y	4	SSP1 - 2.6	-0.000188465	0
2387	Rent:Buy experiment	380.3249804	1.677468404	1.210945141	0	Logistic Growth (2075) ; 0% contract renewal; Constant contracted land area (25%); 10 y	4	SSP1 - 2.6	-0.000188482	0
2388	Rent:Buy experiment	380.2665849	1.676646527	1.210742885	0	Logistic Growth (2075) ; 0% contract renewal; Constant contracted land area (25%); 10 y	4	SSP1 - 2.6	-0.000188499	0
2389	Rent:Buy experiment	380.2083568	1.675826883	1.210539845	0	Logistic Growth (2075) ; 0% contract renewal; Constant contracted land area (25%); 10 y	4	SSP1 - 2.6	-0.000188515	0
2390	Rent:Buy experiment	380.1502959	1.675009465	1.210336029	0	Logistic Growth (2075) ; 0% contract renewal; Constant contracted land area (25%); 10 y	4	SSP1 - 2.6	-0.00018853	0
2391	Rent:Buy experiment	380.0924016	1.67419427	1.210131445	0	Logistic Growth (2075) ; 0% contract renewal; Constant contracted land area (25%); 10 y	4	SSP1 - 2.6	-0.000188545	0
2392	Rent:Buy experiment	380.0346736	1.673381292	1.209926102	0	Logistic Growth (2075) ; 0% contract renewal; Constant contracted land area (25%); 10 y	4	SSP1 - 2.6	-0.000188559	0
2393	Rent:Buy experiment	379.9771114	1.672570526	1.209720007	0	Logistic Growth (2075) ; 0% contract renewal; Constant contracted land area (25%); 10 y	4	SSP1 - 2.6	-0.000188573	0
2394	Rent:Buy experiment	379.9197147	1.671761968	1.209513169	0	Logistic Growth (2075) ; 0% contract renewal; Constant contracted land area (25%); 10 y	4	SSP1 - 2.6	-0.000188587	0
2395	Rent:Buy experiment	379.8624829	1.670955612	1.209305596	0	Logistic Growth (2075) ; 0% contract renewal; Constant contracted land area (25%); 10 y	4	SSP1 - 2.6	-0.0001886	0
2396	Rent:Buy experiment	379.8054157	1.670151454	1.209097295	0	Logistic Growth (2075) ; 0% contract renewal; Constant contracted land area (25%); 10 y	4	SSP1 - 2.6	-0.000188612	0
2397	Rent:Buy experiment	379.7485126	1.669349489	1.208888275	0	Logistic Growth (2075) ; 0% contract renewal; Constant contracted land area (25%); 10 y	4	SSP1 - 2.6	-0.000188624	0
2398	Rent:Buy experiment	379.6917732	1.668549711	1.208678543	0	Logistic Growth (2075) ; 0% contract renewal; Constant contracted land area (25%); 10 y	4	SSP1 - 2.6	-0.000188636	0
2399	Rent:Buy experiment	379.635197	1.667752115	1.208468106	0	Logistic Growth (2075) ; 0% contract renewal; Constant contracted land area (25%); 10 y	4	SSP1 - 2.6	-0.000188647	0
2400	Rent:Buy experiment	379.5787837	1.666956696	1.208256974	0	Logistic Growth (2075) ; 0% contract renewal; Constant contracted land area (25%); 10 y	4	SSP1 - 2.6	-0.000188657	0
2401	Rent:Buy experiment	379.5225328	1.666163449	1.208045152	0	Logistic Growth (2075) ; 0% contract renewal; Constant contracted land area (25%); 10 y	4	SSP1 - 2.6	-0.000188667	0
2402	Rent:Buy experiment	379.4664439	1.66537237	1.207832649	0	Logistic Growth (2075) ; 0% contract renewal; Constant contracted land area (25%); 10 y	4	SSP1 - 2.6	-0.000188677	0
2403	Rent:Buy experiment	379.4105165	1.664583452	1.207619472	0	Logistic Growth (2075) ; 0% contract renewal; Constant contracted land area (25%); 10 y	4	SSP1 - 2.6	-0.000188686	0
2404	Rent:Buy experiment	379.3547501	1.66379669	1.207405629	0	Logistic Growth (2075) ; 0% contract renewal; Constant contracted land area (25%); 10 y	4	SSP1 - 2.6	-0.000188695	0
2405	Rent:Buy experiment	379.2991444	1.66301208	1.207191127	0	Logistic Growth (2075) ; 0% contract renewal; Constant contracted land area (25%); 10 y	4	SSP1 - 2.6	-0.000188703	0
2406	Rent:Buy experiment	379.2436989	1.662229615	1.206975973	0	Logistic Growth (2075) ; 0% contract renewal; Constant contracted land area (25%); 10 y	4	SSP1 - 2.6	-0.00018871	0
2407	Rent:Buy experiment	379.1884132	1.661449291	1.206760174	0	Logistic Growth (2075) ; 0% contract renewal; Constant contracted land area (25%); 10 y	4	SSP1 - 2.6	-0.000188718	0
2408	Rent:Buy experiment	379.1332867	1.660671103	1.206543739	0	Logistic Growth (2075) ; 0% contract renewal; Constant contracted land area (25%); 10 y	4	SSP1 - 2.6	-0.000188724	0
2409	Rent:Buy experiment	379.0783192	1.659895044	1.206326673	0	Logistic Growth (2075) ; 0% contract renewal; Constant contracted land area (25%); 10 y	4	SSP1 - 2.6	-0.000188731	0
2410	Rent:Buy experiment	379.0235101	1.659121111	1.206108984	0	Logistic Growth (2075) ; 0% contract renewal; Constant contracted land area (25%); 10 y	4	SSP1 - 2.6	-0.000188737	0
2411	Rent:Buy experiment	378.9688589	1.658349296	1.205890679	0	Logistic Growth (2075) ; 0% contract renewal; Constant contracted land area (25%); 10 y	4	SSP1 - 2.6	-0.000188742	0
2412	Rent:Buy experiment	378.9143653	1.657579596	1.205671764	0	Logistic Growth (2075) ; 0% contract renewal; Constant contracted land area (25%); 10 y	4	SSP1 - 2.6	-0.000188747	0
2413	Rent:Buy experiment	378.8600288	1.656812004	1.205452248	0	Logistic Growth (2075) ; 0% contract renewal; Constant contracted land area (25%); 10 y	4	SSP1 - 2.6	-0.000188752	0
2414	Rent:Buy experiment	378.8058489	1.656046515	1.205232136	0	Logistic Growth (2075) ; 0% contract renewal; Constant contracted land area (25%); 10 y	4	SSP1 - 2.6	-0.000188756	0
2415	Rent:Buy experiment	378.7518252	1.655283125	1.205011436	0	Logistic Growth (2075) ; 0% contract renewal; Constant contracted land area (25%); 10 y	4	SSP1 - 2.6	-0.000188759	0
2416	Rent:Buy experiment	378.6979573	1.654521827	1.204790154	0	Logistic Growth (2075) ; 0% contract renewal; Constant contracted land area (25%); 10 y	4	SSP1 - 2.6	-0.000188763	0
2417	Rent:Buy experiment	378.6442447	1.653762615	1.204568298	0	Logistic Growth (2075) ; 0% contract renewal; Constant contracted land area (25%); 10 y	4	SSP1 - 2.6	-0.000188765	0
2418	Rent:Buy experiment	378.590687	1.653005486	1.204345872	0	Logistic Growth (2075) ; 0% contract renewal; Constant contracted land area (25%); 10 y	4	SSP1 - 2.6	-0.000188768	0
2419	Rent:Buy experiment	378.5372836	1.652250433	1.204122886	0	Logistic Growth (2075) ; 0% contract renewal; Constant contracted land area (25%); 10 y	4	SSP1 - 2.6	-0.00018877	0
2420	Rent:Buy experiment	378.4840342	1.65149745	1.203899344	0	Logistic Growth (2075) ; 0% contract renewal; Constant contracted land area (25%); 10 y	4	SSP1 - 2.6	-0.000188771	0
2421	Rent:Buy experiment	378.4309384	1.650746533	1.203675253	0	Logistic Growth (2075) ; 0% contract renewal; Constant contracted land area (25%); 10 y	4	SSP1 - 2.6	-0.000188772	0
2422	Rent:Buy experiment	378.3779956	1.649997675	1.203450621	0	Logistic Growth (2075) ; 0% contract renewal; Constant contracted land area (25%); 10 y	4	SSP1 - 2.6	-0.000188773	0
2423	Rent:Buy experiment	378.3252054	1.649250873	1.203225452	0	Logistic Growth (2075) ; 0% contract renewal; Constant contracted land area (25%); 10 y	4	SSP1 - 2.6	-0.000188773	0
2424	Rent:Buy experiment	378.2725674	1.648506119	1.202999755	0	Logistic Growth (2075) ; 0% contract renewal; Constant contracted land area (25%); 10 y	4	SSP1 - 2.6	-0.000188773	0
2425	Rent:Buy experiment	378.2200811	1.647763409	1.202773534	0	Logistic Growth (2075) ; 0% contract renewal; Constant contracted land area (25%); 10 y	4	SSP1 - 2.6	-0.000188772	0
2426	Rent:Buy experiment	378.1677462	1.647022737	1.202546797	0	Logistic Growth (2075) ; 0% contract renewal; Constant contracted land area (25%); 10 y	4	SSP1 - 2.6	-0.000188771	0
2427	Rent:Buy experiment	378.115562	1.646284098	1.20231955	0	Logistic Growth (2075) ; 0% contract renewal; Constant contracted land area (25%); 10 y	4	SSP1 - 2.6	-0.00018877	0
2428	Rent:Buy experiment	378.0635283	1.645547486	1.202091798	0	Logistic Growth (2075) ; 0% contract renewal; Constant contracted land area (25%); 10 y	4	SSP1 - 2.6	-0.000188768	0
2429	Rent:Buy experiment	378.0116445	1.644812895	1.201863548	0	Logistic Growth (2075) ; 0% contract renewal; Constant contracted land area (25%); 10 y	4	SSP1 - 2.6	-0.000188765	0
2430	Rent:Buy experiment	377.9599102	1.644080322	1.201634807	0	Logistic Growth (2075) ; 0% contract renewal; Constant contracted land area (25%); 10 y	4	SSP1 - 2.6	-0.000188763	0
2431	Rent:Buy experiment	377.908325	1.643349759	1.20140558	0	Logistic Growth (2075) ; 0% contract renewal; Constant contracted land area (25%); 10 y	4	SSP1 - 2.6	-0.00018876	0
2432	Rent:Buy experiment	377.8568884	1.642621202	1.201175872	0	Logistic Growth (2075) ; 0% contract renewal; Constant contracted land area (25%); 10 y	4	SSP1 - 2.6	-0.000188756	0
2433	Rent:Buy experiment	377.8056	1.641894644	1.200945692	0	Logistic Growth (2075) ; 0% contract renewal; Constant contracted land area (25%); 10 y	4	SSP1 - 2.6	-0.000188752	0
2434	Rent:Buy experiment	377.7544594	1.641170082	1.200715043	0	Logistic Growth (2075) ; 0% contract renewal; Constant contracted land area (25%); 10 y	4	SSP1 - 2.6	-0.000188748	0
2435	Rent:Buy experiment	377.703466	1.640447508	1.200483932	0	Logistic Growth (2075) ; 0% contract renewal; Constant contracted land area (25%); 10 y	4	SSP1 - 2.6	-0.000188743	0
2436	Rent:Buy experiment	377.6526195	1.639726919	1.200252366	0	Logistic Growth (2075) ; 0% contract renewal; Constant contracted land area (25%); 10 y	4	SSP1 - 2.6	-0.000188738	0
2437	Rent:Buy experiment	377.6019194	1.639008308	1.200020349	0	Logistic Growth (2075) ; 0% contract renewal; Constant contracted land area (25%); 10 y	4	SSP1 - 2.6	-0.000188733	0
2438	Rent:Buy experiment	377.5513652	1.63829167	1.199787888	0	Logistic Growth (2075) ; 0% contract renewal; Constant contracted land area (25%); 10 y	4	SSP1 - 2.6	-0.000188727	0
2439	Rent:Buy experiment	377.5009566	1.637576999	1.199554988	0	Logistic Growth (2075) ; 0% contract renewal; Constant contracted land area (25%); 10 y	4	SSP1 - 2.6	-0.000188721	0
2440	Rent:Buy experiment	377.4506932	1.63686429	1.199321656	0	Logistic Growth (2075) ; 0% contract renewal; Constant contracted land area (25%); 10 y	4	SSP1 - 2.6	-0.000188714	0
2441	Rent:Buy experiment	377.4005743	1.636153539	1.199087896	0	Logistic Growth (2075) ; 0% contract renewal; Constant contracted land area (25%); 10 y	4	SSP1 - 2.6	-0.000188707	0
2442	Rent:Buy experiment	377.3505997	1.635444738	1.198853714	0	Logistic Growth (2075) ; 0% contract renewal; Constant contracted land area (25%); 10 y	4	SSP1 - 2.6	-0.0001887	0
2443	Rent:Buy experiment	377.3007689	1.634737884	1.198619117	0	Logistic Growth (2075) ; 0% contract renewal; Constant contracted land area (25%); 10 y	4	SSP1 - 2.6	-0.000188692	0
2444	Rent:Buy experiment	377.2510815	1.63403297	1.198384109	0	Logistic Growth (2075) ; 0% contract renewal; Constant contracted land area (25%); 10 y	4	SSP1 - 2.6	-0.000188684	0
2445	Rent:Buy experiment	377.201537	1.633329992	1.198148696	0	Logistic Growth (2075) ; 0% contract renewal; Constant contracted land area (25%); 10 y	4	SSP1 - 2.6	-0.000188675	0
2446	Rent:Buy experiment	377.152135	1.632628943	1.197912884	0	Logistic Growth (2075) ; 0% contract renewal; Constant contracted land area (25%); 10 y	4	SSP1 - 2.6	-0.000188666	0
2447	Rent:Buy experiment	377.102875	1.631929819	1.197676678	0	Logistic Growth (2075) ; 0% contract renewal; Constant contracted land area (25%); 10 y	4	SSP1 - 2.6	-0.000188657	0
2448	Rent:Buy experiment	377.0537567	1.631232614	1.197440083	0	Logistic Growth (2075) ; 0% contract renewal; Constant contracted land area (25%); 10 y	4	SSP1 - 2.6	-0.000188648	0
2449	Rent:Buy experiment	377.0047796	1.630537323	1.197203105	0	Logistic Growth (2075) ; 0% contract renewal; Constant contracted land area (25%); 10 y	4	SSP1 - 2.6	-0.000188638	0
2450	Rent:Buy experiment	376.9559432	1.629843941	1.196965749	0	Logistic Growth (2075) ; 0% contract renewal; Constant contracted land area (25%); 10 y	4	SSP1 - 2.6	-0.000188627	0
2451	Rent:Buy experiment	376.9072473	1.629152462	1.196728021	0	Logistic Growth (2075) ; 0% contract renewal; Constant contracted land area (25%); 10 y	4	SSP1 - 2.6	-0.000188616	0
2452	Rent:Buy experiment	376.8586912	1.628462881	1.196489925	0	Logistic Growth (2075) ; 0% contract renewal; Constant contracted land area (25%); 10 y	4	SSP1 - 2.6	-0.000188605	0
2453	Rent:Buy experiment	376.8102746	1.627775192	1.196251468	0	Logistic Growth (2075) ; 0% contract renewal; Constant contracted land area (25%); 10 y	4	SSP1 - 2.6	-0.000188594	0
2454	Rent:Buy experiment	376.7619971	1.627089391	1.196012654	0	Logistic Growth (2075) ; 0% contract renewal; Constant contracted land area (25%); 10 y	4	SSP1 - 2.6	-0.000188582	0
2455	Rent:Buy experiment	376.7138583	1.626405471	1.195773488	0	Logistic Growth (2075) ; 0% contract renewal; Constant contracted land area (25%); 10 y	4	SSP1 - 2.6	-0.00018857	0
2456	Rent:Buy experiment	376.6658577	1.625723429	1.195533975	0	Logistic Growth (2075) ; 0% contract renewal; Constant contracted land area (25%); 10 y	4	SSP1 - 2.6	-0.000188557	0
2457	Rent:Buy experiment	376.6179948	1.625043258	1.195294121	0	Logistic Growth (2075) ; 0% contract renewal; Constant contracted land area (25%); 10 y	4	SSP1 - 2.6	-0.000188545	0
2458	Rent:Buy experiment	376.5702694	1.624364954	1.195053931	0	Logistic Growth (2075) ; 0% contract renewal; Constant contracted land area (25%); 10 y	4	SSP1 - 2.6	-0.000188531	0
2459	Rent:Buy experiment	376.5226809	1.62368851	1.19481341	0	Logistic Growth (2075) ; 0% contract renewal; Constant contracted land area (25%); 10 y	4	SSP1 - 2.6	-0.000188518	0
2460	Rent:Buy experiment	376.475229	1.623013923	1.194572562	0	Logistic Growth (2075) ; 0% contract renewal; Constant contracted land area (25%); 10 y	4	SSP1 - 2.6	-0.000188504	0
2461	Rent:Buy experiment	376.4279133	1.622341186	1.194331393	0	Logistic Growth (2075) ; 0% contract renewal; Constant contracted land area (25%); 10 y	4	SSP1 - 2.6	-0.00018849	0
2462	Rent:Buy experiment	376.3807332	1.621670294	1.194089908	0	Logistic Growth (2075) ; 0% contract renewal; Constant contracted land area (25%); 10 y	4	SSP1 - 2.6	-0.000188475	0
2463	Rent:Buy experiment	376.3336884	1.621001243	1.193848111	0	Logistic Growth (2075) ; 0% contract renewal; Constant contracted land area (25%); 10 y	4	SSP1 - 2.6	-0.00018846	0
2464	Rent:Buy experiment	376.2867786	1.620334027	1.193606008	0	Logistic Growth (2075) ; 0% contract renewal; Constant contracted land area (25%); 10 y	4	SSP1 - 2.6	-0.000188445	0
2465	Rent:Buy experiment	376.2400032	1.61966864	1.193363603	0	Logistic Growth (2075) ; 0% contract renewal; Constant contracted land area (25%); 10 y	4	SSP1 - 2.6	-0.000188429	0
2466	Rent:Buy experiment	376.1933619	1.619005079	1.193120901	0	Logistic Growth (2075) ; 0% contract renewal; Constant contracted land area (25%); 10 y	4	SSP1 - 2.6	-0.000188413	0
2467	Rent:Buy experiment	376.1468542	1.618343337	1.192877906	0	Logistic Growth (2075) ; 0% contract renewal; Constant contracted land area (25%); 10 y	4	SSP1 - 2.6	-0.000188397	0
2468	Rent:Buy experiment	376.1004798	1.617683409	1.192634625	0	Logistic Growth (2075) ; 0% contract renewal; Constant contracted land area (25%); 10 y	4	SSP1 - 2.6	-0.00018838	0
2469	Rent:Buy experiment	376.0542383	1.617025291	1.19239106	0	Logistic Growth (2075) ; 0% contract renewal; Constant contracted land area (25%); 10 y	4	SSP1 - 2.6	-0.000188364	0
2470	Rent:Buy experiment	376.0081291	1.616368978	1.192147218	0	Logistic Growth (2075) ; 0% contract renewal; Constant contracted land area (25%); 10 y	4	SSP1 - 2.6	-0.000188346	0
2471	Rent:Buy experiment	375.962152	1.615714463	1.191903102	0	Logistic Growth (2075) ; 0% contract renewal; Constant contracted land area (25%); 10 y	4	SSP1 - 2.6	-0.000188329	0
2472	Rent:Buy experiment	375.9163066	1.615061743	1.191658718	0	Logistic Growth (2075) ; 0% contract renewal; Constant contracted land area (25%); 10 y	4	SSP1 - 2.6	-0.000188311	0
2473	Rent:Buy experiment	375.8705923	1.614410812	1.191414069	0	Logistic Growth (2075) ; 0% contract renewal; Constant contracted land area (25%); 10 y	4	SSP1 - 2.6	-0.000188293	0
2474	Rent:Buy experiment	375.8250089	1.613761664	1.191169161	0	Logistic Growth (2075) ; 0% contract renewal; Constant contracted land area (25%); 10 y	4	SSP1 - 2.6	-0.000188274	0
2475	Rent:Buy experiment	375.7795559	1.613114296	1.190923998	0	Logistic Growth (2075) ; 0% contract renewal; Constant contracted land area (25%); 10 y	4	SSP1 - 2.6	-0.000188255	0
2476	Rent:Buy experiment	375.734233	1.612468701	1.190678584	0	Logistic Growth (2075) ; 0% contract renewal; Constant contracted land area (25%); 10 y	4	SSP1 - 2.6	-0.000188236	0
2477	Rent:Buy experiment	375.6890397	1.611824876	1.190432925	0	Logistic Growth (2075) ; 0% contract renewal; Constant contracted land area (25%); 10 y	4	SSP1 - 2.6	-0.000188216	0
2478	Rent:Buy experiment	375.6439756	1.611182814	1.190187023	0	Logistic Growth (2075) ; 0% contract renewal; Constant contracted land area (25%); 10 y	4	SSP1 - 2.6	-0.000188197	0
2479	Rent:Buy experiment	375.5990403	1.610542512	1.189940885	0	Logistic Growth (2075) ; 0% contract renewal; Constant contracted land area (25%); 10 y	4	SSP1 - 2.6	-0.000188176	0
2480	Rent:Buy experiment	375.5542335	1.609903963	1.189694514	0	Logistic Growth (2075) ; 0% contract renewal; Constant contracted land area (25%); 10 y	4	SSP1 - 2.6	-0.000188156	0
2481	Rent:Buy experiment	375.5095547	1.609267164	1.189447914	0	Logistic Growth (2075) ; 0% contract renewal; Constant contracted land area (25%); 10 y	4	SSP1 - 2.6	-0.000188135	0
2482	Rent:Buy experiment	375.4650036	1.608632108	1.18920109	0	Logistic Growth (2075) ; 0% contract renewal; Constant contracted land area (25%); 10 y	4	SSP1 - 2.6	-0.000188114	0
2483	Rent:Buy experiment	375.4205798	1.607998792	1.188954046	0	Logistic Growth (2075) ; 0% contract renewal; Constant contracted land area (25%); 10 y	4	SSP1 - 2.6	-0.000188093	0
2484	Rent:Buy experiment	375.3762828	1.60736721	1.188706787	0	Logistic Growth (2075) ; 0% contract renewal; Constant contracted land area (25%); 10 y	4	SSP1 - 2.6	-0.000188071	0
2485	Rent:Buy experiment	375.3321124	1.606737357	1.188459317	0	Logistic Growth (2075) ; 0% contract renewal; Constant contracted land area (25%); 10 y	4	SSP1 - 2.6	-0.000188049	0
2486	Rent:Buy experiment	375.288068	1.606109228	1.18821164	0	Logistic Growth (2075) ; 0% contract renewal; Constant contracted land area (25%); 10 y	4	SSP1 - 2.6	-0.000188027	0
2487	Rent:Buy experiment	375.2441494	1.605482819	1.18796376	0	Logistic Growth (2075) ; 0% contract renewal; Constant contracted land area (25%); 10 y	4	SSP1 - 2.6	-0.000188004	0
2488	Rent:Buy experiment	375.2003561	1.604858125	1.187715681	0	Logistic Growth (2075) ; 0% contract renewal; Constant contracted land area (25%); 10 y	4	SSP1 - 2.6	-0.000187982	0
2489	Rent:Buy experiment	375.1566877	1.604235141	1.187467407	0	Logistic Growth (2075) ; 0% contract renewal; Constant contracted land area (25%); 10 y	4	SSP1 - 2.6	-0.000187958	0
2490	Rent:Buy experiment	375.113144	1.603613861	1.187218944	0	Logistic Growth (2075) ; 0% contract renewal; Constant contracted land area (25%); 10 y	4	SSP1 - 2.6	-0.000187935	0
2491	Rent:Buy experiment	375.0697244	1.602994282	1.186970294	0	Logistic Growth (2075) ; 0% contract renewal; Constant contracted land area (25%); 10 y	4	SSP1 - 2.6	-0.000187911	0
2492	Rent:Buy experiment	375.0264286	1.602376398	1.186721461	0	Logistic Growth (2075) ; 0% contract renewal; Constant contracted land area (25%); 10 y	4	SSP1 - 2.6	-0.000187887	0
2493	Rent:Buy experiment	374.9832563	1.601760205	1.186472451	0	Logistic Growth (2075) ; 0% contract renewal; Constant contracted land area (25%); 10 y	4	SSP1 - 2.6	-0.000187863	0
2494	Rent:Buy experiment	374.9402071	1.601145697	1.186223266	0	Logistic Growth (2075) ; 0% contract renewal; Constant contracted land area (25%); 10 y	4	SSP1 - 2.6	-0.000187838	0
2495	Rent:Buy experiment	374.8972805	1.600532871	1.185973911	0	Logistic Growth (2075) ; 0% contract renewal; Constant contracted land area (25%); 10 y	4	SSP1 - 2.6	-0.000187813	0
2496	Rent:Buy experiment	374.8544762	1.599921721	1.18572439	0	Logistic Growth (2075) ; 0% contract renewal; Constant contracted land area (25%); 10 y	4	SSP1 - 2.6	-0.000187788	0
2497	Rent:Buy experiment	374.8117939	1.599312242	1.185474706	0	Logistic Growth (2075) ; 0% contract renewal; Constant contracted land area (25%); 10 y	4	SSP1 - 2.6	-0.000187763	0
2498	Rent:Buy experiment	374.7692331	1.59870443	1.185224864	0	Logistic Growth (2075) ; 0% contract renewal; Constant contracted land area (25%); 10 y	4	SSP1 - 2.6	-0.000187737	0
2499	Rent:Buy experiment	374.7267936	1.59809828	1.184974868	0	Logistic Growth (2075) ; 0% contract renewal; Constant contracted land area (25%); 10 y	4	SSP1 - 2.6	-0.000187711	0
2500	Rent:Buy experiment	374.6844748	1.597493788	1.184724721	0	Logistic Growth (2075) ; 0% contract renewal; Constant contracted land area (25%); 10 y	4	SSP1 - 2.6	-0.000187685	0
2020	Rent:Buy experiment	419.3061459	2.199729836	0.991556996	10.86221771	Buy Only ; 25% contract renewal; Constant contracted land area (25%); 10 y	5	SSP1 - 2.6	0	0
2021	Rent:Buy experiment	421.7603487	2.230966152	1.007342674	10.72387239	Buy Only ; 25% contract renewal; Constant contracted land area (25%); 10 y	5	SSP1 - 2.6	0	0
2022	Rent:Buy experiment	424.149961	2.261206217	1.022981348	10.58552708	Buy Only ; 25% contract renewal; Constant contracted land area (25%); 10 y	5	SSP1 - 2.6	0	0
2023	Rent:Buy experiment	426.4811658	2.290543419	1.038429718	10.44718176	Buy Only ; 25% contract renewal; Constant contracted land area (25%); 10 y	5	SSP1 - 2.6	0	0
2024	Rent:Buy experiment	428.7581273	2.319043593	1.053659524	10.30883645	Buy Only ; 25% contract renewal; Constant contracted land area (25%); 10 y	5	SSP1 - 2.6	0	0
2025	Rent:Buy experiment	430.9837394	2.346755143	1.068652733	10.17049113	Buy Only ; 25% contract renewal; Constant contracted land area (25%); 10 y	5	SSP1 - 2.6	0	0
2026	Rent:Buy experiment	433.1569566	2.373676566	1.083394823	10.02548886	Buy Only ; 25% contract renewal; Constant contracted land area (25%); 10 y	5	SSP1 - 2.6	-3.50E-06	-0.006656953
2027	Rent:Buy experiment	435.2829393	2.399882478	1.097880915	9.887468654	Buy Only ; 25% contract renewal; Constant contracted land area (25%); 10 y	5	SSP1 - 2.6	-9.17E-06	-0.006331846
2028	Rent:Buy experiment	437.362741	2.425395579	1.112109007	9.749432568	Buy Only ; 25% contract renewal; Constant contracted land area (25%); 10 y	5	SSP1 - 2.6	-1.62E-05	-0.006022616
2029	Rent:Buy experiment	439.397232	2.450235733	1.126079107	9.611381381	Buy Only ; 25% contract renewal; Constant contracted land area (25%); 10 y	5	SSP1 - 2.6	-2.39E-05	-0.005728489
2030	Rent:Buy experiment	441.3871372	2.474420504	1.139792589	9.473315828	Buy Only ; 25% contract renewal; Constant contracted land area (25%); 10 y	5	SSP1 - 2.6	-3.19E-05	-0.005448726
2031	Rent:Buy experiment	443.2926222	2.49747728	1.153207545	9.249121252	Buy Only ; 25% contract renewal; Constant contracted land area (25%); 10 y	5	SSP1 - 2.6	-4.01E-05	-0.005182626
2032	Rent:Buy experiment	445.1182223	2.519474654	1.166296993	9.02491368	Buy Only ; 25% contract renewal; Constant contracted land area (25%); 10 y	5	SSP1 - 2.6	-4.81E-05	-0.004929521
2033	Rent:Buy experiment	446.8669862	2.540461758	1.179043914	8.800693746	Buy Only ; 25% contract renewal; Constant contracted land area (25%); 10 y	5	SSP1 - 2.6	-5.59E-05	-0.004688777
2034	Rent:Buy experiment	448.5411202	2.560476415	1.191438082	8.576462056	Buy Only ; 25% contract renewal; Constant contracted land area (25%); 10 y	5	SSP1 - 2.6	-6.35E-05	-0.004459791
2035	Rent:Buy experiment	450.1422638	2.579548689	1.203473909	8.352219183	Buy Only ; 25% contract renewal; Constant contracted land area (25%); 10 y	5	SSP1 - 2.6	-7.07E-05	-0.004241987
2036	Rent:Buy experiment	451.6716694	2.597703202	1.215148953	8.127965672	Buy Only ; 25% contract renewal; Constant contracted land area (25%); 10 y	5	SSP1 - 2.6	-7.76E-05	-0.00403482
2037	Rent:Buy experiment	453.1303214	2.614960665	1.226462897	7.903702044	Buy Only ; 25% contract renewal; Constant contracted land area (25%); 10 y	5	SSP1 - 2.6	-8.41E-05	-0.003837771
2038	Rent:Buy experiment	454.5190147	2.631338898	1.23741683	7.679428793	Buy Only ; 25% contract renewal; Constant contracted land area (25%); 10 y	5	SSP1 - 2.6	-9.02E-05	-0.003650345
2039	Rent:Buy experiment	455.8384089	2.646853526	1.248012753	7.455146389	Buy Only ; 25% contract renewal; Constant contracted land area (25%); 10 y	5	SSP1 - 2.6	-9.61E-05	-0.003472073
2040	Rent:Buy experiment	457.0890637	2.661518453	1.258253233	7.230855278	Buy Only ; 25% contract renewal; Constant contracted land area (25%); 10 y	5	SSP1 - 2.6	-0.000101542	-0.003302507
2041	Rent:Buy experiment	458.2673575	2.675298225	1.268136812	6.997812338	Buy Only ; 25% contract renewal; Constant contracted land area (25%); 10 y	5	SSP1 - 2.6	-0.000106707	-0.003141222
2042	Rent:Buy experiment	459.3740805	2.68820877	1.277663527	6.764761522	Buy Only ; 25% contract renewal; Constant contracted land area (25%); 10 y	5	SSP1 - 2.6	-0.000111567	-0.002987813
2043	Rent:Buy experiment	460.4098642	2.700263622	1.28683437	6.531703213	Buy Only ; 25% contract renewal; Constant contracted land area (25%); 10 y	5	SSP1 - 2.6	-0.000116138	-0.002841897
2044	Rent:Buy experiment	461.3752384	2.711474628	1.295650938	6.298637778	Buy Only ; 25% contract renewal; Constant contracted land area (25%); 10 y	5	SSP1 - 2.6	-0.000120436	-0.002703107
2045	Rent:Buy experiment	462.2706586	2.721852301	1.304115181	6.065565565	Buy Only ; 25% contract renewal; Constant contracted land area (25%); 10 y	5	SSP1 - 2.6	-0.000124477	-0.002571095
2046	Rent:Buy experiment	463.0965249	2.731406058	1.312229235	5.832486905	Buy Only ; 25% contract renewal; Constant contracted land area (25%); 10 y	5	SSP1 - 2.6	-0.000128276	-0.00244553
2047	Rent:Buy experiment	463.8531955	2.740144404	1.319995301	5.599402113	Buy Only ; 25% contract renewal; Constant contracted land area (25%); 10 y	5	SSP1 - 2.6	-0.00013185	-0.002326097
2048	Rent:Buy experiment	464.5409969	2.748075061	1.327415562	5.366311488	Buy Only ; 25% contract renewal; Constant contracted land area (25%); 10 y	5	SSP1 - 2.6	-0.000135212	-0.002212497
2049	Rent:Buy experiment	465.1602307	2.755205065	1.334492131	5.133215315	Buy Only ; 25% contract renewal; Constant contracted land area (25%); 10 y	5	SSP1 - 2.6	-0.000138376	-0.002104445
2050	Rent:Buy experiment	465.7111795	2.761540845	1.341227014	4.900113865	Buy Only ; 25% contract renewal; Constant contracted land area (25%); 10 y	5	SSP1 - 2.6	-0.000141354	-0.00200167
2051	Rent:Buy experiment	466.2083404	2.767251646	1.347636869	4.697300735	Buy Only ; 25% contract renewal; Constant contracted land area (25%); 10 y	5	SSP1 - 2.6	-0.00014416	-0.001903914
2052	Rent:Buy experiment	466.6508296	2.772329322	1.353733835	4.494482831	Buy Only ; 25% contract renewal; Constant contracted land area (25%); 10 y	5	SSP1 - 2.6	-0.000146802	-0.001810932
2053	Rent:Buy experiment	467.0380772	2.776769139	1.359526812	4.291660385	Buy Only ; 25% contract renewal; Constant contracted land area (25%); 10 y	5	SSP1 - 2.6	-0.000149292	-0.001722492
2054	Rent:Buy experiment	467.3697036	2.78056833	1.365022342	4.088833621	Buy Only ; 25% contract renewal; Constant contracted land area (25%); 10 y	5	SSP1 - 2.6	-0.00015164	-0.00163837
2055	Rent:Buy experiment	467.6454665	2.783725482	1.370225243	3.886002748	Buy Only ; 25% contract renewal; Constant contracted land area (25%); 10 y	5	SSP1 - 2.6	-0.000153855	-0.001558357
2056	Rent:Buy experiment	467.8652234	2.786240102	1.375139062	3.683167967	Buy Only ; 25% contract renewal; Constant contracted land area (25%); 10 y	5	SSP1 - 2.6	-0.000155946	-0.001482251
2057	Rent:Buy experiment	468.0289048	2.788112297	1.379766408	3.48032947	Buy Only ; 25% contract renewal; Constant contracted land area (25%); 10 y	5	SSP1 - 2.6	-0.000157922	-0.001409862
2058	Rent:Buy experiment	468.1364951	2.789342563	1.384109192	3.277487438	Buy Only ; 25% contract renewal; Constant contracted land area (25%); 10 y	5	SSP1 - 2.6	-0.000159789	-0.001341008
2059	Rent:Buy experiment	468.1880188	2.789931622	1.388168794	3.074642043	Buy Only ; 25% contract renewal; Constant contracted land area (25%); 10 y	5	SSP1 - 2.6	-0.000161557	-0.001275517
2060	Rent:Buy experiment	468.1835303	2.789880309	1.391946196	2.871793449	Buy Only ; 25% contract renewal; Constant contracted land area (25%); 10 y	5	SSP1 - 2.6	-0.00016323	-0.001213225
2061	Rent:Buy experiment	468.1408472	2.789392322	1.395460427	2.706707686	Buy Only ; 25% contract renewal; Constant contracted land area (25%); 10 y	5	SSP1 - 2.6	-0.000164816	-0.001153974
2062	Rent:Buy experiment	468.0587419	2.788453504	1.398724998	2.541619029	Buy Only ; 25% contract renewal; Constant contracted land area (25%); 10 y	5	SSP1 - 2.6	-0.000166318	-0.001097617
2063	Rent:Buy experiment	467.9363397	2.787053614	1.401749448	2.37652762	Buy Only ; 25% contract renewal; Constant contracted land area (25%); 10 y	5	SSP1 - 2.6	-0.000167742	-0.001044013
2064	Rent:Buy experiment	467.772995	2.7851849	1.40454043	2.211433592	Buy Only ; 25% contract renewal; Constant contracted land area (25%); 10 y	5	SSP1 - 2.6	-0.000169093	-0.000993026
2065	Rent:Buy experiment	467.5682341	2.782841452	1.407102493	2.046337075	Buy Only ; 25% contract renewal; Constant contracted land area (25%); 10 y	5	SSP1 - 2.6	-0.000170375	-0.00094453
2066	Rent:Buy experiment	467.3217133	2.780018708	1.409438664	1.88123819	Buy Only ; 25% contract renewal; Constant contracted land area (25%); 10 y	5	SSP1 - 2.6	-0.000171594	-0.000898402
2067	Rent:Buy experiment	467.0331876	2.776713102	1.411550868	1.716137051	Buy Only ; 25% contract renewal; Constant contracted land area (25%); 10 y	5	SSP1 - 2.6	-0.000172754	-0.000854526
2068	Rent:Buy experiment	466.7024878	2.772921799	1.413440224	1.55103377	Buy Only ; 25% contract renewal; Constant contracted land area (25%); 10 y	5	SSP1 - 2.6	-0.000173858	-0.000812793
2069	Rent:Buy experiment	466.3295027	2.768642493	1.415107278	1.385928451	Buy Only ; 25% contract renewal; Constant contracted land area (25%); 10 y	5	SSP1 - 2.6	-0.00017491	-0.000773099
2070	Rent:Buy experiment	465.914167	2.763873262	1.416552152	1.220821193	Buy Only ; 25% contract renewal; Constant contracted land area (25%); 10 y	5	SSP1 - 2.6	-0.000175915	-0.000735343
2071	Rent:Buy experiment	465.4345347	2.758360432	1.417751856	1.009055077	Buy Only ; 25% contract renewal; Constant contracted land area (25%); 10 y	5	SSP1 - 2.6	-0.000176876	-0.000699431
2072	Rent:Buy experiment	464.8921595	2.752119596	1.418689583	0.797287206	Buy Only ; 25% contract renewal; Constant contracted land area (25%); 10 y	5	SSP1 - 2.6	-0.000177799	-0.000665273
2073	Rent:Buy experiment	464.2882561	2.745162212	1.419353006	0.585517667	Buy Only ; 25% contract renewal; Constant contracted land area (25%); 10 y	5	SSP1 - 2.6	-0.000178687	-0.000632783
2074	Rent:Buy experiment	463.6238135	2.737496912	1.419733057	0.373746542	Buy Only ; 25% contract renewal; Constant contracted land area (25%); 10 y	5	SSP1 - 2.6	-0.000179542	-0.000601879
2075	Rent:Buy experiment	462.8996509	2.729130135	1.419823023	0.161973907	Buy Only ; 25% contract renewal; Constant contracted land area (25%); 10 y	5	SSP1 - 2.6	-0.000180368	-0.000572485
2076	Rent:Buy experiment	462.1167152	2.720069571	1.419618155	-0.049255636	Buy Only ; 25% contract renewal; Constant contracted land area (25%); 10 y	5	SSP1 - 2.6	-0.000180898	0
2077	Rent:Buy experiment	461.2753149	2.710315294	1.419114555	-0.261057665	Buy Only ; 25% contract renewal; Constant contracted land area (25%); 10 y	5	SSP1 - 2.6	-0.000181224	0
2078	Rent:Buy experiment	460.3759779	2.699869669	1.418309203	-0.472859694	Buy Only ; 25% contract renewal; Constant contracted land area (25%); 10 y	5	SSP1 - 2.6	-0.00018141	0
2079	Rent:Buy experiment	459.419177	2.688734186	1.417199685	-0.684661722	Buy Only ; 25% contract renewal; Constant contracted land area (25%); 10 y	5	SSP1 - 2.6	-0.000181505	0
2080	Rent:Buy experiment	458.4053444	2.67690962	1.415784	-0.896463751	Buy Only ; 25% contract renewal; Constant contracted land area (25%); 10 y	5	SSP1 - 2.6	-0.000181542	0
2081	Rent:Buy experiment	457.3689963	2.664795391	1.414096556	-1.035642751	Buy Only ; 25% contract renewal; Constant contracted land area (25%); 10 y	5	SSP1 - 2.6	-0.000181545	0
2082	Rent:Buy experiment	456.3081698	2.65236656	1.412161995	-1.17482175	Buy Only ; 25% contract renewal; Constant contracted land area (25%); 10 y	5	SSP1 - 2.6	-0.000181529	0
2083	Rent:Buy experiment	455.221382	2.639603564	1.409997786	-1.31400075	Buy Only ; 25% contract renewal; Constant contracted land area (25%); 10 y	5	SSP1 - 2.6	-0.000181505	0
2084	Rent:Buy experiment	454.1074948	2.62649066	1.40761612	-1.453179749	Buy Only ; 25% contract renewal; Constant contracted land area (25%); 10 y	5	SSP1 - 2.6	-0.000181483	0
2085	Rent:Buy experiment	452.9656388	2.613015072	1.405025315	-1.592358749	Buy Only ; 25% contract renewal; Constant contracted land area (25%); 10 y	5	SSP1 - 2.6	-0.000181466	0
2086	Rent:Buy experiment	451.7951543	2.599166322	1.402230858	-1.731537749	Buy Only ; 25% contract renewal; Constant contracted land area (25%); 10 y	5	SSP1 - 2.6	-0.000181461	0
2087	Rent:Buy experiment	450.5955469	2.584935722	1.39923618	-1.870716748	Buy Only ; 25% contract renewal; Constant contracted land area (25%); 10 y	5	SSP1 - 2.6	-0.000181468	0
2088	Rent:Buy experiment	449.3664523	2.570315975	1.396043221	-2.009895748	Buy Only ; 25% contract renewal; Constant contracted land area (25%); 10 y	5	SSP1 - 2.6	-0.00018149	0
2089	Rent:Buy experiment	448.1076092	2.555300868	1.392652852	-2.149074747	Buy Only ; 25% contract renewal; Constant contracted land area (25%); 10 y	5	SSP1 - 2.6	-0.000181526	0
2090	Rent:Buy experiment	446.8188385	2.539885033	1.38906518	-2.288253747	Buy Only ; 25% contract renewal; Constant contracted land area (25%); 10 y	5	SSP1 - 2.6	-0.000181579	0
2091	Rent:Buy experiment	445.5624221	2.524813345	1.38534762	-2.294601316	Buy Only ; 25% contract renewal; Constant contracted land area (25%); 10 y	5	SSP1 - 2.6	-0.000181642	0
2092	Rent:Buy experiment	444.3340501	2.510036929	1.381548699	-2.300948885	Buy Only ; 25% contract renewal; Constant contracted land area (25%); 10 y	5	SSP1 - 2.6	-0.000181712	0
2093	Rent:Buy experiment	443.1302814	2.495516787	1.377703024	-2.307296454	Buy Only ; 25% contract renewal; Constant contracted land area (25%); 10 y	5	SSP1 - 2.6	-0.000181789	0
2094	Rent:Buy experiment	441.9483406	2.481221509	1.373834969	-2.313644023	Buy Only ; 25% contract renewal; Constant contracted land area (25%); 10 y	5	SSP1 - 2.6	-0.00018187	0
[truncated: 36,481 more rows]
