# Supplementary material for: The Value of Reversible Carbon Storage in a Zero-Emissions World
Source: Environ Sci Technol. 2026 Jun 7;60(24):17281–90. doi: 10.1021/acs.est.6c00333 (PMC13296497; doi:10.1021/acs.est.6c00333)
Supplement: Supplementary file 1 [file es6c00333_si_001.zip › ssp245tempanomaly_rentbuy.csv]

Year	Scenario	conc	forc	temp	emissions	Label	Experiment	Contract	tempanomaly	emissionanomaly
2020	Rent:Buy experiment	419.5915017	2.203371135	0.992197721	11.09240705	Buy Only ; 0% contract renewal; Constant contracted land area (25%); 10 y	1	SSP2 - 4.5	0	0
2021	Rent:Buy experiment	422.2311619	2.236937728	1.008387787	11.16959559	Buy Only ; 0% contract renewal; Constant contracted land area (25%); 10 y	1	SSP2 - 4.5	0	0
2022	Rent:Buy experiment	424.8919639	2.270561459	1.024651325	11.24678413	Buy Only ; 0% contract renewal; Constant contracted land area (25%); 10 y	1	SSP2 - 4.5	0	0
2023	Rent:Buy experiment	427.5744222	2.304246385	1.040985556	11.32397267	Buy Only ; 0% contract renewal; Constant contracted land area (25%); 10 y	1	SSP2 - 4.5	0	0
2024	Rent:Buy experiment	430.2789785	2.337995534	1.057388566	11.40116121	Buy Only ; 0% contract renewal; Constant contracted land area (25%); 10 y	1	SSP2 - 4.5	0	0
2025	Rent:Buy experiment	433.0060233	2.371811201	1.073859046	11.47834975	Buy Only ; 0% contract renewal; Constant contracted land area (25%); 10 y	1	SSP2 - 4.5	0	0
2026	Rent:Buy experiment	435.7527824	2.405656726	1.090392644	11.54888134	Buy Only ; 0% contract renewal; Constant contracted land area (25%); 10 y	1	SSP2 - 4.5	-3.48E-06	-0.006656953
2027	Rent:Buy experiment	438.52319	2.439578224	1.106990098	11.62639499	Buy Only ; 0% contract renewal; Constant contracted land area (25%); 10 y	1	SSP2 - 4.5	-9.11E-06	-0.006331846
2028	Rent:Buy experiment	441.3174038	2.473574828	1.123651901	11.70389276	Buy Only ; 0% contract renewal; Constant contracted land area (25%); 10 y	1	SSP2 - 4.5	-1.60E-05	-0.006022616
2029	Rent:Buy experiment	444.1356247	2.507646183	1.140378397	11.78137543	Buy Only ; 0% contract renewal; Constant contracted land area (25%); 10 y	1	SSP2 - 4.5	-2.37E-05	-0.005728489
2030	Rent:Buy experiment	446.978065	2.541792051	1.157169823	11.85884374	Buy Only ; 0% contract renewal; Constant contracted land area (25%); 10 y	1	SSP2 - 4.5	-3.16E-05	-0.005448726
2031	Rent:Buy experiment	449.8186411	2.575699283	1.173998012	11.88030915	Buy Only ; 0% contract renewal; Constant contracted land area (25%); 10 y	1	SSP2 - 4.5	-3.96E-05	-0.005182626
2032	Rent:Buy experiment	452.6601563	2.609404168	1.190844078	11.90176157	Buy Only ; 0% contract renewal; Constant contracted land area (25%); 10 y	1	SSP2 - 4.5	-4.75E-05	-0.004929521
2033	Rent:Buy experiment	455.5044672	2.642930986	1.207695329	11.92320163	Buy Only ; 0% contract renewal; Constant contracted land area (25%); 10 y	1	SSP2 - 4.5	-5.52E-05	-0.004688777
2034	Rent:Buy experiment	458.3529091	2.676297344	1.224543332	11.94462993	Buy Only ; 0% contract renewal; Constant contracted land area (25%); 10 y	1	SSP2 - 4.5	-6.25E-05	-0.004459791
2035	Rent:Buy experiment	461.206469	2.709516382	1.241382591	11.96604704	Buy Only ; 0% contract renewal; Constant contracted land area (25%); 10 y	1	SSP2 - 4.5	-6.95E-05	-0.004241987
2036	Rent:Buy experiment	464.0658976	2.742598209	1.258209643	11.98745353	Buy Only ; 0% contract renewal; Constant contracted land area (25%); 10 y	1	SSP2 - 4.5	-7.62E-05	-0.00403482
2037	Rent:Buy experiment	466.9317831	2.775550837	1.275022428	12.00884989	Buy Only ; 0% contract renewal; Constant contracted land area (25%); 10 y	1	SSP2 - 4.5	-8.24E-05	-0.003837771
2038	Rent:Buy experiment	469.8046002	2.808380801	1.291819858	12.03023663	Buy Only ; 0% contract renewal; Constant contracted land area (25%); 10 y	1	SSP2 - 4.5	-8.83E-05	-0.003650345
2039	Rent:Buy experiment	472.6847428	2.841093572	1.308601511	12.05161422	Buy Only ; 0% contract renewal; Constant contracted land area (25%); 10 y	1	SSP2 - 4.5	-9.38E-05	-0.003472073
2040	Rent:Buy experiment	475.572546	2.873693841	1.325367418	12.0729831	Buy Only ; 0% contract renewal; Constant contracted land area (25%); 10 y	1	SSP2 - 4.5	-9.90E-05	-0.003302507
2041	Rent:Buy experiment	478.4482074	2.905960923	1.342097566	12.0515665	Buy Only ; 0% contract renewal; Constant contracted land area (25%); 10 y	1	SSP2 - 4.5	-0.000103842	-0.003141222
2042	Rent:Buy experiment	481.3137004	2.937921571	1.35877857	12.03014202	Buy Only ; 0% contract renewal; Constant contracted land area (25%); 10 y	1	SSP2 - 4.5	-0.000108354	-0.002987813
2043	Rent:Buy experiment	484.1703945	2.969595236	1.375401588	12.00871005	Buy Only ; 0% contract renewal; Constant contracted land area (25%); 10 y	1	SSP2 - 4.5	-0.000112561	-0.002841897
2044	Rent:Buy experiment	487.0193181	3.000997172	1.391960958	11.98727096	Buy Only ; 0% contract renewal; Constant contracted land area (25%); 10 y	1	SSP2 - 4.5	-0.000116481	-0.002703107
2045	Rent:Buy experiment	489.8612585	3.03213965	1.408453249	11.96582508	Buy Only ; 0% contract renewal; Constant contracted land area (25%); 10 y	1	SSP2 - 4.5	-0.000120129	-0.002571095
2046	Rent:Buy experiment	492.6968306	3.063032794	1.424876589	11.94437277	Buy Only ; 0% contract renewal; Constant contracted land area (25%); 10 y	1	SSP2 - 4.5	-0.000123523	-0.00244553
2047	Rent:Buy experiment	495.5265248	3.093685161	1.441230185	11.92291431	Buy Only ; 0% contract renewal; Constant contracted land area (25%); 10 y	1	SSP2 - 4.5	-0.000126678	-0.002326097
2048	Rent:Buy experiment	498.3507399	3.124104139	1.45751399	11.90145003	Buy Only ; 0% contract renewal; Constant contracted land area (25%); 10 y	1	SSP2 - 4.5	-0.000129608	-0.002212497
2049	Rent:Buy experiment	501.1698071	3.154296238	1.473728462	11.8799802	Buy Only ; 0% contract renewal; Constant contracted land area (25%); 10 y	1	SSP2 - 4.5	-0.000132329	-0.002104445
2050	Rent:Buy experiment	503.9840063	3.184267283	1.489874398	11.85850509	Buy Only ; 0% contract renewal; Constant contracted land area (25%); 10 y	1	SSP2 - 4.5	-0.000134854	-0.00200167
2051	Rent:Buy experiment	506.7618522	3.21368749	1.505922482	11.76948419	Buy Only ; 0% contract renewal; Constant contracted land area (25%); 10 y	1	SSP2 - 4.5	-0.000137197	-0.001903914
2052	Rent:Buy experiment	509.5059114	3.242591947	1.521852735	11.68045852	Buy Only ; 0% contract renewal; Constant contracted land area (25%); 10 y	1	SSP2 - 4.5	-0.000139373	-0.001810932
2053	Rent:Buy experiment	512.2179905	3.271006986	1.537651713	11.5914283	Buy Only ; 0% contract renewal; Constant contracted land area (25%); 10 y	1	SSP2 - 4.5	-0.000141392	-0.001722492
2054	Rent:Buy experiment	514.8994679	3.298953875	1.55331064	11.50239377	Buy Only ; 0% contract renewal; Constant contracted land area (25%); 10 y	1	SSP2 - 4.5	-0.000143265	-0.00163837
2055	Rent:Buy experiment	517.5514071	3.326450131	1.568824068	11.41335513	Buy Only ; 0% contract renewal; Constant contracted land area (25%); 10 y	1	SSP2 - 4.5	-0.000145004	-0.001558357
2056	Rent:Buy experiment	520.1746383	3.35351047	1.584188906	11.32431258	Buy Only ; 0% contract renewal; Constant contracted land area (25%); 10 y	1	SSP2 - 4.5	-0.000146617	-0.001482251
2057	Rent:Buy experiment	522.7698178	3.380147486	1.599403727	11.23526632	Buy Only ; 0% contract renewal; Constant contracted land area (25%); 10 y	1	SSP2 - 4.5	-0.000148114	-0.001409862
2058	Rent:Buy experiment	525.3374706	3.406372146	1.614468258	11.14621652	Buy Only ; 0% contract renewal; Constant contracted land area (25%); 10 y	1	SSP2 - 4.5	-0.000149502	-0.001341008
2059	Rent:Buy experiment	527.878022	3.432194155	1.629383029	11.05716335	Buy Only ; 0% contract renewal; Constant contracted land area (25%); 10 y	1	SSP2 - 4.5	-0.000150788	-0.001275517
2060	Rent:Buy experiment	530.3918205	3.457622219	1.644149103	10.96810699	Buy Only ; 0% contract renewal; Constant contracted land area (25%); 10 y	1	SSP2 - 4.5	-0.000151981	-0.001213225
2061	Rent:Buy experiment	532.8574233	3.482445961	1.658748141	10.83278287	Buy Only ; 0% contract renewal; Constant contracted land area (25%); 10 y	1	SSP2 - 4.5	-0.000153087	-0.001153974
2062	Rent:Buy experiment	535.2764862	3.506689759	1.673167783	10.69745585	Buy Only ; 0% contract renewal; Constant contracted land area (25%); 10 y	1	SSP2 - 4.5	-0.000154114	-0.001097617
2063	Rent:Buy experiment	537.6502196	3.530372994	1.687399915	10.56212608	Buy Only ; 0% contract renewal; Constant contracted land area (25%); 10 y	1	SSP2 - 4.5	-0.000155068	-0.001044013
2064	Rent:Buy experiment	539.9795776	3.553512057	1.701439482	10.42679369	Buy Only ; 0% contract renewal; Constant contracted land area (25%); 10 y	1	SSP2 - 4.5	-0.000155955	-0.000993026
2065	Rent:Buy experiment	542.265319	3.57612102	1.715283623	10.29145881	Buy Only ; 0% contract renewal; Constant contracted land area (25%); 10 y	1	SSP2 - 4.5	-0.000156779	-0.00094453
2066	Rent:Buy experiment	544.5084742	3.598216286	1.728931413	10.15701996	Buy Only ; 0% contract renewal; Constant contracted land area (25%); 10 y	1	SSP2 - 4.5	-0.00015717	0
2067	Rent:Buy experiment	546.7090667	3.619804033	1.74238252	10.02163659	Buy Only ; 0% contract renewal; Constant contracted land area (25%); 10 y	1	SSP2 - 4.5	-0.000157257	0
2068	Rent:Buy experiment	548.8675068	3.640894018	1.755637408	9.886253212	Buy Only ; 0% contract renewal; Constant contracted land area (25%); 10 y	1	SSP2 - 4.5	-0.000157131	0
2069	Rent:Buy experiment	550.9841295	3.661495019	1.768697078	9.750869836	Buy Only ; 0% contract renewal; Constant contracted land area (25%); 10 y	1	SSP2 - 4.5	-0.000156862	0
2070	Rent:Buy experiment	553.0592124	3.681615033	1.781562882	9.61548646	Buy Only ; 0% contract renewal; Constant contracted land area (25%); 10 y	1	SSP2 - 4.5	-0.000156498	0
2071	Rent:Buy experiment	555.0489421	3.700836691	1.794197951	9.386336962	Buy Only ; 0% contract renewal; Constant contracted land area (25%); 10 y	1	SSP2 - 4.5	-0.000156079	0
2072	Rent:Buy experiment	556.956047	3.719195594	1.806576347	9.157187464	Buy Only ; 0% contract renewal; Constant contracted land area (25%); 10 y	1	SSP2 - 4.5	-0.000155631	0
2073	Rent:Buy experiment	558.7825482	3.736719719	1.818680014	8.928037967	Buy Only ; 0% contract renewal; Constant contracted land area (25%); 10 y	1	SSP2 - 4.5	-0.000155174	0
2074	Rent:Buy experiment	560.5300696	3.753432545	1.83049668	8.698888469	Buy Only ; 0% contract renewal; Constant contracted land area (25%); 10 y	1	SSP2 - 4.5	-0.000154721	0
2075	Rent:Buy experiment	562.1999251	3.769353985	1.842018287	8.469738971	Buy Only ; 0% contract renewal; Constant contracted land area (25%); 10 y	1	SSP2 - 4.5	-0.000154282	0
2076	Rent:Buy experiment	563.7931852	3.784501091	1.853239827	8.240589473	Buy Only ; 0% contract renewal; Constant contracted land area (25%); 10 y	1	SSP2 - 4.5	-0.000153862	0
2077	Rent:Buy experiment	565.3107285	3.798888609	1.864158479	8.011439976	Buy Only ; 0% contract renewal; Constant contracted land area (25%); 10 y	1	SSP2 - 4.5	-0.000153465	0
2078	Rent:Buy experiment	566.7532816	3.812529398	1.874772972	7.782290478	Buy Only ; 0% contract renewal; Constant contracted land area (25%); 10 y	1	SSP2 - 4.5	-0.000153094	0
2079	Rent:Buy experiment	568.1214503	3.825434766	1.88508311	7.55314098	Buy Only ; 0% contract renewal; Constant contracted land area (25%); 10 y	1	SSP2 - 4.5	-0.000152749	0
2080	Rent:Buy experiment	569.4157441	3.837614727	1.895089433	7.323991482	Buy Only ; 0% contract renewal; Constant contracted land area (25%); 10 y	1	SSP2 - 4.5	-0.000152432	0
2081	Rent:Buy experiment	570.6094592	3.848823675	1.904769915	7.037072776	Buy Only ; 0% contract renewal; Constant contracted land area (25%); 10 y	1	SSP2 - 4.5	-0.000152142	0
2082	Rent:Buy experiment	571.704363	3.859084189	1.914109062	6.75015407	Buy Only ; 0% contract renewal; Constant contracted land area (25%); 10 y	1	SSP2 - 4.5	-0.000151882	0
2083	Rent:Buy experiment	572.7018323	3.868414537	1.923096107	6.463235364	Buy Only ; 0% contract renewal; Constant contracted land area (25%); 10 y	1	SSP2 - 4.5	-0.00015165	0
2084	Rent:Buy experiment	573.6030157	3.876830264	1.931723754	6.176316658	Buy Only ; 0% contract renewal; Constant contracted land area (25%); 10 y	1	SSP2 - 4.5	-0.000151447	0
2085	Rent:Buy experiment	574.4088802	3.884344661	1.939987222	5.889397952	Buy Only ; 0% contract renewal; Constant contracted land area (25%); 10 y	1	SSP2 - 4.5	-0.00015127	0
2086	Rent:Buy experiment	575.1202467	3.890969143	1.947883542	5.602479246	Buy Only ; 0% contract renewal; Constant contracted land area (25%); 10 y	1	SSP2 - 4.5	-0.000151121	0
2087	Rent:Buy experiment	575.7378191	3.896713542	1.95541102	5.31556054	Buy Only ; 0% contract renewal; Constant contracted land area (25%); 10 y	1	SSP2 - 4.5	-0.000150996	0
2088	Rent:Buy experiment	576.2622073	3.901586346	1.962568848	5.028641834	Buy Only ; 0% contract renewal; Constant contracted land area (25%); 10 y	1	SSP2 - 4.5	-0.000150897	0
2089	Rent:Buy experiment	576.6939456	3.905594886	1.969356809	4.741723129	Buy Only ; 0% contract renewal; Constant contracted land area (25%); 10 y	1	SSP2 - 4.5	-0.000150821	0
2090	Rent:Buy experiment	577.0335071	3.908745489	1.975775062	4.454804423	Buy Only ; 0% contract renewal; Constant contracted land area (25%); 10 y	1	SSP2 - 4.5	-0.000150768	0
2091	Rent:Buy experiment	577.3309553	3.911503822	1.981865638	4.273561958	Buy Only ; 0% contract renewal; Constant contracted land area (25%); 10 y	1	SSP2 - 4.5	-0.000150735	0
2092	Rent:Buy experiment	577.5843469	3.913852485	1.987659795	4.092319494	Buy Only ; 0% contract renewal; Constant contracted land area (25%); 10 y	1	SSP2 - 4.5	-0.000150719	0
2093	Rent:Buy experiment	577.7922118	3.915778395	1.993180729	3.91107703	Buy Only ; 0% contract renewal; Constant contracted land area (25%); 10 y	1	SSP2 - 4.5	-0.000150719	0
2094	Rent:Buy experiment	577.9533391	3.917270796	1.998445533	3.729834566	Buy Only ; 0% contract renewal; Constant contracted land area (25%); 10 y	1	SSP2 - 4.5	-0.000150734	0
2095	Rent:Buy experiment	578.0667294	3.918320795	2.003466678	3.548592101	Buy Only ; 0% contract renewal; Constant contracted land area (25%); 10 y	1	SSP2 - 4.5	-0.000150762	0
2096	Rent:Buy experiment	578.131557	3.918921008	2.008253152	3.367349637	Buy Only ; 0% contract renewal; Constant contracted land area (25%); 10 y	1	SSP2 - 4.5	-0.000150803	0
2097	Rent:Buy experiment	578.1471393	3.919065269	2.012811322	3.186107173	Buy Only ; 0% contract renewal; Constant contracted land area (25%); 10 y	1	SSP2 - 4.5	-0.000150857	0
2098	Rent:Buy experiment	578.1129122	3.918748391	2.017145584	3.004864708	Buy Only ; 0% contract renewal; Constant contracted land area (25%); 10 y	1	SSP2 - 4.5	-0.000150923	0
2099	Rent:Buy experiment	578.0284099	3.917965977	2.021258868	2.823622244	Buy Only ; 0% contract renewal; Constant contracted land area (25%); 10 y	1	SSP2 - 4.5	-0.000151001	0
2100	Rent:Buy experiment	577.8932487	3.916714272	2.025153005	2.64237978	Buy Only ; 0% contract renewal; Constant contracted land area (25%); 10 y	1	SSP2 - 4.5	-0.00015109	0
2101	Rent:Buy experiment	577.792178	3.915778082	2.028900344	2.642229316	Buy Only ; 0% contract renewal; Constant contracted land area (25%); 10 y	1	SSP2 - 4.5	-0.000151186	0
2102	Rent:Buy experiment	577.7212284	3.915120797	2.03255437	2.642078853	Buy Only ; 0% contract renewal; Constant contracted land area (25%); 10 y	1	SSP2 - 4.5	-0.000151286	0
2103	Rent:Buy experiment	577.6771948	3.914712825	2.036154406	2.641928389	Buy Only ; 0% contract renewal; Constant contracted land area (25%); 10 y	1	SSP2 - 4.5	-0.000151389	0
2104	Rent:Buy experiment	577.6573377	3.914528838	2.039729063	2.641777926	Buy Only ; 0% contract renewal; Constant contracted land area (25%); 10 y	1	SSP2 - 4.5	-0.000151494	0
2105	Rent:Buy experiment	577.6593072	3.914547087	2.043298868	2.641627462	Buy Only ; 0% contract renewal; Constant contracted land area (25%); 10 y	1	SSP2 - 4.5	-0.000151598	0
2106	Rent:Buy experiment	577.6810808	3.91474883	2.046878282	2.641476998	Buy Only ; 0% contract renewal; Constant contracted land area (25%); 10 y	1	SSP2 - 4.5	-0.000151703	0
2107	Rent:Buy experiment	577.7209115	3.915117861	2.050477235	2.641326535	Buy Only ; 0% contract renewal; Constant contracted land area (25%); 10 y	1	SSP2 - 4.5	-0.000151808	0
2108	Rent:Buy experiment	577.7772852	3.91564012	2.0541023	2.641176071	Buy Only ; 0% contract renewal; Constant contracted land area (25%); 10 y	1	SSP2 - 4.5	-0.000151913	0
2109	Rent:Buy experiment	577.8488856	3.916303369	2.057757573	2.641025608	Buy Only ; 0% contract renewal; Constant contracted land area (25%); 10 y	1	SSP2 - 4.5	-0.000152018	0
2110	Rent:Buy experiment	577.934564	3.917096917	2.061445354	2.640875144	Buy Only ; 0% contract renewal; Constant contracted land area (25%); 10 y	1	SSP2 - 4.5	-0.000152123	0
2111	Rent:Buy experiment	578.0333146	3.918011394	2.065166645	2.640724681	Buy Only ; 0% contract renewal; Constant contracted land area (25%); 10 y	1	SSP2 - 4.5	-0.000152228	0
2112	Rent:Buy experiment	578.1442538	3.919038555	2.068921532	2.640574217	Buy Only ; 0% contract renewal; Constant contracted land area (25%); 10 y	1	SSP2 - 4.5	-0.000152333	0
2113	Rent:Buy experiment	578.2666022	3.920171124	2.072709469	2.640423753	Buy Only ; 0% contract renewal; Constant contracted land area (25%); 10 y	1	SSP2 - 4.5	-0.000152438	0
2114	Rent:Buy experiment	578.3996702	3.921402651	2.076529488	2.64027329	Buy Only ; 0% contract renewal; Constant contracted land area (25%); 10 y	1	SSP2 - 4.5	-0.000152543	0
2115	Rent:Buy experiment	578.5428451	3.922727401	2.080380351	2.640122826	Buy Only ; 0% contract renewal; Constant contracted land area (25%); 10 y	1	SSP2 - 4.5	-0.000152649	0
2116	Rent:Buy experiment	578.6955807	3.924140249	2.084260663	2.639972363	Buy Only ; 0% contract renewal; Constant contracted land area (25%); 10 y	1	SSP2 - 4.5	-0.000152755	0
2117	Rent:Buy experiment	578.8573878	3.925636606	2.088168952	2.639821899	Buy Only ; 0% contract renewal; Constant contracted land area (25%); 10 y	1	SSP2 - 4.5	-0.00015286	0
2118	Rent:Buy experiment	579.027827	3.927212339	2.092103726	2.639671436	Buy Only ; 0% contract renewal; Constant contracted land area (25%); 10 y	1	SSP2 - 4.5	-0.000152966	0
2119	Rent:Buy experiment	579.2065019	3.928863713	2.096063512	2.639520972	Buy Only ; 0% contract renewal; Constant contracted land area (25%); 10 y	1	SSP2 - 4.5	-0.000153072	0
2120	Rent:Buy experiment	579.3930535	3.930587343	2.100046884	2.639370508	Buy Only ; 0% contract renewal; Constant contracted land area (25%); 10 y	1	SSP2 - 4.5	-0.000153179	0
2121	Rent:Buy experiment	579.5871552	3.932380143	2.104052474	2.639220045	Buy Only ; 0% contract renewal; Constant contracted land area (25%); 10 y	1	SSP2 - 4.5	-0.000153285	0
2122	Rent:Buy experiment	579.7885092	3.934239293	2.108078988	2.639069581	Buy Only ; 0% contract renewal; Constant contracted land area (25%); 10 y	1	SSP2 - 4.5	-0.000153391	0
2123	Rent:Buy experiment	579.9968423	3.936162204	2.112125206	2.638919118	Buy Only ; 0% contract renewal; Constant contracted land area (25%); 10 y	1	SSP2 - 4.5	-0.000153497	0
2124	Rent:Buy experiment	580.2119036	3.938146492	2.116189987	2.638768654	Buy Only ; 0% contract renewal; Constant contracted land area (25%); 10 y	1	SSP2 - 4.5	-0.000153603	0
2125	Rent:Buy experiment	580.4334612	3.940189949	2.120272263	2.638618191	Buy Only ; 0% contract renewal; Constant contracted land area (25%); 10 y	1	SSP2 - 4.5	-0.000153709	0
2126	Rent:Buy experiment	580.6613004	3.942290529	2.124371041	2.638467727	Buy Only ; 0% contract renewal; Constant contracted land area (25%); 10 y	1	SSP2 - 4.5	-0.000153814	0
2127	Rent:Buy experiment	580.8952215	3.944446324	2.128485396	2.638317263	Buy Only ; 0% contract renewal; Constant contracted land area (25%); 10 y	1	SSP2 - 4.5	-0.00015392	0
2128	Rent:Buy experiment	581.1350384	3.946655553	2.132614468	2.6381668	Buy Only ; 0% contract renewal; Constant contracted land area (25%); 10 y	1	SSP2 - 4.5	-0.000154025	0
2129	Rent:Buy experiment	581.3805767	3.948916544	2.136757456	2.638016336	Buy Only ; 0% contract renewal; Constant contracted land area (25%); 10 y	1	SSP2 - 4.5	-0.000154129	0
2130	Rent:Buy experiment	581.6316728	3.951227727	2.140913618	2.637865873	Buy Only ; 0% contract renewal; Constant contracted land area (25%); 10 y	1	SSP2 - 4.5	-0.000154234	0
2131	Rent:Buy experiment	581.8881729	3.953587619	2.145082259	2.637715409	Buy Only ; 0% contract renewal; Constant contracted land area (25%); 10 y	1	SSP2 - 4.5	-0.000154338	0
2132	Rent:Buy experiment	582.1499315	3.955994819	2.149262734	2.637564945	Buy Only ; 0% contract renewal; Constant contracted land area (25%); 10 y	1	SSP2 - 4.5	-0.000154441	0
2133	Rent:Buy experiment	582.4168111	3.958448	2.15345444	2.637414482	Buy Only ; 0% contract renewal; Constant contracted land area (25%); 10 y	1	SSP2 - 4.5	-0.000154544	0
2134	Rent:Buy experiment	582.6886813	3.960945897	2.15765681	2.637264018	Buy Only ; 0% contract renewal; Constant contracted land area (25%); 10 y	1	SSP2 - 4.5	-0.000154647	0
2135	Rent:Buy experiment	582.9654178	3.96348731	2.161869318	2.637113555	Buy Only ; 0% contract renewal; Constant contracted land area (25%); 10 y	1	SSP2 - 4.5	-0.000154749	0
2136	Rent:Buy experiment	583.2469025	3.966071091	2.166091464	2.636963091	Buy Only ; 0% contract renewal; Constant contracted land area (25%); 10 y	1	SSP2 - 4.5	-0.00015485	0
2137	Rent:Buy experiment	583.5330225	3.968696142	2.170322784	2.636812628	Buy Only ; 0% contract renewal; Constant contracted land area (25%); 10 y	1	SSP2 - 4.5	-0.000154951	0
2138	Rent:Buy experiment	583.8236698	3.971361412	2.174562836	2.636662164	Buy Only ; 0% contract renewal; Constant contracted land area (25%); 10 y	1	SSP2 - 4.5	-0.000155052	0
2139	Rent:Buy experiment	584.118741	3.974065892	2.178811204	2.6365117	Buy Only ; 0% contract renewal; Constant contracted land area (25%); 10 y	1	SSP2 - 4.5	-0.000155151	0
2140	Rent:Buy experiment	584.4181368	3.976808614	2.183067495	2.636361237	Buy Only ; 0% contract renewal; Constant contracted land area (25%); 10 y	1	SSP2 - 4.5	-0.000155251	0
2141	Rent:Buy experiment	584.7217618	3.979588644	2.187331337	2.636210773	Buy Only ; 0% contract renewal; Constant contracted land area (25%); 10 y	1	SSP2 - 4.5	-0.000155349	0
2142	Rent:Buy experiment	585.0295243	3.982405084	2.191602374	2.63606031	Buy Only ; 0% contract renewal; Constant contracted land area (25%); 10 y	1	SSP2 - 4.5	-0.000155448	0
2143	Rent:Buy experiment	585.3413357	3.985257068	2.195880269	2.635909846	Buy Only ; 0% contract renewal; Constant contracted land area (25%); 10 y	1	SSP2 - 4.5	-0.000155545	0
2144	Rent:Buy experiment	585.6571108	3.988143757	2.200164703	2.635759383	Buy Only ; 0% contract renewal; Constant contracted land area (25%); 10 y	1	SSP2 - 4.5	-0.000155642	0
2145	Rent:Buy experiment	585.9767673	3.991064344	2.204455368	2.635608919	Buy Only ; 0% contract renewal; Constant contracted land area (25%); 10 y	1	SSP2 - 4.5	-0.000155739	0
2146	Rent:Buy experiment	586.3002256	3.994018044	2.208751971	2.635458455	Buy Only ; 0% contract renewal; Constant contracted land area (25%); 10 y	1	SSP2 - 4.5	-0.000155834	0
2147	Rent:Buy experiment	586.6274087	3.997004101	2.213054233	2.635307992	Buy Only ; 0% contract renewal; Constant contracted land area (25%); 10 y	1	SSP2 - 4.5	-0.00015593	0
2148	Rent:Buy experiment	586.9582421	4.00002178	2.217361884	2.635157528	Buy Only ; 0% contract renewal; Constant contracted land area (25%); 10 y	1	SSP2 - 4.5	-0.000156024	0
2149	Rent:Buy experiment	587.2926535	4.003070368	2.221674667	2.635007065	Buy Only ; 0% contract renewal; Constant contracted land area (25%); 10 y	1	SSP2 - 4.5	-0.000156118	0
2150	Rent:Buy experiment	587.6305732	4.006149174	2.225992333	2.634856601	Buy Only ; 0% contract renewal; Constant contracted land area (25%); 10 y	1	SSP2 - 4.5	-0.000156212	0
2151	Rent:Buy experiment	587.959627	4.009145503	2.230304506	2.608508035	Buy Only ; 0% contract renewal; Constant contracted land area (25%); 10 y	1	SSP2 - 4.5	-0.000156305	0
2152	Rent:Buy experiment	588.2801726	4.012062745	2.234603344	2.582159469	Buy Only ; 0% contract renewal; Constant contracted land area (25%); 10 y	1	SSP2 - 4.5	-0.000156399	0
2153	Rent:Buy experiment	588.592503	4.014903692	2.23888294	2.555810903	Buy Only ; 0% contract renewal; Constant contracted land area (25%); 10 y	1	SSP2 - 4.5	-0.000156493	0
2154	Rent:Buy experiment	588.8968722	4.017670775	2.243138872	2.529462337	Buy Only ; 0% contract renewal; Constant contracted land area (25%); 10 y	1	SSP2 - 4.5	-0.000156588	0
2155	Rent:Buy experiment	589.1935002	4.020366106	2.247367852	2.503113771	Buy Only ; 0% contract renewal; Constant contracted land area (25%); 10 y	1	SSP2 - 4.5	-0.000156684	0
2156	Rent:Buy experiment	589.4825779	4.022991524	2.251567457	2.476765205	Buy Only ; 0% contract renewal; Constant contracted land area (25%); 10 y	1	SSP2 - 4.5	-0.000156781	0
2157	Rent:Buy experiment	589.7642705	4.025548632	2.255735922	2.450416639	Buy Only ; 0% contract renewal; Constant contracted land area (25%); 10 y	1	SSP2 - 4.5	-0.000156878	0
2158	Rent:Buy experiment	590.0387207	4.028038822	2.259871977	2.424068073	Buy Only ; 0% contract renewal; Constant contracted land area (25%); 10 y	1	SSP2 - 4.5	-0.000156976	0
2159	Rent:Buy experiment	590.3060521	4.030463308	2.263974726	2.397719507	Buy Only ; 0% contract renewal; Constant contracted land area (25%); 10 y	1	SSP2 - 4.5	-0.000157075	0
2160	Rent:Buy experiment	590.5663714	4.032823144	2.268043551	2.371370941	Buy Only ; 0% contract renewal; Constant contracted land area (25%); 10 y	1	SSP2 - 4.5	-0.000157175	0
2161	Rent:Buy experiment	590.8197704	4.035119248	2.272078042	2.345022375	Buy Only ; 0% contract renewal; Constant contracted land area (25%); 10 y	1	SSP2 - 4.5	-0.000157276	0
2162	Rent:Buy experiment	591.066328	4.037352415	2.276077936	2.318673809	Buy Only ; 0% contract renewal; Constant contracted land area (25%); 10 y	1	SSP2 - 4.5	-0.000157377	0
2163	Rent:Buy experiment	591.3061119	4.039523337	2.280043082	2.292325243	Buy Only ; 0% contract renewal; Constant contracted land area (25%); 10 y	1	SSP2 - 4.5	-0.000157478	0
2164	Rent:Buy experiment	591.53918	4.041632612	2.283973406	2.265976677	Buy Only ; 0% contract renewal; Constant contracted land area (25%); 10 y	1	SSP2 - 4.5	-0.000157581	0
2165	Rent:Buy experiment	591.7655814	4.043680758	2.287868887	2.239628111	Buy Only ; 0% contract renewal; Constant contracted land area (25%); 10 y	1	SSP2 - 4.5	-0.000157684	0
2166	Rent:Buy experiment	591.9853578	4.045668221	2.291729538	2.213279545	Buy Only ; 0% contract renewal; Constant contracted land area (25%); 10 y	1	SSP2 - 4.5	-0.000157787	0
2167	Rent:Buy experiment	592.1985442	4.047595386	2.295555397	2.186930979	Buy Only ; 0% contract renewal; Constant contracted land area (25%); 10 y	1	SSP2 - 4.5	-0.000157891	0
2168	Rent:Buy experiment	592.4051699	4.049462581	2.299346513	2.160582413	Buy Only ; 0% contract renewal; Constant contracted land area (25%); 10 y	1	SSP2 - 4.5	-0.000157996	0
2169	Rent:Buy experiment	592.6052591	4.051270088	2.303102942	2.134233847	Buy Only ; 0% contract renewal; Constant contracted land area (25%); 10 y	1	SSP2 - 4.5	-0.000158101	0
2170	Rent:Buy experiment	592.7988315	4.053018145	2.306824739	2.107885281	Buy Only ; 0% contract renewal; Constant contracted land area (25%); 10 y	1	SSP2 - 4.5	-0.000158206	0
2171	Rent:Buy experiment	592.9859032	4.054706954	2.310511959	2.081536715	Buy Only ; 0% contract renewal; Constant contracted land area (25%); 10 y	1	SSP2 - 4.5	-0.000158312	0
2172	Rent:Buy experiment	593.1664865	4.056336684	2.31416465	2.055188149	Buy Only ; 0% contract renewal; Constant contracted land area (25%); 10 y	1	SSP2 - 4.5	-0.000158419	0
2173	Rent:Buy experiment	593.3405911	4.057907475	2.317782855	2.028839583	Buy Only ; 0% contract renewal; Constant contracted land area (25%); 10 y	1	SSP2 - 4.5	-0.000158526	0
2174	Rent:Buy experiment	593.5082239	4.059419441	2.321366607	2.002491017	Buy Only ; 0% contract renewal; Constant contracted land area (25%); 10 y	1	SSP2 - 4.5	-0.000158633	0
2175	Rent:Buy experiment	593.6693896	4.060872674	2.324915935	1.976142451	Buy Only ; 0% contract renewal; Constant contracted land area (25%); 10 y	1	SSP2 - 4.5	-0.000158741	0
2176	Rent:Buy experiment	593.824091	4.062267248	2.328430859	1.949793885	Buy Only ; 0% contract renewal; Constant contracted land area (25%); 10 y	1	SSP2 - 4.5	-0.000158849	0
2177	Rent:Buy experiment	593.9723291	4.063603217	2.33191139	1.923445319	Buy Only ; 0% contract renewal; Constant contracted land area (25%); 10 y	1	SSP2 - 4.5	-0.000158958	0
2178	Rent:Buy experiment	594.1141035	4.064880621	2.335357534	1.897096753	Buy Only ; 0% contract renewal; Constant contracted land area (25%); 10 y	1	SSP2 - 4.5	-0.000159067	0
2179	Rent:Buy experiment	594.2494125	4.066099486	2.338769288	1.870748187	Buy Only ; 0% contract renewal; Constant contracted land area (25%); 10 y	1	SSP2 - 4.5	-0.000159177	0
2180	Rent:Buy experiment	594.3782533	4.067259828	2.342146644	1.844399621	Buy Only ; 0% contract renewal; Constant contracted land area (25%); 10 y	1	SSP2 - 4.5	-0.000159287	0
2181	Rent:Buy experiment	594.5006221	4.06836165	2.345489588	1.818051055	Buy Only ; 0% contract renewal; Constant contracted land area (25%); 10 y	1	SSP2 - 4.5	-0.000159398	0
2182	Rent:Buy experiment	594.6165144	4.069404948	2.348798101	1.791702489	Buy Only ; 0% contract renewal; Constant contracted land area (25%); 10 y	1	SSP2 - 4.5	-0.000159508	0
2183	Rent:Buy experiment	594.7259248	4.070389707	2.352072158	1.765353923	Buy Only ; 0% contract renewal; Constant contracted land area (25%); 10 y	1	SSP2 - 4.5	-0.00015962	0
2184	Rent:Buy experiment	594.8288476	4.071315909	2.355311729	1.739005357	Buy Only ; 0% contract renewal; Constant contracted land area (25%); 10 y	1	SSP2 - 4.5	-0.000159732	0
2185	Rent:Buy experiment	594.9252763	4.072183526	2.358516782	1.712656791	Buy Only ; 0% contract renewal; Constant contracted land area (25%); 10 y	1	SSP2 - 4.5	-0.000159844	0
2186	Rent:Buy experiment	595.0152044	4.072992525	2.361687279	1.686308225	Buy Only ; 0% contract renewal; Constant contracted land area (25%); 10 y	1	SSP2 - 4.5	-0.000159957	0
2187	Rent:Buy experiment	595.0986246	4.073742871	2.364823181	1.659959659	Buy Only ; 0% contract renewal; Constant contracted land area (25%); 10 y	1	SSP2 - 4.5	-0.00016007	0
2188	Rent:Buy experiment	595.1755297	4.074434521	2.367924444	1.633611093	Buy Only ; 0% contract renewal; Constant contracted land area (25%); 10 y	1	SSP2 - 4.5	-0.000160183	0
2189	Rent:Buy experiment	595.2459121	4.075067431	2.370991023	1.607262527	Buy Only ; 0% contract renewal; Constant contracted land area (25%); 10 y	1	SSP2 - 4.5	-0.000160297	0
2190	Rent:Buy experiment	595.3097642	4.075641552	2.374022869	1.580913961	Buy Only ; 0% contract renewal; Constant contracted land area (25%); 10 y	1	SSP2 - 4.5	-0.000160412	0
2191	Rent:Buy experiment	595.367078	4.076156833	2.377019933	1.554565395	Buy Only ; 0% contract renewal; Constant contracted land area (25%); 10 y	1	SSP2 - 4.5	-0.000160526	0
2192	Rent:Buy experiment	595.4178456	4.076613219	2.379982162	1.528216829	Buy Only ; 0% contract renewal; Constant contracted land area (25%); 10 y	1	SSP2 - 4.5	-0.000160642	0
2193	Rent:Buy experiment	595.4620593	4.077010654	2.382909503	1.501868262	Buy Only ; 0% contract renewal; Constant contracted land area (25%); 10 y	1	SSP2 - 4.5	-0.000160757	0
2194	Rent:Buy experiment	595.4997109	4.077349081	2.3858019	1.475519696	Buy Only ; 0% contract renewal; Constant contracted land area (25%); 10 y	1	SSP2 - 4.5	-0.000160873	0
2195	Rent:Buy experiment	595.5307927	4.077628439	2.388659298	1.44917113	Buy Only ; 0% contract renewal; Constant contracted land area (25%); 10 y	1	SSP2 - 4.5	-0.00016099	0
2196	Rent:Buy experiment	595.5552966	4.077848666	2.391481638	1.422822564	Buy Only ; 0% contract renewal; Constant contracted land area (25%); 10 y	1	SSP2 - 4.5	-0.000161106	0
2197	Rent:Buy experiment	595.5732149	4.0780097	2.394268863	1.396473998	Buy Only ; 0% contract renewal; Constant contracted land area (25%); 10 y	1	SSP2 - 4.5	-0.000161224	0
2198	Rent:Buy experiment	595.5845399	4.078111476	2.397020913	1.370125432	Buy Only ; 0% contract renewal; Constant contracted land area (25%); 10 y	1	SSP2 - 4.5	-0.000161341	0
2199	Rent:Buy experiment	595.5892639	4.078153929	2.399737727	1.343776866	Buy Only ; 0% contract renewal; Constant contracted land area (25%); 10 y	1	SSP2 - 4.5	-0.000161459	0
2200	Rent:Buy experiment	595.5873793	4.078136993	2.402419246	1.3174283	Buy Only ; 0% contract renewal; Constant contracted land area (25%); 10 y	1	SSP2 - 4.5	-0.000161578	0
2201	Rent:Buy experiment	595.5788788	4.078060601	2.405065407	1.291079734	Buy Only ; 0% contract renewal; Constant contracted land area (25%); 10 y	1	SSP2 - 4.5	-0.000161697	0
2202	Rent:Buy experiment	595.5637552	4.077924685	2.407676148	1.264731168	Buy Only ; 0% contract renewal; Constant contracted land area (25%); 10 y	1	SSP2 - 4.5	-0.000161816	0
2203	Rent:Buy experiment	595.5420012	4.077729176	2.410251408	1.238382602	Buy Only ; 0% contract renewal; Constant contracted land area (25%); 10 y	1	SSP2 - 4.5	-0.000161935	0
2204	Rent:Buy experiment	595.51361	4.077474006	2.412791123	1.212034036	Buy Only ; 0% contract renewal; Constant contracted land area (25%); 10 y	1	SSP2 - 4.5	-0.000162055	0
2205	Rent:Buy experiment	595.4785747	4.077159104	2.415295231	1.18568547	Buy Only ; 0% contract renewal; Constant contracted land area (25%); 10 y	1	SSP2 - 4.5	-0.000162176	0
2206	Rent:Buy experiment	595.4368887	4.0767844	2.417763667	1.159336904	Buy Only ; 0% contract renewal; Constant contracted land area (25%); 10 y	1	SSP2 - 4.5	-0.000162296	0
2207	Rent:Buy experiment	595.3885456	4.076349825	2.420196369	1.132988338	Buy Only ; 0% contract renewal; Constant contracted land area (25%); 10 y	1	SSP2 - 4.5	-0.000162417	0
2208	Rent:Buy experiment	595.333539	4.075855306	2.422593272	1.106639773	Buy Only ; 0% contract renewal; Constant contracted land area (25%); 10 y	1	SSP2 - 4.5	-0.000162539	0
2209	Rent:Buy experiment	595.2718629	4.075300773	2.424954311	1.080291207	Buy Only ; 0% contract renewal; Constant contracted land area (25%); 10 y	1	SSP2 - 4.5	-0.00016266	0
2210	Rent:Buy experiment	595.2035114	4.074686154	2.427279423	1.053942641	Buy Only ; 0% contract renewal; Constant contracted land area (25%); 10 y	1	SSP2 - 4.5	-0.000162783	0
2211	Rent:Buy experiment	595.1284787	4.074011376	2.429568544	1.027594075	Buy Only ; 0% contract renewal; Constant contracted land area (25%); 10 y	1	SSP2 - 4.5	-0.000162905	0
2212	Rent:Buy experiment	595.0467593	4.073276367	2.431821607	1.001245509	Buy Only ; 0% contract renewal; Constant contracted land area (25%); 10 y	1	SSP2 - 4.5	-0.000163028	0
2213	Rent:Buy experiment	594.9583479	4.072481054	2.434038549	0.974896942	Buy Only ; 0% contract renewal; Constant contracted land area (25%); 10 y	1	SSP2 - 4.5	-0.000163151	0
2214	Rent:Buy experiment	594.8632393	4.071625364	2.436219305	0.948548376	Buy Only ; 0% contract renewal; Constant contracted land area (25%); 10 y	1	SSP2 - 4.5	-0.000163275	0
2215	Rent:Buy experiment	594.7614286	4.070709224	2.438363809	0.92219981	Buy Only ; 0% contract renewal; Constant contracted land area (25%); 10 y	1	SSP2 - 4.5	-0.000163398	0
2216	Rent:Buy experiment	594.6529111	4.06973256	2.440471997	0.895851244	Buy Only ; 0% contract renewal; Constant contracted land area (25%); 10 y	1	SSP2 - 4.5	-0.000163523	0
2217	Rent:Buy experiment	594.5376822	4.068695298	2.442543803	0.869502678	Buy Only ; 0% contract renewal; Constant contracted land area (25%); 10 y	1	SSP2 - 4.5	-0.000163647	0
2218	Rent:Buy experiment	594.4157376	4.067597364	2.444579161	0.843154112	Buy Only ; 0% contract renewal; Constant contracted land area (25%); 10 y	1	SSP2 - 4.5	-0.000163772	0
2219	Rent:Buy experiment	594.2870731	4.066438683	2.446578007	0.816805546	Buy Only ; 0% contract renewal; Constant contracted land area (25%); 10 y	1	SSP2 - 4.5	-0.000163897	0
2220	Rent:Buy experiment	594.1516848	4.065219181	2.448540274	0.79045698	Buy Only ; 0% contract renewal; Constant contracted land area (25%); 10 y	1	SSP2 - 4.5	-0.000164023	0
2221	Rent:Buy experiment	594.009569	4.063938781	2.450465897	0.764108414	Buy Only ; 0% contract renewal; Constant contracted land area (25%); 10 y	1	SSP2 - 4.5	-0.000164149	0
2222	Rent:Buy experiment	593.8607221	4.06259741	2.452354811	0.737759848	Buy Only ; 0% contract renewal; Constant contracted land area (25%); 10 y	1	SSP2 - 4.5	-0.000164275	0
2223	Rent:Buy experiment	593.7051408	4.06119499	2.454206949	0.711411282	Buy Only ; 0% contract renewal; Constant contracted land area (25%); 10 y	1	SSP2 - 4.5	-0.000164401	0
2224	Rent:Buy experiment	593.542822	4.059731445	2.456022245	0.685062716	Buy Only ; 0% contract renewal; Constant contracted land area (25%); 10 y	1	SSP2 - 4.5	-0.000164528	0
2225	Rent:Buy experiment	593.3737627	4.0582067	2.457800635	0.65871415	Buy Only ; 0% contract renewal; Constant contracted land area (25%); 10 y	1	SSP2 - 4.5	-0.000164655	0
2226	Rent:Buy experiment	593.1979603	4.056620678	2.45954205	0.632365584	Buy Only ; 0% contract renewal; Constant contracted land area (25%); 10 y	1	SSP2 - 4.5	-0.000164783	0
2227	Rent:Buy experiment	593.0154122	4.054973301	2.461246426	0.606017018	Buy Only ; 0% contract renewal; Constant contracted land area (25%); 10 y	1	SSP2 - 4.5	-0.00016491	0
2228	Rent:Buy experiment	592.826116	4.053264492	2.462913696	0.579668452	Buy Only ; 0% contract renewal; Constant contracted land area (25%); 10 y	1	SSP2 - 4.5	-0.000165038	0
2229	Rent:Buy experiment	592.6300698	4.051494173	2.464543794	0.553319886	Buy Only ; 0% contract renewal; Constant contracted land area (25%); 10 y	1	SSP2 - 4.5	-0.000165167	0
2230	Rent:Buy experiment	592.4272714	4.049662266	2.466136653	0.52697132	Buy Only ; 0% contract renewal; Constant contracted land area (25%); 10 y	1	SSP2 - 4.5	-0.000165295	0
2231	Rent:Buy experiment	592.2177193	4.047768692	2.467692206	0.500622754	Buy Only ; 0% contract renewal; Constant contracted land area (25%); 10 y	1	SSP2 - 4.5	-0.000165424	0
2232	Rent:Buy experiment	592.0014119	4.045813372	2.469210388	0.474274188	Buy Only ; 0% contract renewal; Constant contracted land area (25%); 10 y	1	SSP2 - 4.5	-0.000165554	0
2233	Rent:Buy experiment	591.7783479	4.043796228	2.47069113	0.447925622	Buy Only ; 0% contract renewal; Constant contracted land area (25%); 10 y	1	SSP2 - 4.5	-0.000165683	0
2234	Rent:Buy experiment	591.5485262	4.041717178	2.472134367	0.421577056	Buy Only ; 0% contract renewal; Constant contracted land area (25%); 10 y	1	SSP2 - 4.5	-0.000165813	0
2235	Rent:Buy experiment	591.3119458	4.039576144	2.47354003	0.39522849	Buy Only ; 0% contract renewal; Constant contracted land area (25%); 10 y	1	SSP2 - 4.5	-0.000165943	0
2236	Rent:Buy experiment	591.0686061	4.037373044	2.474908054	0.368879924	Buy Only ; 0% contract renewal; Constant contracted land area (25%); 10 y	1	SSP2 - 4.5	-0.000166074	0
2237	Rent:Buy experiment	590.8185065	4.035107798	2.47623837	0.342531358	Buy Only ; 0% contract renewal; Constant contracted land area (25%); 10 y	1	SSP2 - 4.5	-0.000166204	0
2238	Rent:Buy experiment	590.5616467	4.032780323	2.477530911	0.316182792	Buy Only ; 0% contract renewal; Constant contracted land area (25%); 10 y	1	SSP2 - 4.5	-0.000166335	0
2239	Rent:Buy experiment	590.2980266	4.030390539	2.478785609	0.289834226	Buy Only ; 0% contract renewal; Constant contracted land area (25%); 10 y	1	SSP2 - 4.5	-0.000166467	0
2240	Rent:Buy experiment	590.0276462	4.027938362	2.480002397	0.26348566	Buy Only ; 0% contract renewal; Constant contracted land area (25%); 10 y	1	SSP2 - 4.5	-0.000166598	0
2241	Rent:Buy experiment	589.7505058	4.025423709	2.481181207	0.237137094	Buy Only ; 0% contract renewal; Constant contracted land area (25%); 10 y	1	SSP2 - 4.5	-0.00016673	0
2242	Rent:Buy experiment	589.4666059	4.022846499	2.482321971	0.210788528	Buy Only ; 0% contract renewal; Constant contracted land area (25%); 10 y	1	SSP2 - 4.5	-0.000166862	0
2243	Rent:Buy experiment	589.1759471	4.020206645	2.483424621	0.184439962	Buy Only ; 0% contract renewal; Constant contracted land area (25%); 10 y	1	SSP2 - 4.5	-0.000166995	0
2244	Rent:Buy experiment	588.8785303	4.017504065	2.484489087	0.158091396	Buy Only ; 0% contract renewal; Constant contracted land area (25%); 10 y	1	SSP2 - 4.5	-0.000167127	0
2245	Rent:Buy experiment	588.5743566	4.014738674	2.485515303	0.13174283	Buy Only ; 0% contract renewal; Constant contracted land area (25%); 10 y	1	SSP2 - 4.5	-0.00016726	0
2246	Rent:Buy experiment	588.2634271	4.011910386	2.486503198	0.105394264	Buy Only ; 0% contract renewal; Constant contracted land area (25%); 10 y	1	SSP2 - 4.5	-0.000167394	0
2247	Rent:Buy experiment	587.9457434	4.009019114	2.487452704	0.079045698	Buy Only ; 0% contract renewal; Constant contracted land area (25%); 10 y	1	SSP2 - 4.5	-0.000167527	0
2248	Rent:Buy experiment	587.6213071	4.006064774	2.488363752	0.052697132	Buy Only ; 0% contract renewal; Constant contracted land area (25%); 10 y	1	SSP2 - 4.5	-0.000167661	0
2249	Rent:Buy experiment	587.29012	4.003047278	2.489236273	0.026348566	Buy Only ; 0% contract renewal; Constant contracted land area (25%); 10 y	1	SSP2 - 4.5	-0.000167795	0
2250	Rent:Buy experiment	586.9521841	3.999966538	2.490070198	0	Buy Only ; 0% contract renewal; Constant contracted land area (25%); 10 y	1	SSP2 - 4.5	-0.00016793	0
2251	Rent:Buy experiment	586.6198784	3.996935395	2.490875677	0	Buy Only ; 0% contract renewal; Constant contracted land area (25%); 10 y	1	SSP2 - 4.5	-0.000168064	0
2252	Rent:Buy experiment	586.2928931	3.993951105	2.491660444	0	Buy Only ; 0% contract renewal; Constant contracted land area (25%); 10 y	1	SSP2 - 4.5	-0.000168197	0
2253	Rent:Buy experiment	585.9709499	3.991011206	2.492430358	0	Buy Only ; 0% contract renewal; Constant contracted land area (25%); 10 y	1	SSP2 - 4.5	-0.00016833	0
2254	Rent:Buy experiment	585.6537926	3.988113431	2.493189831	0	Buy Only ; 0% contract renewal; Constant contracted land area (25%); 10 y	1	SSP2 - 4.5	-0.000168462	0
2255	Rent:Buy experiment	585.3411847	3.985255687	2.493942153	0	Buy Only ; 0% contract renewal; Constant contracted land area (25%); 10 y	1	SSP2 - 4.5	-0.000168592	0
2256	Rent:Buy experiment	585.0329082	3.982436044	2.494689749	0	Buy Only ; 0% contract renewal; Constant contracted land area (25%); 10 y	1	SSP2 - 4.5	-0.000168722	0
2257	Rent:Buy experiment	584.7287614	3.979652716	2.49543438	0	Buy Only ; 0% contract renewal; Constant contracted land area (25%); 10 y	1	SSP2 - 4.5	-0.00016885	0
2258	Rent:Buy experiment	584.4285579	3.976904054	2.496177298	0	Buy Only ; 0% contract renewal; Constant contracted land area (25%); 10 y	1	SSP2 - 4.5	-0.000168977	0
2259	Rent:Buy experiment	584.1321248	3.97418853	2.496919366	0	Buy Only ; 0% contract renewal; Constant contracted land area (25%); 10 y	1	SSP2 - 4.5	-0.000169103	0
2260	Rent:Buy experiment	583.8393023	3.971504726	2.497661153	0	Buy Only ; 0% contract renewal; Constant contracted land area (25%); 10 y	1	SSP2 - 4.5	-0.000169228	0
2261	Rent:Buy experiment	583.5499417	3.968851329	2.498403004	0	Buy Only ; 0% contract renewal; Constant contracted land area (25%); 10 y	1	SSP2 - 4.5	-0.000169352	0
2262	Rent:Buy experiment	583.2639052	3.96622712	2.499145099	0	Buy Only ; 0% contract renewal; Constant contracted land area (25%); 10 y	1	SSP2 - 4.5	-0.000169476	0
2263	Rent:Buy experiment	582.9810645	3.963630966	2.499887496	0	Buy Only ; 0% contract renewal; Constant contracted land area (25%); 10 y	1	SSP2 - 4.5	-0.000169598	0
2264	Rent:Buy experiment	582.7013003	3.961061811	2.500630162	0	Buy Only ; 0% contract renewal; Constant contracted land area (25%); 10 y	1	SSP2 - 4.5	-0.000169719	0
2265	Rent:Buy experiment	582.4245016	3.958518674	2.501373001	0	Buy Only ; 0% contract renewal; Constant contracted land area (25%); 10 y	1	SSP2 - 4.5	-0.000169839	0
2266	Rent:Buy experiment	582.1505647	3.956000641	2.502115872	0	Buy Only ; 0% contract renewal; Constant contracted land area (25%); 10 y	1	SSP2 - 4.5	-0.000169959	0
2267	Rent:Buy experiment	581.879393	3.953506858	2.502858605	0	Buy Only ; 0% contract renewal; Constant contracted land area (25%); 10 y	1	SSP2 - 4.5	-0.000170077	0
2268	Rent:Buy experiment	581.6108961	3.951036528	2.503601012	0	Buy Only ; 0% contract renewal; Constant contracted land area (25%); 10 y	1	SSP2 - 4.5	-0.000170195	0
2269	Rent:Buy experiment	581.3449896	3.948588907	2.504342893	0	Buy Only ; 0% contract renewal; Constant contracted land area (25%); 10 y	1	SSP2 - 4.5	-0.000170313	0
2270	Rent:Buy experiment	581.0815943	3.946163297	2.505084048	0	Buy Only ; 0% contract renewal; Constant contracted land area (25%); 10 y	1	SSP2 - 4.5	-0.000170429	0
2271	Rent:Buy experiment	580.8206361	3.943759046	2.505824274	0	Buy Only ; 0% contract renewal; Constant contracted land area (25%); 10 y	1	SSP2 - 4.5	-0.000170545	0
2272	Rent:Buy experiment	580.5620454	3.941375541	2.506563373	0	Buy Only ; 0% contract renewal; Constant contracted land area (25%); 10 y	1	SSP2 - 4.5	-0.00017066	0
2273	Rent:Buy experiment	580.3057568	3.939012208	2.507301154	0	Buy Only ; 0% contract renewal; Constant contracted land area (25%); 10 y	1	SSP2 - 4.5	-0.000170774	0
2274	Rent:Buy experiment	580.0517089	3.936668507	2.508037435	0	Buy Only ; 0% contract renewal; Constant contracted land area (25%); 10 y	1	SSP2 - 4.5	-0.000170888	0
2275	Rent:Buy experiment	579.7998437	3.934343929	2.50877204	0	Buy Only ; 0% contract renewal; Constant contracted land area (25%); 10 y	1	SSP2 - 4.5	-0.000171001	0
2276	Rent:Buy experiment	579.5501067	3.932037995	2.509504804	0	Buy Only ; 0% contract renewal; Constant contracted land area (25%); 10 y	1	SSP2 - 4.5	-0.000171114	0
2277	Rent:Buy experiment	579.3024464	3.929750255	2.510235571	0	Buy Only ; 0% contract renewal; Constant contracted land area (25%); 10 y	1	SSP2 - 4.5	-0.000171226	0
2278	Rent:Buy experiment	579.056814	3.927480281	2.510964196	0	Buy Only ; 0% contract renewal; Constant contracted land area (25%); 10 y	1	SSP2 - 4.5	-0.000171337	0
2279	Rent:Buy experiment	578.8131634	3.92522767	2.511690541	0	Buy Only ; 0% contract renewal; Constant contracted land area (25%); 10 y	1	SSP2 - 4.5	-0.000171448	0
2280	Rent:Buy experiment	578.571451	3.922992041	2.51241448	0	Buy Only ; 0% contract renewal; Constant contracted land area (25%); 10 y	1	SSP2 - 4.5	-0.000171558	0
2281	Rent:Buy experiment	578.3316353	3.920773033	2.513135894	0	Buy Only ; 0% contract renewal; Constant contracted land area (25%); 10 y	1	SSP2 - 4.5	-0.000171667	0
2282	Rent:Buy experiment	578.0936771	3.918570301	2.513854671	0	Buy Only ; 0% contract renewal; Constant contracted land area (25%); 10 y	1	SSP2 - 4.5	-0.000171776	0
2283	Rent:Buy experiment	577.8575388	3.91638352	2.514570711	0	Buy Only ; 0% contract renewal; Constant contracted land area (25%); 10 y	1	SSP2 - 4.5	-0.000171884	0
2284	Rent:Buy experiment	577.6231849	3.914212379	2.515283918	0	Buy Only ; 0% contract renewal; Constant contracted land area (25%); 10 y	1	SSP2 - 4.5	-0.000171992	0
2285	Rent:Buy experiment	577.3905814	3.912056584	2.515994205	0	Buy Only ; 0% contract renewal; Constant contracted land area (25%); 10 y	1	SSP2 - 4.5	-0.000172099	0
2286	Rent:Buy experiment	577.1596957	3.909915851	2.516701491	0	Buy Only ; 0% contract renewal; Constant contracted land area (25%); 10 y	1	SSP2 - 4.5	-0.000172205	0
2287	Rent:Buy experiment	576.930497	3.907789911	2.517405701	0	Buy Only ; 0% contract renewal; Constant contracted land area (25%); 10 y	1	SSP2 - 4.5	-0.000172311	0
2288	Rent:Buy experiment	576.7029556	3.905678508	2.518106766	0	Buy Only ; 0% contract renewal; Constant contracted land area (25%); 10 y	1	SSP2 - 4.5	-0.000172416	0
2289	Rent:Buy experiment	576.4770429	3.903581395	2.518804623	0	Buy Only ; 0% contract renewal; Constant contracted land area (25%); 10 y	1	SSP2 - 4.5	-0.00017252	0
2290	Rent:Buy experiment	576.2527318	3.901498335	2.519499213	0	Buy Only ; 0% contract renewal; Constant contracted land area (25%); 10 y	1	SSP2 - 4.5	-0.000172624	0
2291	Rent:Buy experiment	576.029996	3.899429102	2.520190482	0	Buy Only ; 0% contract renewal; Constant contracted land area (25%); 10 y	1	SSP2 - 4.5	-0.000172728	0
2292	Rent:Buy experiment	575.8088103	3.897373477	2.520878381	0	Buy Only ; 0% contract renewal; Constant contracted land area (25%); 10 y	1	SSP2 - 4.5	-0.00017283	0
2293	Rent:Buy experiment	575.5891505	3.895331253	2.521562864	0	Buy Only ; 0% contract renewal; Constant contracted land area (25%); 10 y	1	SSP2 - 4.5	-0.000172933	0
2294	Rent:Buy experiment	575.3709932	3.893302225	2.522243891	0	Buy Only ; 0% contract renewal; Constant contracted land area (25%); 10 y	1	SSP2 - 4.5	-0.000173034	0
2295	Rent:Buy experiment	575.1543159	3.891286201	2.522921422	0	Buy Only ; 0% contract renewal; Constant contracted land area (25%); 10 y	1	SSP2 - 4.5	-0.000173135	0
2296	Rent:Buy experiment	574.9390967	3.889282991	2.523595423	0	Buy Only ; 0% contract renewal; Constant contracted land area (25%); 10 y	1	SSP2 - 4.5	-0.000173235	0
2297	Rent:Buy experiment	574.7253146	3.887292416	2.524265863	0	Buy Only ; 0% contract renewal; Constant contracted land area (25%); 10 y	1	SSP2 - 4.5	-0.000173335	0
2298	Rent:Buy experiment	574.5129492	3.885314298	2.524932711	0	Buy Only ; 0% contract renewal; Constant contracted land area (25%); 10 y	1	SSP2 - 4.5	-0.000173434	0
2299	Rent:Buy experiment	574.3019807	3.883348468	2.525595942	0	Buy Only ; 0% contract renewal; Constant contracted land area (25%); 10 y	1	SSP2 - 4.5	-0.000173532	0
2300	Rent:Buy experiment	574.0923901	3.881394762	2.526255531	0	Buy Only ; 0% contract renewal; Constant contracted land area (25%); 10 y	1	SSP2 - 4.5	-0.00017363	0
2301	Rent:Buy experiment	573.8841587	3.87945302	2.526911457	0	Buy Only ; 0% contract renewal; Constant contracted land area (25%); 10 y	1	SSP2 - 4.5	-0.000173727	0
2302	Rent:Buy experiment	573.6772685	3.877523086	2.5275637	0	Buy Only ; 0% contract renewal; Constant contracted land area (25%); 10 y	1	SSP2 - 4.5	-0.000173824	0
2303	Rent:Buy experiment	573.4717019	3.875604809	2.528212242	0	Buy Only ; 0% contract renewal; Constant contracted land area (25%); 10 y	1	SSP2 - 4.5	-0.00017392	0
2304	Rent:Buy experiment	573.2674418	3.873698044	2.528857067	0	Buy Only ; 0% contract renewal; Constant contracted land area (25%); 10 y	1	SSP2 - 4.5	-0.000174015	0
2305	Rent:Buy experiment	573.0644716	3.871802646	2.52949816	0	Buy Only ; 0% contract renewal; Constant contracted land area (25%); 10 y	1	SSP2 - 4.5	-0.00017411	0
2306	Rent:Buy experiment	572.8627752	3.869918478	2.53013551	0	Buy Only ; 0% contract renewal; Constant contracted land area (25%); 10 y	1	SSP2 - 4.5	-0.000174204	0
2307	Rent:Buy experiment	572.6623366	3.868045403	2.530769103	0	Buy Only ; 0% contract renewal; Constant contracted land area (25%); 10 y	1	SSP2 - 4.5	-0.000174298	0
2308	Rent:Buy experiment	572.4631405	3.866183289	2.531398932	0	Buy Only ; 0% contract renewal; Constant contracted land area (25%); 10 y	1	SSP2 - 4.5	-0.000174391	0
2309	Rent:Buy experiment	572.2651717	3.864332007	2.532024986	0	Buy Only ; 0% contract renewal; Constant contracted land area (25%); 10 y	1	SSP2 - 4.5	-0.000174484	0
2310	Rent:Buy experiment	572.0684157	3.86249143	2.532647258	0	Buy Only ; 0% contract renewal; Constant contracted land area (25%); 10 y	1	SSP2 - 4.5	-0.000174576	0
2311	Rent:Buy experiment	571.8728579	3.860661436	2.533265741	0	Buy Only ; 0% contract renewal; Constant contracted land area (25%); 10 y	1	SSP2 - 4.5	-0.000174667	0
2312	Rent:Buy experiment	571.6784844	3.858841903	2.533880431	0	Buy Only ; 0% contract renewal; Constant contracted land area (25%); 10 y	1	SSP2 - 4.5	-0.000174758	0
2313	Rent:Buy experiment	571.4852813	3.857032713	2.534491322	0	Buy Only ; 0% contract renewal; Constant contracted land area (25%); 10 y	1	SSP2 - 4.5	-0.000174848	0
2314	Rent:Buy experiment	571.2932351	3.855233751	2.535098411	0	Buy Only ; 0% contract renewal; Constant contracted land area (25%); 10 y	1	SSP2 - 4.5	-0.000174937	0
2315	Rent:Buy experiment	571.1023326	3.853444902	2.535701694	0	Buy Only ; 0% contract renewal; Constant contracted land area (25%); 10 y	1	SSP2 - 4.5	-0.000175026	0
2316	Rent:Buy experiment	570.9125608	3.851666056	2.536301171	0	Buy Only ; 0% contract renewal; Constant contracted land area (25%); 10 y	1	SSP2 - 4.5	-0.000175115	0
2317	Rent:Buy experiment	570.723907	3.849897104	2.536896839	0	Buy Only ; 0% contract renewal; Constant contracted land area (25%); 10 y	1	SSP2 - 4.5	-0.000175203	0
2318	Rent:Buy experiment	570.5363588	3.848137939	2.537488698	0	Buy Only ; 0% contract renewal; Constant contracted land area (25%); 10 y	1	SSP2 - 4.5	-0.00017529	0
2319	Rent:Buy experiment	570.3499039	3.846388455	2.538076748	0	Buy Only ; 0% contract renewal; Constant contracted land area (25%); 10 y	1	SSP2 - 4.5	-0.000175377	0
2320	Rent:Buy experiment	570.1645303	3.84464855	2.538660989	0	Buy Only ; 0% contract renewal; Constant contracted land area (25%); 10 y	1	SSP2 - 4.5	-0.000175463	0
2321	Rent:Buy experiment	569.9802261	3.842918121	2.539241423	0	Buy Only ; 0% contract renewal; Constant contracted land area (25%); 10 y	1	SSP2 - 4.5	-0.000175549	0
2322	Rent:Buy experiment	569.7969798	3.84119707	2.539818051	0	Buy Only ; 0% contract renewal; Constant contracted land area (25%); 10 y	1	SSP2 - 4.5	-0.000175634	0
2323	Rent:Buy experiment	569.6147799	3.839485299	2.540390875	0	Buy Only ; 0% contract renewal; Constant contracted land area (25%); 10 y	1	SSP2 - 4.5	-0.000175719	0
2324	Rent:Buy experiment	569.4336153	3.837782711	2.540959898	0	Buy Only ; 0% contract renewal; Constant contracted land area (25%); 10 y	1	SSP2 - 4.5	-0.000175803	0
2325	Rent:Buy experiment	569.2534749	3.83608921	2.541525123	0	Buy Only ; 0% contract renewal; Constant contracted land area (25%); 10 y	1	SSP2 - 4.5	-0.000175886	0
2326	Rent:Buy experiment	569.0743478	3.834404705	2.542086553	0	Buy Only ; 0% contract renewal; Constant contracted land area (25%); 10 y	1	SSP2 - 4.5	-0.000175969	0
2327	Rent:Buy experiment	568.8962234	3.832729104	2.542644192	0	Buy Only ; 0% contract renewal; Constant contracted land area (25%); 10 y	1	SSP2 - 4.5	-0.000176052	0
2328	Rent:Buy experiment	568.7190912	3.831062315	2.543198045	0	Buy Only ; 0% contract renewal; Constant contracted land area (25%); 10 y	1	SSP2 - 4.5	-0.000176134	0
2329	Rent:Buy experiment	568.5429408	3.829404249	2.543748116	0	Buy Only ; 0% contract renewal; Constant contracted land area (25%); 10 y	1	SSP2 - 4.5	-0.000176216	0
2330	Rent:Buy experiment	568.367762	3.82775482	2.544294409	0	Buy Only ; 0% contract renewal; Constant contracted land area (25%); 10 y	1	SSP2 - 4.5	-0.000176297	0
2331	Rent:Buy experiment	568.1935447	3.826113941	2.544836931	0	Buy Only ; 0% contract renewal; Constant contracted land area (25%); 10 y	1	SSP2 - 4.5	-0.000176377	0
2332	Rent:Buy experiment	568.0202792	3.824481526	2.545375686	0	Buy Only ; 0% contract renewal; Constant contracted land area (25%); 10 y	1	SSP2 - 4.5	-0.000176457	0
2333	Rent:Buy experiment	567.8479556	3.822857492	2.54591068	0	Buy Only ; 0% contract renewal; Constant contracted land area (25%); 10 y	1	SSP2 - 4.5	-0.000176537	0
2334	Rent:Buy experiment	567.6765644	3.821241755	2.546441919	0	Buy Only ; 0% contract renewal; Constant contracted land area (25%); 10 y	1	SSP2 - 4.5	-0.000176616	0
2335	Rent:Buy experiment	567.5060961	3.819634235	2.54696941	0	Buy Only ; 0% contract renewal; Constant contracted land area (25%); 10 y	1	SSP2 - 4.5	-0.000176694	0
2336	Rent:Buy experiment	567.3365413	3.81803485	2.547493159	0	Buy Only ; 0% contract renewal; Constant contracted land area (25%); 10 y	1	SSP2 - 4.5	-0.000176772	0
2337	Rent:Buy experiment	567.1678908	3.816443522	2.548013172	0	Buy Only ; 0% contract renewal; Constant contracted land area (25%); 10 y	1	SSP2 - 4.5	-0.00017685	0
2338	Rent:Buy experiment	567.0001356	3.814860172	2.548529457	0	Buy Only ; 0% contract renewal; Constant contracted land area (25%); 10 y	1	SSP2 - 4.5	-0.000176927	0
2339	Rent:Buy experiment	566.8332668	3.813284723	2.549042021	0	Buy Only ; 0% contract renewal; Constant contracted land area (25%); 10 y	1	SSP2 - 4.5	-0.000177004	0
2340	Rent:Buy experiment	566.6672755	3.811717098	2.54955087	0	Buy Only ; 0% contract renewal; Constant contracted land area (25%); 10 y	1	SSP2 - 4.5	-0.00017708	0
2341	Rent:Buy experiment	566.5021529	3.810157223	2.550056013	0	Buy Only ; 0% contract renewal; Constant contracted land area (25%); 10 y	1	SSP2 - 4.5	-0.000177156	0
2342	Rent:Buy experiment	566.3378906	3.808605022	2.550557457	0	Buy Only ; 0% contract renewal; Constant contracted land area (25%); 10 y	1	SSP2 - 4.5	-0.000177231	0
2343	Rent:Buy experiment	566.17448	3.807060423	2.55105521	0	Buy Only ; 0% contract renewal; Constant contracted land area (25%); 10 y	1	SSP2 - 4.5	-0.000177306	0
2344	Rent:Buy experiment	566.0119128	3.805523353	2.55154928	0	Buy Only ; 0% contract renewal; Constant contracted land area (25%); 10 y	1	SSP2 - 4.5	-0.00017738	0
2345	Rent:Buy experiment	565.8501806	3.803993741	2.552039674	0	Buy Only ; 0% contract renewal; Constant contracted land area (25%); 10 y	1	SSP2 - 4.5	-0.000177454	0
2346	Rent:Buy experiment	565.6892754	3.802471517	2.552526403	0	Buy Only ; 0% contract renewal; Constant contracted land area (25%); 10 y	1	SSP2 - 4.5	-0.000177527	0
2347	Rent:Buy experiment	565.5291891	3.800956609	2.553009472	0	Buy Only ; 0% contract renewal; Constant contracted land area (25%); 10 y	1	SSP2 - 4.5	-0.000177601	0
2348	Rent:Buy experiment	565.3699138	3.79944895	2.553488892	0	Buy Only ; 0% contract renewal; Constant contracted land area (25%); 10 y	1	SSP2 - 4.5	-0.000177673	0
2349	Rent:Buy experiment	565.2114416	3.797948472	2.553964671	0	Buy Only ; 0% contract renewal; Constant contracted land area (25%); 10 y	1	SSP2 - 4.5	-0.000177745	0
2350	Rent:Buy experiment	565.0537648	3.796455108	2.554436818	0	Buy Only ; 0% contract renewal; Constant contracted land area (25%); 10 y	1	SSP2 - 4.5	-0.000177817	0
2351	Rent:Buy experiment	564.8968758	3.79496879	2.554905341	0	Buy Only ; 0% contract renewal; Constant contracted land area (25%); 10 y	1	SSP2 - 4.5	-0.000177889	0
2352	Rent:Buy experiment	564.7407669	3.793489453	2.55537025	0	Buy Only ; 0% contract renewal; Constant contracted land area (25%); 10 y	1	SSP2 - 4.5	-0.00017796	0
2353	Rent:Buy experiment	564.5854307	3.792017034	2.555831553	0	Buy Only ; 0% contract renewal; Constant contracted land area (25%); 10 y	1	SSP2 - 4.5	-0.00017803	0
2354	Rent:Buy experiment	564.4308599	3.790551467	2.55628926	0	Buy Only ; 0% contract renewal; Constant contracted land area (25%); 10 y	1	SSP2 - 4.5	-0.0001781	0
2355	Rent:Buy experiment	564.2770472	3.789092689	2.55674338	0	Buy Only ; 0% contract renewal; Constant contracted land area (25%); 10 y	1	SSP2 - 4.5	-0.00017817	0
2356	Rent:Buy experiment	564.1239855	3.787640639	2.557193923	0	Buy Only ; 0% contract renewal; Constant contracted land area (25%); 10 y	1	SSP2 - 4.5	-0.000178239	0
2357	Rent:Buy experiment	563.9716675	3.786195253	2.557640898	0	Buy Only ; 0% contract renewal; Constant contracted land area (25%); 10 y	1	SSP2 - 4.5	-0.000178308	0
2358	Rent:Buy experiment	563.8200863	3.784756472	2.558084314	0	Buy Only ; 0% contract renewal; Constant contracted land area (25%); 10 y	1	SSP2 - 4.5	-0.000178377	0
2359	Rent:Buy experiment	563.6692349	3.783324234	2.558524182	0	Buy Only ; 0% contract renewal; Constant contracted land area (25%); 10 y	1	SSP2 - 4.5	-0.000178445	0
2360	Rent:Buy experiment	563.5191066	3.78189848	2.55896051	0	Buy Only ; 0% contract renewal; Constant contracted land area (25%); 10 y	1	SSP2 - 4.5	-0.000178513	0
2361	Rent:Buy experiment	563.3696946	3.780479151	2.559393309	0	Buy Only ; 0% contract renewal; Constant contracted land area (25%); 10 y	1	SSP2 - 4.5	-0.00017858	0
2362	Rent:Buy experiment	563.2209921	3.779066189	2.559822588	0	Buy Only ; 0% contract renewal; Constant contracted land area (25%); 10 y	1	SSP2 - 4.5	-0.000178647	0
2363	Rent:Buy experiment	563.0729926	3.777659536	2.560248357	0	Buy Only ; 0% contract renewal; Constant contracted land area (25%); 10 y	1	SSP2 - 4.5	-0.000178714	0
2364	Rent:Buy experiment	562.9256895	3.776259135	2.560670627	0	Buy Only ; 0% contract renewal; Constant contracted land area (25%); 10 y	1	SSP2 - 4.5	-0.00017878	0
2365	Rent:Buy experiment	562.7790764	3.77486493	2.561089408	0	Buy Only ; 0% contract renewal; Constant contracted land area (25%); 10 y	1	SSP2 - 4.5	-0.000178846	0
2366	Rent:Buy experiment	562.6331469	3.773476865	2.561504708	0	Buy Only ; 0% contract renewal; Constant contracted land area (25%); 10 y	1	SSP2 - 4.5	-0.000178912	0
2367	Rent:Buy experiment	562.4878948	3.772094885	2.56191654	0	Buy Only ; 0% contract renewal; Constant contracted land area (25%); 10 y	1	SSP2 - 4.5	-0.000178977	0
2368	Rent:Buy experiment	562.3433137	3.770718935	2.562324912	0	Buy Only ; 0% contract renewal; Constant contracted land area (25%); 10 y	1	SSP2 - 4.5	-0.000179042	0
2369	Rent:Buy experiment	562.1993976	3.769348962	2.562729835	0	Buy Only ; 0% contract renewal; Constant contracted land area (25%); 10 y	1	SSP2 - 4.5	-0.000179106	0
2370	Rent:Buy experiment	562.0561403	3.767984913	2.56313132	0	Buy Only ; 0% contract renewal; Constant contracted land area (25%); 10 y	1	SSP2 - 4.5	-0.000179171	0
2371	Rent:Buy experiment	561.9135359	3.766626735	2.563529376	0	Buy Only ; 0% contract renewal; Constant contracted land area (25%); 10 y	1	SSP2 - 4.5	-0.000179234	0
2372	Rent:Buy experiment	561.7715784	3.765274375	2.563924014	0	Buy Only ; 0% contract renewal; Constant contracted land area (25%); 10 y	1	SSP2 - 4.5	-0.000179298	0
2373	Rent:Buy experiment	561.6302619	3.763927782	2.564315245	0	Buy Only ; 0% contract renewal; Constant contracted land area (25%); 10 y	1	SSP2 - 4.5	-0.000179361	0
2374	Rent:Buy experiment	561.4895806	3.762586906	2.564703079	0	Buy Only ; 0% contract renewal; Constant contracted land area (25%); 10 y	1	SSP2 - 4.5	-0.000179424	0
2375	Rent:Buy experiment	561.3495287	3.761251695	2.565087527	0	Buy Only ; 0% contract renewal; Constant contracted land area (25%); 10 y	1	SSP2 - 4.5	-0.000179486	0
2376	Rent:Buy experiment	561.2101007	3.759922101	2.565468598	0	Buy Only ; 0% contract renewal; Constant contracted land area (25%); 10 y	1	SSP2 - 4.5	-0.000179549	0
2377	Rent:Buy experiment	561.0712908	3.758598074	2.565846304	0	Buy Only ; 0% contract renewal; Constant contracted land area (25%); 10 y	1	SSP2 - 4.5	-0.00017961	0
2378	Rent:Buy experiment	560.9330936	3.757279564	2.566220655	0	Buy Only ; 0% contract renewal; Constant contracted land area (25%); 10 y	1	SSP2 - 4.5	-0.000179672	0
2379	Rent:Buy experiment	560.7955035	3.755966524	2.566591663	0	Buy Only ; 0% contract renewal; Constant contracted land area (25%); 10 y	1	SSP2 - 4.5	-0.000179733	0
2380	Rent:Buy experiment	560.6585151	3.754658907	2.566959336	0	Buy Only ; 0% contract renewal; Constant contracted land area (25%); 10 y	1	SSP2 - 4.5	-0.000179794	0
2381	Rent:Buy experiment	560.5221231	3.753356664	2.567323687	0	Buy Only ; 0% contract renewal; Constant contracted land area (25%); 10 y	1	SSP2 - 4.5	-0.000179855	0
2382	Rent:Buy experiment	560.3863221	3.75205975	2.567684726	0	Buy Only ; 0% contract renewal; Constant contracted land area (25%); 10 y	1	SSP2 - 4.5	-0.000179915	0
2383	Rent:Buy experiment	560.2511068	3.750768118	2.568042464	0	Buy Only ; 0% contract renewal; Constant contracted land area (25%); 10 y	1	SSP2 - 4.5	-0.000179975	0
2384	Rent:Buy experiment	560.1164722	3.749481722	2.568396911	0	Buy Only ; 0% contract renewal; Constant contracted land area (25%); 10 y	1	SSP2 - 4.5	-0.000180034	0
2385	Rent:Buy experiment	559.9824131	3.748200518	2.568748079	0	Buy Only ; 0% contract renewal; Constant contracted land area (25%); 10 y	1	SSP2 - 4.5	-0.000180094	0
2386	Rent:Buy experiment	559.8489244	3.74692446	2.569095978	0	Buy Only ; 0% contract renewal; Constant contracted land area (25%); 10 y	1	SSP2 - 4.5	-0.000180153	0
2387	Rent:Buy experiment	559.7160011	3.745653504	2.569440619	0	Buy Only ; 0% contract renewal; Constant contracted land area (25%); 10 y	1	SSP2 - 4.5	-0.000180212	0
2388	Rent:Buy experiment	559.5836381	3.744387607	2.569782012	0	Buy Only ; 0% contract renewal; Constant contracted land area (25%); 10 y	1	SSP2 - 4.5	-0.00018027	0
2389	Rent:Buy experiment	559.4518307	3.743126725	2.57012017	0	Buy Only ; 0% contract renewal; Constant contracted land area (25%); 10 y	1	SSP2 - 4.5	-0.000180328	0
2390	Rent:Buy experiment	559.320574	3.741870815	2.570455102	0	Buy Only ; 0% contract renewal; Constant contracted land area (25%); 10 y	1	SSP2 - 4.5	-0.000180386	0
2391	Rent:Buy experiment	559.1898631	3.740619836	2.570786819	0	Buy Only ; 0% contract renewal; Constant contracted land area (25%); 10 y	1	SSP2 - 4.5	-0.000180444	0
2392	Rent:Buy experiment	559.0596933	3.739373745	2.571115334	0	Buy Only ; 0% contract renewal; Constant contracted land area (25%); 10 y	1	SSP2 - 4.5	-0.000180501	0
2393	Rent:Buy experiment	558.93006	3.7381325	2.571440655	0	Buy Only ; 0% contract renewal; Constant contracted land area (25%); 10 y	1	SSP2 - 4.5	-0.000180558	0
2394	Rent:Buy experiment	558.8009584	3.736896061	2.571762795	0	Buy Only ; 0% contract renewal; Constant contracted land area (25%); 10 y	1	SSP2 - 4.5	-0.000180615	0
2395	Rent:Buy experiment	558.6723839	3.735664386	2.572081764	0	Buy Only ; 0% contract renewal; Constant contracted land area (25%); 10 y	1	SSP2 - 4.5	-0.000180671	0
2396	Rent:Buy experiment	558.5443321	3.734437437	2.572397574	0	Buy Only ; 0% contract renewal; Constant contracted land area (25%); 10 y	1	SSP2 - 4.5	-0.000180728	0
2397	Rent:Buy experiment	558.4167985	3.733215172	2.572710235	0	Buy Only ; 0% contract renewal; Constant contracted land area (25%); 10 y	1	SSP2 - 4.5	-0.000180784	0
2398	Rent:Buy experiment	558.2897785	3.731997553	2.573019758	0	Buy Only ; 0% contract renewal; Constant contracted land area (25%); 10 y	1	SSP2 - 4.5	-0.000180839	0
2399	Rent:Buy experiment	558.1632677	3.730784541	2.573326154	0	Buy Only ; 0% contract renewal; Constant contracted land area (25%); 10 y	1	SSP2 - 4.5	-0.000180895	0
2400	Rent:Buy experiment	558.037262	3.729576096	2.573629435	0	Buy Only ; 0% contract renewal; Constant contracted land area (25%); 10 y	1	SSP2 - 4.5	-0.00018095	0
2401	Rent:Buy experiment	557.9117568	3.728372181	2.573929611	0	Buy Only ; 0% contract renewal; Constant contracted land area (25%); 10 y	1	SSP2 - 4.5	-0.000181005	0
2402	Rent:Buy experiment	557.786748	3.727172759	2.574226693	0	Buy Only ; 0% contract renewal; Constant contracted land area (25%); 10 y	1	SSP2 - 4.5	-0.000181059	0
2403	Rent:Buy experiment	557.6622313	3.725977791	2.574520693	0	Buy Only ; 0% contract renewal; Constant contracted land area (25%); 10 y	1	SSP2 - 4.5	-0.000181114	0
2404	Rent:Buy experiment	557.5382026	3.724787241	2.57481162	0	Buy Only ; 0% contract renewal; Constant contracted land area (25%); 10 y	1	SSP2 - 4.5	-0.000181168	0
2405	Rent:Buy experiment	557.4146578	3.723601072	2.575099488	0	Buy Only ; 0% contract renewal; Constant contracted land area (25%); 10 y	1	SSP2 - 4.5	-0.000181222	0
2406	Rent:Buy experiment	557.2915927	3.722419248	2.575384305	0	Buy Only ; 0% contract renewal; Constant contracted land area (25%); 10 y	1	SSP2 - 4.5	-0.000181276	0
2407	Rent:Buy experiment	557.1690033	3.721241733	2.575666084	0	Buy Only ; 0% contract renewal; Constant contracted land area (25%); 10 y	1	SSP2 - 4.5	-0.000181329	0
2408	Rent:Buy experiment	557.0468857	3.720068491	2.575944835	0	Buy Only ; 0% contract renewal; Constant contracted land area (25%); 10 y	1	SSP2 - 4.5	-0.000181382	0
2409	Rent:Buy experiment	556.9252359	3.718899488	2.57622057	0	Buy Only ; 0% contract renewal; Constant contracted land area (25%); 10 y	1	SSP2 - 4.5	-0.000181435	0
2410	Rent:Buy experiment	556.8040499	3.717734688	2.576493299	0	Buy Only ; 0% contract renewal; Constant contracted land area (25%); 10 y	1	SSP2 - 4.5	-0.000181488	0
2411	Rent:Buy experiment	556.6833239	3.716574058	2.576763033	0	Buy Only ; 0% contract renewal; Constant contracted land area (25%); 10 y	1	SSP2 - 4.5	-0.00018154	0
2412	Rent:Buy experiment	556.5630541	3.715417563	2.577029784	0	Buy Only ; 0% contract renewal; Constant contracted land area (25%); 10 y	1	SSP2 - 4.5	-0.000181592	0
2413	Rent:Buy experiment	556.4432367	3.714265169	2.577293562	0	Buy Only ; 0% contract renewal; Constant contracted land area (25%); 10 y	1	SSP2 - 4.5	-0.000181644	0
2414	Rent:Buy experiment	556.3238679	3.713116844	2.577554379	0	Buy Only ; 0% contract renewal; Constant contracted land area (25%); 10 y	1	SSP2 - 4.5	-0.000181696	0
2415	Rent:Buy experiment	556.204944	3.711972553	2.577812245	0	Buy Only ; 0% contract renewal; Constant contracted land area (25%); 10 y	1	SSP2 - 4.5	-0.000181748	0
2416	Rent:Buy experiment	556.0864613	3.710832265	2.578067171	0	Buy Only ; 0% contract renewal; Constant contracted land area (25%); 10 y	1	SSP2 - 4.5	-0.000181799	0
2417	Rent:Buy experiment	555.9684162	3.709695947	2.578319169	0	Buy Only ; 0% contract renewal; Constant contracted land area (25%); 10 y	1	SSP2 - 4.5	-0.00018185	0
2418	Rent:Buy experiment	555.8508052	3.708563566	2.57856825	0	Buy Only ; 0% contract renewal; Constant contracted land area (25%); 10 y	1	SSP2 - 4.5	-0.000181901	0
2419	Rent:Buy experiment	555.7336246	3.707435092	2.578814423	0	Buy Only ; 0% contract renewal; Constant contracted land area (25%); 10 y	1	SSP2 - 4.5	-0.000181952	0
2420	Rent:Buy experiment	555.6168709	3.706310492	2.579057701	0	Buy Only ; 0% contract renewal; Constant contracted land area (25%); 10 y	1	SSP2 - 4.5	-0.000182002	0
2421	Rent:Buy experiment	555.5005407	3.705189736	2.579298094	0	Buy Only ; 0% contract renewal; Constant contracted land area (25%); 10 y	1	SSP2 - 4.5	-0.000182052	0
2422	Rent:Buy experiment	555.3846304	3.704072792	2.579535613	0	Buy Only ; 0% contract renewal; Constant contracted land area (25%); 10 y	1	SSP2 - 4.5	-0.000182102	0
2423	Rent:Buy experiment	555.2691367	3.702959632	2.579770269	0	Buy Only ; 0% contract renewal; Constant contracted land area (25%); 10 y	1	SSP2 - 4.5	-0.000182152	0
2424	Rent:Buy experiment	555.1540563	3.701850223	2.580002073	0	Buy Only ; 0% contract renewal; Constant contracted land area (25%); 10 y	1	SSP2 - 4.5	-0.000182201	0
2425	Rent:Buy experiment	555.0393856	3.700744536	2.580231036	0	Buy Only ; 0% contract renewal; Constant contracted land area (25%); 10 y	1	SSP2 - 4.5	-0.000182251	0
2426	Rent:Buy experiment	554.9251215	3.699642543	2.580457169	0	Buy Only ; 0% contract renewal; Constant contracted land area (25%); 10 y	1	SSP2 - 4.5	-0.0001823	0
2427	Rent:Buy experiment	554.8112607	3.698544212	2.580680482	0	Buy Only ; 0% contract renewal; Constant contracted land area (25%); 10 y	1	SSP2 - 4.5	-0.000182349	0
2428	Rent:Buy experiment	554.6977999	3.697449517	2.580900987	0	Buy Only ; 0% contract renewal; Constant contracted land area (25%); 10 y	1	SSP2 - 4.5	-0.000182398	0
2429	Rent:Buy experiment	554.5847359	3.696358426	2.581118695	0	Buy Only ; 0% contract renewal; Constant contracted land area (25%); 10 y	1	SSP2 - 4.5	-0.000182446	0
2430	Rent:Buy experiment	554.4720655	3.695270914	2.581333615	0	Buy Only ; 0% contract renewal; Constant contracted land area (25%); 10 y	1	SSP2 - 4.5	-0.000182495	0
2431	Rent:Buy experiment	554.3597856	3.69418695	2.58154576	0	Buy Only ; 0% contract renewal; Constant contracted land area (25%); 10 y	1	SSP2 - 4.5	-0.000182543	0
2432	Rent:Buy experiment	554.2478931	3.693106508	2.581755139	0	Buy Only ; 0% contract renewal; Constant contracted land area (25%); 10 y	1	SSP2 - 4.5	-0.000182591	0
2433	Rent:Buy experiment	554.1363849	3.692029559	2.581961764	0	Buy Only ; 0% contract renewal; Constant contracted land area (25%); 10 y	1	SSP2 - 4.5	-0.000182638	0
2434	Rent:Buy experiment	554.0252579	3.690956077	2.582165646	0	Buy Only ; 0% contract renewal; Constant contracted land area (25%); 10 y	1	SSP2 - 4.5	-0.000182686	0
2435	Rent:Buy experiment	553.9145092	3.689886034	2.582366795	0	Buy Only ; 0% contract renewal; Constant contracted land area (25%); 10 y	1	SSP2 - 4.5	-0.000182733	0
2436	Rent:Buy experiment	553.8041356	3.688819404	2.582565221	0	Buy Only ; 0% contract renewal; Constant contracted land area (25%); 10 y	1	SSP2 - 4.5	-0.000182781	0
2437	Rent:Buy experiment	553.6941344	3.687756159	2.582760937	0	Buy Only ; 0% contract renewal; Constant contracted land area (25%); 10 y	1	SSP2 - 4.5	-0.000182828	0
2438	Rent:Buy experiment	553.5845024	3.686696275	2.582953951	0	Buy Only ; 0% contract renewal; Constant contracted land area (25%); 10 y	1	SSP2 - 4.5	-0.000182874	0
2439	Rent:Buy experiment	553.4752369	3.685639724	2.583144276	0	Buy Only ; 0% contract renewal; Constant contracted land area (25%); 10 y	1	SSP2 - 4.5	-0.000182921	0
2440	Rent:Buy experiment	553.366335	3.684586481	2.583331921	0	Buy Only ; 0% contract renewal; Constant contracted land area (25%); 10 y	1	SSP2 - 4.5	-0.000182967	0
2441	Rent:Buy experiment	553.2577938	3.683536521	2.583516898	0	Buy Only ; 0% contract renewal; Constant contracted land area (25%); 10 y	1	SSP2 - 4.5	-0.000183014	0
2442	Rent:Buy experiment	553.1496105	3.682489817	2.583699217	0	Buy Only ; 0% contract renewal; Constant contracted land area (25%); 10 y	1	SSP2 - 4.5	-0.00018306	0
2443	Rent:Buy experiment	553.0417824	3.681446346	2.583878889	0	Buy Only ; 0% contract renewal; Constant contracted land area (25%); 10 y	1	SSP2 - 4.5	-0.000183106	0
2444	Rent:Buy experiment	552.9343066	3.680406083	2.584055924	0	Buy Only ; 0% contract renewal; Constant contracted land area (25%); 10 y	1	SSP2 - 4.5	-0.000183151	0
2445	Rent:Buy experiment	552.8271804	3.679369002	2.584230333	0	Buy Only ; 0% contract renewal; Constant contracted land area (25%); 10 y	1	SSP2 - 4.5	-0.000183197	0
2446	Rent:Buy experiment	552.7204012	3.67833508	2.584402126	0	Buy Only ; 0% contract renewal; Constant contracted land area (25%); 10 y	1	SSP2 - 4.5	-0.000183242	0
2447	Rent:Buy experiment	552.6139662	3.677304293	2.584571315	0	Buy Only ; 0% contract renewal; Constant contracted land area (25%); 10 y	1	SSP2 - 4.5	-0.000183287	0
2448	Rent:Buy experiment	552.5078729	3.676276616	2.584737908	0	Buy Only ; 0% contract renewal; Constant contracted land area (25%); 10 y	1	SSP2 - 4.5	-0.000183332	0
2449	Rent:Buy experiment	552.4021185	3.675252027	2.584901918	0	Buy Only ; 0% contract renewal; Constant contracted land area (25%); 10 y	1	SSP2 - 4.5	-0.000183377	0
2450	Rent:Buy experiment	552.2967005	3.674230501	2.585063355	0	Buy Only ; 0% contract renewal; Constant contracted land area (25%); 10 y	1	SSP2 - 4.5	-0.000183422	0
2451	Rent:Buy experiment	552.1916163	3.673212015	2.585222228	0	Buy Only ; 0% contract renewal; Constant contracted land area (25%); 10 y	1	SSP2 - 4.5	-0.000183467	0
2452	Rent:Buy experiment	552.0868633	3.672196548	2.585378549	0	Buy Only ; 0% contract renewal; Constant contracted land area (25%); 10 y	1	SSP2 - 4.5	-0.000183511	0
2453	Rent:Buy experiment	551.9824391	3.671184075	2.585532327	0	Buy Only ; 0% contract renewal; Constant contracted land area (25%); 10 y	1	SSP2 - 4.5	-0.000183555	0
2454	Rent:Buy experiment	551.8783411	3.670174575	2.585683574	0	Buy Only ; 0% contract renewal; Constant contracted land area (25%); 10 y	1	SSP2 - 4.5	-0.000183599	0
2455	Rent:Buy experiment	551.7745669	3.669168025	2.585832299	0	Buy Only ; 0% contract renewal; Constant contracted land area (25%); 10 y	1	SSP2 - 4.5	-0.000183643	0
2456	Rent:Buy experiment	551.671114	3.668164403	2.585978514	0	Buy Only ; 0% contract renewal; Constant contracted land area (25%); 10 y	1	SSP2 - 4.5	-0.000183687	0
2457	Rent:Buy experiment	551.56798	3.667163687	2.586122228	0	Buy Only ; 0% contract renewal; Constant contracted land area (25%); 10 y	1	SSP2 - 4.5	-0.00018373	0
2458	Rent:Buy experiment	551.4651625	3.666165856	2.586263451	0	Buy Only ; 0% contract renewal; Constant contracted land area (25%); 10 y	1	SSP2 - 4.5	-0.000183774	0
2459	Rent:Buy experiment	551.3626591	3.665170889	2.586402194	0	Buy Only ; 0% contract renewal; Constant contracted land area (25%); 10 y	1	SSP2 - 4.5	-0.000183817	0
2460	Rent:Buy experiment	551.2604674	3.664178763	2.586538467	0	Buy Only ; 0% contract renewal; Constant contracted land area (25%); 10 y	1	SSP2 - 4.5	-0.00018386	0
2461	Rent:Buy experiment	551.1585852	3.663189458	2.586672281	0	Buy Only ; 0% contract renewal; Constant contracted land area (25%); 10 y	1	SSP2 - 4.5	-0.000183903	0
2462	Rent:Buy experiment	551.0570101	3.662202953	2.586803646	0	Buy Only ; 0% contract renewal; Constant contracted land area (25%); 10 y	1	SSP2 - 4.5	-0.000183946	0
2463	Rent:Buy experiment	550.9557398	3.661219227	2.586932571	0	Buy Only ; 0% contract renewal; Constant contracted land area (25%); 10 y	1	SSP2 - 4.5	-0.000183988	0
2464	Rent:Buy experiment	550.854772	3.660238261	2.587059067	0	Buy Only ; 0% contract renewal; Constant contracted land area (25%); 10 y	1	SSP2 - 4.5	-0.000184031	0
2465	Rent:Buy experiment	550.7541046	3.659260033	2.587183144	0	Buy Only ; 0% contract renewal; Constant contracted land area (25%); 10 y	1	SSP2 - 4.5	-0.000184073	0
2466	Rent:Buy experiment	550.6537352	3.658284523	2.587304813	0	Buy Only ; 0% contract renewal; Constant contracted land area (25%); 10 y	1	SSP2 - 4.5	-0.000184115	0
2467	Rent:Buy experiment	550.5536618	3.657311713	2.587424083	0	Buy Only ; 0% contract renewal; Constant contracted land area (25%); 10 y	1	SSP2 - 4.5	-0.000184157	0
2468	Rent:Buy experiment	550.453882	3.656341582	2.587540964	0	Buy Only ; 0% contract renewal; Constant contracted land area (25%); 10 y	1	SSP2 - 4.5	-0.000184199	0
2469	Rent:Buy experiment	550.3543938	3.65537411	2.587655467	0	Buy Only ; 0% contract renewal; Constant contracted land area (25%); 10 y	1	SSP2 - 4.5	-0.000184241	0
2470	Rent:Buy experiment	550.2551951	3.654409278	2.587767601	0	Buy Only ; 0% contract renewal; Constant contracted land area (25%); 10 y	1	SSP2 - 4.5	-0.000184282	0
2471	Rent:Buy experiment	550.1562836	3.653447068	2.587877376	0	Buy Only ; 0% contract renewal; Constant contracted land area (25%); 10 y	1	SSP2 - 4.5	-0.000184324	0
2472	Rent:Buy experiment	550.0576573	3.652487459	2.587984804	0	Buy Only ; 0% contract renewal; Constant contracted land area (25%); 10 y	1	SSP2 - 4.5	-0.000184365	0
2473	Rent:Buy experiment	549.9593141	3.651530434	2.588089892	0	Buy Only ; 0% contract renewal; Constant contracted land area (25%); 10 y	1	SSP2 - 4.5	-0.000184406	0
2474	Rent:Buy experiment	549.861252	3.650575974	2.588192652	0	Buy Only ; 0% contract renewal; Constant contracted land area (25%); 10 y	1	SSP2 - 4.5	-0.000184447	0
2475	Rent:Buy experiment	549.7634689	3.64962406	2.588293093	0	Buy Only ; 0% contract renewal; Constant contracted land area (25%); 10 y	1	SSP2 - 4.5	-0.000184488	0
2476	Rent:Buy experiment	549.6659628	3.648674674	2.588391225	0	Buy Only ; 0% contract renewal; Constant contracted land area (25%); 10 y	1	SSP2 - 4.5	-0.000184529	0
2477	Rent:Buy experiment	549.5687317	3.647727798	2.588487058	0	Buy Only ; 0% contract renewal; Constant contracted land area (25%); 10 y	1	SSP2 - 4.5	-0.00018457	0
2478	Rent:Buy experiment	549.4717737	3.646783414	2.588580601	0	Buy Only ; 0% contract renewal; Constant contracted land area (25%); 10 y	1	SSP2 - 4.5	-0.00018461	0
2479	Rent:Buy experiment	549.3750867	3.645841504	2.588671865	0	Buy Only ; 0% contract renewal; Constant contracted land area (25%); 10 y	1	SSP2 - 4.5	-0.00018465	0
2480	Rent:Buy experiment	549.2786688	3.644902051	2.58876086	0	Buy Only ; 0% contract renewal; Constant contracted land area (25%); 10 y	1	SSP2 - 4.5	-0.000184691	0
2481	Rent:Buy experiment	549.1825181	3.643965037	2.588847594	0	Buy Only ; 0% contract renewal; Constant contracted land area (25%); 10 y	1	SSP2 - 4.5	-0.000184731	0
2482	Rent:Buy experiment	549.0866327	3.643030445	2.588932078	0	Buy Only ; 0% contract renewal; Constant contracted land area (25%); 10 y	1	SSP2 - 4.5	-0.000184771	0
2483	Rent:Buy experiment	548.9910107	3.642098257	2.589014321	0	Buy Only ; 0% contract renewal; Constant contracted land area (25%); 10 y	1	SSP2 - 4.5	-0.00018481	0
2484	Rent:Buy experiment	548.8956502	3.641168457	2.589094334	0	Buy Only ; 0% contract renewal; Constant contracted land area (25%); 10 y	1	SSP2 - 4.5	-0.00018485	0
2485	Rent:Buy experiment	548.8005494	3.640241029	2.589172125	0	Buy Only ; 0% contract renewal; Constant contracted land area (25%); 10 y	1	SSP2 - 4.5	-0.00018489	0
2486	Rent:Buy experiment	548.7057064	3.639315954	2.589247704	0	Buy Only ; 0% contract renewal; Constant contracted land area (25%); 10 y	1	SSP2 - 4.5	-0.000184929	0
2487	Rent:Buy experiment	548.6111194	3.638393218	2.589321081	0	Buy Only ; 0% contract renewal; Constant contracted land area (25%); 10 y	1	SSP2 - 4.5	-0.000184968	0
2488	Rent:Buy experiment	548.5167867	3.637472803	2.589392266	0	Buy Only ; 0% contract renewal; Constant contracted land area (25%); 10 y	1	SSP2 - 4.5	-0.000185008	0
2489	Rent:Buy experiment	548.4227063	3.636554693	2.589461267	0	Buy Only ; 0% contract renewal; Constant contracted land area (25%); 10 y	1	SSP2 - 4.5	-0.000185047	0
2490	Rent:Buy experiment	548.3288767	3.635638872	2.589528095	0	Buy Only ; 0% contract renewal; Constant contracted land area (25%); 10 y	1	SSP2 - 4.5	-0.000185086	0
2491	Rent:Buy experiment	548.2352959	3.634725325	2.589592759	0	Buy Only ; 0% contract renewal; Constant contracted land area (25%); 10 y	1	SSP2 - 4.5	-0.000185124	0
2492	Rent:Buy experiment	548.1419623	3.633814035	2.589655268	0	Buy Only ; 0% contract renewal; Constant contracted land area (25%); 10 y	1	SSP2 - 4.5	-0.000185163	0
2493	Rent:Buy experiment	548.0488741	3.632904987	2.589715631	0	Buy Only ; 0% contract renewal; Constant contracted land area (25%); 10 y	1	SSP2 - 4.5	-0.000185202	0
2494	Rent:Buy experiment	547.9560297	3.631998166	2.589773859	0	Buy Only ; 0% contract renewal; Constant contracted land area (25%); 10 y	1	SSP2 - 4.5	-0.00018524	0
2495	Rent:Buy experiment	547.8634273	3.631093556	2.58982996	0	Buy Only ; 0% contract renewal; Constant contracted land area (25%); 10 y	1	SSP2 - 4.5	-0.000185278	0
2496	Rent:Buy experiment	547.7710653	3.630191141	2.589883944	0	Buy Only ; 0% contract renewal; Constant contracted land area (25%); 10 y	1	SSP2 - 4.5	-0.000185317	0
2497	Rent:Buy experiment	547.6789421	3.629290908	2.58993582	0	Buy Only ; 0% contract renewal; Constant contracted land area (25%); 10 y	1	SSP2 - 4.5	-0.000185355	0
2498	Rent:Buy experiment	547.5870559	3.62839284	2.589985597	0	Buy Only ; 0% contract renewal; Constant contracted land area (25%); 10 y	1	SSP2 - 4.5	-0.000185393	0
2499	Rent:Buy experiment	547.4954051	3.627496923	2.590033285	0	Buy Only ; 0% contract renewal; Constant contracted land area (25%); 10 y	1	SSP2 - 4.5	-0.00018543	0
2500	Rent:Buy experiment	547.4039882	3.626603143	2.590078893	0	Buy Only ; 0% contract renewal; Constant contracted land area (25%); 10 y	1	SSP2 - 4.5	-0.000185468	0
2020	Rent:Buy experiment	419.5915017	2.203371135	0.992197721	11.09240705	Rent Only ; 0% contract renewal; Constant contracted land area (25%); 10 y	2	SSP2 - 4.5	0	0
2021	Rent:Buy experiment	422.2311619	2.236937728	1.008387787	11.16959559	Rent Only ; 0% contract renewal; Constant contracted land area (25%); 10 y	2	SSP2 - 4.5	0	0
2022	Rent:Buy experiment	424.8919639	2.270561459	1.024651325	11.24678413	Rent Only ; 0% contract renewal; Constant contracted land area (25%); 10 y	2	SSP2 - 4.5	0	0
2023	Rent:Buy experiment	427.5744222	2.304246385	1.040985556	11.32397267	Rent Only ; 0% contract renewal; Constant contracted land area (25%); 10 y	2	SSP2 - 4.5	0	0
2024	Rent:Buy experiment	430.2789785	2.337995534	1.057388566	11.40116121	Rent Only ; 0% contract renewal; Constant contracted land area (25%); 10 y	2	SSP2 - 4.5	0	0
2025	Rent:Buy experiment	433.0060233	2.371811201	1.073859046	11.47834975	Rent Only ; 0% contract renewal; Constant contracted land area (25%); 10 y	2	SSP2 - 4.5	0	0
2026	Rent:Buy experiment	435.7527824	2.405656726	1.090392644	11.54888134	Rent Only ; 0% contract renewal; Constant contracted land area (25%); 10 y	2	SSP2 - 4.5	-3.48E-06	-0.006656953
2027	Rent:Buy experiment	438.52319	2.439578224	1.106990098	11.62639499	Rent Only ; 0% contract renewal; Constant contracted land area (25%); 10 y	2	SSP2 - 4.5	-9.11E-06	-0.006331846
2028	Rent:Buy experiment	441.3174038	2.473574828	1.123651901	11.70389276	Rent Only ; 0% contract renewal; Constant contracted land area (25%); 10 y	2	SSP2 - 4.5	-1.60E-05	-0.006022616
2029	Rent:Buy experiment	444.1356247	2.507646183	1.140378397	11.78137543	Rent Only ; 0% contract renewal; Constant contracted land area (25%); 10 y	2	SSP2 - 4.5	-2.37E-05	-0.005728489
2030	Rent:Buy experiment	446.978065	2.541792051	1.157169823	11.85884374	Rent Only ; 0% contract renewal; Constant contracted land area (25%); 10 y	2	SSP2 - 4.5	-3.16E-05	-0.005448726
2031	Rent:Buy experiment	449.8186411	2.575699283	1.173998012	11.88030915	Rent Only ; 0% contract renewal; Constant contracted land area (25%); 10 y	2	SSP2 - 4.5	-3.96E-05	-0.005182626
2032	Rent:Buy experiment	452.6601563	2.609404168	1.190844078	11.90176157	Rent Only ; 0% contract renewal; Constant contracted land area (25%); 10 y	2	SSP2 - 4.5	-4.75E-05	-0.004929521
2033	Rent:Buy experiment	455.5044672	2.642930986	1.207695329	11.92320163	Rent Only ; 0% contract renewal; Constant contracted land area (25%); 10 y	2	SSP2 - 4.5	-5.52E-05	-0.004688777
2034	Rent:Buy experiment	458.3529091	2.676297344	1.224543332	11.94462993	Rent Only ; 0% contract renewal; Constant contracted land area (25%); 10 y	2	SSP2 - 4.5	-6.25E-05	-0.004459791
2035	Rent:Buy experiment	461.206469	2.709516382	1.241382591	11.96604704	Rent Only ; 0% contract renewal; Constant contracted land area (25%); 10 y	2	SSP2 - 4.5	-6.95E-05	-0.004241987
2036	Rent:Buy experiment	464.0658976	2.742598209	1.258209643	11.98745353	Rent Only ; 0% contract renewal; Constant contracted land area (25%); 10 y	2	SSP2 - 4.5	-7.62E-05	-0.00403482
2037	Rent:Buy experiment	466.9317831	2.775550837	1.275022428	12.00884989	Rent Only ; 0% contract renewal; Constant contracted land area (25%); 10 y	2	SSP2 - 4.5	-8.24E-05	-0.003837771
2038	Rent:Buy experiment	469.8046002	2.808380801	1.291819858	12.03023663	Rent Only ; 0% contract renewal; Constant contracted land area (25%); 10 y	2	SSP2 - 4.5	-8.83E-05	-0.003650345
2039	Rent:Buy experiment	472.6847428	2.841093572	1.308601511	12.05161422	Rent Only ; 0% contract renewal; Constant contracted land area (25%); 10 y	2	SSP2 - 4.5	-9.38E-05	-0.003472073
2040	Rent:Buy experiment	475.572546	2.873693841	1.325367418	12.0729831	Rent Only ; 0% contract renewal; Constant contracted land area (25%); 10 y	2	SSP2 - 4.5	-9.90E-05	-0.003302507
2041	Rent:Buy experiment	478.4482074	2.905960923	1.342097566	12.0515665	Rent Only ; 0% contract renewal; Constant contracted land area (25%); 10 y	2	SSP2 - 4.5	-0.000103842	-0.003141222
2042	Rent:Buy experiment	481.3137004	2.937921571	1.35877857	12.03014202	Rent Only ; 0% contract renewal; Constant contracted land area (25%); 10 y	2	SSP2 - 4.5	-0.000108354	-0.002987813
2043	Rent:Buy experiment	484.1703945	2.969595236	1.375401588	12.00871005	Rent Only ; 0% contract renewal; Constant contracted land area (25%); 10 y	2	SSP2 - 4.5	-0.000112561	-0.002841897
2044	Rent:Buy experiment	487.0193181	3.000997172	1.391960958	11.98727096	Rent Only ; 0% contract renewal; Constant contracted land area (25%); 10 y	2	SSP2 - 4.5	-0.000116481	-0.002703107
2045	Rent:Buy experiment	489.8612585	3.03213965	1.408453249	11.96582508	Rent Only ; 0% contract renewal; Constant contracted land area (25%); 10 y	2	SSP2 - 4.5	-0.000120129	-0.002571095
2046	Rent:Buy experiment	492.6968306	3.063032794	1.424876589	11.94437277	Rent Only ; 0% contract renewal; Constant contracted land area (25%); 10 y	2	SSP2 - 4.5	-0.000123523	-0.00244553
2047	Rent:Buy experiment	495.5265248	3.093685161	1.441230185	11.92291431	Rent Only ; 0% contract renewal; Constant contracted land area (25%); 10 y	2	SSP2 - 4.5	-0.000126678	-0.002326097
2048	Rent:Buy experiment	498.3507399	3.124104139	1.45751399	11.90145003	Rent Only ; 0% contract renewal; Constant contracted land area (25%); 10 y	2	SSP2 - 4.5	-0.000129608	-0.002212497
2049	Rent:Buy experiment	501.1698071	3.154296238	1.473728462	11.8799802	Rent Only ; 0% contract renewal; Constant contracted land area (25%); 10 y	2	SSP2 - 4.5	-0.000132329	-0.002104445
2050	Rent:Buy experiment	503.9840063	3.184267283	1.489874398	11.85850509	Rent Only ; 0% contract renewal; Constant contracted land area (25%); 10 y	2	SSP2 - 4.5	-0.000134854	-0.00200167
2051	Rent:Buy experiment	506.7618522	3.21368749	1.505922482	11.76948419	Rent Only ; 0% contract renewal; Constant contracted land area (25%); 10 y	2	SSP2 - 4.5	-0.000137197	-0.001903914
2052	Rent:Buy experiment	509.5059114	3.242591947	1.521852735	11.68045852	Rent Only ; 0% contract renewal; Constant contracted land area (25%); 10 y	2	SSP2 - 4.5	-0.000139373	-0.001810932
2053	Rent:Buy experiment	512.2179905	3.271006986	1.537651713	11.5914283	Rent Only ; 0% contract renewal; Constant contracted land area (25%); 10 y	2	SSP2 - 4.5	-0.000141392	-0.001722492
2054	Rent:Buy experiment	514.8994679	3.298953875	1.55331064	11.50239377	Rent Only ; 0% contract renewal; Constant contracted land area (25%); 10 y	2	SSP2 - 4.5	-0.000143265	-0.00163837
2055	Rent:Buy experiment	517.5514071	3.326450131	1.568824068	11.41335513	Rent Only ; 0% contract renewal; Constant contracted land area (25%); 10 y	2	SSP2 - 4.5	-0.000145004	-0.001558357
2056	Rent:Buy experiment	520.1746383	3.35351047	1.584188906	11.32431258	Rent Only ; 0% contract renewal; Constant contracted land area (25%); 10 y	2	SSP2 - 4.5	-0.000146617	-0.001482251
2057	Rent:Buy experiment	522.7698178	3.380147486	1.599403727	11.23526632	Rent Only ; 0% contract renewal; Constant contracted land area (25%); 10 y	2	SSP2 - 4.5	-0.000148114	-0.001409862
2058	Rent:Buy experiment	525.3374706	3.406372146	1.614468258	11.14621652	Rent Only ; 0% contract renewal; Constant contracted land area (25%); 10 y	2	SSP2 - 4.5	-0.000149502	-0.001341008
2059	Rent:Buy experiment	527.878022	3.432194155	1.629383029	11.05716335	Rent Only ; 0% contract renewal; Constant contracted land area (25%); 10 y	2	SSP2 - 4.5	-0.000150788	-0.001275517
2060	Rent:Buy experiment	530.3918205	3.457622219	1.644149103	10.96810699	Rent Only ; 0% contract renewal; Constant contracted land area (25%); 10 y	2	SSP2 - 4.5	-0.000151981	-0.001213225
2061	Rent:Buy experiment	532.8574233	3.482445961	1.658748141	10.83278287	Rent Only ; 0% contract renewal; Constant contracted land area (25%); 10 y	2	SSP2 - 4.5	-0.000153087	-0.001153974
2062	Rent:Buy experiment	535.2764862	3.506689759	1.673167783	10.69745585	Rent Only ; 0% contract renewal; Constant contracted land area (25%); 10 y	2	SSP2 - 4.5	-0.000154114	-0.001097617
2063	Rent:Buy experiment	537.6502196	3.530372994	1.687399915	10.56212608	Rent Only ; 0% contract renewal; Constant contracted land area (25%); 10 y	2	SSP2 - 4.5	-0.000155068	-0.001044013
2064	Rent:Buy experiment	539.9795776	3.553512057	1.701439482	10.42679369	Rent Only ; 0% contract renewal; Constant contracted land area (25%); 10 y	2	SSP2 - 4.5	-0.000155955	-0.000993026
2065	Rent:Buy experiment	542.265319	3.57612102	1.715283623	10.29145881	Rent Only ; 0% contract renewal; Constant contracted land area (25%); 10 y	2	SSP2 - 4.5	-0.000156779	-0.00094453
2066	Rent:Buy experiment	544.5111791	3.598242875	1.728933819	10.16277851	Rent Only ; 0% contract renewal; Constant contracted land area (25%); 10 y	2	SSP2 - 4.5	-0.000154764	0.005758551
2067	Rent:Buy experiment	546.7141793	3.619854086	1.742388944	10.02711391	Rent Only ; 0% contract renewal; Constant contracted land area (25%); 10 y	2	SSP2 - 4.5	-0.000150833	0.00547732
2068	Rent:Buy experiment	548.8747879	3.640965021	1.755648891	9.891463035	Rent Only ; 0% contract renewal; Constant contracted land area (25%); 10 y	2	SSP2 - 4.5	-0.000145648	0.005209823
2069	Rent:Buy experiment	550.9933759	3.661584841	1.768714249	9.755825226	Rent Only ; 0% contract renewal; Constant contracted land area (25%); 10 y	2	SSP2 - 4.5	-0.000139691	0.00495539
2070	Rent:Buy experiment	553.0702495	3.681721847	1.781586073	9.620199843	Rent Only ; 0% contract renewal; Constant contracted land area (25%); 10 y	2	SSP2 - 4.5	-0.000133307	0.004713383
2071	Rent:Buy experiment	555.0616183	3.700958928	1.794227287	9.390820157	Rent Only ; 0% contract renewal; Constant contracted land area (25%); 10 y	2	SSP2 - 4.5	-0.000126743	0.004483195
2072	Rent:Buy experiment	556.9702297	3.719331889	1.806611805	9.161451712	Rent Only ; 0% contract renewal; Constant contracted land area (25%); 10 y	2	SSP2 - 4.5	-0.000120173	0.004264248
2073	Rent:Buy experiment	558.7981201	3.736868875	1.818721473	8.932093961	Rent Only ; 0% contract renewal; Constant contracted land area (25%); 10 y	2	SSP2 - 4.5	-0.000113715	0.004055994
2074	Rent:Buy experiment	560.5469263	3.753593504	1.830543952	8.70274638	Rent Only ; 0% contract renewal; Constant contracted land area (25%); 10 y	2	SSP2 - 4.5	-0.00010745	0.003857911
2075	Rent:Buy experiment	562.2179729	3.769525805	1.842071143	8.473408473	Rent Only ; 0% contract renewal; Constant contracted land area (25%); 10 y	2	SSP2 - 4.5	-0.000101426	0.003669502
2076	Rent:Buy experiment	563.8123395	3.78468293	1.853298014	8.244079767	Rent Only ; 0% contract renewal; Constant contracted land area (25%); 10 y	2	SSP2 - 4.5	-9.57E-05	0.003490294
2077	Rent:Buy experiment	565.3309122	3.799079707	1.864221734	8.014759813	Rent Only ; 0% contract renewal; Constant contracted land area (25%); 10 y	2	SSP2 - 4.5	-9.02E-05	0.003319838
2078	Rent:Buy experiment	566.7744245	3.812729067	1.874841027	7.785448184	Rent Only ; 0% contract renewal; Constant contracted land area (25%); 10 y	2	SSP2 - 4.5	-8.50E-05	0.003157706
2079	Rent:Buy experiment	568.1434878	3.825642382	1.885155703	7.556144473	Rent Only ; 0% contract renewal; Constant contracted land area (25%); 10 y	2	SSP2 - 4.5	-8.02E-05	0.003003493
2080	Rent:Buy experiment	569.4386167	3.837829721	1.895166307	7.326848293	Rent Only ; 0% contract renewal; Constant contracted land area (25%); 10 y	2	SSP2 - 4.5	-7.56E-05	0.002856811
2081	Rent:Buy experiment	570.6331117	3.849045534	1.904850826	7.039790069	Rent Only ; 0% contract renewal; Constant contracted land area (25%); 10 y	2	SSP2 - 4.5	-7.12E-05	0.002717292
2082	Rent:Buy experiment	571.7287445	3.859312447	1.914193778	6.752738658	Rent Only ; 0% contract renewal; Constant contracted land area (25%); 10 y	2	SSP2 - 4.5	-6.72E-05	0.002584587
2083	Rent:Buy experiment	572.726895	3.868648765	1.923184409	6.465693728	Rent Only ; 0% contract renewal; Constant contracted land area (25%); 10 y	2	SSP2 - 4.5	-6.33E-05	0.002458363
2084	Rent:Buy experiment	573.6287152	3.877070065	1.931815435	6.178654962	Rent Only ; 0% contract renewal; Constant contracted land area (25%); 10 y	2	SSP2 - 4.5	-5.98E-05	0.002338304
2085	Rent:Buy experiment	574.4351747	3.88458967	1.940082089	5.89162206	Rent Only ; 0% contract renewal; Constant contracted land area (25%); 10 y	2	SSP2 - 4.5	-5.64E-05	0.002224108
2086	Rent:Buy experiment	575.1470973	3.891219024	1.947981414	5.604594735	Rent Only ; 0% contract renewal; Constant contracted land area (25%); 10 y	2	SSP2 - 4.5	-5.32E-05	0.002115489
2087	Rent:Buy experiment	575.7651891	3.896967983	1.955511729	5.317572715	Rent Only ; 0% contract renewal; Constant contracted land area (25%); 10 y	2	SSP2 - 4.5	-5.03E-05	0.002012174
2088	Rent:Buy experiment	576.2900623	3.90184506	1.962672236	5.03055574	Rent Only ; 0% contract renewal; Constant contracted land area (25%); 10 y	2	SSP2 - 4.5	-4.75E-05	0.001913905
2089	Rent:Buy experiment	576.722253	3.905857605	1.969462731	4.743543564	Rent Only ; 0% contract renewal; Constant contracted land area (25%); 10 y	2	SSP2 - 4.5	-4.49E-05	0.001820436
2090	Rent:Buy experiment	577.0622364	3.909011966	1.975883381	4.456535953	Rent Only ; 0% contract renewal; Constant contracted land area (25%); 10 y	2	SSP2 - 4.5	-4.24E-05	0.001731531
2091	Rent:Buy experiment	577.3600775	3.911773806	1.981976226	4.275208926	Rent Only ; 0% contract renewal; Constant contracted land area (25%); 10 y	2	SSP2 - 4.5	-4.01E-05	0.001646968
2092	Rent:Buy experiment	577.6138351	3.914125741	1.98777253	4.093886029	Rent Only ; 0% contract renewal; Constant contracted land area (25%); 10 y	2	SSP2 - 4.5	-3.80E-05	0.001566535
2093	Rent:Buy experiment	577.8220405	3.916054707	1.993295497	3.912567059	Rent Only ; 0% contract renewal; Constant contracted land area (25%); 10 y	2	SSP2 - 4.5	-3.60E-05	0.001490029
2094	Rent:Buy experiment	577.9834842	3.917549961	1.998562227	3.731251826	Rent Only ; 0% contract renewal; Constant contracted land area (25%); 10 y	2	SSP2 - 4.5	-3.40E-05	0.001417261
2095	Rent:Buy experiment	578.0971685	3.918602627	2.003585198	3.549940147	Rent Only ; 0% contract renewal; Constant contracted land area (25%); 10 y	2	SSP2 - 4.5	-3.22E-05	0.001348046
2096	Rent:Buy experiment	578.1622688	3.919205333	2.008373404	3.368631848	Rent Only ; 0% contract renewal; Constant contracted land area (25%); 10 y	2	SSP2 - 4.5	-3.06E-05	0.001282211
2097	Rent:Buy experiment	578.1781038	3.919351926	2.012933218	3.187326764	Rent Only ; 0% contract renewal; Constant contracted land area (25%); 10 y	2	SSP2 - 4.5	-2.90E-05	0.001219591
2098	Rent:Buy experiment	578.1441105	3.919037229	2.017269043	3.006024738	Rent Only ; 0% contract renewal; Constant contracted land area (25%); 10 y	2	SSP2 - 4.5	-2.75E-05	0.00116003
2099	Rent:Buy experiment	578.0598242	3.918256858	2.021383813	2.824725622	Rent Only ; 0% contract renewal; Constant contracted land area (25%); 10 y	2	SSP2 - 4.5	-2.61E-05	0.001103377
2100	Rent:Buy experiment	577.9248621	3.917007064	2.025279364	2.643429272	Rent Only ; 0% contract renewal; Constant contracted land area (25%); 10 y	2	SSP2 - 4.5	-2.47E-05	0.001049492
2101	Rent:Buy experiment	577.8239746	3.916072623	2.029028047	2.643227554	Rent Only ; 0% contract renewal; Constant contracted land area (25%); 10 y	2	SSP2 - 4.5	-2.35E-05	0.000998237
2102	Rent:Buy experiment	577.7531935	3.915416935	2.032683348	2.643028339	Rent Only ; 0% contract renewal; Constant contracted land area (25%); 10 y	2	SSP2 - 4.5	-2.23E-05	0.000949486
2103	Rent:Buy experiment	577.7093146	3.915010418	2.036284593	2.642831505	Rent Only ; 0% contract renewal; Constant contracted land area (25%); 10 y	2	SSP2 - 4.5	-2.12E-05	0.000903116
2104	Rent:Buy experiment	577.6895995	3.914827758	2.039860395	2.642636936	Rent Only ; 0% contract renewal; Constant contracted land area (25%); 10 y	2	SSP2 - 4.5	-2.02E-05	0.000859011
2105	Rent:Buy experiment	577.6916992	3.914847212	2.043431283	2.642444521	Rent Only ; 0% contract renewal; Constant contracted land area (25%); 10 y	2	SSP2 - 4.5	-1.92E-05	0.000817059
2106	Rent:Buy experiment	577.7135919	3.915050047	2.047011723	2.642254155	Rent Only ; 0% contract renewal; Constant contracted land area (25%); 10 y	2	SSP2 - 4.5	-1.83E-05	0.000777156
2107	Rent:Buy experiment	577.7535314	3.915420066	2.050611647	2.642065737	Rent Only ; 0% contract renewal; Constant contracted land area (25%); 10 y	2	SSP2 - 4.5	-1.74E-05	0.000739202
2108	Rent:Buy experiment	577.8100044	3.915943214	2.054237631	2.641879173	Rent Only ; 0% contract renewal; Constant contracted land area (25%); 10 y	2	SSP2 - 4.5	-1.66E-05	0.000703101
2109	Rent:Buy experiment	577.881695	3.916607261	2.057893775	2.641694372	Rent Only ; 0% contract renewal; Constant contracted land area (25%); 10 y	2	SSP2 - 4.5	-1.58E-05	0.000668764
2110	Rent:Buy experiment	577.9674552	3.917401522	2.06158238	2.641511248	Rent Only ; 0% contract renewal; Constant contracted land area (25%); 10 y	2	SSP2 - 4.5	-1.51E-05	0.000636103
2111	Rent:Buy experiment	578.0662797	3.918316631	2.065304451	2.641329719	Rent Only ; 0% contract renewal; Constant contracted land area (25%); 10 y	2	SSP2 - 4.5	-1.44E-05	0.000605038
2112	Rent:Buy experiment	578.1772854	3.91934435	2.069060077	2.641149707	Rent Only ; 0% contract renewal; Constant contracted land area (25%); 10 y	2	SSP2 - 4.5	-1.38E-05	0.00057549
2113	Rent:Buy experiment	578.2996935	3.920477406	2.072848715	2.640971138	Rent Only ; 0% contract renewal; Constant contracted land area (25%); 10 y	2	SSP2 - 4.5	-1.32E-05	0.000547384
2114	Rent:Buy experiment	578.4328147	3.921709355	2.076669398	2.640793941	Rent Only ; 0% contract renewal; Constant contracted land area (25%); 10 y	2	SSP2 - 4.5	-1.26E-05	0.000520652
2115	Rent:Buy experiment	578.5760367	3.923034464	2.080520891	2.640618051	Rent Only ; 0% contract renewal; Constant contracted land area (25%); 10 y	2	SSP2 - 4.5	-1.21E-05	0.000495224
2116	Rent:Buy experiment	578.7288137	3.924447615	2.084401801	2.640443402	Rent Only ; 0% contract renewal; Constant contracted land area (25%); 10 y	2	SSP2 - 4.5	-1.16E-05	0.000471039
2117	Rent:Buy experiment	578.8906569	3.92594422	2.088310656	2.640269934	Rent Only ; 0% contract renewal; Constant contracted land area (25%); 10 y	2	SSP2 - 4.5	-1.12E-05	0.000448035
2118	Rent:Buy experiment	579.0611272	3.927520149	2.092245969	2.64009759	Rent Only ; 0% contract renewal; Constant contracted land area (25%); 10 y	2	SSP2 - 4.5	-1.07E-05	0.000426154
2119	Rent:Buy experiment	579.2398285	3.929171673	2.096206266	2.639926314	Rent Only ; 0% contract renewal; Constant contracted land area (25%); 10 y	2	SSP2 - 4.5	-1.03E-05	0.000405342
2120	Rent:Buy experiment	579.4264021	3.930895407	2.100190123	2.639756055	Rent Only ; 0% contract renewal; Constant contracted land area (25%); 10 y	2	SSP2 - 4.5	-9.94E-06	0.000385546
2121	Rent:Buy experiment	579.6205217	3.932688269	2.104196175	2.639586762	Rent Only ; 0% contract renewal; Constant contracted land area (25%); 10 y	2	SSP2 - 4.5	-9.58E-06	0.000366717
2122	Rent:Buy experiment	579.8218898	3.934547442	2.108223127	2.639418389	Rent Only ; 0% contract renewal; Constant contracted land area (25%); 10 y	2	SSP2 - 4.5	-9.25E-06	0.000348808
2123	Rent:Buy experiment	580.0302334	3.936470339	2.112269763	2.639250891	Rent Only ; 0% contract renewal; Constant contracted land area (25%); 10 y	2	SSP2 - 4.5	-8.94E-06	0.000331773
2124	Rent:Buy experiment	580.2453018	3.938454578	2.116334941	2.639084224	Rent Only ; 0% contract renewal; Constant contracted land area (25%); 10 y	2	SSP2 - 4.5	-8.65E-06	0.00031557
2125	Rent:Buy experiment	580.4668634	3.940497954	2.120417595	2.638918349	Rent Only ; 0% contract renewal; Constant contracted land area (25%); 10 y	2	SSP2 - 4.5	-8.38E-06	0.000300159
2126	Rent:Buy experiment	580.6947036	3.942598422	2.124516732	2.638753227	Rent Only ; 0% contract renewal; Constant contracted land area (25%); 10 y	2	SSP2 - 4.5	-8.12E-06	0.0002855
2127	Rent:Buy experiment	580.928623	3.944754078	2.128631429	2.63858882	Rent Only ; 0% contract renewal; Constant contracted land area (25%); 10 y	2	SSP2 - 4.5	-7.89E-06	0.000271557
2128	Rent:Buy experiment	581.1684356	3.946963141	2.132760827	2.638425094	Rent Only ; 0% contract renewal; Constant contracted land area (25%); 10 y	2	SSP2 - 4.5	-7.66E-06	0.000258295
2129	Rent:Buy experiment	581.4139672	3.949223941	2.136904127	2.638262017	Rent Only ; 0% contract renewal; Constant contracted land area (25%); 10 y	2	SSP2 - 4.5	-7.46E-06	0.00024568
2130	Rent:Buy experiment	581.6650546	3.951534909	2.141060586	2.638099555	Rent Only ; 0% contract renewal; Constant contracted land area (25%); 10 y	2	SSP2 - 4.5	-7.27E-06	0.000233682
2131	Rent:Buy experiment	581.9215438	3.953894566	2.14522951	2.637937679	Rent Only ; 0% contract renewal; Constant contracted land area (25%); 10 y	2	SSP2 - 4.5	-7.09E-06	0.00022227
2132	Rent:Buy experiment	582.1832896	3.956301511	2.149410256	2.63777636	Rent Only ; 0% contract renewal; Constant contracted land area (25%); 10 y	2	SSP2 - 4.5	-6.92E-06	0.000211415
2133	Rent:Buy experiment	582.4501547	3.958754417	2.153602219	2.637615572	Rent Only ; 0% contract renewal; Constant contracted land area (25%); 10 y	2	SSP2 - 4.5	-6.76E-06	0.00020109
2134	Rent:Buy experiment	582.7220086	3.961252024	2.157804837	2.637455287	Rent Only ; 0% contract renewal; Constant contracted land area (25%); 10 y	2	SSP2 - 4.5	-6.62E-06	0.000191269
2135	Rent:Buy experiment	582.9987275	3.963793129	2.16201758	2.637295483	Rent Only ; 0% contract renewal; Constant contracted land area (25%); 10 y	2	SSP2 - 4.5	-6.49E-06	0.000181928
2136	Rent:Buy experiment	583.2801932	3.966376588	2.166239953	2.637136134	Rent Only ; 0% contract renewal; Constant contracted land area (25%); 10 y	2	SSP2 - 4.5	-6.36E-06	0.000173043
2137	Rent:Buy experiment	583.5662929	3.969001302	2.170471489	2.63697722	Rent Only ; 0% contract renewal; Constant contracted land area (25%); 10 y	2	SSP2 - 4.5	-6.25E-06	0.000164592
2138	Rent:Buy experiment	583.8569187	3.971666224	2.174711748	2.636818718	Rent Only ; 0% contract renewal; Constant contracted land area (25%); 10 y	2	SSP2 - 4.5	-6.14E-06	0.000156554
2139	Rent:Buy experiment	584.1519674	3.974370343	2.178960315	2.636660609	Rent Only ; 0% contract renewal; Constant contracted land area (25%); 10 y	2	SSP2 - 4.5	-6.04E-06	0.000148908
2140	Rent:Buy experiment	584.4513397	3.977112694	2.183216797	2.636502873	Rent Only ; 0% contract renewal; Constant contracted land area (25%); 10 y	2	SSP2 - 4.5	-5.95E-06	0.000141636
2141	Rent:Buy experiment	584.7549403	3.979892343	2.187480821	2.636345492	Rent Only ; 0% contract renewal; Constant contracted land area (25%); 10 y	2	SSP2 - 4.5	-5.86E-06	0.000134719
2142	Rent:Buy experiment	585.0626775	3.982708393	2.191752034	2.636188449	Rent Only ; 0% contract renewal; Constant contracted land area (25%); 10 y	2	SSP2 - 4.5	-5.79E-06	0.00012814
2143	Rent:Buy experiment	585.3744631	3.985559978	2.196030099	2.636031728	Rent Only ; 0% contract renewal; Constant contracted land area (25%); 10 y	2	SSP2 - 4.5	-5.72E-06	0.000121882
2144	Rent:Buy experiment	585.6902117	3.988446262	2.200314695	2.635875312	Rent Only ; 0% contract renewal; Constant contracted land area (25%); 10 y	2	SSP2 - 4.5	-5.65E-06	0.000115929
2145	Rent:Buy experiment	586.0098411	3.991366435	2.204605517	2.635719187	Rent Only ; 0% contract renewal; Constant contracted land area (25%); 10 y	2	SSP2 - 4.5	-5.59E-06	0.000110268
2146	Rent:Buy experiment	586.3332717	3.994319717	2.208902271	2.635563338	Rent Only ; 0% contract renewal; Constant contracted land area (25%); 10 y	2	SSP2 - 4.5	-5.53E-06	0.000104883
2147	Rent:Buy experiment	586.6604267	3.99730535	2.213204679	2.635407752	Rent Only ; 0% contract renewal; Constant contracted land area (25%); 10 y	2	SSP2 - 4.5	-5.48E-06	9.98E-05
2148	Rent:Buy experiment	586.9912316	4.000322599	2.21751247	2.635252417	Rent Only ; 0% contract renewal; Constant contracted land area (25%); 10 y	2	SSP2 - 4.5	-5.44E-06	9.49E-05
2149	Rent:Buy experiment	587.3256143	4.003370754	2.221825389	2.635097319	Rent Only ; 0% contract renewal; Constant contracted land area (25%); 10 y	2	SSP2 - 4.5	-5.40E-06	9.03E-05
2150	Rent:Buy experiment	587.6635049	4.006449123	2.226143187	2.634942448	Rent Only ; 0% contract renewal; Constant contracted land area (25%); 10 y	2	SSP2 - 4.5	-5.36E-06	8.58E-05
2151	Rent:Buy experiment	587.9925295	4.009445017	2.230455488	2.608589689	Rent Only ; 0% contract renewal; Constant contracted land area (25%); 10 y	2	SSP2 - 4.5	-5.32E-06	8.17E-05
2152	Rent:Buy experiment	588.3130456	4.012361827	2.234754451	2.582237135	Rent Only ; 0% contract renewal; Constant contracted land area (25%); 10 y	2	SSP2 - 4.5	-5.29E-06	7.77E-05
2153	Rent:Buy experiment	588.6253462	4.015202346	2.239034169	2.555884776	Rent Only ; 0% contract renewal; Constant contracted land area (25%); 10 y	2	SSP2 - 4.5	-5.26E-06	7.39E-05
2154	Rent:Buy experiment	588.9296854	4.017969001	2.243290222	2.529532603	Rent Only ; 0% contract renewal; Constant contracted land area (25%); 10 y	2	SSP2 - 4.5	-5.24E-06	7.03E-05
2155	Rent:Buy experiment	589.2262833	4.020663908	2.24751932	2.503180605	Rent Only ; 0% contract renewal; Constant contracted land area (25%); 10 y	2	SSP2 - 4.5	-5.22E-06	6.68E-05
2156	Rent:Buy experiment	589.5153306	4.023288905	2.251719042	2.476828775	Rent Only ; 0% contract renewal; Constant contracted land area (25%); 10 y	2	SSP2 - 4.5	-5.20E-06	6.36E-05
2157	Rent:Buy experiment	589.7969926	4.025845593	2.255887622	2.450477104	Rent Only ; 0% contract renewal; Constant contracted land area (25%); 10 y	2	SSP2 - 4.5	-5.18E-06	6.05E-05
2158	Rent:Buy experiment	590.0714121	4.028335367	2.260023791	2.424125585	Rent Only ; 0% contract renewal; Constant contracted land area (25%); 10 y	2	SSP2 - 4.5	-5.16E-06	5.75E-05
2159	Rent:Buy experiment	590.3387128	4.030759439	2.264126653	2.397774211	Rent Only ; 0% contract renewal; Constant contracted land area (25%); 10 y	2	SSP2 - 4.5	-5.15E-06	5.47E-05
2160	Rent:Buy experiment	590.5990011	4.033118864	2.268195591	2.371422973	Rent Only ; 0% contract renewal; Constant contracted land area (25%); 10 y	2	SSP2 - 4.5	-5.14E-06	5.20E-05
2161	Rent:Buy experiment	590.852369	4.035414559	2.272230192	2.345071866	Rent Only ; 0% contract renewal; Constant contracted land area (25%); 10 y	2	SSP2 - 4.5	-5.12E-06	4.95E-05
2162	Rent:Buy experiment	591.0988955	4.037647321	2.276230197	2.318720883	Rent Only ; 0% contract renewal; Constant contracted land area (25%); 10 y	2	SSP2 - 4.5	-5.12E-06	4.71E-05
2163	Rent:Buy experiment	591.3386482	4.039817841	2.280195453	2.292370018	Rent Only ; 0% contract renewal; Constant contracted land area (25%); 10 y	2	SSP2 - 4.5	-5.11E-06	4.48E-05
2164	Rent:Buy experiment	591.5716851	4.041926718	2.284125886	2.266019265	Rent Only ; 0% contract renewal; Constant contracted land area (25%); 10 y	2	SSP2 - 4.5	-5.10E-06	4.26E-05
2165	Rent:Buy experiment	591.7980552	4.043974469	2.288021475	2.239668619	Rent Only ; 0% contract renewal; Constant contracted land area (25%); 10 y	2	SSP2 - 4.5	-5.10E-06	4.05E-05
2166	Rent:Buy experiment	592.0178003	4.045961541	2.291882235	2.213318075	Rent Only ; 0% contract renewal; Constant contracted land area (25%); 10 y	2	SSP2 - 4.5	-5.09E-06	3.85E-05
2167	Rent:Buy experiment	592.2309555	4.047888317	2.295708201	2.186967627	Rent Only ; 0% contract renewal; Constant contracted land area (25%); 10 y	2	SSP2 - 4.5	-5.09E-06	3.66E-05
2168	Rent:Buy experiment	592.4375499	4.049755128	2.299499425	2.160617271	Rent Only ; 0% contract renewal; Constant contracted land area (25%); 10 y	2	SSP2 - 4.5	-5.08E-06	3.49E-05
2169	Rent:Buy experiment	592.637608	4.051562255	2.303255961	2.134267003	Rent Only ; 0% contract renewal; Constant contracted land area (25%); 10 y	2	SSP2 - 4.5	-5.08E-06	3.32E-05
2170	Rent:Buy experiment	592.8311493	4.053309935	2.306977865	2.107916818	Rent Only ; 0% contract renewal; Constant contracted land area (25%); 10 y	2	SSP2 - 4.5	-5.08E-06	3.15E-05
2171	Rent:Buy experiment	593.0181899	4.054998372	2.310665192	2.081566712	Rent Only ; 0% contract renewal; Constant contracted land area (25%); 10 y	2	SSP2 - 4.5	-5.08E-06	3.00E-05
2172	Rent:Buy experiment	593.1987423	4.056627734	2.31431799	2.055216681	Rent Only ; 0% contract renewal; Constant contracted land area (25%); 10 y	2	SSP2 - 4.5	-5.08E-06	2.85E-05
2173	Rent:Buy experiment	593.372816	4.058198161	2.317936301	2.028866721	Rent Only ; 0% contract renewal; Constant contracted land area (25%); 10 y	2	SSP2 - 4.5	-5.08E-06	2.71E-05
2174	Rent:Buy experiment	593.540418	4.059709767	2.321520161	2.00251683	Rent Only ; 0% contract renewal; Constant contracted land area (25%); 10 y	2	SSP2 - 4.5	-5.08E-06	2.58E-05
2175	Rent:Buy experiment	593.701553	4.061162645	2.325069596	1.976167003	Rent Only ; 0% contract renewal; Constant contracted land area (25%); 10 y	2	SSP2 - 4.5	-5.08E-06	2.46E-05
2176	Rent:Buy experiment	593.8562239	4.062556868	2.328584626	1.949817238	Rent Only ; 0% contract renewal; Constant contracted land area (25%); 10 y	2	SSP2 - 4.5	-5.08E-06	2.34E-05
2177	Rent:Buy experiment	594.0044315	4.06389249	2.332065264	1.923467532	Rent Only ; 0% contract renewal; Constant contracted land area (25%); 10 y	2	SSP2 - 4.5	-5.08E-06	2.22E-05
2178	Rent:Buy experiment	594.1461756	4.065169552	2.335511515	1.897117881	Rent Only ; 0% contract renewal; Constant contracted land area (25%); 10 y	2	SSP2 - 4.5	-5.09E-06	2.11E-05
2179	Rent:Buy experiment	594.2814545	4.06638808	2.338923377	1.870768283	Rent Only ; 0% contract renewal; Constant contracted land area (25%); 10 y	2	SSP2 - 4.5	-5.09E-06	2.01E-05
2180	Rent:Buy experiment	594.4102652	4.067548089	2.342300841	1.844418735	Rent Only ; 0% contract renewal; Constant contracted land area (25%); 10 y	2	SSP2 - 4.5	-5.09E-06	1.91E-05
2181	Rent:Buy experiment	594.5326042	4.068649583	2.345643894	1.818069236	Rent Only ; 0% contract renewal; Constant contracted land area (25%); 10 y	2	SSP2 - 4.5	-5.09E-06	1.82E-05
2182	Rent:Buy experiment	594.6484667	4.069692556	2.348952516	1.791719782	Rent Only ; 0% contract renewal; Constant contracted land area (25%); 10 y	2	SSP2 - 4.5	-5.09E-06	1.73E-05
2183	Rent:Buy experiment	594.7578475	4.070676997	2.352226681	1.765370371	Rent Only ; 0% contract renewal; Constant contracted land area (25%); 10 y	2	SSP2 - 4.5	-5.10E-06	1.64E-05
2184	Rent:Buy experiment	594.8607409	4.071602884	2.355466362	1.739021002	Rent Only ; 0% contract renewal; Constant contracted land area (25%); 10 y	2	SSP2 - 4.5	-5.10E-06	1.56E-05
2185	Rent:Buy experiment	594.9571404	4.072470191	2.358671524	1.712671672	Rent Only ; 0% contract renewal; Constant contracted land area (25%); 10 y	2	SSP2 - 4.5	-5.10E-06	1.49E-05
2186	Rent:Buy experiment	595.0470393	4.073278885	2.361842132	1.686322379	Rent Only ; 0% contract renewal; Constant contracted land area (25%); 10 y	2	SSP2 - 4.5	-5.10E-06	1.42E-05
2187	Rent:Buy experiment	595.1304306	4.074028931	2.364978144	1.659973122	Rent Only ; 0% contract renewal; Constant contracted land area (25%); 10 y	2	SSP2 - 4.5	-5.11E-06	1.35E-05
2188	Rent:Buy experiment	595.2073069	4.074720285	2.368079519	1.633623898	Rent Only ; 0% contract renewal; Constant contracted land area (25%); 10 y	2	SSP2 - 4.5	-5.11E-06	1.28E-05
2189	Rent:Buy experiment	595.2776607	4.075352904	2.371146209	1.607274707	Rent Only ; 0% contract renewal; Constant contracted land area (25%); 10 y	2	SSP2 - 4.5	-5.11E-06	1.22E-05
2190	Rent:Buy experiment	595.3414843	4.075926738	2.374178167	1.580925546	Rent Only ; 0% contract renewal; Constant contracted land area (25%); 10 y	2	SSP2 - 4.5	-5.11E-06	1.16E-05
2191	Rent:Buy experiment	595.3987698	4.076441737	2.377175344	1.554576414	Rent Only ; 0% contract renewal; Constant contracted land area (25%); 10 y	2	SSP2 - 4.5	-5.12E-06	1.10E-05
2192	Rent:Buy experiment	595.4495093	4.076897846	2.380137686	1.52822731	Rent Only ; 0% contract renewal; Constant contracted land area (25%); 10 y	2	SSP2 - 4.5	-5.12E-06	1.05E-05
2193	Rent:Buy experiment	595.493695	4.077295009	2.383065141	1.501878232	Rent Only ; 0% contract renewal; Constant contracted land area (25%); 10 y	2	SSP2 - 4.5	-5.12E-06	9.97E-06
2194	Rent:Buy experiment	595.5313188	4.077633167	2.385957653	1.475529179	Rent Only ; 0% contract renewal; Constant contracted land area (25%); 10 y	2	SSP2 - 4.5	-5.12E-06	9.48E-06
2195	Rent:Buy experiment	595.5623728	4.077912262	2.388815165	1.44918015	Rent Only ; 0% contract renewal; Constant contracted land area (25%); 10 y	2	SSP2 - 4.5	-5.12E-06	9.02E-06
2196	Rent:Buy experiment	595.5868493	4.07813223	2.391637621	1.422831144	Rent Only ; 0% contract renewal; Constant contracted land area (25%); 10 y	2	SSP2 - 4.5	-5.12E-06	8.58E-06
2197	Rent:Buy experiment	595.6047402	4.078293009	2.394424962	1.396482159	Rent Only ; 0% contract renewal; Constant contracted land area (25%); 10 y	2	SSP2 - 4.5	-5.12E-06	8.16E-06
2198	Rent:Buy experiment	595.616038	4.078394536	2.397177128	1.370133194	Rent Only ; 0% contract renewal; Constant contracted land area (25%); 10 y	2	SSP2 - 4.5	-5.13E-06	7.76E-06
2199	Rent:Buy experiment	595.6207349	4.078436743	2.39989406	1.343784249	Rent Only ; 0% contract renewal; Constant contracted land area (25%); 10 y	2	SSP2 - 4.5	-5.13E-06	7.38E-06
2200	Rent:Buy experiment	595.6188234	4.078419566	2.402575696	1.317435322	Rent Only ; 0% contract renewal; Constant contracted land area (25%); 10 y	2	SSP2 - 4.5	-5.13E-06	7.02E-06
2201	Rent:Buy experiment	595.6102962	4.078342938	2.405221976	1.291086414	Rent Only ; 0% contract renewal; Constant contracted land area (25%); 10 y	2	SSP2 - 4.5	-5.13E-06	6.68E-06
2202	Rent:Buy experiment	595.5951459	4.078206789	2.407832837	1.264737521	Rent Only ; 0% contract renewal; Constant contracted land area (25%); 10 y	2	SSP2 - 4.5	-5.13E-06	6.35E-06
2203	Rent:Buy experiment	595.5733654	4.078011052	2.410408216	1.238388645	Rent Only ; 0% contract renewal; Constant contracted land area (25%); 10 y	2	SSP2 - 4.5	-5.13E-06	6.04E-06
2204	Rent:Buy experiment	595.5449478	4.077755658	2.412948051	1.212039784	Rent Only ; 0% contract renewal; Constant contracted land area (25%); 10 y	2	SSP2 - 4.5	-5.13E-06	5.75E-06
2205	Rent:Buy experiment	595.5098863	4.077440537	2.41545228	1.185690937	Rent Only ; 0% contract renewal; Constant contracted land area (25%); 10 y	2	SSP2 - 4.5	-5.13E-06	5.47E-06
2206	Rent:Buy experiment	595.4681742	4.077065619	2.417920838	1.159342104	Rent Only ; 0% contract renewal; Constant contracted land area (25%); 10 y	2	SSP2 - 4.5	-5.13E-06	5.20E-06
2207	Rent:Buy experiment	595.4198051	4.076630833	2.420353661	1.132993284	Rent Only ; 0% contract renewal; Constant contracted land area (25%); 10 y	2	SSP2 - 4.5	-5.13E-06	4.95E-06
2208	Rent:Buy experiment	595.3647727	4.076136108	2.422750686	1.106644477	Rent Only ; 0% contract renewal; Constant contracted land area (25%); 10 y	2	SSP2 - 4.5	-5.12E-06	4.70E-06
2209	Rent:Buy experiment	595.3030708	4.075581372	2.425111849	1.080295681	Rent Only ; 0% contract renewal; Constant contracted land area (25%); 10 y	2	SSP2 - 4.5	-5.12E-06	4.47E-06
2210	Rent:Buy experiment	595.2346936	4.074966554	2.427437085	1.053946897	Rent Only ; 0% contract renewal; Constant contracted land area (25%); 10 y	2	SSP2 - 4.5	-5.12E-06	4.26E-06
2211	Rent:Buy experiment	595.1596354	4.074291582	2.42972633	1.027598123	Rent Only ; 0% contract renewal; Constant contracted land area (25%); 10 y	2	SSP2 - 4.5	-5.12E-06	4.05E-06
2212	Rent:Buy experiment	595.0778906	4.073556383	2.431979518	1.001249359	Rent Only ; 0% contract renewal; Constant contracted land area (25%); 10 y	2	SSP2 - 4.5	-5.12E-06	3.85E-06
2213	Rent:Buy experiment	594.9894539	4.072760884	2.434196586	0.974900605	Rent Only ; 0% contract renewal; Constant contracted land area (25%); 10 y	2	SSP2 - 4.5	-5.11E-06	3.66E-06
2214	Rent:Buy experiment	594.8943201	4.071905012	2.436377468	0.94855186	Rent Only ; 0% contract renewal; Constant contracted land area (25%); 10 y	2	SSP2 - 4.5	-5.11E-06	3.48E-06
2215	Rent:Buy experiment	594.7924843	4.070988694	2.438522099	0.922203124	Rent Only ; 0% contract renewal; Constant contracted land area (25%); 10 y	2	SSP2 - 4.5	-5.11E-06	3.31E-06
2216	Rent:Buy experiment	594.6839417	4.070011856	2.440630413	0.895854396	Rent Only ; 0% contract renewal; Constant contracted land area (25%); 10 y	2	SSP2 - 4.5	-5.11E-06	3.15E-06
2217	Rent:Buy experiment	594.5686879	4.068974424	2.442702347	0.869505676	Rent Only ; 0% contract renewal; Constant contracted land area (25%); 10 y	2	SSP2 - 4.5	-5.10E-06	3.00E-06
2218	Rent:Buy experiment	594.4467184	4.067876323	2.444737834	0.843156964	Rent Only ; 0% contract renewal; Constant contracted land area (25%); 10 y	2	SSP2 - 4.5	-5.10E-06	2.85E-06
2219	Rent:Buy experiment	594.3180291	4.06671748	2.446736808	0.816808259	Rent Only ; 0% contract renewal; Constant contracted land area (25%); 10 y	2	SSP2 - 4.5	-5.10E-06	2.71E-06
2220	Rent:Buy experiment	594.1826162	4.065497818	2.448699205	0.79045956	Rent Only ; 0% contract renewal; Constant contracted land area (25%); 10 y	2	SSP2 - 4.5	-5.09E-06	2.58E-06
2221	Rent:Buy experiment	594.0404757	4.064217263	2.450624958	0.764110868	Rent Only ; 0% contract renewal; Constant contracted land area (25%); 10 y	2	SSP2 - 4.5	-5.09E-06	2.45E-06
2222	Rent:Buy experiment	593.8916043	4.06287574	2.452514002	0.737762182	Rent Only ; 0% contract renewal; Constant contracted land area (25%); 10 y	2	SSP2 - 4.5	-5.08E-06	2.33E-06
2223	Rent:Buy experiment	593.7359985	4.061473172	2.454366271	0.711413502	Rent Only ; 0% contract renewal; Constant contracted land area (25%); 10 y	2	SSP2 - 4.5	-5.08E-06	2.22E-06
2224	Rent:Buy experiment	593.5736553	4.060009484	2.456181699	0.685064828	Rent Only ; 0% contract renewal; Constant contracted land area (25%); 10 y	2	SSP2 - 4.5	-5.07E-06	2.11E-06
2225	Rent:Buy experiment	593.4045716	4.058484598	2.45796022	0.658716159	Rent Only ; 0% contract renewal; Constant contracted land area (25%); 10 y	2	SSP2 - 4.5	-5.07E-06	2.01E-06
2226	Rent:Buy experiment	593.2287449	4.056898439	2.459701769	0.632367495	Rent Only ; 0% contract renewal; Constant contracted land area (25%); 10 y	2	SSP2 - 4.5	-5.06E-06	1.91E-06
2227	Rent:Buy experiment	593.0461725	4.055250928	2.461406278	0.606018835	Rent Only ; 0% contract renewal; Constant contracted land area (25%); 10 y	2	SSP2 - 4.5	-5.06E-06	1.82E-06
2228	Rent:Buy experiment	592.8568521	4.053541989	2.463073681	0.579670181	Rent Only ; 0% contract renewal; Constant contracted land area (25%); 10 y	2	SSP2 - 4.5	-5.05E-06	1.73E-06
2229	Rent:Buy experiment	592.6607817	4.051771543	2.464703913	0.55332153	Rent Only ; 0% contract renewal; Constant contracted land area (25%); 10 y	2	SSP2 - 4.5	-5.05E-06	1.64E-06
2230	Rent:Buy experiment	592.4579592	4.049939513	2.466296907	0.526972884	Rent Only ; 0% contract renewal; Constant contracted land area (25%); 10 y	2	SSP2 - 4.5	-5.04E-06	1.56E-06
2231	Rent:Buy experiment	592.248383	4.048045819	2.467852595	0.500624241	Rent Only ; 0% contract renewal; Constant contracted land area (25%); 10 y	2	SSP2 - 4.5	-5.04E-06	1.49E-06
2232	Rent:Buy experiment	592.0320515	4.046090383	2.469370912	0.474275603	Rent Only ; 0% contract renewal; Constant contracted land area (25%); 10 y	2	SSP2 - 4.5	-5.03E-06	1.41E-06
2233	Rent:Buy experiment	591.8089634	4.044073126	2.470851791	0.447926968	Rent Only ; 0% contract renewal; Constant contracted land area (25%); 10 y	2	SSP2 - 4.5	-5.02E-06	1.35E-06
2234	Rent:Buy experiment	591.5791177	4.041993966	2.472295164	0.421578336	Rent Only ; 0% contract renewal; Constant contracted land area (25%); 10 y	2	SSP2 - 4.5	-5.02E-06	1.28E-06
2235	Rent:Buy experiment	591.3425133	4.039852826	2.473700964	0.395229707	Rent Only ; 0% contract renewal; Constant contracted land area (25%); 10 y	2	SSP2 - 4.5	-5.01E-06	1.22E-06
2236	Rent:Buy experiment	591.0991496	4.037649622	2.475069125	0.368881082	Rent Only ; 0% contract renewal; Constant contracted land area (25%); 10 y	2	SSP2 - 4.5	-5.00E-06	1.16E-06
2237	Rent:Buy experiment	590.849026	4.035384276	2.476399579	0.342532459	Rent Only ; 0% contract renewal; Constant contracted land area (25%); 10 y	2	SSP2 - 4.5	-5.00E-06	1.10E-06
2238	Rent:Buy experiment	590.5921423	4.033056704	2.477692258	0.31618384	Rent Only ; 0% contract renewal; Constant contracted land area (25%); 10 y	2	SSP2 - 4.5	-4.99E-06	1.05E-06
2239	Rent:Buy experiment	590.3284982	4.030666826	2.478947095	0.289835222	Rent Only ; 0% contract renewal; Constant contracted land area (25%); 10 y	2	SSP2 - 4.5	-4.98E-06	9.96E-07
2240	Rent:Buy experiment	590.0580938	4.028214558	2.480164023	0.263486608	Rent Only ; 0% contract renewal; Constant contracted land area (25%); 10 y	2	SSP2 - 4.5	-4.97E-06	9.48E-07
2241	Rent:Buy experiment	589.7809295	4.025699819	2.481342972	0.237137995	Rent Only ; 0% contract renewal; Constant contracted land area (25%); 10 y	2	SSP2 - 4.5	-4.97E-06	9.01E-07
2242	Rent:Buy experiment	589.4970056	4.023122523	2.482483876	0.210789385	Rent Only ; 0% contract renewal; Constant contracted land area (25%); 10 y	2	SSP2 - 4.5	-4.96E-06	8.57E-07
2243	Rent:Buy experiment	589.2063228	4.020482588	2.483586666	0.184440778	Rent Only ; 0% contract renewal; Constant contracted land area (25%); 10 y	2	SSP2 - 4.5	-4.95E-06	8.16E-07
2244	Rent:Buy experiment	588.9088821	4.01777993	2.484651274	0.158092172	Rent Only ; 0% contract renewal; Constant contracted land area (25%); 10 y	2	SSP2 - 4.5	-4.94E-06	7.76E-07
2245	Rent:Buy experiment	588.6046843	4.015014463	2.48567763	0.131743568	Rent Only ; 0% contract renewal; Constant contracted land area (25%); 10 y	2	SSP2 - 4.5	-4.93E-06	7.38E-07
2246	Rent:Buy experiment	588.2937309	4.012186102	2.486665667	0.105394966	Rent Only ; 0% contract renewal; Constant contracted land area (25%); 10 y	2	SSP2 - 4.5	-4.92E-06	7.02E-07
2247	Rent:Buy experiment	587.9760232	4.009294761	2.487615316	0.079046366	Rent Only ; 0% contract renewal; Constant contracted land area (25%); 10 y	2	SSP2 - 4.5	-4.92E-06	6.67E-07
2248	Rent:Buy experiment	587.6515628	4.006340354	2.488526507	0.052697767	Rent Only ; 0% contract renewal; Constant contracted land area (25%); 10 y	2	SSP2 - 4.5	-4.91E-06	6.35E-07
2249	Rent:Buy experiment	587.3203516	4.003322793	2.489399171	0.02634917	Rent Only ; 0% contract renewal; Constant contracted land area (25%); 10 y	2	SSP2 - 4.5	-4.90E-06	6.04E-07
2250	Rent:Buy experiment	586.9823916	4.000241992	2.490233238	5.74E-07	Rent Only ; 0% contract renewal; Constant contracted land area (25%); 10 y	2	SSP2 - 4.5	-4.89E-06	5.74E-07
2251	Rent:Buy experiment	586.6500618	3.997210785	2.491038861	5.46E-07	Rent Only ; 0% contract renewal; Constant contracted land area (25%); 10 y	2	SSP2 - 4.5	-4.88E-06	5.46E-07
2252	Rent:Buy experiment	586.3230524	3.994226428	2.49182377	5.20E-07	Rent Only ; 0% contract renewal; Constant contracted land area (25%); 10 y	2	SSP2 - 4.5	-4.87E-06	5.20E-07
2253	Rent:Buy experiment	586.0010851	3.991286461	2.492593827	4.94E-07	Rent Only ; 0% contract renewal; Constant contracted land area (25%); 10 y	2	SSP2 - 4.5	-4.86E-06	4.94E-07
2254	Rent:Buy experiment	585.6839037	3.988388615	2.493353441	4.70E-07	Rent Only ; 0% contract renewal; Constant contracted land area (25%); 10 y	2	SSP2 - 4.5	-4.85E-06	4.70E-07
2255	Rent:Buy experiment	585.3712719	3.985530799	2.494105902	4.47E-07	Rent Only ; 0% contract renewal; Constant contracted land area (25%); 10 y	2	SSP2 - 4.5	-4.84E-06	4.47E-07
2256	Rent:Buy experiment	585.0629716	3.982711083	2.494853637	4.25E-07	Rent Only ; 0% contract renewal; Constant contracted land area (25%); 10 y	2	SSP2 - 4.5	-4.83E-06	4.25E-07
2257	Rent:Buy experiment	584.7588011	3.979927682	2.495598406	4.05E-07	Rent Only ; 0% contract renewal; Constant contracted land area (25%); 10 y	2	SSP2 - 4.5	-4.82E-06	4.05E-07
2258	Rent:Buy experiment	584.458574	3.977178945	2.496341461	3.85E-07	Rent Only ; 0% contract renewal; Constant contracted land area (25%); 10 y	2	SSP2 - 4.5	-4.81E-06	3.85E-07
2259	Rent:Buy experiment	584.1621176	3.974463346	2.497083665	3.66E-07	Rent Only ; 0% contract renewal; Constant contracted land area (25%); 10 y	2	SSP2 - 4.5	-4.80E-06	3.66E-07
2260	Rent:Buy experiment	583.8692718	3.971779467	2.497825586	3.48E-07	Rent Only ; 0% contract renewal; Constant contracted land area (25%); 10 y	2	SSP2 - 4.5	-4.79E-06	3.48E-07
2261	Rent:Buy experiment	583.5798882	3.969125995	2.498567571	3.31E-07	Rent Only ; 0% contract renewal; Constant contracted land area (25%); 10 y	2	SSP2 - 4.5	-4.78E-06	3.31E-07
2262	Rent:Buy experiment	583.2938287	3.966501711	2.499309799	3.15E-07	Rent Only ; 0% contract renewal; Constant contracted land area (25%); 10 y	2	SSP2 - 4.5	-4.78E-06	3.15E-07
2263	Rent:Buy experiment	583.0109653	3.963905481	2.500052328	3.00E-07	Rent Only ; 0% contract renewal; Constant contracted land area (25%); 10 y	2	SSP2 - 4.5	-4.77E-06	3.00E-07
2264	Rent:Buy experiment	582.7311786	3.961336251	2.500795125	2.85E-07	Rent Only ; 0% contract renewal; Constant contracted land area (25%); 10 y	2	SSP2 - 4.5	-4.76E-06	2.85E-07
2265	Rent:Buy experiment	582.4543576	3.958793039	2.501538094	2.71E-07	Rent Only ; 0% contract renewal; Constant contracted land area (25%); 10 y	2	SSP2 - 4.5	-4.75E-06	2.71E-07
2266	Rent:Buy experiment	582.1803985	3.956274931	2.502281095	2.58E-07	Rent Only ; 0% contract renewal; Constant contracted land area (25%); 10 y	2	SSP2 - 4.5	-4.74E-06	2.58E-07
2267	Rent:Buy experiment	581.9092048	3.953781074	2.503023957	2.45E-07	Rent Only ; 0% contract renewal; Constant contracted land area (25%); 10 y	2	SSP2 - 4.5	-4.73E-06	2.45E-07
2268	Rent:Buy experiment	581.6406861	3.95131067	2.503766491	2.33E-07	Rent Only ; 0% contract renewal; Constant contracted land area (25%); 10 y	2	SSP2 - 4.5	-4.72E-06	2.33E-07
2269	Rent:Buy experiment	581.3747579	3.948862975	2.5045085	2.22E-07	Rent Only ; 0% contract renewal; Constant contracted land area (25%); 10 y	2	SSP2 - 4.5	-4.71E-06	2.22E-07
2270	Rent:Buy experiment	581.1113412	3.946437291	2.505249781	2.11E-07	Rent Only ; 0% contract renewal; Constant contracted land area (25%); 10 y	2	SSP2 - 4.5	-4.70E-06	2.11E-07
2271	Rent:Buy experiment	580.8503616	3.944032967	2.505990133	2.01E-07	Rent Only ; 0% contract renewal; Constant contracted land area (25%); 10 y	2	SSP2 - 4.5	-4.69E-06	2.01E-07
2272	Rent:Buy experiment	580.5917498	3.941649389	2.506729357	1.91E-07	Rent Only ; 0% contract renewal; Constant contracted land area (25%); 10 y	2	SSP2 - 4.5	-4.68E-06	1.91E-07
2273	Rent:Buy experiment	580.3354403	3.939285984	2.507467264	1.82E-07	Rent Only ; 0% contract renewal; Constant contracted land area (25%); 10 y	2	SSP2 - 4.5	-4.67E-06	1.82E-07
2274	Rent:Buy experiment	580.0813715	3.93694221	2.508203668	1.73E-07	Rent Only ; 0% contract renewal; Constant contracted land area (25%); 10 y	2	SSP2 - 4.5	-4.66E-06	1.73E-07
2275	Rent:Buy experiment	579.8294857	3.93461756	2.508938396	1.64E-07	Rent Only ; 0% contract renewal; Constant contracted land area (25%); 10 y	2	SSP2 - 4.5	-4.64E-06	1.64E-07
2276	Rent:Buy experiment	579.5797282	3.932311555	2.509671283	1.56E-07	Rent Only ; 0% contract renewal; Constant contracted land area (25%); 10 y	2	SSP2 - 4.5	-4.63E-06	1.56E-07
2277	Rent:Buy experiment	579.3320475	3.930023744	2.510402173	1.49E-07	Rent Only ; 0% contract renewal; Constant contracted land area (25%); 10 y	2	SSP2 - 4.5	-4.62E-06	1.49E-07
2278	Rent:Buy experiment	579.0863948	3.927753699	2.511130919	1.41E-07	Rent Only ; 0% contract renewal; Constant contracted land area (25%); 10 y	2	SSP2 - 4.5	-4.61E-06	1.41E-07
2279	Rent:Buy experiment	578.8427242	3.925501018	2.511857385	1.34E-07	Rent Only ; 0% contract renewal; Constant contracted land area (25%); 10 y	2	SSP2 - 4.5	-4.60E-06	1.34E-07
2280	Rent:Buy experiment	578.6009919	3.923265319	2.512581444	1.28E-07	Rent Only ; 0% contract renewal; Constant contracted land area (25%); 10 y	2	SSP2 - 4.5	-4.59E-06	1.28E-07
2281	Rent:Buy experiment	578.3611564	3.92104624	2.513302978	1.22E-07	Rent Only ; 0% contract renewal; Constant contracted land area (25%); 10 y	2	SSP2 - 4.5	-4.58E-06	1.22E-07
2282	Rent:Buy experiment	578.1231785	3.918843439	2.514021874	1.16E-07	Rent Only ; 0% contract renewal; Constant contracted land area (25%); 10 y	2	SSP2 - 4.5	-4.57E-06	1.16E-07
2283	Rent:Buy experiment	577.8870207	3.916656589	2.514738033	1.10E-07	Rent Only ; 0% contract renewal; Constant contracted land area (25%); 10 y	2	SSP2 - 4.5	-4.56E-06	1.10E-07
2284	Rent:Buy experiment	577.6526474	3.914485379	2.515451358	1.05E-07	Rent Only ; 0% contract renewal; Constant contracted land area (25%); 10 y	2	SSP2 - 4.5	-4.55E-06	1.05E-07
2285	Rent:Buy experiment	577.4200246	3.912329514	2.516161762	9.96E-08	Rent Only ; 0% contract renewal; Constant contracted land area (25%); 10 y	2	SSP2 - 4.5	-4.54E-06	9.96E-08
2286	Rent:Buy experiment	577.1891198	3.910188713	2.516869165	9.47E-08	Rent Only ; 0% contract renewal; Constant contracted land area (25%); 10 y	2	SSP2 - 4.5	-4.53E-06	9.47E-08
2287	Rent:Buy experiment	576.959902	3.908062705	2.517573491	9.01E-08	Rent Only ; 0% contract renewal; Constant contracted land area (25%); 10 y	2	SSP2 - 4.5	-4.52E-06	9.01E-08
2288	Rent:Buy experiment	576.7323416	3.905951234	2.518274672	8.57E-08	Rent Only ; 0% contract renewal; Constant contracted land area (25%); 10 y	2	SSP2 - 4.5	-4.51E-06	8.57E-08
2289	Rent:Buy experiment	576.5064101	3.903854053	2.518972644	8.15E-08	Rent Only ; 0% contract renewal; Constant contracted land area (25%); 10 y	2	SSP2 - 4.5	-4.50E-06	8.15E-08
2290	Rent:Buy experiment	576.2820803	3.901770925	2.519667348	7.75E-08	Rent Only ; 0% contract renewal; Constant contracted land area (25%); 10 y	2	SSP2 - 4.5	-4.49E-06	7.75E-08
2291	Rent:Buy experiment	576.0593259	3.899701625	2.520358731	7.37E-08	Rent Only ; 0% contract renewal; Constant contracted land area (25%); 10 y	2	SSP2 - 4.5	-4.48E-06	7.37E-08
2292	Rent:Buy experiment	575.8381217	3.897645933	2.521046743	7.01E-08	Rent Only ; 0% contract renewal; Constant contracted land area (25%); 10 y	2	SSP2 - 4.5	-4.47E-06	7.01E-08
2293	Rent:Buy experiment	575.6184435	3.895603641	2.521731339	6.67E-08	Rent Only ; 0% contract renewal; Constant contracted land area (25%); 10 y	2	SSP2 - 4.5	-4.46E-06	6.67E-08
2294	Rent:Buy experiment	575.4002679	3.893574547	2.522412478	6.34E-08	Rent Only ; 0% contract renewal; Constant contracted land area (25%); 10 y	2	SSP2 - 4.5	-4.45E-06	6.34E-08
2295	Rent:Buy experiment	575.1835724	3.891558455	2.52309012	6.04E-08	Rent Only ; 0% contract renewal; Constant contracted land area (25%); 10 y	2	SSP2 - 4.5	-4.44E-06	6.04E-08
2296	Rent:Buy experiment	574.9683351	3.889555179	2.523764232	5.74E-08	Rent Only ; 0% contract renewal; Constant contracted land area (25%); 10 y	2	SSP2 - 4.5	-4.43E-06	5.74E-08
2297	Rent:Buy experiment	574.754535	3.887564537	2.524434782	5.46E-08	Rent Only ; 0% contract renewal; Constant contracted land area (25%); 10 y	2	SSP2 - 4.5	-4.42E-06	5.46E-08
2298	Rent:Buy experiment	574.5421516	3.885586353	2.52510174	5.19E-08	Rent Only ; 0% contract renewal; Constant contracted land area (25%); 10 y	2	SSP2 - 4.5	-4.40E-06	5.19E-08
2299	Rent:Buy experiment	574.3311654	3.883620458	2.52576508	4.94E-08	Rent Only ; 0% contract renewal; Constant contracted land area (25%); 10 y	2	SSP2 - 4.5	-4.39E-06	4.94E-08
2300	Rent:Buy experiment	574.121557	3.881666685	2.526424778	4.70E-08	Rent Only ; 0% contract renewal; Constant contracted land area (25%); 10 y	2	SSP2 - 4.5	-4.38E-06	4.70E-08
2301	Rent:Buy experiment	573.913308	3.879724877	2.527080812	4.47E-08	Rent Only ; 0% contract renewal; Constant contracted land area (25%); 10 y	2	SSP2 - 4.5	-4.37E-06	4.47E-08
2302	Rent:Buy experiment	573.7064002	3.877794877	2.527733162	4.25E-08	Rent Only ; 0% contract renewal; Constant contracted land area (25%); 10 y	2	SSP2 - 4.5	-4.36E-06	4.25E-08
2303	Rent:Buy experiment	573.5008161	3.875876535	2.52838181	4.04E-08	Rent Only ; 0% contract renewal; Constant contracted land area (25%); 10 y	2	SSP2 - 4.5	-4.35E-06	4.04E-08
2304	Rent:Buy experiment	573.2965387	3.873969704	2.529026741	3.85E-08	Rent Only ; 0% contract renewal; Constant contracted land area (25%); 10 y	2	SSP2 - 4.5	-4.34E-06	3.85E-08
2305	Rent:Buy experiment	573.0935512	3.872074241	2.52966794	3.66E-08	Rent Only ; 0% contract renewal; Constant contracted land area (25%); 10 y	2	SSP2 - 4.5	-4.33E-06	3.66E-08
2306	Rent:Buy experiment	572.8918375	3.870190008	2.530305395	3.48E-08	Rent Only ; 0% contract renewal; Constant contracted land area (25%); 10 y	2	SSP2 - 4.5	-4.32E-06	3.48E-08
2307	Rent:Buy experiment	572.6913818	3.868316867	2.530939093	3.31E-08	Rent Only ; 0% contract renewal; Constant contracted land area (25%); 10 y	2	SSP2 - 4.5	-4.31E-06	3.31E-08
2308	Rent:Buy experiment	572.4921686	3.866454689	2.531569025	3.15E-08	Rent Only ; 0% contract renewal; Constant contracted land area (25%); 10 y	2	SSP2 - 4.5	-4.30E-06	3.15E-08
2309	Rent:Buy experiment	572.2941829	3.864603342	2.532195182	2.99E-08	Rent Only ; 0% contract renewal; Constant contracted land area (25%); 10 y	2	SSP2 - 4.5	-4.29E-06	2.99E-08
2310	Rent:Buy experiment	572.09741	3.8627627	2.532817557	2.85E-08	Rent Only ; 0% contract renewal; Constant contracted land area (25%); 10 y	2	SSP2 - 4.5	-4.28E-06	2.85E-08
2311	Rent:Buy experiment	571.9018354	3.860932641	2.533436142	2.71E-08	Rent Only ; 0% contract renewal; Constant contracted land area (25%); 10 y	2	SSP2 - 4.5	-4.27E-06	2.71E-08
2312	Rent:Buy experiment	571.7074451	3.859113044	2.534050933	2.58E-08	Rent Only ; 0% contract renewal; Constant contracted land area (25%); 10 y	2	SSP2 - 4.5	-4.26E-06	2.58E-08
2313	Rent:Buy experiment	571.5142253	3.857303789	2.534661925	2.45E-08	Rent Only ; 0% contract renewal; Constant contracted land area (25%); 10 y	2	SSP2 - 4.5	-4.24E-06	2.45E-08
2314	Rent:Buy experiment	571.3221625	3.855504763	2.535269114	2.33E-08	Rent Only ; 0% contract renewal; Constant contracted land area (25%); 10 y	2	SSP2 - 4.5	-4.23E-06	2.33E-08
2315	Rent:Buy experiment	571.1312435	3.85371585	2.535872498	2.22E-08	Rent Only ; 0% contract renewal; Constant contracted land area (25%); 10 y	2	SSP2 - 4.5	-4.22E-06	2.22E-08
2316	Rent:Buy experiment	570.9414553	3.85193694	2.536472073	2.11E-08	Rent Only ; 0% contract renewal; Constant contracted land area (25%); 10 y	2	SSP2 - 4.5	-4.21E-06	2.11E-08
2317	Rent:Buy experiment	570.7527852	3.850167924	2.53706784	2.01E-08	Rent Only ; 0% contract renewal; Constant contracted land area (25%); 10 y	2	SSP2 - 4.5	-4.20E-06	2.01E-08
2318	Rent:Buy experiment	570.5652207	3.848408695	2.537659797	1.91E-08	Rent Only ; 0% contract renewal; Constant contracted land area (25%); 10 y	2	SSP2 - 4.5	-4.19E-06	1.91E-08
2319	Rent:Buy experiment	570.3787496	3.846659148	2.538247945	1.81E-08	Rent Only ; 0% contract renewal; Constant contracted land area (25%); 10 y	2	SSP2 - 4.5	-4.18E-06	1.81E-08
2320	Rent:Buy experiment	570.1933598	3.844919179	2.538832283	1.73E-08	Rent Only ; 0% contract renewal; Constant contracted land area (25%); 10 y	2	SSP2 - 4.5	-4.17E-06	1.73E-08
2321	Rent:Buy experiment	570.0090396	3.843188687	2.539412813	1.64E-08	Rent Only ; 0% contract renewal; Constant contracted land area (25%); 10 y	2	SSP2 - 4.5	-4.16E-06	1.64E-08
2322	Rent:Buy experiment	569.8257773	3.841467573	2.539989537	1.56E-08	Rent Only ; 0% contract renewal; Constant contracted land area (25%); 10 y	2	SSP2 - 4.5	-4.15E-06	1.56E-08
2323	Rent:Buy experiment	569.6435615	3.839755739	2.540562456	1.49E-08	Rent Only ; 0% contract renewal; Constant contracted land area (25%); 10 y	2	SSP2 - 4.5	-4.14E-06	1.49E-08
2324	Rent:Buy experiment	569.462381	3.838053087	2.541131574	1.41E-08	Rent Only ; 0% contract renewal; Constant contracted land area (25%); 10 y	2	SSP2 - 4.5	-4.13E-06	1.41E-08
2325	Rent:Buy experiment	569.2822248	3.836359525	2.541696893	1.34E-08	Rent Only ; 0% contract renewal; Constant contracted land area (25%); 10 y	2	SSP2 - 4.5	-4.12E-06	1.34E-08
2326	Rent:Buy experiment	569.1030821	3.834674957	2.542258417	1.28E-08	Rent Only ; 0% contract renewal; Constant contracted land area (25%); 10 y	2	SSP2 - 4.5	-4.11E-06	1.28E-08
2327	Rent:Buy experiment	568.924942	3.832999293	2.542816149	1.22E-08	Rent Only ; 0% contract renewal; Constant contracted land area (25%); 10 y	2	SSP2 - 4.5	-4.10E-06	1.22E-08
2328	Rent:Buy experiment	568.7477942	3.831332441	2.543370095	1.16E-08	Rent Only ; 0% contract renewal; Constant contracted land area (25%); 10 y	2	SSP2 - 4.5	-4.08E-06	1.16E-08
2329	Rent:Buy experiment	568.5716283	3.829674314	2.543920258	1.10E-08	Rent Only ; 0% contract renewal; Constant contracted land area (25%); 10 y	2	SSP2 - 4.5	-4.07E-06	1.10E-08
2330	Rent:Buy experiment	568.3964341	3.828024823	2.544466643	1.05E-08	Rent Only ; 0% contract renewal; Constant contracted land area (25%); 10 y	2	SSP2 - 4.5	-4.06E-06	1.05E-08
2331	Rent:Buy experiment	568.2222015	3.826383882	2.545009256	9.95E-09	Rent Only ; 0% contract renewal; Constant contracted land area (25%); 10 y	2	SSP2 - 4.5	-4.05E-06	9.95E-09
2332	Rent:Buy experiment	568.0489207	3.824751405	2.545548101	9.46E-09	Rent Only ; 0% contract renewal; Constant contracted land area (25%); 10 y	2	SSP2 - 4.5	-4.04E-06	9.46E-09
2333	Rent:Buy experiment	567.876582	3.82312731	2.546083186	9.00E-09	Rent Only ; 0% contract renewal; Constant contracted land area (25%); 10 y	2	SSP2 - 4.5	-4.03E-06	9.00E-09
2334	Rent:Buy experiment	567.7051756	3.821511512	2.546614514	8.56E-09	Rent Only ; 0% contract renewal; Constant contracted land area (25%); 10 y	2	SSP2 - 4.5	-4.02E-06	8.56E-09
2335	Rent:Buy experiment	567.5346922	3.819903931	2.547142094	8.14E-09	Rent Only ; 0% contract renewal; Constant contracted land area (25%); 10 y	2	SSP2 - 4.5	-4.01E-06	8.14E-09
2336	Rent:Buy experiment	567.3651224	3.818304485	2.547665932	7.75E-09	Rent Only ; 0% contract renewal; Constant contracted land area (25%); 10 y	2	SSP2 - 4.5	-4.00E-06	7.75E-09
2337	Rent:Buy experiment	567.196457	3.816713097	2.548186033	7.37E-09	Rent Only ; 0% contract renewal; Constant contracted land area (25%); 10 y	2	SSP2 - 4.5	-3.99E-06	7.37E-09
2338	Rent:Buy experiment	567.028687	3.815129686	2.548702406	7.01E-09	Rent Only ; 0% contract renewal; Constant contracted land area (25%); 10 y	2	SSP2 - 4.5	-3.98E-06	7.01E-09
2339	Rent:Buy experiment	566.8618034	3.813554176	2.549215056	6.67E-09	Rent Only ; 0% contract renewal; Constant contracted land area (25%); 10 y	2	SSP2 - 4.5	-3.97E-06	6.67E-09
2340	Rent:Buy experiment	566.6957973	3.811986492	2.549723993	6.34E-09	Rent Only ; 0% contract renewal; Constant contracted land area (25%); 10 y	2	SSP2 - 4.5	-3.96E-06	6.34E-09
2341	Rent:Buy experiment	566.5306601	3.810426556	2.550229222	6.03E-09	Rent Only ; 0% contract renewal; Constant contracted land area (25%); 10 y	2	SSP2 - 4.5	-3.95E-06	6.03E-09
2342	Rent:Buy experiment	566.3663832	3.808874296	2.550730752	5.74E-09	Rent Only ; 0% contract renewal; Constant contracted land area (25%); 10 y	2	SSP2 - 4.5	-3.94E-06	5.74E-09
2343	Rent:Buy experiment	566.2029581	3.807329637	2.55122859	5.46E-09	Rent Only ; 0% contract renewal; Constant contracted land area (25%); 10 y	2	SSP2 - 4.5	-3.93E-06	5.46E-09
2344	Rent:Buy experiment	566.0403764	3.805792508	2.551722744	5.19E-09	Rent Only ; 0% contract renewal; Constant contracted land area (25%); 10 y	2	SSP2 - 4.5	-3.92E-06	5.19E-09
2345	Rent:Buy experiment	565.8786299	3.804262837	2.552213224	4.94E-09	Rent Only ; 0% contract renewal; Constant contracted land area (25%); 10 y	2	SSP2 - 4.5	-3.90E-06	4.94E-09
2346	Rent:Buy experiment	565.7177104	3.802740554	2.552700036	4.70E-09	Rent Only ; 0% contract renewal; Constant contracted land area (25%); 10 y	2	SSP2 - 4.5	-3.89E-06	4.70E-09
2347	Rent:Buy experiment	565.5576099	3.801225588	2.553183189	4.47E-09	Rent Only ; 0% contract renewal; Constant contracted land area (25%); 10 y	2	SSP2 - 4.5	-3.88E-06	4.47E-09
2348	Rent:Buy experiment	565.3983204	3.799717871	2.553662692	4.25E-09	Rent Only ; 0% contract renewal; Constant contracted land area (25%); 10 y	2	SSP2 - 4.5	-3.87E-06	4.25E-09
2349	Rent:Buy experiment	565.2398341	3.798217334	2.554138554	4.04E-09	Rent Only ; 0% contract renewal; Constant contracted land area (25%); 10 y	2	SSP2 - 4.5	-3.86E-06	4.04E-09
2350	Rent:Buy experiment	565.0821433	3.796723912	2.554610783	3.84E-09	Rent Only ; 0% contract renewal; Constant contracted land area (25%); 10 y	2	SSP2 - 4.5	-3.85E-06	3.84E-09
2351	Rent:Buy experiment	564.9252402	3.795237536	2.555079387	3.66E-09	Rent Only ; 0% contract renewal; Constant contracted land area (25%); 10 y	2	SSP2 - 4.5	-3.84E-06	3.66E-09
2352	Rent:Buy experiment	564.7691174	3.793758142	2.555544377	3.48E-09	Rent Only ; 0% contract renewal; Constant contracted land area (25%); 10 y	2	SSP2 - 4.5	-3.83E-06	3.48E-09
2353	Rent:Buy experiment	564.6137674	3.792285666	2.556005762	3.31E-09	Rent Only ; 0% contract renewal; Constant contracted land area (25%); 10 y	2	SSP2 - 4.5	-3.82E-06	3.31E-09
2354	Rent:Buy experiment	564.4591829	3.790820042	2.556463549	3.15E-09	Rent Only ; 0% contract renewal; Constant contracted land area (25%); 10 y	2	SSP2 - 4.5	-3.81E-06	3.15E-09
2355	Rent:Buy experiment	564.3053565	3.789361207	2.55691775	2.99E-09	Rent Only ; 0% contract renewal; Constant contracted land area (25%); 10 y	2	SSP2 - 4.5	-3.80E-06	2.99E-09
2356	Rent:Buy experiment	564.152281	3.7879091	2.557368372	2.85E-09	Rent Only ; 0% contract renewal; Constant contracted land area (25%); 10 y	2	SSP2 - 4.5	-3.79E-06	2.85E-09
2357	Rent:Buy experiment	563.9999495	3.786463658	2.557815426	2.71E-09	Rent Only ; 0% contract renewal; Constant contracted land area (25%); 10 y	2	SSP2 - 4.5	-3.78E-06	2.71E-09
2358	Rent:Buy experiment	563.8483548	3.785024821	2.558258921	2.57E-09	Rent Only ; 0% contract renewal; Constant contracted land area (25%); 10 y	2	SSP2 - 4.5	-3.77E-06	2.57E-09
2359	Rent:Buy experiment	563.69749	3.783592527	2.558698867	2.45E-09	Rent Only ; 0% contract renewal; Constant contracted land area (25%); 10 y	2	SSP2 - 4.5	-3.76E-06	2.45E-09
2360	Rent:Buy experiment	563.5473483	3.782166717	2.559135273	2.33E-09	Rent Only ; 0% contract renewal; Constant contracted land area (25%); 10 y	2	SSP2 - 4.5	-3.75E-06	2.33E-09
2361	Rent:Buy experiment	563.397923	3.780747333	2.559568149	2.22E-09	Rent Only ; 0% contract renewal; Constant contracted land area (25%); 10 y	2	SSP2 - 4.5	-3.74E-06	2.22E-09
2362	Rent:Buy experiment	563.2492072	3.779334316	2.559997506	2.11E-09	Rent Only ; 0% contract renewal; Constant contracted land area (25%); 10 y	2	SSP2 - 4.5	-3.73E-06	2.11E-09
2363	Rent:Buy experiment	563.1011945	3.777927608	2.560423352	2.00E-09	Rent Only ; 0% contract renewal; Constant contracted land area (25%); 10 y	2	SSP2 - 4.5	-3.72E-06	2.00E-09
2364	Rent:Buy experiment	562.9538784	3.776527153	2.560845699	1.91E-09	Rent Only ; 0% contract renewal; Constant contracted land area (25%); 10 y	2	SSP2 - 4.5	-3.71E-06	1.91E-09
2365	Rent:Buy experiment	562.8072522	3.775132894	2.561264555	1.81E-09	Rent Only ; 0% contract renewal; Constant contracted land area (25%); 10 y	2	SSP2 - 4.5	-3.70E-06	1.81E-09
2366	Rent:Buy experiment	562.6613098	3.773744775	2.561679932	1.72E-09	Rent Only ; 0% contract renewal; Constant contracted land area (25%); 10 y	2	SSP2 - 4.5	-3.69E-06	1.72E-09
2367	Rent:Buy experiment	562.5160447	3.772362741	2.562091838	1.64E-09	Rent Only ; 0% contract renewal; Constant contracted land area (25%); 10 y	2	SSP2 - 4.5	-3.68E-06	1.64E-09
2368	Rent:Buy experiment	562.3714508	3.770986738	2.562500285	1.56E-09	Rent Only ; 0% contract renewal; Constant contracted land area (25%); 10 y	2	SSP2 - 4.5	-3.67E-06	1.56E-09
2369	Rent:Buy experiment	562.2275219	3.769616712	2.562905283	1.48E-09	Rent Only ; 0% contract renewal; Constant contracted land area (25%); 10 y	2	SSP2 - 4.5	-3.66E-06	1.48E-09
2370	Rent:Buy experiment	562.0842519	3.76825261	2.563306842	1.41E-09	Rent Only ; 0% contract renewal; Constant contracted land area (25%); 10 y	2	SSP2 - 4.5	-3.65E-06	1.41E-09
2371	Rent:Buy experiment	561.9416348	3.766894379	2.563704972	1.34E-09	Rent Only ; 0% contract renewal; Constant contracted land area (25%); 10 y	2	SSP2 - 4.5	-3.64E-06	1.34E-09
2372	Rent:Buy experiment	561.7996647	3.765541967	2.564099684	1.28E-09	Rent Only ; 0% contract renewal; Constant contracted land area (25%); 10 y	2	SSP2 - 4.5	-3.63E-06	1.28E-09
2373	Rent:Buy experiment	561.6583357	3.764195322	2.564490988	1.21E-09	Rent Only ; 0% contract renewal; Constant contracted land area (25%); 10 y	2	SSP2 - 4.5	-3.62E-06	1.21E-09
2374	Rent:Buy experiment	561.5176419	3.762854394	2.564878895	1.16E-09	Rent Only ; 0% contract renewal; Constant contracted land area (25%); 10 y	2	SSP2 - 4.5	-3.61E-06	1.16E-09
2375	Rent:Buy experiment	561.3775777	3.761519132	2.565263414	1.10E-09	Rent Only ; 0% contract renewal; Constant contracted land area (25%); 10 y	2	SSP2 - 4.5	-3.60E-06	1.10E-09
2376	Rent:Buy experiment	561.2381373	3.760189486	2.565644558	1.05E-09	Rent Only ; 0% contract renewal; Constant contracted land area (25%); 10 y	2	SSP2 - 4.5	-3.59E-06	1.05E-09
2377	Rent:Buy experiment	561.0993152	3.758865408	2.566022336	9.94E-10	Rent Only ; 0% contract renewal; Constant contracted land area (25%); 10 y	2	SSP2 - 4.5	-3.58E-06	9.94E-10
2378	Rent:Buy experiment	560.9611057	3.757546848	2.566396758	9.46E-10	Rent Only ; 0% contract renewal; Constant contracted land area (25%); 10 y	2	SSP2 - 4.5	-3.57E-06	9.46E-10
2379	Rent:Buy experiment	560.8235035	3.756233758	2.566767836	9.00E-10	Rent Only ; 0% contract renewal; Constant contracted land area (25%); 10 y	2	SSP2 - 4.5	-3.56E-06	9.00E-10
2380	Rent:Buy experiment	560.686503	3.75492609	2.567135581	8.56E-10	Rent Only ; 0% contract renewal; Constant contracted land area (25%); 10 y	2	SSP2 - 4.5	-3.55E-06	8.56E-10
2381	Rent:Buy experiment	560.5500989	3.753623798	2.567500002	8.14E-10	Rent Only ; 0% contract renewal; Constant contracted land area (25%); 10 y	2	SSP2 - 4.5	-3.54E-06	8.14E-10
2382	Rent:Buy experiment	560.414286	3.752326834	2.567861111	7.74E-10	Rent Only ; 0% contract renewal; Constant contracted land area (25%); 10 y	2	SSP2 - 4.5	-3.53E-06	7.74E-10
2383	Rent:Buy experiment	560.2790588	3.751035153	2.568218919	7.36E-10	Rent Only ; 0% contract renewal; Constant contracted land area (25%); 10 y	2	SSP2 - 4.5	-3.52E-06	7.36E-10
2384	Rent:Buy experiment	560.1444124	3.749748708	2.568573435	7.00E-10	Rent Only ; 0% contract renewal; Constant contracted land area (25%); 10 y	2	SSP2 - 4.5	-3.51E-06	7.00E-10
2385	Rent:Buy experiment	560.0103415	3.748467455	2.568924672	6.66E-10	Rent Only ; 0% contract renewal; Constant contracted land area (25%); 10 y	2	SSP2 - 4.5	-3.50E-06	6.66E-10
2386	Rent:Buy experiment	559.8768411	3.747191348	2.56927264	6.34E-10	Rent Only ; 0% contract renewal; Constant contracted land area (25%); 10 y	2	SSP2 - 4.5	-3.49E-06	6.34E-10
2387	Rent:Buy experiment	559.7439061	3.745920345	2.569617349	6.03E-10	Rent Only ; 0% contract renewal; Constant contracted land area (25%); 10 y	2	SSP2 - 4.5	-3.48E-06	6.03E-10
2388	Rent:Buy experiment	559.6115316	3.7446544	2.569958811	5.73E-10	Rent Only ; 0% contract renewal; Constant contracted land area (25%); 10 y	2	SSP2 - 4.5	-3.47E-06	5.73E-10
2389	Rent:Buy experiment	559.4797126	3.743393471	2.570297036	5.45E-10	Rent Only ; 0% contract renewal; Constant contracted land area (25%); 10 y	2	SSP2 - 4.5	-3.46E-06	5.45E-10
2390	Rent:Buy experiment	559.3484444	3.742137514	2.570632035	5.19E-10	Rent Only ; 0% contract renewal; Constant contracted land area (25%); 10 y	2	SSP2 - 4.5	-3.45E-06	5.19E-10
2391	Rent:Buy experiment	559.2177221	3.740886488	2.57096382	4.93E-10	Rent Only ; 0% contract renewal; Constant contracted land area (25%); 10 y	2	SSP2 - 4.5	-3.44E-06	4.93E-10
2392	Rent:Buy experiment	559.087541	3.73964035	2.571292401	4.69E-10	Rent Only ; 0% contract renewal; Constant contracted land area (25%); 10 y	2	SSP2 - 4.5	-3.43E-06	4.69E-10
2393	Rent:Buy experiment	558.9578963	3.738399059	2.571617789	4.46E-10	Rent Only ; 0% contract renewal; Constant contracted land area (25%); 10 y	2	SSP2 - 4.5	-3.42E-06	4.46E-10
2394	Rent:Buy experiment	558.8287835	3.737162574	2.571939995	4.25E-10	Rent Only ; 0% contract renewal; Constant contracted land area (25%); 10 y	2	SSP2 - 4.5	-3.41E-06	4.25E-10
2395	Rent:Buy experiment	558.7001979	3.735930854	2.572259031	4.04E-10	Rent Only ; 0% contract renewal; Constant contracted land area (25%); 10 y	2	SSP2 - 4.5	-3.41E-06	4.04E-10
2396	Rent:Buy experiment	558.572135	3.734703859	2.572574906	3.84E-10	Rent Only ; 0% contract renewal; Constant contracted land area (25%); 10 y	2	SSP2 - 4.5	-3.40E-06	3.84E-10
2397	Rent:Buy experiment	558.4445903	3.733481549	2.572887632	3.65E-10	Rent Only ; 0% contract renewal; Constant contracted land area (25%); 10 y	2	SSP2 - 4.5	-3.39E-06	3.65E-10
2398	Rent:Buy experiment	558.3175593	3.732263885	2.57319722	3.47E-10	Rent Only ; 0% contract renewal; Constant contracted land area (25%); 10 y	2	SSP2 - 4.5	-3.38E-06	3.47E-10
2399	Rent:Buy experiment	558.1910377	3.731050828	2.573503681	3.31E-10	Rent Only ; 0% contract renewal; Constant contracted land area (25%); 10 y	2	SSP2 - 4.5	-3.37E-06	3.31E-10
2400	Rent:Buy experiment	558.065021	3.729842339	2.573807027	3.14E-10	Rent Only ; 0% contract renewal; Constant contracted land area (25%); 10 y	2	SSP2 - 4.5	-3.36E-06	3.14E-10
2401	Rent:Buy experiment	557.939505	3.728638381	2.574107267	2.99E-10	Rent Only ; 0% contract renewal; Constant contracted land area (25%); 10 y	2	SSP2 - 4.5	-3.35E-06	2.99E-10
2402	Rent:Buy experiment	557.8144854	3.727438915	2.574404413	2.84E-10	Rent Only ; 0% contract renewal; Constant contracted land area (25%); 10 y	2	SSP2 - 4.5	-3.34E-06	2.84E-10
2403	Rent:Buy experiment	557.6899581	3.726243904	2.574698476	2.71E-10	Rent Only ; 0% contract renewal; Constant contracted land area (25%); 10 y	2	SSP2 - 4.5	-3.33E-06	2.71E-10
2404	Rent:Buy experiment	557.5659187	3.725053311	2.574989467	2.57E-10	Rent Only ; 0% contract renewal; Constant contracted land area (25%); 10 y	2	SSP2 - 4.5	-3.32E-06	2.57E-10
2405	Rent:Buy experiment	557.4423633	3.723867099	2.575277397	2.45E-10	Rent Only ; 0% contract renewal; Constant contracted land area (25%); 10 y	2	SSP2 - 4.5	-3.31E-06	2.45E-10
2406	Rent:Buy experiment	557.3192877	3.722685232	2.575562278	2.33E-10	Rent Only ; 0% contract renewal; Constant contracted land area (25%); 10 y	2	SSP2 - 4.5	-3.30E-06	2.33E-10
2407	Rent:Buy experiment	557.1966879	3.721507675	2.575844119	2.21E-10	Rent Only ; 0% contract renewal; Constant contracted land area (25%); 10 y	2	SSP2 - 4.5	-3.29E-06	2.21E-10
2408	Rent:Buy experiment	557.0745599	3.720334392	2.576122933	2.11E-10	Rent Only ; 0% contract renewal; Constant contracted land area (25%); 10 y	2	SSP2 - 4.5	-3.28E-06	2.11E-10
2409	Rent:Buy experiment	556.9528997	3.719165348	2.576398729	2.00E-10	Rent Only ; 0% contract renewal; Constant contracted land area (25%); 10 y	2	SSP2 - 4.5	-3.28E-06	2.00E-10
2410	Rent:Buy experiment	556.8317034	3.718000507	2.57667152	1.91E-10	Rent Only ; 0% contract renewal; Constant contracted land area (25%); 10 y	2	SSP2 - 4.5	-3.27E-06	1.91E-10
2411	Rent:Buy experiment	556.7109672	3.716839836	2.576941316	1.81E-10	Rent Only ; 0% contract renewal; Constant contracted land area (25%); 10 y	2	SSP2 - 4.5	-3.26E-06	1.81E-10
2412	Rent:Buy experiment	556.5906872	3.7156833	2.577208128	1.72E-10	Rent Only ; 0% contract renewal; Constant contracted land area (25%); 10 y	2	SSP2 - 4.5	-3.25E-06	1.72E-10
2413	Rent:Buy experiment	556.4708596	3.714530867	2.577471967	1.64E-10	Rent Only ; 0% contract renewal; Constant contracted land area (25%); 10 y	2	SSP2 - 4.5	-3.24E-06	1.64E-10
2414	Rent:Buy experiment	556.3514807	3.713382501	2.577732845	1.56E-10	Rent Only ; 0% contract renewal; Constant contracted land area (25%); 10 y	2	SSP2 - 4.5	-3.23E-06	1.56E-10
2415	Rent:Buy experiment	556.2325468	3.712238171	2.577990771	1.48E-10	Rent Only ; 0% contract renewal; Constant contracted land area (25%); 10 y	2	SSP2 - 4.5	-3.22E-06	1.48E-10
2416	Rent:Buy experiment	556.1140542	3.711097843	2.578245758	1.41E-10	Rent Only ; 0% contract renewal; Constant contracted land area (25%); 10 y	2	SSP2 - 4.5	-3.21E-06	1.41E-10
2417	Rent:Buy experiment	555.9959992	3.709961486	2.578497816	1.34E-10	Rent Only ; 0% contract renewal; Constant contracted land area (25%); 10 y	2	SSP2 - 4.5	-3.20E-06	1.34E-10
2418	Rent:Buy experiment	555.8783783	3.708829067	2.578746956	1.28E-10	Rent Only ; 0% contract renewal; Constant contracted land area (25%); 10 y	2	SSP2 - 4.5	-3.19E-06	1.28E-10
2419	Rent:Buy experiment	555.7611879	3.707700554	2.578993189	1.21E-10	Rent Only ; 0% contract renewal; Constant contracted land area (25%); 10 y	2	SSP2 - 4.5	-3.19E-06	1.21E-10
2420	Rent:Buy experiment	555.6444245	3.706575916	2.579236526	1.15E-10	Rent Only ; 0% contract renewal; Constant contracted land area (25%); 10 y	2	SSP2 - 4.5	-3.18E-06	1.15E-10
2421	Rent:Buy experiment	555.5280846	3.705455122	2.579476978	1.10E-10	Rent Only ; 0% contract renewal; Constant contracted land area (25%); 10 y	2	SSP2 - 4.5	-3.17E-06	1.10E-10
2422	Rent:Buy experiment	555.4121647	3.704338141	2.579714556	1.04E-10	Rent Only ; 0% contract renewal; Constant contracted land area (25%); 10 y	2	SSP2 - 4.5	-3.16E-06	1.04E-10
2423	Rent:Buy experiment	555.2966614	3.703224943	2.57994927	9.94E-11	Rent Only ; 0% contract renewal; Constant contracted land area (25%); 10 y	2	SSP2 - 4.5	-3.15E-06	9.94E-11
2424	Rent:Buy experiment	555.1815714	3.702115498	2.580181133	9.45E-11	Rent Only ; 0% contract renewal; Constant contracted land area (25%); 10 y	2	SSP2 - 4.5	-3.14E-06	9.45E-11
2425	Rent:Buy experiment	555.0668913	3.701009775	2.580410154	8.99E-11	Rent Only ; 0% contract renewal; Constant contracted land area (25%); 10 y	2	SSP2 - 4.5	-3.13E-06	8.99E-11
2426	Rent:Buy experiment	554.9526178	3.699907745	2.580636344	8.55E-11	Rent Only ; 0% contract renewal; Constant contracted land area (25%); 10 y	2	SSP2 - 4.5	-3.12E-06	8.55E-11
2427	Rent:Buy experiment	554.8387476	3.698809378	2.580859715	8.13E-11	Rent Only ; 0% contract renewal; Constant contracted land area (25%); 10 y	2	SSP2 - 4.5	-3.12E-06	8.13E-11
2428	Rent:Buy experiment	554.7252775	3.697714647	2.581080278	7.74E-11	Rent Only ; 0% contract renewal; Constant contracted land area (25%); 10 y	2	SSP2 - 4.5	-3.11E-06	7.74E-11
2429	Rent:Buy experiment	554.6122042	3.696623521	2.581298042	7.36E-11	Rent Only ; 0% contract renewal; Constant contracted land area (25%); 10 y	2	SSP2 - 4.5	-3.10E-06	7.36E-11
2430	Rent:Buy experiment	554.4995246	3.695535974	2.58151302	7.00E-11	Rent Only ; 0% contract renewal; Constant contracted land area (25%); 10 y	2	SSP2 - 4.5	-3.09E-06	7.00E-11
2431	Rent:Buy experiment	554.3872356	3.694451975	2.581725221	6.66E-11	Rent Only ; 0% contract renewal; Constant contracted land area (25%); 10 y	2	SSP2 - 4.5	-3.08E-06	6.66E-11
2432	Rent:Buy experiment	554.275334	3.693371498	2.581934657	6.33E-11	Rent Only ; 0% contract renewal; Constant contracted land area (25%); 10 y	2	SSP2 - 4.5	-3.07E-06	6.33E-11
2433	Rent:Buy experiment	554.1638167	3.692294516	2.582141338	6.02E-11	Rent Only ; 0% contract renewal; Constant contracted land area (25%); 10 y	2	SSP2 - 4.5	-3.06E-06	6.02E-11
2434	Rent:Buy experiment	554.0526807	3.691221	2.582345276	5.73E-11	Rent Only ; 0% contract renewal; Constant contracted land area (25%); 10 y	2	SSP2 - 4.5	-3.06E-06	5.73E-11
2435	Rent:Buy experiment	553.941923	3.690150923	2.58254648	5.45E-11	Rent Only ; 0% contract renewal; Constant contracted land area (25%); 10 y	2	SSP2 - 4.5	-3.05E-06	5.45E-11
2436	Rent:Buy experiment	553.8315405	3.689084259	2.582744962	5.18E-11	Rent Only ; 0% contract renewal; Constant contracted land area (25%); 10 y	2	SSP2 - 4.5	-3.04E-06	5.18E-11
2437	Rent:Buy experiment	553.7215304	3.688020982	2.582940733	4.93E-11	Rent Only ; 0% contract renewal; Constant contracted land area (25%); 10 y	2	SSP2 - 4.5	-3.03E-06	4.93E-11
2438	Rent:Buy experiment	553.6118897	3.686961065	2.583133803	4.69E-11	Rent Only ; 0% contract renewal; Constant contracted land area (25%); 10 y	2	SSP2 - 4.5	-3.02E-06	4.69E-11
2439	Rent:Buy experiment	553.5026154	3.685904482	2.583324183	4.46E-11	Rent Only ; 0% contract renewal; Constant contracted land area (25%); 10 y	2	SSP2 - 4.5	-3.01E-06	4.46E-11
2440	Rent:Buy experiment	553.3937048	3.684851207	2.583511883	4.24E-11	Rent Only ; 0% contract renewal; Constant contracted land area (25%); 10 y	2	SSP2 - 4.5	-3.01E-06	4.24E-11
2441	Rent:Buy experiment	553.2851549	3.683801215	2.583696914	4.04E-11	Rent Only ; 0% contract renewal; Constant contracted land area (25%); 10 y	2	SSP2 - 4.5	-3.00E-06	4.04E-11
2442	Rent:Buy experiment	553.1769631	3.68275448	2.583879288	3.84E-11	Rent Only ; 0% contract renewal; Constant contracted land area (25%); 10 y	2	SSP2 - 4.5	-2.99E-06	3.84E-11
2443	Rent:Buy experiment	553.0691263	3.681710978	2.584059013	3.65E-11	Rent Only ; 0% contract renewal; Constant contracted land area (25%); 10 y	2	SSP2 - 4.5	-2.98E-06	3.65E-11
2444	Rent:Buy experiment	552.961642	3.680670683	2.584236102	3.47E-11	Rent Only ; 0% contract renewal; Constant contracted land area (25%); 10 y	2	SSP2 - 4.5	-2.97E-06	3.47E-11
2445	Rent:Buy experiment	552.8545074	3.679633572	2.584410565	3.30E-11	Rent Only ; 0% contract renewal; Constant contracted land area (25%); 10 y	2	SSP2 - 4.5	-2.96E-06	3.30E-11
2446	Rent:Buy experiment	552.7477198	3.67859962	2.584582412	3.14E-11	Rent Only ; 0% contract renewal; Constant contracted land area (25%); 10 y	2	SSP2 - 4.5	-2.96E-06	3.14E-11
2447	Rent:Buy experiment	552.6412764	3.677568802	2.584751653	2.99E-11	Rent Only ; 0% contract renewal; Constant contracted land area (25%); 10 y	2	SSP2 - 4.5	-2.95E-06	2.99E-11
2448	Rent:Buy experiment	552.5351748	3.676541096	2.5849183	2.84E-11	Rent Only ; 0% contract renewal; Constant contracted land area (25%); 10 y	2	SSP2 - 4.5	-2.94E-06	2.84E-11
2449	Rent:Buy experiment	552.4294121	3.675516477	2.585082363	2.70E-11	Rent Only ; 0% contract renewal; Constant contracted land area (25%); 10 y	2	SSP2 - 4.5	-2.93E-06	2.70E-11
2450	Rent:Buy experiment	552.3239859	3.674494922	2.585243852	2.57E-11	Rent Only ; 0% contract renewal; Constant contracted land area (25%); 10 y	2	SSP2 - 4.5	-2.92E-06	2.57E-11
2451	Rent:Buy experiment	552.2188935	3.673476407	2.585402778	2.45E-11	Rent Only ; 0% contract renewal; Constant contracted land area (25%); 10 y	2	SSP2 - 4.5	-2.92E-06	2.45E-11
2452	Rent:Buy experiment	552.1141324	3.672460911	2.585559151	2.33E-11	Rent Only ; 0% contract renewal; Constant contracted land area (25%); 10 y	2	SSP2 - 4.5	-2.91E-06	2.33E-11
2453	Rent:Buy experiment	552.0097001	3.67144841	2.585712982	2.21E-11	Rent Only ; 0% contract renewal; Constant contracted land area (25%); 10 y	2	SSP2 - 4.5	-2.90E-06	2.21E-11
2454	Rent:Buy experiment	551.9055941	3.670438882	2.585864281	2.10E-11	Rent Only ; 0% contract renewal; Constant contracted land area (25%); 10 y	2	SSP2 - 4.5	-2.89E-06	2.10E-11
2455	Rent:Buy experiment	551.8018119	3.669432304	2.586013058	2.00E-11	Rent Only ; 0% contract renewal; Constant contracted land area (25%); 10 y	2	SSP2 - 4.5	-2.88E-06	2.00E-11
2456	Rent:Buy experiment	551.6983511	3.668428655	2.586159324	1.90E-11	Rent Only ; 0% contract renewal; Constant contracted land area (25%); 10 y	2	SSP2 - 4.5	-2.88E-06	1.90E-11
2457	Rent:Buy experiment	551.5952092	3.667427912	2.586303089	1.81E-11	Rent Only ; 0% contract renewal; Constant contracted land area (25%); 10 y	2	SSP2 - 4.5	-2.87E-06	1.81E-11
2458	Rent:Buy experiment	551.4923838	3.666430054	2.586444363	1.72E-11	Rent Only ; 0% contract renewal; Constant contracted land area (25%); 10 y	2	SSP2 - 4.5	-2.86E-06	1.72E-11
2459	Rent:Buy experiment	551.3898726	3.66543506	2.586583158	1.64E-11	Rent Only ; 0% contract renewal; Constant contracted land area (25%); 10 y	2	SSP2 - 4.5	-2.85E-06	1.64E-11
2460	Rent:Buy experiment	551.2876732	3.664442907	2.586719482	1.56E-11	Rent Only ; 0% contract renewal; Constant contracted land area (25%); 10 y	2	SSP2 - 4.5	-2.85E-06	1.56E-11
2461	Rent:Buy experiment	551.1857833	3.663453576	2.586853346	1.48E-11	Rent Only ; 0% contract renewal; Constant contracted land area (25%); 10 y	2	SSP2 - 4.5	-2.84E-06	1.48E-11
2462	Rent:Buy experiment	551.0842005	3.662467045	2.586984761	1.41E-11	Rent Only ; 0% contract renewal; Constant contracted land area (25%); 10 y	2	SSP2 - 4.5	-2.83E-06	1.41E-11
2463	Rent:Buy experiment	550.9829225	3.661483294	2.587113737	1.34E-11	Rent Only ; 0% contract renewal; Constant contracted land area (25%); 10 y	2	SSP2 - 4.5	-2.82E-06	1.34E-11
2464	Rent:Buy experiment	550.8819472	3.660502303	2.587240283	1.28E-11	Rent Only ; 0% contract renewal; Constant contracted land area (25%); 10 y	2	SSP2 - 4.5	-2.81E-06	1.28E-11
2465	Rent:Buy experiment	550.7812722	3.65952405	2.58736441	1.21E-11	Rent Only ; 0% contract renewal; Constant contracted land area (25%); 10 y	2	SSP2 - 4.5	-2.81E-06	1.21E-11
2466	Rent:Buy experiment	550.6808954	3.658548516	2.587486129	1.15E-11	Rent Only ; 0% contract renewal; Constant contracted land area (25%); 10 y	2	SSP2 - 4.5	-2.80E-06	1.15E-11
2467	Rent:Buy experiment	550.5808145	3.657575681	2.587605448	1.10E-11	Rent Only ; 0% contract renewal; Constant contracted land area (25%); 10 y	2	SSP2 - 4.5	-2.79E-06	1.10E-11
2468	Rent:Buy experiment	550.4810273	3.656605525	2.587722379	1.04E-11	Rent Only ; 0% contract renewal; Constant contracted land area (25%); 10 y	2	SSP2 - 4.5	-2.78E-06	1.04E-11
2469	Rent:Buy experiment	550.3815318	3.65563803	2.587836931	9.93E-12	Rent Only ; 0% contract renewal; Constant contracted land area (25%); 10 y	2	SSP2 - 4.5	-2.78E-06	9.93E-12
2470	Rent:Buy experiment	550.2823257	3.654673174	2.587949114	9.45E-12	Rent Only ; 0% contract renewal; Constant contracted land area (25%); 10 y	2	SSP2 - 4.5	-2.77E-06	9.45E-12
2471	Rent:Buy experiment	550.1834069	3.653710941	2.588058939	8.99E-12	Rent Only ; 0% contract renewal; Constant contracted land area (25%); 10 y	2	SSP2 - 4.5	-2.76E-06	8.99E-12
2472	Rent:Buy experiment	550.0847734	3.652751309	2.588166415	8.55E-12	Rent Only ; 0% contract renewal; Constant contracted land area (25%); 10 y	2	SSP2 - 4.5	-2.75E-06	8.55E-12
2473	Rent:Buy experiment	549.986423	3.651794261	2.588271552	8.13E-12	Rent Only ; 0% contract renewal; Constant contracted land area (25%); 10 y	2	SSP2 - 4.5	-2.75E-06	8.13E-12
2474	Rent:Buy experiment	549.8883537	3.650839779	2.58837436	7.73E-12	Rent Only ; 0% contract renewal; Constant contracted land area (25%); 10 y	2	SSP2 - 4.5	-2.74E-06	7.73E-12
2475	Rent:Buy experiment	549.7905635	3.649887842	2.588474849	7.35E-12	Rent Only ; 0% contract renewal; Constant contracted land area (25%); 10 y	2	SSP2 - 4.5	-2.73E-06	7.35E-12
2476	Rent:Buy experiment	549.6930504	3.648938434	2.588573029	7.00E-12	Rent Only ; 0% contract renewal; Constant contracted land area (25%); 10 y	2	SSP2 - 4.5	-2.72E-06	7.00E-12
2477	Rent:Buy experiment	549.5958123	3.647991536	2.58866891	6.65E-12	Rent Only ; 0% contract renewal; Constant contracted land area (25%); 10 y	2	SSP2 - 4.5	-2.72E-06	6.65E-12
2478	Rent:Buy experiment	549.4988472	3.647047131	2.588762502	6.33E-12	Rent Only ; 0% contract renewal; Constant contracted land area (25%); 10 y	2	SSP2 - 4.5	-2.71E-06	6.33E-12
2479	Rent:Buy experiment	549.4021533	3.6461052	2.588853813	6.02E-12	Rent Only ; 0% contract renewal; Constant contracted land area (25%); 10 y	2	SSP2 - 4.5	-2.70E-06	6.02E-12
2480	Rent:Buy experiment	549.3057285	3.645165725	2.588942855	5.73E-12	Rent Only ; 0% contract renewal; Constant contracted land area (25%); 10 y	2	SSP2 - 4.5	-2.69E-06	5.73E-12
2481	Rent:Buy experiment	549.2095709	3.644228691	2.589029637	5.45E-12	Rent Only ; 0% contract renewal; Constant contracted land area (25%); 10 y	2	SSP2 - 4.5	-2.69E-06	5.45E-12
2482	Rent:Buy experiment	549.1136787	3.643294078	2.589114168	5.18E-12	Rent Only ; 0% contract renewal; Constant contracted land area (25%); 10 y	2	SSP2 - 4.5	-2.68E-06	5.18E-12
2483	Rent:Buy experiment	549.0180499	3.64236187	2.589196459	4.93E-12	Rent Only ; 0% contract renewal; Constant contracted land area (25%); 10 y	2	SSP2 - 4.5	-2.67E-06	4.93E-12
2484	Rent:Buy experiment	548.9226827	3.641432051	2.589276518	4.69E-12	Rent Only ; 0% contract renewal; Constant contracted land area (25%); 10 y	2	SSP2 - 4.5	-2.67E-06	4.69E-12
2485	Rent:Buy experiment	548.8275752	3.640504602	2.589354356	4.46E-12	Rent Only ; 0% contract renewal; Constant contracted land area (25%); 10 y	2	SSP2 - 4.5	-2.66E-06	4.46E-12
2486	Rent:Buy experiment	548.7327255	3.639579508	2.589429982	4.24E-12	Rent Only ; 0% contract renewal; Constant contracted land area (25%); 10 y	2	SSP2 - 4.5	-2.65E-06	4.24E-12
2487	Rent:Buy experiment	548.6381319	3.638656753	2.589503405	4.03E-12	Rent Only ; 0% contract renewal; Constant contracted land area (25%); 10 y	2	SSP2 - 4.5	-2.64E-06	4.03E-12
2488	Rent:Buy experiment	548.5437926	3.637736319	2.589574636	3.84E-12	Rent Only ; 0% contract renewal; Constant contracted land area (25%); 10 y	2	SSP2 - 4.5	-2.64E-06	3.84E-12
2489	Rent:Buy experiment	548.4497057	3.63681819	2.589643684	3.65E-12	Rent Only ; 0% contract renewal; Constant contracted land area (25%); 10 y	2	SSP2 - 4.5	-2.63E-06	3.65E-12
2490	Rent:Buy experiment	548.3558695	3.635902351	2.589710557	3.47E-12	Rent Only ; 0% contract renewal; Constant contracted land area (25%); 10 y	2	SSP2 - 4.5	-2.62E-06	3.47E-12
2491	Rent:Buy experiment	548.2622823	3.634988786	2.589775267	3.30E-12	Rent Only ; 0% contract renewal; Constant contracted land area (25%); 10 y	2	SSP2 - 4.5	-2.62E-06	3.30E-12
2492	Rent:Buy experiment	548.1689422	3.634077478	2.589837822	3.14E-12	Rent Only ; 0% contract renewal; Constant contracted land area (25%); 10 y	2	SSP2 - 4.5	-2.61E-06	3.14E-12
2493	Rent:Buy experiment	548.0758477	3.633168412	2.589898231	2.99E-12	Rent Only ; 0% contract renewal; Constant contracted land area (25%); 10 y	2	SSP2 - 4.5	-2.60E-06	2.99E-12
2494	Rent:Buy experiment	547.9829969	3.632261574	2.589956504	2.84E-12	Rent Only ; 0% contract renewal; Constant contracted land area (25%); 10 y	2	SSP2 - 4.5	-2.60E-06	2.84E-12
2495	Rent:Buy experiment	547.8903882	3.631356946	2.59001265	2.70E-12	Rent Only ; 0% contract renewal; Constant contracted land area (25%); 10 y	2	SSP2 - 4.5	-2.59E-06	2.70E-12
2496	Rent:Buy experiment	547.7980199	3.630454515	2.590066679	2.57E-12	Rent Only ; 0% contract renewal; Constant contracted land area (25%); 10 y	2	SSP2 - 4.5	-2.58E-06	2.57E-12
2497	Rent:Buy experiment	547.7058904	3.629554264	2.5901186	2.44E-12	Rent Only ; 0% contract renewal; Constant contracted land area (25%); 10 y	2	SSP2 - 4.5	-2.57E-06	2.44E-12
2498	Rent:Buy experiment	547.613998	3.62865618	2.590168422	2.33E-12	Rent Only ; 0% contract renewal; Constant contracted land area (25%); 10 y	2	SSP2 - 4.5	-2.57E-06	2.33E-12
2499	Rent:Buy experiment	547.5223411	3.627760247	2.590216155	2.21E-12	Rent Only ; 0% contract renewal; Constant contracted land area (25%); 10 y	2	SSP2 - 4.5	-2.56E-06	2.21E-12
2500	Rent:Buy experiment	547.4309181	3.626866451	2.590261807	2.10E-12	Rent Only ; 0% contract renewal; Constant contracted land area (25%); 10 y	2	SSP2 - 4.5	-2.55E-06	2.10E-12
2020	Rent:Buy experiment	419.5915017	2.203371135	0.992197721	11.09240705	Logistic Growth (2050) ; 0% contract renewal; Constant contracted land area (25%); 10 y	3	SSP2 - 4.5	0	0
2021	Rent:Buy experiment	422.2311619	2.236937728	1.008387787	11.16959559	Logistic Growth (2050) ; 0% contract renewal; Constant contracted land area (25%); 10 y	3	SSP2 - 4.5	0	0
2022	Rent:Buy experiment	424.8919639	2.270561459	1.024651325	11.24678413	Logistic Growth (2050) ; 0% contract renewal; Constant contracted land area (25%); 10 y	3	SSP2 - 4.5	0	0
2023	Rent:Buy experiment	427.5744222	2.304246385	1.040985556	11.32397267	Logistic Growth (2050) ; 0% contract renewal; Constant contracted land area (25%); 10 y	3	SSP2 - 4.5	0	0
2024	Rent:Buy experiment	430.2789785	2.337995534	1.057388566	11.40116121	Logistic Growth (2050) ; 0% contract renewal; Constant contracted land area (25%); 10 y	3	SSP2 - 4.5	0	0
2025	Rent:Buy experiment	433.0060233	2.371811201	1.073859046	11.47834975	Logistic Growth (2050) ; 0% contract renewal; Constant contracted land area (25%); 10 y	3	SSP2 - 4.5	0	0
2026	Rent:Buy experiment	435.7527824	2.405656726	1.090392644	11.54888134	Logistic Growth (2050) ; 0% contract renewal; Constant contracted land area (25%); 10 y	3	SSP2 - 4.5	-3.48E-06	-0.006656953
2027	Rent:Buy experiment	438.52319	2.439578224	1.106990098	11.62639499	Logistic Growth (2050) ; 0% contract renewal; Constant contracted land area (25%); 10 y	3	SSP2 - 4.5	-9.11E-06	-0.006331846
2028	Rent:Buy experiment	441.3174038	2.473574828	1.123651901	11.70389276	Logistic Growth (2050) ; 0% contract renewal; Constant contracted land area (25%); 10 y	3	SSP2 - 4.5	-1.60E-05	-0.006022616
2029	Rent:Buy experiment	444.1356247	2.507646183	1.140378397	11.78137543	Logistic Growth (2050) ; 0% contract renewal; Constant contracted land area (25%); 10 y	3	SSP2 - 4.5	-2.37E-05	-0.005728489
2030	Rent:Buy experiment	446.978065	2.541792051	1.157169823	11.85884374	Logistic Growth (2050) ; 0% contract renewal; Constant contracted land area (25%); 10 y	3	SSP2 - 4.5	-3.16E-05	-0.005448726
2031	Rent:Buy experiment	449.8186411	2.575699283	1.173998012	11.88030915	Logistic Growth (2050) ; 0% contract renewal; Constant contracted land area (25%); 10 y	3	SSP2 - 4.5	-3.96E-05	-0.005182626
2032	Rent:Buy experiment	452.6601563	2.609404168	1.190844078	11.90176157	Logistic Growth (2050) ; 0% contract renewal; Constant contracted land area (25%); 10 y	3	SSP2 - 4.5	-4.75E-05	-0.004929521
2033	Rent:Buy experiment	455.5044672	2.642930986	1.207695329	11.92320163	Logistic Growth (2050) ; 0% contract renewal; Constant contracted land area (25%); 10 y	3	SSP2 - 4.5	-5.52E-05	-0.004688777
2034	Rent:Buy experiment	458.3529091	2.676297344	1.224543332	11.94462993	Logistic Growth (2050) ; 0% contract renewal; Constant contracted land area (25%); 10 y	3	SSP2 - 4.5	-6.25E-05	-0.004459791
2035	Rent:Buy experiment	461.206469	2.709516382	1.241382591	11.96604704	Logistic Growth (2050) ; 0% contract renewal; Constant contracted land area (25%); 10 y	3	SSP2 - 4.5	-6.95E-05	-0.004241987
2036	Rent:Buy experiment	464.0658976	2.742598209	1.258209643	11.98745353	Logistic Growth (2050) ; 0% contract renewal; Constant contracted land area (25%); 10 y	3	SSP2 - 4.5	-7.62E-05	-0.00403482
2037	Rent:Buy experiment	466.9317831	2.775550837	1.275022428	12.00884989	Logistic Growth (2050) ; 0% contract renewal; Constant contracted land area (25%); 10 y	3	SSP2 - 4.5	-8.24E-05	-0.003837771
2038	Rent:Buy experiment	469.8046002	2.808380801	1.291819858	12.03023663	Logistic Growth (2050) ; 0% contract renewal; Constant contracted land area (25%); 10 y	3	SSP2 - 4.5	-8.83E-05	-0.003650345
2039	Rent:Buy experiment	472.6847428	2.841093572	1.308601511	12.05161422	Logistic Growth (2050) ; 0% contract renewal; Constant contracted land area (25%); 10 y	3	SSP2 - 4.5	-9.38E-05	-0.003472073
2040	Rent:Buy experiment	475.572546	2.873693841	1.325367418	12.0729831	Logistic Growth (2050) ; 0% contract renewal; Constant contracted land area (25%); 10 y	3	SSP2 - 4.5	-9.90E-05	-0.003302507
2041	Rent:Buy experiment	478.4482074	2.905960923	1.342097566	12.0515665	Logistic Growth (2050) ; 0% contract renewal; Constant contracted land area (25%); 10 y	3	SSP2 - 4.5	-0.000103842	-0.003141222
2042	Rent:Buy experiment	481.3137004	2.937921571	1.35877857	12.03014202	Logistic Growth (2050) ; 0% contract renewal; Constant contracted land area (25%); 10 y	3	SSP2 - 4.5	-0.000108354	-0.002987813
2043	Rent:Buy experiment	484.1703945	2.969595236	1.375401588	12.00871005	Logistic Growth (2050) ; 0% contract renewal; Constant contracted land area (25%); 10 y	3	SSP2 - 4.5	-0.000112561	-0.002841897
2044	Rent:Buy experiment	487.0193181	3.000997172	1.391960958	11.98727096	Logistic Growth (2050) ; 0% contract renewal; Constant contracted land area (25%); 10 y	3	SSP2 - 4.5	-0.000116481	-0.002703107
2045	Rent:Buy experiment	489.8612585	3.03213965	1.408453249	11.96582508	Logistic Growth (2050) ; 0% contract renewal; Constant contracted land area (25%); 10 y	3	SSP2 - 4.5	-0.000120129	-0.002571095
2046	Rent:Buy experiment	492.6968306	3.063032794	1.424876589	11.94437277	Logistic Growth (2050) ; 0% contract renewal; Constant contracted land area (25%); 10 y	3	SSP2 - 4.5	-0.000123523	-0.00244553
2047	Rent:Buy experiment	495.5265248	3.093685161	1.441230185	11.92291431	Logistic Growth (2050) ; 0% contract renewal; Constant contracted land area (25%); 10 y	3	SSP2 - 4.5	-0.000126678	-0.002326097
2048	Rent:Buy experiment	498.3507399	3.124104139	1.45751399	11.90145003	Logistic Growth (2050) ; 0% contract renewal; Constant contracted land area (25%); 10 y	3	SSP2 - 4.5	-0.000129608	-0.002212497
2049	Rent:Buy experiment	501.1698071	3.154296238	1.473728462	11.8799802	Logistic Growth (2050) ; 0% contract renewal; Constant contracted land area (25%); 10 y	3	SSP2 - 4.5	-0.000132329	-0.002104445
2050	Rent:Buy experiment	503.9840063	3.184267283	1.489874398	11.85850509	Logistic Growth (2050) ; 0% contract renewal; Constant contracted land area (25%); 10 y	3	SSP2 - 4.5	-0.000134854	-0.00200167
2051	Rent:Buy experiment	506.7618522	3.21368749	1.505922482	11.76948419	Logistic Growth (2050) ; 0% contract renewal; Constant contracted land area (25%); 10 y	3	SSP2 - 4.5	-0.000137197	-0.001903914
2052	Rent:Buy experiment	509.5059114	3.242591947	1.521852735	11.68045852	Logistic Growth (2050) ; 0% contract renewal; Constant contracted land area (25%); 10 y	3	SSP2 - 4.5	-0.000139373	-0.001810932
2053	Rent:Buy experiment	512.2179905	3.271006986	1.537651713	11.5914283	Logistic Growth (2050) ; 0% contract renewal; Constant contracted land area (25%); 10 y	3	SSP2 - 4.5	-0.000141392	-0.001722492
2054	Rent:Buy experiment	514.8994679	3.298953875	1.55331064	11.50239377	Logistic Growth (2050) ; 0% contract renewal; Constant contracted land area (25%); 10 y	3	SSP2 - 4.5	-0.000143265	-0.00163837
2055	Rent:Buy experiment	517.5514071	3.326450131	1.568824068	11.41335513	Logistic Growth (2050) ; 0% contract renewal; Constant contracted land area (25%); 10 y	3	SSP2 - 4.5	-0.000145004	-0.001558357
2056	Rent:Buy experiment	520.1746383	3.35351047	1.584188906	11.32431258	Logistic Growth (2050) ; 0% contract renewal; Constant contracted land area (25%); 10 y	3	SSP2 - 4.5	-0.000146617	-0.001482251
2057	Rent:Buy experiment	522.7698178	3.380147486	1.599403727	11.23526632	Logistic Growth (2050) ; 0% contract renewal; Constant contracted land area (25%); 10 y	3	SSP2 - 4.5	-0.000148114	-0.001409862
2058	Rent:Buy experiment	525.3374706	3.406372146	1.614468258	11.14621652	Logistic Growth (2050) ; 0% contract renewal; Constant contracted land area (25%); 10 y	3	SSP2 - 4.5	-0.000149502	-0.001341008
2059	Rent:Buy experiment	527.878022	3.432194155	1.629383029	11.05716335	Logistic Growth (2050) ; 0% contract renewal; Constant contracted land area (25%); 10 y	3	SSP2 - 4.5	-0.000150788	-0.001275517
2060	Rent:Buy experiment	530.3918205	3.457622219	1.644149103	10.96810699	Logistic Growth (2050) ; 0% contract renewal; Constant contracted land area (25%); 10 y	3	SSP2 - 4.5	-0.000151981	-0.001213225
2061	Rent:Buy experiment	532.8574233	3.482445961	1.658748141	10.83278287	Logistic Growth (2050) ; 0% contract renewal; Constant contracted land area (25%); 10 y	3	SSP2 - 4.5	-0.000153087	-0.001153974
2062	Rent:Buy experiment	535.2764862	3.506689759	1.673167783	10.69745585	Logistic Growth (2050) ; 0% contract renewal; Constant contracted land area (25%); 10 y	3	SSP2 - 4.5	-0.000154114	-0.001097617
2063	Rent:Buy experiment	537.6502196	3.530372994	1.687399915	10.56212608	Logistic Growth (2050) ; 0% contract renewal; Constant contracted land area (25%); 10 y	3	SSP2 - 4.5	-0.000155068	-0.001044013
2064	Rent:Buy experiment	539.9795776	3.553512057	1.701439482	10.42679369	Logistic Growth (2050) ; 0% contract renewal; Constant contracted land area (25%); 10 y	3	SSP2 - 4.5	-0.000155955	-0.000993026
2065	Rent:Buy experiment	542.265319	3.57612102	1.715283623	10.29145881	Logistic Growth (2050) ; 0% contract renewal; Constant contracted land area (25%); 10 y	3	SSP2 - 4.5	-0.000156779	-0.00094453
2066	Rent:Buy experiment	544.5084756	3.598216299	1.728931414	10.15702289	Logistic Growth (2050) ; 0% contract renewal; Constant contracted land area (25%); 10 y	3	SSP2 - 4.5	-0.000157169	2.93E-06
2067	Rent:Buy experiment	546.709069	3.619804056	1.742382523	10.02163867	Logistic Growth (2050) ; 0% contract renewal; Constant contracted land area (25%); 10 y	3	SSP2 - 4.5	-0.000157254	2.08E-06
2068	Rent:Buy experiment	548.8675096	3.640894045	1.755637413	9.886254694	Logistic Growth (2050) ; 0% contract renewal; Constant contracted land area (25%); 10 y	3	SSP2 - 4.5	-0.000157126	1.48E-06
2069	Rent:Buy experiment	550.9841327	3.66149505	1.768697085	9.750870891	Logistic Growth (2050) ; 0% contract renewal; Constant contracted land area (25%); 10 y	3	SSP2 - 4.5	-0.000156855	1.06E-06
2070	Rent:Buy experiment	553.0592158	3.681615066	1.78156289	9.615487211	Logistic Growth (2050) ; 0% contract renewal; Constant contracted land area (25%); 10 y	3	SSP2 - 4.5	-0.00015649	7.51E-07
2071	Rent:Buy experiment	555.0489456	3.700836725	1.794197961	9.386337497	Logistic Growth (2050) ; 0% contract renewal; Constant contracted land area (25%); 10 y	3	SSP2 - 4.5	-0.000156069	5.35E-07
2072	Rent:Buy experiment	556.9560506	3.719195629	1.806576357	9.157187845	Logistic Growth (2050) ; 0% contract renewal; Constant contracted land area (25%); 10 y	3	SSP2 - 4.5	-0.000155621	3.81E-07
2073	Rent:Buy experiment	558.7825518	3.736719753	1.818680026	8.928038237	Logistic Growth (2050) ; 0% contract renewal; Constant contracted land area (25%); 10 y	3	SSP2 - 4.5	-0.000155163	2.71E-07
2074	Rent:Buy experiment	560.5300732	3.753432579	1.830496692	8.698888662	Logistic Growth (2050) ; 0% contract renewal; Constant contracted land area (25%); 10 y	3	SSP2 - 4.5	-0.000154709	1.93E-07
2075	Rent:Buy experiment	562.1999287	3.769354019	1.8420183	8.469739108	Logistic Growth (2050) ; 0% contract renewal; Constant contracted land area (25%); 10 y	3	SSP2 - 4.5	-0.000154269	1.37E-07
2076	Rent:Buy experiment	563.7931888	3.784501125	1.85323984	8.240589571	Logistic Growth (2050) ; 0% contract renewal; Constant contracted land area (25%); 10 y	3	SSP2 - 4.5	-0.000153849	9.77E-08
2077	Rent:Buy experiment	565.310732	3.798888642	1.864158492	8.011440045	Logistic Growth (2050) ; 0% contract renewal; Constant contracted land area (25%); 10 y	3	SSP2 - 4.5	-0.000153452	6.95E-08
2078	Rent:Buy experiment	566.753285	3.812529431	1.874772985	7.782290527	Logistic Growth (2050) ; 0% contract renewal; Constant contracted land area (25%); 10 y	3	SSP2 - 4.5	-0.00015308	4.95E-08
2079	Rent:Buy experiment	568.1214538	3.825434799	1.885083124	7.553141015	Logistic Growth (2050) ; 0% contract renewal; Constant contracted land area (25%); 10 y	3	SSP2 - 4.5	-0.000152735	3.52E-08
2080	Rent:Buy experiment	569.4157475	3.83761476	1.895089446	7.323991507	Logistic Growth (2050) ; 0% contract renewal; Constant contracted land area (25%); 10 y	3	SSP2 - 4.5	-0.000152418	2.51E-08
2081	Rent:Buy experiment	570.6094626	3.848823706	1.904769929	7.037072794	Logistic Growth (2050) ; 0% contract renewal; Constant contracted land area (25%); 10 y	3	SSP2 - 4.5	-0.000152129	1.78E-08
2082	Rent:Buy experiment	571.7043664	3.85908422	1.914109076	6.750154083	Logistic Growth (2050) ; 0% contract renewal; Constant contracted land area (25%); 10 y	3	SSP2 - 4.5	-0.000151868	1.27E-08
2083	Rent:Buy experiment	572.7018356	3.868414568	1.923096121	6.463235373	Logistic Growth (2050) ; 0% contract renewal; Constant contracted land area (25%); 10 y	3	SSP2 - 4.5	-0.000151637	9.04E-09
2084	Rent:Buy experiment	573.603019	3.876830295	1.931723768	6.176316665	Logistic Growth (2050) ; 0% contract renewal; Constant contracted land area (25%); 10 y	3	SSP2 - 4.5	-0.000151433	6.43E-09
2085	Rent:Buy experiment	574.4088835	3.884344691	1.939987236	5.889397957	Logistic Growth (2050) ; 0% contract renewal; Constant contracted land area (25%); 10 y	3	SSP2 - 4.5	-0.000151257	4.58E-09
2086	Rent:Buy experiment	575.1202499	3.890969173	1.947883555	5.60247925	Logistic Growth (2050) ; 0% contract renewal; Constant contracted land area (25%); 10 y	3	SSP2 - 4.5	-0.000151107	3.26E-09
2087	Rent:Buy experiment	575.7378223	3.896713572	1.955411033	5.315560543	Logistic Growth (2050) ; 0% contract renewal; Constant contracted land area (25%); 10 y	3	SSP2 - 4.5	-0.000150983	2.32E-09
2088	Rent:Buy experiment	576.2622106	3.901586376	1.962568861	5.028641836	Logistic Growth (2050) ; 0% contract renewal; Constant contracted land area (25%); 10 y	3	SSP2 - 4.5	-0.000150883	1.65E-09
2089	Rent:Buy experiment	576.6939488	3.905594916	1.969356822	4.74172313	Logistic Growth (2050) ; 0% contract renewal; Constant contracted land area (25%); 10 y	3	SSP2 - 4.5	-0.000150808	1.17E-09
2090	Rent:Buy experiment	577.0335103	3.908745518	1.975775075	4.454804423	Logistic Growth (2050) ; 0% contract renewal; Constant contracted land area (25%); 10 y	3	SSP2 - 4.5	-0.000150755	8.36E-10
2091	Rent:Buy experiment	577.3309584	3.911503852	1.981865652	4.273561959	Logistic Growth (2050) ; 0% contract renewal; Constant contracted land area (25%); 10 y	3	SSP2 - 4.5	-0.000150722	5.95E-10
2092	Rent:Buy experiment	577.58435	3.913852514	1.987659808	4.092319494	Logistic Growth (2050) ; 0% contract renewal; Constant contracted land area (25%); 10 y	3	SSP2 - 4.5	-0.000150706	4.23E-10
2093	Rent:Buy experiment	577.792215	3.915778424	1.993180742	3.91107703	Logistic Growth (2050) ; 0% contract renewal; Constant contracted land area (25%); 10 y	3	SSP2 - 4.5	-0.000150706	3.01E-10
2094	Rent:Buy experiment	577.9533423	3.917270825	1.998445546	3.729834566	Logistic Growth (2050) ; 0% contract renewal; Constant contracted land area (25%); 10 y	3	SSP2 - 4.5	-0.00015072	2.14E-10
2095	Rent:Buy experiment	578.0667325	3.918320823	2.003466691	3.548592101	Logistic Growth (2050) ; 0% contract renewal; Constant contracted land area (25%); 10 y	3	SSP2 - 4.5	-0.000150749	1.53E-10
2096	Rent:Buy experiment	578.1315601	3.918921037	2.008253165	3.367349637	Logistic Growth (2050) ; 0% contract renewal; Constant contracted land area (25%); 10 y	3	SSP2 - 4.5	-0.00015079	1.09E-10
2097	Rent:Buy experiment	578.1471424	3.919065298	2.012811335	3.186107173	Logistic Growth (2050) ; 0% contract renewal; Constant contracted land area (25%); 10 y	3	SSP2 - 4.5	-0.000150844	7.73E-11
2098	Rent:Buy experiment	578.1129153	3.918748419	2.017145597	3.004864709	Logistic Growth (2050) ; 0% contract renewal; Constant contracted land area (25%); 10 y	3	SSP2 - 4.5	-0.00015091	5.50E-11
2099	Rent:Buy experiment	578.028413	3.917966006	2.021258881	2.823622244	Logistic Growth (2050) ; 0% contract renewal; Constant contracted land area (25%); 10 y	3	SSP2 - 4.5	-0.000150987	3.92E-11
2100	Rent:Buy experiment	577.8932517	3.9167143	2.025153018	2.64237978	Logistic Growth (2050) ; 0% contract renewal; Constant contracted land area (25%); 10 y	3	SSP2 - 4.5	-0.000151076	2.79E-11
2101	Rent:Buy experiment	577.7921811	3.91577811	2.028900358	2.642229316	Logistic Growth (2050) ; 0% contract renewal; Constant contracted land area (25%); 10 y	3	SSP2 - 4.5	-0.000151173	1.98E-11
2102	Rent:Buy experiment	577.7212315	3.915120826	2.032554383	2.642078853	Logistic Growth (2050) ; 0% contract renewal; Constant contracted land area (25%); 10 y	3	SSP2 - 4.5	-0.000151273	1.41E-11
2103	Rent:Buy experiment	577.6771978	3.914712853	2.03615442	2.641928389	Logistic Growth (2050) ; 0% contract renewal; Constant contracted land area (25%); 10 y	3	SSP2 - 4.5	-0.000151376	1.01E-11
2104	Rent:Buy experiment	577.6573407	3.914528866	2.039729077	2.641777926	Logistic Growth (2050) ; 0% contract renewal; Constant contracted land area (25%); 10 y	3	SSP2 - 4.5	-0.00015148	7.15E-12
2105	Rent:Buy experiment	577.6593102	3.914547115	2.043298881	2.641627462	Logistic Growth (2050) ; 0% contract renewal; Constant contracted land area (25%); 10 y	3	SSP2 - 4.5	-0.000151585	5.09E-12
2106	Rent:Buy experiment	577.6810838	3.914748858	2.046878295	2.641476998	Logistic Growth (2050) ; 0% contract renewal; Constant contracted land area (25%); 10 y	3	SSP2 - 4.5	-0.00015169	3.62E-12
2107	Rent:Buy experiment	577.7209144	3.915117889	2.050477248	2.641326535	Logistic Growth (2050) ; 0% contract renewal; Constant contracted land area (25%); 10 y	3	SSP2 - 4.5	-0.000151795	2.58E-12
2108	Rent:Buy experiment	577.7772882	3.915640148	2.054102313	2.641176071	Logistic Growth (2050) ; 0% contract renewal; Constant contracted land area (25%); 10 y	3	SSP2 - 4.5	-0.0001519	1.84E-12
2109	Rent:Buy experiment	577.8488886	3.916303397	2.057757587	2.641025608	Logistic Growth (2050) ; 0% contract renewal; Constant contracted land area (25%); 10 y	3	SSP2 - 4.5	-0.000152005	1.31E-12
2110	Rent:Buy experiment	577.934567	3.917096945	2.061445367	2.640875144	Logistic Growth (2050) ; 0% contract renewal; Constant contracted land area (25%); 10 y	3	SSP2 - 4.5	-0.00015211	9.30E-13
2111	Rent:Buy experiment	578.0333176	3.918011421	2.065166658	2.640724681	Logistic Growth (2050) ; 0% contract renewal; Constant contracted land area (25%); 10 y	3	SSP2 - 4.5	-0.000152215	6.62E-13
2112	Rent:Buy experiment	578.1442567	3.919038583	2.068921545	2.640574217	Logistic Growth (2050) ; 0% contract renewal; Constant contracted land area (25%); 10 y	3	SSP2 - 4.5	-0.00015232	4.71E-13
2113	Rent:Buy experiment	578.2666051	3.920171151	2.072709482	2.640423753	Logistic Growth (2050) ; 0% contract renewal; Constant contracted land area (25%); 10 y	3	SSP2 - 4.5	-0.000152425	3.35E-13
2114	Rent:Buy experiment	578.3996731	3.921402679	2.076529501	2.64027329	Logistic Growth (2050) ; 0% contract renewal; Constant contracted land area (25%); 10 y	3	SSP2 - 4.5	-0.00015253	2.38E-13
2115	Rent:Buy experiment	578.5428481	3.922727428	2.080380364	2.640122826	Logistic Growth (2050) ; 0% contract renewal; Constant contracted land area (25%); 10 y	3	SSP2 - 4.5	-0.000152636	1.70E-13
2116	Rent:Buy experiment	578.6955836	3.924140276	2.084260676	2.639972363	Logistic Growth (2050) ; 0% contract renewal; Constant contracted land area (25%); 10 y	3	SSP2 - 4.5	-0.000152741	1.21E-13
2117	Rent:Buy experiment	578.8573907	3.925636633	2.088168965	2.639821899	Logistic Growth (2050) ; 0% contract renewal; Constant contracted land area (25%); 10 y	3	SSP2 - 4.5	-0.000152847	8.62E-14
2118	Rent:Buy experiment	579.0278299	3.927212366	2.092103739	2.639671436	Logistic Growth (2050) ; 0% contract renewal; Constant contracted land area (25%); 10 y	3	SSP2 - 4.5	-0.000152953	6.13E-14
2119	Rent:Buy experiment	579.2065048	3.92886374	2.096063525	2.639520972	Logistic Growth (2050) ; 0% contract renewal; Constant contracted land area (25%); 10 y	3	SSP2 - 4.5	-0.000153059	4.35E-14
2120	Rent:Buy experiment	579.3930564	3.93058737	2.100046897	2.639370508	Logistic Growth (2050) ; 0% contract renewal; Constant contracted land area (25%); 10 y	3	SSP2 - 4.5	-0.000153165	3.11E-14
2121	Rent:Buy experiment	579.5871581	3.93238017	2.104052487	2.639220045	Logistic Growth (2050) ; 0% contract renewal; Constant contracted land area (25%); 10 y	3	SSP2 - 4.5	-0.000153272	2.22E-14
2122	Rent:Buy experiment	579.7885121	3.93423932	2.108079001	2.639069581	Logistic Growth (2050) ; 0% contract renewal; Constant contracted land area (25%); 10 y	3	SSP2 - 4.5	-0.000153378	1.55E-14
2123	Rent:Buy experiment	579.9968452	3.936162231	2.11212522	2.638919118	Logistic Growth (2050) ; 0% contract renewal; Constant contracted land area (25%); 10 y	3	SSP2 - 4.5	-0.000153484	1.11E-14
2124	Rent:Buy experiment	580.2119065	3.938146518	2.11619	2.638768654	Logistic Growth (2050) ; 0% contract renewal; Constant contracted land area (25%); 10 y	3	SSP2 - 4.5	-0.00015359	7.99E-15
2125	Rent:Buy experiment	580.4334641	3.940189975	2.120272277	2.638618191	Logistic Growth (2050) ; 0% contract renewal; Constant contracted land area (25%); 10 y	3	SSP2 - 4.5	-0.000153696	5.77E-15
2126	Rent:Buy experiment	580.6613033	3.942290555	2.124371054	2.638467727	Logistic Growth (2050) ; 0% contract renewal; Constant contracted land area (25%); 10 y	3	SSP2 - 4.5	-0.000153801	4.00E-15
2127	Rent:Buy experiment	580.8952244	3.944446351	2.128485409	2.638317263	Logistic Growth (2050) ; 0% contract renewal; Constant contracted land area (25%); 10 y	3	SSP2 - 4.5	-0.000153906	2.66E-15
2128	Rent:Buy experiment	581.1350412	3.946655579	2.132614481	2.6381668	Logistic Growth (2050) ; 0% contract renewal; Constant contracted land area (25%); 10 y	3	SSP2 - 4.5	-0.000154012	2.22E-15
2129	Rent:Buy experiment	581.3805795	3.94891657	2.136757469	2.638016336	Logistic Growth (2050) ; 0% contract renewal; Constant contracted land area (25%); 10 y	3	SSP2 - 4.5	-0.000154116	1.33E-15
2130	Rent:Buy experiment	581.6316757	3.951227753	2.140913631	2.637865873	Logistic Growth (2050) ; 0% contract renewal; Constant contracted land area (25%); 10 y	3	SSP2 - 4.5	-0.000154221	8.88E-16
2131	Rent:Buy experiment	581.8881757	3.953587645	2.145082273	2.637715409	Logistic Growth (2050) ; 0% contract renewal; Constant contracted land area (25%); 10 y	3	SSP2 - 4.5	-0.000154324	8.88E-16
2132	Rent:Buy experiment	582.1499344	3.955994845	2.149262748	2.637564945	Logistic Growth (2050) ; 0% contract renewal; Constant contracted land area (25%); 10 y	3	SSP2 - 4.5	-0.000154428	4.44E-16
2133	Rent:Buy experiment	582.416814	3.958448026	2.153454453	2.637414482	Logistic Growth (2050) ; 0% contract renewal; Constant contracted land area (25%); 10 y	3	SSP2 - 4.5	-0.000154531	4.44E-16
2134	Rent:Buy experiment	582.6886841	3.960945923	2.157656823	2.637264018	Logistic Growth (2050) ; 0% contract renewal; Constant contracted land area (25%); 10 y	3	SSP2 - 4.5	-0.000154634	4.44E-16
2135	Rent:Buy experiment	582.9654206	3.963487336	2.161869331	2.637113555	Logistic Growth (2050) ; 0% contract renewal; Constant contracted land area (25%); 10 y	3	SSP2 - 4.5	-0.000154736	0
2136	Rent:Buy experiment	583.2469053	3.966071117	2.166091478	2.636963091	Logistic Growth (2050) ; 0% contract renewal; Constant contracted land area (25%); 10 y	3	SSP2 - 4.5	-0.000154837	0
2137	Rent:Buy experiment	583.5330253	3.968696168	2.170322797	2.636812628	Logistic Growth (2050) ; 0% contract renewal; Constant contracted land area (25%); 10 y	3	SSP2 - 4.5	-0.000154938	0
2138	Rent:Buy experiment	583.8236726	3.971361438	2.174562849	2.636662164	Logistic Growth (2050) ; 0% contract renewal; Constant contracted land area (25%); 10 y	3	SSP2 - 4.5	-0.000155038	0
2139	Rent:Buy experiment	584.1187438	3.974065918	2.178811217	2.6365117	Logistic Growth (2050) ; 0% contract renewal; Constant contracted land area (25%); 10 y	3	SSP2 - 4.5	-0.000155138	0
2140	Rent:Buy experiment	584.4181396	3.97680864	2.183067509	2.636361237	Logistic Growth (2050) ; 0% contract renewal; Constant contracted land area (25%); 10 y	3	SSP2 - 4.5	-0.000155238	0
2141	Rent:Buy experiment	584.7217646	3.97958867	2.18733135	2.636210773	Logistic Growth (2050) ; 0% contract renewal; Constant contracted land area (25%); 10 y	3	SSP2 - 4.5	-0.000155336	0
2142	Rent:Buy experiment	585.0295271	3.98240511	2.191602387	2.63606031	Logistic Growth (2050) ; 0% contract renewal; Constant contracted land area (25%); 10 y	3	SSP2 - 4.5	-0.000155434	0
2143	Rent:Buy experiment	585.3413385	3.985257093	2.195880283	2.635909846	Logistic Growth (2050) ; 0% contract renewal; Constant contracted land area (25%); 10 y	3	SSP2 - 4.5	-0.000155532	0
2144	Rent:Buy experiment	585.6571136	3.988143783	2.200164716	2.635759383	Logistic Growth (2050) ; 0% contract renewal; Constant contracted land area (25%); 10 y	3	SSP2 - 4.5	-0.000155629	0
2145	Rent:Buy experiment	585.9767701	3.991064369	2.204455381	2.635608919	Logistic Growth (2050) ; 0% contract renewal; Constant contracted land area (25%); 10 y	3	SSP2 - 4.5	-0.000155725	0
2146	Rent:Buy experiment	586.3002284	3.99401807	2.208751985	2.635458455	Logistic Growth (2050) ; 0% contract renewal; Constant contracted land area (25%); 10 y	3	SSP2 - 4.5	-0.000155821	0
2147	Rent:Buy experiment	586.6274115	3.997004127	2.213054246	2.635307992	Logistic Growth (2050) ; 0% contract renewal; Constant contracted land area (25%); 10 y	3	SSP2 - 4.5	-0.000155916	0
2148	Rent:Buy experiment	586.9582448	4.000021805	2.217361897	2.635157528	Logistic Growth (2050) ; 0% contract renewal; Constant contracted land area (25%); 10 y	3	SSP2 - 4.5	-0.000156011	0
2149	Rent:Buy experiment	587.2926563	4.003070393	2.22167468	2.635007065	Logistic Growth (2050) ; 0% contract renewal; Constant contracted land area (25%); 10 y	3	SSP2 - 4.5	-0.000156105	0
2150	Rent:Buy experiment	587.6305759	4.006149199	2.225992347	2.634856601	Logistic Growth (2050) ; 0% contract renewal; Constant contracted land area (25%); 10 y	3	SSP2 - 4.5	-0.000156199	0
2151	Rent:Buy experiment	587.9596298	4.009145528	2.230304519	2.608508035	Logistic Growth (2050) ; 0% contract renewal; Constant contracted land area (25%); 10 y	3	SSP2 - 4.5	-0.000156292	0
2152	Rent:Buy experiment	588.2801754	4.01206277	2.234603357	2.582159469	Logistic Growth (2050) ; 0% contract renewal; Constant contracted land area (25%); 10 y	3	SSP2 - 4.5	-0.000156386	0
2153	Rent:Buy experiment	588.5925058	4.014903717	2.238882954	2.555810903	Logistic Growth (2050) ; 0% contract renewal; Constant contracted land area (25%); 10 y	3	SSP2 - 4.5	-0.00015648	0
2154	Rent:Buy experiment	588.8968749	4.0176708	2.243138886	2.529462337	Logistic Growth (2050) ; 0% contract renewal; Constant contracted land area (25%); 10 y	3	SSP2 - 4.5	-0.000156575	0
2155	Rent:Buy experiment	589.193503	4.020366131	2.247367865	2.503113771	Logistic Growth (2050) ; 0% contract renewal; Constant contracted land area (25%); 10 y	3	SSP2 - 4.5	-0.000156671	0
2156	Rent:Buy experiment	589.4825807	4.022991549	2.251567471	2.476765205	Logistic Growth (2050) ; 0% contract renewal; Constant contracted land area (25%); 10 y	3	SSP2 - 4.5	-0.000156767	0
2157	Rent:Buy experiment	589.7642732	4.025548657	2.255735935	2.450416639	Logistic Growth (2050) ; 0% contract renewal; Constant contracted land area (25%); 10 y	3	SSP2 - 4.5	-0.000156865	0
2158	Rent:Buy experiment	590.0387234	4.028038847	2.25987199	2.424068073	Logistic Growth (2050) ; 0% contract renewal; Constant contracted land area (25%); 10 y	3	SSP2 - 4.5	-0.000156963	0
2159	Rent:Buy experiment	590.3060549	4.030463333	2.263974739	2.397719507	Logistic Growth (2050) ; 0% contract renewal; Constant contracted land area (25%); 10 y	3	SSP2 - 4.5	-0.000157062	0
2160	Rent:Buy experiment	590.5663742	4.032823169	2.268043565	2.371370941	Logistic Growth (2050) ; 0% contract renewal; Constant contracted land area (25%); 10 y	3	SSP2 - 4.5	-0.000157162	0
2161	Rent:Buy experiment	590.8197732	4.035119273	2.272078055	2.345022375	Logistic Growth (2050) ; 0% contract renewal; Constant contracted land area (25%); 10 y	3	SSP2 - 4.5	-0.000157262	0
2162	Rent:Buy experiment	591.0663308	4.03735244	2.276077949	2.318673809	Logistic Growth (2050) ; 0% contract renewal; Constant contracted land area (25%); 10 y	3	SSP2 - 4.5	-0.000157363	0
2163	Rent:Buy experiment	591.3061147	4.039523362	2.280043095	2.292325243	Logistic Growth (2050) ; 0% contract renewal; Constant contracted land area (25%); 10 y	3	SSP2 - 4.5	-0.000157465	0
2164	Rent:Buy experiment	591.5391827	4.041632637	2.28397342	2.265976677	Logistic Growth (2050) ; 0% contract renewal; Constant contracted land area (25%); 10 y	3	SSP2 - 4.5	-0.000157567	0
2165	Rent:Buy experiment	591.7655841	4.043680783	2.2878689	2.239628111	Logistic Growth (2050) ; 0% contract renewal; Constant contracted land area (25%); 10 y	3	SSP2 - 4.5	-0.00015767	0
2166	Rent:Buy experiment	591.9853605	4.045668246	2.291729551	2.213279545	Logistic Growth (2050) ; 0% contract renewal; Constant contracted land area (25%); 10 y	3	SSP2 - 4.5	-0.000157774	0
2167	Rent:Buy experiment	592.1985469	4.047595411	2.29555541	2.186930979	Logistic Growth (2050) ; 0% contract renewal; Constant contracted land area (25%); 10 y	3	SSP2 - 4.5	-0.000157878	0
2168	Rent:Buy experiment	592.4051726	4.049462606	2.299346526	2.160582413	Logistic Growth (2050) ; 0% contract renewal; Constant contracted land area (25%); 10 y	3	SSP2 - 4.5	-0.000157982	0
2169	Rent:Buy experiment	592.6052618	4.051270112	2.303102955	2.134233847	Logistic Growth (2050) ; 0% contract renewal; Constant contracted land area (25%); 10 y	3	SSP2 - 4.5	-0.000158087	0
2170	Rent:Buy experiment	592.7988343	4.05301817	2.306824753	2.107885281	Logistic Growth (2050) ; 0% contract renewal; Constant contracted land area (25%); 10 y	3	SSP2 - 4.5	-0.000158193	0
2171	Rent:Buy experiment	592.9859059	4.054706979	2.310511973	2.081536715	Logistic Growth (2050) ; 0% contract renewal; Constant contracted land area (25%); 10 y	3	SSP2 - 4.5	-0.000158299	0
2172	Rent:Buy experiment	593.1664893	4.056336709	2.314164664	2.055188149	Logistic Growth (2050) ; 0% contract renewal; Constant contracted land area (25%); 10 y	3	SSP2 - 4.5	-0.000158405	0
2173	Rent:Buy experiment	593.3405938	4.057907499	2.317782868	2.028839583	Logistic Growth (2050) ; 0% contract renewal; Constant contracted land area (25%); 10 y	3	SSP2 - 4.5	-0.000158512	0
2174	Rent:Buy experiment	593.5082266	4.059419465	2.321366621	2.002491017	Logistic Growth (2050) ; 0% contract renewal; Constant contracted land area (25%); 10 y	3	SSP2 - 4.5	-0.00015862	0
2175	Rent:Buy experiment	593.6693923	4.060872699	2.324915949	1.976142451	Logistic Growth (2050) ; 0% contract renewal; Constant contracted land area (25%); 10 y	3	SSP2 - 4.5	-0.000158728	0
2176	Rent:Buy experiment	593.8240937	4.062267272	2.328430872	1.949793885	Logistic Growth (2050) ; 0% contract renewal; Constant contracted land area (25%); 10 y	3	SSP2 - 4.5	-0.000158836	0
2177	Rent:Buy experiment	593.9723318	4.063603241	2.331911403	1.923445319	Logistic Growth (2050) ; 0% contract renewal; Constant contracted land area (25%); 10 y	3	SSP2 - 4.5	-0.000158945	0
2178	Rent:Buy experiment	594.1141062	4.064880645	2.335357547	1.897096753	Logistic Growth (2050) ; 0% contract renewal; Constant contracted land area (25%); 10 y	3	SSP2 - 4.5	-0.000159054	0
2179	Rent:Buy experiment	594.2494152	4.06609951	2.338769301	1.870748187	Logistic Growth (2050) ; 0% contract renewal; Constant contracted land area (25%); 10 y	3	SSP2 - 4.5	-0.000159163	0
2180	Rent:Buy experiment	594.378256	4.067259852	2.342146657	1.844399621	Logistic Growth (2050) ; 0% contract renewal; Constant contracted land area (25%); 10 y	3	SSP2 - 4.5	-0.000159274	0
2181	Rent:Buy experiment	594.5006248	4.068361675	2.345489602	1.818051055	Logistic Growth (2050) ; 0% contract renewal; Constant contracted land area (25%); 10 y	3	SSP2 - 4.5	-0.000159384	0
2182	Rent:Buy experiment	594.6165171	4.069404972	2.348798115	1.791702489	Logistic Growth (2050) ; 0% contract renewal; Constant contracted land area (25%); 10 y	3	SSP2 - 4.5	-0.000159495	0
2183	Rent:Buy experiment	594.7259275	4.070389732	2.352072171	1.765353923	Logistic Growth (2050) ; 0% contract renewal; Constant contracted land area (25%); 10 y	3	SSP2 - 4.5	-0.000159606	0
2184	Rent:Buy experiment	594.8288502	4.071315933	2.355311743	1.739005357	Logistic Growth (2050) ; 0% contract renewal; Constant contracted land area (25%); 10 y	3	SSP2 - 4.5	-0.000159718	0
2185	Rent:Buy experiment	594.925279	4.07218355	2.358516795	1.712656791	Logistic Growth (2050) ; 0% contract renewal; Constant contracted land area (25%); 10 y	3	SSP2 - 4.5	-0.00015983	0
2186	Rent:Buy experiment	595.0152071	4.072992549	2.361687293	1.686308225	Logistic Growth (2050) ; 0% contract renewal; Constant contracted land area (25%); 10 y	3	SSP2 - 4.5	-0.000159943	0
2187	Rent:Buy experiment	595.0986273	4.073742895	2.364823195	1.659959659	Logistic Growth (2050) ; 0% contract renewal; Constant contracted land area (25%); 10 y	3	SSP2 - 4.5	-0.000160056	0
2188	Rent:Buy experiment	595.1755324	4.074434545	2.367924458	1.633611093	Logistic Growth (2050) ; 0% contract renewal; Constant contracted land area (25%); 10 y	3	SSP2 - 4.5	-0.00016017	0
2189	Rent:Buy experiment	595.2459148	4.075067455	2.370991036	1.607262527	Logistic Growth (2050) ; 0% contract renewal; Constant contracted land area (25%); 10 y	3	SSP2 - 4.5	-0.000160284	0
2190	Rent:Buy experiment	595.3097668	4.075641576	2.374022883	1.580913961	Logistic Growth (2050) ; 0% contract renewal; Constant contracted land area (25%); 10 y	3	SSP2 - 4.5	-0.000160398	0
2191	Rent:Buy experiment	595.3670806	4.076156857	2.377019946	1.554565395	Logistic Growth (2050) ; 0% contract renewal; Constant contracted land area (25%); 10 y	3	SSP2 - 4.5	-0.000160513	0
2192	Rent:Buy experiment	595.4178483	4.076613243	2.379982175	1.528216829	Logistic Growth (2050) ; 0% contract renewal; Constant contracted land area (25%); 10 y	3	SSP2 - 4.5	-0.000160628	0
2193	Rent:Buy experiment	595.462062	4.077010678	2.382909516	1.501868262	Logistic Growth (2050) ; 0% contract renewal; Constant contracted land area (25%); 10 y	3	SSP2 - 4.5	-0.000160744	0
2194	Rent:Buy experiment	595.4997136	4.077349105	2.385801914	1.475519696	Logistic Growth (2050) ; 0% contract renewal; Constant contracted land area (25%); 10 y	3	SSP2 - 4.5	-0.00016086	0
2195	Rent:Buy experiment	595.5307953	4.077628463	2.388659311	1.44917113	Logistic Growth (2050) ; 0% contract renewal; Constant contracted land area (25%); 10 y	3	SSP2 - 4.5	-0.000160976	0
2196	Rent:Buy experiment	595.5552993	4.07784869	2.391481652	1.422822564	Logistic Growth (2050) ; 0% contract renewal; Constant contracted land area (25%); 10 y	3	SSP2 - 4.5	-0.000161093	0
2197	Rent:Buy experiment	595.5732176	4.078009724	2.394268877	1.396473998	Logistic Growth (2050) ; 0% contract renewal; Constant contracted land area (25%); 10 y	3	SSP2 - 4.5	-0.00016121	0
2198	Rent:Buy experiment	595.5845425	4.0781115	2.397020926	1.370125432	Logistic Growth (2050) ; 0% contract renewal; Constant contracted land area (25%); 10 y	3	SSP2 - 4.5	-0.000161328	0
2199	Rent:Buy experiment	595.5892665	4.078153953	2.399737741	1.343776866	Logistic Growth (2050) ; 0% contract renewal; Constant contracted land area (25%); 10 y	3	SSP2 - 4.5	-0.000161446	0
2200	Rent:Buy experiment	595.587382	4.078137017	2.402419259	1.3174283	Logistic Growth (2050) ; 0% contract renewal; Constant contracted land area (25%); 10 y	3	SSP2 - 4.5	-0.000161564	0
2201	Rent:Buy experiment	595.5788815	4.078060625	2.40506542	1.291079734	Logistic Growth (2050) ; 0% contract renewal; Constant contracted land area (25%); 10 y	3	SSP2 - 4.5	-0.000161683	0
2202	Rent:Buy experiment	595.5637578	4.077924709	2.407676162	1.264731168	Logistic Growth (2050) ; 0% contract renewal; Constant contracted land area (25%); 10 y	3	SSP2 - 4.5	-0.000161802	0
2203	Rent:Buy experiment	595.5420039	4.0777292	2.410251422	1.238382602	Logistic Growth (2050) ; 0% contract renewal; Constant contracted land area (25%); 10 y	3	SSP2 - 4.5	-0.000161922	0
2204	Rent:Buy experiment	595.5136127	4.077474029	2.412791137	1.212034036	Logistic Growth (2050) ; 0% contract renewal; Constant contracted land area (25%); 10 y	3	SSP2 - 4.5	-0.000162042	0
2205	Rent:Buy experiment	595.4785774	4.077159128	2.415295245	1.18568547	Logistic Growth (2050) ; 0% contract renewal; Constant contracted land area (25%); 10 y	3	SSP2 - 4.5	-0.000162162	0
2206	Rent:Buy experiment	595.4368914	4.076784424	2.417763681	1.159336904	Logistic Growth (2050) ; 0% contract renewal; Constant contracted land area (25%); 10 y	3	SSP2 - 4.5	-0.000162283	0
2207	Rent:Buy experiment	595.3885482	4.076349849	2.420196383	1.132988338	Logistic Growth (2050) ; 0% contract renewal; Constant contracted land area (25%); 10 y	3	SSP2 - 4.5	-0.000162404	0
2208	Rent:Buy experiment	595.3335417	4.07585533	2.422593285	1.106639773	Logistic Growth (2050) ; 0% contract renewal; Constant contracted land area (25%); 10 y	3	SSP2 - 4.5	-0.000162525	0
2209	Rent:Buy experiment	595.2718656	4.075300797	2.424954325	1.080291207	Logistic Growth (2050) ; 0% contract renewal; Constant contracted land area (25%); 10 y	3	SSP2 - 4.5	-0.000162647	0
2210	Rent:Buy experiment	595.203514	4.074686177	2.427279437	1.053942641	Logistic Growth (2050) ; 0% contract renewal; Constant contracted land area (25%); 10 y	3	SSP2 - 4.5	-0.000162769	0
2211	Rent:Buy experiment	595.1284813	4.074011399	2.429568557	1.027594075	Logistic Growth (2050) ; 0% contract renewal; Constant contracted land area (25%); 10 y	3	SSP2 - 4.5	-0.000162891	0
2212	Rent:Buy experiment	595.0467619	4.07327639	2.431821621	1.001245509	Logistic Growth (2050) ; 0% contract renewal; Constant contracted land area (25%); 10 y	3	SSP2 - 4.5	-0.000163014	0
2213	Rent:Buy experiment	594.9583505	4.072481078	2.434038563	0.974896942	Logistic Growth (2050) ; 0% contract renewal; Constant contracted land area (25%); 10 y	3	SSP2 - 4.5	-0.000163137	0
2214	Rent:Buy experiment	594.8632419	4.071625388	2.436219319	0.948548376	Logistic Growth (2050) ; 0% contract renewal; Constant contracted land area (25%); 10 y	3	SSP2 - 4.5	-0.000163261	0
2215	Rent:Buy experiment	594.7614312	4.070709248	2.438363823	0.92219981	Logistic Growth (2050) ; 0% contract renewal; Constant contracted land area (25%); 10 y	3	SSP2 - 4.5	-0.000163385	0
2216	Rent:Buy experiment	594.6529137	4.069732584	2.440472011	0.895851244	Logistic Growth (2050) ; 0% contract renewal; Constant contracted land area (25%); 10 y	3	SSP2 - 4.5	-0.000163509	0
2217	Rent:Buy experiment	594.5376848	4.068695322	2.442543816	0.869502678	Logistic Growth (2050) ; 0% contract renewal; Constant contracted land area (25%); 10 y	3	SSP2 - 4.5	-0.000163633	0
2218	Rent:Buy experiment	594.4157402	4.067597388	2.444579175	0.843154112	Logistic Growth (2050) ; 0% contract renewal; Constant contracted land area (25%); 10 y	3	SSP2 - 4.5	-0.000163758	0
2219	Rent:Buy experiment	594.2870757	4.066438707	2.44657802	0.816805546	Logistic Growth (2050) ; 0% contract renewal; Constant contracted land area (25%); 10 y	3	SSP2 - 4.5	-0.000163883	0
2220	Rent:Buy experiment	594.1516874	4.065219205	2.448540288	0.79045698	Logistic Growth (2050) ; 0% contract renewal; Constant contracted land area (25%); 10 y	3	SSP2 - 4.5	-0.000164009	0
2221	Rent:Buy experiment	594.0095716	4.063938805	2.450465911	0.764108414	Logistic Growth (2050) ; 0% contract renewal; Constant contracted land area (25%); 10 y	3	SSP2 - 4.5	-0.000164135	0
2222	Rent:Buy experiment	593.8607247	4.062597433	2.452354825	0.737759848	Logistic Growth (2050) ; 0% contract renewal; Constant contracted land area (25%); 10 y	3	SSP2 - 4.5	-0.000164261	0
2223	Rent:Buy experiment	593.7051434	4.061195013	2.454206963	0.711411282	Logistic Growth (2050) ; 0% contract renewal; Constant contracted land area (25%); 10 y	3	SSP2 - 4.5	-0.000164387	0
2224	Rent:Buy experiment	593.5428246	4.059731469	2.456022259	0.685062716	Logistic Growth (2050) ; 0% contract renewal; Constant contracted land area (25%); 10 y	3	SSP2 - 4.5	-0.000164514	0
2225	Rent:Buy experiment	593.3737654	4.058206724	2.457800648	0.65871415	Logistic Growth (2050) ; 0% contract renewal; Constant contracted land area (25%); 10 y	3	SSP2 - 4.5	-0.000164641	0
2226	Rent:Buy experiment	593.1979629	4.056620702	2.459542064	0.632365584	Logistic Growth (2050) ; 0% contract renewal; Constant contracted land area (25%); 10 y	3	SSP2 - 4.5	-0.000164769	0
2227	Rent:Buy experiment	593.0154148	4.054973325	2.46124644	0.606017018	Logistic Growth (2050) ; 0% contract renewal; Constant contracted land area (25%); 10 y	3	SSP2 - 4.5	-0.000164896	0
2228	Rent:Buy experiment	592.8261187	4.053264515	2.46291371	0.579668452	Logistic Growth (2050) ; 0% contract renewal; Constant contracted land area (25%); 10 y	3	SSP2 - 4.5	-0.000165025	0
2229	Rent:Buy experiment	592.6300724	4.051494196	2.464543808	0.553319886	Logistic Growth (2050) ; 0% contract renewal; Constant contracted land area (25%); 10 y	3	SSP2 - 4.5	-0.000165153	0
2230	Rent:Buy experiment	592.427274	4.049662289	2.466136667	0.52697132	Logistic Growth (2050) ; 0% contract renewal; Constant contracted land area (25%); 10 y	3	SSP2 - 4.5	-0.000165282	0
2231	Rent:Buy experiment	592.2177219	4.047768715	2.46769222	0.500622754	Logistic Growth (2050) ; 0% contract renewal; Constant contracted land area (25%); 10 y	3	SSP2 - 4.5	-0.00016541	0
2232	Rent:Buy experiment	592.0014145	4.045813396	2.469210402	0.474274188	Logistic Growth (2050) ; 0% contract renewal; Constant contracted land area (25%); 10 y	3	SSP2 - 4.5	-0.00016554	0
2233	Rent:Buy experiment	591.7783505	4.043796251	2.470691144	0.447925622	Logistic Growth (2050) ; 0% contract renewal; Constant contracted land area (25%); 10 y	3	SSP2 - 4.5	-0.000165669	0
2234	Rent:Buy experiment	591.5485288	4.041717202	2.472134381	0.421577056	Logistic Growth (2050) ; 0% contract renewal; Constant contracted land area (25%); 10 y	3	SSP2 - 4.5	-0.000165799	0
2235	Rent:Buy experiment	591.3119484	4.039576168	2.473540044	0.39522849	Logistic Growth (2050) ; 0% contract renewal; Constant contracted land area (25%); 10 y	3	SSP2 - 4.5	-0.000165929	0
2236	Rent:Buy experiment	591.0686087	4.037373068	2.474908068	0.368879924	Logistic Growth (2050) ; 0% contract renewal; Constant contracted land area (25%); 10 y	3	SSP2 - 4.5	-0.00016606	0
2237	Rent:Buy experiment	590.8185091	4.035107821	2.476238384	0.342531358	Logistic Growth (2050) ; 0% contract renewal; Constant contracted land area (25%); 10 y	3	SSP2 - 4.5	-0.00016619	0
2238	Rent:Buy experiment	590.5616493	4.032780347	2.477530925	0.316182792	Logistic Growth (2050) ; 0% contract renewal; Constant contracted land area (25%); 10 y	3	SSP2 - 4.5	-0.000166321	0
2239	Rent:Buy experiment	590.2980292	4.030390562	2.478785623	0.289834226	Logistic Growth (2050) ; 0% contract renewal; Constant contracted land area (25%); 10 y	3	SSP2 - 4.5	-0.000166453	0
2240	Rent:Buy experiment	590.0276488	4.027938385	2.480002411	0.26348566	Logistic Growth (2050) ; 0% contract renewal; Constant contracted land area (25%); 10 y	3	SSP2 - 4.5	-0.000166584	0
2241	Rent:Buy experiment	589.7505084	4.025423733	2.481181221	0.237137094	Logistic Growth (2050) ; 0% contract renewal; Constant contracted land area (25%); 10 y	3	SSP2 - 4.5	-0.000166716	0
2242	Rent:Buy experiment	589.4666084	4.022846522	2.482321985	0.210788528	Logistic Growth (2050) ; 0% contract renewal; Constant contracted land area (25%); 10 y	3	SSP2 - 4.5	-0.000166848	0
2243	Rent:Buy experiment	589.1759497	4.020206669	2.483424635	0.184439962	Logistic Growth (2050) ; 0% contract renewal; Constant contracted land area (25%); 10 y	3	SSP2 - 4.5	-0.000166981	0
2244	Rent:Buy experiment	588.8785329	4.017504089	2.484489101	0.158091396	Logistic Growth (2050) ; 0% contract renewal; Constant contracted land area (25%); 10 y	3	SSP2 - 4.5	-0.000167113	0
2245	Rent:Buy experiment	588.5743591	4.014738697	2.485515317	0.13174283	Logistic Growth (2050) ; 0% contract renewal; Constant contracted land area (25%); 10 y	3	SSP2 - 4.5	-0.000167246	0
2246	Rent:Buy experiment	588.2634297	4.011910409	2.486503212	0.105394264	Logistic Growth (2050) ; 0% contract renewal; Constant contracted land area (25%); 10 y	3	SSP2 - 4.5	-0.00016738	0
2247	Rent:Buy experiment	587.945746	4.009019138	2.487452718	0.079045698	Logistic Growth (2050) ; 0% contract renewal; Constant contracted land area (25%); 10 y	3	SSP2 - 4.5	-0.000167513	0
2248	Rent:Buy experiment	587.6213097	4.006064798	2.488363766	0.052697132	Logistic Growth (2050) ; 0% contract renewal; Constant contracted land area (25%); 10 y	3	SSP2 - 4.5	-0.000167647	0
2249	Rent:Buy experiment	587.2901226	4.003047301	2.489236287	0.026348566	Logistic Growth (2050) ; 0% contract renewal; Constant contracted land area (25%); 10 y	3	SSP2 - 4.5	-0.000167781	0
2250	Rent:Buy experiment	586.9521867	3.999966561	2.490070212	0	Logistic Growth (2050) ; 0% contract renewal; Constant contracted land area (25%); 10 y	3	SSP2 - 4.5	-0.000167915	0
2251	Rent:Buy experiment	586.619881	3.996935418	2.490875691	0	Logistic Growth (2050) ; 0% contract renewal; Constant contracted land area (25%); 10 y	3	SSP2 - 4.5	-0.00016805	0
2252	Rent:Buy experiment	586.2928957	3.993951128	2.491660458	0	Logistic Growth (2050) ; 0% contract renewal; Constant contracted land area (25%); 10 y	3	SSP2 - 4.5	-0.000168183	0
2253	Rent:Buy experiment	585.9709525	3.99101123	2.492430372	0	Logistic Growth (2050) ; 0% contract renewal; Constant contracted land area (25%); 10 y	3	SSP2 - 4.5	-0.000168316	0
2254	Rent:Buy experiment	585.6537951	3.988113454	2.493189845	0	Logistic Growth (2050) ; 0% contract renewal; Constant contracted land area (25%); 10 y	3	SSP2 - 4.5	-0.000168447	0
2255	Rent:Buy experiment	585.3411873	3.985255711	2.493942167	0	Logistic Growth (2050) ; 0% contract renewal; Constant contracted land area (25%); 10 y	3	SSP2 - 4.5	-0.000168578	0
2256	Rent:Buy experiment	585.0329108	3.982436067	2.494689763	0	Logistic Growth (2050) ; 0% contract renewal; Constant contracted land area (25%); 10 y	3	SSP2 - 4.5	-0.000168707	0
2257	Rent:Buy experiment	584.728764	3.97965274	2.495434394	0	Logistic Growth (2050) ; 0% contract renewal; Constant contracted land area (25%); 10 y	3	SSP2 - 4.5	-0.000168836	0
2258	Rent:Buy experiment	584.4285604	3.976904078	2.496177312	0	Logistic Growth (2050) ; 0% contract renewal; Constant contracted land area (25%); 10 y	3	SSP2 - 4.5	-0.000168963	0
2259	Rent:Buy experiment	584.1321274	3.974188553	2.49691938	0	Logistic Growth (2050) ; 0% contract renewal; Constant contracted land area (25%); 10 y	3	SSP2 - 4.5	-0.000169089	0
2260	Rent:Buy experiment	583.8393049	3.971504749	2.497661167	0	Logistic Growth (2050) ; 0% contract renewal; Constant contracted land area (25%); 10 y	3	SSP2 - 4.5	-0.000169214	0
2261	Rent:Buy experiment	583.5499443	3.968851353	2.498403018	0	Logistic Growth (2050) ; 0% contract renewal; Constant contracted land area (25%); 10 y	3	SSP2 - 4.5	-0.000169338	0
2262	Rent:Buy experiment	583.2639077	3.966227144	2.499145113	0	Logistic Growth (2050) ; 0% contract renewal; Constant contracted land area (25%); 10 y	3	SSP2 - 4.5	-0.000169461	0
2263	Rent:Buy experiment	582.981067	3.963630989	2.49988751	0	Logistic Growth (2050) ; 0% contract renewal; Constant contracted land area (25%); 10 y	3	SSP2 - 4.5	-0.000169583	0
2264	Rent:Buy experiment	582.7013029	3.961061834	2.500630176	0	Logistic Growth (2050) ; 0% contract renewal; Constant contracted land area (25%); 10 y	3	SSP2 - 4.5	-0.000169704	0
2265	Rent:Buy experiment	582.4245041	3.958518698	2.501373015	0	Logistic Growth (2050) ; 0% contract renewal; Constant contracted land area (25%); 10 y	3	SSP2 - 4.5	-0.000169825	0
2266	Rent:Buy experiment	582.1505673	3.956000664	2.502115886	0	Logistic Growth (2050) ; 0% contract renewal; Constant contracted land area (25%); 10 y	3	SSP2 - 4.5	-0.000169944	0
2267	Rent:Buy experiment	581.8793956	3.953506881	2.502858619	0	Logistic Growth (2050) ; 0% contract renewal; Constant contracted land area (25%); 10 y	3	SSP2 - 4.5	-0.000170063	0
2268	Rent:Buy experiment	581.6108987	3.951036552	2.503601026	0	Logistic Growth (2050) ; 0% contract renewal; Constant contracted land area (25%); 10 y	3	SSP2 - 4.5	-0.000170181	0
2269	Rent:Buy experiment	581.3449922	3.94858893	2.504342908	0	Logistic Growth (2050) ; 0% contract renewal; Constant contracted land area (25%); 10 y	3	SSP2 - 4.5	-0.000170298	0
2270	Rent:Buy experiment	581.0815969	3.946163321	2.505084062	0	Logistic Growth (2050) ; 0% contract renewal; Constant contracted land area (25%); 10 y	3	SSP2 - 4.5	-0.000170415	0
2271	Rent:Buy experiment	580.8206386	3.943759069	2.505824288	0	Logistic Growth (2050) ; 0% contract renewal; Constant contracted land area (25%); 10 y	3	SSP2 - 4.5	-0.00017053	0
2272	Rent:Buy experiment	580.5620479	3.941375565	2.506563387	0	Logistic Growth (2050) ; 0% contract renewal; Constant contracted land area (25%); 10 y	3	SSP2 - 4.5	-0.000170646	0
2273	Rent:Buy experiment	580.3057594	3.939012232	2.507301169	0	Logistic Growth (2050) ; 0% contract renewal; Constant contracted land area (25%); 10 y	3	SSP2 - 4.5	-0.00017076	0
2274	Rent:Buy experiment	580.0517114	3.93666853	2.508037449	0	Logistic Growth (2050) ; 0% contract renewal; Constant contracted land area (25%); 10 y	3	SSP2 - 4.5	-0.000170874	0
2275	Rent:Buy experiment	579.7998463	3.934343952	2.508772054	0	Logistic Growth (2050) ; 0% contract renewal; Constant contracted land area (25%); 10 y	3	SSP2 - 4.5	-0.000170987	0
2276	Rent:Buy experiment	579.5501093	3.932038019	2.509504818	0	Logistic Growth (2050) ; 0% contract renewal; Constant contracted land area (25%); 10 y	3	SSP2 - 4.5	-0.000171099	0
2277	Rent:Buy experiment	579.3024489	3.929750278	2.510235586	0	Logistic Growth (2050) ; 0% contract renewal; Constant contracted land area (25%); 10 y	3	SSP2 - 4.5	-0.000171211	0
2278	Rent:Buy experiment	579.0568165	3.927480304	2.51096421	0	Logistic Growth (2050) ; 0% contract renewal; Constant contracted land area (25%); 10 y	3	SSP2 - 4.5	-0.000171323	0
2279	Rent:Buy experiment	578.8131659	3.925227693	2.511690556	0	Logistic Growth (2050) ; 0% contract renewal; Constant contracted land area (25%); 10 y	3	SSP2 - 4.5	-0.000171433	0
2280	Rent:Buy experiment	578.5714535	3.922992065	2.512414495	0	Logistic Growth (2050) ; 0% contract renewal; Constant contracted land area (25%); 10 y	3	SSP2 - 4.5	-0.000171543	0
2281	Rent:Buy experiment	578.3316379	3.920773056	2.513135908	0	Logistic Growth (2050) ; 0% contract renewal; Constant contracted land area (25%); 10 y	3	SSP2 - 4.5	-0.000171653	0
2282	Rent:Buy experiment	578.0936796	3.918570324	2.513854686	0	Logistic Growth (2050) ; 0% contract renewal; Constant contracted land area (25%); 10 y	3	SSP2 - 4.5	-0.000171761	0
2283	Rent:Buy experiment	577.8575414	3.916383543	2.514570726	0	Logistic Growth (2050) ; 0% contract renewal; Constant contracted land area (25%); 10 y	3	SSP2 - 4.5	-0.00017187	0
2284	Rent:Buy experiment	577.6231874	3.914212403	2.515283933	0	Logistic Growth (2050) ; 0% contract renewal; Constant contracted land area (25%); 10 y	3	SSP2 - 4.5	-0.000171977	0
2285	Rent:Buy experiment	577.3905839	3.912056607	2.51599422	0	Logistic Growth (2050) ; 0% contract renewal; Constant contracted land area (25%); 10 y	3	SSP2 - 4.5	-0.000172084	0
2286	Rent:Buy experiment	577.1596983	3.909915874	2.516701506	0	Logistic Growth (2050) ; 0% contract renewal; Constant contracted land area (25%); 10 y	3	SSP2 - 4.5	-0.00017219	0
2287	Rent:Buy experiment	576.9304996	3.907789935	2.517405716	0	Logistic Growth (2050) ; 0% contract renewal; Constant contracted land area (25%); 10 y	3	SSP2 - 4.5	-0.000172296	0
2288	Rent:Buy experiment	576.7029581	3.905678532	2.518106781	0	Logistic Growth (2050) ; 0% contract renewal; Constant contracted land area (25%); 10 y	3	SSP2 - 4.5	-0.000172401	0
2289	Rent:Buy experiment	576.4770454	3.903581418	2.518804637	0	Logistic Growth (2050) ; 0% contract renewal; Constant contracted land area (25%); 10 y	3	SSP2 - 4.5	-0.000172506	0
2290	Rent:Buy experiment	576.2527343	3.901498358	2.519499227	0	Logistic Growth (2050) ; 0% contract renewal; Constant contracted land area (25%); 10 y	3	SSP2 - 4.5	-0.00017261	0
2291	Rent:Buy experiment	576.0299985	3.899429125	2.520190496	0	Logistic Growth (2050) ; 0% contract renewal; Constant contracted land area (25%); 10 y	3	SSP2 - 4.5	-0.000172713	0
2292	Rent:Buy experiment	575.8088128	3.897373501	2.520878395	0	Logistic Growth (2050) ; 0% contract renewal; Constant contracted land area (25%); 10 y	3	SSP2 - 4.5	-0.000172816	0
2293	Rent:Buy experiment	575.589153	3.895331276	2.521562879	0	Logistic Growth (2050) ; 0% contract renewal; Constant contracted land area (25%); 10 y	3	SSP2 - 4.5	-0.000172918	0
2294	Rent:Buy experiment	575.3709957	3.893302248	2.522243905	0	Logistic Growth (2050) ; 0% contract renewal; Constant contracted land area (25%); 10 y	3	SSP2 - 4.5	-0.000173019	0
2295	Rent:Buy experiment	575.1543184	3.891286224	2.522921437	0	Logistic Growth (2050) ; 0% contract renewal; Constant contracted land area (25%); 10 y	3	SSP2 - 4.5	-0.00017312	0
2296	Rent:Buy experiment	574.9390992	3.889283015	2.523595438	0	Logistic Growth (2050) ; 0% contract renewal; Constant contracted land area (25%); 10 y	3	SSP2 - 4.5	-0.00017322	0
2297	Rent:Buy experiment	574.7253171	3.887292439	2.524265877	0	Logistic Growth (2050) ; 0% contract renewal; Constant contracted land area (25%); 10 y	3	SSP2 - 4.5	-0.00017332	0
2298	Rent:Buy experiment	574.5129517	3.885314321	2.524932726	0	Logistic Growth (2050) ; 0% contract renewal; Constant contracted land area (25%); 10 y	3	SSP2 - 4.5	-0.000173419	0
2299	Rent:Buy experiment	574.3019832	3.883348492	2.525595956	0	Logistic Growth (2050) ; 0% contract renewal; Constant contracted land area (25%); 10 y	3	SSP2 - 4.5	-0.000173518	0
2300	Rent:Buy experiment	574.0923926	3.881394785	2.526255546	0	Logistic Growth (2050) ; 0% contract renewal; Constant contracted land area (25%); 10 y	3	SSP2 - 4.5	-0.000173615	0
2301	Rent:Buy experiment	573.8841612	3.879453043	2.526911472	0	Logistic Growth (2050) ; 0% contract renewal; Constant contracted land area (25%); 10 y	3	SSP2 - 4.5	-0.000173713	0
2302	Rent:Buy experiment	573.677271	3.877523109	2.527563715	0	Logistic Growth (2050) ; 0% contract renewal; Constant contracted land area (25%); 10 y	3	SSP2 - 4.5	-0.000173809	0
2303	Rent:Buy experiment	573.4717044	3.875604832	2.528212257	0	Logistic Growth (2050) ; 0% contract renewal; Constant contracted land area (25%); 10 y	3	SSP2 - 4.5	-0.000173905	0
2304	Rent:Buy experiment	573.2674443	3.873698067	2.528857081	0	Logistic Growth (2050) ; 0% contract renewal; Constant contracted land area (25%); 10 y	3	SSP2 - 4.5	-0.000174001	0
2305	Rent:Buy experiment	573.0644741	3.871802669	2.529498175	0	Logistic Growth (2050) ; 0% contract renewal; Constant contracted land area (25%); 10 y	3	SSP2 - 4.5	-0.000174095	0
2306	Rent:Buy experiment	572.8627777	3.869918501	2.530135524	0	Logistic Growth (2050) ; 0% contract renewal; Constant contracted land area (25%); 10 y	3	SSP2 - 4.5	-0.00017419	0
2307	Rent:Buy experiment	572.6623391	3.868045426	2.530769118	0	Logistic Growth (2050) ; 0% contract renewal; Constant contracted land area (25%); 10 y	3	SSP2 - 4.5	-0.000174283	0
2308	Rent:Buy experiment	572.463143	3.866183312	2.531398947	0	Logistic Growth (2050) ; 0% contract renewal; Constant contracted land area (25%); 10 y	3	SSP2 - 4.5	-0.000174376	0
2309	Rent:Buy experiment	572.2651742	3.86433203	2.532025001	0	Logistic Growth (2050) ; 0% contract renewal; Constant contracted land area (25%); 10 y	3	SSP2 - 4.5	-0.000174469	0
2310	Rent:Buy experiment	572.0684182	3.862491454	2.532647273	0	Logistic Growth (2050) ; 0% contract renewal; Constant contracted land area (25%); 10 y	3	SSP2 - 4.5	-0.000174561	0
2311	Rent:Buy experiment	571.8728604	3.860661459	2.533265756	0	Logistic Growth (2050) ; 0% contract renewal; Constant contracted land area (25%); 10 y	3	SSP2 - 4.5	-0.000174652	0
2312	Rent:Buy experiment	571.6784869	3.858841926	2.533880446	0	Logistic Growth (2050) ; 0% contract renewal; Constant contracted land area (25%); 10 y	3	SSP2 - 4.5	-0.000174743	0
2313	Rent:Buy experiment	571.4852837	3.857032736	2.534491337	0	Logistic Growth (2050) ; 0% contract renewal; Constant contracted land area (25%); 10 y	3	SSP2 - 4.5	-0.000174833	0
2314	Rent:Buy experiment	571.2932375	3.855233774	2.535098426	0	Logistic Growth (2050) ; 0% contract renewal; Constant contracted land area (25%); 10 y	3	SSP2 - 4.5	-0.000174923	0
2315	Rent:Buy experiment	571.102335	3.853444925	2.535701709	0	Logistic Growth (2050) ; 0% contract renewal; Constant contracted land area (25%); 10 y	3	SSP2 - 4.5	-0.000175012	0
2316	Rent:Buy experiment	570.9125633	3.85166608	2.536301186	0	Logistic Growth (2050) ; 0% contract renewal; Constant contracted land area (25%); 10 y	3	SSP2 - 4.5	-0.0001751	0
2317	Rent:Buy experiment	570.7239095	3.849897127	2.536896854	0	Logistic Growth (2050) ; 0% contract renewal; Constant contracted land area (25%); 10 y	3	SSP2 - 4.5	-0.000175188	0
2318	Rent:Buy experiment	570.5363613	3.848137962	2.537488713	0	Logistic Growth (2050) ; 0% contract renewal; Constant contracted land area (25%); 10 y	3	SSP2 - 4.5	-0.000175275	0
2319	Rent:Buy experiment	570.3499064	3.846388478	2.538076763	0	Logistic Growth (2050) ; 0% contract renewal; Constant contracted land area (25%); 10 y	3	SSP2 - 4.5	-0.000175362	0
2320	Rent:Buy experiment	570.1645328	3.844648573	2.538661004	0	Logistic Growth (2050) ; 0% contract renewal; Constant contracted land area (25%); 10 y	3	SSP2 - 4.5	-0.000175448	0
2321	Rent:Buy experiment	569.9802286	3.842918145	2.539241438	0	Logistic Growth (2050) ; 0% contract renewal; Constant contracted land area (25%); 10 y	3	SSP2 - 4.5	-0.000175534	0
2322	Rent:Buy experiment	569.7969823	3.841197094	2.539818066	0	Logistic Growth (2050) ; 0% contract renewal; Constant contracted land area (25%); 10 y	3	SSP2 - 4.5	-0.000175619	0
2323	Rent:Buy experiment	569.6147824	3.839485322	2.54039089	0	Logistic Growth (2050) ; 0% contract renewal; Constant contracted land area (25%); 10 y	3	SSP2 - 4.5	-0.000175704	0
2324	Rent:Buy experiment	569.4336178	3.837782734	2.540959913	0	Logistic Growth (2050) ; 0% contract renewal; Constant contracted land area (25%); 10 y	3	SSP2 - 4.5	-0.000175788	0
2325	Rent:Buy experiment	569.2534774	3.836089234	2.541525138	0	Logistic Growth (2050) ; 0% contract renewal; Constant contracted land area (25%); 10 y	3	SSP2 - 4.5	-0.000175871	0
2326	Rent:Buy experiment	569.0743503	3.834404729	2.542086568	0	Logistic Growth (2050) ; 0% contract renewal; Constant contracted land area (25%); 10 y	3	SSP2 - 4.5	-0.000175955	0
2327	Rent:Buy experiment	568.8962259	3.832729127	2.542644207	0	Logistic Growth (2050) ; 0% contract renewal; Constant contracted land area (25%); 10 y	3	SSP2 - 4.5	-0.000176037	0
2328	Rent:Buy experiment	568.7190937	3.831062338	2.54319806	0	Logistic Growth (2050) ; 0% contract renewal; Constant contracted land area (25%); 10 y	3	SSP2 - 4.5	-0.000176119	0
2329	Rent:Buy experiment	568.5429432	3.829404272	2.543748131	0	Logistic Growth (2050) ; 0% contract renewal; Constant contracted land area (25%); 10 y	3	SSP2 - 4.5	-0.000176201	0
2330	Rent:Buy experiment	568.3677644	3.827754843	2.544294424	0	Logistic Growth (2050) ; 0% contract renewal; Constant contracted land area (25%); 10 y	3	SSP2 - 4.5	-0.000176282	0
2331	Rent:Buy experiment	568.1935472	3.826113964	2.544836946	0	Logistic Growth (2050) ; 0% contract renewal; Constant contracted land area (25%); 10 y	3	SSP2 - 4.5	-0.000176362	0
2332	Rent:Buy experiment	568.0202817	3.824481549	2.545375701	0	Logistic Growth (2050) ; 0% contract renewal; Constant contracted land area (25%); 10 y	3	SSP2 - 4.5	-0.000176442	0
2333	Rent:Buy experiment	567.8479581	3.822857515	2.545910695	0	Logistic Growth (2050) ; 0% contract renewal; Constant contracted land area (25%); 10 y	3	SSP2 - 4.5	-0.000176522	0
2334	Rent:Buy experiment	567.6765669	3.821241778	2.546441934	0	Logistic Growth (2050) ; 0% contract renewal; Constant contracted land area (25%); 10 y	3	SSP2 - 4.5	-0.000176601	0
2335	Rent:Buy experiment	567.5060985	3.819634258	2.546969425	0	Logistic Growth (2050) ; 0% contract renewal; Constant contracted land area (25%); 10 y	3	SSP2 - 4.5	-0.000176679	0
2336	Rent:Buy experiment	567.3365437	3.818034874	2.547493174	0	Logistic Growth (2050) ; 0% contract renewal; Constant contracted land area (25%); 10 y	3	SSP2 - 4.5	-0.000176757	0
2337	Rent:Buy experiment	567.1678933	3.816443545	2.548013187	0	Logistic Growth (2050) ; 0% contract renewal; Constant contracted land area (25%); 10 y	3	SSP2 - 4.5	-0.000176835	0
2338	Rent:Buy experiment	567.0001381	3.814860195	2.548529472	0	Logistic Growth (2050) ; 0% contract renewal; Constant contracted land area (25%); 10 y	3	SSP2 - 4.5	-0.000176912	0
2339	Rent:Buy experiment	566.8332693	3.813284746	2.549042036	0	Logistic Growth (2050) ; 0% contract renewal; Constant contracted land area (25%); 10 y	3	SSP2 - 4.5	-0.000176989	0
2340	Rent:Buy experiment	566.6672779	3.811717121	2.549550885	0	Logistic Growth (2050) ; 0% contract renewal; Constant contracted land area (25%); 10 y	3	SSP2 - 4.5	-0.000177065	0
2341	Rent:Buy experiment	566.5021554	3.810157246	2.550056028	0	Logistic Growth (2050) ; 0% contract renewal; Constant contracted land area (25%); 10 y	3	SSP2 - 4.5	-0.00017714	0
2342	Rent:Buy experiment	566.3378931	3.808605045	2.550557472	0	Logistic Growth (2050) ; 0% contract renewal; Constant contracted land area (25%); 10 y	3	SSP2 - 4.5	-0.000177216	0
2343	Rent:Buy experiment	566.1744824	3.807060446	2.551055225	0	Logistic Growth (2050) ; 0% contract renewal; Constant contracted land area (25%); 10 y	3	SSP2 - 4.5	-0.000177291	0
2344	Rent:Buy experiment	566.0119152	3.805523376	2.551549295	0	Logistic Growth (2050) ; 0% contract renewal; Constant contracted land area (25%); 10 y	3	SSP2 - 4.5	-0.000177365	0
2345	Rent:Buy experiment	565.8501831	3.803993764	2.55203969	0	Logistic Growth (2050) ; 0% contract renewal; Constant contracted land area (25%); 10 y	3	SSP2 - 4.5	-0.000177439	0
2346	Rent:Buy experiment	565.6892779	3.80247154	2.552526418	0	Logistic Growth (2050) ; 0% contract renewal; Constant contracted land area (25%); 10 y	3	SSP2 - 4.5	-0.000177512	0
2347	Rent:Buy experiment	565.5291916	3.800956632	2.553009487	0	Logistic Growth (2050) ; 0% contract renewal; Constant contracted land area (25%); 10 y	3	SSP2 - 4.5	-0.000177585	0
2348	Rent:Buy experiment	565.3699163	3.799448974	2.553488908	0	Logistic Growth (2050) ; 0% contract renewal; Constant contracted land area (25%); 10 y	3	SSP2 - 4.5	-0.000177658	0
2349	Rent:Buy experiment	565.2114441	3.797948495	2.553964686	0	Logistic Growth (2050) ; 0% contract renewal; Constant contracted land area (25%); 10 y	3	SSP2 - 4.5	-0.00017773	0
2350	Rent:Buy experiment	565.0537673	3.796455131	2.554436833	0	Logistic Growth (2050) ; 0% contract renewal; Constant contracted land area (25%); 10 y	3	SSP2 - 4.5	-0.000177802	0
2351	Rent:Buy experiment	564.8968782	3.794968813	2.554905356	0	Logistic Growth (2050) ; 0% contract renewal; Constant contracted land area (25%); 10 y	3	SSP2 - 4.5	-0.000177873	0
2352	Rent:Buy experiment	564.7407693	3.793489477	2.555370265	0	Logistic Growth (2050) ; 0% contract renewal; Constant contracted land area (25%); 10 y	3	SSP2 - 4.5	-0.000177944	0
2353	Rent:Buy experiment	564.5854332	3.792017057	2.555831568	0	Logistic Growth (2050) ; 0% contract renewal; Constant contracted land area (25%); 10 y	3	SSP2 - 4.5	-0.000178015	0
2354	Rent:Buy experiment	564.4308624	3.79055149	2.556289275	0	Logistic Growth (2050) ; 0% contract renewal; Constant contracted land area (25%); 10 y	3	SSP2 - 4.5	-0.000178085	0
2355	Rent:Buy experiment	564.2770497	3.789092712	2.556743396	0	Logistic Growth (2050) ; 0% contract renewal; Constant contracted land area (25%); 10 y	3	SSP2 - 4.5	-0.000178155	0
2356	Rent:Buy experiment	564.1239879	3.787640662	2.557193938	0	Logistic Growth (2050) ; 0% contract renewal; Constant contracted land area (25%); 10 y	3	SSP2 - 4.5	-0.000178224	0
2357	Rent:Buy experiment	563.9716699	3.786195276	2.557640913	0	Logistic Growth (2050) ; 0% contract renewal; Constant contracted land area (25%); 10 y	3	SSP2 - 4.5	-0.000178293	0
2358	Rent:Buy experiment	563.8200887	3.784756495	2.558084329	0	Logistic Growth (2050) ; 0% contract renewal; Constant contracted land area (25%); 10 y	3	SSP2 - 4.5	-0.000178362	0
2359	Rent:Buy experiment	563.6692374	3.783324257	2.558524197	0	Logistic Growth (2050) ; 0% contract renewal; Constant contracted land area (25%); 10 y	3	SSP2 - 4.5	-0.00017843	0
2360	Rent:Buy experiment	563.519109	3.781898503	2.558960525	0	Logistic Growth (2050) ; 0% contract renewal; Constant contracted land area (25%); 10 y	3	SSP2 - 4.5	-0.000178498	0
2361	Rent:Buy experiment	563.369697	3.780479174	2.559393324	0	Logistic Growth (2050) ; 0% contract renewal; Constant contracted land area (25%); 10 y	3	SSP2 - 4.5	-0.000178565	0
2362	Rent:Buy experiment	563.2209945	3.779066212	2.559822603	0	Logistic Growth (2050) ; 0% contract renewal; Constant contracted land area (25%); 10 y	3	SSP2 - 4.5	-0.000178632	0
2363	Rent:Buy experiment	563.072995	3.777659559	2.560248373	0	Logistic Growth (2050) ; 0% contract renewal; Constant contracted land area (25%); 10 y	3	SSP2 - 4.5	-0.000178699	0
2364	Rent:Buy experiment	562.9256919	3.776259158	2.560670643	0	Logistic Growth (2050) ; 0% contract renewal; Constant contracted land area (25%); 10 y	3	SSP2 - 4.5	-0.000178765	0
2365	Rent:Buy experiment	562.7790788	3.774864953	2.561089423	0	Logistic Growth (2050) ; 0% contract renewal; Constant contracted land area (25%); 10 y	3	SSP2 - 4.5	-0.000178831	0
2366	Rent:Buy experiment	562.6331493	3.773476888	2.561504724	0	Logistic Growth (2050) ; 0% contract renewal; Constant contracted land area (25%); 10 y	3	SSP2 - 4.5	-0.000178897	0
2367	Rent:Buy experiment	562.4878972	3.772094908	2.561916555	0	Logistic Growth (2050) ; 0% contract renewal; Constant contracted land area (25%); 10 y	3	SSP2 - 4.5	-0.000178962	0
2368	Rent:Buy experiment	562.3433161	3.770718958	2.562324927	0	Logistic Growth (2050) ; 0% contract renewal; Constant contracted land area (25%); 10 y	3	SSP2 - 4.5	-0.000179027	0
2369	Rent:Buy experiment	562.1994	3.769348985	2.56272985	0	Logistic Growth (2050) ; 0% contract renewal; Constant contracted land area (25%); 10 y	3	SSP2 - 4.5	-0.000179091	0
2370	Rent:Buy experiment	562.0561427	3.767984936	2.563131335	0	Logistic Growth (2050) ; 0% contract renewal; Constant contracted land area (25%); 10 y	3	SSP2 - 4.5	-0.000179155	0
2371	Rent:Buy experiment	561.9135383	3.766626758	2.563529391	0	Logistic Growth (2050) ; 0% contract renewal; Constant contracted land area (25%); 10 y	3	SSP2 - 4.5	-0.000179219	0
2372	Rent:Buy experiment	561.7715808	3.765274398	2.56392403	0	Logistic Growth (2050) ; 0% contract renewal; Constant contracted land area (25%); 10 y	3	SSP2 - 4.5	-0.000179283	0
2373	Rent:Buy experiment	561.6302643	3.763927805	2.564315261	0	Logistic Growth (2050) ; 0% contract renewal; Constant contracted land area (25%); 10 y	3	SSP2 - 4.5	-0.000179346	0
2374	Rent:Buy experiment	561.489583	3.762586929	2.564703094	0	Logistic Growth (2050) ; 0% contract renewal; Constant contracted land area (25%); 10 y	3	SSP2 - 4.5	-0.000179409	0
2375	Rent:Buy experiment	561.3495311	3.761251718	2.565087542	0	Logistic Growth (2050) ; 0% contract renewal; Constant contracted land area (25%); 10 y	3	SSP2 - 4.5	-0.000179471	0
2376	Rent:Buy experiment	561.2101031	3.759922124	2.565468613	0	Logistic Growth (2050) ; 0% contract renewal; Constant contracted land area (25%); 10 y	3	SSP2 - 4.5	-0.000179533	0
2377	Rent:Buy experiment	561.0712932	3.758598097	2.565846319	0	Logistic Growth (2050) ; 0% contract renewal; Constant contracted land area (25%); 10 y	3	SSP2 - 4.5	-0.000179595	0
2378	Rent:Buy experiment	560.933096	3.757279587	2.566220671	0	Logistic Growth (2050) ; 0% contract renewal; Constant contracted land area (25%); 10 y	3	SSP2 - 4.5	-0.000179657	0
2379	Rent:Buy experiment	560.7955059	3.755966547	2.566591678	0	Logistic Growth (2050) ; 0% contract renewal; Constant contracted land area (25%); 10 y	3	SSP2 - 4.5	-0.000179718	0
2380	Rent:Buy experiment	560.6585175	3.75465893	2.566959352	0	Logistic Growth (2050) ; 0% contract renewal; Constant contracted land area (25%); 10 y	3	SSP2 - 4.5	-0.000179779	0
2381	Rent:Buy experiment	560.5221255	3.753356687	2.567323703	0	Logistic Growth (2050) ; 0% contract renewal; Constant contracted land area (25%); 10 y	3	SSP2 - 4.5	-0.000179839	0
2382	Rent:Buy experiment	560.3863245	3.752059773	2.567684742	0	Logistic Growth (2050) ; 0% contract renewal; Constant contracted land area (25%); 10 y	3	SSP2 - 4.5	-0.0001799	0
2383	Rent:Buy experiment	560.2511093	3.750768141	2.568042479	0	Logistic Growth (2050) ; 0% contract renewal; Constant contracted land area (25%); 10 y	3	SSP2 - 4.5	-0.000179959	0
2384	Rent:Buy experiment	560.1164746	3.749481745	2.568396927	0	Logistic Growth (2050) ; 0% contract renewal; Constant contracted land area (25%); 10 y	3	SSP2 - 4.5	-0.000180019	0
2385	Rent:Buy experiment	559.9824155	3.748200541	2.568748094	0	Logistic Growth (2050) ; 0% contract renewal; Constant contracted land area (25%); 10 y	3	SSP2 - 4.5	-0.000180078	0
2386	Rent:Buy experiment	559.8489268	3.746924483	2.569095993	0	Logistic Growth (2050) ; 0% contract renewal; Constant contracted land area (25%); 10 y	3	SSP2 - 4.5	-0.000180138	0
2387	Rent:Buy experiment	559.7160035	3.745653527	2.569440634	0	Logistic Growth (2050) ; 0% contract renewal; Constant contracted land area (25%); 10 y	3	SSP2 - 4.5	-0.000180196	0
2388	Rent:Buy experiment	559.5836405	3.74438763	2.569782028	0	Logistic Growth (2050) ; 0% contract renewal; Constant contracted land area (25%); 10 y	3	SSP2 - 4.5	-0.000180255	0
2389	Rent:Buy experiment	559.4518331	3.743126748	2.570120185	0	Logistic Growth (2050) ; 0% contract renewal; Constant contracted land area (25%); 10 y	3	SSP2 - 4.5	-0.000180313	0
2390	Rent:Buy experiment	559.3205764	3.741870838	2.570455117	0	Logistic Growth (2050) ; 0% contract renewal; Constant contracted land area (25%); 10 y	3	SSP2 - 4.5	-0.000180371	0
2391	Rent:Buy experiment	559.1898655	3.740619859	2.570786835	0	Logistic Growth (2050) ; 0% contract renewal; Constant contracted land area (25%); 10 y	3	SSP2 - 4.5	-0.000180428	0
2392	Rent:Buy experiment	559.0596957	3.739373768	2.571115349	0	Logistic Growth (2050) ; 0% contract renewal; Constant contracted land area (25%); 10 y	3	SSP2 - 4.5	-0.000180486	0
2393	Rent:Buy experiment	558.9300624	3.738132523	2.57144067	0	Logistic Growth (2050) ; 0% contract renewal; Constant contracted land area (25%); 10 y	3	SSP2 - 4.5	-0.000180543	0
2394	Rent:Buy experiment	558.8009608	3.736896084	2.57176281	0	Logistic Growth (2050) ; 0% contract renewal; Constant contracted land area (25%); 10 y	3	SSP2 - 4.5	-0.0001806	0
2395	Rent:Buy experiment	558.6723863	3.735664409	2.57208178	0	Logistic Growth (2050) ; 0% contract renewal; Constant contracted land area (25%); 10 y	3	SSP2 - 4.5	-0.000180656	0
2396	Rent:Buy experiment	558.5443345	3.73443746	2.572397589	0	Logistic Growth (2050) ; 0% contract renewal; Constant contracted land area (25%); 10 y	3	SSP2 - 4.5	-0.000180712	0
2397	Rent:Buy experiment	558.4168008	3.733215195	2.57271025	0	Logistic Growth (2050) ; 0% contract renewal; Constant contracted land area (25%); 10 y	3	SSP2 - 4.5	-0.000180768	0
2398	Rent:Buy experiment	558.2897808	3.731997576	2.573019773	0	Logistic Growth (2050) ; 0% contract renewal; Constant contracted land area (25%); 10 y	3	SSP2 - 4.5	-0.000180824	0
2399	Rent:Buy experiment	558.1632701	3.730784563	2.57332617	0	Logistic Growth (2050) ; 0% contract renewal; Constant contracted land area (25%); 10 y	3	SSP2 - 4.5	-0.000180879	0
2400	Rent:Buy experiment	558.0372643	3.729576119	2.57362945	0	Logistic Growth (2050) ; 0% contract renewal; Constant contracted land area (25%); 10 y	3	SSP2 - 4.5	-0.000180934	0
2401	Rent:Buy experiment	557.9117592	3.728372204	2.573929626	0	Logistic Growth (2050) ; 0% contract renewal; Constant contracted land area (25%); 10 y	3	SSP2 - 4.5	-0.000180989	0
2402	Rent:Buy experiment	557.7867504	3.727172782	2.574226708	0	Logistic Growth (2050) ; 0% contract renewal; Constant contracted land area (25%); 10 y	3	SSP2 - 4.5	-0.000181044	0
2403	Rent:Buy experiment	557.6622337	3.725977814	2.574520708	0	Logistic Growth (2050) ; 0% contract renewal; Constant contracted land area (25%); 10 y	3	SSP2 - 4.5	-0.000181098	0
2404	Rent:Buy experiment	557.538205	3.724787264	2.574811636	0	Logistic Growth (2050) ; 0% contract renewal; Constant contracted land area (25%); 10 y	3	SSP2 - 4.5	-0.000181153	0
2405	Rent:Buy experiment	557.4146601	3.723601095	2.575099503	0	Logistic Growth (2050) ; 0% contract renewal; Constant contracted land area (25%); 10 y	3	SSP2 - 4.5	-0.000181206	0
2406	Rent:Buy experiment	557.2915951	3.722419271	2.57538432	0	Logistic Growth (2050) ; 0% contract renewal; Constant contracted land area (25%); 10 y	3	SSP2 - 4.5	-0.00018126	0
2407	Rent:Buy experiment	557.1690057	3.721241755	2.575666099	0	Logistic Growth (2050) ; 0% contract renewal; Constant contracted land area (25%); 10 y	3	SSP2 - 4.5	-0.000181314	0
2408	Rent:Buy experiment	557.0468881	3.720068514	2.575944851	0	Logistic Growth (2050) ; 0% contract renewal; Constant contracted land area (25%); 10 y	3	SSP2 - 4.5	-0.000181367	0
2409	Rent:Buy experiment	556.9252383	3.718899511	2.576220585	0	Logistic Growth (2050) ; 0% contract renewal; Constant contracted land area (25%); 10 y	3	SSP2 - 4.5	-0.00018142	0
2410	Rent:Buy experiment	556.8040523	3.717734711	2.576493314	0	Logistic Growth (2050) ; 0% contract renewal; Constant contracted land area (25%); 10 y	3	SSP2 - 4.5	-0.000181472	0
2411	Rent:Buy experiment	556.6833263	3.716574081	2.576763049	0	Logistic Growth (2050) ; 0% contract renewal; Constant contracted land area (25%); 10 y	3	SSP2 - 4.5	-0.000181525	0
2412	Rent:Buy experiment	556.5630565	3.715417586	2.577029799	0	Logistic Growth (2050) ; 0% contract renewal; Constant contracted land area (25%); 10 y	3	SSP2 - 4.5	-0.000181577	0
2413	Rent:Buy experiment	556.4432391	3.714265192	2.577293578	0	Logistic Growth (2050) ; 0% contract renewal; Constant contracted land area (25%); 10 y	3	SSP2 - 4.5	-0.000181629	0
2414	Rent:Buy experiment	556.3238702	3.713116867	2.577554394	0	Logistic Growth (2050) ; 0% contract renewal; Constant contracted land area (25%); 10 y	3	SSP2 - 4.5	-0.000181681	0
2415	Rent:Buy experiment	556.2049463	3.711972576	2.57781226	0	Logistic Growth (2050) ; 0% contract renewal; Constant contracted land area (25%); 10 y	3	SSP2 - 4.5	-0.000181732	0
2416	Rent:Buy experiment	556.0864637	3.710832288	2.578067187	0	Logistic Growth (2050) ; 0% contract renewal; Constant contracted land area (25%); 10 y	3	SSP2 - 4.5	-0.000181783	0
2417	Rent:Buy experiment	555.9684186	3.709695969	2.578319185	0	Logistic Growth (2050) ; 0% contract renewal; Constant contracted land area (25%); 10 y	3	SSP2 - 4.5	-0.000181835	0
2418	Rent:Buy experiment	555.8508076	3.708563589	2.578568265	0	Logistic Growth (2050) ; 0% contract renewal; Constant contracted land area (25%); 10 y	3	SSP2 - 4.5	-0.000181885	0
2419	Rent:Buy experiment	555.7336269	3.707435114	2.578814439	0	Logistic Growth (2050) ; 0% contract renewal; Constant contracted land area (25%); 10 y	3	SSP2 - 4.5	-0.000181936	0
2420	Rent:Buy experiment	555.6168733	3.706310515	2.579057716	0	Logistic Growth (2050) ; 0% contract renewal; Constant contracted land area (25%); 10 y	3	SSP2 - 4.5	-0.000181986	0
2421	Rent:Buy experiment	555.500543	3.705189759	2.579298109	0	Logistic Growth (2050) ; 0% contract renewal; Constant contracted land area (25%); 10 y	3	SSP2 - 4.5	-0.000182037	0
2422	Rent:Buy experiment	555.3846328	3.704072815	2.579535628	0	Logistic Growth (2050) ; 0% contract renewal; Constant contracted land area (25%); 10 y	3	SSP2 - 4.5	-0.000182087	0
2423	Rent:Buy experiment	555.2691391	3.702959654	2.579770285	0	Logistic Growth (2050) ; 0% contract renewal; Constant contracted land area (25%); 10 y	3	SSP2 - 4.5	-0.000182136	0
2424	Rent:Buy experiment	555.1540586	3.701850246	2.580002089	0	Logistic Growth (2050) ; 0% contract renewal; Constant contracted land area (25%); 10 y	3	SSP2 - 4.5	-0.000182186	0
2425	Rent:Buy experiment	555.039388	3.700744559	2.580231052	0	Logistic Growth (2050) ; 0% contract renewal; Constant contracted land area (25%); 10 y	3	SSP2 - 4.5	-0.000182235	0
2426	Rent:Buy experiment	554.9251239	3.699642566	2.580457185	0	Logistic Growth (2050) ; 0% contract renewal; Constant contracted land area (25%); 10 y	3	SSP2 - 4.5	-0.000182284	0
2427	Rent:Buy experiment	554.8112631	3.698544235	2.580680498	0	Logistic Growth (2050) ; 0% contract renewal; Constant contracted land area (25%); 10 y	3	SSP2 - 4.5	-0.000182333	0
2428	Rent:Buy experiment	554.6978023	3.697449539	2.580901003	0	Logistic Growth (2050) ; 0% contract renewal; Constant contracted land area (25%); 10 y	3	SSP2 - 4.5	-0.000182382	0
2429	Rent:Buy experiment	554.5847383	3.696358449	2.58111871	0	Logistic Growth (2050) ; 0% contract renewal; Constant contracted land area (25%); 10 y	3	SSP2 - 4.5	-0.000182431	0
2430	Rent:Buy experiment	554.4720679	3.695270936	2.581333631	0	Logistic Growth (2050) ; 0% contract renewal; Constant contracted land area (25%); 10 y	3	SSP2 - 4.5	-0.000182479	0
2431	Rent:Buy experiment	554.359788	3.694186973	2.581545775	0	Logistic Growth (2050) ; 0% contract renewal; Constant contracted land area (25%); 10 y	3	SSP2 - 4.5	-0.000182527	0
2432	Rent:Buy experiment	554.2478955	3.693106531	2.581755155	0	Logistic Growth (2050) ; 0% contract renewal; Constant contracted land area (25%); 10 y	3	SSP2 - 4.5	-0.000182575	0
2433	Rent:Buy experiment	554.1363873	3.692029582	2.58196178	0	Logistic Growth (2050) ; 0% contract renewal; Constant contracted land area (25%); 10 y	3	SSP2 - 4.5	-0.000182623	0
2434	Rent:Buy experiment	554.0252603	3.6909561	2.582165662	0	Logistic Growth (2050) ; 0% contract renewal; Constant contracted land area (25%); 10 y	3	SSP2 - 4.5	-0.00018267	0
2435	Rent:Buy experiment	553.9145115	3.689886057	2.58236681	0	Logistic Growth (2050) ; 0% contract renewal; Constant contracted land area (25%); 10 y	3	SSP2 - 4.5	-0.000182718	0
2436	Rent:Buy experiment	553.804138	3.688819426	2.582565237	0	Logistic Growth (2050) ; 0% contract renewal; Constant contracted land area (25%); 10 y	3	SSP2 - 4.5	-0.000182765	0
2437	Rent:Buy experiment	553.6941367	3.687756182	2.582760952	0	Logistic Growth (2050) ; 0% contract renewal; Constant contracted land area (25%); 10 y	3	SSP2 - 4.5	-0.000182812	0
2438	Rent:Buy experiment	553.5845048	3.686696297	2.582953967	0	Logistic Growth (2050) ; 0% contract renewal; Constant contracted land area (25%); 10 y	3	SSP2 - 4.5	-0.000182859	0
2439	Rent:Buy experiment	553.4752393	3.685639747	2.583144292	0	Logistic Growth (2050) ; 0% contract renewal; Constant contracted land area (25%); 10 y	3	SSP2 - 4.5	-0.000182905	0
2440	Rent:Buy experiment	553.3663374	3.684586504	2.583331937	0	Logistic Growth (2050) ; 0% contract renewal; Constant contracted land area (25%); 10 y	3	SSP2 - 4.5	-0.000182952	0
2441	Rent:Buy experiment	553.2577962	3.683536543	2.583516914	0	Logistic Growth (2050) ; 0% contract renewal; Constant contracted land area (25%); 10 y	3	SSP2 - 4.5	-0.000182998	0
2442	Rent:Buy experiment	553.1496129	3.68248984	2.583699233	0	Logistic Growth (2050) ; 0% contract renewal; Constant contracted land area (25%); 10 y	3	SSP2 - 4.5	-0.000183044	0
2443	Rent:Buy experiment	553.0417847	3.681446369	2.583878905	0	Logistic Growth (2050) ; 0% contract renewal; Constant contracted land area (25%); 10 y	3	SSP2 - 4.5	-0.00018309	0
2444	Rent:Buy experiment	552.9343089	3.680406106	2.58405594	0	Logistic Growth (2050) ; 0% contract renewal; Constant contracted land area (25%); 10 y	3	SSP2 - 4.5	-0.000183136	0
2445	Rent:Buy experiment	552.8271828	3.679369025	2.584230349	0	Logistic Growth (2050) ; 0% contract renewal; Constant contracted land area (25%); 10 y	3	SSP2 - 4.5	-0.000183181	0
2446	Rent:Buy experiment	552.7204036	3.678335103	2.584402142	0	Logistic Growth (2050) ; 0% contract renewal; Constant contracted land area (25%); 10 y	3	SSP2 - 4.5	-0.000183227	0
2447	Rent:Buy experiment	552.6139686	3.677304316	2.58457133	0	Logistic Growth (2050) ; 0% contract renewal; Constant contracted land area (25%); 10 y	3	SSP2 - 4.5	-0.000183272	0
2448	Rent:Buy experiment	552.5078752	3.676276639	2.584737924	0	Logistic Growth (2050) ; 0% contract renewal; Constant contracted land area (25%); 10 y	3	SSP2 - 4.5	-0.000183317	0
2449	Rent:Buy experiment	552.4021208	3.675252049	2.584901934	0	Logistic Growth (2050) ; 0% contract renewal; Constant contracted land area (25%); 10 y	3	SSP2 - 4.5	-0.000183362	0
2450	Rent:Buy experiment	552.2967028	3.674230523	2.58506337	0	Logistic Growth (2050) ; 0% contract renewal; Constant contracted land area (25%); 10 y	3	SSP2 - 4.5	-0.000183406	0
2451	Rent:Buy experiment	552.1916186	3.673212038	2.585222243	0	Logistic Growth (2050) ; 0% contract renewal; Constant contracted land area (25%); 10 y	3	SSP2 - 4.5	-0.000183451	0
2452	Rent:Buy experiment	552.0868657	3.672196571	2.585378564	0	Logistic Growth (2050) ; 0% contract renewal; Constant contracted land area (25%); 10 y	3	SSP2 - 4.5	-0.000183495	0
2453	Rent:Buy experiment	551.9824415	3.671184098	2.585532343	0	Logistic Growth (2050) ; 0% contract renewal; Constant contracted land area (25%); 10 y	3	SSP2 - 4.5	-0.000183539	0
2454	Rent:Buy experiment	551.8783435	3.670174598	2.58568359	0	Logistic Growth (2050) ; 0% contract renewal; Constant contracted land area (25%); 10 y	3	SSP2 - 4.5	-0.000183583	0
2455	Rent:Buy experiment	551.7745693	3.669168048	2.585832315	0	Logistic Growth (2050) ; 0% contract renewal; Constant contracted land area (25%); 10 y	3	SSP2 - 4.5	-0.000183627	0
2456	Rent:Buy experiment	551.6711164	3.668164426	2.585978529	0	Logistic Growth (2050) ; 0% contract renewal; Constant contracted land area (25%); 10 y	3	SSP2 - 4.5	-0.000183671	0
2457	Rent:Buy experiment	551.5679824	3.66716371	2.586122243	0	Logistic Growth (2050) ; 0% contract renewal; Constant contracted land area (25%); 10 y	3	SSP2 - 4.5	-0.000183715	0
2458	Rent:Buy experiment	551.4651649	3.666165879	2.586263467	0	Logistic Growth (2050) ; 0% contract renewal; Constant contracted land area (25%); 10 y	3	SSP2 - 4.5	-0.000183758	0
2459	Rent:Buy experiment	551.3626614	3.665170911	2.58640221	0	Logistic Growth (2050) ; 0% contract renewal; Constant contracted land area (25%); 10 y	3	SSP2 - 4.5	-0.000183801	0
2460	Rent:Buy experiment	551.2604698	3.664178785	2.586538483	0	Logistic Growth (2050) ; 0% contract renewal; Constant contracted land area (25%); 10 y	3	SSP2 - 4.5	-0.000183844	0
2461	Rent:Buy experiment	551.1585876	3.66318948	2.586672297	0	Logistic Growth (2050) ; 0% contract renewal; Constant contracted land area (25%); 10 y	3	SSP2 - 4.5	-0.000183887	0
2462	Rent:Buy experiment	551.0570124	3.662202975	2.586803661	0	Logistic Growth (2050) ; 0% contract renewal; Constant contracted land area (25%); 10 y	3	SSP2 - 4.5	-0.00018393	0
2463	Rent:Buy experiment	550.9557421	3.66121925	2.586932586	0	Logistic Growth (2050) ; 0% contract renewal; Constant contracted land area (25%); 10 y	3	SSP2 - 4.5	-0.000183973	0
2464	Rent:Buy experiment	550.8547744	3.660238283	2.587059083	0	Logistic Growth (2050) ; 0% contract renewal; Constant contracted land area (25%); 10 y	3	SSP2 - 4.5	-0.000184015	0
2465	Rent:Buy experiment	550.7541069	3.659260055	2.58718316	0	Logistic Growth (2050) ; 0% contract renewal; Constant contracted land area (25%); 10 y	3	SSP2 - 4.5	-0.000184057	0
2466	Rent:Buy experiment	550.6537376	3.658284546	2.587304828	0	Logistic Growth (2050) ; 0% contract renewal; Constant contracted land area (25%); 10 y	3	SSP2 - 4.5	-0.000184099	0
2467	Rent:Buy experiment	550.5536641	3.657311736	2.587424098	0	Logistic Growth (2050) ; 0% contract renewal; Constant contracted land area (25%); 10 y	3	SSP2 - 4.5	-0.000184141	0
2468	Rent:Buy experiment	550.4538844	3.656341604	2.58754098	0	Logistic Growth (2050) ; 0% contract renewal; Constant contracted land area (25%); 10 y	3	SSP2 - 4.5	-0.000184183	0
2469	Rent:Buy experiment	550.3543962	3.655374133	2.587655482	0	Logistic Growth (2050) ; 0% contract renewal; Constant contracted land area (25%); 10 y	3	SSP2 - 4.5	-0.000184225	0
2470	Rent:Buy experiment	550.2551974	3.654409301	2.587767617	0	Logistic Growth (2050) ; 0% contract renewal; Constant contracted land area (25%); 10 y	3	SSP2 - 4.5	-0.000184267	0
2471	Rent:Buy experiment	550.1562859	3.653447091	2.587877392	0	Logistic Growth (2050) ; 0% contract renewal; Constant contracted land area (25%); 10 y	3	SSP2 - 4.5	-0.000184308	0
2472	Rent:Buy experiment	550.0576596	3.652487482	2.587984819	0	Logistic Growth (2050) ; 0% contract renewal; Constant contracted land area (25%); 10 y	3	SSP2 - 4.5	-0.000184349	0
2473	Rent:Buy experiment	549.9593164	3.651530457	2.588089908	0	Logistic Growth (2050) ; 0% contract renewal; Constant contracted land area (25%); 10 y	3	SSP2 - 4.5	-0.000184391	0
2474	Rent:Buy experiment	549.8612543	3.650575997	2.588192667	0	Logistic Growth (2050) ; 0% contract renewal; Constant contracted land area (25%); 10 y	3	SSP2 - 4.5	-0.000184432	0
2475	Rent:Buy experiment	549.7634712	3.649624083	2.588293108	0	Logistic Growth (2050) ; 0% contract renewal; Constant contracted land area (25%); 10 y	3	SSP2 - 4.5	-0.000184472	0
2476	Rent:Buy experiment	549.6659651	3.648674697	2.58839124	0	Logistic Growth (2050) ; 0% contract renewal; Constant contracted land area (25%); 10 y	3	SSP2 - 4.5	-0.000184513	0
2477	Rent:Buy experiment	549.5687341	3.647727821	2.588487073	0	Logistic Growth (2050) ; 0% contract renewal; Constant contracted land area (25%); 10 y	3	SSP2 - 4.5	-0.000184554	0
2478	Rent:Buy experiment	549.471776	3.646783437	2.588580617	0	Logistic Growth (2050) ; 0% contract renewal; Constant contracted land area (25%); 10 y	3	SSP2 - 4.5	-0.000184594	0
2479	Rent:Buy experiment	549.375089	3.645841527	2.588671881	0	Logistic Growth (2050) ; 0% contract renewal; Constant contracted land area (25%); 10 y	3	SSP2 - 4.5	-0.000184635	0
2480	Rent:Buy experiment	549.2786711	3.644902074	2.588760875	0	Logistic Growth (2050) ; 0% contract renewal; Constant contracted land area (25%); 10 y	3	SSP2 - 4.5	-0.000184675	0
2481	Rent:Buy experiment	549.1825204	3.643965059	2.58884761	0	Logistic Growth (2050) ; 0% contract renewal; Constant contracted land area (25%); 10 y	3	SSP2 - 4.5	-0.000184715	0
2482	Rent:Buy experiment	549.086635	3.643030467	2.588932094	0	Logistic Growth (2050) ; 0% contract renewal; Constant contracted land area (25%); 10 y	3	SSP2 - 4.5	-0.000184755	0
2483	Rent:Buy experiment	548.991013	3.64209828	2.589014337	0	Logistic Growth (2050) ; 0% contract renewal; Constant contracted land area (25%); 10 y	3	SSP2 - 4.5	-0.000184795	0
2484	Rent:Buy experiment	548.8956525	3.64116848	2.589094349	0	Logistic Growth (2050) ; 0% contract renewal; Constant contracted land area (25%); 10 y	3	SSP2 - 4.5	-0.000184834	0
2485	Rent:Buy experiment	548.8005517	3.640241051	2.589172141	0	Logistic Growth (2050) ; 0% contract renewal; Constant contracted land area (25%); 10 y	3	SSP2 - 4.5	-0.000184874	0
2486	Rent:Buy experiment	548.7057087	3.639315977	2.58924772	0	Logistic Growth (2050) ; 0% contract renewal; Constant contracted land area (25%); 10 y	3	SSP2 - 4.5	-0.000184913	0
2487	Rent:Buy experiment	548.6111218	3.638393241	2.589321097	0	Logistic Growth (2050) ; 0% contract renewal; Constant contracted land area (25%); 10 y	3	SSP2 - 4.5	-0.000184953	0
2488	Rent:Buy experiment	548.516789	3.637472825	2.589392282	0	Logistic Growth (2050) ; 0% contract renewal; Constant contracted land area (25%); 10 y	3	SSP2 - 4.5	-0.000184992	0
2489	Rent:Buy experiment	548.4227087	3.636554716	2.589461283	0	Logistic Growth (2050) ; 0% contract renewal; Constant contracted land area (25%); 10 y	3	SSP2 - 4.5	-0.000185031	0
2490	Rent:Buy experiment	548.328879	3.635638895	2.589528111	0	Logistic Growth (2050) ; 0% contract renewal; Constant contracted land area (25%); 10 y	3	SSP2 - 4.5	-0.00018507	0
2491	Rent:Buy experiment	548.2352982	3.634725348	2.589592775	0	Logistic Growth (2050) ; 0% contract renewal; Constant contracted land area (25%); 10 y	3	SSP2 - 4.5	-0.000185109	0
2492	Rent:Buy experiment	548.1419646	3.633814058	2.589655284	0	Logistic Growth (2050) ; 0% contract renewal; Constant contracted land area (25%); 10 y	3	SSP2 - 4.5	-0.000185147	0
2493	Rent:Buy experiment	548.0488764	3.63290501	2.589715647	0	Logistic Growth (2050) ; 0% contract renewal; Constant contracted land area (25%); 10 y	3	SSP2 - 4.5	-0.000185186	0
2494	Rent:Buy experiment	547.956032	3.631998189	2.589773875	0	Logistic Growth (2050) ; 0% contract renewal; Constant contracted land area (25%); 10 y	3	SSP2 - 4.5	-0.000185224	0
2495	Rent:Buy experiment	547.8634296	3.631093578	2.589829976	0	Logistic Growth (2050) ; 0% contract renewal; Constant contracted land area (25%); 10 y	3	SSP2 - 4.5	-0.000185263	0
2496	Rent:Buy experiment	547.7710677	3.630191164	2.58988396	0	Logistic Growth (2050) ; 0% contract renewal; Constant contracted land area (25%); 10 y	3	SSP2 - 4.5	-0.000185301	0
2497	Rent:Buy experiment	547.6789444	3.62929093	2.589935836	0	Logistic Growth (2050) ; 0% contract renewal; Constant contracted land area (25%); 10 y	3	SSP2 - 4.5	-0.000185339	0
2498	Rent:Buy experiment	547.5870582	3.628392863	2.589985613	0	Logistic Growth (2050) ; 0% contract renewal; Constant contracted land area (25%); 10 y	3	SSP2 - 4.5	-0.000185377	0
2499	Rent:Buy experiment	547.4954075	3.627496946	2.590033301	0	Logistic Growth (2050) ; 0% contract renewal; Constant contracted land area (25%); 10 y	3	SSP2 - 4.5	-0.000185415	0
2500	Rent:Buy experiment	547.4039906	3.626603166	2.590078909	0	Logistic Growth (2050) ; 0% contract renewal; Constant contracted land area (25%); 10 y	3	SSP2 - 4.5	-0.000185452	0
2020	Rent:Buy experiment	419.5915017	2.203371135	0.992197721	11.09240705	Logistic Growth (2075) ; 0% contract renewal; Constant contracted land area (25%); 10 y	4	SSP2 - 4.5	0	0
2021	Rent:Buy experiment	422.2311619	2.236937728	1.008387787	11.16959559	Logistic Growth (2075) ; 0% contract renewal; Constant contracted land area (25%); 10 y	4	SSP2 - 4.5	0	0
2022	Rent:Buy experiment	424.8919639	2.270561459	1.024651325	11.24678413	Logistic Growth (2075) ; 0% contract renewal; Constant contracted land area (25%); 10 y	4	SSP2 - 4.5	0	0
2023	Rent:Buy experiment	427.5744222	2.304246385	1.040985556	11.32397267	Logistic Growth (2075) ; 0% contract renewal; Constant contracted land area (25%); 10 y	4	SSP2 - 4.5	0	0
2024	Rent:Buy experiment	430.2789785	2.337995534	1.057388566	11.40116121	Logistic Growth (2075) ; 0% contract renewal; Constant contracted land area (25%); 10 y	4	SSP2 - 4.5	0	0
2025	Rent:Buy experiment	433.0060233	2.371811201	1.073859046	11.47834975	Logistic Growth (2075) ; 0% contract renewal; Constant contracted land area (25%); 10 y	4	SSP2 - 4.5	0	0
2026	Rent:Buy experiment	435.7527824	2.405656726	1.090392644	11.54888134	Logistic Growth (2075) ; 0% contract renewal; Constant contracted land area (25%); 10 y	4	SSP2 - 4.5	-3.48E-06	-0.006656953
2027	Rent:Buy experiment	438.52319	2.439578224	1.106990098	11.62639499	Logistic Growth (2075) ; 0% contract renewal; Constant contracted land area (25%); 10 y	4	SSP2 - 4.5	-9.11E-06	-0.006331846
2028	Rent:Buy experiment	441.3174038	2.473574828	1.123651901	11.70389276	Logistic Growth (2075) ; 0% contract renewal; Constant contracted land area (25%); 10 y	4	SSP2 - 4.5	-1.60E-05	-0.006022616
2029	Rent:Buy experiment	444.1356247	2.507646183	1.140378397	11.78137543	Logistic Growth (2075) ; 0% contract renewal; Constant contracted land area (25%); 10 y	4	SSP2 - 4.5	-2.37E-05	-0.005728489
2030	Rent:Buy experiment	446.978065	2.541792051	1.157169823	11.85884374	Logistic Growth (2075) ; 0% contract renewal; Constant contracted land area (25%); 10 y	4	SSP2 - 4.5	-3.16E-05	-0.005448726
2031	Rent:Buy experiment	449.8186411	2.575699283	1.173998012	11.88030915	Logistic Growth (2075) ; 0% contract renewal; Constant contracted land area (25%); 10 y	4	SSP2 - 4.5	-3.96E-05	-0.005182626
2032	Rent:Buy experiment	452.6601563	2.609404168	1.190844078	11.90176157	Logistic Growth (2075) ; 0% contract renewal; Constant contracted land area (25%); 10 y	4	SSP2 - 4.5	-4.75E-05	-0.004929521
2033	Rent:Buy experiment	455.5044672	2.642930986	1.207695329	11.92320163	Logistic Growth (2075) ; 0% contract renewal; Constant contracted land area (25%); 10 y	4	SSP2 - 4.5	-5.52E-05	-0.004688777
2034	Rent:Buy experiment	458.3529091	2.676297344	1.224543332	11.94462993	Logistic Growth (2075) ; 0% contract renewal; Constant contracted land area (25%); 10 y	4	SSP2 - 4.5	-6.25E-05	-0.004459791
2035	Rent:Buy experiment	461.206469	2.709516382	1.241382591	11.96604704	Logistic Growth (2075) ; 0% contract renewal; Constant contracted land area (25%); 10 y	4	SSP2 - 4.5	-6.95E-05	-0.004241987
2036	Rent:Buy experiment	464.0658976	2.742598209	1.258209643	11.98745353	Logistic Growth (2075) ; 0% contract renewal; Constant contracted land area (25%); 10 y	4	SSP2 - 4.5	-7.62E-05	-0.00403482
2037	Rent:Buy experiment	466.9317831	2.775550837	1.275022428	12.00884989	Logistic Growth (2075) ; 0% contract renewal; Constant contracted land area (25%); 10 y	4	SSP2 - 4.5	-8.24E-05	-0.003837771
2038	Rent:Buy experiment	469.8046002	2.808380801	1.291819858	12.03023663	Logistic Growth (2075) ; 0% contract renewal; Constant contracted land area (25%); 10 y	4	SSP2 - 4.5	-8.83E-05	-0.003650345
2039	Rent:Buy experiment	472.6847428	2.841093572	1.308601511	12.05161422	Logistic Growth (2075) ; 0% contract renewal; Constant contracted land area (25%); 10 y	4	SSP2 - 4.5	-9.38E-05	-0.003472073
2040	Rent:Buy experiment	475.572546	2.873693841	1.325367418	12.0729831	Logistic Growth (2075) ; 0% contract renewal; Constant contracted land area (25%); 10 y	4	SSP2 - 4.5	-9.90E-05	-0.003302507
2041	Rent:Buy experiment	478.4482074	2.905960923	1.342097566	12.0515665	Logistic Growth (2075) ; 0% contract renewal; Constant contracted land area (25%); 10 y	4	SSP2 - 4.5	-0.000103842	-0.003141222
2042	Rent:Buy experiment	481.3137004	2.937921571	1.35877857	12.03014202	Logistic Growth (2075) ; 0% contract renewal; Constant contracted land area (25%); 10 y	4	SSP2 - 4.5	-0.000108354	-0.002987813
2043	Rent:Buy experiment	484.1703945	2.969595236	1.375401588	12.00871005	Logistic Growth (2075) ; 0% contract renewal; Constant contracted land area (25%); 10 y	4	SSP2 - 4.5	-0.000112561	-0.002841897
2044	Rent:Buy experiment	487.0193181	3.000997172	1.391960958	11.98727096	Logistic Growth (2075) ; 0% contract renewal; Constant contracted land area (25%); 10 y	4	SSP2 - 4.5	-0.000116481	-0.002703107
2045	Rent:Buy experiment	489.8612585	3.03213965	1.408453249	11.96582508	Logistic Growth (2075) ; 0% contract renewal; Constant contracted land area (25%); 10 y	4	SSP2 - 4.5	-0.000120129	-0.002571095
2046	Rent:Buy experiment	492.6968306	3.063032794	1.424876589	11.94437277	Logistic Growth (2075) ; 0% contract renewal; Constant contracted land area (25%); 10 y	4	SSP2 - 4.5	-0.000123523	-0.00244553
2047	Rent:Buy experiment	495.5265248	3.093685161	1.441230185	11.92291431	Logistic Growth (2075) ; 0% contract renewal; Constant contracted land area (25%); 10 y	4	SSP2 - 4.5	-0.000126678	-0.002326097
2048	Rent:Buy experiment	498.3507399	3.124104139	1.45751399	11.90145003	Logistic Growth (2075) ; 0% contract renewal; Constant contracted land area (25%); 10 y	4	SSP2 - 4.5	-0.000129608	-0.002212497
2049	Rent:Buy experiment	501.1698071	3.154296238	1.473728462	11.8799802	Logistic Growth (2075) ; 0% contract renewal; Constant contracted land area (25%); 10 y	4	SSP2 - 4.5	-0.000132329	-0.002104445
2050	Rent:Buy experiment	503.9840063	3.184267283	1.489874398	11.85850509	Logistic Growth (2075) ; 0% contract renewal; Constant contracted land area (25%); 10 y	4	SSP2 - 4.5	-0.000134854	-0.00200167
2051	Rent:Buy experiment	506.7618522	3.21368749	1.505922482	11.76948419	Logistic Growth (2075) ; 0% contract renewal; Constant contracted land area (25%); 10 y	4	SSP2 - 4.5	-0.000137197	-0.001903914
2052	Rent:Buy experiment	509.5059114	3.242591947	1.521852735	11.68045852	Logistic Growth (2075) ; 0% contract renewal; Constant contracted land area (25%); 10 y	4	SSP2 - 4.5	-0.000139373	-0.001810932
2053	Rent:Buy experiment	512.2179905	3.271006986	1.537651713	11.5914283	Logistic Growth (2075) ; 0% contract renewal; Constant contracted land area (25%); 10 y	4	SSP2 - 4.5	-0.000141392	-0.001722492
2054	Rent:Buy experiment	514.8994679	3.298953875	1.55331064	11.50239377	Logistic Growth (2075) ; 0% contract renewal; Constant contracted land area (25%); 10 y	4	SSP2 - 4.5	-0.000143265	-0.00163837
2055	Rent:Buy experiment	517.5514071	3.326450131	1.568824068	11.41335513	Logistic Growth (2075) ; 0% contract renewal; Constant contracted land area (25%); 10 y	4	SSP2 - 4.5	-0.000145004	-0.001558357
2056	Rent:Buy experiment	520.1746383	3.35351047	1.584188906	11.32431258	Logistic Growth (2075) ; 0% contract renewal; Constant contracted land area (25%); 10 y	4	SSP2 - 4.5	-0.000146617	-0.001482251
2057	Rent:Buy experiment	522.7698178	3.380147486	1.599403727	11.23526632	Logistic Growth (2075) ; 0% contract renewal; Constant contracted land area (25%); 10 y	4	SSP2 - 4.5	-0.000148114	-0.001409862
2058	Rent:Buy experiment	525.3374706	3.406372146	1.614468258	11.14621652	Logistic Growth (2075) ; 0% contract renewal; Constant contracted land area (25%); 10 y	4	SSP2 - 4.5	-0.000149502	-0.001341008
2059	Rent:Buy experiment	527.878022	3.432194155	1.629383029	11.05716335	Logistic Growth (2075) ; 0% contract renewal; Constant contracted land area (25%); 10 y	4	SSP2 - 4.5	-0.000150788	-0.001275517
2060	Rent:Buy experiment	530.3918205	3.457622219	1.644149103	10.96810699	Logistic Growth (2075) ; 0% contract renewal; Constant contracted land area (25%); 10 y	4	SSP2 - 4.5	-0.000151981	-0.001213225
2061	Rent:Buy experiment	532.8574233	3.482445961	1.658748141	10.83278287	Logistic Growth (2075) ; 0% contract renewal; Constant contracted land area (25%); 10 y	4	SSP2 - 4.5	-0.000153087	-0.001153974
2062	Rent:Buy experiment	535.2764862	3.506689759	1.673167783	10.69745585	Logistic Growth (2075) ; 0% contract renewal; Constant contracted land area (25%); 10 y	4	SSP2 - 4.5	-0.000154114	-0.001097617
2063	Rent:Buy experiment	537.6502196	3.530372994	1.687399915	10.56212608	Logistic Growth (2075) ; 0% contract renewal; Constant contracted land area (25%); 10 y	4	SSP2 - 4.5	-0.000155068	-0.001044013
2064	Rent:Buy experiment	539.9795776	3.553512057	1.701439482	10.42679369	Logistic Growth (2075) ; 0% contract renewal; Constant contracted land area (25%); 10 y	4	SSP2 - 4.5	-0.000155955	-0.000993026
2065	Rent:Buy experiment	542.265319	3.57612102	1.715283623	10.29145881	Logistic Growth (2075) ; 0% contract renewal; Constant contracted land area (25%); 10 y	4	SSP2 - 4.5	-0.000156779	-0.00094453
2066	Rent:Buy experiment	544.5089233	3.598220701	1.728931812	10.15797614	Logistic Growth (2075) ; 0% contract renewal; Constant contracted land area (25%); 10 y	4	SSP2 - 4.5	-0.000156771	0.000956172
2067	Rent:Buy experiment	546.7098655	3.619811854	1.742383542	10.0224394	Logistic Growth (2075) ; 0% contract renewal; Constant contracted land area (25%); 10 y	4	SSP2 - 4.5	-0.000156234	0.000802809
2068	Rent:Buy experiment	548.8685781	3.640904465	1.755639159	9.886925415	Logistic Growth (2075) ; 0% contract renewal; Constant contracted land area (25%); 10 y	4	SSP2 - 4.5	-0.000155381	0.000672203
2069	Rent:Buy experiment	550.985412	3.661507478	1.768699584	9.751431299	Logistic Growth (2075) ; 0% contract renewal; Constant contracted land area (25%); 10 y	4	SSP2 - 4.5	-0.000154356	0.000561463
2070	Rent:Buy experiment	553.0606576	3.68162902	1.781566122	9.615954398	Logistic Growth (2075) ; 0% contract renewal; Constant contracted land area (25%); 10 y	4	SSP2 - 4.5	-0.000153259	0.000467938
2071	Rent:Buy experiment	555.0505115	3.700851825	1.794201874	9.386726191	Logistic Growth (2075) ; 0% contract renewal; Constant contracted land area (25%); 10 y	4	SSP2 - 4.5	-0.000152157	0.000389229
2072	Rent:Buy experiment	556.9577103	3.719211578	1.806580886	9.157510663	Logistic Growth (2075) ; 0% contract renewal; Constant contracted land area (25%); 10 y	4	SSP2 - 4.5	-0.000151092	0.000323199
2073	Rent:Buy experiment	558.7842815	3.736736321	1.818685096	8.928305925	Logistic Growth (2075) ; 0% contract renewal; Constant contracted land area (25%); 10 y	4	SSP2 - 4.5	-0.000150092	0.000267959
2074	Rent:Buy experiment	560.5318542	3.753449586	1.830502233	8.699110329	Logistic Growth (2075) ; 0% contract renewal; Constant contracted land area (25%); 10 y	4	SSP2 - 4.5	-0.000149169	0.000221861
2075	Rent:Buy experiment	562.2017464	3.769371324	1.84202424	8.469922446	Logistic Growth (2075) ; 0% contract renewal; Constant contracted land area (25%); 10 y	4	SSP2 - 4.5	-0.000148329	0.000183475
2076	Rent:Buy experiment	563.7950319	3.784518623	1.853246116	8.240741047	Logistic Growth (2075) ; 0% contract renewal; Constant contracted land area (25%); 10 y	4	SSP2 - 4.5	-0.000147573	0.000151573
2077	Rent:Buy experiment	565.3125917	3.79890625	1.864165047	8.01156508	Logistic Growth (2075) ; 0% contract renewal; Constant contracted land area (25%); 10 y	4	SSP2 - 4.5	-0.000146897	0.000125105
2078	Rent:Buy experiment	566.7551546	3.812547087	1.874779766	7.782393654	Logistic Growth (2075) ; 0% contract renewal; Constant contracted land area (25%); 10 y	4	SSP2 - 4.5	-0.000146299	0.000103176
2079	Rent:Buy experiment	568.123328	3.825452456	1.885090088	7.553226013	Logistic Growth (2075) ; 0% contract renewal; Constant contracted land area (25%); 10 y	4	SSP2 - 4.5	-0.000145771	8.50E-05
2080	Rent:Buy experiment	569.4176226	3.837632385	1.895096556	7.32406152	Logistic Growth (2075) ; 0% contract renewal; Constant contracted land area (25%); 10 y	4	SSP2 - 4.5	-0.000145308	7.00E-05
2081	Rent:Buy experiment	570.6113355	3.848841275	1.904777152	7.037130433	Logistic Growth (2075) ; 0% contract renewal; Constant contracted land area (25%); 10 y	4	SSP2 - 4.5	-0.000144905	5.77E-05
2082	Rent:Buy experiment	571.7062351	3.859101716	1.914116386	6.750201513	Logistic Growth (2075) ; 0% contract renewal; Constant contracted land area (25%); 10 y	4	SSP2 - 4.5	-0.000144557	4.74E-05
2083	Rent:Buy experiment	572.7036985	3.868431979	1.923103498	6.463274387	Logistic Growth (2075) ; 0% contract renewal; Constant contracted land area (25%); 10 y	4	SSP2 - 4.5	-0.00014426	3.90E-05
2084	Rent:Buy experiment	573.6048751	3.876847614	1.931731192	6.176348744	Logistic Growth (2075) ; 0% contract renewal; Constant contracted land area (25%); 10 y	4	SSP2 - 4.5	-0.000144009	3.21E-05
2085	Rent:Buy experiment	574.4107319	3.884361915	1.939994694	5.889424327	Logistic Growth (2075) ; 0% contract renewal; Constant contracted land area (25%); 10 y	4	SSP2 - 4.5	-0.000143799	2.64E-05
2086	Rent:Buy experiment	575.1220902	3.8909863	1.947891036	5.602500921	Logistic Growth (2075) ; 0% contract renewal; Constant contracted land area (25%); 10 y	4	SSP2 - 4.5	-0.000143627	2.17E-05
2087	Rent:Buy experiment	575.7396542	3.896730602	1.955418527	5.315578348	Logistic Growth (2075) ; 0% contract renewal; Constant contracted land area (25%); 10 y	4	SSP2 - 4.5	-0.000143489	1.78E-05
2088	Rent:Buy experiment	576.2640339	3.901603311	1.962576361	5.028656463	Logistic Growth (2075) ; 0% contract renewal; Constant contracted land area (25%); 10 y	4	SSP2 - 4.5	-0.000143383	1.46E-05
2089	Rent:Buy experiment	576.6957636	3.905611759	1.969364324	4.741735143	Logistic Growth (2075) ; 0% contract renewal; Constant contracted land area (25%); 10 y	4	SSP2 - 4.5	-0.000143306	1.20E-05
2090	Rent:Buy experiment	577.0353166	3.908762273	1.975782574	4.454814288	Logistic Growth (2075) ; 0% contract renewal; Constant contracted land area (25%); 10 y	4	SSP2 - 4.5	-0.000143256	9.87E-06
2091	Rent:Buy experiment	577.3327564	3.911520521	1.981873145	4.273570059	Logistic Growth (2075) ; 0% contract renewal; Constant contracted land area (25%); 10 y	4	SSP2 - 4.5	-0.000143228	8.10E-06
2092	Rent:Buy experiment	577.5861398	3.913869099	1.987667295	4.092326145	Logistic Growth (2075) ; 0% contract renewal; Constant contracted land area (25%); 10 y	4	SSP2 - 4.5	-0.000143219	6.65E-06
2093	Rent:Buy experiment	577.7939967	3.91579493	1.99318822	3.91108249	Logistic Growth (2075) ; 0% contract renewal; Constant contracted land area (25%); 10 y	4	SSP2 - 4.5	-0.000143228	5.46E-06
2094	Rent:Buy experiment	577.9551162	3.917287253	1.998453014	3.729839047	Logistic Growth (2075) ; 0% contract renewal; Constant contracted land area (25%); 10 y	4	SSP2 - 4.5	-0.000143252	4.48E-06
2095	Rent:Buy experiment	578.0684989	3.918337178	2.00347415	3.54859578	Logistic Growth (2075) ; 0% contract renewal; Constant contracted land area (25%); 10 y	4	SSP2 - 4.5	-0.00014329	3.68E-06
2096	Rent:Buy experiment	578.1333191	3.918937322	2.008260614	3.367352656	Logistic Growth (2075) ; 0% contract renewal; Constant contracted land area (25%); 10 y	4	SSP2 - 4.5	-0.000143341	3.02E-06
2097	Rent:Buy experiment	578.1488943	3.919081517	2.012818774	3.186109651	Logistic Growth (2075) ; 0% contract renewal; Constant contracted land area (25%); 10 y	4	SSP2 - 4.5	-0.000143404	2.48E-06
2098	Rent:Buy experiment	578.1146603	3.918764575	2.017153028	3.004866742	Logistic Growth (2075) ; 0% contract renewal; Constant contracted land area (25%); 10 y	4	SSP2 - 4.5	-0.000143479	2.03E-06
2099	Rent:Buy experiment	578.0301513	3.917982102	2.021266304	2.823623913	Logistic Growth (2075) ; 0% contract renewal; Constant contracted land area (25%); 10 y	4	SSP2 - 4.5	-0.000143565	1.67E-06
2100	Rent:Buy experiment	577.8949835	3.91673034	2.025160433	2.642381149	Logistic Growth (2075) ; 0% contract renewal; Constant contracted land area (25%); 10 y	4	SSP2 - 4.5	-0.000143661	1.37E-06
2101	Rent:Buy experiment	577.7939065	3.915794094	2.028907766	2.64223044	Logistic Growth (2075) ; 0% contract renewal; Constant contracted land area (25%); 10 y	4	SSP2 - 4.5	-0.000143764	1.12E-06
2102	Rent:Buy experiment	577.7229508	3.915136755	2.032561785	2.642079775	Logistic Growth (2075) ; 0% contract renewal; Constant contracted land area (25%); 10 y	4	SSP2 - 4.5	-0.000143871	9.22E-07
2103	Rent:Buy experiment	577.6789112	3.914728728	2.036161816	2.641929146	Logistic Growth (2075) ; 0% contract renewal; Constant contracted land area (25%); 10 y	4	SSP2 - 4.5	-0.00014398	7.57E-07
2104	Rent:Buy experiment	577.6590484	3.914544688	2.039736468	2.641778547	Logistic Growth (2075) ; 0% contract renewal; Constant contracted land area (25%); 10 y	4	SSP2 - 4.5	-0.000144089	6.21E-07
2105	Rent:Buy experiment	577.6610124	3.914562886	2.043306267	2.641627972	Logistic Growth (2075) ; 0% contract renewal; Constant contracted land area (25%); 10 y	4	SSP2 - 4.5	-0.000144199	5.09E-07
2106	Rent:Buy experiment	577.6827806	3.914764579	2.046885677	2.641477417	Logistic Growth (2075) ; 0% contract renewal; Constant contracted land area (25%); 10 y	4	SSP2 - 4.5	-0.000144309	4.18E-07
2107	Rent:Buy experiment	577.722606	3.915133561	2.050484626	2.641326878	Logistic Growth (2075) ; 0% contract renewal; Constant contracted land area (25%); 10 y	4	SSP2 - 4.5	-0.000144418	3.43E-07
2108	Rent:Buy experiment	577.7789748	3.915655772	2.054109687	2.641176353	Logistic Growth (2075) ; 0% contract renewal; Constant contracted land area (25%); 10 y	4	SSP2 - 4.5	-0.000144526	2.81E-07
2109	Rent:Buy experiment	577.8505703	3.916318974	2.057764957	2.641025839	Logistic Growth (2075) ; 0% contract renewal; Constant contracted land area (25%); 10 y	4	SSP2 - 4.5	-0.000144635	2.31E-07
2110	Rent:Buy experiment	577.936244	3.917112476	2.061452735	2.640875334	Logistic Growth (2075) ; 0% contract renewal; Constant contracted land area (25%); 10 y	4	SSP2 - 4.5	-0.000144742	1.89E-07
2111	Rent:Buy experiment	578.0349901	3.918026908	2.065174023	2.640724836	Logistic Growth (2075) ; 0% contract renewal; Constant contracted land area (25%); 10 y	4	SSP2 - 4.5	-0.00014485	1.55E-07
2112	Rent:Buy experiment	578.1459248	3.919054025	2.068928907	2.640574345	Logistic Growth (2075) ; 0% contract renewal; Constant contracted land area (25%); 10 y	4	SSP2 - 4.5	-0.000144957	1.28E-07
2113	Rent:Buy experiment	578.268269	3.920186551	2.072716843	2.640423858	Logistic Growth (2075) ; 0% contract renewal; Constant contracted land area (25%); 10 y	4	SSP2 - 4.5	-0.000145064	1.05E-07
2114	Rent:Buy experiment	578.4013328	3.921418037	2.07653686	2.640273376	Logistic Growth (2075) ; 0% contract renewal; Constant contracted land area (25%); 10 y	4	SSP2 - 4.5	-0.000145171	8.59E-08
2115	Rent:Buy experiment	578.5445037	3.922742745	2.080387722	2.640122897	Logistic Growth (2075) ; 0% contract renewal; Constant contracted land area (25%); 10 y	4	SSP2 - 4.5	-0.000145278	7.04E-08
2116	Rent:Buy experiment	578.6972353	3.924155554	2.084268033	2.639972421	Logistic Growth (2075) ; 0% contract renewal; Constant contracted land area (25%); 10 y	4	SSP2 - 4.5	-0.000145385	5.78E-08
2117	Rent:Buy experiment	578.8590387	3.925651871	2.088176321	2.639821947	Logistic Growth (2075) ; 0% contract renewal; Constant contracted land area (25%); 10 y	4	SSP2 - 4.5	-0.000145492	4.74E-08
2118	Rent:Buy experiment	579.0294742	3.927227565	2.092111094	2.639671474	Logistic Growth (2075) ; 0% contract renewal; Constant contracted land area (25%); 10 y	4	SSP2 - 4.5	-0.000145598	3.89E-08
2119	Rent:Buy experiment	579.2081455	3.928878901	2.09607088	2.639521004	Logistic Growth (2075) ; 0% contract renewal; Constant contracted land area (25%); 10 y	4	SSP2 - 4.5	-0.000145704	3.19E-08
2120	Rent:Buy experiment	579.3946935	3.930602494	2.100054252	2.639370535	Logistic Growth (2075) ; 0% contract renewal; Constant contracted land area (25%); 10 y	4	SSP2 - 4.5	-0.000145811	2.62E-08
2121	Rent:Buy experiment	579.5887919	3.932395257	2.104059842	2.639220066	Logistic Growth (2075) ; 0% contract renewal; Constant contracted land area (25%); 10 y	4	SSP2 - 4.5	-0.000145917	2.15E-08
2122	Rent:Buy experiment	579.7901425	3.934254371	2.108086356	2.639069599	Logistic Growth (2075) ; 0% contract renewal; Constant contracted land area (25%); 10 y	4	SSP2 - 4.5	-0.000146023	1.76E-08
2123	Rent:Buy experiment	579.9984724	3.936177247	2.112132575	2.638919132	Logistic Growth (2075) ; 0% contract renewal; Constant contracted land area (25%); 10 y	4	SSP2 - 4.5	-0.000146128	1.45E-08
2124	Rent:Buy experiment	580.2135305	3.9381615	2.116197356	2.638768666	Logistic Growth (2075) ; 0% contract renewal; Constant contracted land area (25%); 10 y	4	SSP2 - 4.5	-0.000146234	1.19E-08
2125	Rent:Buy experiment	580.4350851	3.940204923	2.120279633	2.6386182	Logistic Growth (2075) ; 0% contract renewal; Constant contracted land area (25%); 10 y	4	SSP2 - 4.5	-0.000146339	9.74E-09
2126	Rent:Buy experiment	580.6629212	3.942305469	2.124378412	2.638467735	Logistic Growth (2075) ; 0% contract renewal; Constant contracted land area (25%); 10 y	4	SSP2 - 4.5	-0.000146443	7.99E-09
2127	Rent:Buy experiment	580.8968394	3.944461231	2.128492768	2.63831727	Logistic Growth (2075) ; 0% contract renewal; Constant contracted land area (25%); 10 y	4	SSP2 - 4.5	-0.000146548	6.55E-09
2128	Rent:Buy experiment	581.1366533	3.946670427	2.132621841	2.638166805	Logistic Growth (2075) ; 0% contract renewal; Constant contracted land area (25%); 10 y	4	SSP2 - 4.5	-0.000146652	5.38E-09
2129	Rent:Buy experiment	581.3821888	3.948931386	2.136764831	2.638016341	Logistic Growth (2075) ; 0% contract renewal; Constant contracted land area (25%); 10 y	4	SSP2 - 4.5	-0.000146755	4.41E-09
2130	Rent:Buy experiment	581.6332822	3.951242537	2.140920994	2.637865876	Logistic Growth (2075) ; 0% contract renewal; Constant contracted land area (25%); 10 y	4	SSP2 - 4.5	-0.000146858	3.62E-09
2131	Rent:Buy experiment	581.8897796	3.953602397	2.145089637	2.637715412	Logistic Growth (2075) ; 0% contract renewal; Constant contracted land area (25%); 10 y	4	SSP2 - 4.5	-0.00014696	2.97E-09
2132	Rent:Buy experiment	582.1515355	3.956009567	2.149270113	2.637564948	Logistic Growth (2075) ; 0% contract renewal; Constant contracted land area (25%); 10 y	4	SSP2 - 4.5	-0.000147062	2.44E-09
2133	Rent:Buy experiment	582.4184126	3.958462717	2.15346182	2.637414484	Logistic Growth (2075) ; 0% contract renewal; Constant contracted land area (25%); 10 y	4	SSP2 - 4.5	-0.000147163	2.00E-09
2134	Rent:Buy experiment	582.6902802	3.960960584	2.157664193	2.63726402	Logistic Growth (2075) ; 0% contract renewal; Constant contracted land area (25%); 10 y	4	SSP2 - 4.5	-0.000147264	1.64E-09
2135	Rent:Buy experiment	582.9670142	3.963501968	2.161876702	2.637113556	Logistic Growth (2075) ; 0% contract renewal; Constant contracted land area (25%); 10 y	4	SSP2 - 4.5	-0.000147364	1.35E-09
2136	Rent:Buy experiment	583.2484965	3.966085719	2.166098851	2.636963092	Logistic Growth (2075) ; 0% contract renewal; Constant contracted land area (25%); 10 y	4	SSP2 - 4.5	-0.000147464	1.10E-09
2137	Rent:Buy experiment	583.5346141	3.968710741	2.170330172	2.636812628	Logistic Growth (2075) ; 0% contract renewal; Constant contracted land area (25%); 10 y	4	SSP2 - 4.5	-0.000147563	9.06E-10
2138	Rent:Buy experiment	583.8252591	3.971375982	2.174570226	2.636662165	Logistic Growth (2075) ; 0% contract renewal; Constant contracted land area (25%); 10 y	4	SSP2 - 4.5	-0.000147661	7.43E-10
2139	Rent:Buy experiment	584.120328	3.974080434	2.178818597	2.636511701	Logistic Growth (2075) ; 0% contract renewal; Constant contracted land area (25%); 10 y	4	SSP2 - 4.5	-0.000147759	6.10E-10
2140	Rent:Buy experiment	584.4197216	3.976823128	2.18307489	2.636361237	Logistic Growth (2075) ; 0% contract renewal; Constant contracted land area (25%); 10 y	4	SSP2 - 4.5	-0.000147856	5.00E-10
2141	Rent:Buy experiment	584.7233444	3.979603131	2.187338734	2.636210774	Logistic Growth (2075) ; 0% contract renewal; Constant contracted land area (25%); 10 y	4	SSP2 - 4.5	-0.000147952	4.10E-10
2142	Rent:Buy experiment	585.0311047	3.982419544	2.191609773	2.63606031	Logistic Growth (2075) ; 0% contract renewal; Constant contracted land area (25%); 10 y	4	SSP2 - 4.5	-0.000148048	3.37E-10
2143	Rent:Buy experiment	585.342914	3.9852715	2.195887671	2.635909846	Logistic Growth (2075) ; 0% contract renewal; Constant contracted land area (25%); 10 y	4	SSP2 - 4.5	-0.000148143	2.76E-10
2144	Rent:Buy experiment	585.6586871	3.988158163	2.200172107	2.635759383	Logistic Growth (2075) ; 0% contract renewal; Constant contracted land area (25%); 10 y	4	SSP2 - 4.5	-0.000148238	2.27E-10
2145	Rent:Buy experiment	585.9783416	3.991078723	2.204462775	2.635608919	Logistic Growth (2075) ; 0% contract renewal; Constant contracted land area (25%); 10 y	4	SSP2 - 4.5	-0.000148332	1.86E-10
2146	Rent:Buy experiment	586.3017979	3.994032398	2.208759381	2.635458456	Logistic Growth (2075) ; 0% contract renewal; Constant contracted land area (25%); 10 y	4	SSP2 - 4.5	-0.000148425	1.53E-10
2147	Rent:Buy experiment	586.628979	3.997018429	2.213061645	2.635307992	Logistic Growth (2075) ; 0% contract renewal; Constant contracted land area (25%); 10 y	4	SSP2 - 4.5	-0.000148518	1.25E-10
2148	Rent:Buy experiment	586.9598105	4.000036082	2.217369298	2.635157528	Logistic Growth (2075) ; 0% contract renewal; Constant contracted land area (25%); 10 y	4	SSP2 - 4.5	-0.00014861	1.03E-10
2149	Rent:Buy experiment	587.2942201	4.003084645	2.221682084	2.635007065	Logistic Growth (2075) ; 0% contract renewal; Constant contracted land area (25%); 10 y	4	SSP2 - 4.5	-0.000148701	8.43E-11
2150	Rent:Buy experiment	587.6321379	4.006163427	2.225999753	2.634856601	Logistic Growth (2075) ; 0% contract renewal; Constant contracted land area (25%); 10 y	4	SSP2 - 4.5	-0.000148792	6.91E-11
2151	Rent:Buy experiment	587.96119	4.009159731	2.230311929	2.608508035	Logistic Growth (2075) ; 0% contract renewal; Constant contracted land area (25%); 10 y	4	SSP2 - 4.5	-0.000148883	5.67E-11
2152	Rent:Buy experiment	588.2817339	4.012076949	2.234610769	2.582159469	Logistic Growth (2075) ; 0% contract renewal; Constant contracted land area (25%); 10 y	4	SSP2 - 4.5	-0.000148974	4.65E-11
2153	Rent:Buy experiment	588.5940625	4.014917874	2.238890368	2.555810903	Logistic Growth (2075) ; 0% contract renewal; Constant contracted land area (25%); 10 y	4	SSP2 - 4.5	-0.000149065	3.82E-11
2154	Rent:Buy experiment	588.89843	4.017684933	2.243146303	2.529462337	Logistic Growth (2075) ; 0% contract renewal; Constant contracted land area (25%); 10 y	4	SSP2 - 4.5	-0.000149157	3.13E-11
2155	Rent:Buy experiment	589.1950564	4.020380242	2.247375286	2.503113771	Logistic Growth (2075) ; 0% contract renewal; Constant contracted land area (25%); 10 y	4	SSP2 - 4.5	-0.00014925	2.57E-11
2156	Rent:Buy experiment	589.4841324	4.023005639	2.251574895	2.476765205	Logistic Growth (2075) ; 0% contract renewal; Constant contracted land area (25%); 10 y	4	SSP2 - 4.5	-0.000149343	2.11E-11
2157	Rent:Buy experiment	589.7658233	4.025562725	2.255743363	2.450416639	Logistic Growth (2075) ; 0% contract renewal; Constant contracted land area (25%); 10 y	4	SSP2 - 4.5	-0.000149438	1.73E-11
2158	Rent:Buy experiment	590.040272	4.028052895	2.259879421	2.424068073	Logistic Growth (2075) ; 0% contract renewal; Constant contracted land area (25%); 10 y	4	SSP2 - 4.5	-0.000149532	1.42E-11
2159	Rent:Buy experiment	590.3076018	4.03047736	2.263982173	2.397719507	Logistic Growth (2075) ; 0% contract renewal; Constant contracted land area (25%); 10 y	4	SSP2 - 4.5	-0.000149628	1.16E-11
2160	Rent:Buy experiment	590.5679196	4.032837175	2.268051002	2.371370941	Logistic Growth (2075) ; 0% contract renewal; Constant contracted land area (25%); 10 y	4	SSP2 - 4.5	-0.000149724	9.55E-12
2161	Rent:Buy experiment	590.821317	4.035133259	2.272085496	2.345022375	Logistic Growth (2075) ; 0% contract renewal; Constant contracted land area (25%); 10 y	4	SSP2 - 4.5	-0.000149821	7.84E-12
2162	Rent:Buy experiment	591.0678731	4.037366407	2.276085394	2.318673809	Logistic Growth (2075) ; 0% contract renewal; Constant contracted land area (25%); 10 y	4	SSP2 - 4.5	-0.000149918	6.43E-12
2163	Rent:Buy experiment	591.3076556	4.039537309	2.280050544	2.292325243	Logistic Growth (2075) ; 0% contract renewal; Constant contracted land area (25%); 10 y	4	SSP2 - 4.5	-0.000150016	5.28E-12
2164	Rent:Buy experiment	591.5407221	4.041646566	2.283980872	2.265976677	Logistic Growth (2075) ; 0% contract renewal; Constant contracted land area (25%); 10 y	4	SSP2 - 4.5	-0.000150115	4.33E-12
2165	Rent:Buy experiment	591.7671221	4.043694693	2.287876357	2.239628111	Logistic Growth (2075) ; 0% contract renewal; Constant contracted land area (25%); 10 y	4	SSP2 - 4.5	-0.000150214	3.55E-12
2166	Rent:Buy experiment	591.986897	4.045682138	2.291737012	2.213279545	Logistic Growth (2075) ; 0% contract renewal; Constant contracted land area (25%); 10 y	4	SSP2 - 4.5	-0.000150313	2.91E-12
2167	Rent:Buy experiment	592.200082	4.047609285	2.295562875	2.186930979	Logistic Growth (2075) ; 0% contract renewal; Constant contracted land area (25%); 10 y	4	SSP2 - 4.5	-0.000150413	2.39E-12
2168	Rent:Buy experiment	592.4067063	4.049476463	2.299353995	2.160582413	Logistic Growth (2075) ; 0% contract renewal; Constant contracted land area (25%); 10 y	4	SSP2 - 4.5	-0.000150514	1.96E-12
2169	Rent:Buy experiment	592.6067941	4.051283952	2.303110428	2.134233847	Logistic Growth (2075) ; 0% contract renewal; Constant contracted land area (25%); 10 y	4	SSP2 - 4.5	-0.000150614	1.61E-12
2170	Rent:Buy experiment	592.8003652	4.053031992	2.30683223	2.107885281	Logistic Growth (2075) ; 0% contract renewal; Constant contracted land area (25%); 10 y	4	SSP2 - 4.5	-0.000150716	1.32E-12
2171	Rent:Buy experiment	592.9874355	4.054720785	2.310519454	2.081536715	Logistic Growth (2075) ; 0% contract renewal; Constant contracted land area (25%); 10 y	4	SSP2 - 4.5	-0.000150817	1.08E-12
2172	Rent:Buy experiment	593.1680175	4.056350498	2.31417215	2.055188149	Logistic Growth (2075) ; 0% contract renewal; Constant contracted land area (25%); 10 y	4	SSP2 - 4.5	-0.000150919	8.89E-13
2173	Rent:Buy experiment	593.3421207	4.057921273	2.317790359	2.028839583	Logistic Growth (2075) ; 0% contract renewal; Constant contracted land area (25%); 10 y	4	SSP2 - 4.5	-0.000151022	7.29E-13
2174	Rent:Buy experiment	593.5097522	4.059433223	2.321374116	2.002491017	Logistic Growth (2075) ; 0% contract renewal; Constant contracted land area (25%); 10 y	4	SSP2 - 4.5	-0.000151125	5.98E-13
2175	Rent:Buy experiment	593.6709166	4.060886441	2.324923448	1.976142451	Logistic Growth (2075) ; 0% contract renewal; Constant contracted land area (25%); 10 y	4	SSP2 - 4.5	-0.000151228	4.91E-13
2176	Rent:Buy experiment	593.8256167	4.062281	2.328438376	1.949793885	Logistic Growth (2075) ; 0% contract renewal; Constant contracted land area (25%); 10 y	4	SSP2 - 4.5	-0.000151332	4.03E-13
2177	Rent:Buy experiment	593.9738536	4.063616954	2.331918912	1.923445319	Logistic Growth (2075) ; 0% contract renewal; Constant contracted land area (25%); 10 y	4	SSP2 - 4.5	-0.000151436	3.30E-13
2178	Rent:Buy experiment	594.1156267	4.064894343	2.33536506	1.897096753	Logistic Growth (2075) ; 0% contract renewal; Constant contracted land area (25%); 10 y	4	SSP2 - 4.5	-0.00015154	2.71E-13
2179	Rent:Buy experiment	594.2509345	4.066113194	2.338776819	1.870748187	Logistic Growth (2075) ; 0% contract renewal; Constant contracted land area (25%); 10 y	4	SSP2 - 4.5	-0.000151645	2.22E-13
2180	Rent:Buy experiment	594.379774	4.067273522	2.342154181	1.844399621	Logistic Growth (2075) ; 0% contract renewal; Constant contracted land area (25%); 10 y	4	SSP2 - 4.5	-0.00015175	1.83E-13
2181	Rent:Buy experiment	594.5021416	4.06837533	2.34549713	1.818051055	Logistic Growth (2075) ; 0% contract renewal; Constant contracted land area (25%); 10 y	4	SSP2 - 4.5	-0.000151856	1.50E-13
2182	Rent:Buy experiment	594.6180326	4.069418614	2.348805648	1.791702489	Logistic Growth (2075) ; 0% contract renewal; Constant contracted land area (25%); 10 y	4	SSP2 - 4.5	-0.000151962	1.23E-13
2183	Rent:Buy experiment	594.7274419	4.070403361	2.352079709	1.765353923	Logistic Growth (2075) ; 0% contract renewal; Constant contracted land area (25%); 10 y	4	SSP2 - 4.5	-0.000152068	1.01E-13
2184	Rent:Buy experiment	594.8303634	4.071329549	2.355319286	1.739005357	Logistic Growth (2075) ; 0% contract renewal; Constant contracted land area (25%); 10 y	4	SSP2 - 4.5	-0.000152175	8.26E-14
2185	Rent:Buy experiment	594.926791	4.072197153	2.358524343	1.712656791	Logistic Growth (2075) ; 0% contract renewal; Constant contracted land area (25%); 10 y	4	SSP2 - 4.5	-0.000152282	6.79E-14
2186	Rent:Buy experiment	595.0167179	4.07300614	2.361694846	1.686308225	Logistic Growth (2075) ; 0% contract renewal; Constant contracted land area (25%); 10 y	4	SSP2 - 4.5	-0.00015239	5.57E-14
2187	Rent:Buy experiment	595.100137	4.073756474	2.364830753	1.659959659	Logistic Growth (2075) ; 0% contract renewal; Constant contracted land area (25%); 10 y	4	SSP2 - 4.5	-0.000152498	4.57E-14
2188	Rent:Buy experiment	595.177041	4.074448112	2.367932021	1.633611093	Logistic Growth (2075) ; 0% contract renewal; Constant contracted land area (25%); 10 y	4	SSP2 - 4.5	-0.000152606	3.75E-14
2189	Rent:Buy experiment	595.2474222	4.07508101	2.370998605	1.607262527	Logistic Growth (2075) ; 0% contract renewal; Constant contracted land area (25%); 10 y	4	SSP2 - 4.5	-0.000152715	3.06E-14
2190	Rent:Buy experiment	595.3112731	4.075655119	2.374030457	1.580913961	Logistic Growth (2075) ; 0% contract renewal; Constant contracted land area (25%); 10 y	4	SSP2 - 4.5	-0.000152824	2.53E-14
2191	Rent:Buy experiment	595.3685858	4.076170388	2.377027526	1.554565395	Logistic Growth (2075) ; 0% contract renewal; Constant contracted land area (25%); 10 y	4	SSP2 - 4.5	-0.000152934	2.07E-14
2192	Rent:Buy experiment	595.4193524	4.076626763	2.37998976	1.528216829	Logistic Growth (2075) ; 0% contract renewal; Constant contracted land area (25%); 10 y	4	SSP2 - 4.5	-0.000153043	1.69E-14
2193	Rent:Buy experiment	595.4635649	4.077024188	2.382917106	1.501868262	Logistic Growth (2075) ; 0% contract renewal; Constant contracted land area (25%); 10 y	4	SSP2 - 4.5	-0.000153154	1.40E-14
2194	Rent:Buy experiment	595.5012155	4.077362604	2.385809509	1.475519696	Logistic Growth (2075) ; 0% contract renewal; Constant contracted land area (25%); 10 y	4	SSP2 - 4.5	-0.000153264	1.13E-14
2195	Rent:Buy experiment	595.5322961	4.077641951	2.388666912	1.44917113	Logistic Growth (2075) ; 0% contract renewal; Constant contracted land area (25%); 10 y	4	SSP2 - 4.5	-0.000153375	9.33E-15
2196	Rent:Buy experiment	595.556799	4.077862168	2.391489258	1.422822564	Logistic Growth (2075) ; 0% contract renewal; Constant contracted land area (25%); 10 y	4	SSP2 - 4.5	-0.000153486	7.77E-15
2197	Rent:Buy experiment	595.5747162	4.078023192	2.394276489	1.396473998	Logistic Growth (2075) ; 0% contract renewal; Constant contracted land area (25%); 10 y	4	SSP2 - 4.5	-0.000153598	6.22E-15
2198	Rent:Buy experiment	595.5860401	4.078124959	2.397028544	1.370125432	Logistic Growth (2075) ; 0% contract renewal; Constant contracted land area (25%); 10 y	4	SSP2 - 4.5	-0.00015371	5.11E-15
2199	Rent:Buy experiment	595.590763	4.078167402	2.399745364	1.343776866	Logistic Growth (2075) ; 0% contract renewal; Constant contracted land area (25%); 10 y	4	SSP2 - 4.5	-0.000153823	4.22E-15
2200	Rent:Buy experiment	595.5888774	4.078150457	2.402426888	1.3174283	Logistic Growth (2075) ; 0% contract renewal; Constant contracted land area (25%); 10 y	4	SSP2 - 4.5	-0.000153935	3.55E-15
2201	Rent:Buy experiment	595.5803759	4.078074055	2.405073055	1.291079734	Logistic Growth (2075) ; 0% contract renewal; Constant contracted land area (25%); 10 y	4	SSP2 - 4.5	-0.000154048	2.89E-15
2202	Rent:Buy experiment	595.5652512	4.07793813	2.407683802	1.264731168	Logistic Growth (2075) ; 0% contract renewal; Constant contracted land area (25%); 10 y	4	SSP2 - 4.5	-0.000154162	2.44E-15
2203	Rent:Buy experiment	595.5434962	4.077742613	2.410259068	1.238382602	Logistic Growth (2075) ; 0% contract renewal; Constant contracted land area (25%); 10 y	4	SSP2 - 4.5	-0.000154276	2.00E-15
2204	Rent:Buy experiment	595.515104	4.077487433	2.412798789	1.212034036	Logistic Growth (2075) ; 0% contract renewal; Constant contracted land area (25%); 10 y	4	SSP2 - 4.5	-0.00015439	1.55E-15
2205	Rent:Buy experiment	595.4800677	4.077172523	2.415302902	1.18568547	Logistic Growth (2075) ; 0% contract renewal; Constant contracted land area (25%); 10 y	4	SSP2 - 4.5	-0.000154504	1.33E-15
2206	Rent:Buy experiment	595.4383807	4.076797812	2.417771345	1.159336904	Logistic Growth (2075) ; 0% contract renewal; Constant contracted land area (25%); 10 y	4	SSP2 - 4.5	-0.000154619	1.11E-15
2207	Rent:Buy experiment	595.3900365	4.076363228	2.420204052	1.132988338	Logistic Growth (2075) ; 0% contract renewal; Constant contracted land area (25%); 10 y	4	SSP2 - 4.5	-0.000154734	8.88E-16
2208	Rent:Buy experiment	595.335029	4.075868702	2.422600961	1.106639773	Logistic Growth (2075) ; 0% contract renewal; Constant contracted land area (25%); 10 y	4	SSP2 - 4.5	-0.00015485	6.66E-16
2209	Rent:Buy experiment	595.2733519	4.075314161	2.424962006	1.080291207	Logistic Growth (2075) ; 0% contract renewal; Constant contracted land area (25%); 10 y	4	SSP2 - 4.5	-0.000154965	6.66E-16
2210	Rent:Buy experiment	595.2049993	4.074699534	2.427287124	1.053942641	Logistic Growth (2075) ; 0% contract renewal; Constant contracted land area (25%); 10 y	4	SSP2 - 4.5	-0.000155082	4.44E-16
2211	Rent:Buy experiment	595.1299656	4.074024749	2.429576251	1.027594075	Logistic Growth (2075) ; 0% contract renewal; Constant contracted land area (25%); 10 y	4	SSP2 - 4.5	-0.000155198	4.44E-16
2212	Rent:Buy experiment	595.0482452	4.073289733	2.43182932	1.001245509	Logistic Growth (2075) ; 0% contract renewal; Constant contracted land area (25%); 10 y	4	SSP2 - 4.5	-0.000155315	2.22E-16
2213	Rent:Buy experiment	594.9598328	4.072494413	2.434046269	0.974896942	Logistic Growth (2075) ; 0% contract renewal; Constant contracted land area (25%); 10 y	4	SSP2 - 4.5	-0.000155432	2.22E-16
2214	Rent:Buy experiment	594.8647233	4.071638716	2.43622703	0.948548376	Logistic Growth (2075) ; 0% contract renewal; Constant contracted land area (25%); 10 y	4	SSP2 - 4.5	-0.000155549	2.22E-16
2215	Rent:Buy experiment	594.7629116	4.07072257	2.438371541	0.92219981	Logistic Growth (2075) ; 0% contract renewal; Constant contracted land area (25%); 10 y	4	SSP2 - 4.5	-0.000155667	2.22E-16
2216	Rent:Buy experiment	594.6543931	4.0697459	2.440479735	0.895851244	Logistic Growth (2075) ; 0% contract renewal; Constant contracted land area (25%); 10 y	4	SSP2 - 4.5	-0.000155785	1.11E-16
2217	Rent:Buy experiment	594.5391632	4.068708632	2.442551546	0.869502678	Logistic Growth (2075) ; 0% contract renewal; Constant contracted land area (25%); 10 y	4	SSP2 - 4.5	-0.000155903	1.11E-16
2218	Rent:Buy experiment	594.4172176	4.067610691	2.444586911	0.843154112	Logistic Growth (2075) ; 0% contract renewal; Constant contracted land area (25%); 10 y	4	SSP2 - 4.5	-0.000156022	1.11E-16
2219	Rent:Buy experiment	594.2885521	4.066452005	2.446585763	0.816805546	Logistic Growth (2075) ; 0% contract renewal; Constant contracted land area (25%); 10 y	4	SSP2 - 4.5	-0.000156141	1.11E-16
2220	Rent:Buy experiment	594.1531629	4.065232496	2.448548036	0.79045698	Logistic Growth (2075) ; 0% contract renewal; Constant contracted land area (25%); 10 y	4	SSP2 - 4.5	-0.00015626	1.11E-16
2221	Rent:Buy experiment	594.0110461	4.063952091	2.450473666	0.764108414	Logistic Growth (2075) ; 0% contract renewal; Constant contracted land area (25%); 10 y	4	SSP2 - 4.5	-0.00015638	0
2222	Rent:Buy experiment	593.8621982	4.062610714	2.452362586	0.737759848	Logistic Growth (2075) ; 0% contract renewal; Constant contracted land area (25%); 10 y	4	SSP2 - 4.5	-0.0001565	0
2223	Rent:Buy experiment	593.706616	4.061208289	2.45421473	0.711411282	Logistic Growth (2075) ; 0% contract renewal; Constant contracted land area (25%); 10 y	4	SSP2 - 4.5	-0.00015662	0
2224	Rent:Buy experiment	593.5442962	4.05974474	2.456030033	0.685062716	Logistic Growth (2075) ; 0% contract renewal; Constant contracted land area (25%); 10 y	4	SSP2 - 4.5	-0.00015674	0
2225	Rent:Buy experiment	593.375236	4.05821999	2.457808429	0.65871415	Logistic Growth (2075) ; 0% contract renewal; Constant contracted land area (25%); 10 y	4	SSP2 - 4.5	-0.000156861	0
2226	Rent:Buy experiment	593.1994326	4.056633962	2.459549851	0.632365584	Logistic Growth (2075) ; 0% contract renewal; Constant contracted land area (25%); 10 y	4	SSP2 - 4.5	-0.000156982	0
2227	Rent:Buy experiment	593.0168835	4.054986581	2.461254233	0.606017018	Logistic Growth (2075) ; 0% contract renewal; Constant contracted land area (25%); 10 y	4	SSP2 - 4.5	-0.000157103	0
2228	Rent:Buy experiment	592.8275864	4.053277767	2.46292151	0.579668452	Logistic Growth (2075) ; 0% contract renewal; Constant contracted land area (25%); 10 y	4	SSP2 - 4.5	-0.000157225	0
2229	Rent:Buy experiment	592.6315391	4.051507444	2.464551614	0.553319886	Logistic Growth (2075) ; 0% contract renewal; Constant contracted land area (25%); 10 y	4	SSP2 - 4.5	-0.000157347	0
2230	Rent:Buy experiment	592.4287398	4.049675532	2.466144479	0.52697132	Logistic Growth (2075) ; 0% contract renewal; Constant contracted land area (25%); 10 y	4	SSP2 - 4.5	-0.000157469	0
2231	Rent:Buy experiment	592.2191868	4.047781954	2.467700039	0.500622754	Logistic Growth (2075) ; 0% contract renewal; Constant contracted land area (25%); 10 y	4	SSP2 - 4.5	-0.000157592	0
2232	Rent:Buy experiment	592.0028784	4.045826631	2.469218227	0.474274188	Logistic Growth (2075) ; 0% contract renewal; Constant contracted land area (25%); 10 y	4	SSP2 - 4.5	-0.000157714	0
2233	Rent:Buy experiment	591.7798134	4.043809483	2.470698976	0.447925622	Logistic Growth (2075) ; 0% contract renewal; Constant contracted land area (25%); 10 y	4	SSP2 - 4.5	-0.000157837	0
2234	Rent:Buy experiment	591.5499908	4.04173043	2.472142219	0.421577056	Logistic Growth (2075) ; 0% contract renewal; Constant contracted land area (25%); 10 y	4	SSP2 - 4.5	-0.000157961	0
2235	Rent:Buy experiment	591.3134094	4.039589392	2.473547889	0.39522849	Logistic Growth (2075) ; 0% contract renewal; Constant contracted land area (25%); 10 y	4	SSP2 - 4.5	-0.000158084	0
2236	Rent:Buy experiment	591.0700687	4.037386289	2.474915919	0.368879924	Logistic Growth (2075) ; 0% contract renewal; Constant contracted land area (25%); 10 y	4	SSP2 - 4.5	-0.000158208	0
2237	Rent:Buy experiment	590.8199682	4.035121039	2.476246242	0.342531358	Logistic Growth (2075) ; 0% contract renewal; Constant contracted land area (25%); 10 y	4	SSP2 - 4.5	-0.000158332	0
2238	Rent:Buy experiment	590.5631074	4.032793561	2.47753879	0.316182792	Logistic Growth (2075) ; 0% contract renewal; Constant contracted land area (25%); 10 y	4	SSP2 - 4.5	-0.000158456	0
2239	Rent:Buy experiment	590.2994862	4.030403774	2.478793495	0.289834226	Logistic Growth (2075) ; 0% contract renewal; Constant contracted land area (25%); 10 y	4	SSP2 - 4.5	-0.000158581	0
2240	Rent:Buy experiment	590.0291049	4.027951594	2.48001029	0.26348566	Logistic Growth (2075) ; 0% contract renewal; Constant contracted land area (25%); 10 y	4	SSP2 - 4.5	-0.000158706	0
2241	Rent:Buy experiment	589.7519635	4.025436939	2.481189107	0.237137094	Logistic Growth (2075) ; 0% contract renewal; Constant contracted land area (25%); 10 y	4	SSP2 - 4.5	-0.000158831	0
2242	Rent:Buy experiment	589.4680626	4.022859726	2.482329877	0.210788528	Logistic Growth (2075) ; 0% contract renewal; Constant contracted land area (25%); 10 y	4	SSP2 - 4.5	-0.000158956	0
2243	Rent:Buy experiment	589.1774028	4.02021987	2.483432533	0.184439962	Logistic Growth (2075) ; 0% contract renewal; Constant contracted land area (25%); 10 y	4	SSP2 - 4.5	-0.000159082	0
2244	Rent:Buy experiment	588.8799851	4.017517288	2.484497007	0.158091396	Logistic Growth (2075) ; 0% contract renewal; Constant contracted land area (25%); 10 y	4	SSP2 - 4.5	-0.000159208	0
2245	Rent:Buy experiment	588.5758103	4.014751894	2.485523229	0.13174283	Logistic Growth (2075) ; 0% contract renewal; Constant contracted land area (25%); 10 y	4	SSP2 - 4.5	-0.000159334	0
2246	Rent:Buy experiment	588.2648799	4.011923604	2.486511131	0.105394264	Logistic Growth (2075) ; 0% contract renewal; Constant contracted land area (25%); 10 y	4	SSP2 - 4.5	-0.000159461	0
2247	Rent:Buy experiment	587.9471952	4.009032331	2.487460644	0.079045698	Logistic Growth (2075) ; 0% contract renewal; Constant contracted land area (25%); 10 y	4	SSP2 - 4.5	-0.000159588	0
2248	Rent:Buy experiment	587.6227579	4.006077989	2.488371699	0.052697132	Logistic Growth (2075) ; 0% contract renewal; Constant contracted land area (25%); 10 y	4	SSP2 - 4.5	-0.000159715	0
2249	Rent:Buy experiment	587.2915698	4.003060491	2.489244227	0.026348566	Logistic Growth (2075) ; 0% contract renewal; Constant contracted land area (25%); 10 y	4	SSP2 - 4.5	-0.000159842	0
2250	Rent:Buy experiment	586.9536329	3.999979749	2.490078158	1.76E-19	Logistic Growth (2075) ; 0% contract renewal; Constant contracted land area (25%); 10 y	4	SSP2 - 4.5	-0.000159969	1.76E-19
2251	Rent:Buy experiment	586.6213262	3.996948604	2.490883644	1.44E-19	Logistic Growth (2075) ; 0% contract renewal; Constant contracted land area (25%); 10 y	4	SSP2 - 4.5	-0.000160097	1.44E-19
2252	Rent:Buy experiment	586.2943399	3.993964313	2.491668418	1.19E-19	Logistic Growth (2075) ; 0% contract renewal; Constant contracted land area (25%); 10 y	4	SSP2 - 4.5	-0.000160223	1.19E-19
2253	Rent:Buy experiment	585.9723957	3.991024412	2.492438339	9.69E-20	Logistic Growth (2075) ; 0% contract renewal; Constant contracted land area (25%); 10 y	4	SSP2 - 4.5	-0.000160349	9.69E-20
2254	Rent:Buy experiment	585.6552373	3.988126635	2.493197819	7.94E-20	Logistic Growth (2075) ; 0% contract renewal; Constant contracted land area (25%); 10 y	4	SSP2 - 4.5	-0.000160474	7.94E-20
2255	Rent:Buy experiment	585.3426285	3.985268889	2.493950147	6.53E-20	Logistic Growth (2075) ; 0% contract renewal; Constant contracted land area (25%); 10 y	4	SSP2 - 4.5	-0.000160598	6.53E-20
2256	Rent:Buy experiment	585.0343509	3.982449243	2.494697749	5.36E-20	Logistic Growth (2075) ; 0% contract renewal; Constant contracted land area (25%); 10 y	4	SSP2 - 4.5	-0.000160721	5.36E-20
2257	Rent:Buy experiment	584.7302032	3.979665913	2.495442387	4.41E-20	Logistic Growth (2075) ; 0% contract renewal; Constant contracted land area (25%); 10 y	4	SSP2 - 4.5	-0.000160843	4.41E-20
2258	Rent:Buy experiment	584.4299986	3.976917249	2.496185312	3.62E-20	Logistic Growth (2075) ; 0% contract renewal; Constant contracted land area (25%); 10 y	4	SSP2 - 4.5	-0.000160963	3.62E-20
2259	Rent:Buy experiment	584.1335646	3.974201722	2.496927386	2.97E-20	Logistic Growth (2075) ; 0% contract renewal; Constant contracted land area (25%); 10 y	4	SSP2 - 4.5	-0.000161083	2.97E-20
2260	Rent:Buy experiment	583.8407411	3.971517916	2.49766918	2.44E-20	Logistic Growth (2075) ; 0% contract renewal; Constant contracted land area (25%); 10 y	4	SSP2 - 4.5	-0.000161202	2.44E-20
2261	Rent:Buy experiment	583.5513795	3.968864517	2.498411037	1.99E-20	Logistic Growth (2075) ; 0% contract renewal; Constant contracted land area (25%); 10 y	4	SSP2 - 4.5	-0.000161319	1.99E-20
2262	Rent:Buy experiment	583.265342	3.966240306	2.499153139	1.64E-20	Logistic Growth (2075) ; 0% contract renewal; Constant contracted land area (25%); 10 y	4	SSP2 - 4.5	-0.000161436	1.64E-20
2263	Rent:Buy experiment	582.9825003	3.963644149	2.499895542	1.35E-20	Logistic Growth (2075) ; 0% contract renewal; Constant contracted land area (25%); 10 y	4	SSP2 - 4.5	-0.000161552	1.35E-20
2264	Rent:Buy experiment	582.7027352	3.961074991	2.500638214	1.11E-20	Logistic Growth (2075) ; 0% contract renewal; Constant contracted land area (25%); 10 y	4	SSP2 - 4.5	-0.000161667	1.11E-20
2265	Rent:Buy experiment	582.4259356	3.958531852	2.501381059	8.94E-21	Logistic Growth (2075) ; 0% contract renewal; Constant contracted land area (25%); 10 y	4	SSP2 - 4.5	-0.000161781	8.94E-21
2266	Rent:Buy experiment	582.1519978	3.956013817	2.502123936	7.47E-21	Logistic Growth (2075) ; 0% contract renewal; Constant contracted land area (25%); 10 y	4	SSP2 - 4.5	-0.000161894	7.47E-21
2267	Rent:Buy experiment	581.8808251	3.953520031	2.502866676	6.13E-21	Logistic Growth (2075) ; 0% contract renewal; Constant contracted land area (25%); 10 y	4	SSP2 - 4.5	-0.000162007	6.13E-21
2268	Rent:Buy experiment	581.6123273	3.951049699	2.503609089	4.89E-21	Logistic Growth (2075) ; 0% contract renewal; Constant contracted land area (25%); 10 y	4	SSP2 - 4.5	-0.000162118	4.89E-21
2269	Rent:Buy experiment	581.3464199	3.948602076	2.504350976	3.99E-21	Logistic Growth (2075) ; 0% contract renewal; Constant contracted land area (25%); 10 y	4	SSP2 - 4.5	-0.00016223	3.99E-21
2270	Rent:Buy experiment	581.0830237	3.946176463	2.505092137	3.37E-21	Logistic Growth (2075) ; 0% contract renewal; Constant contracted land area (25%); 10 y	4	SSP2 - 4.5	-0.00016234	3.37E-21
2271	Rent:Buy experiment	580.8220646	3.94377221	2.505832369	2.81E-21	Logistic Growth (2075) ; 0% contract renewal; Constant contracted land area (25%); 10 y	4	SSP2 - 4.5	-0.00016245	2.81E-21
2272	Rent:Buy experiment	580.563473	3.941388703	2.506571474	2.29E-21	Logistic Growth (2075) ; 0% contract renewal; Constant contracted land area (25%); 10 y	4	SSP2 - 4.5	-0.000162559	2.29E-21
2273	Rent:Buy experiment	580.3071835	3.939025367	2.507309261	1.81E-21	Logistic Growth (2075) ; 0% contract renewal; Constant contracted land area (25%); 10 y	4	SSP2 - 4.5	-0.000162668	1.81E-21
2274	Rent:Buy experiment	580.0531347	3.936681663	2.508045548	1.55E-21	Logistic Growth (2075) ; 0% contract renewal; Constant contracted land area (25%); 10 y	4	SSP2 - 4.5	-0.000162775	1.55E-21
2275	Rent:Buy experiment	579.8012687	3.934357083	2.508780158	1.31E-21	Logistic Growth (2075) ; 0% contract renewal; Constant contracted land area (25%); 10 y	4	SSP2 - 4.5	-0.000162883	1.31E-21
2276	Rent:Buy experiment	579.5515308	3.932051147	2.509512928	1.09E-21	Logistic Growth (2075) ; 0% contract renewal; Constant contracted land area (25%); 10 y	4	SSP2 - 4.5	-0.000162989	1.09E-21
2277	Rent:Buy experiment	579.3038696	3.929763404	2.510243702	8.91E-22	Logistic Growth (2075) ; 0% contract renewal; Constant contracted land area (25%); 10 y	4	SSP2 - 4.5	-0.000163096	8.91E-22
2278	Rent:Buy experiment	579.0582363	3.927493428	2.510972332	7.06E-22	Logistic Growth (2075) ; 0% contract renewal; Constant contracted land area (25%); 10 y	4	SSP2 - 4.5	-0.000163201	7.06E-22
2279	Rent:Buy experiment	578.8145849	3.925240815	2.511698683	5.37E-22	Logistic Growth (2075) ; 0% contract renewal; Constant contracted land area (25%); 10 y	4	SSP2 - 4.5	-0.000163306	5.37E-22
2280	Rent:Buy experiment	578.5728716	3.923005184	2.512422628	5.11E-22	Logistic Growth (2075) ; 0% contract renewal; Constant contracted land area (25%); 10 y	4	SSP2 - 4.5	-0.00016341	5.11E-22
2281	Rent:Buy experiment	578.3330551	3.920786173	2.513144047	3.65E-22	Logistic Growth (2075) ; 0% contract renewal; Constant contracted land area (25%); 10 y	4	SSP2 - 4.5	-0.000163514	3.65E-22
2282	Rent:Buy experiment	578.095096	3.918583439	2.51386283	3.47E-22	Logistic Growth (2075) ; 0% contract renewal; Constant contracted land area (25%); 10 y	4	SSP2 - 4.5	-0.000163617	3.47E-22
2283	Rent:Buy experiment	577.8589569	3.916396655	2.514578876	2.20E-22	Logistic Growth (2075) ; 0% contract renewal; Constant contracted land area (25%); 10 y	4	SSP2 - 4.5	-0.00016372	2.20E-22
2284	Rent:Buy experiment	577.6246022	3.914225512	2.515292089	2.09E-22	Logistic Growth (2075) ; 0% contract renewal; Constant contracted land area (25%); 10 y	4	SSP2 - 4.5	-0.000163822	2.09E-22
2285	Rent:Buy experiment	577.3919978	3.912069714	2.516002381	1.99E-22	Logistic Growth (2075) ; 0% contract renewal; Constant contracted land area (25%); 10 y	4	SSP2 - 4.5	-0.000163923	1.99E-22
2286	Rent:Buy experiment	577.1611114	3.909928979	2.516709673	1.89E-22	Logistic Growth (2075) ; 0% contract renewal; Constant contracted land area (25%); 10 y	4	SSP2 - 4.5	-0.000164024	1.89E-22
2287	Rent:Buy experiment	576.9319119	3.907803037	2.517413888	9.00E-23	Logistic Growth (2075) ; 0% contract renewal; Constant contracted land area (25%); 10 y	4	SSP2 - 4.5	-0.000164124	9.00E-23
2288	Rent:Buy experiment	576.7043696	3.905691632	2.518114958	8.56E-23	Logistic Growth (2075) ; 0% contract renewal; Constant contracted land area (25%); 10 y	4	SSP2 - 4.5	-0.000164224	8.56E-23
2289	Rent:Buy experiment	576.4784561	3.903594516	2.518812821	8.14E-23	Logistic Growth (2075) ; 0% contract renewal; Constant contracted land area (25%); 10 y	4	SSP2 - 4.5	-0.000164323	8.14E-23
2290	Rent:Buy experiment	576.2541442	3.901511454	2.519507416	7.75E-23	Logistic Growth (2075) ; 0% contract renewal; Constant contracted land area (25%); 10 y	4	SSP2 - 4.5	-0.000164421	7.75E-23
2291	Rent:Buy experiment	576.0314076	3.899442218	2.52019869	7.37E-23	Logistic Growth (2075) ; 0% contract renewal; Constant contracted land area (25%); 10 y	4	SSP2 - 4.5	-0.000164519	7.37E-23
2292	Rent:Buy experiment	575.8102211	3.897386592	2.520886595	7.01E-23	Logistic Growth (2075) ; 0% contract renewal; Constant contracted land area (25%); 10 y	4	SSP2 - 4.5	-0.000164616	7.01E-23
2293	Rent:Buy experiment	575.5905606	3.895344365	2.521571084	0	Logistic Growth (2075) ; 0% contract renewal; Constant contracted land area (25%); 10 y	4	SSP2 - 4.5	-0.000164713	0
2294	Rent:Buy experiment	575.3724025	3.893315335	2.522252115	0	Logistic Growth (2075) ; 0% contract renewal; Constant contracted land area (25%); 10 y	4	SSP2 - 4.5	-0.000164809	0
2295	Rent:Buy experiment	575.1557243	3.891299308	2.522929652	0	Logistic Growth (2075) ; 0% contract renewal; Constant contracted land area (25%); 10 y	4	SSP2 - 4.5	-0.000164905	0
2296	Rent:Buy experiment	574.9405044	3.889296096	2.523603658	0	Logistic Growth (2075) ; 0% contract renewal; Constant contracted land area (25%); 10 y	4	SSP2 - 4.5	-0.000165	0
2297	Rent:Buy experiment	574.7267215	3.887305518	2.524274103	0	Logistic Growth (2075) ; 0% contract renewal; Constant contracted land area (25%); 10 y	4	SSP2 - 4.5	-0.000165094	0
2298	Rent:Buy experiment	574.5143553	3.885327398	2.524940956	0	Logistic Growth (2075) ; 0% contract renewal; Constant contracted land area (25%); 10 y	4	SSP2 - 4.5	-0.000165188	0
2299	Rent:Buy experiment	574.3033861	3.883361566	2.525604192	0	Logistic Growth (2075) ; 0% contract renewal; Constant contracted land area (25%); 10 y	4	SSP2 - 4.5	-0.000165282	0
2300	Rent:Buy experiment	574.0937947	3.881407858	2.526263787	0	Logistic Growth (2075) ; 0% contract renewal; Constant contracted land area (25%); 10 y	4	SSP2 - 4.5	-0.000165374	0
2301	Rent:Buy experiment	573.8855626	3.879466113	2.526919718	0	Logistic Growth (2075) ; 0% contract renewal; Constant contracted land area (25%); 10 y	4	SSP2 - 4.5	-0.000165466	0
2302	Rent:Buy experiment	573.6786716	3.877536176	2.527571966	0	Logistic Growth (2075) ; 0% contract renewal; Constant contracted land area (25%); 10 y	4	SSP2 - 4.5	-0.000165558	0
2303	Rent:Buy experiment	573.4731042	3.875617898	2.528220513	0	Logistic Growth (2075) ; 0% contract renewal; Constant contracted land area (25%); 10 y	4	SSP2 - 4.5	-0.000165649	0
2304	Rent:Buy experiment	573.2688434	3.87371113	2.528865343	0	Logistic Growth (2075) ; 0% contract renewal; Constant contracted land area (25%); 10 y	4	SSP2 - 4.5	-0.000165739	0
2305	Rent:Buy experiment	573.0658725	3.87181573	2.529506441	0	Logistic Growth (2075) ; 0% contract renewal; Constant contracted land area (25%); 10 y	4	SSP2 - 4.5	-0.000165829	0
2306	Rent:Buy experiment	572.8641753	3.869931559	2.530143796	0	Logistic Growth (2075) ; 0% contract renewal; Constant contracted land area (25%); 10 y	4	SSP2 - 4.5	-0.000165918	0
2307	Rent:Buy experiment	572.6637359	3.868058482	2.530777394	0	Logistic Growth (2075) ; 0% contract renewal; Constant contracted land area (25%); 10 y	4	SSP2 - 4.5	-0.000166007	0
2308	Rent:Buy experiment	572.4645391	3.866196366	2.531407228	0	Logistic Growth (2075) ; 0% contract renewal; Constant contracted land area (25%); 10 y	4	SSP2 - 4.5	-0.000166095	0
2309	Rent:Buy experiment	572.2665696	3.864345081	2.532033286	0	Logistic Growth (2075) ; 0% contract renewal; Constant contracted land area (25%); 10 y	4	SSP2 - 4.5	-0.000166183	0
2310	Rent:Buy experiment	572.0698128	3.862504502	2.532655563	0	Logistic Growth (2075) ; 0% contract renewal; Constant contracted land area (25%); 10 y	4	SSP2 - 4.5	-0.00016627	0
2311	Rent:Buy experiment	571.8742544	3.860674506	2.533274052	0	Logistic Growth (2075) ; 0% contract renewal; Constant contracted land area (25%); 10 y	4	SSP2 - 4.5	-0.000166357	0
2312	Rent:Buy experiment	571.6798801	3.85885497	2.533888746	0	Logistic Growth (2075) ; 0% contract renewal; Constant contracted land area (25%); 10 y	4	SSP2 - 4.5	-0.000166442	0
2313	Rent:Buy experiment	571.4866762	3.857045778	2.534499642	0	Logistic Growth (2075) ; 0% contract renewal; Constant contracted land area (25%); 10 y	4	SSP2 - 4.5	-0.000166528	0
2314	Rent:Buy experiment	571.2946293	3.855246813	2.535106735	0	Logistic Growth (2075) ; 0% contract renewal; Constant contracted land area (25%); 10 y	4	SSP2 - 4.5	-0.000166613	0
2315	Rent:Buy experiment	571.1037261	3.853457962	2.535710024	0	Logistic Growth (2075) ; 0% contract renewal; Constant contracted land area (25%); 10 y	4	SSP2 - 4.5	-0.000166697	0
2316	Rent:Buy experiment	570.9139536	3.851679114	2.536309505	0	Logistic Growth (2075) ; 0% contract renewal; Constant contracted land area (25%); 10 y	4	SSP2 - 4.5	-0.000166781	0
2317	Rent:Buy experiment	570.7252991	3.84991016	2.536905178	0	Logistic Growth (2075) ; 0% contract renewal; Constant contracted land area (25%); 10 y	4	SSP2 - 4.5	-0.000166864	0
2318	Rent:Buy experiment	570.5377502	3.848150992	2.537497042	0	Logistic Growth (2075) ; 0% contract renewal; Constant contracted land area (25%); 10 y	4	SSP2 - 4.5	-0.000166947	0
2319	Rent:Buy experiment	570.3512946	3.846401506	2.538085096	0	Logistic Growth (2075) ; 0% contract renewal; Constant contracted land area (25%); 10 y	4	SSP2 - 4.5	-0.000167029	0
2320	Rent:Buy experiment	570.1659202	3.844661598	2.538669342	0	Logistic Growth (2075) ; 0% contract renewal; Constant contracted land area (25%); 10 y	4	SSP2 - 4.5	-0.000167111	0
2321	Rent:Buy experiment	569.9816154	3.842931167	2.53924978	0	Logistic Growth (2075) ; 0% contract renewal; Constant contracted land area (25%); 10 y	4	SSP2 - 4.5	-0.000167192	0
2322	Rent:Buy experiment	569.7983684	3.841210114	2.539826412	0	Logistic Growth (2075) ; 0% contract renewal; Constant contracted land area (25%); 10 y	4	SSP2 - 4.5	-0.000167273	0
2323	Rent:Buy experiment	569.6161678	3.83949834	2.540399241	0	Logistic Growth (2075) ; 0% contract renewal; Constant contracted land area (25%); 10 y	4	SSP2 - 4.5	-0.000167353	0
2324	Rent:Buy experiment	569.4350025	3.837795749	2.540968268	0	Logistic Growth (2075) ; 0% contract renewal; Constant contracted land area (25%); 10 y	4	SSP2 - 4.5	-0.000167432	0
2325	Rent:Buy experiment	569.2548614	3.836102247	2.541533498	0	Logistic Growth (2075) ; 0% contract renewal; Constant contracted land area (25%); 10 y	4	SSP2 - 4.5	-0.000167511	0
2326	Rent:Buy experiment	569.0757336	3.834417739	2.542094932	0	Logistic Growth (2075) ; 0% contract renewal; Constant contracted land area (25%); 10 y	4	SSP2 - 4.5	-0.00016759	0
2327	Rent:Buy experiment	568.8976085	3.832742135	2.542652576	0	Logistic Growth (2075) ; 0% contract renewal; Constant contracted land area (25%); 10 y	4	SSP2 - 4.5	-0.000167668	0
2328	Rent:Buy experiment	568.7204756	3.831075344	2.543206433	0	Logistic Growth (2075) ; 0% contract renewal; Constant contracted land area (25%); 10 y	4	SSP2 - 4.5	-0.000167746	0
2329	Rent:Buy experiment	568.5443245	3.829417276	2.543756508	0	Logistic Growth (2075) ; 0% contract renewal; Constant contracted land area (25%); 10 y	4	SSP2 - 4.5	-0.000167823	0
2330	Rent:Buy experiment	568.369145	3.827767845	2.544302806	0	Logistic Growth (2075) ; 0% contract renewal; Constant contracted land area (25%); 10 y	4	SSP2 - 4.5	-0.0001679	0
2331	Rent:Buy experiment	568.1949271	3.826126963	2.544845332	0	Logistic Growth (2075) ; 0% contract renewal; Constant contracted land area (25%); 10 y	4	SSP2 - 4.5	-0.000167976	0
2332	Rent:Buy experiment	568.0216609	3.824494546	2.545384091	0	Logistic Growth (2075) ; 0% contract renewal; Constant contracted land area (25%); 10 y	4	SSP2 - 4.5	-0.000168052	0
2333	Rent:Buy experiment	567.8493367	3.822870509	2.54591909	0	Logistic Growth (2075) ; 0% contract renewal; Constant contracted land area (25%); 10 y	4	SSP2 - 4.5	-0.000168127	0
2334	Rent:Buy experiment	567.6779448	3.82125477	2.546450333	0	Logistic Growth (2075) ; 0% contract renewal; Constant contracted land area (25%); 10 y	4	SSP2 - 4.5	-0.000168202	0
2335	Rent:Buy experiment	567.5074758	3.819647247	2.546977828	0	Logistic Growth (2075) ; 0% contract renewal; Constant contracted land area (25%); 10 y	4	SSP2 - 4.5	-0.000168276	0
2336	Rent:Buy experiment	567.3379203	3.818047861	2.547501581	0	Logistic Growth (2075) ; 0% contract renewal; Constant contracted land area (25%); 10 y	4	SSP2 - 4.5	-0.00016835	0
2337	Rent:Buy experiment	567.1692692	3.81645653	2.548021598	0	Logistic Growth (2075) ; 0% contract renewal; Constant contracted land area (25%); 10 y	4	SSP2 - 4.5	-0.000168424	0
2338	Rent:Buy experiment	567.0015134	3.814873178	2.548537887	0	Logistic Growth (2075) ; 0% contract renewal; Constant contracted land area (25%); 10 y	4	SSP2 - 4.5	-0.000168497	0
2339	Rent:Buy experiment	566.8346439	3.813297726	2.549050455	0	Logistic Growth (2075) ; 0% contract renewal; Constant contracted land area (25%); 10 y	4	SSP2 - 4.5	-0.000168569	0
2340	Rent:Buy experiment	566.6686519	3.811730099	2.549559308	0	Logistic Growth (2075) ; 0% contract renewal; Constant contracted land area (25%); 10 y	4	SSP2 - 4.5	-0.000168641	0
2341	Rent:Buy experiment	566.5035287	3.810170221	2.550064455	0	Logistic Growth (2075) ; 0% contract renewal; Constant contracted land area (25%); 10 y	4	SSP2 - 4.5	-0.000168713	0
2342	Rent:Buy experiment	566.3392657	3.808618018	2.550565903	0	Logistic Growth (2075) ; 0% contract renewal; Constant contracted land area (25%); 10 y	4	SSP2 - 4.5	-0.000168784	0
2343	Rent:Buy experiment	566.1758545	3.807073417	2.55106366	0	Logistic Growth (2075) ; 0% contract renewal; Constant contracted land area (25%); 10 y	4	SSP2 - 4.5	-0.000168855	0
2344	Rent:Buy experiment	566.0132866	3.805536345	2.551557734	0	Logistic Growth (2075) ; 0% contract renewal; Constant contracted land area (25%); 10 y	4	SSP2 - 4.5	-0.000168926	0
2345	Rent:Buy experiment	565.8515538	3.80400673	2.552048133	0	Logistic Growth (2075) ; 0% contract renewal; Constant contracted land area (25%); 10 y	4	SSP2 - 4.5	-0.000168995	0
2346	Rent:Buy experiment	565.690648	3.802484503	2.552534865	0	Logistic Growth (2075) ; 0% contract renewal; Constant contracted land area (25%); 10 y	4	SSP2 - 4.5	-0.000169065	0
2347	Rent:Buy experiment	565.5305611	3.800969594	2.553017939	0	Logistic Growth (2075) ; 0% contract renewal; Constant contracted land area (25%); 10 y	4	SSP2 - 4.5	-0.000169134	0
2348	Rent:Buy experiment	565.3712851	3.799461933	2.553497363	0	Logistic Growth (2075) ; 0% contract renewal; Constant contracted land area (25%); 10 y	4	SSP2 - 4.5	-0.000169203	0
2349	Rent:Buy experiment	565.2128123	3.797961452	2.553973145	0	Logistic Growth (2075) ; 0% contract renewal; Constant contracted land area (25%); 10 y	4	SSP2 - 4.5	-0.000169271	0
2350	Rent:Buy experiment	565.0551349	3.796468085	2.554445296	0	Logistic Growth (2075) ; 0% contract renewal; Constant contracted land area (25%); 10 y	4	SSP2 - 4.5	-0.000169339	0
2351	Rent:Buy experiment	564.8982452	3.794981765	2.554913823	0	Logistic Growth (2075) ; 0% contract renewal; Constant contracted land area (25%); 10 y	4	SSP2 - 4.5	-0.000169407	0
2352	Rent:Buy experiment	564.7421357	3.793502426	2.555378735	0	Logistic Growth (2075) ; 0% contract renewal; Constant contracted land area (25%); 10 y	4	SSP2 - 4.5	-0.000169474	0
2353	Rent:Buy experiment	564.5867989	3.792030005	2.555840042	0	Logistic Growth (2075) ; 0% contract renewal; Constant contracted land area (25%); 10 y	4	SSP2 - 4.5	-0.000169541	0
2354	Rent:Buy experiment	564.4322275	3.790564435	2.556297753	0	Logistic Growth (2075) ; 0% contract renewal; Constant contracted land area (25%); 10 y	4	SSP2 - 4.5	-0.000169607	0
2355	Rent:Buy experiment	564.2784142	3.789105656	2.556751877	0	Logistic Growth (2075) ; 0% contract renewal; Constant contracted land area (25%); 10 y	4	SSP2 - 4.5	-0.000169673	0
2356	Rent:Buy experiment	564.1253518	3.787653603	2.557202424	0	Logistic Growth (2075) ; 0% contract renewal; Constant contracted land area (25%); 10 y	4	SSP2 - 4.5	-0.000169739	0
2357	Rent:Buy experiment	563.9730332	3.786208215	2.557649402	0	Logistic Growth (2075) ; 0% contract renewal; Constant contracted land area (25%); 10 y	4	SSP2 - 4.5	-0.000169804	0
2358	Rent:Buy experiment	563.8214514	3.784769431	2.558092822	0	Logistic Growth (2075) ; 0% contract renewal; Constant contracted land area (25%); 10 y	4	SSP2 - 4.5	-0.000169869	0
2359	Rent:Buy experiment	563.6705995	3.783337191	2.558532693	0	Logistic Growth (2075) ; 0% contract renewal; Constant contracted land area (25%); 10 y	4	SSP2 - 4.5	-0.000169933	0
2360	Rent:Buy experiment	563.5204706	3.781911435	2.558969025	0	Logistic Growth (2075) ; 0% contract renewal; Constant contracted land area (25%); 10 y	4	SSP2 - 4.5	-0.000169998	0
2361	Rent:Buy experiment	563.3710579	3.780492104	2.559401827	0	Logistic Growth (2075) ; 0% contract renewal; Constant contracted land area (25%); 10 y	4	SSP2 - 4.5	-0.000170061	0
2362	Rent:Buy experiment	563.2223548	3.779079139	2.55983111	0	Logistic Growth (2075) ; 0% contract renewal; Constant contracted land area (25%); 10 y	4	SSP2 - 4.5	-0.000170125	0
2363	Rent:Buy experiment	563.0743547	3.777672484	2.560256883	0	Logistic Growth (2075) ; 0% contract renewal; Constant contracted land area (25%); 10 y	4	SSP2 - 4.5	-0.000170188	0
2364	Rent:Buy experiment	562.9270511	3.776272081	2.560679157	0	Logistic Growth (2075) ; 0% contract renewal; Constant contracted land area (25%); 10 y	4	SSP2 - 4.5	-0.000170251	0
2365	Rent:Buy experiment	562.7804374	3.774877874	2.561097941	0	Logistic Growth (2075) ; 0% contract renewal; Constant contracted land area (25%); 10 y	4	SSP2 - 4.5	-0.000170313	0
2366	Rent:Buy experiment	562.6345073	3.773489806	2.561513245	0	Logistic Growth (2075) ; 0% contract renewal; Constant contracted land area (25%); 10 y	4	SSP2 - 4.5	-0.000170375	0
2367	Rent:Buy experiment	562.4892546	3.772107824	2.56192508	0	Logistic Growth (2075) ; 0% contract renewal; Constant contracted land area (25%); 10 y	4	SSP2 - 4.5	-0.000170437	0
2368	Rent:Buy experiment	562.344673	3.770731873	2.562333456	0	Logistic Growth (2075) ; 0% contract renewal; Constant contracted land area (25%); 10 y	4	SSP2 - 4.5	-0.000170498	0
2369	Rent:Buy experiment	562.2007563	3.769361898	2.562738382	0	Logistic Growth (2075) ; 0% contract renewal; Constant contracted land area (25%); 10 y	4	SSP2 - 4.5	-0.000170559	0
2370	Rent:Buy experiment	562.0574984	3.767997846	2.563139871	0	Logistic Growth (2075) ; 0% contract renewal; Constant contracted land area (25%); 10 y	4	SSP2 - 4.5	-0.00017062	0
2371	Rent:Buy experiment	561.9148934	3.766639666	2.56353793	0	Logistic Growth (2075) ; 0% contract renewal; Constant contracted land area (25%); 10 y	4	SSP2 - 4.5	-0.00017068	0
2372	Rent:Buy experiment	561.7729353	3.765287304	2.563932572	0	Logistic Growth (2075) ; 0% contract renewal; Constant contracted land area (25%); 10 y	4	SSP2 - 4.5	-0.00017074	0
2373	Rent:Buy experiment	561.6316183	3.763940709	2.564323806	0	Logistic Growth (2075) ; 0% contract renewal; Constant contracted land area (25%); 10 y	4	SSP2 - 4.5	-0.0001708	0
2374	Rent:Buy experiment	561.4909364	3.76259983	2.564711644	0	Logistic Growth (2075) ; 0% contract renewal; Constant contracted land area (25%); 10 y	4	SSP2 - 4.5	-0.00017086	0
2375	Rent:Buy experiment	561.350884	3.761264618	2.565096094	0	Logistic Growth (2075) ; 0% contract renewal; Constant contracted land area (25%); 10 y	4	SSP2 - 4.5	-0.000170919	0
2376	Rent:Buy experiment	561.2114554	3.759935022	2.565477169	0	Logistic Growth (2075) ; 0% contract renewal; Constant contracted land area (25%); 10 y	4	SSP2 - 4.5	-0.000170977	0
2377	Rent:Buy experiment	561.072645	3.758610992	2.565854878	0	Logistic Growth (2075) ; 0% contract renewal; Constant contracted land area (25%); 10 y	4	SSP2 - 4.5	-0.000171036	0
2378	Rent:Buy experiment	560.9344472	3.75729248	2.566229233	0	Logistic Growth (2075) ; 0% contract renewal; Constant contracted land area (25%); 10 y	4	SSP2 - 4.5	-0.000171094	0
2379	Rent:Buy experiment	560.7968566	3.755979439	2.566600244	0	Logistic Growth (2075) ; 0% contract renewal; Constant contracted land area (25%); 10 y	4	SSP2 - 4.5	-0.000171152	0
2380	Rent:Buy experiment	560.6598676	3.754671819	2.566967921	0	Logistic Growth (2075) ; 0% contract renewal; Constant contracted land area (25%); 10 y	4	SSP2 - 4.5	-0.00017121	0
2381	Rent:Buy experiment	560.5234751	3.753369575	2.567332275	0	Logistic Growth (2075) ; 0% contract renewal; Constant contracted land area (25%); 10 y	4	SSP2 - 4.5	-0.000171267	0
2382	Rent:Buy experiment	560.3876735	3.752072658	2.567693317	0	Logistic Growth (2075) ; 0% contract renewal; Constant contracted land area (25%); 10 y	4	SSP2 - 4.5	-0.000171324	0
2383	Rent:Buy experiment	560.2524578	3.750781024	2.568051058	0	Logistic Growth (2075) ; 0% contract renewal; Constant contracted land area (25%); 10 y	4	SSP2 - 4.5	-0.000171381	0
2384	Rent:Buy experiment	560.1178226	3.749494626	2.568405509	0	Logistic Growth (2075) ; 0% contract renewal; Constant contracted land area (25%); 10 y	4	SSP2 - 4.5	-0.000171437	0
2385	Rent:Buy experiment	559.983763	3.74821342	2.56875668	0	Logistic Growth (2075) ; 0% contract renewal; Constant contracted land area (25%); 10 y	4	SSP2 - 4.5	-0.000171493	0
2386	Rent:Buy experiment	559.8502737	3.74693736	2.569104582	0	Logistic Growth (2075) ; 0% contract renewal; Constant contracted land area (25%); 10 y	4	SSP2 - 4.5	-0.000171549	0
2387	Rent:Buy experiment	559.7173499	3.745666402	2.569449226	0	Logistic Growth (2075) ; 0% contract renewal; Constant contracted land area (25%); 10 y	4	SSP2 - 4.5	-0.000171605	0
2388	Rent:Buy experiment	559.5849864	3.744400503	2.569790622	0	Logistic Growth (2075) ; 0% contract renewal; Constant contracted land area (25%); 10 y	4	SSP2 - 4.5	-0.00017166	0
2389	Rent:Buy experiment	559.4531785	3.743139619	2.570128783	0	Logistic Growth (2075) ; 0% contract renewal; Constant contracted land area (25%); 10 y	4	SSP2 - 4.5	-0.000171715	0
2390	Rent:Buy experiment	559.3219212	3.741883708	2.570463718	0	Logistic Growth (2075) ; 0% contract renewal; Constant contracted land area (25%); 10 y	4	SSP2 - 4.5	-0.00017177	0
2391	Rent:Buy experiment	559.1912098	3.740632726	2.570795439	0	Logistic Growth (2075) ; 0% contract renewal; Constant contracted land area (25%); 10 y	4	SSP2 - 4.5	-0.000171824	0
2392	Rent:Buy experiment	559.0610395	3.739386633	2.571123956	0	Logistic Growth (2075) ; 0% contract renewal; Constant contracted land area (25%); 10 y	4	SSP2 - 4.5	-0.000171878	0
2393	Rent:Buy experiment	558.9314057	3.738145387	2.571449281	0	Logistic Growth (2075) ; 0% contract renewal; Constant contracted land area (25%); 10 y	4	SSP2 - 4.5	-0.000171932	0
2394	Rent:Buy experiment	558.8023036	3.736908945	2.571771424	0	Logistic Growth (2075) ; 0% contract renewal; Constant contracted land area (25%); 10 y	4	SSP2 - 4.5	-0.000171986	0
2395	Rent:Buy experiment	558.6737286	3.735677269	2.572090396	0	Logistic Growth (2075) ; 0% contract renewal; Constant contracted land area (25%); 10 y	4	SSP2 - 4.5	-0.00017204	0
2396	Rent:Buy experiment	558.5456763	3.734450318	2.572406209	0	Logistic Growth (2075) ; 0% contract renewal; Constant contracted land area (25%); 10 y	4	SSP2 - 4.5	-0.000172093	0
2397	Rent:Buy experiment	558.4181421	3.733228051	2.572718873	0	Logistic Growth (2075) ; 0% contract renewal; Constant contracted land area (25%); 10 y	4	SSP2 - 4.5	-0.000172146	0
2398	Rent:Buy experiment	558.2911216	3.73201043	2.573028399	0	Logistic Growth (2075) ; 0% contract renewal; Constant contracted land area (25%); 10 y	4	SSP2 - 4.5	-0.000172198	0
2399	Rent:Buy experiment	558.1646104	3.730797416	2.573334798	0	Logistic Growth (2075) ; 0% contract renewal; Constant contracted land area (25%); 10 y	4	SSP2 - 4.5	-0.000172251	0
2400	Rent:Buy experiment	558.0386041	3.72958897	2.573638082	0	Logistic Growth (2075) ; 0% contract renewal; Constant contracted land area (25%); 10 y	4	SSP2 - 4.5	-0.000172303	0
2401	Rent:Buy experiment	557.9130985	3.728385053	2.573938261	0	Logistic Growth (2075) ; 0% contract renewal; Constant contracted land area (25%); 10 y	4	SSP2 - 4.5	-0.000172355	0
2402	Rent:Buy experiment	557.7880892	3.727185629	2.574235346	0	Logistic Growth (2075) ; 0% contract renewal; Constant contracted land area (25%); 10 y	4	SSP2 - 4.5	-0.000172406	0
2403	Rent:Buy experiment	557.663572	3.725990659	2.574529348	0	Logistic Growth (2075) ; 0% contract renewal; Constant contracted land area (25%); 10 y	4	SSP2 - 4.5	-0.000172458	0
2404	Rent:Buy experiment	557.5395429	3.724800107	2.574820279	0	Logistic Growth (2075) ; 0% contract renewal; Constant contracted land area (25%); 10 y	4	SSP2 - 4.5	-0.000172509	0
2405	Rent:Buy experiment	557.4159975	3.723613936	2.575108149	0	Logistic Growth (2075) ; 0% contract renewal; Constant contracted land area (25%); 10 y	4	SSP2 - 4.5	-0.00017256	0
2406	Rent:Buy experiment	557.292932	3.722432111	2.57539297	0	Logistic Growth (2075) ; 0% contract renewal; Constant contracted land area (25%); 10 y	4	SSP2 - 4.5	-0.000172611	0
2407	Rent:Buy experiment	557.1703421	3.721254594	2.575674751	0	Logistic Growth (2075) ; 0% contract renewal; Constant contracted land area (25%); 10 y	4	SSP2 - 4.5	-0.000172661	0
2408	Rent:Buy experiment	557.0482241	3.72008135	2.575953506	0	Logistic Growth (2075) ; 0% contract renewal; Constant contracted land area (25%); 10 y	4	SSP2 - 4.5	-0.000172712	0
2409	Rent:Buy experiment	556.9265737	3.718912346	2.576229243	0	Logistic Growth (2075) ; 0% contract renewal; Constant contracted land area (25%); 10 y	4	SSP2 - 4.5	-0.000172762	0
2410	Rent:Buy experiment	556.8053873	3.717747544	2.576501975	0	Logistic Growth (2075) ; 0% contract renewal; Constant contracted land area (25%); 10 y	4	SSP2 - 4.5	-0.000172811	0
2411	Rent:Buy experiment	556.6846609	3.716586913	2.576771712	0	Logistic Growth (2075) ; 0% contract renewal; Constant contracted land area (25%); 10 y	4	SSP2 - 4.5	-0.000172861	0
2412	Rent:Buy experiment	556.5643906	3.715430416	2.577038466	0	Logistic Growth (2075) ; 0% contract renewal; Constant contracted land area (25%); 10 y	4	SSP2 - 4.5	-0.00017291	0
2413	Rent:Buy experiment	556.4445727	3.71427802	2.577302247	0	Logistic Growth (2075) ; 0% contract renewal; Constant contracted land area (25%); 10 y	4	SSP2 - 4.5	-0.00017296	0
2414	Rent:Buy experiment	556.3252034	3.713129693	2.577563066	0	Logistic Growth (2075) ; 0% contract renewal; Constant contracted land area (25%); 10 y	4	SSP2 - 4.5	-0.000173009	0
2415	Rent:Buy experiment	556.206279	3.711985401	2.577820935	0	Logistic Growth (2075) ; 0% contract renewal; Constant contracted land area (25%); 10 y	4	SSP2 - 4.5	-0.000173057	0
2416	Rent:Buy experiment	556.0877959	3.710845111	2.578075865	0	Logistic Growth (2075) ; 0% contract renewal; Constant contracted land area (25%); 10 y	4	SSP2 - 4.5	-0.000173106	0
2417	Rent:Buy experiment	555.9697504	3.709708791	2.578327865	0	Logistic Growth (2075) ; 0% contract renewal; Constant contracted land area (25%); 10 y	4	SSP2 - 4.5	-0.000173154	0
2418	Rent:Buy experiment	555.8521389	3.708576409	2.578576948	0	Logistic Growth (2075) ; 0% contract renewal; Constant contracted land area (25%); 10 y	4	SSP2 - 4.5	-0.000173202	0
2419	Rent:Buy experiment	555.7349579	3.707447933	2.578823125	0	Logistic Growth (2075) ; 0% contract renewal; Constant contracted land area (25%); 10 y	4	SSP2 - 4.5	-0.00017325	0
2420	Rent:Buy experiment	555.6182037	3.706323331	2.579066405	0	Logistic Growth (2075) ; 0% contract renewal; Constant contracted land area (25%); 10 y	4	SSP2 - 4.5	-0.000173298	0
2421	Rent:Buy experiment	555.5018731	3.705202574	2.579306801	0	Logistic Growth (2075) ; 0% contract renewal; Constant contracted land area (25%); 10 y	4	SSP2 - 4.5	-0.000173345	0
2422	Rent:Buy experiment	555.3859624	3.704085629	2.579544323	0	Logistic Growth (2075) ; 0% contract renewal; Constant contracted land area (25%); 10 y	4	SSP2 - 4.5	-0.000173392	0
2423	Rent:Buy experiment	555.2704683	3.702972466	2.579778981	0	Logistic Growth (2075) ; 0% contract renewal; Constant contracted land area (25%); 10 y	4	SSP2 - 4.5	-0.000173439	0
2424	Rent:Buy experiment	555.1553873	3.701863056	2.580010788	0	Logistic Growth (2075) ; 0% contract renewal; Constant contracted land area (25%); 10 y	4	SSP2 - 4.5	-0.000173486	0
2425	Rent:Buy experiment	555.0407163	3.700757368	2.580239754	0	Logistic Growth (2075) ; 0% contract renewal; Constant contracted land area (25%); 10 y	4	SSP2 - 4.5	-0.000173533	0
2426	Rent:Buy experiment	554.9264518	3.699655373	2.58046589	0	Logistic Growth (2075) ; 0% contract renewal; Constant contracted land area (25%); 10 y	4	SSP2 - 4.5	-0.000173579	0
2427	Rent:Buy experiment	554.8125905	3.698557041	2.580689206	0	Logistic Growth (2075) ; 0% contract renewal; Constant contracted land area (25%); 10 y	4	SSP2 - 4.5	-0.000173626	0
2428	Rent:Buy experiment	554.6991293	3.697462344	2.580909713	0	Logistic Growth (2075) ; 0% contract renewal; Constant contracted land area (25%); 10 y	4	SSP2 - 4.5	-0.000173672	0
2429	Rent:Buy experiment	554.5860648	3.696371252	2.581127423	0	Logistic Growth (2075) ; 0% contract renewal; Constant contracted land area (25%); 10 y	4	SSP2 - 4.5	-0.000173718	0
2430	Rent:Buy experiment	554.4733941	3.695283738	2.581342346	0	Logistic Growth (2075) ; 0% contract renewal; Constant contracted land area (25%); 10 y	4	SSP2 - 4.5	-0.000173763	0
2431	Rent:Buy experiment	554.3611137	3.694199773	2.581554494	0	Logistic Growth (2075) ; 0% contract renewal; Constant contracted land area (25%); 10 y	4	SSP2 - 4.5	-0.000173809	0
2432	Rent:Buy experiment	554.2492208	3.693119329	2.581763876	0	Logistic Growth (2075) ; 0% contract renewal; Constant contracted land area (25%); 10 y	4	SSP2 - 4.5	-0.000173854	0
2433	Rent:Buy experiment	554.1377122	3.692042379	2.581970503	0	Logistic Growth (2075) ; 0% contract renewal; Constant contracted land area (25%); 10 y	4	SSP2 - 4.5	-0.000173899	0
2434	Rent:Buy experiment	554.0265848	3.690968895	2.582174388	0	Logistic Growth (2075) ; 0% contract renewal; Constant contracted land area (25%); 10 y	4	SSP2 - 4.5	-0.000173944	0
2435	Rent:Buy experiment	553.9158356	3.689898851	2.582375539	0	Logistic Growth (2075) ; 0% contract renewal; Constant contracted land area (25%); 10 y	4	SSP2 - 4.5	-0.000173989	0
2436	Rent:Buy experiment	553.8054617	3.688832219	2.582573968	0	Logistic Growth (2075) ; 0% contract renewal; Constant contracted land area (25%); 10 y	4	SSP2 - 4.5	-0.000174034	0
2437	Rent:Buy experiment	553.69546	3.687768974	2.582769686	0	Logistic Growth (2075) ; 0% contract renewal; Constant contracted land area (25%); 10 y	4	SSP2 - 4.5	-0.000174078	0
2438	Rent:Buy experiment	553.5858277	3.686709088	2.582962703	0	Logistic Growth (2075) ; 0% contract renewal; Constant contracted land area (25%); 10 y	4	SSP2 - 4.5	-0.000174122	0
2439	Rent:Buy experiment	553.4765618	3.685652536	2.58315303	0	Logistic Growth (2075) ; 0% contract renewal; Constant contracted land area (25%); 10 y	4	SSP2 - 4.5	-0.000174167	0
2440	Rent:Buy experiment	553.3676594	3.684599291	2.583340678	0	Logistic Growth (2075) ; 0% contract renewal; Constant contracted land area (25%); 10 y	4	SSP2 - 4.5	-0.00017421	0
2441	Rent:Buy experiment	553.2591179	3.68354933	2.583525658	0	Logistic Growth (2075) ; 0% contract renewal; Constant contracted land area (25%); 10 y	4	SSP2 - 4.5	-0.000174254	0
2442	Rent:Buy experiment	553.1509342	3.682502625	2.583707979	0	Logistic Growth (2075) ; 0% contract renewal; Constant contracted land area (25%); 10 y	4	SSP2 - 4.5	-0.000174298	0
2443	Rent:Buy experiment	553.0431056	3.681459153	2.583887654	0	Logistic Growth (2075) ; 0% contract renewal; Constant contracted land area (25%); 10 y	4	SSP2 - 4.5	-0.000174341	0
2444	Rent:Buy experiment	552.9356294	3.680418888	2.584064691	0	Logistic Growth (2075) ; 0% contract renewal; Constant contracted land area (25%); 10 y	4	SSP2 - 4.5	-0.000174384	0
2445	Rent:Buy experiment	552.8285029	3.679381806	2.584239102	0	Logistic Growth (2075) ; 0% contract renewal; Constant contracted land area (25%); 10 y	4	SSP2 - 4.5	-0.000174427	0
2446	Rent:Buy experiment	552.7217233	3.678347883	2.584410898	0	Logistic Growth (2075) ; 0% contract renewal; Constant contracted land area (25%); 10 y	4	SSP2 - 4.5	-0.00017447	0
2447	Rent:Buy experiment	552.6152879	3.677317094	2.584580089	0	Logistic Growth (2075) ; 0% contract renewal; Constant contracted land area (25%); 10 y	4	SSP2 - 4.5	-0.000174513	0
2448	Rent:Buy experiment	552.5091942	3.676289416	2.584746685	0	Logistic Growth (2075) ; 0% contract renewal; Constant contracted land area (25%); 10 y	4	SSP2 - 4.5	-0.000174556	0
2449	Rent:Buy experiment	552.4034394	3.675264825	2.584910697	0	Logistic Growth (2075) ; 0% contract renewal; Constant contracted land area (25%); 10 y	4	SSP2 - 4.5	-0.000174598	0
2450	Rent:Buy experiment	552.298021	3.674243298	2.585072136	0	Logistic Growth (2075) ; 0% contract renewal; Constant contracted land area (25%); 10 y	4	SSP2 - 4.5	-0.00017464	0
2451	Rent:Buy experiment	552.1929364	3.673224812	2.585231012	0	Logistic Growth (2075) ; 0% contract renewal; Constant contracted land area (25%); 10 y	4	SSP2 - 4.5	-0.000174682	0
2452	Rent:Buy experiment	552.0881831	3.672209343	2.585387335	0	Logistic Growth (2075) ; 0% contract renewal; Constant contracted land area (25%); 10 y	4	SSP2 - 4.5	-0.000174724	0
2453	Rent:Buy experiment	551.9837585	3.671196869	2.585541116	0	Logistic Growth (2075) ; 0% contract renewal; Constant contracted land area (25%); 10 y	4	SSP2 - 4.5	-0.000174766	0
2454	Rent:Buy experiment	551.8796602	3.670187368	2.585692365	0	Logistic Growth (2075) ; 0% contract renewal; Constant contracted land area (25%); 10 y	4	SSP2 - 4.5	-0.000174808	0
2455	Rent:Buy experiment	551.7758856	3.669180817	2.585841093	0	Logistic Growth (2075) ; 0% contract renewal; Constant contracted land area (25%); 10 y	4	SSP2 - 4.5	-0.000174849	0
2456	Rent:Buy experiment	551.6724324	3.668177194	2.58598731	0	Logistic Growth (2075) ; 0% contract renewal; Constant contracted land area (25%); 10 y	4	SSP2 - 4.5	-0.00017489	0
2457	Rent:Buy experiment	551.569298	3.667176477	2.586131026	0	Logistic Growth (2075) ; 0% contract renewal; Constant contracted land area (25%); 10 y	4	SSP2 - 4.5	-0.000174932	0
2458	Rent:Buy experiment	551.4664801	3.666178645	2.586272252	0	Logistic Growth (2075) ; 0% contract renewal; Constant contracted land area (25%); 10 y	4	SSP2 - 4.5	-0.000174973	0
2459	Rent:Buy experiment	551.3639763	3.665183676	2.586410997	0	Logistic Growth (2075) ; 0% contract renewal; Constant contracted land area (25%); 10 y	4	SSP2 - 4.5	-0.000175014	0
2460	Rent:Buy experiment	551.2617843	3.664191549	2.586547273	0	Logistic Growth (2075) ; 0% contract renewal; Constant contracted land area (25%); 10 y	4	SSP2 - 4.5	-0.000175054	0
2461	Rent:Buy experiment	551.1599017	3.663202243	2.586681089	0	Logistic Growth (2075) ; 0% contract renewal; Constant contracted land area (25%); 10 y	4	SSP2 - 4.5	-0.000175095	0
2462	Rent:Buy experiment	551.0583263	3.662215737	2.586812456	0	Logistic Growth (2075) ; 0% contract renewal; Constant contracted land area (25%); 10 y	4	SSP2 - 4.5	-0.000175135	0
2463	Rent:Buy experiment	550.9570556	3.66123201	2.586941383	0	Logistic Growth (2075) ; 0% contract renewal; Constant contracted land area (25%); 10 y	4	SSP2 - 4.5	-0.000175176	0
2464	Rent:Buy experiment	550.8560875	3.660251042	2.587067882	0	Logistic Growth (2075) ; 0% contract renewal; Constant contracted land area (25%); 10 y	4	SSP2 - 4.5	-0.000175216	0
2465	Rent:Buy experiment	550.7554197	3.659272814	2.587191962	0	Logistic Growth (2075) ; 0% contract renewal; Constant contracted land area (25%); 10 y	4	SSP2 - 4.5	-0.000175256	0
2466	Rent:Buy experiment	550.65505	3.658297303	2.587313632	0	Logistic Growth (2075) ; 0% contract renewal; Constant contracted land area (25%); 10 y	4	SSP2 - 4.5	-0.000175296	0
2467	Rent:Buy experiment	550.5549762	3.657324492	2.587432905	0	Logistic Growth (2075) ; 0% contract renewal; Constant contracted land area (25%); 10 y	4	SSP2 - 4.5	-0.000175335	0
2468	Rent:Buy experiment	550.4551961	3.656354359	2.587549788	0	Logistic Growth (2075) ; 0% contract renewal; Constant contracted land area (25%); 10 y	4	SSP2 - 4.5	-0.000175375	0
2469	Rent:Buy experiment	550.3557076	3.655386887	2.587664293	0	Logistic Growth (2075) ; 0% contract renewal; Constant contracted land area (25%); 10 y	4	SSP2 - 4.5	-0.000175414	0
2470	Rent:Buy experiment	550.2565085	3.654422054	2.58777643	0	Logistic Growth (2075) ; 0% contract renewal; Constant contracted land area (25%); 10 y	4	SSP2 - 4.5	-0.000175454	0
2471	Rent:Buy experiment	550.1575966	3.653459843	2.587886207	0	Logistic Growth (2075) ; 0% contract renewal; Constant contracted land area (25%); 10 y	4	SSP2 - 4.5	-0.000175493	0
2472	Rent:Buy experiment	550.05897	3.652500233	2.587993637	0	Logistic Growth (2075) ; 0% contract renewal; Constant contracted land area (25%); 10 y	4	SSP2 - 4.5	-0.000175532	0
2473	Rent:Buy experiment	549.9606265	3.651543207	2.588098728	0	Logistic Growth (2075) ; 0% contract renewal; Constant contracted land area (25%); 10 y	4	SSP2 - 4.5	-0.000175571	0
2474	Rent:Buy experiment	549.8625641	3.650588746	2.58820149	0	Logistic Growth (2075) ; 0% contract renewal; Constant contracted land area (25%); 10 y	4	SSP2 - 4.5	-0.00017561	0
2475	Rent:Buy experiment	549.7647806	3.649636831	2.588301933	0	Logistic Growth (2075) ; 0% contract renewal; Constant contracted land area (25%); 10 y	4	SSP2 - 4.5	-0.000175648	0
2476	Rent:Buy experiment	549.6672742	3.648687444	2.588400067	0	Logistic Growth (2075) ; 0% contract renewal; Constant contracted land area (25%); 10 y	4	SSP2 - 4.5	-0.000175687	0
2477	Rent:Buy experiment	549.5700428	3.647740567	2.588495902	0	Logistic Growth (2075) ; 0% contract renewal; Constant contracted land area (25%); 10 y	4	SSP2 - 4.5	-0.000175725	0
2478	Rent:Buy experiment	549.4730844	3.646796182	2.588589448	0	Logistic Growth (2075) ; 0% contract renewal; Constant contracted land area (25%); 10 y	4	SSP2 - 4.5	-0.000175763	0
2479	Rent:Buy experiment	549.3763971	3.645854272	2.588680714	0	Logistic Growth (2075) ; 0% contract renewal; Constant contracted land area (25%); 10 y	4	SSP2 - 4.5	-0.000175801	0
2480	Rent:Buy experiment	549.2799789	3.644914817	2.588769711	0	Logistic Growth (2075) ; 0% contract renewal; Constant contracted land area (25%); 10 y	4	SSP2 - 4.5	-0.00017584	0
2481	Rent:Buy experiment	549.1838279	3.643977802	2.588856447	0	Logistic Growth (2075) ; 0% contract renewal; Constant contracted land area (25%); 10 y	4	SSP2 - 4.5	-0.000175877	0
2482	Rent:Buy experiment	549.0879422	3.643043209	2.588940933	0	Logistic Growth (2075) ; 0% contract renewal; Constant contracted land area (25%); 10 y	4	SSP2 - 4.5	-0.000175915	0
2483	Rent:Buy experiment	548.9923199	3.642111021	2.589023179	0	Logistic Growth (2075) ; 0% contract renewal; Constant contracted land area (25%); 10 y	4	SSP2 - 4.5	-0.000175953	0
2484	Rent:Buy experiment	548.8969591	3.641181221	2.589103193	0	Logistic Growth (2075) ; 0% contract renewal; Constant contracted land area (25%); 10 y	4	SSP2 - 4.5	-0.00017599	0
2485	Rent:Buy experiment	548.801858	3.640253791	2.589180987	0	Logistic Growth (2075) ; 0% contract renewal; Constant contracted land area (25%); 10 y	4	SSP2 - 4.5	-0.000176028	0
2486	Rent:Buy experiment	548.7070147	3.639328716	2.589256568	0	Logistic Growth (2075) ; 0% contract renewal; Constant contracted land area (25%); 10 y	4	SSP2 - 4.5	-0.000176065	0
2487	Rent:Buy experiment	548.6124274	3.638405979	2.589329947	0	Logistic Growth (2075) ; 0% contract renewal; Constant contracted land area (25%); 10 y	4	SSP2 - 4.5	-0.000176102	0
2488	Rent:Buy experiment	548.5180943	3.637485563	2.589401134	0	Logistic Growth (2075) ; 0% contract renewal; Constant contracted land area (25%); 10 y	4	SSP2 - 4.5	-0.000176139	0
2489	Rent:Buy experiment	548.4240137	3.636567452	2.589470138	0	Logistic Growth (2075) ; 0% contract renewal; Constant contracted land area (25%); 10 y	4	SSP2 - 4.5	-0.000176176	0
2490	Rent:Buy experiment	548.3301837	3.635651631	2.589536968	0	Logistic Growth (2075) ; 0% contract renewal; Constant contracted land area (25%); 10 y	4	SSP2 - 4.5	-0.000176213	0
2491	Rent:Buy experiment	548.2366026	3.634738083	2.589601634	0	Logistic Growth (2075) ; 0% contract renewal; Constant contracted land area (25%); 10 y	4	SSP2 - 4.5	-0.00017625	0
2492	Rent:Buy experiment	548.1432687	3.633826792	2.589664145	0	Logistic Growth (2075) ; 0% contract renewal; Constant contracted land area (25%); 10 y	4	SSP2 - 4.5	-0.000176286	0
2493	Rent:Buy experiment	548.0501803	3.632917744	2.58972451	0	Logistic Growth (2075) ; 0% contract renewal; Constant contracted land area (25%); 10 y	4	SSP2 - 4.5	-0.000176323	0
2494	Rent:Buy experiment	547.9573355	3.632010922	2.58978274	0	Logistic Growth (2075) ; 0% contract renewal; Constant contracted land area (25%); 10 y	4	SSP2 - 4.5	-0.000176359	0
2495	Rent:Buy experiment	547.8647329	3.631106311	2.589838843	0	Logistic Growth (2075) ; 0% contract renewal; Constant contracted land area (25%); 10 y	4	SSP2 - 4.5	-0.000176395	0
2496	Rent:Buy experiment	547.7723706	3.630203895	2.589892829	0	Logistic Growth (2075) ; 0% contract renewal; Constant contracted land area (25%); 10 y	4	SSP2 - 4.5	-0.000176431	0
2497	Rent:Buy experiment	547.680247	3.629303661	2.589944707	0	Logistic Growth (2075) ; 0% contract renewal; Constant contracted land area (25%); 10 y	4	SSP2 - 4.5	-0.000176467	0
2498	Rent:Buy experiment	547.5883606	3.628405593	2.589994487	0	Logistic Growth (2075) ; 0% contract renewal; Constant contracted land area (25%); 10 y	4	SSP2 - 4.5	-0.000176503	0
2499	Rent:Buy experiment	547.4967095	3.627509676	2.590042177	0	Logistic Growth (2075) ; 0% contract renewal; Constant contracted land area (25%); 10 y	4	SSP2 - 4.5	-0.000176539	0
2500	Rent:Buy experiment	547.4052924	3.626615895	2.590087786	0	Logistic Growth (2075) ; 0% contract renewal; Constant contracted land area (25%); 10 y	4	SSP2 - 4.5	-0.000176575	0
2020	Rent:Buy experiment	419.5915017	2.203371135	0.992197721	11.09240705	Buy Only ; 25% contract renewal; Constant contracted land area (25%); 10 y	5	SSP2 - 4.5	0	0
2021	Rent:Buy experiment	422.2311619	2.236937728	1.008387787	11.16959559	Buy Only ; 25% contract renewal; Constant contracted land area (25%); 10 y	5	SSP2 - 4.5	0	0
2022	Rent:Buy experiment	424.8919639	2.270561459	1.024651325	11.24678413	Buy Only ; 25% contract renewal; Constant contracted land area (25%); 10 y	5	SSP2 - 4.5	0	0
2023	Rent:Buy experiment	427.5744222	2.304246385	1.040985556	11.32397267	Buy Only ; 25% contract renewal; Constant contracted land area (25%); 10 y	5	SSP2 - 4.5	0	0
2024	Rent:Buy experiment	430.2789785	2.337995534	1.057388566	11.40116121	Buy Only ; 25% contract renewal; Constant contracted land area (25%); 10 y	5	SSP2 - 4.5	0	0
2025	Rent:Buy experiment	433.0060233	2.371811201	1.073859046	11.47834975	Buy Only ; 25% contract renewal; Constant contracted land area (25%); 10 y	5	SSP2 - 4.5	0	0
2026	Rent:Buy experiment	435.7527824	2.405656726	1.090392644	11.54888134	Buy Only ; 25% contract renewal; Constant contracted land area (25%); 10 y	5	SSP2 - 4.5	-3.48E-06	-0.006656953
2027	Rent:Buy experiment	438.52319	2.439578224	1.106990098	11.62639499	Buy Only ; 25% contract renewal; Constant contracted land area (25%); 10 y	5	SSP2 - 4.5	-9.11E-06	-0.006331846
2028	Rent:Buy experiment	441.3174038	2.473574828	1.123651901	11.70389276	Buy Only ; 25% contract renewal; Constant contracted land area (25%); 10 y	5	SSP2 - 4.5	-1.60E-05	-0.006022616
2029	Rent:Buy experiment	444.1356247	2.507646183	1.140378397	11.78137543	Buy Only ; 25% contract renewal; Constant contracted land area (25%); 10 y	5	SSP2 - 4.5	-2.37E-05	-0.005728489
2030	Rent:Buy experiment	446.978065	2.541792051	1.157169823	11.85884374	Buy Only ; 25% contract renewal; Constant contracted land area (25%); 10 y	5	SSP2 - 4.5	-3.16E-05	-0.005448726
2031	Rent:Buy experiment	449.8186411	2.575699283	1.173998012	11.88030915	Buy Only ; 25% contract renewal; Constant contracted land area (25%); 10 y	5	SSP2 - 4.5	-3.96E-05	-0.005182626
2032	Rent:Buy experiment	452.6601563	2.609404168	1.190844078	11.90176157	Buy Only ; 25% contract renewal; Constant contracted land area (25%); 10 y	5	SSP2 - 4.5	-4.75E-05	-0.004929521
2033	Rent:Buy experiment	455.5044672	2.642930986	1.207695329	11.92320163	Buy Only ; 25% contract renewal; Constant contracted land area (25%); 10 y	5	SSP2 - 4.5	-5.52E-05	-0.004688777
2034	Rent:Buy experiment	458.3529091	2.676297344	1.224543332	11.94462993	Buy Only ; 25% contract renewal; Constant contracted land area (25%); 10 y	5	SSP2 - 4.5	-6.25E-05	-0.004459791
2035	Rent:Buy experiment	461.206469	2.709516382	1.241382591	11.96604704	Buy Only ; 25% contract renewal; Constant contracted land area (25%); 10 y	5	SSP2 - 4.5	-6.95E-05	-0.004241987
2036	Rent:Buy experiment	464.0658976	2.742598209	1.258209643	11.98745353	Buy Only ; 25% contract renewal; Constant contracted land area (25%); 10 y	5	SSP2 - 4.5	-7.62E-05	-0.00403482
2037	Rent:Buy experiment	466.9317831	2.775550837	1.275022428	12.00884989	Buy Only ; 25% contract renewal; Constant contracted land area (25%); 10 y	5	SSP2 - 4.5	-8.24E-05	-0.003837771
2038	Rent:Buy experiment	469.8046002	2.808380801	1.291819858	12.03023663	Buy Only ; 25% contract renewal; Constant contracted land area (25%); 10 y	5	SSP2 - 4.5	-8.83E-05	-0.003650345
2039	Rent:Buy experiment	472.6847428	2.841093572	1.308601511	12.05161422	Buy Only ; 25% contract renewal; Constant contracted land area (25%); 10 y	5	SSP2 - 4.5	-9.38E-05	-0.003472073
2040	Rent:Buy experiment	475.572546	2.873693841	1.325367418	12.0729831	Buy Only ; 25% contract renewal; Constant contracted land area (25%); 10 y	5	SSP2 - 4.5	-9.90E-05	-0.003302507
2041	Rent:Buy experiment	478.4482074	2.905960923	1.342097566	12.0515665	Buy Only ; 25% contract renewal; Constant contracted land area (25%); 10 y	5	SSP2 - 4.5	-0.000103842	-0.003141222
2042	Rent:Buy experiment	481.3137004	2.937921571	1.35877857	12.03014202	Buy Only ; 25% contract renewal; Constant contracted land area (25%); 10 y	5	SSP2 - 4.5	-0.000108354	-0.002987813
2043	Rent:Buy experiment	484.1703945	2.969595236	1.375401588	12.00871005	Buy Only ; 25% contract renewal; Constant contracted land area (25%); 10 y	5	SSP2 - 4.5	-0.000112561	-0.002841897
2044	Rent:Buy experiment	487.0193181	3.000997172	1.391960958	11.98727096	Buy Only ; 25% contract renewal; Constant contracted land area (25%); 10 y	5	SSP2 - 4.5	-0.000116481	-0.002703107
2045	Rent:Buy experiment	489.8612585	3.03213965	1.408453249	11.96582508	Buy Only ; 25% contract renewal; Constant contracted land area (25%); 10 y	5	SSP2 - 4.5	-0.000120129	-0.002571095
2046	Rent:Buy experiment	492.6968306	3.063032794	1.424876589	11.94437277	Buy Only ; 25% contract renewal; Constant contracted land area (25%); 10 y	5	SSP2 - 4.5	-0.000123523	-0.00244553
2047	Rent:Buy experiment	495.5265248	3.093685161	1.441230185	11.92291431	Buy Only ; 25% contract renewal; Constant contracted land area (25%); 10 y	5	SSP2 - 4.5	-0.000126678	-0.002326097
2048	Rent:Buy experiment	498.3507399	3.124104139	1.45751399	11.90145003	Buy Only ; 25% contract renewal; Constant contracted land area (25%); 10 y	5	SSP2 - 4.5	-0.000129608	-0.002212497
2049	Rent:Buy experiment	501.1698071	3.154296238	1.473728462	11.8799802	Buy Only ; 25% contract renewal; Constant contracted land area (25%); 10 y	5	SSP2 - 4.5	-0.000132329	-0.002104445
2050	Rent:Buy experiment	503.9840063	3.184267283	1.489874398	11.85850509	Buy Only ; 25% contract renewal; Constant contracted land area (25%); 10 y	5	SSP2 - 4.5	-0.000134854	-0.00200167
2051	Rent:Buy experiment	506.7618522	3.21368749	1.505922482	11.76948419	Buy Only ; 25% contract renewal; Constant contracted land area (25%); 10 y	5	SSP2 - 4.5	-0.000137197	-0.001903914
2052	Rent:Buy experiment	509.5059114	3.242591947	1.521852735	11.68045852	Buy Only ; 25% contract renewal; Constant contracted land area (25%); 10 y	5	SSP2 - 4.5	-0.000139373	-0.001810932
2053	Rent:Buy experiment	512.2179905	3.271006986	1.537651713	11.5914283	Buy Only ; 25% contract renewal; Constant contracted land area (25%); 10 y	5	SSP2 - 4.5	-0.000141392	-0.001722492
2054	Rent:Buy experiment	514.8994679	3.298953875	1.55331064	11.50239377	Buy Only ; 25% contract renewal; Constant contracted land area (25%); 10 y	5	SSP2 - 4.5	-0.000143265	-0.00163837
2055	Rent:Buy experiment	517.5514071	3.326450131	1.568824068	11.41335513	Buy Only ; 25% contract renewal; Constant contracted land area (25%); 10 y	5	SSP2 - 4.5	-0.000145004	-0.001558357
2056	Rent:Buy experiment	520.1746383	3.35351047	1.584188906	11.32431258	Buy Only ; 25% contract renewal; Constant contracted land area (25%); 10 y	5	SSP2 - 4.5	-0.000146617	-0.001482251
2057	Rent:Buy experiment	522.7698178	3.380147486	1.599403727	11.23526632	Buy Only ; 25% contract renewal; Constant contracted land area (25%); 10 y	5	SSP2 - 4.5	-0.000148114	-0.001409862
2058	Rent:Buy experiment	525.3374706	3.406372146	1.614468258	11.14621652	Buy Only ; 25% contract renewal; Constant contracted land area (25%); 10 y	5	SSP2 - 4.5	-0.000149502	-0.001341008
2059	Rent:Buy experiment	527.878022	3.432194155	1.629383029	11.05716335	Buy Only ; 25% contract renewal; Constant contracted land area (25%); 10 y	5	SSP2 - 4.5	-0.000150788	-0.001275517
2060	Rent:Buy experiment	530.3918205	3.457622219	1.644149103	10.96810699	Buy Only ; 25% contract renewal; Constant contracted land area (25%); 10 y	5	SSP2 - 4.5	-0.000151981	-0.001213225
2061	Rent:Buy experiment	532.8574233	3.482445961	1.658748141	10.83278287	Buy Only ; 25% contract renewal; Constant contracted land area (25%); 10 y	5	SSP2 - 4.5	-0.000153087	-0.001153974
2062	Rent:Buy experiment	535.2764862	3.506689759	1.673167783	10.69745585	Buy Only ; 25% contract renewal; Constant contracted land area (25%); 10 y	5	SSP2 - 4.5	-0.000154114	-0.001097617
2063	Rent:Buy experiment	537.6502196	3.530372994	1.687399915	10.56212608	Buy Only ; 25% contract renewal; Constant contracted land area (25%); 10 y	5	SSP2 - 4.5	-0.000155068	-0.001044013
2064	Rent:Buy experiment	539.9795776	3.553512057	1.701439482	10.42679369	Buy Only ; 25% contract renewal; Constant contracted land area (25%); 10 y	5	SSP2 - 4.5	-0.000155955	-0.000993026
2065	Rent:Buy experiment	542.265319	3.57612102	1.715283623	10.29145881	Buy Only ; 25% contract renewal; Constant contracted land area (25%); 10 y	5	SSP2 - 4.5	-0.000156779	-0.00094453
2066	Rent:Buy experiment	544.5080522	3.598212138	1.728931037	10.15612156	Buy Only ; 25% contract renewal; Constant contracted land area (25%); 10 y	5	SSP2 - 4.5	-0.000157546	-0.000898402
2067	Rent:Buy experiment	546.7082691	3.619796224	1.742381518	10.02078206	Buy Only ; 25% contract renewal; Constant contracted land area (25%); 10 y	5	SSP2 - 4.5	-0.000158259	-0.000854526
2068	Rent:Buy experiment	548.8663708	3.64088294	1.755635617	9.885440418	Buy Only ; 25% contract renewal; Constant contracted land area (25%); 10 y	5	SSP2 - 4.5	-0.000158923	-0.000812793
2069	Rent:Buy experiment	550.9826869	3.661481006	1.768694399	9.750096737	Buy Only ; 25% contract renewal; Constant contracted land area (25%); 10 y	5	SSP2 - 4.5	-0.000159541	-0.000773099
2070	Rent:Buy experiment	553.0574905	3.681598369	1.781559264	9.614751117	Buy Only ; 25% contract renewal; Constant contracted land area (25%); 10 y	5	SSP2 - 4.5	-0.000160116	-0.000735343
2071	Rent:Buy experiment	555.0469644	3.70081762	1.794193375	9.385637531	Buy Only ; 25% contract renewal; Constant contracted land area (25%); 10 y	5	SSP2 - 4.5	-0.000160656	-0.000699431
2072	Rent:Buy experiment	556.9538344	3.71917433	1.806570815	9.156522192	Buy Only ; 25% contract renewal; Constant contracted land area (25%); 10 y	5	SSP2 - 4.5	-0.000161163	-0.000665273
2073	Rent:Buy experiment	558.7801188	3.736696448	1.818673546	8.927405184	Buy Only ; 25% contract renewal; Constant contracted land area (25%); 10 y	5	SSP2 - 4.5	-0.000161642	-0.000632783
2074	Rent:Buy experiment	560.5274397	3.753407433	1.830489305	8.698286589	Buy Only ; 25% contract renewal; Constant contracted land area (25%); 10 y	5	SSP2 - 4.5	-0.000162097	-0.000601879
2075	Rent:Buy experiment	562.1971094	3.769327178	1.842010041	8.469166486	Buy Only ; 25% contract renewal; Constant contracted land area (25%); 10 y	5	SSP2 - 4.5	-0.000162528	-0.000572485
2076	Rent:Buy experiment	563.7904527	3.78447515	1.853230969	8.240589473	Buy Only ; 25% contract renewal; Constant contracted land area (25%); 10 y	5	SSP2 - 4.5	-0.00016272	0
2077	Rent:Buy experiment	565.3080648	3.798863389	1.864149199	8.011439976	Buy Only ; 25% contract renewal; Constant contracted land area (25%); 10 y	5	SSP2 - 4.5	-0.000162745	0
2078	Rent:Buy experiment	566.7506759	3.81250479	1.87476341	7.782290478	Buy Only ; 25% contract renewal; Constant contracted land area (25%); 10 y	5	SSP2 - 4.5	-0.000162656	0
2079	Rent:Buy experiment	568.118894	3.825410682	1.885073368	7.55314098	Buy Only ; 25% contract renewal; Constant contracted land area (25%); 10 y	5	SSP2 - 4.5	-0.000162492	0
2080	Rent:Buy experiment	569.41323	3.837591095	1.895079583	7.323991482	Buy Only ; 25% contract renewal; Constant contracted land area (25%); 10 y	5	SSP2 - 4.5	-0.000162281	0
2081	Rent:Buy experiment	570.6069815	3.848800433	1.90476001	7.037072776	Buy Only ; 25% contract renewal; Constant contracted land area (25%); 10 y	5	SSP2 - 4.5	-0.000162047	0
2082	Rent:Buy experiment	571.7019169	3.859061288	1.914099138	6.75015407	Buy Only ; 25% contract renewal; Constant contracted land area (25%); 10 y	5	SSP2 - 4.5	-0.000161806	0
2083	Rent:Buy experiment	572.6994138	3.868391935	1.923086189	6.463235364	Buy Only ; 25% contract renewal; Constant contracted land area (25%); 10 y	5	SSP2 - 4.5	-0.000161568	0
2084	Rent:Buy experiment	573.6006217	3.876807925	1.931713858	6.176316658	Buy Only ; 25% contract renewal; Constant contracted land area (25%); 10 y	5	SSP2 - 4.5	-0.000161343	0
2085	Rent:Buy experiment	574.4065079	3.884322555	1.939977359	5.889397952	Buy Only ; 25% contract renewal; Constant contracted land area (25%); 10 y	5	SSP2 - 4.5	-0.000161134	0
2086	Rent:Buy experiment	575.1178938	3.890947245	1.947873717	5.602479246	Buy Only ; 25% contract renewal; Constant contracted land area (25%); 10 y	5	SSP2 - 4.5	-0.000160946	0
2087	Rent:Buy experiment	575.7354838	3.896691831	1.955401236	5.31556054	Buy Only ; 25% contract renewal; Constant contracted land area (25%); 10 y	5	SSP2 - 4.5	-0.000160781	0
2088	Rent:Buy experiment	576.259888	3.901564804	1.962559105	5.028641834	Buy Only ; 25% contract renewal; Constant contracted land area (25%); 10 y	5	SSP2 - 4.5	-0.000160639	0
2089	Rent:Buy experiment	576.6916409	3.905573496	1.969347107	4.741723129	Buy Only ; 25% contract renewal; Constant contracted land area (25%); 10 y	5	SSP2 - 4.5	-0.000160523	0
2090	Rent:Buy experiment	577.0312159	3.908724236	1.975765398	4.454804423	Buy Only ; 25% contract renewal; Constant contracted land area (25%); 10 y	5	SSP2 - 4.5	-0.000160432	0
2091	Rent:Buy experiment	577.3286767	3.911482697	1.981856011	4.273561958	Buy Only ; 25% contract renewal; Constant contracted land area (25%); 10 y	5	SSP2 - 4.5	-0.000160362	0
2092	Rent:Buy experiment	577.58208	3.913831477	1.987650201	4.092319494	Buy Only ; 25% contract renewal; Constant contracted land area (25%); 10 y	5	SSP2 - 4.5	-0.000160313	0
2093	Rent:Buy experiment	577.7899559	3.915757498	1.993171166	3.91107703	Buy Only ; 25% contract renewal; Constant contracted land area (25%); 10 y	5	SSP2 - 4.5	-0.000160283	0
2094	Rent:Buy experiment	577.9510936	3.91725	1.998435997	3.729834566	Buy Only ; 25% contract renewal; Constant contracted land area (25%); 10 y	5	SSP2 - 4.5	-0.00016027	0
[truncated: 36,481 more rows]
