# Supplementary material for: The Value of Reversible Carbon Storage in a Zero-Emissions World
Source: Environ Sci Technol. 2026 Jun 7;60(24):17281–90. doi: 10.1021/acs.est.6c00333 (PMC13296497; doi:10.1021/acs.est.6c00333)
Supplement: Supplementary file 1 [file es6c00333_si_001.zip › SSPemissions_inGtC.csv]

	Year	SSP585.Emissions.co2_land_GtC	SSP585.Emissions.co2_fossil_GtC	SSP534.Emissions.co2_land_GtC	SSP534.Emissions.co2_fossil_GtC	SSP460.Emissions.co2_land_GtC	SSP460.Emissions.co2_fossil_GtC	SSP434.Emissions.co2_land_GtC	SSP434.Emissions.co2_fossil_GtC	SSP370.Emissions.co2_land_GtC	SSP370.Emissions.co2_fossil_GtC	SSP245.Emissions.co2_land_GtC	SSP245.Emissions.co2_fossil_GtC	SSP126.Emissions.co2_land_GtC	SSP126.Emissions.co2_fossil_GtC	SSP119.Emissions.co2_land_GtC	SSP119.Emissions.co2_fossil_GtC
0	1765	0.10670490263692343	0.003046229	0.10670490263692343	0.003046229	0.10670490263692343	0.003046229	0.10670490263692343	0.003046229	0.10670490263692343	0.003046229	0.10670490263692343	0.003046229	0.10670490263692343	0.003046229	0.10670490263692343	0.003046229
1	1766	0.10866796551774596	0.003396267	0.10866796551774596	0.003396267	0.10866796551774596	0.003396267	0.10866796551774596	0.003396267	0.10866796551774596	0.003396267	0.10866796551774596	0.003396267	0.10866796551774596	0.003396267	0.10866796551774596	0.003396267
2	1767	0.11066714310440809	0.003397374	0.11066714310440809	0.003397374	0.11066714310440809	0.003397374	0.11066714310440809	0.003397374	0.11066714310440809	0.003397374	0.11066714310440809	0.003397374	0.11066714310440809	0.003397374	0.11066714310440809	0.003397374
3	1768	0.11270309978104975	0.003398482	0.11270309978104975	0.003398482	0.11270309978104975	0.003398482	0.11270309978104975	0.003398482	0.11270309978104975	0.003398482	0.11270309978104975	0.003398482	0.11270309978104975	0.003398482	0.11270309978104975	0.003398482
4	1769	0.11477651221197456	0.003399589	0.11477651221197456	0.003399589	0.11477651221197456	0.003399589	0.11477651221197456	0.003399589	0.11477651221197456	0.003399589	0.11477651221197456	0.003399589	0.11477651221197456	0.003399589	0.11477651221197456	0.003399589
5	1770	0.11688806945080665	0.003400696	0.11688806945080665	0.003400696	0.11688806945080665	0.003400696	0.11688806945080665	0.003400696	0.11688806945080665	0.003400696	0.11688806945080665	0.003400696	0.11688806945080665	0.003400696	0.11688806945080665	0.003400696
6	1771	0.11903847326796183	0.003768892	0.11903847326796183	0.003768892	0.11903847326796183	0.003768892	0.11903847326796183	0.003768892	0.11903847326796183	0.003768892	0.11903847326796183	0.003768892	0.11903847326796183	0.003768892	0.11903847326796183	0.003768892
7	1772	0.12122843834167232	0.003770005	0.12122843834167232	0.003770005	0.12122843834167232	0.003770005	0.12122843834167232	0.003770005	0.12122843834167232	0.003770005	0.12122843834167232	0.003770005	0.12122843834167232	0.003770005	0.12122843834167232	0.003770005
8	1773	0.12345869244901159	0.003771118	0.12345869244901159	0.003771118	0.12345869244901159	0.003771118	0.12345869244901159	0.003771118	0.12345869244901159	0.003771118	0.12345869244901159	0.003771118	0.12345869244901159	0.003771118	0.12345869244901159	0.003771118
9	1774	0.12572997679336514	0.003772231	0.12572997679336514	0.003772231	0.12572997679336514	0.003772231	0.12572997679336514	0.003772231	0.12572997679336514	0.003772231	0.12572997679336514	0.003772231	0.12572997679336514	0.003772231	0.12572997679336514	0.003772231
10	1775	0.1280430462500341	0.003773344	0.1280430462500341	0.003773344	0.1280430462500341	0.003773344	0.1280430462500341	0.003773344	0.1280430462500341	0.003773344	0.1280430462500341	0.003773344	0.1280430462500341	0.003773344	0.1280430462500341	0.003773344
11	1776	0.1303986695026812	0.004161709	0.1303986695026812	0.004161709	0.1303986695026812	0.004161709	0.1303986695026812	0.004161709	0.1303986695026812	0.004161709	0.1303986695026812	0.004161709	0.1303986695026812	0.004161709	0.1303986695026812	0.004161709
12	1777	0.13279762945266987	0.004162822	0.13279762945266987	0.004162822	0.13279762945266987	0.004162822	0.13279762945266987	0.004162822	0.13279762945266987	0.004162822	0.13279762945266987	0.004162822	0.13279762945266987	0.004162822	0.13279762945266987	0.004162822
13	1778	0.1352407233555101	0.004163935	0.1352407233555101	0.004163935	0.1352407233555101	0.004163935	0.1352407233555101	0.004163935	0.1352407233555101	0.004163935	0.1352407233555101	0.004163935	0.1352407233555101	0.004163935	0.1352407233555101	0.004163935
14	1779	0.13772876314832994	0.004165048	0.13772876314832994	0.004165048	0.13772876314832994	0.004165048	0.13772876314832994	0.004165048	0.13772876314832994	0.004165048	0.13772876314832994	0.004165048	0.13772876314832994	0.004165048	0.13772876314832994	0.004165048
15	1780	0.1402625756954783	0.00416717	0.1402625756954783	0.00416717	0.1402625756954783	0.00416717	0.1402625756954783	0.00416717	0.1402625756954783	0.00416717	0.1402625756954783	0.00416717	0.1402625756954783	0.00416717	0.1402625756954783	0.00416717
16	1781	0.14284300311599638	0.004659413	0.14284300311599638	0.004659413	0.14284300311599638	0.004659413	0.14284300311599638	0.004659413	0.14284300311599638	0.004659413	0.14284300311599638	0.004659413	0.14284300311599638	0.004659413	0.14284300311599638	0.004659413
17	1782	0.14547090294735288	0.004660532	0.14547090294735288	0.004660532	0.14547090294735288	0.004660532	0.14547090294735288	0.004660532	0.14547090294735288	0.004660532	0.14547090294735288	0.004660532	0.14547090294735288	0.004660532	0.14547090294735288	0.004660532
18	1783	0.14814714858207229	0.004662661	0.14814714858207229	0.004662661	0.14814714858207229	0.004662661	0.14814714858207229	0.004662661	0.14814714858207229	0.004662661	0.14814714858207229	0.004662661	0.14814714858207229	0.004662661	0.14814714858207229	0.004662661
19	1784	0.15087262943147012	0.00466378	0.15087262943147012	0.00466378	0.15087262943147012	0.00466378	0.15087262943147012	0.00466378	0.15087262943147012	0.00466378	0.15087262943147012	0.00466378	0.15087262943147012	0.00466378	0.15087262943147012	0.00466378
20	1785	0.1536482512531243	0.004666993	0.1536482512531243	0.004666993	0.1536482512531243	0.004666993	0.1536482512531243	0.004666993	0.1536482512531243	0.004666993	0.1536482512531243	0.004666993	0.1536482512531243	0.004666993	0.1536482512531243	0.004666993
21	1786	0.15647493656021355	0.00529538	0.15647493656021355	0.00529538	0.15647493656021355	0.00529538	0.15647493656021355	0.00529538	0.15647493656021355	0.00529538	0.15647493656021355	0.00529538	0.15647493656021355	0.00529538	0.15647493656021355	0.00529538
22	1787	0.1593536247033856	0.005297508	0.1593536247033856	0.005297508	0.1593536247033856	0.005297508	0.1593536247033856	0.005297508	0.1593536247033856	0.005297508	0.1593536247033856	0.005297508	0.1593536247033856	0.005297508	0.1593536247033856	0.005297508
23	1788	0.16228527244383092	0.005298627	0.16228527244383092	0.005298627	0.16228527244383092	0.005298627	0.16228527244383092	0.005298627	0.16228527244383092	0.005298627	0.16228527244383092	0.005298627	0.16228527244383092	0.005298627	0.16228527244383092	0.005298627
24	1789	0.1652708540351511	0.005300755	0.1652708540351511	0.005300755	0.1652708540351511	0.005300755	0.1652708540351511	0.005300755	0.1652708540351511	0.005300755	0.1652708540351511	0.005300755	0.1652708540351511	0.005300755	0.1652708540351511	0.005300755
25	1790	0.16831136174185413	0.005302883	0.16831136174185413	0.005302883	0.16831136174185413	0.005302883	0.16831136174185413	0.005302883	0.16831136174185413	0.005302883	0.16831136174185413	0.005302883	0.16831136174185413	0.005302883	0.16831136174185413	0.005302883
26	1791	0.17140780603037944	0.005920183	0.17140780603037944	0.005920183	0.17140780603037944	0.005920183	0.17140780603037944	0.005920183	0.17140780603037944	0.005920183	0.17140780603037944	0.005920183	0.17140780603037944	0.005920183	0.17140780603037944	0.005920183
27	1792	0.1745612159784367	0.006098811	0.1745612159784367	0.006098811	0.1745612159784367	0.006098811	0.1745612159784367	0.006098811	0.1745612159784367	0.006098811	0.1745612159784367	0.006098811	0.1745612159784367	0.006098811	0.1745612159784367	0.006098811
28	1793	0.17777263957518746	0.006105082	0.17777263957518746	0.006105082	0.17777263957518746	0.006105082	0.17777263957518746	0.006105082	0.17777263957518746	0.006105082	0.17777263957518746	0.006105082	0.17777263957518746	0.006105082	0.17777263957518746	0.006105082
29	1794	0.18104314413058395	0.006092419	0.18104314413058395	0.006092419	0.18104314413058395	0.006092419	0.18104314413058395	0.006092419	0.18104314413058395	0.006092419	0.18104314413058395	0.006092419	0.18104314413058395	0.006092419	0.18104314413058395	0.006092419
30	1795	0.18437381654826174	0.006095933	0.18437381654826174	0.006095933	0.18437381654826174	0.006095933	0.18437381654826174	0.006095933	0.18437381654826174	0.006095933	0.18437381654826174	0.006095933	0.18437381654826174	0.006095933	0.18437381654826174	0.006095933
31	1796	0.18776576373487844	0.006396386	0.18776576373487844	0.006396386	0.18776576373487844	0.006396386	0.18776576373487844	0.006396386	0.18776576373487844	0.006396386	0.18776576373487844	0.006396386	0.18776576373487844	0.006396386	0.18776576373487844	0.006396386
32	1797	0.19122011298216315	0.006712627	0.19122011298216315	0.006712627	0.19122011298216315	0.006712627	0.19122011298216315	0.006712627	0.19122011298216315	0.006712627	0.19122011298216315	0.006712627	0.19122011298216315	0.006712627	0.19122011298216315	0.006712627
33	1798	0.1947380123216769	0.006990649	0.1947380123216769	0.006990649	0.1947380123216769	0.006990649	0.1947380123216769	0.006990649	0.1947380123216769	0.006990649	0.1947380123216769	0.006990649	0.1947380123216769	0.006990649	0.1947380123216769	0.006990649
34	1799	0.19832063085228357	0.007363034	0.19832063085228357	0.007363034	0.19832063085228357	0.007363034	0.19832063085228357	0.007363034	0.19832063085228357	0.007363034	0.19832063085228357	0.007363034	0.19832063085228357	0.007363034	0.19832063085228357	0.007363034
35	1800	0.20196915925864575	0.007853248	0.20196915925864575	0.007853248	0.20196915925864575	0.007853248	0.20196915925864575	0.007853248	0.20196915925864575	0.007853248	0.20196915925864575	0.007853248	0.20196915925864575	0.007853248	0.20196915925864575	0.007853248
36	1801	0.20568481008411724	0.007792363	0.20568481008411724	0.007792363	0.20568481008411724	0.007792363	0.20568481008411724	0.007792363	0.20568481008411724	0.007792363	0.20568481008411724	0.007792363	0.20568481008411724	0.007792363	0.20568481008411724	0.007792363
37	1802	0.20946881816737106	0.010116776317084755	0.20946881816737106	0.010116776317084755	0.20946881816737106	0.010116776317084755	0.20946881816737106	0.010116776317084755	0.20946881816737106	0.010116776317084755	0.20946881816737106	0.010116776317084755	0.20946881816737106	0.010116776317084755	0.20946881816737106	0.010116776317084755
38	1803	0.213322441	0.008763958	0.213322441	0.008763958	0.213322441	0.008763958	0.213322441	0.008763958	0.213322441	0.008763958	0.213322441	0.008763958	0.213322441	0.008763958	0.213322441	0.008763958
39	1804	0.21724696	0.00956559	0.21724696	0.00956559	0.21724696	0.00956559	0.21724696	0.00956559	0.21724696	0.00956559	0.21724696	0.00956559	0.21724696	0.00956559	0.21724696	0.00956559
40	1805	0.22124367797682346	0.009351564	0.22124367797682346	0.009351564	0.22124367797682346	0.009351564	0.22124367797682346	0.009351564	0.22124367797682346	0.009351564	0.22124367797682346	0.009351564	0.22124367797682346	0.009351564	0.22124367797682346	0.009351564
41	1806	0.22531392442069986	0.009786482	0.22531392442069986	0.009786482	0.22531392442069986	0.009786482	0.22531392442069986	0.009786482	0.22531392442069986	0.009786482	0.22531392442069986	0.009786482	0.22531392442069986	0.009786482	0.22531392442069986	0.009786482
42	1807	0.2294590517000227	0.010470139	0.2294590517000227	0.010470139	0.2294590517000227	0.010470139	0.2294590517000227	0.010470139	0.2294590517000227	0.010470139	0.2294590517000227	0.010470139	0.2294590517000227	0.010470139	0.2294590517000227	0.010470139
43	1808	0.23368043734896615	0.009785087	0.23368043734896615	0.009785087	0.23368043734896615	0.009785087	0.23368043734896615	0.009785087	0.23368043734896615	0.009785087	0.23368043734896615	0.009785087	0.23368043734896615	0.009785087	0.23368043734896615	0.009785087
44	1809	0.2379794843625767	0.009793704	0.2379794843625767	0.009793704	0.2379794843625767	0.009793704	0.2379794843625767	0.009793704	0.2379794843625767	0.009793704	0.2379794843625767	0.009793704	0.2379794843625767	0.009793704	0.2379794843625767	0.009793704
45	1810	0.24235762144237677	0.010412685281981368	0.24235762144237677	0.010412685281981368	0.24235762144237677	0.010412685281981368	0.24235762144237677	0.010412685281981368	0.24235762144237677	0.010412685281981368	0.24235762144237677	0.010412685281981368	0.24235762144237677	0.010412685281981368	0.24235762144237677	0.010412685281981368
46	1811	0.24681630365130652	0.011014901475778232	0.24681630365130652	0.011014901475778232	0.24681630365130652	0.011014901475778232	0.24681630365130652	0.011014901475778232	0.24681630365130652	0.011014901475778232	0.24681630365130652	0.011014901475778232	0.24681630365130652	0.011014901475778232	0.24681630365130652	0.011014901475778232
47	1812	0.25135701274119515	0.011395911928025448	0.25135701274119515	0.011395911928025448	0.25135701274119515	0.011395911928025448	0.25135701274119515	0.011395911928025448	0.25135701274119515	0.011395911928025448	0.25135701274119515	0.011395911928025448	0.25135701274119515	0.011395911928025448	0.25135701274119515	0.011395911928025448
48	1813	0.2559812578349921	0.011449080560972507	0.2559812578349921	0.011449080560972507	0.2559812578349921	0.011449080560972507	0.2559812578349921	0.011449080560972507	0.2559812578349921	0.011449080560972507	0.2559812578349921	0.011449080560972507	0.2559812578349921	0.011449080560972507	0.2559812578349921	0.011449080560972507
49	1814	0.2606905756996592	0.011703715691342877	0.2606905756996592	0.011703715691342877	0.2606905756996592	0.011703715691342877	0.2606905756996592	0.011703715691342877	0.2606905756996592	0.011703715691342877	0.2606905756996592	0.011703715691342877	0.2606905756996592	0.011703715691342877	0.2606905756996592	0.011703715691342877
50	1815	0.26548653145569195	0.012094116593669619	0.26548653145569195	0.012094116593669619	0.26548653145569195	0.012094116593669619	0.26548653145569195	0.012094116593669619	0.26548653145569195	0.012094116593669619	0.26548653145569195	0.012094116593669619	0.26548653145569195	0.012094116593669619	0.26548653145569195	0.012094116593669619
51	1816	0.27037071898645765	0.013382562792692572	0.27037071898645765	0.013382562792692572	0.27037071898645765	0.013382562792692572	0.27037071898645765	0.013382562792692572	0.27037071898645765	0.013382562792692572	0.27037071898645765	0.013382562792692572	0.27037071898645765	0.013382562792692572	0.27037071898645765	0.013382562792692572
52	1817	0.2753447614839809	0.013970105691897296	0.2753447614839809	0.013970105691897296	0.2753447614839809	0.013970105691897296	0.2753447614839809	0.013970105691897296	0.2753447614839809	0.013970105691897296	0.2753447614839809	0.013970105691897296	0.2753447614839809	0.013970105691897296	0.2753447614839809	0.013970105691897296
53	1818	0.280410312	0.014054847291315611	0.280410312	0.014054847291315611	0.280410312	0.014054847291315611	0.280410312	0.014054847291315611	0.280410312	0.014054847291315611	0.280410312	0.014054847291315611	0.280410312	0.014054847291315611	0.280410312	0.014054847291315611
54	1819	0.28556905404726196	0.014121010340381731	0.28556905404726196	0.014121010340381731	0.28556905404726196	0.014121010340381731	0.28556905404726196	0.014121010340381731	0.28556905404726196	0.014121010340381731	0.28556905404726196	0.014121010340381731	0.28556905404726196	0.014121010340381731	0.28556905404726196	0.014121010340381731
55	1820	0.29082270233446944	0.014336733149890936	0.29082270233446944	0.014336733149890936	0.29082270233446944	0.014336733149890936	0.29082270233446944	0.014336733149890936	0.29082270233446944	0.014336733149890936	0.29082270233446944	0.014336733149890936	0.29082270233446944	0.014336733149890936	0.29082270233446944	0.014336733149890936
56	1821	0.29617300233151556	0.014562069433624177	0.29617300233151556	0.014562069433624177	0.29617300233151556	0.014562069433624177	0.29617300233151556	0.014562069433624177	0.29617300233151556	0.014562069433624177	0.29617300233151556	0.014562069433624177	0.29617300233151556	0.014562069433624177	0.29617300233151556	0.014562069433624177
57	1822	0.3016217324789821	0.015133379	0.3016217324789821	0.015133379	0.3016217324789821	0.015133379	0.3016217324789821	0.015133379	0.3016217324789821	0.015133379	0.3016217324789821	0.015133379	0.3016217324789821	0.015133379	0.3016217324789821	0.015133379
58	1823	0.307170704	0.016038149	0.307170704	0.016038149	0.307170704	0.016038149	0.307170704	0.016038149	0.307170704	0.016038149	0.307170704	0.016038149	0.307170704	0.016038149	0.307170704	0.016038149
59	1824	0.31282175990433997	0.016501009	0.31282175990433997	0.016501009	0.31282175990433997	0.016501009	0.31282175990433997	0.016501009	0.31282175990433997	0.016501009	0.31282175990433997	0.016501009	0.31282175990433997	0.016501009	0.31282175990433997	0.016501009
60	1825	0.3185767794362645	0.017222662831856396	0.3185767794362645	0.017222662831856396	0.3185767794362645	0.017222662831856396	0.3185767794362645	0.017222662831856396	0.3185767794362645	0.017222662831856396	0.3185767794362645	0.017222662831856396	0.3185767794362645	0.017222662831856396	0.3185767794362645	0.017222662831856396
61	1826	0.3244376744453534	0.017382230467173368	0.3244376744453534	0.017382230467173368	0.3244376744453534	0.017382230467173368	0.3244376744453534	0.017382230467173368	0.3244376744453534	0.017382230467173368	0.3244376744453534	0.017382230467173368	0.3244376744453534	0.017382230467173368	0.3244376744453534	0.017382230467173368
62	1827	0.33040639338423083	0.018639877456459897	0.33040639338423083	0.018639877456459897	0.33040639338423083	0.018639877456459897	0.33040639338423083	0.018639877456459897	0.33040639338423083	0.018639877456459897	0.33040639338423083	0.018639877456459897	0.33040639338423083	0.018639877456459897	0.33040639338423083	0.018639877456459897
63	1828	0.33648491936287206	0.018824746	0.33648491936287206	0.018824746	0.33648491936287206	0.018824746	0.33648491936287206	0.018824746	0.33648491936287206	0.018824746	0.33648491936287206	0.018824746	0.33648491936287206	0.018824746	0.33648491936287206	0.018824746
64	1829	0.34267527260463526	0.018664195957218813	0.34267527260463526	0.018664195957218813	0.34267527260463526	0.018664195957218813	0.34267527260463526	0.018664195957218813	0.34267527260463526	0.018664195957218813	0.34267527260463526	0.018664195957218813	0.34267527260463526	0.018664195957218813	0.34267527260463526	0.018664195957218813
65	1830	0.34897951071915473	0.024933734073492385	0.34897951071915473	0.024933734073492385	0.34897951071915473	0.024933734073492385	0.34897951071915473	0.024933734073492385	0.34897951071915473	0.024933734073492385	0.34897951071915473	0.024933734073492385	0.34897951071915473	0.024933734073492385	0.34897951071915473	0.024933734073492385
66	1831	0.35539972870234043	0.023660177733840035	0.35539972870234043	0.023660177733840035	0.35539972870234043	0.023660177733840035	0.35539972870234043	0.023660177733840035	0.35539972870234043	0.023660177733840035	0.35539972870234043	0.023660177733840035	0.35539972870234043	0.023660177733840035	0.35539972870234043	0.023660177733840035
67	1832	0.3619380600279482	0.023685925178995686	0.3619380600279482	0.023685925178995686	0.3619380600279482	0.023685925178995686	0.3619380600279482	0.023685925178995686	0.3619380600279482	0.023685925178995686	0.3619380600279482	0.023685925178995686	0.3619380600279482	0.023685925178995686	0.3619380600279482	0.023685925178995686
68	1833	0.3685966777391502	0.024226693	0.3685966777391502	0.024226693	0.3685966777391502	0.024226693	0.3685966777391502	0.024226693	0.3685966777391502	0.024226693	0.3685966777391502	0.024226693	0.3685966777391502	0.024226693	0.3685966777391502	0.024226693
69	1834	0.37537779499431945	0.024702585607430126	0.37537779499431945	0.024702585607430126	0.37537779499431945	0.024702585607430126	0.37537779499431945	0.024702585607430126	0.37537779499431945	0.024702585607430126	0.37537779499431945	0.024702585607430126	0.37537779499431945	0.024702585607430126	0.37537779499431945	0.024702585607430126
70	1835	0.3822836653399227	0.025273637507684618	0.3822836653399227	0.025273637507684618	0.3822836653399227	0.025273637507684618	0.3822836653399227	0.025273637507684618	0.3822836653399227	0.025273637507684618	0.3822836653399227	0.025273637507684618	0.3822836653399227	0.025273637507684618	0.3822836653399227	0.025273637507684618
71	1836	0.38931658380209044	0.029221069511451946	0.38931658380209044	0.029221069511451946	0.38931658380209044	0.029221069511451946	0.38931658380209044	0.029221069511451946	0.38931658380209044	0.029221069511451946	0.38931658380209044	0.029221069511451946	0.38931658380209044	0.029221069511451946	0.38931658380209044	0.029221069511451946
72	1837	0.39647888770529427	0.029260399273278805	0.39647888770529427	0.029260399273278805	0.39647888770529427	0.029260399273278805	0.39647888770529427	0.029260399273278805	0.39647888770529427	0.029260399273278805	0.39647888770529427	0.029260399273278805	0.39647888770529427	0.029260399273278805	0.39647888770529427	0.029260399273278805
73	1838	0.4037729572181323	0.030288692880799818	0.4037729572181323	0.030288692880799818	0.4037729572181323	0.030288692880799818	0.4037729572181323	0.030288692880799818	0.4037729572181323	0.030288692880799818	0.4037729572181323	0.030288692880799818	0.4037729572181323	0.030288692880799818	0.4037729572181323	0.030288692880799818
74	1839	0.4112012167177915	0.031310556567371056	0.4112012167177915	0.031310556567371056	0.4112012167177915	0.031310556567371056	0.4112012167177915	0.031310556567371056	0.4112012167177915	0.031310556567371056	0.4112012167177915	0.031310556567371056	0.4112012167177915	0.031310556567371056	0.4112012167177915	0.031310556567371056
75	1840	0.4187661347900477	0.033542974	0.4187661347900477	0.033542974	0.4187661347900477	0.033542974	0.4187661347900477	0.033542974	0.4187661347900477	0.033542974	0.4187661347900477	0.033542974	0.4187661347900477	0.033542974	0.4187661347900477	0.033542974
76	1841	0.4264702255937286	0.034601229	0.4264702255937286	0.034601229	0.4264702255937286	0.034601229	0.4264702255937286	0.034601229	0.4264702255937286	0.034601229	0.4264702255937286	0.034601229	0.4264702255937286	0.034601229	0.4264702255937286	0.034601229
77	1842	0.4343160494064985	0.03663998	0.4343160494064985	0.03663998	0.4343160494064985	0.03663998	0.4343160494064985	0.03663998	0.4343160494064985	0.03663998	0.4343160494064985	0.03663998	0.4343160494064985	0.03663998	0.4343160494064985	0.03663998
78	1843	0.4423062137164281	0.037450386	0.4423062137164281	0.037450386	0.4423062137164281	0.037450386	0.4423062137164281	0.037450386	0.4423062137164281	0.037450386	0.4423062137164281	0.037450386	0.4423062137164281	0.037450386	0.4423062137164281	0.037450386
79	1844	0.4504433740406726	0.039846973	0.4504433740406726	0.039846973	0.4504433740406726	0.039846973	0.4504433740406726	0.039846973	0.4504433740406726	0.039846973	0.4504433740406726	0.039846973	0.4504433740406726	0.039846973	0.4504433740406726	0.039846973
80	1845	0.4587302347441491	0.043792129	0.4587302347441491	0.043792129	0.4587302347441491	0.043792129	0.4587302347441491	0.043792129	0.4587302347441491	0.043792129	0.4587302347441491	0.043792129	0.4587302347441491	0.043792129	0.4587302347441491	0.043792129
81	1846	0.4671695498582141	0.044197374	0.4671695498582141	0.044197374	0.4671695498582141	0.044197374	0.4671695498582141	0.044197374	0.4671695498582141	0.044197374	0.4671695498582141	0.044197374	0.4671695498582141	0.044197374	0.4671695498582141	0.044197374
82	1847	0.4757641241722336	0.047464619	0.4757641241722336	0.047464619	0.4757641241722336	0.047464619	0.4757641241722336	0.047464619	0.4757641241722336	0.047464619	0.4757641241722336	0.047464619	0.4757641241722336	0.047464619	0.4757641241722336	0.047464619
83	1848	0.4845168137793683	0.047117807	0.4845168137793683	0.047117807	0.4845168137793683	0.047117807	0.4845168137793683	0.047117807	0.4845168137793683	0.047117807	0.4845168137793683	0.047117807	0.4845168137793683	0.047117807	0.4845168137793683	0.047117807
84	1849	0.4934305277139286	0.048851442455646446	0.4934305277139286	0.048851442455646446	0.4934305277139286	0.048851442455646446	0.4934305277139286	0.048851442455646446	0.4934305277139286	0.048851442455646446	0.4934305277139286	0.048851442455646446	0.4934305277139286	0.048851442455646446	0.4934305277139286	0.048851442455646446
85	1850	0.5025082282242672	0.051384895330447634	0.5025082282242672	0.051384895330447634	0.5025082282242672	0.051384895330447634	0.5025082282242672	0.051384895330447634	0.5025082282242672	0.051384895330447634	0.5025082282242672	0.051384895330447634	0.5025082282242672	0.051384895330447634	0.5025082282242672	0.051384895330447634
86	1851	0.49465636693728704	0.051562308	0.49465636693728704	0.051562308	0.49465636693728704	0.051562308	0.49465636693728704	0.051562308	0.49465636693728704	0.051562308	0.49465636693728704	0.051562308	0.49465636693728704	0.051562308	0.49465636693728704	0.051562308
87	1852	0.5506858689370597	0.053642380072915254	0.5506858689370597	0.053642380072915254	0.5506858689370597	0.053642380072915254	0.5506858689370597	0.053642380072915254	0.5506858689370597	0.053642380072915254	0.5506858689370597	0.053642380072915254	0.5506858689370597	0.053642380072915254	0.5506858689370597	0.053642380072915254
88	1853	0.5486310856507612	0.055952349061167916	0.5486310856507612	0.055952349061167916	0.5486310856507612	0.055952349061167916	0.5486310856507612	0.055952349061167916	0.5486310856507612	0.055952349061167916	0.5486310856507612	0.055952349061167916	0.5486310856507612	0.055952349061167916	0.5486310856507612	0.055952349061167916
89	1854	0.5467397742649398	0.065895655	0.5467397742649398	0.065895655	0.5467397742649398	0.065895655	0.5467397742649398	0.065895655	0.5467397742649398	0.065895655	0.5467397742649398	0.065895655	0.5467397742649398	0.065895655	0.5467397742649398	0.065895655
90	1855	0.5437582869893207	0.066560595	0.5437582869893207	0.066560595	0.5437582869893207	0.066560595	0.5437582869893207	0.066560595	0.5437582869893207	0.066560595	0.5437582869893207	0.066560595	0.5437582869893207	0.066560595	0.5437582869893207	0.066560595
91	1856	0.5497252656925699	0.071195717	0.5497252656925699	0.071195717	0.5497252656925699	0.071195717	0.5497252656925699	0.071195717	0.5497252656925699	0.071195717	0.5497252656925699	0.071195717	0.5497252656925699	0.071195717	0.5497252656925699	0.071195717
92	1857	0.555060913	0.071893947	0.555060913	0.071893947	0.555060913	0.071893947	0.555060913	0.071893947	0.555060913	0.071893947	0.555060913	0.071893947	0.555060913	0.071893947	0.555060913	0.071893947
93	1858	0.5597369100309021	0.07302816	0.5597369100309021	0.07302816	0.5597369100309021	0.07302816	0.5597369100309021	0.07302816	0.5597369100309021	0.07302816	0.5597369100309021	0.07302816	0.5597369100309021	0.07302816	0.5597369100309021	0.07302816
94	1859	0.567385369	0.077852113	0.567385369	0.077852113	0.567385369	0.077852113	0.567385369	0.077852113	0.567385369	0.077852113	0.567385369	0.077852113	0.567385369	0.077852113	0.567385369	0.077852113
95	1860	0.5719057102842536	0.08580579	0.5719057102842536	0.08580579	0.5719057102842536	0.08580579	0.5719057102842536	0.08580579	0.5719057102842536	0.08580579	0.5719057102842536	0.08580579	0.5719057102842536	0.08580579	0.5719057102842536	0.08580579
96	1861	0.5830953456893888	0.090437572	0.5830953456893888	0.090437572	0.5830953456893888	0.090437572	0.5830953456893888	0.090437572	0.5830953456893888	0.090437572	0.5830953456893888	0.090437572	0.5830953456893888	0.090437572	0.5830953456893888	0.090437572
97	1862	0.5229565631083846	0.091865591	0.5229565631083846	0.091865591	0.5229565631083846	0.091865591	0.5229565631083846	0.091865591	0.5229565631083846	0.091865591	0.5229565631083846	0.091865591	0.5229565631083846	0.091865591	0.5229565631083846	0.091865591
98	1863	0.5231342966450807	0.097488554	0.5231342966450807	0.097488554	0.5231342966450807	0.097488554	0.5231342966450807	0.097488554	0.5231342966450807	0.097488554	0.5231342966450807	0.097488554	0.5231342966450807	0.097488554	0.5231342966450807	0.097488554
99	1864	0.5234813826432629	0.10472513856987048	0.5234813826432629	0.10472513856987048	0.5234813826432629	0.10472513856987048	0.5234813826432629	0.10472513856987048	0.5234813826432629	0.10472513856987048	0.5234813826432629	0.10472513856987048	0.5234813826432629	0.10472513856987048	0.5234813826432629	0.10472513856987048
100	1865	0.5242503839529653	0.11093631924199045	0.5242503839529653	0.11093631924199045	0.5242503839529653	0.11093631924199045	0.5242503839529653	0.11093631924199045	0.5242503839529653	0.11093631924199045	0.5242503839529653	0.11093631924199045	0.5242503839529653	0.11093631924199045	0.5242503839529653	0.11093631924199045
101	1866	0.5243863632960691	0.11473850843492389	0.5243863632960691	0.11473850843492389	0.5243863632960691	0.11473850843492389	0.5243863632960691	0.11473850843492389	0.5243863632960691	0.11473850843492389	0.5243863632960691	0.11473850843492389	0.5243863632960691	0.11473850843492389	0.5243863632960691	0.11473850843492389
102	1867	0.522876455	0.12258204011422405	0.522876455	0.12258204011422405	0.522876455	0.12258204011422405	0.522876455	0.12258204011422405	0.522876455	0.12258204011422405	0.522876455	0.12258204011422405	0.522876455	0.12258204011422405	0.522876455	0.12258204011422405
103	1868	0.5214153984832992	0.1256094417481027	0.5214153984832992	0.1256094417481027	0.5214153984832992	0.1256094417481027	0.5214153984832992	0.1256094417481027	0.5214153984832992	0.1256094417481027	0.5214153984832992	0.1256094417481027	0.5214153984832992	0.1256094417481027	0.5214153984832992	0.1256094417481027
104	1869	0.5197708976459896	0.13329152205046582	0.5197708976459896	0.13329152205046582	0.5197708976459896	0.13329152205046582	0.5197708976459896	0.13329152205046582	0.5197708976459896	0.13329152205046582	0.5197708976459896	0.13329152205046582	0.5197708976459896	0.13329152205046582	0.5197708976459896	0.13329152205046582
105	1870	0.5186718603901387	0.13667438366253123	0.5186718603901387	0.13667438366253123	0.5186718603901387	0.13667438366253123	0.5186718603901387	0.13667438366253123	0.5186718603901387	0.13667438366253123	0.5186718603901387	0.13667438366253123	0.5186718603901387	0.13667438366253123	0.5186718603901387	0.13667438366253123
106	1871	0.538815215	0.14524916112481254	0.538815215	0.14524916112481254	0.538815215	0.14524916112481254	0.538815215	0.14524916112481254	0.538815215	0.14524916112481254	0.538815215	0.14524916112481254	0.538815215	0.14524916112481254	0.538815215	0.14524916112481254
107	1872	0.6242378015675982	0.16034651312563053	0.6242378015675982	0.16034651312563053	0.6242378015675982	0.16034651312563053	0.6242378015675982	0.16034651312563053	0.6242378015675982	0.16034651312563053	0.6242378015675982	0.16034651312563053	0.6242378015675982	0.16034651312563053	0.6242378015675982	0.16034651312563053
108	1873	0.6351977758091343	0.17009548211751874	0.6351977758091343	0.17009548211751874	0.6351977758091343	0.17009548211751874	0.6351977758091343	0.17009548211751874	0.6351977758091343	0.17009548211751874	0.6351977758091343	0.17009548211751874	0.6351977758091343	0.17009548211751874	0.6351977758091343	0.17009548211751874
109	1874	0.6424589219304704	0.16101264249516017	0.6424589219304704	0.16101264249516017	0.6424589219304704	0.16101264249516017	0.6424589219304704	0.16101264249516017	0.6424589219304704	0.16101264249516017	0.6424589219304704	0.16101264249516017	0.6424589219304704	0.16101264249516017	0.6424589219304704	0.16101264249516017
110	1875	0.6503215087123382	0.17325906779118383	0.6503215087123382	0.17325906779118383	0.6503215087123382	0.17325906779118383	0.6503215087123382	0.17325906779118383	0.6503215087123382	0.17325906779118383	0.6503215087123382	0.17325906779118383	0.6503215087123382	0.17325906779118383	0.6503215087123382	0.17325906779118383
111	1876	0.65804039	0.17593823239350145	0.65804039	0.17593823239350145	0.65804039	0.17593823239350145	0.65804039	0.17593823239350145	0.65804039	0.17593823239350145	0.65804039	0.17593823239350145	0.65804039	0.17593823239350145	0.65804039	0.17593823239350145
112	1877	0.6646940863853671	0.17982534827793686	0.6646940863853671	0.17982534827793686	0.6646940863853671	0.17982534827793686	0.6646940863853671	0.17982534827793686	0.6646940863853671	0.17982534827793686	0.6646940863853671	0.17982534827793686	0.6646940863853671	0.17982534827793686	0.6646940863853671	0.17982534827793686
113	1878	0.6715857616805271	0.18077698310063622	0.6715857616805271	0.18077698310063622	0.6715857616805271	0.18077698310063622	0.6715857616805271	0.18077698310063622	0.6715857616805271	0.18077698310063622	0.6715857616805271	0.18077698310063622	0.6715857616805271	0.18077698310063622	0.6715857616805271	0.18077698310063622
114	1879	0.6786152943651442	0.19317543832292663	0.6786152943651442	0.19317543832292663	0.6786152943651442	0.19317543832292663	0.6786152943651442	0.19317543832292663	0.6786152943651442	0.19317543832292663	0.6786152943651442	0.19317543832292663	0.6786152943651442	0.19317543832292663	0.6786152943651442	0.19317543832292663
115	1880	0.6848574235055669	0.21934000477795954	0.6848574235055669	0.21934000477795954	0.6848574235055669	0.21934000477795954	0.6848574235055669	0.21934000477795954	0.6848574235055669	0.21934000477795954	0.6848574235055669	0.21934000477795954	0.6848574235055669	0.21934000477795954	0.6848574235055669	0.21934000477795954
116	1881	0.7226262032522155	0.22522317996075894	0.7226262032522155	0.22522317996075894	0.7226262032522155	0.22522317996075894	0.7226262032522155	0.22522317996075894	0.7226262032522155	0.22522317996075894	0.7226262032522155	0.22522317996075894	0.7226262032522155	0.22522317996075894	0.7226262032522155	0.22522317996075894
117	1882	0.6743786079052488	0.2369489968628948	0.6743786079052488	0.2369489968628948	0.6743786079052488	0.2369489968628948	0.6743786079052488	0.2369489968628948	0.6743786079052488	0.2369489968628948	0.6743786079052488	0.2369489968628948	0.6743786079052488	0.2369489968628948	0.6743786079052488	0.2369489968628948
118	1883	0.6814540280136332	0.2508946769710066	0.6814540280136332	0.2508946769710066	0.6814540280136332	0.2508946769710066	0.6814540280136332	0.2508946769710066	0.6814540280136332	0.2508946769710066	0.6814540280136332	0.2508946769710066	0.6814540280136332	0.2508946769710066	0.6814540280136332	0.2508946769710066
119	1884	0.684683542	0.25284990207834585	0.684683542	0.25284990207834585	0.684683542	0.25284990207834585	0.684683542	0.25284990207834585	0.684683542	0.25284990207834585	0.684683542	0.25284990207834585	0.684683542	0.25284990207834585	0.684683542	0.25284990207834585
120	1885	0.6908637814187686	0.25444299146496246	0.6908637814187686	0.25444299146496246	0.6908637814187686	0.25444299146496246	0.6908637814187686	0.25444299146496246	0.6908637814187686	0.25444299146496246	0.6908637814187686	0.25444299146496246	0.6908637814187686	0.25444299146496246	0.6908637814187686	0.25444299146496246
121	1886	0.691934912	0.2583261270754828	0.691934912	0.2583261270754828	0.691934912	0.2583261270754828	0.691934912	0.2583261270754828	0.691934912	0.2583261270754828	0.691934912	0.2583261270754828	0.691934912	0.2583261270754828	0.691934912	0.2583261270754828
122	1887	0.6918854634680754	0.2709733256894569	0.6918854634680754	0.2709733256894569	0.6918854634680754	0.2709733256894569	0.6918854634680754	0.2709733256894569	0.6918854634680754	0.2709733256894569	0.6918854634680754	0.2709733256894569	0.6918854634680754	0.2709733256894569	0.6918854634680754	0.2709733256894569
123	1888	0.6915397836850716	0.2990240690847535	0.6915397836850716	0.2990240690847535	0.6915397836850716	0.2990240690847535	0.6915397836850716	0.2990240690847535	0.6915397836850716	0.2990240690847535	0.6915397836850716	0.2990240690847535	0.6915397836850716	0.2990240690847535	0.6915397836850716	0.2990240690847535
124	1889	0.6910492075228358	0.2993958897884572	0.6910492075228358	0.2993958897884572	0.6910492075228358	0.2993958897884572	0.6910492075228358	0.2993958897884572	0.6910492075228358	0.2993958897884572	0.6910492075228358	0.2993958897884572	0.6910492075228358	0.2993958897884572	0.6910492075228358	0.2993958897884572
125	1890	0.68776294	0.3252859704087707	0.68776294	0.3252859704087707	0.68776294	0.3252859704087707	0.68776294	0.3252859704087707	0.68776294	0.3252859704087707	0.68776294	0.3252859704087707	0.68776294	0.3252859704087707	0.68776294	0.3252859704087707
126	1891	0.6844114068720746	0.34045390889911387	0.6844114068720746	0.34045390889911387	0.6844114068720746	0.34045390889911387	0.6844114068720746	0.34045390889911387	0.6844114068720746	0.34045390889911387	0.6844114068720746	0.34045390889911387	0.6844114068720746	0.34045390889911387	0.6844114068720746	0.34045390889911387
127	1892	0.6989313200377187	0.34294609223744604	0.6989313200377187	0.34294609223744604	0.6989313200377187	0.34294609223744604	0.6989313200377187	0.34294609223744604	0.6989313200377187	0.34294609223744604	0.6989313200377187	0.34294609223744604	0.6989313200377187	0.34294609223744604	0.6989313200377187	0.34294609223744604
128	1893	0.6997131249188822	0.3378703897973188	0.6997131249188822	0.3378703897973188	0.6997131249188822	0.3378703897973188	0.6997131249188822	0.3378703897973188	0.6997131249188822	0.3378703897973188	0.6997131249188822	0.3378703897973188	0.6997131249188822	0.3378703897973188	0.6997131249188822	0.3378703897973188
129	1894	0.7155813956814361	0.3511245038143604	0.7155813956814361	0.3511245038143604	0.7155813956814361	0.3511245038143604	0.7155813956814361	0.3511245038143604	0.7155813956814361	0.3511245038143604	0.7155813956814361	0.3511245038143604	0.7155813956814361	0.3511245038143604	0.7155813956814361	0.3511245038143604
130	1895	0.7209450963387867	0.3717120368089071	0.7209450963387867	0.3717120368089071	0.7209450963387867	0.3717120368089071	0.7209450963387867	0.3717120368089071	0.7209450963387867	0.3717120368089071	0.7209450963387867	0.3717120368089071	0.7209450963387867	0.3717120368089071	0.7209450963387867	0.3717120368089071
131	1896	0.7234407885291979	0.3836748176696205	0.7234407885291979	0.3836748176696205	0.7234407885291979	0.3836748176696205	0.7234407885291979	0.3836748176696205	0.7234407885291979	0.3836748176696205	0.7234407885291979	0.3836748176696205	0.7234407885291979	0.3836748176696205	0.7234407885291979	0.3836748176696205
132	1897	0.7258782705610087	0.40198116373233356	0.7258782705610087	0.40198116373233356	0.7258782705610087	0.40198116373233356	0.7258782705610087	0.40198116373233356	0.7258782705610087	0.40198116373233356	0.7258782705610087	0.40198116373233356	0.7258782705610087	0.40198116373233356	0.7258782705610087	0.40198116373233356
133	1898	0.72837657	0.42330421030334014	0.72837657	0.42330421030334014	0.72837657	0.42330421030334014	0.72837657	0.42330421030334014	0.72837657	0.42330421030334014	0.72837657	0.42330421030334014	0.72837657	0.42330421030334014	0.72837657	0.42330421030334014
134	1899	0.7285561578079982	0.46331719158509427	0.7285561578079982	0.46331719158509427	0.7285561578079982	0.46331719158509427	0.7285561578079982	0.46331719158509427	0.7285561578079982	0.46331719158509427	0.7285561578079982	0.46331719158509427	0.7285561578079982	0.46331719158509427	0.7285561578079982	0.46331719158509427
135	1900	0.7305723603678711	0.4881558617902749	0.7305723603678711	0.4881558617902749	0.7305723603678711	0.4881558617902749	0.7305723603678711	0.4881558617902749	0.7305723603678711	0.4881558617902749	0.7305723603678711	0.4881558617902749	0.7305723603678711	0.4881558617902749	0.7305723603678711	0.4881558617902749
136	1901	0.7969063127436947	0.5044857196150875	0.7969063127436947	0.5044857196150875	0.7969063127436947	0.5044857196150875	0.7969063127436947	0.5044857196150875	0.7969063127436947	0.5044857196150875	0.7969063127436947	0.5044857196150875	0.7969063127436947	0.5044857196150875	0.7969063127436947	0.5044857196150875
137	1902	0.8002786364199046	0.5193451170847535	0.8002786364199046	0.5193451170847535	0.8002786364199046	0.5193451170847535	0.8002786364199046	0.5193451170847535	0.8002786364199046	0.5193451170847535	0.8002786364199046	0.5193451170847535	0.8002786364199046	0.5193451170847535	0.8002786364199046	0.5193451170847535
138	1903	0.8295711459468303	0.566454621	0.8295711459468303	0.566454621	0.8295711459468303	0.566454621	0.8295711459468303	0.566454621	0.8295711459468303	0.566454621	0.8295711459468303	0.566454621	0.8295711459468303	0.566454621	0.8295711459468303	0.566454621
139	1904	0.8561000742433538	0.5751521325382868	0.8561000742433538	0.5751521325382868	0.8561000742433538	0.5751521325382868	0.8561000742433538	0.5751521325382868	0.8561000742433538	0.5751521325382868	0.8561000742433538	0.5751521325382868	0.8561000742433538	0.5751521325382868	0.8561000742433538	0.5751521325382868
140	1905	0.883090418	0.6122962468332198	0.883090418	0.6122962468332198	0.883090418	0.6122962468332198	0.883090418	0.6122962468332198	0.883090418	0.6122962468332198	0.883090418	0.6122962468332198	0.883090418	0.6122962468332198	0.883090418	0.6122962468332198
141	1906	0.913945895	0.6442763572165418	0.913945895	0.6442763572165418	0.913945895	0.6442763572165418	0.913945895	0.6442763572165418	0.913945895	0.6442763572165418	0.913945895	0.6442763572165418	0.913945895	0.6442763572165418	0.913945895	0.6442763572165418
142	1907	0.9229970276387184	0.7269159771322427	0.9229970276387184	0.7269159771322427	0.9229970276387184	0.7269159771322427	0.9229970276387184	0.7269159771322427	0.9229970276387184	0.7269159771322427	0.9229970276387184	0.7269159771322427	0.9229970276387184	0.7269159771322427	0.9229970276387184	0.7269159771322427
143	1908	0.9323784643510565	0.703232591	0.9323784643510565	0.703232591	0.9323784643510565	0.703232591	0.9323784643510565	0.703232591	0.9323784643510565	0.703232591	0.9323784643510565	0.703232591	0.9323784643510565	0.703232591	0.9323784643510565	0.703232591
144	1909	0.9394639872135879	0.7293531000374914	0.9394639872135879	0.7293531000374914	0.9394639872135879	0.7293531000374914	0.9394639872135879	0.7293531000374914	0.9394639872135879	0.7293531000374914	0.9394639872135879	0.7293531000374914	0.9394639872135879	0.7293531000374914	0.9394639872135879	0.7293531000374914
145	1910	0.9455920871211089	0.7657263947398318	0.9455920871211089	0.7657263947398318	0.9455920871211089	0.7657263947398318	0.9455920871211089	0.7657263947398318	0.9455920871211089	0.7657263947398318	0.9455920871211089	0.7657263947398318	0.9455920871211089	0.7657263947398318	0.9455920871211089	0.7657263947398318
146	1911	0.8874036750531697	0.7810146545460123	0.8874036750531697	0.7810146545460123	0.8874036750531697	0.7810146545460123	0.8874036750531697	0.7810146545460123	0.8874036750531697	0.7810146545460123	0.8874036750531697	0.7810146545460123	0.8874036750531697	0.7810146545460123	0.8874036750531697	0.7810146545460123
147	1912	0.8508398702590321	0.8199661914274029	0.8508398702590321	0.8199661914274029	0.8508398702590321	0.8199661914274029	0.8508398702590321	0.8199661914274029	0.8508398702590321	0.8199661914274029	0.8508398702590321	0.8199661914274029	0.8508398702590321	0.8199661914274029	0.8508398702590321	0.8199661914274029
148	1913	0.8203484802883436	0.8895339701570096	0.8203484802883436	0.8895339701570096	0.8203484802883436	0.8895339701570096	0.8203484802883436	0.8895339701570096	0.8203484802883436	0.8895339701570096	0.8203484802883436	0.8895339701570096	0.8203484802883436	0.8895339701570096	0.8203484802883436	0.8895339701570096
149	1914	0.8092045044417179	0.8114913689025223	0.8092045044417179	0.8114913689025223	0.8092045044417179	0.8114913689025223	0.8092045044417179	0.8114913689025223	0.8092045044417179	0.8114913689025223	0.8092045044417179	0.8114913689025223	0.8092045044417179	0.8114913689025223	0.8092045044417179	0.8114913689025223
150	1915	0.7974019581574643	0.8029916591251988	0.7974019581574643	0.8029916591251988	0.7974019581574643	0.8029916591251988	0.7974019581574643	0.8029916591251988	0.7974019581574643	0.8029916591251988	0.7974019581574643	0.8029916591251988	0.7974019581574643	0.8029916591251988	0.7974019581574643	0.8029916591251988
151	1916	0.7997102255789592	0.8653307899584186	0.7997102255789592	0.8653307899584186	0.7997102255789592	0.8653307899584186	0.7997102255789592	0.8653307899584186	0.7997102255789592	0.8653307899584186	0.7997102255789592	0.8653307899584186	0.7997102255789592	0.8653307899584186	0.7997102255789592	0.8653307899584186
152	1917	0.8027455741979096	0.8966215847407408	0.8027455741979096	0.8966215847407408	0.8027455741979096	0.8966215847407408	0.8027455741979096	0.8966215847407408	0.8027455741979096	0.8966215847407408	0.8027455741979096	0.8966215847407408	0.8027455741979096	0.8966215847407408	0.8027455741979096	0.8966215847407408
153	1918	0.8060358497348329	0.8873955586837083	0.8060358497348329	0.8873955586837083	0.8060358497348329	0.8873955586837083	0.8060358497348329	0.8873955586837083	0.8060358497348329	0.8873955586837083	0.8060358497348329	0.8873955586837083	0.8060358497348329	0.8873955586837083	0.8060358497348329	0.8873955586837083
154	1919	0.8111591476330381	0.7808604023194728	0.8111591476330381	0.7808604023194728	0.8111591476330381	0.7808604023194728	0.8111591476330381	0.7808604023194728	0.8111591476330381	0.7808604023194728	0.8111591476330381	0.7808604023194728	0.8111591476330381	0.7808604023194728	0.8111591476330381	0.7808604023194728
155	1920	0.8135184546891615	0.9030601007134743	0.8135184546891615	0.9030601007134743	0.8135184546891615	0.9030601007134743	0.8135184546891615	0.9030601007134743	0.8135184546891615	0.9030601007134743	0.8135184546891615	0.9030601007134743	0.8135184546891615	0.9030601007134743	0.8135184546891615	0.9030601007134743
156	1921	0.861299333	0.7938358638695752	0.861299333	0.7938358638695752	0.861299333	0.7938358638695752	0.861299333	0.7938358638695752	0.861299333	0.7938358638695752	0.861299333	0.7938358638695752	0.861299333	0.7938358638695752	0.861299333	0.7938358638695752
157	1922	0.8533692040940696	0.8438966627582367	0.8533692040940696	0.8438966627582367	0.8533692040940696	0.8438966627582367	0.8533692040940696	0.8438966627582367	0.8533692040940696	0.8438966627582367	0.8533692040940696	0.8438966627582367	0.8533692040940696	0.8438966627582367	0.8533692040940696	0.8438966627582367
158	1923	0.8614844099418315	0.9595590007782323	0.8614844099418315	0.9595590007782323	0.8614844099418315	0.9595590007782323	0.8614844099418315	0.9595590007782323	0.8614844099418315	0.9595590007782323	0.8614844099418315	0.9595590007782323	0.8614844099418315	0.9595590007782323	0.8614844099418315	0.9595590007782323
159	1924	0.8676633311699613	0.9703594404126334	0.8676633311699613	0.9703594404126334	0.8676633311699613	0.9703594404126334	0.8676633311699613	0.9703594404126334	0.8676633311699613	0.9703594404126334	0.8676633311699613	0.9703594404126334	0.8676633311699613	0.9703594404126334	0.8676633311699613	0.9703594404126334
160	1925	0.8708471712542604	0.9836991206993865	0.8708471712542604	0.9836991206993865	0.8708471712542604	0.9836991206993865	0.8708471712542604	0.9836991206993865	0.8708471712542604	0.9836991206993865	0.8708471712542604	0.9836991206993865	0.8708471712542604	0.9836991206993865	0.8708471712542604	0.9836991206993865
161	1926	0.8752881608857077	0.9711936635814588	0.8752881608857077	0.9711936635814588	0.8752881608857077	0.9711936635814588	0.8752881608857077	0.9711936635814588	0.8752881608857077	0.9711936635814588	0.8752881608857077	0.9711936635814588	0.8752881608857077	0.9711936635814588	0.8752881608857077	0.9711936635814588
162	1927	0.9148152428373098	1.0719822980140878	0.9148152428373098	1.0719822980140878	0.9148152428373098	1.0719822980140878	0.9148152428373098	1.0719822980140878	0.9148152428373098	1.0719822980140878	0.9148152428373098	1.0719822980140878	0.9148152428373098	1.0719822980140878	0.9148152428373098	1.0719822980140878
163	1928	0.9182619073492388	1.0761742980502158	0.9182619073492388	1.0761742980502158	0.9182619073492388	1.0761742980502158	0.9182619073492388	1.0761742980502158	0.9182619073492388	1.0761742980502158	0.9182619073492388	1.0761742980502158	0.9182619073492388	1.0761742980502158	0.9182619073492388	1.0761742980502158
164	1929	0.9455364773553738	1.1569513874630766	0.9455364773553738	1.1569513874630766	0.9455364773553738	1.1569513874630766	0.9455364773553738	1.1569513874630766	0.9455364773553738	1.1569513874630766	0.9455364773553738	1.1569513874630766	0.9455364773553738	1.1569513874630766	0.9455364773553738	1.1569513874630766
165	1930	1.0228008835510112	1.0728864782731198	1.0228008835510112	1.0728864782731198	1.0228008835510112	1.0728864782731198	1.0228008835510112	1.0728864782731198	1.0228008835510112	1.0728864782731198	1.0228008835510112	1.0728864782731198	1.0228008835510112	1.0728864782731198	1.0228008835510112	1.0728864782731198
166	1931	1.033130290494206	0.9686717262254034	1.033130290494206	0.9686717262254034	1.033130290494206	0.9686717262254034	1.033130290494206	0.9686717262254034	1.033130290494206	0.9686717262254034	1.033130290494206	0.9686717262254034	1.033130290494206	0.9686717262254034	1.033130290494206	0.9686717262254034
167	1932	0.9349850606091799	0.8802743936014542	0.9349850606091799	0.8802743936014542	0.9349850606091799	0.8802743936014542	0.9349850606091799	0.8802743936014542	0.9349850606091799	0.8802743936014542	0.9349850606091799	0.8802743936014542	0.9349850606091799	0.8802743936014542	0.9349850606091799	0.8802743936014542
168	1933	0.9318013427807316	0.9234526077907294	0.9318013427807316	0.9234526077907294	0.9318013427807316	0.9234526077907294	0.9318013427807316	0.9234526077907294	0.9318013427807316	0.9234526077907294	0.9318013427807316	0.9234526077907294	0.9318013427807316	0.9234526077907294	0.9318013427807316	0.9234526077907294
169	1934	0.9200297550618041	1.0006879735825949	0.9200297550618041	1.0006879735825949	0.9200297550618041	1.0006879735825949	0.9200297550618041	1.0006879735825949	0.9200297550618041	1.0006879735825949	0.9200297550618041	1.0006879735825949	0.9200297550618041	1.0006879735825949	0.9200297550618041	1.0006879735825949
170	1935	0.9186843152317655	1.0505968684848899	0.9186843152317655	1.0505968684848899	0.9186843152317655	1.0505968684848899	0.9186843152317655	1.0505968684848899	0.9186843152317655	1.0505968684848899	0.9186843152317655	1.0505968684848899	0.9186843152317655	1.0505968684848899	0.9186843152317655	1.0505968684848899
171	1936	0.9270693885903204	1.1503667222615312	0.9270693885903204	1.1503667222615312	0.9270693885903204	1.1503667222615312	0.9270693885903204	1.1503667222615312	0.9270693885903204	1.1503667222615312	0.9270693885903204	1.1503667222615312	0.9270693885903204	1.1503667222615312	0.9270693885903204	1.1503667222615312
172	1937	0.9045164915487389	1.2311031048423084	0.9045164915487389	1.2311031048423084	0.9045164915487389	1.2311031048423084	0.9045164915487389	1.2311031048423084	0.9045164915487389	1.2311031048423084	0.9045164915487389	1.2311031048423084	0.9045164915487389	1.2311031048423084	0.9045164915487389	1.2311031048423084
173	1938	0.9073215418000454	1.161421971197228	0.9073215418000454	1.161421971197228	0.9073215418000454	1.161421971197228	0.9073215418000454	1.161421971197228	0.9073215418000454	1.161421971197228	0.9073215418000454	1.161421971197228	0.9073215418000454	1.161421971197228	0.9073215418000454	1.161421971197228
174	1939	0.9058800277007498	1.2326137038673028	0.9058800277007498	1.2326137038673028	0.9058800277007498	1.2326137038673028	0.9058800277007498	1.2326137038673028	0.9058800277007498	1.2326137038673028	0.9058800277007498	1.2326137038673028	0.9058800277007498	1.2326137038673028	0.9058800277007498	1.2326137038673028
175	1940	0.8934636293310612	1.3324944778123153	0.8934636293310612	1.3324944778123153	0.8934636293310612	1.3324944778123153	0.8934636293310612	1.3324944778123153	0.8934636293310612	1.3324944778123153	0.8934636293310612	1.3324944778123153	0.8934636293310612	1.3324944778123153	0.8934636293310612	1.3324944778123153
176	1941	0.8760814029654624	1.3573323901949559	0.8760814029654624	1.3573323901949559	0.8760814029654624	1.3573323901949559	0.8760814029654624	1.3573323901949559	0.8760814029654624	1.3573323901949559	0.8760814029654624	1.3573323901949559	0.8760814029654624	1.3573323901949559	0.8760814029654624	1.3573323901949559
177	1942	0.8973145216255398	1.3590493188913884	0.8973145216255398	1.3590493188913884	0.8973145216255398	1.3590493188913884	0.8973145216255398	1.3590493188913884	0.8973145216255398	1.3590493188913884	0.8973145216255398	1.3590493188913884	0.8973145216255398	1.3590493188913884	0.8973145216255398	1.3590493188913884
178	1943	0.8921248426207681	1.4029458246827997	0.8921248426207681	1.4029458246827997	0.8921248426207681	1.4029458246827997	0.8921248426207681	1.4029458246827997	0.8921248426207681	1.4029458246827997	0.8921248426207681	1.4029458246827997	0.8921248426207681	1.4029458246827997	0.8921248426207681	1.4029458246827997
179	1944	0.8983189522281299	1.3879131189016134	0.8983189522281299	1.3879131189016134	0.8983189522281299	1.3879131189016134	0.8983189522281299	1.3879131189016134	0.8983189522281299	1.3879131189016134	0.8983189522281299	1.3879131189016134	0.8983189522281299	1.3879131189016134	0.8983189522281299	1.3879131189016134
180	1945	0.8988221720468076	1.1809164817600546	0.8988221720468076	1.1809164817600546	0.8988221720468076	1.1809164817600546	0.8988221720468076	1.1809164817600546	0.8988221720468076	1.1809164817600546	0.8988221720468076	1.1809164817600546	0.8988221720468076	1.1809164817600546	0.8988221720468076	1.1809164817600546
181	1946	0.9829470073435583	1.2942110656087251	0.9829470073435583	1.2942110656087251	0.9829470073435583	1.2942110656087251	0.9829470073435583	1.2942110656087251	0.9829470073435583	1.2942110656087251	0.9829470073435583	1.2942110656087251	0.9829470073435583	1.2942110656087251	0.9829470073435583	1.2942110656087251
182	1947	1.0136352649831857	1.4498949379079757	1.0136352649831857	1.4498949379079757	1.0136352649831857	1.4498949379079757	1.0136352649831857	1.4498949379079757	1.0136352649831857	1.4498949379079757	1.0136352649831857	1.4498949379079757	1.0136352649831857	1.4498949379079757	1.0136352649831857	1.4498949379079757
183	1948	1.0217889661420132	1.5417467577809592	1.0217889661420132	1.5417467577809592	1.0217889661420132	1.5417467577809592	1.0217889661420132	1.5417467577809592	1.0217889661420132	1.5417467577809592	1.0217889661420132	1.5417467577809592	1.0217889661420132	1.5417467577809592	1.0217889661420132	1.5417467577809592
184	1949	1.032229108778232	1.5150340803049305	1.032229108778232	1.5150340803049305	1.032229108778232	1.5150340803049305	1.032229108778232	1.5150340803049305	1.032229108778232	1.5150340803049305	1.032229108778232	1.5150340803049305	1.032229108778232	1.5150340803049305	1.032229108778232	1.5150340803049305
185	1950	1.0454343900424903	1.6956807867248354	1.0454343900424903	1.6956807867248354	1.0454343900424903	1.6956807867248354	1.0454343900424903	1.6956807867248354	1.0454343900424903	1.6956807867248354	1.0454343900424903	1.6956807867248354	1.0454343900424903	1.6956807867248354	1.0454343900424903	1.6956807867248354
186	1951	1.2637884620193138	1.8173567042129062	1.2637884620193138	1.8173567042129062	1.2637884620193138	1.8173567042129062	1.2637884620193138	1.8173567042129062	1.2637884620193138	1.8173567042129062	1.2637884620193138	1.8173567042129062	1.2637884620193138	1.8173567042129062	1.2637884620193138	1.8173567042129062
187	1952	1.291508658149739	1.8518759305366963	1.291508658149739	1.8518759305366963	1.291508658149739	1.8518759305366963	1.291508658149739	1.8518759305366963	1.291508658149739	1.8518759305366963	1.291508658149739	1.8518759305366963	1.291508658149739	1.8518759305366963	1.291508658149739	1.8518759305366963
188	1953	1.2886625790531698	1.9058871955628267	1.2886625790531698	1.9058871955628267	1.2886625790531698	1.9058871955628267	1.2886625790531698	1.9058871955628267	1.2886625790531698	1.9058871955628267	1.2886625790531698	1.9058871955628267	1.2886625790531698	1.9058871955628267	1.2886625790531698	1.9058871955628267
189	1954	1.3426832444080892	1.9553258306055443	1.3426832444080892	1.9553258306055443	1.3426832444080892	1.9553258306055443	1.3426832444080892	1.9553258306055443	1.3426832444080892	1.9553258306055443	1.3426832444080892	1.9553258306055443	1.3426832444080892	1.9553258306055443	1.3426832444080892	1.9553258306055443
190	1955	1.3878206831083844	2.138786817320609	1.3878206831083844	2.138786817320609	1.3878206831083844	2.138786817320609	1.3878206831083844	2.138786817320609	1.3878206831083844	2.138786817320609	1.3878206831083844	2.138786817320609	1.3878206831083844	2.138786817320609	1.3878206831083844	2.138786817320609
191	1956	1.446283642521018	2.291039468095887	1.446283642521018	2.291039468095887	1.446283642521018	2.291039468095887	1.446283642521018	2.291039468095887	1.446283642521018	2.291039468095887	1.446283642521018	2.291039468095887	1.446283642521018	2.291039468095887	1.446283642521018	2.291039468095887
192	1957	1.4774945791265623	2.384773000087253	1.4774945791265623	2.384773000087253	1.4774945791265623	2.384773000087253	1.4774945791265623	2.384773000087253	1.4774945791265623	2.384773000087253	1.4774945791265623	2.384773000087253	1.4774945791265623	2.384773000087253	1.4774945791265623	2.384773000087253
193	1958	1.528597347167689	2.467095468950239	1.528597347167689	2.467095468950239	1.528597347167689	2.467095468950239	1.528597347167689	2.467095468950239	1.528597347167689	2.467095468950239	1.528597347167689	2.467095468950239	1.528597347167689	2.467095468950239	1.528597347167689	2.467095468950239
194	1959	1.4736682886389456	2.6036729141474666	1.4736682886389456	2.6036729141474666	1.4736682886389456	2.6036729141474666	1.4736682886389456	2.6036729141474666	1.4736682886389456	2.6036729141474666	1.4736682886389456	2.6036729141474666	1.4736682886389456	2.6036729141474666	1.4736682886389456	2.6036729141474666
195	1960	1.4615195317957281	2.728446849204045	1.4615195317957281	2.728446849204045	1.4615195317957281	2.728446849204045	1.4615195317957281	2.728446849204045	1.4615195317957281	2.728446849204045	1.4615195317957281	2.728446849204045	1.4615195317957281	2.728446849204045	1.4615195317957281	2.728446849204045
196	1961	1.5311582019995456	2.752101850813452	1.5311582019995456	2.752101850813452	1.5311582019995456	2.752101850813452	1.5311582019995456	2.752101850813452	1.5311582019995456	2.752101850813452	1.5311582019995456	2.752101850813452	1.5311582019995456	2.752101850813452	1.5311582019995456	2.752101850813452
197	1962	1.5207246838293567	2.8683925795410135	1.5207246838293567	2.8683925795410135	1.5207246838293567	2.8683925795410135	1.5207246838293567	2.8683925795410135	1.5207246838293567	2.8683925795410135	1.5207246838293567	2.8683925795410135	1.5207246838293567	2.8683925795410135	1.5207246838293567	2.8683925795410135
198	1963	1.5272093107248355	3.036186161583731	1.5272093107248355	3.036186161583731	1.5272093107248355	3.036186161583731	1.5272093107248355	3.036186161583731	1.5272093107248355	3.036186161583731	1.5272093107248355	3.036186161583731	1.5272093107248355	3.036186161583731	1.5272093107248355	3.036186161583731
199	1964	1.518253087230175	3.1935857258304927	1.518253087230175	3.1935857258304927	1.518253087230175	3.1935857258304927	1.518253087230175	3.1935857258304927	1.518253087230175	3.1935857258304927	1.518253087230175	3.1935857258304927	1.518253087230175	3.1935857258304927	1.518253087230175	3.1935857258304927
200	1965	1.5494103546087254	3.342046613571916	1.5494103546087254	3.342046613571916	1.5494103546087254	3.342046613571916	1.5494103546087254	3.342046613571916	1.5494103546087254	3.342046613571916	1.5494103546087254	3.342046613571916	1.5494103546087254	3.342046613571916	1.5494103546087254	3.342046613571916
201	1966	1.551765280648262	3.501720551442854	1.551765280648262	3.501720551442854	1.551765280648262	3.501720551442854	1.551765280648262	3.501720551442854	1.551765280648262	3.501720551442854	1.551765280648262	3.501720551442854	1.551765280648262	3.501720551442854	1.551765280648262	3.501720551442854
202	1967	1.5958653858214042	3.6259660126607587	1.5958653858214042	3.6259660126607587	1.5958653858214042	3.6259660126607587	1.5958653858214042	3.6259660126607587	1.5958653858214042	3.6259660126607587	1.5958653858214042	3.6259660126607587	1.5958653858214042	3.6259660126607587	1.5958653858214042	3.6259660126607587
203	1968	1.5469930909111564	3.8345952648057264	1.5469930909111564	3.8345952648057264	1.5469930909111564	3.8345952648057264	1.5469930909111564	3.8345952648057264	1.5469930909111564	3.8345952648057264	1.5469930909111564	3.8345952648057264	1.5469930909111564	3.8345952648057264	1.5469930909111564	3.8345952648057264
204	1969	1.5437089022419908	4.061567727518746	1.5437089022419908	4.061567727518746	1.5437089022419908	4.061567727518746	1.5437089022419908	4.061567727518746	1.5437089022419908	4.061567727518746	1.5437089022419908	4.061567727518746	1.5437089022419908	4.061567727518746	1.5437089022419908	4.061567727518746
205	1970	1.5319290688025449	4.323514044312657	1.5319290688025449	4.323514044312657	1.5319290688025449	4.323514044312657	1.5319290688025449	4.323514044312657	1.5319290688025449	4.323514044312657	1.5319290688025449	4.323514044312657	1.5319290688025449	4.323514044312657	1.5319290688025449	4.323514044312657
206	1971	1.4055542416798454	4.510244869370597	1.4055542416798454	4.510244869370597	1.4055542416798454	4.510244869370597	1.4055542416798454	4.510244869370597	1.4055542416798454	4.510244869370597	1.4055542416798454	4.510244869370597	1.4055542416798454	4.510244869370597	1.4055542416798454	4.510244869370597
207	1972	1.3269371348027723	4.706494311	1.3269371348027723	4.706494311	1.3269371348027723	4.706494311	1.3269371348027723	4.706494311	1.3269371348027723	4.706494311	1.3269371348027723	4.706494311	1.3269371348027723	4.706494311	1.3269371348027723	4.706494311
208	1973	1.318385656221995	4.975651785673711	1.318385656221995	4.975651785673711	1.318385656221995	4.975651785673711	1.318385656221995	4.975651785673711	1.318385656221995	4.975651785673711	1.318385656221995	4.975651785673711	1.318385656221995	4.975651785673711	1.318385656221995	4.975651785673711
209	1974	1.2905489996591684	4.948149199500113	1.2905489996591684	4.948149199500113	1.2905489996591684	4.948149199500113	1.2905489996591684	4.948149199500113	1.2905489996591684	4.948149199500113	1.2905489996591684	4.948149199500113	1.2905489996591684	4.948149199500113	1.2905489996591684	4.948149199500113
210	1975	1.3032049635537377	4.928622399475119	1.3032049635537377	4.928622399475119	1.3032049635537377	4.928622399475119	1.3032049635537377	4.928622399475119	1.3032049635537377	4.928622399475119	1.3032049635537377	4.928622399475119	1.3032049635537377	4.928622399475119	1.3032049635537377	4.928622399475119
211	1976	1.3202053581533741	5.194661020752101	1.3202053581533741	5.194661020752101	1.3202053581533741	5.194661020752101	1.3202053581533741	5.194661020752101	1.3202053581533741	5.194661020752101	1.3202053581533741	5.194661020752101	1.3202053581533741	5.194661020752101	1.3202053581533741	5.194661020752101
212	1977	1.3520979710065897	5.364428639093388	1.3520979710065897	5.364428639093388	1.3520979710065897	5.364428639093388	1.3520979710065897	5.364428639093388	1.3520979710065897	5.364428639093388	1.3520979710065897	5.364428639093388	1.3520979710065897	5.364428639093388	1.3520979710065897	5.364428639093388
213	1978	1.2993018999393318	5.581802901	1.2993018999393318	5.581802901	1.2993018999393318	5.581802901	1.2993018999393318	5.581802901	1.2993018999393318	5.581802901	1.2993018999393318	5.581802901	1.2993018999393318	5.581802901	1.2993018999393318	5.581802901
214	1979	1.2523176485269256	5.730732140913429	1.2523176485269256	5.730732140913429	1.2523176485269256	5.730732140913429	1.2523176485269256	5.730732140913429	1.2523176485269256	5.730732140913429	1.2523176485269256	5.730732140913429	1.2523176485269256	5.730732140913429	1.2523176485269256	5.730732140913429
215	1980	1.2441357938650308	5.650947967130198	1.2441357938650308	5.650947967130198	1.2441357938650308	5.650947967130198	1.2441357938650308	5.650947967130198	1.2441357938650308	5.650947967130198	1.2441357938650308	5.650947967130198	1.2441357938650308	5.650947967130198	1.2441357938650308	5.650947967130198
216	1981	1.252813548822313	5.539335980733925	1.252813548822313	5.539335980733925	1.252813548822313	5.539335980733925	1.252813548822313	5.539335980733925	1.252813548822313	5.539335980733925	1.252813548822313	5.539335980733925	1.252813548822313	5.539335980733925	1.252813548822313	5.539335980733925
217	1982	1.2581454774217224	5.477249509354692	1.2581454774217224	5.477249509354692	1.2581454774217224	5.477249509354692	1.2581454774217224	5.477249509354692	1.2581454774217224	5.477249509354692	1.2581454774217224	5.477249509354692	1.2581454774217224	5.477249509354692	1.2581454774217224	5.477249509354692
218	1983	1.4330241762628948	5.483062193805954	1.4330241762628948	5.483062193805954	1.4330241762628948	5.483062193805954	1.4330241762628948	5.483062193805954	1.4330241762628948	5.483062193805954	1.4330241762628948	5.483062193805954	1.4330241762628948	5.483062193805954	1.4330241762628948	5.483062193805954
219	1984	1.4612248534423995	5.619005092113156	1.4612248534423995	5.619005092113156	1.4612248534423995	5.619005092113156	1.4612248534423995	5.619005092113156	1.4612248534423995	5.619005092113156	1.4612248534423995	5.619005092113156	1.4612248534423995	5.619005092113156	1.4612248534423995	5.619005092113156
220	1985	1.4997437787168826	5.678895002442626	1.4997437787168826	5.678895002442626	1.4997437787168826	5.678895002442626	1.4997437787168826	5.678895002442626	1.4997437787168826	5.678895002442626	1.4997437787168826	5.678895002442626	1.4997437787168826	5.678895002442626	1.4997437787168826	5.678895002442626
221	1986	1.530113569416042	5.784334367334697	1.530113569416042	5.784334367334697	1.530113569416042	5.784334367334697	1.530113569416042	5.784334367334697	1.530113569416042	5.784334367334697	1.530113569416042	5.784334367334697	1.530113569416042	5.784334367334697	1.530113569416042	5.784334367334697
222	1987	1.5156893348254943	5.942054872292662	1.5156893348254943	5.942054872292662	1.5156893348254943	5.942054872292662	1.5156893348254943	5.942054872292662	1.5156893348254943	5.942054872292662	1.5156893348254943	5.942054872292662	1.5156893348254943	5.942054872292662	1.5156893348254943	5.942054872292662
223	1988	1.515094774604181	6.133362798132243	1.515094774604181	6.133362798132243	1.515094774604181	6.133362798132243	1.515094774604181	6.133362798132243	1.515094774604181	6.133362798132243	1.515094774604181	6.133362798132243	1.515094774604181	6.133362798132243	1.515094774604181	6.133362798132243
224	1989	1.5321298904112703	6.211121148802546	1.5321298904112703	6.211121148802546	1.5321298904112703	6.211121148802546	1.5321298904112703	6.211121148802546	1.5321298904112703	6.211121148802546	1.5321298904112703	6.211121148802546	1.5321298904112703	6.211121148802546	1.5321298904112703	6.211121148802546
225	1990	1.4450968869650078	6.186811699888662	1.4450968869650078	6.186811699888662	1.4450968869650078	6.186811699888662	1.4450968869650078	6.186811699888662	1.4450968869650078	6.186811699888662	1.4450968869650078	6.186811699888662	1.4450968869650078	6.186811699888662	1.4450968869650078	6.186811699888662
226	1991	1.6368601105128382	6.1901311509111565	1.6368601105128382	6.1901311509111565	1.6368601105128382	6.1901311509111565	1.6368601105128382	6.1901311509111565	1.6368601105128382	6.1901311509111565	1.6368601105128382	6.1901311509111565	1.6368601105128382	6.1901311509111565	1.6368601105128382	6.1901311509111565
227	1992	1.6830570852760738	6.145912972510794	1.6830570852760738	6.145912972510794	1.6830570852760738	6.145912972510794	1.6830570852760738	6.145912972510794	1.6830570852760738	6.145912972510794	1.6830570852760738	6.145912972510794	1.6830570852760738	6.145912972510794	1.6830570852760738	6.145912972510794
228	1993	1.5467274300386276	6.193394814514884	1.5467274300386276	6.193394814514884	1.5467274300386276	6.193394814514884	1.5467274300386276	6.193394814514884	1.5467274300386276	6.193394814514884	1.5467274300386276	6.193394814514884	1.5467274300386276	6.193394814514884	1.5467274300386276	6.193394814514884
229	1994	1.5037166845337424	6.240067756684844	1.5037166845337424	6.240067756684844	1.5037166845337424	6.240067756684844	1.5037166845337424	6.240067756684844	1.5037166845337424	6.240067756684844	1.5037166845337424	6.240067756684844	1.5037166845337424	6.240067756684844	1.5037166845337424	6.240067756684844
230	1995	1.4860805049306975	6.377386453569643	1.4860805049306975	6.377386453569643	1.4860805049306975	6.377386453569643	1.4860805049306975	6.377386453569643	1.4860805049306975	6.377386453569643	1.4860805049306975	6.377386453569643	1.4860805049306975	6.377386453569643	1.4860805049306975	6.377386453569643
231	1996	1.4701939847534653	6.511379278270848	1.4701939847534653	6.511379278270848	1.4701939847534653	6.511379278270848	1.4701939847534653	6.511379278270848	1.4701939847534653	6.511379278270848	1.4701939847534653	6.511379278270848	1.4701939847534653	6.511379278270848	1.4701939847534653	6.511379278270848
232	1997	2.1833139902890255	6.574573878866167	2.1833139902890255	6.574573878866167	2.1833139902890255	6.574573878866167	2.1833139902890255	6.574573878866167	2.1833139902890255	6.574573878866167	2.1833139902890255	6.574573878866167	2.1833139902890255	6.574573878866167	2.1833139902890255	6.574573878866167
233	1998	1.5412452817455125	6.590459869631902	1.5412452817455125	6.590459869631902	1.5412452817455125	6.590459869631902	1.5412452817455125	6.590459869631902	1.5412452817455125	6.590459869631902	1.5412452817455125	6.590459869631902	1.5412452817455125	6.590459869631902	1.5412452817455125	6.590459869631902
234	1999	1.3034304715660079	6.661329053980913	1.3034304715660079	6.661329053980913	1.3034304715660079	6.661329053980913	1.3034304715660079	6.661329053980913	1.3034304715660079	6.661329053980913	1.3034304715660079	6.661329053980913	1.3034304715660079	6.661329053980913	1.3034304715660079	6.661329053980913
235	2000	1.2013380488893433	6.893167302290388	1.2013380488893433	6.893167302290388	1.2013380488893433	6.893167302290388	1.2013380488893433	6.893167302290388	1.2013380488893433	6.893167302290388	1.2013380488893433	6.893167302290388	1.2013380488893433	6.893167302290388	1.2013380488893433	6.893167302290388
236	2001	0.9618020965528291	6.957086929202455	0.9618020965528291	6.957086929202455	0.9618020965528291	6.957086929202455	0.9618020965528291	6.957086929202455	0.9618020965528291	6.957086929202455	0.9618020965528291	6.957086929202455	0.9618020965528291	6.957086929202455	0.9618020965528291	6.957086929202455
237	2002	1.0706525115721428	7.097947296221313	1.0706525115721428	7.097947296221313	1.0706525115721428	7.097947296221313	1.0706525115721428	7.097947296221313	1.0706525115721428	7.097947296221313	1.0706525115721428	7.097947296221313	1.0706525115721428	7.097947296221313	1.0706525115721428	7.097947296221313
238	2003	0.9010419027634627	7.424688348945694	0.9010419027634627	7.424688348945694	0.9010419027634627	7.424688348945694	0.9010419027634627	7.424688348945694	0.9010419027634627	7.424688348945694	0.9010419027634627	7.424688348945694	0.9010419027634627	7.424688348945694	0.9010419027634627	7.424688348945694
239	2004	1.0382131675516928	7.8126443170915705	1.0382131675516928	7.8126443170915705	1.0382131675516928	7.8126443170915705	1.0382131675516928	7.8126443170915705	1.0382131675516928	7.8126443170915705	1.0382131675516928	7.8126443170915705	1.0382131675516928	7.8126443170915705	1.0382131675516928	7.8126443170915705
240	2005	1.0256571641888208	8.093491314760282	1.0256571641888208	8.093491314760282	1.0256571641888208	8.093491314760282	1.0256571641888208	8.093491314760282	1.0256571641888208	8.093491314760282	1.0256571641888208	8.093491314760282	1.0256571641888208	8.093491314760282	1.0256571641888208	8.093491314760282
241	2006	1.0926428278486708	8.358134410059078	1.0926428278486708	8.358134410059078	1.0926428278486708	8.358134410059078	1.0926428278486708	8.358134410059078	1.0926428278486708	8.358134410059078	1.0926428278486708	8.358134410059078	1.0926428278486708	8.358134410059078	1.0926428278486708	8.358134410059078
242	2007	0.9662119668852535	8.681148087	0.9662119668852535	8.681148087	0.9662119668852535	8.681148087	0.9662119668852535	8.681148087	0.9662119668852535	8.681148087	0.9662119668852535	8.681148087	0.9662119668852535	8.681148087	0.9662119668852535	8.681148087
243	2008	0.6683379875169281	8.733139808	0.6683379875169281	8.733139808	0.6683379875169281	8.733139808	0.6683379875169281	8.733139808	0.6683379875169281	8.733139808	0.6683379875169281	8.733139808	0.6683379875169281	8.733139808	0.6683379875169281	8.733139808
244	2009	0.7548632834269484	8.584990107518747	0.7548632834269484	8.584990107518747	0.7548632834269484	8.584990107518747	0.7548632834269484	8.584990107518747	0.7548632834269484	8.584990107518747	0.7548632834269484	8.584990107518747	0.7548632834269484	8.584990107518747	0.7548632834269484	8.584990107518747
245	2010	0.8851100551379233	8.975543685	0.8851100551379233	8.975543685	0.8851100551379233	8.975543685	0.8851100551379233	8.975543685	0.8851100551379233	8.975543685	0.8851100551379233	8.975543685	0.8851100551379233	8.975543685	0.8851100551379233	8.975543685
246	2011	0.9136545403306068	9.255966258409453	0.9136545403306068	9.255966258409453	0.9136545403306068	9.255966258409453	0.9136545403306068	9.255966258409453	0.9136545403306068	9.255966258409453	0.9136545403306068	9.255966258409453	0.9136545403306068	9.255966258409453	0.9136545403306068	9.255966258409453
247	2012	0.9706890779356966	9.386649745485116	0.9706890779356966	9.386649745485116	0.9706890779356966	9.386649745485116	0.9706890779356966	9.386649745485116	0.9706890779356966	9.386649745485116	0.9706890779356966	9.386649745485116	0.9706890779356966	9.386649745485116	0.9706890779356966	9.386649745485116
248	2013	0.9186575701270167	9.659396496182683	0.9186575701270167	9.659396496182683	0.9186575701270167	9.659396496182683	0.9186575701270167	9.659396496182683	0.9186575701270167	9.659396496182683	0.9186575701270167	9.659396496182683	0.9186575701270167	9.659396496182683	0.9186575701270167	9.659396496182683
249	2014	1.0957648184796638	9.719224642747104	1.0957648184796638	9.719224642747104	1.0957648184796638	9.719224642747104	1.0957648184796638	9.719224642747104	1.0957648184796638	9.719224642747104	1.0957648184796638	9.719224642747104	1.0957648184796638	9.719224642747104	1.0957648184796638	9.719224642747104
250	2015	0.9598830811179279	9.724603237059759	0.9598830811179279	9.724603237059759	0.9598830811179279	9.724603237059759	0.9598830811179279	9.724603237059759	0.9598830811179279	9.724603237059759	0.9598830811179279	9.724603237059759	0.9598830811179279	9.724603237059759	0.9598830811179279	9.724603237059759
251	2016	0.9834744278716655	9.949869256425812	0.9834897104533971	9.949869256425812	0.8448512765576006	9.835465014617132	0.8448512765576006	9.835464875441945	0.9794031850698933	10.013741602524883	0.9457996982412634	9.820270765	0.9413749285227904	9.778657667679617	0.9412258275792774	9.772787470037263
252	2017	1.0070657746254033	10.175135275791865	1.0070963397888661	10.175135275791865	0.7298194719972734	9.946326792174505	0.7298194719972734	9.946326514	0.9989232890218587	10.302879967990002	0.9317163153645992	9.915938294	0.9228667759276529	9.832712098299478	0.9225685740406271	9.820971703
253	2018	1.0306571213791411	10.400401295157918	1.0307029691243355	10.400401295157918	0.6147876674369461	10.05718856973188	0.6147876674369461	10.057188152206317	1.0184433929738241	10.592018333455126	0.9176329324879344	10.01160582	0.9043586233325156	9.886766528919336	0.9039113205019769	9.869155935992275
254	2019	1.054248468132879	10.625667314523973	1.0543095984598045	10.625667314523973	0.49975586287661894	10.168050347289252	0.49975586287661894	10.168049790588503	1.0379634969257896	10.881156698920245	0.9035495496112702	10.10727335068848	0.885850471	9.940820959539199	0.8852540669633266	9.917340169
255	2020	1.0778398148866168	10.850933333890024	1.0779162277952739	10.850933333890024	0.38472405831629175	10.278912124846626	0.38472405831629175	10.27891142897069	1.057483600877755	11.170295064385368	0.8894661667346058	10.202940879095662	0.8673423181422405	9.994875390159056	0.8665968134246762	9.965524401947285
256	2021	1.09413659	11.150761662817317	1.0942990566788457	11.150761662817317	0.3724463889957169	10.457424763969327	0.3188417653637128	10.218798694799819	1.0477398578595776	11.39942587009589	0.8791504269312655	10.29044516056351	0.7857401730792728	9.938132219902297	0.7900976593229265	9.582296378109065
257	2022	1.1104333652330833	11.450589991744604	1.1106818855624176	11.450589991744604	0.36016872	10.635937403092026	0.2529594724111338	10.158685960628949	1.0379961148413996	11.62855667580641	0.8688346871279256	10.377949442031356	0.7041380280163054	9.881389049645534	0.7135985052211771	9.199068354270846
258	2023	1.1267301404063168	11.750418320671894	1.1270647144459898	11.750418320671894	0.3478910503545671	10.814450042214723	0.18707717945855484	10.098573226458077	1.0282523718232222	11.857687481516928	0.8585189473245853	10.465453723499206	0.6225358829533381	9.824645879388775	0.6370993511194274	8.815840330432627
259	2024	1.1430269155795503	12.050246649599181	1.1434475433295614	12.050246649599181	0.33561338103399224	10.992962681337424	0.12119488650597587	10.038460492287207	1.0185086288050444	12.08681828722745	0.8482032075212452	10.552958004967053	0.5409337378903704	9.767902709132015	0.5606001970176778	8.432612306594411
260	2025	1.1593236907527837	12.350074978526472	1.1598303722131336	12.350074978526472	0.3233357117134174	11.171475320460123	0.055312594	9.978347758116339	1.0087648857868665	12.315949092937968	0.8378874677179051	10.640462286434902	0.45933159282740293	9.711159538875256	0.4841010429159283	8.049384282756192
261	2026	1.1756204659260168	12.649903307453762	1.1762132010967055	12.649903307453762	0.3110580423928425	11.349987959582823	-0.010569699	9.918235023945469	0.9990211427686889	12.545079898648492	0.8275717279145649	10.72796656790275	0.3777294477644354	9.654416368618497	0.4076018888141786	7.666156258917973
262	2027	1.1919172410992502	12.94973163638105	1.1925960299802771	12.94973163638105	0.2987803730722676	11.528500598705524	-0.076451992	9.858122289774595	0.9892773997505112	12.77421070435901	0.8172559881112247	10.815470849370596	0.2961273027014678	9.597673198361736	0.33110273471242896	7.282928235079755
263	2028	1.2082140162724835	13.24955996530834	1.2089788588638493	13.24955996530834	0.28650270375169284	11.707013237828221	-0.142334285	9.798009555603727	0.9795336567323336	13.003341510069529	0.8069402483078847	10.902975130838447	0.2145251576385003	9.540930028104976	0.2546035806106794	6.8997002112415355
264	2029	1.224510791445717	13.549388294235627	1.225361687747421	13.549388294235627	0.27422503443111795	11.88552587695092	-0.208216578	9.737896821432859	0.9697899137141559	13.23247231578005	0.7966245085045445	10.990479412306295	0.13292301257553285	9.484186857848217	0.17810442650892971	6.516472187403317
265	2030	1.2408075666189502	13.849216623162919	1.241744516630993	13.849216623162919	0.26194736511054306	12.06403851607362	-0.274098871	9.677784087261987	0.9600461706959782	13.46160312149057	0.7863087687012043	11.077983693774142	0.051320868	9.427443687591456	0.10160527240718019	6.133244163565099
266	2031	1.2104854555652127	14.24737370547262	1.2112994920826177	14.24737370547262	0.2769939822840377	12.130177755539878	-0.276179246	9.496475499399455	0.9503276400543966	13.625522588903658	0.7667403430149967	11.118751433558964	0.035606038	9.21869784	0.12920347747427857	5.768018358068689
267	2032	1.1801633445114748	14.645530787782324	1.180854467534242	14.645530787782324	0.29204059945753236	12.196316995006134	-0.278259622	9.315166911536922	0.9406091094128154	13.789442056316748	0.747171917	11.159519173343785	0.019891209	9.009951992	0.15680168254137694	5.402792552572278
268	2033	1.149841233457737	15.043687870092024	1.150409442985867	15.043687870092024	0.30708721663102706	12.262456234472394	-0.280339997	9.133858323674392	0.9308905787712339	13.953361523729834	0.7276034916425813	11.200286913128608	0.004176379	8.801206145	0.18439988760847534	5.037566747075869
269	2034	1.119519122403999	15.441844952401729	1.1199644184374915	15.441844952401729	0.32213383380452165	12.328595473938652	-0.282420372	8.952549735811862	0.9211720481296524	14.117280991142923	0.7080350659563737	11.241054652913428	-0.01153845	8.592460296954783	0.21199809267557376	4.672340942
270	2035	1.0891970113502614	15.84000203471143	1.0895193938891161	15.84000203471143	0.33718045097801636	12.39473471340491	-0.284500748	8.771241148	0.9114535174880708	14.281200458556011	0.6884666402701658	11.281822392698253	-0.02725328	8.383714449295613	0.2395962977426721	4.307115136
271	2036	1.0588749002965234	16.23815911702113	1.0590743693407407	16.23815911702113	0.35222706815151106	12.460873952871166	-0.286581123	8.589932560086798	0.9017349868464893	14.445119925969099	0.6688982145839582	11.322590132483073	-0.042968109	8.174968601636445	0.26719450280977053	3.941889331
272	2037	1.028552789242786	16.636316199330835	1.0286293447923653	16.636316199330835	0.36727368532500565	12.527013192337423	-0.288661498	8.408623972224268	0.8920164562049081	14.609039393382186	0.6493297888977505	11.363357872267894	-0.058682938	7.966222753977277	0.2947927078768689	3.576663525
273	2038	0.9982306781890482	17.034473281640537	0.99818432	17.034473281640537	0.3823203024985004	12.593152431803682	-0.290741873	8.227315384361736	0.8822979255633265	14.772958860795276	0.6297613632115429	11.404125612052717	-0.074397768	7.757476906	0.3223909129439672	3.2114377195938197
274	2039	0.9679085671353101	17.432630363950242	0.9677392956956147	17.432630363950242	0.39736692	12.65929167126994	-0.292822249	8.046006796499206	0.8725793949217451	14.936878328208364	0.6101929375253352	11.444893351837536	-0.090112597	7.548731059	0.34998911801106564	2.8462119140974096
275	2040	0.9375864560815724	17.830787446259944	0.9372942711472393	17.830787446259944	0.41241353684548965	12.725430910736197	-0.294902624	7.864698208636674	0.8628608642801636	15.100797795621451	0.5906245118391275	11.48566109162236	-0.105827427	7.339985210999773	0.37758732307816406	2.480986109
276	2041	0.8998523114447853	18.264830352626674	0.918747854	17.34569617816178	0.41291005911751877	12.731345782522157	-0.281344443	7.635545624	0.8554168741911158	15.228480655012724	0.5452317141637696	11.509476004703478	-0.143236191	7.144189749888207	0.3175854540250556	2.3110834686329245
277	2042	0.8621181668079984	18.698873258993412	0.9002014360319928	16.86060491006362	0.41340658138954783	12.737260654308113	-0.267786263	7.4063930402940255	0.8479728841020678	15.35616351	0.4998389164884117	11.533290917784594	-0.180644955	6.948394288776641	0.2575835849719473	2.141180828664849
278	2043	0.8243840221712111	19.132916165360143	0.8816550184743696	16.375513641965462	0.41390310366157695	12.74317552609407	-0.254228082	7.177240456122701	0.8405288940130198	15.483846373795277	0.45444611881305386	11.557105830865712	-0.218053719	6.752598827665077	0.19758171591883888	1.9712781886967736
279	2044	0.786649878	19.56695907172688	0.8631086009167461	15.890422373867304	0.41439962593360596	12.749090397880027	-0.240669901	6.948087871951375	0.8330849039239718	15.61152923318655	0.409053321	11.58092074394683	-0.255462483	6.5568033665535115	0.13757984686573052	1.8013755487286982
280	2045	0.748915733	20.001001978093612	0.8445621833591229	15.405331105769143	0.4148961482056351	12.755005269665984	-0.22711172	6.718935287780051	0.8256409138349239	15.739212092577823	0.3636605234623381	11.60473565702795	-0.292871247	6.361007905441945	0.077577978	1.6314729087606223
281	2046	0.7111815882608498	20.43504488446035	0.8260157658014997	14.920239837670984	0.4153926704776642	12.760920141451944	-0.213553539	6.489782703608727	0.8181969237458762	15.86689495	0.3182677257869802	11.628550570109068	-0.330280011	6.165212444330378	0.017576108759513754	1.4615702687925476
282	2047	0.6734474436240627	20.869087790827084	0.8074693482438763	14.435148569572826	0.41588919274969327	12.766835013237902	-0.199995359	6.260630119	0.8107529336568282	15.994577811360376	0.27287492811162234	11.652365483190184	-0.367688775	5.969416983218815	-0.04242576	1.291667628824472
283	2048	0.6357132989872756	21.303130697193822	0.7889229306862532	13.950057301474665	0.4163857150217223	12.77274988502386	-0.186437178	6.0314775352660766	0.8033089435677802	16.122260670751647	0.22748213043626445	11.676180396271302	-0.405097539	5.773621522107249	-0.102427629	1.1217649888563963
284	2049	0.5979791543504884	21.737173603560553	0.7703765131286299	13.464966033376507	0.41688223729375146	12.778664756809818	-0.172878997	5.802324951094751	0.7958649534787322	16.24994353014292	0.18208933276090655	11.699995309352419	-0.442506302	5.577826060995683	-0.162429498	0.951862349
285	2050	0.5602450097137014	22.17121650992729	0.7518300955710068	12.979874765278346	0.4173787595657805	12.784579628595775	-0.159320816	5.573172366923427	0.7884209633896841	16.37762639	0.13669653508554874	11.723810222433539	-0.479915066	5.382030599884118	-0.222431367	0.7819597089202454
286	2051	0.5080245211193046	22.688456400634173	0.8068700681553285	12.004192926491935	0.41415921135821404	12.75741731811452	-0.087188946	5.370517507	0.7953911974838673	16.470652408632354	0.081003746	11.690384358019768	-0.502510363	5.201715010337651	-0.240863276	0.7027959760754596
287	2052	0.4558040325249079	23.205696291341056	0.8619100407396502	11.028511087705523	0.41093966315064756	12.730255007633264	-0.015057076	5.167862647382413	0.8023614315780504	16.563678427730515	0.025310956	11.65695849	-0.525105659	5.021399420791184	-0.259295185	0.6236322432306739
288	2053	0.40358354393051127	23.722936182047942	0.9169500133239719	10.05282924891911	0.40772011494308114	12.703092697152009	0.057074793550499894	4.965207787611908	0.8093316656722336	16.656704446828677	-0.030381833	11.623532629192228	-0.547700955	4.841083831244718	-0.277727094	0.5444685103858882
289	2054	0.3513630553361145	24.240176072754824	0.9719899859082938	9.077147410132698	0.40450056673551466	12.675930386670755	0.12920666354907975	4.762552928	0.8163018997664166	16.749730465926834	-0.086074623	11.59010676477846	-0.570296252	4.660768241698251	-0.296159003	0.4653047775411025
290	2055	0.29914256674171774	24.757415963461714	1.0270299584926155	8.101465571346285	0.40128101852794823	12.648768076189505	0.20133853354765965	4.5598980680708925	0.8232721338605999	16.842756485024996	-0.141767412	11.55668090036469	-0.592891548	4.480452652151785	-0.314590912	0.3861410446963167
291	2056	0.24692207814732106	25.27465585	1.082069931076937	7.125783732559873	0.3980614703203817	12.621605765708248	0.27347040354623947	4.357243208300386	0.8302423679547829	16.93578250412315	-0.197460202	11.52325503595092	-0.615486844	4.300137062605318	-0.33302282	0.306977312
292	2057	0.1947015895529243	25.791895744875486	1.1371099036612589	6.150101893773462	0.3948419221128153	12.594443455226994	0.34560227354481937	4.154588349	0.8372126020489662	17.02880852322131	-0.253152991	11.489829171537151	-0.638082141	4.119821473	-0.351454729	0.22781357900674526
293	2058	0.14248110095852762	26.30913563558237	1.1921498762455807	5.174420054987048	0.3916223739052488	12.56728114474574	0.4177341435433992	3.9519334887593733	0.8441828361431493	17.121834542319473	-0.308845781	11.45640330712338	-0.660677437	3.9395058835123837	-0.369886638	0.14864984616195953
294	2059	0.090260612	26.826375526289254	1.2471898488299022	4.198738216200637	0.38840282569768236	12.540118834264485	0.48986601354197906	3.7492786289888658	0.8511530702373324	17.21486056141763	-0.36453857	11.422977442709612	-0.683272733	3.7591902939659176	-0.388318547	0.069486113
295	2060	0.038040123769734153	27.34361541699614	1.302229821414224	3.2230563774142245	0.3851832774901159	12.512956523783233	0.5619978835405591	3.546623769218359	0.8581233043315155	17.30788658051579	-0.42023136	11.38955157829584	-0.70586803	3.578874704	-0.406750456	-0.00967762
296	2061	0.027961473	27.80305645	1.240255911952079	2.6750955681442403	0.3729556169881345	12.454478809344696	0.6487667908800273	3.3452376307841853	0.8555026408185183	17.405299490212677	-0.438549903	11.272486745441263	-0.705795793	3.4136574543081117	-0.416076926	-0.08088151
297	2062	0.017882822420895252	28.262497482431264	1.1782820024899343	2.127134758874256	0.36072795648615313	12.396001094906158	0.7355356982194955	3.1438514923500116	0.8528819773055215	17.502712399909562	-0.456868446	11.155421912586686	-0.705723557	3.2484402041967737	-0.425403396	-0.152085401
298	2063	0.007804172	28.721938515148832	1.116308093027789	1.5791739496042718	0.34850029598417176	12.337523380467621	0.822304606	2.9424653539158374	0.8502613137925245	17.600125309606454	-0.475186989	11.038357079732107	-0.705651321	3.0832229540854357	-0.434729867	-0.223289292
299	2064	-0.002274479	29.181379547866392	1.0543341835656443	1.031213140334288	0.33627263548219044	12.279045666029086	0.9090735128984322	2.7410792154816637	0.8476406502795274	17.69753821930334	-0.493505532	10.921292246877528	-0.705579085	2.918005703974097	-0.444056337	-0.294493182
300	2065	-0.01235313	29.64082058058396	0.9923602741034991	0.48325233106430376	0.32404497498020907	12.220567951590551	0.9958424202379006	2.539693077047489	0.8450199867665302	17.794951129000225	-0.511824075	10.80422741402295	-0.705506848	2.752788453862759	-0.453382808	-0.365697073
301	2066	-0.02243178	30.100261613301523	0.9303863646413543	-0.064708478	0.31181731447822775	12.162090237152011	1.0826113275773692	2.3383069386133153	0.8423993232535332	17.892364038697114	-0.530142618	10.687162581168371	-0.705434612	2.587571204	-0.462709278	-0.436900963
302	2067	-0.032510431	30.559702646019087	0.8684124551792094	-0.612669287	0.29958965397624626	12.103612522713474	1.1693802349168374	2.136920800179141	0.8397786597405362	17.989776948394002	-0.548461161	10.570097748313794	-0.705362376	2.4223539536400818	-0.472035748	-0.508104854
303	2068	-0.042589082	31.01914367873665	0.8064385457170643	-1.160630097	0.28736199347426494	12.04513480827494	1.2561491422563056	1.9355346617449671	0.8371579962275392	18.087189858090884	-0.566779703	10.453032915459215	-0.70529014	2.2571367035287433	-0.481362219	-0.579308745
304	2069	-0.052667732	31.478584711454214	0.7444646362549193	-1.708590906	0.27513433297228357	11.986657093836401	1.3429180495957738	1.734148523310793	0.8345373327145421	18.184602767787776	-0.585098246	10.335968082604635	-0.705217903	2.0919194534174053	-0.490688689	-0.650512635
305	2070	-0.062746383	31.93802574417178	0.6824907267927743	-2.256551715	0.26290667247030225	11.928179379397864	1.429686956935242	1.532762384876619	0.8319166692015452	18.28201567748466	-0.603416789	10.218903249750058	-0.705145667	1.926702203306067	-0.50001516	-0.721716526
306	2071	-0.060506521	32.28622861231765	0.63890568	-2.460951496	0.22016031642621678	11.772447182471709	1.4465295868540786	1.3210456689267664	0.8263166783845489	18.379396174371962	-0.635786112	10.022123074247899	-0.70113233	1.7108868371422656	-0.507920887	-0.791088843
307	2072	-0.058266658	32.634431480463526	0.5953206341495115	-2.665351278	0.17741396038213134	11.616714985545558	1.4633722167729155	1.1093289529769146	0.8207166875675528	18.47677667125926	-0.668155434	9.825342898745742	-0.697118992	1.4950714709784643	-0.515826614	-0.860461161
308	2073	-0.056026796	32.98263435	0.551735588	-2.869751059	0.1346676043380459	11.460982788619406	1.480214846691752	0.897612237	0.8151166967505565	18.574157168146556	-0.700524756	9.628562723243581	-0.693105655	1.2792561048146625	-0.523732341	-0.929833478
309	2074	-0.053786934	33.33083721675528	0.5081505415062485	-3.07415084	0.091921248	11.305250591693252	1.4970574766105886	0.6858955210772097	0.8095167059335606	18.671537665033856	-0.732894079	9.431782547741424	-0.689092317	1.0634407386508613	-0.531638068	-0.999205795
310	2075	-0.051547072	33.67904008490115	0.46456549518461715	-3.278550621	0.049174892249874994	11.149518394767098	1.5139001065294253	0.47417880512735733	0.8039167151165645	18.768918161921157	-0.765263401	9.235002372239265	-0.68507898	0.8476253724870597	-0.539543795	-1.068578112
311	2076	-0.049307209	34.027242953047036	0.42098044886298575	-3.482950402	0.006428536	10.993786197840945	1.530742736448262	0.2624620891775053	0.7983167242995682	18.866298658808454	-0.797632724	9.038222196737106	-0.681065642	0.6318100063232583	-0.547449522	-1.137950429
312	2077	-0.047067347	34.37544582119292	0.37739540254135434	-3.687350184	-0.03631782	10.838054000914793	1.5475853663670984	0.050745373	0.7927167334825721	18.96367915569575	-0.830002046	8.841442021234947	-0.677052305	0.41599464015945686	-0.555355249	-1.207322747
313	2078	-0.044827485	34.72364868933879	0.33381035621972277	-3.891749965	-0.079064176	10.68232180398864	1.564427996285935	-0.160971343	0.787116743	19.06105965258305	-0.862371368	8.644661845732788	-0.673038968	0.20017927399565547	-0.563260976	-1.276695064
314	2079	-0.042587622	35.07185155748466	0.2902253098980913	-4.096149746	-0.121810532	10.526589607062485	1.5812706262047715	-0.372688059	0.7815167518485799	19.15844014947035	-0.894740691	8.44788167	-0.66902563	-0.015636092	-0.571166703	-1.346067381
315	2080	-0.04034776	35.42005442563054	0.24664026357645988	-4.300549527	-0.164556888	10.370857410136335	1.5981132561236084	-0.584404775	0.7759167610315838	19.255820646357645	-0.927110013	8.251101494728472	-0.665012293	-0.231451458	-0.57907243	-1.415439698
316	2081	-0.049831212	35.45489515455124	0.22356228857077937	-4.378466679	-0.193872128	10.188154456634628	1.5388692203982732	-0.78915852	0.7683202818473074	19.383321284221772	-0.952210047	7.989282822594184	-0.655400439	-0.380242312	-0.581828176	-1.501544314
317	2082	-0.059314664	35.489735883471944	0.20048431356509885	-4.456383832	-0.223187368	10.005451503132925	1.479625184672938	-0.993912265	0.7607238026630312	19.51082192208589	-0.97731008	7.7274641504598955	-0.645788585	-0.529033166	-0.584583922	-1.587648931
318	2083	-0.068798116	35.524576612392636	0.17740633855941831	-4.534300984	-0.252502608	9.822748549631218	1.420381148947603	-1.19866601	0.7531273234787549	19.638322559950016	-1.002410114	7.465645478325609	-0.636176731	-0.677824019	-0.587339668	-1.673753547
319	2084	-0.078281568	35.55941734131334	0.1543283635537378	-4.612218136	-0.281817847	9.640045596129516	1.361137113222268	-1.403419755	0.7455308442944785	19.765823197814132	-1.027510148	7.203826806	-0.626564877	-0.826614873	-0.590095414	-1.759858163
320	2085	-0.087765019	35.59425807023404	0.13125038854805726	-4.690135289	-0.311133087	9.457342642627813	1.3018930774969326	-1.6081735	0.7379343651102023	19.893323835678256	-1.052610181	6.942008134057033	-0.616953023	-0.975405726	-0.59285116	-1.845962779
321	2086	-0.097248471	35.62909879915474	0.10817241354237672	-4.768052441	-0.340448327	9.274639689126108	1.2426490417715974	-1.812927245	0.730337886	20.02082447354238	-1.077710215	6.680189461922746	-0.607341169	-1.12419658	-0.595606906	-1.932067395
322	2087	-0.106731923	35.66393952807544	0.085094439	-4.845969593	-0.369763567	9.091936735624405	1.1834050060462622	-2.01768099	0.7227414067416497	20.148325111406503	-1.102810249	6.418370789788458	-0.597729315	-1.272987433	-0.598362652	-2.018172011
323	2088	-0.116215375	35.698780256996145	0.062016464	-4.923886745	-0.399078807	8.909233782	1.124160970320927	-2.222434735	0.7151449275573735	20.275825749270624	-1.127910282	6.1565521176541695	-0.588117461	-1.421778287	-0.601118398	-2.104276628
324	2089	-0.125698827	35.733620985916836	0.038938489	-5.001803898	-0.428394047	8.726530828620994	1.064916934595592	-2.427188481	0.707548448	20.40332638713474	-1.153010316	5.894733445519883	-0.578505607	-1.570569141	-0.603874145	-2.190381244
325	2090	-0.135182279	35.76846171483754	0.015860514	-5.07972105	-0.457709287	8.543827875	1.0056728988702568	-2.631942226	0.6999519691888207	20.530827024998867	-1.178110349	5.632914773385594	-0.568893753	-1.719359994	-0.606629891	-2.27648586
326	2091	-0.163425266	35.67966303317428	-0.0075815	-5.104175413	-0.463982095	8.339805957518745	0.9454209415647126	-2.8134067	0.7024403314860259	20.66278690682118	-1.191289827	5.464851786112021	-0.591116896	-1.70348442	-0.610954444	-2.362891651
327	2092	-0.191668253	35.59086435151102	-0.031023514	-5.128629776	-0.470254903	8.135784039918201	0.8851689842591682	-2.994871174	0.7049286937832311	20.79474678864349	-1.204469304	5.2967887988384454	-0.61334004	-1.687608845	-0.615278997	-2.449297441
328	2093	-0.21991124	35.50206566984776	-0.054465527	-5.153084139	-0.476527711	7.9317621223176555	0.8249170269536241	-3.176335648	0.7074170560804363	20.92670667	-1.217648781	5.1287258115648715	-0.635563183	-1.671733271	-0.61960355	-2.535703232
329	2094	-0.248154228	35.413266988184496	-0.077907541	-5.177538502	-0.482800519	7.727740205	0.76466507	-3.357800122	0.7099054183776414	21.058666552288116	-1.230828258	4.960662824291298	-0.657786327	-1.655857696	-0.623928103	-2.622109023
330	2095	-0.276397215	35.32446830652125	-0.101349555	-5.201992865	-0.489073327	7.523718287116563	0.7044131123425358	-3.539264596	0.7123937806748466	21.19062643411043	-1.244007736	4.792599837017724	-0.68000947	-1.639982122	-0.628252655	-2.708514813
331	2096	-0.304640202	35.235669624857984	-0.124791568	-5.226447228	-0.495346135	7.319696369516019	0.6441611550369917	-3.72072907	0.7148821429720519	21.322586315932746	-1.257187213	4.62453685	-0.702232613	-1.624106547	-0.632577208	-2.794920604
332	2097	-0.332883189	35.14687094319473	-0.148233582	-5.250901591	-0.501618943	7.115674451915474	0.5839091977314474	-3.902193544	0.7173705052692569	21.454546197755054	-1.27036669	4.456473862470575	-0.724455757	-1.608230973	-0.636901761	-2.881326395
333	2098	-0.361126177	35.058072261531464	-0.171675596	-5.275355954	-0.507891751	6.911652534314928	0.5236572404259032	-4.083658018	0.7198588675664622	21.586506079577372	-1.283546167	4.288410875197001	-0.7466789	-1.592355399	-0.641226314	-2.967732185
334	2099	-0.389369164	34.969273579868215	-0.195117609	-5.299810317	-0.514164559	6.7076306167143835	0.46340528312035895	-4.265122492	0.7223472298636673	21.718465961399684	-1.296725644	4.120347887923426	-0.768902044	-1.576479824	-0.645550867	-3.054137976
335	2100	-0.417612151	34.88047489820495	-0.218559623	-5.32426468	-0.520437367	6.503608699113839	0.40315332581481483	-4.446586965	0.7248355921608725	21.85042584	-1.309905122	3.952284900649852	-0.791125187	-1.56060425	-0.64987542	-3.140543767
336	2101	-0.409259908	34.64793839979323	-0.21418843	-5.32426468	-0.51002862	6.460251307786414	0.3950902593039764	-4.446586965	0.71033888	21.70475634	-1.283707019	3.925936334663713	-0.775302683	-1.56060425	-0.636877912	-3.140543767
337	2102	-0.400907665	34.41540190138151	-0.209817238	-5.32426468	-0.499619872	6.416893916458987	0.38702719279313796	-4.446586965	0.6958421684744376	21.559086832051804	-1.257508917	3.8995877686775735	-0.759480179	-1.56060425	-0.623880404	-3.140543767
338	2103	-0.392555422	34.182865402969774	-0.205446045	-5.32426468	-0.489211125	6.373536525131562	0.3789641262822995	-4.446586965	0.6813454566312201	21.413417326466718	-1.231310814	3.8732392026914346	-0.743657676	-1.56060425	-0.610882895	-3.140543767
339	2104	-0.384203179	33.950328904558056	-0.201074853	-5.32426468	-0.478802378	6.330179133804137	0.37090105977146104	-4.446586965	0.6668487447880027	21.267747820881617	-1.205112712	3.846890636705294	-0.727835172	-1.56060425	-0.597885387	-3.140543767
340	2105	-0.375850936	33.71779240614633	-0.196703661	-5.32426468	-0.46839363	6.286821742	0.36283799326062255	-4.446586965	0.6523520329447853	21.122078315296523	-1.178914609	3.8205420707191546	-0.712012668	-1.56060425	-0.584887878	-3.140543767
341	2106	-0.367498693	33.48525590773461	-0.192332468	-5.32426468	-0.457984883	6.243464351149284	0.3547749267497841	-4.446586965	0.6378553211015678	20.97640880971143	-1.152716507	3.7941935047330153	-0.696190165	-1.56060425	-0.57189037	-3.140543767
342	2107	-0.35914645	33.252719409322886	-0.187961276	-5.32426468	-0.447576136	6.20010696	0.3467118602389457	-4.446586965	0.6233586092583504	20.83073930412634	-1.126518404	3.767844938746876	-0.680367661	-1.56060425	-0.558892862	-3.140543767
343	2108	-0.350794207	33.02018291091115	-0.183590083	-5.32426468	-0.437167388	6.156749568494434	0.3386487937281072	-4.446586965	0.6088618974151329	20.685069798541242	-1.100320302	3.741496372760736	-0.664545157	-1.56060425	-0.545895353	-3.140543767
344	2109	-0.342441964	32.787646412499434	-0.179218891	-5.32426468	-0.426758641	6.1133921771670074	0.3305857272172688	-4.446586965	0.5943651855719154	20.53940029295614	-1.0741222	3.7151478067745964	-0.648722653	-1.56060425	-0.532897845	-3.140543767
345	2110	-0.334089721	32.55510991408771	-0.174847698	-5.32426468	-0.416349894	6.070034785839583	0.3225226607064304	-4.446586965	0.579868474	20.39373078737105	-1.047924097	3.688799240788457	-0.63290015	-1.56060425	-0.519900336	-3.140543767
346	2111	-0.325737478	32.32257341567599	-0.170476506	-5.32426468	-0.405941146	6.0266773945121574	0.31445959419013403	-4.446586965	0.5653717618854807	20.24806128178596	-1.021725995	3.662450674802318	-0.617077646	-1.56060425	-0.506902828	-3.140543767
347	2112	-0.317385235	32.090036917264264	-0.166105313	-5.32426468	-0.395532399	5.983320003184731	0.30639652767383774	-4.446586965	0.5508750500422631	20.102391776200864	-0.995527892	3.6361021088161785	-0.601255142	-1.56060425	-0.493905319	-3.140543767
348	2113	-0.309032992	31.857500418852535	-0.161734121	-5.32426468	-0.385123652	5.939962611857306	0.2983334611575415	-4.446586965	0.5363783381990457	19.956722270615767	-0.96932979	3.6097535428300382	-0.585432638	-1.56060425	-0.480907811	-3.140543767
349	2114	-0.300680749	31.62496392044081	-0.157362928	-5.32426468	-0.374714904	5.896605221	0.29027039464124516	-4.446586965	0.5218816263558282	19.811052765030677	-0.943131687	3.583404976843899	-0.569610135	-1.56060425	-0.467910303	-3.140543767
350	2115	-0.292328506	31.392427422029087	-0.152991736	-5.32426468	-0.364306157	5.853247829202456	0.2822073281249489	-4.446586965	0.5073849145126107	19.66538325944558	-0.916933585	3.5570564108577596	-0.553787631	-1.56060425	-0.454912794	-3.140543767
351	2116	-0.283976263	31.159890923617365	-0.148620544	-5.32426468	-0.35389741	5.809890437875029	0.2741442616086525	-4.446586965	0.4928882026693933	19.519713753860486	-0.890735483	3.5307078448716203	-0.537965127	-1.56060425	-0.441915286	-3.140543767
352	2117	-0.27562402	30.927354425205642	-0.144249351	-5.32426468	-0.343488662	5.766533046547604	0.26608119509235634	-4.446586965	0.4783914908261759	19.37404424827539	-0.86453738	3.504359278885481	-0.522142623	-1.56060425	-0.428917777	-3.140543767
353	2118	-0.267271777	30.694817926793913	-0.139878159	-5.32426468	-0.333079915	5.723175655220178	0.258018129	-4.446586965	0.46389477898295844	19.22837474	-0.838339278	3.4780107128993407	-0.50632012	-1.56060425	-0.415920269	-3.140543767
354	2119	-0.258919534	30.462281428382187	-0.135506966	-5.32426468	-0.322671168	5.679818263892752	0.2499550620597637	-4.446586965	0.44939806713974095	19.082705237105205	-0.812141175	3.4516621469132014	-0.490497616	-1.56060425	-0.40292276	-3.140543767
355	2120	-0.250567291	30.229744929970465	-0.131135774	-5.32426468	-0.31226242	5.636460872565327	0.2418919955434674	-4.446586965	0.4349013552965236	18.937035731520112	-0.785943073	3.425313580927062	-0.474675112	-1.56060425	-0.389925252	-3.140543767
356	2121	-0.242215048	29.997208428829815	-0.126764581	-5.32426468	-0.301853673	5.593103481237901	0.23382892902444216	-4.446586965	0.4204046434533061	18.79136622593502	-0.75974497	3.3989650149409227	-0.458852608	-1.56060425	-0.376927744	-3.140543767
357	2122	-0.233862805	29.764671927689164	-0.122393389	-5.32426468	-0.291444926	5.549746089910475	0.22576586250541694	-4.446586965	0.4059079316100886	18.645696720349918	-0.733546868	3.3726164489547834	-0.443030105	-1.56060425	-0.363930235	-3.140543767
358	2123	-0.225510562	29.532135426548514	-0.118022196	-5.32426468	-0.281036178	5.5063886985830495	0.21770279598639172	-4.446586965	0.39141121976687115	18.500027214764827	-0.707348766	3.3462678829686436	-0.427207601	-1.56060425	-0.350932727	-3.140543767
359	2124	-0.217158319	29.299598925407864	-0.113651004	-5.32426468	-0.270627431	5.4630313072556245	0.20963972946736653	-4.446586965	0.37691450792365366	18.35435770917973	-0.681150663	3.319919316982504	-0.411385097	-1.56060425	-0.337935218	-3.140543767
360	2125	-0.208806076	29.06706242426721	-0.109279811	-5.32426468	-0.260218684	5.419673915928199	0.20157666294834128	-4.446586965	0.3624177960804362	18.208688203594637	-0.654952561	3.2935707509963645	-0.395562593	-1.56060425	-0.32493771	-3.140543767
361	2126	-0.200453833	28.83452592312656	-0.104908619	-5.32426468	-0.249809936	5.376316524600773	0.19351359642931606	-4.446586965	0.3479210842372188	18.063018698009543	-0.628754458	3.267222185010225	-0.37974009	-1.56060425	-0.311940202	-3.140543767
362	2127	-0.19210159	28.60198942198591	-0.100537426	-5.32426468	-0.239401189	5.332959133273347	0.18545052991029085	-4.446586965	0.33342437239400136	17.91734919242445	-0.602556356	3.2408736190240846	-0.363917586	-1.56060425	-0.298942693	-3.140543767
363	2128	-0.183749347	28.36945292084526	-0.096166234	-5.32426468	-0.228992442	5.289601741945922	0.17738746339126565	-4.446586965	0.3189276605507839	17.771679686839356	-0.576358254	3.214525053037946	-0.348095082	-1.56060425	-0.285945185	-3.140543767
364	2129	-0.175397103	28.136916419704615	-0.091795042	-5.32426468	-0.218583694	5.246244350618496	0.1693243968722404	-4.446586965	0.30443094870756643	17.62601018125426	-0.550160151	3.1881764870518063	-0.332272579	-1.56060425	-0.272947676	-3.140543767
365	2130	-0.16704486	27.904379918563965	-0.087423849	-5.32426468	-0.208174947	5.202886959291071	0.1612613303532152	-4.446586965	0.289934237	17.480340675669165	-0.523962049	3.161827921065667	-0.316450075	-1.56060425	-0.259950168	-3.140543767
366	2131	-0.158692617	27.671843419606454	-0.083052657	-5.32426468	-0.197766199	5.159529567963645	0.15319826383691887	-4.446586965	0.27543752502113156	17.33467117008407	-0.497763946	3.1354793550795272	-0.300627571	-1.56060425	-0.24695266	-3.140543767
367	2132	-0.150340374	27.439306920648946	-0.078681464	-5.32426468	-0.187357452	5.116172176636219	0.14513519732062258	-4.446586965	0.2609408131779141	17.189001664498978	-0.471565844	3.109130789093388	-0.284805067	-1.56060425	-0.233955151	-3.140543767
368	2133	-0.141988131	27.206770421691434	-0.074310272	-5.32426468	-0.176948705	5.072814785308794	0.13707213080432626	-4.446586965	0.24644410133469666	17.043332158913884	-0.445367741	3.0827822231072486	-0.268982564	-1.56060425	-0.220957643	-3.140543767
369	2134	-0.133635888	26.974233922733923	-0.069939079	-5.32426468	-0.166539957	5.029457393981368	0.129009064	-4.446586965	0.2319473894914792	16.89766265332879	-0.419169639	3.056433657121109	-0.25316006	-1.56060425	-0.207960134	-3.140543767
370	2135	-0.125283645	26.741697423776415	-0.065567887	-5.32426468	-0.15613121	4.986100002653943	0.12094599777173369	-4.446586965	0.2174506776482617	16.751993147743693	-0.392971537	3.030085091134969	-0.237337556	-1.56060425	-0.194962626	-3.140543767
371	2136	-0.116931402	26.50916092	-0.061196694	-5.32426468	-0.145722463	4.9427426113265165	0.11288293125543741	-4.446586965	0.2029539658050443	16.60632364	-0.366773434	3.003736525	-0.221515052	-1.56060425	-0.181965118	-3.140543767
372	2137	-0.108579159	26.276624425861396	-0.056825502	-5.32426468	-0.135313715	4.8993852199990915	0.10481986473914111	-4.446586965	0.18845725396182683	16.460654136573506	-0.340575332	2.977387959	-0.205692549	-1.56060425	-0.168967609	-3.140543767
373	2138	-0.100226916	26.044087926903885	-0.052454309	-5.32426468	-0.124904968	4.8560278286716665	0.096756798	-4.446586965	0.1739605421186094	16.314984630988413	-0.314377229	2.9510393931765506	-0.189870045	-1.56060425	-0.155970101	-3.140543767
374	2139	-0.091874673	25.811551427946377	-0.048083117	-5.32426468	-0.114496221	4.812670437	0.088693732	-4.446586965	0.15946383027539196	16.16931512540332	-0.288179127	2.9246908271904113	-0.174047541	-1.56060425	-0.142972592	-3.140543767
375	2140	-0.08352243	25.579014928988865	-0.043711925	-5.32426468	-0.104087473	4.769313046016815	0.080630665	-4.446586965	0.1449671184321745	16.023645619818225	-0.261981024	2.898342261204272	-0.158225037	-1.56060425	-0.129975084	-3.140543767
376	2141	-0.075170187	25.346478429758463	-0.039340732	-5.146789191	-0.093678726	4.725955654689389	0.072567599	-4.357655226	0.13047040658895706	15.877976113960235	-0.235782922	2.871993695190843	-0.142402534	-1.529392165	-0.116977576	-3.077732892
377	2142	-0.066817944	25.11394193052806	-0.03496954	-4.969313702	-0.083269979	4.682598263361963	0.064504532	-4.268723487	0.1159736947457396	15.732306608102252	-0.209584819	2.8456451291774143	-0.12658003	-1.49818008	-0.103980067	-3.014922016
378	2143	-0.058465701	24.881405431297658	-0.030598347	-4.791838213	-0.072861231	4.639240872034537	0.056441465633176556	-4.179791747	0.10147698290252215	15.586637102244264	-0.183386717	2.8192965631639852	-0.110757526	-1.466967995	-0.090982559	-2.952111141
379	2144	-0.050113458	24.648868932067256	-0.026227155	-4.614362723	-0.062452484	4.595883480707113	0.048378399114151344	-4.090860008	0.086980271	15.440967596386276	-0.157188615	2.792947997150557	-0.094935022	-1.43575591	-0.07798505	-2.889300266
380	2145	-0.041761215	24.416332432836857	-0.021855962	-4.436887234	-0.052043737	4.552526089379687	0.040315333	-4.001928268	0.072483559	15.295298090528288	-0.130990512	2.766599431137128	-0.079112519	-1.404543825	-0.064987542	-2.82648939
381	2146	-0.033408972	24.183795933606454	-0.01748477	-4.259411745	-0.041634989	4.509168698052261	0.032252266	-3.912996529	0.057986847372869806	15.149628584670303	-0.10479241	2.7402508651236994	-0.063290015	-1.37333174	-0.051990034	-2.763678515
382	2147	-0.025056729	23.951259434376055	-0.013113577	-4.081936256	-0.031226242	4.465811306724836	0.024189199557075672	-3.82406479	0.043490136	15.003959078812317	-0.078594307	2.713902299110271	-0.047467511	-1.342119655	-0.038992525	-2.70086764
383	2148	-0.016704486	23.71872293514565	-0.008742385	-3.904460766	-0.020817495	4.422453915397409	0.016126133	-3.73513305	0.028993423686434903	14.85828957295433	-0.052396205	2.687553733096842	-0.031645007	-1.31090757	-0.025995017	-2.638056764
384	2149	-0.008352243	23.48618643591525	-0.004371192	-3.726985277	-0.010408747	4.379096524069984	0.008063067	-3.646201311	0.014496712	14.712620067096342	-0.026198102	2.6612051670834127	-0.015822504	-1.279695485	-0.012997508	-2.575245889
385	2150	0	23.253649936684848	0	-3.549509788	0	4.3357391327425585	0	-3.557269571	0	14.566950561238354	0	2.634856601069984	0	-1.2484834	0	-2.512435014
386	2151	0	23.02111343718155	0	-3.372034298	0	4.292381741415133	0	-3.468337832	0	14.421281055653262	0	2.6085080350565555	0	-1.217271315	0	-2.449624138
387	2152	0	22.788576937678258	0	-3.194558809	0	4.249024350087707	0	-3.379406093	0	14.275611550068167	0	2.5821594690431264	0	-1.18605923	0	-2.386813263
388	2153	0	22.55604043817496	0	-3.01708332	0	4.205666958760282	0	-3.290474353	0	14.129942044483075	0	2.555810903029698	0	-1.154847145	0	-2.324002388
389	2154	0	22.323503938671667	0	-2.83960783	0	4.162309567432856	0	-3.201542614	0	13.984272538897978	0	2.529462337016269	0	-1.12363506	0	-2.261191512
390	2155	0	22.090967439168374	0	-2.662132341	0	4.118952176	0	-3.112610875	0	13.838603033312882	0	2.503113771	0	-1.092422975	0	-2.198380637
391	2156	0	21.85843093966508	0	-2.484656851	0	4.075594784778005	0	-3.023679136	0	13.69293352772779	0	2.476765204989412	0	-1.06121089	0	-2.135569762
392	2157	0	21.62589444016178	0	-2.307181362	0	4.032237393	0	-2.934747396	0	13.547264022142697	0	2.450416638975983	0	-1.029998805	0	-2.072758886
393	2158	0	21.393357940658486	0	-2.129705872	0	3.9888800021231536	0	-2.845815657	0	13.401594516557601	0	2.4240680729625548	0	-0.99878672	0	-2.009948011
394	2159	0	21.160821441155193	0	-1.952230383	0	3.945522610795728	0	-2.756883918	0	13.25592501097251	0	2.3977195069491253	0	-0.967574635	0	-1.947137136
395	2160	0	20.92828494	0	-1.774754894	0	3.902165219468303	0	-2.667952178	0	13.110255505387412	0	2.3713709409356967	0	-0.93636255	0	-1.88432626
396	2161	0	20.695748442421493	0	-1.597279404	0	3.858807828140877	0	-2.579020439	0	12.964585999802317	0	2.3450223749222676	0	-0.905150465	0	-1.821515385
397	2162	0	20.463211943191094	0	-1.419803915	0	3.8154504368134523	0	-2.4900887	0	12.818916494217225	0	2.318673808908839	0	-0.87393838	0	-1.75870451
398	2163	0	20.230675443960692	0	-1.242328426	0	3.772093045486026	0	-2.401156961	0	12.673246988632128	0	2.2923252428954104	0	-0.842726295	0	-1.695893634
399	2164	0	19.99813894473029	0	-1.064852936	0	3.728735654158601	0	-2.312225221	0	12.527577483047036	0	2.265976676881982	0	-0.81151421	0	-1.633082759
400	2165	0	19.765602445499887	0	-0.887377447	0	3.6853782628311746	0	-2.223293482	0	12.38190797746194	0	2.2396281108685527	0	-0.780302125	0	-1.570271884
401	2166	0	19.533065946269485	0	-0.709901957	0	3.642020871503749	0	-2.134361743	0	12.236238471876847	0	2.213279544855124	0	-0.74909004	0	-1.507461008
402	2167	0	19.30052944703908	0	-0.532426468	0	3.5986634801763238	0	-2.045430003	0	12.090568966291752	0	2.1869309788416955	0	-0.717877955	0	-1.444650133
403	2168	0	19.067992947808676	0	-0.354950979	0	3.555306088848898	0	-1.956498264	0	11.944899460706656	0	2.1605824128282665	0	-0.68666587	0	-1.381839257
404	2169	0	18.83545644857828	0	-0.177475489	0	3.511948697521473	0	-1.867566525	0	11.799229955121563	0	2.134233846814838	0	-0.655453785	0	-1.319028382
405	2170	0	18.60291994934788	0	0	0	3.468591306194047	0	-1.778634786	0	11.653560449536467	0	2.107885280801409	0	-0.6242417	0	-1.256217507
406	2171	0	18.370383449844578	0	0	0	3.4252339148666215	0	-1.689703046	0	11.507890943951374	0	2.081536715	0	-0.593029615	0	-1.193406631
407	2172	0	18.137846950341284	0	0	0	3.381876523539196	0	-1.600771307	0	11.36222143836628	0	2.0551881487745516	0	-0.56181753	0	-1.130595756
408	2173	0	17.90531045083799	0	0	0	3.338519132	0	-1.511839568	0	11.216551932781185	0	2.0288395827611225	0	-0.530605445	0	-1.067784881
409	2174	0	17.672773951334698	0	0	0	3.2951617408843448	0	-1.422907829	0	11.070882427196091	0	2.002491016747694	0	-0.49939336	0	-1.004974005
410	2175	0	17.440237451831404	0	0	0	3.2518043495569193	0	-1.333976089	0	10.92521292	0	1.976142450734265	0	-0.468181275	0	-0.94216313
411	2176	0	17.207700952328107	0	0	0	3.2084469582294934	0	-1.24504435	0	10.779543416025902	0	1.9497938847208363	0	-0.43696919	0	-0.879352255
412	2177	0	16.97516445282481	0	0	0	3.1650895669020684	0	-1.156112611	0	10.633873910440808	0	1.9234453187074072	0	-0.405757105	0	-0.816541379
413	2178	0	16.742627953321517	0	0	0	3.121732175574642	0	-1.067180871	0	10.488204404855715	0	1.8970967526939786	0	-0.37454502	0	-0.753730504
414	2179	0	16.510091453818223	0	0	0	3.078374784247217	0	-0.978249132	0	10.342534899270621	0	1.870748187	0	-0.343332935	0	-0.690919629
415	2180	0	16.27755495431493	0	0	0	3.0350173929197917	0	-0.889317393	0	10.196865393685526	0	1.8443996206671212	0	-0.31212085	0	-0.628108753
416	2181	0	16.045018455084527	0	0	0	2.991660001646944	0	-0.800385654	0	10.051195888100432	0	1.8180510546536923	0	-0.280908765	0	-0.565297878
417	2182	0	15.812481955854125	0	0	0	2.948302610374097	0	-0.711453914	0	9.905526382515339	0	1.7917024886402637	0	-0.24969668	0	-0.502487003
418	2183	0	15.579945456623722	0	0	0	2.904945219	0	-0.622522175	0	9.759856876930243	0	1.7653539226268349	0	-0.218484595	0	-0.439676127
419	2184	0	15.34740895739332	0	0	0	2.861587827828403	0	-0.533590436	0	9.614187371	0	1.7390053566134058	0	-0.18727251	0	-0.376865252
420	2185	0	15.114872458162916	0	0	0	2.818230436555555	0	-0.444658696	0	9.468517865760056	0	1.712656790599977	0	-0.156060425	0	-0.314054377
421	2186	0	14.882335958932513	0	0	0	2.7748730452827086	0	-0.355726957	0	9.322848360174959	0	1.6863082245865484	0	-0.12484834	0	-0.251243501
422	2187	0	14.649799459702114	0	0	0	2.7315156540098617	0	-0.266795218	0	9.177178854589865	0	1.6599596585731198	0	-0.093636255	0	-0.188432626
423	2188	0	14.417262960471714	0	0	0	2.6881582627370144	0	-0.177863479	0	9.031509349004772	0	1.633611092559691	0	-0.06242417	0	-0.125621751
424	2189	0	14.18472646124131	0	0	0	2.644800871464167	0	-0.088931739	0	8.885839843419678	0	1.6072625265462623	0	-0.031212085	0	-0.062810875
425	2190	0	13.952189962010907	0	0	0	2.60144348	0	0	0	8.740170337834583	0	1.5809139605328335	0	0	0	0
426	2191	0	13.719653462507614	0	0	0	2.558086088836605	0	0	0	8.594500832249489	0	1.5545653945194045	0	0	0	0
427	2192	0	13.487116963004317	0	0	0	2.5147286974818903	0	0	0	8.448831326664395	0	1.528216828505976	0	0	0	0
428	2193	0	13.254580463501023	0	0	0	2.4713713061271756	0	0	0	8.303161821	0	1.501868262492547	0	0	0	0
429	2194	0	13.022043963997728	0	0	0	2.428013914772461	0	0	0	8.157492315494206	0	1.4755196964791184	0	0	0	0
430	2195	0	12.789507464494433	0	0	0	2.384656523417746	0	0	0	8.011822809909113	0	1.4491711304656893	0	0	0	0
431	2196	0	12.55697096499114	0	0	0	2.3412991320630314	0	0	0	7.866153304324018	0	1.4228225644522612	0	0	0	0
432	2197	0	12.324434465487844	0	0	0	2.2979417407083167	0	0	0	7.720483798738924	0	1.3964739984388321	0	0	0	0
433	2198	0	12.09189796598455	0	0	0	2.2545843493536015	0	0	0	7.574814293153827	0	1.3701254324254033	0	0	0	0
434	2199	0	11.859361466481253	0	0	0	2.2112269579988864	0	0	0	7.429144787568734	0	1.3437768664119747	0	0	0	0
435	2200	0	11.62682496697796	0	0	0	2.1678695666441716	0	0	0	7.283475281983639	0	1.3174283003985459	0	0	0	0
436	2201	0	11.394288467747558	0	0	0	2.124512175316746	0	0	0	7.137805776398546	0	1.2910797344124065	0	0	0	0
437	2202	0	11.161751968517155	0	0	0	2.081154783989321	0	0	0	6.992136270813451	0	1.2647311684262668	0	0	0	0
438	2203	0	10.929215469286753	0	0	0	2.037797392661895	0	0	0	6.846466765228357	0	1.2383826024401272	0	0	0	0
439	2204	0	10.696678970056352	0	0	0	1.9944400013344694	0	0	0	6.700797259643263	0	1.2120340364539877	0	0	0	0
440	2205	0	10.46414247082595	0	0	0	1.951082610007044	0	0	0	6.5551277540581685	0	1.1856854704678483	0	0	0	0
441	2206	0	10.231605971595545	0	0	0	1.9077252186796183	0	0	0	6.409458248473075	0	1.1593369044817086	0	0	0	0
442	2207	0	9.999069472365145	0	0	0	1.8643678273521929	0	0	0	6.2637887428879795	0	1.132988338495569	0	0	0	0
443	2208	0	9.766532973134742	0	0	0	1.8210104360247672	0	0	0	6.118119237302886	0	1.1066397725094297	0	0	0	0
444	2209	0	9.533996473904338	0	0	0	1.7776530446973413	0	0	0	5.972449731717792	0	1.0802912065232901	0	0	0	0
445	2210	0	9.301459975	0	0	0	1.7342956533699156	0	0	0	5.826780226132698	0	1.0539426405371508	0	0	0	0
446	2211	0	9.068923475170642	0	0	0	1.6909382620424906	0	0	0	5.68111072	0	1.027594074523722	0	0	0	0
447	2212	0	8.836386975667349	0	0	0	1.647580870715065	0	0	0	5.535441214416724	0	1.001245508510293	0	0	0	0
448	2213	0	8.603850476164054	0	0	0	1.604223479387639	0	0	0	5.3897717085587376	0	0.9748969424968643	0	0	0	0
449	2214	0	8.371313976660758	0	0	0	1.5608660880602137	0	0	0	5.244102203	0	0.9485483764834356	0	0	0	0
450	2215	0	8.138777477157465	0	0	0	1.517508696732788	0	0	0	5.098432696842763	0	0.9221998104700068	0	0	0	0
451	2216	0	7.906240977654169	0	0	0	1.4741513054053623	0	0	0	4.9527631909847765	0	0.8958512444565782	0	0	0	0
452	2217	0	7.673704478150874	0	0	0	1.4307939140779369	0	0	0	4.807093685	0	0.8695026784431494	0	0	0	0
453	2218	0	7.441167978647581	0	0	0	1.3874365227505114	0	0	0	4.661424179268803	0	0.8431541124297206	0	0	0	0
454	2219	0	7.208631479144285	0	0	0	1.3440791314230855	0	0	0	4.515754673410816	0	0.8168055464162918	0	0	0	0
455	2220	0	6.976094979640991	0	0	0	1.30072174	0	0	0	4.370085167552829	0	0.7904569804028629	0	0	0	0
456	2221	0	6.743558480410588	0	0	0	1.2573643487682344	0	0	0	4.224415661967735	0	0.7641084143894343	0	0	0	0
457	2222	0	6.511021981180186	0	0	0	1.214006957440809	0	0	0	4.078746156382641	0	0.7377598483760054	0	0	0	0
458	2223	0	6.278485481949783	0	0	0	1.1706495661133833	0	0	0	3.9330766507975463	0	0.7114112823625767	0	0	0	0
459	2224	0	6.045948982719382	0	0	0	1.1272921747859577	0	0	0	3.787407145212452	0	0.685062716	0	0	0	0
460	2225	0	5.813412483488979	0	0	0	1.0839347834585322	0	0	0	3.641737639627358	0	0.6587141503357192	0	0	0	0
461	2226	0	5.580875984258578	0	0	0	1.0405773921311066	0	0	0	3.4960681340422632	0	0.6323655843222904	0	0	0	0
462	2227	0	5.348339485028176	0	0	0	0.997220001	0	0	0	3.350398628457169	0	0.6060170183088617	0	0	0	0
463	2228	0	5.115802985797773	0	0	0	0.9538626094762555	0	0	0	3.2047291228720742	0	0.5796684522954327	0	0	0	0
464	2229	0	4.883266486567371	0	0	0	0.9105052181488298	0	0	0	3.059059617286981	0	0.553319886	0	0	0	0
465	2230	0	4.650729987	0	0	0	0.8671478268214043	0	0	0	2.913390111701886	0	0.5269713202685754	0	0	0	0
466	2231	0	4.418193488	0	0	0	0.8237904354666894	0	0	0	2.7677206061440818	0	0.5006227542524176	0	0	0	0
467	2232	0	4.185656988603271	0	0	0	0.7804330441119746	0	0	0	2.6220511005862757	0	0.474274188	0	0	0	0
468	2233	0	3.9531204892364236	0	0	0	0.7370756527572597	0	0	0	2.4763815950284704	0	0.44792562222010224	0	0	0	0
469	2234	0	3.720583989869575	0	0	0	0.6937182614025449	0	0	0	2.330712089470666	0	0.42157705620394453	0	0	0	0
470	2235	0	3.4880474905027268	0	0	0	0.65036087	0	0	0	2.1850425839128613	0	0.39522849018778694	0	0	0	0
471	2236	0	3.255510991135878	0	0	0	0.6070034786931152	0	0	0	2.039373078355056	0	0.3688799241716292	0	0	0	0
472	2237	0	3.022974492	0	0	0	0.5636460873384004	0	0	0	1.893703572797251	0	0.3425313581554714	0	0	0	0
473	2238	0	2.7904379924021816	0	0	0	0.5202886959836855	0	0	0	1.7480340672394457	0	0.3161827921393138	0	0	0	0
474	2239	0	2.5579014930353328	0	0	0	0.4769313046289707	0	0	0	1.6023645616816409	0	0.28983422612315607	0	0	0	0
475	2240	0	2.325364993668485	0	0	0	0.4335739132742559	0	0	0	1.4566950561238354	0	0.2634856601069985	0	0	0	0
476	2241	0	2.0928284943016355	0	0	0	0.39021652194683026	0	0	0	1.3110255505114519	0	0.23713709409629857	0	0	0	0
477	2242	0	1.8602919949347876	0	0	0	0.3468591306194047	0	0	0	1.1653560448990683	0	0.21078852808559873	0	0	0	0
478	2243	0	1.627755495567939	0	0	0	0.30350173929197916	0	0	0	1.0196865392866847	0	0.18443996207489888	0	0	0	0
479	2244	0	1.3952189962010908	0	0	0	0.26014434796455355	0	0	0	0.8740170336743013	0	0.15809139606419906	0	0	0	0
480	2245	0	1.1626824968342424	0	0	0	0.21678695663712794	0	0	0	0.7283475280619177	0	0.13174283005349924	0	0	0	0
481	2246	0	0.9301459974673936	0	0	0	0.17342956530970235	0	0	0	0.582678022	0	0.10539426404279936	0	0	0	0
482	2247	0	0.6976094981005454	0	0	0	0.1300721739822768	0	0	0	0.4370085168371506	0	0.079045698	0	0	0	0
483	2248	0	0.4650729987336968	0	0	0	0.086714783	0	0	0	0.291339011	0	0.052697132021399695	0	0	0	0
484	2249	0	0.23253649936684828	0	0	0	0.043357391	0	0	0	0.14566950561238337	0	0.026348566	0	0	0	0
485	2250	0	0	0	0	0	0	0	0	0	0	0	0	0	0	0	0
486	2251	0	0	0	0	0	0	0	0	0	0	0	0	0	0	0	0
487	2252	0	0	0	0	0	0	0	0	0	0	0	0	0	0	0	0
488	2253	0	0	0	0	0	0	0	0	0	0	0	0	0	0	0	0
489	2254	0	0	0	0	0	0	0	0	0	0	0	0	0	0	0	0
490	2255	0	0	0	0	0	0	0	0	0	0	0	0	0	0	0	0
491	2256	0	0	0	0	0	0	0	0	0	0	0	0	0	0	0	0
492	2257	0	0	0	0	0	0	0	0	0	0	0	0	0	0	0	0
493	2258	0	0	0	0	0	0	0	0	0	0	0	0	0	0	0	0
494	2259	0	0	0	0	0	0	0	0	0	0	0	0	0	0	0	0
495	2260	0	0	0	0	0	0	0	0	0	0	0	0	0	0	0	0
496	2261	0	0	0	0	0	0	0	0	0	0	0	0	0	0	0	0
497	2262	0	0	0	0	0	0	0	0	0	0	0	0	0	0	0	0
498	2263	0	0	0	0	0	0	0	0	0	0	0	0	0	0	0	0
499	2264	0	0	0	0	0	0	0	0	0	0	0	0	0	0	0	0
500	2265	0	0	0	0	0	0	0	0	0	0	0	0	0	0	0	0
501	2266	0	0	0	0	0	0	0	0	0	0	0	0	0	0	0	0
502	2267	0	0	0	0	0	0	0	0	0	0	0	0	0	0	0	0
503	2268	0	0	0	0	0	0	0	0	0	0	0	0	0	0	0	0
504	2269	0	0	0	0	0	0	0	0	0	0	0	0	0	0	0	0
505	2270	0	0	0	0	0	0	0	0	0	0	0	0	0	0	0	0
506	2271	0	0	0	0	0	0	0	0	0	0	0	0	0	0	0	0
507	2272	0	0	0	0	0	0	0	0	0	0	0	0	0	0	0	0
508	2273	0	0	0	0	0	0	0	0	0	0	0	0	0	0	0	0
509	2274	0	0	0	0	0	0	0	0	0	0	0	0	0	0	0	0
510	2275	0	0	0	0	0	0	0	0	0	0	0	0	0	0	0	0
511	2276	0	0	0	0	0	0	0	0	0	0	0	0	0	0	0	0
512	2277	0	0	0	0	0	0	0	0	0	0	0	0	0	0	0	0
513	2278	0	0	0	0	0	0	0	0	0	0	0	0	0	0	0	0
514	2279	0	0	0	0	0	0	0	0	0	0	0	0	0	0	0	0
515	2280	0	0	0	0	0	0	0	0	0	0	0	0	0	0	0	0
516	2281	0	0	0	0	0	0	0	0	0	0	0	0	0	0	0	0
517	2282	0	0	0	0	0	0	0	0	0	0	0	0	0	0	0	0
518	2283	0	0	0	0	0	0	0	0	0	0	0	0	0	0	0	0
519	2284	0	0	0	0	0	0	0	0	0	0	0	0	0	0	0	0
520	2285	0	0	0	0	0	0	0	0	0	0	0	0	0	0	0	0
521	2286	0	0	0	0	0	0	0	0	0	0	0	0	0	0	0	0
522	2287	0	0	0	0	0	0	0	0	0	0	0	0	0	0	0	0
523	2288	0	0	0	0	0	0	0	0	0	0	0	0	0	0	0	0
524	2289	0	0	0	0	0	0	0	0	0	0	0	0	0	0	0	0
525	2290	0	0	0	0	0	0	0	0	0	0	0	0	0	0	0	0
526	2291	0	0	0	0	0	0	0	0	0	0	0	0	0	0	0	0
527	2292	0	0	0	0	0	0	0	0	0	0	0	0	0	0	0	0
528	2293	0	0	0	0	0	0	0	0	0	0	0	0	0	0	0	0
529	2294	0	0	0	0	0	0	0	0	0	0	0	0	0	0	0	0
530	2295	0	0	0	0	0	0	0	0	0	0	0	0	0	0	0	0
531	2296	0	0	0	0	0	0	0	0	0	0	0	0	0	0	0	0
532	2297	0	0	0	0	0	0	0	0	0	0	0	0	0	0	0	0
533	2298	0	0	0	0	0	0	0	0	0	0	0	0	0	0	0	0
534	2299	0	0	0	0	0	0	0	0	0	0	0	0	0	0	0	0
535	2300	0	0	0	0	0	0	0	0	0	0	0	0	0	0	0	0
536	2301	0	0	0	0	0	0	0	0	0	0	0	0	0	0	0	0
537	2302	0	0	0	0	0	0	0	0	0	0	0	0	0	0	0	0
538	2303	0	0	0	0	0	0	0	0	0	0	0	0	0	0	0	0
539	2304	0	0	0	0	0	0	0	0	0	0	0	0	0	0	0	0
540	2305	0	0	0	0	0	0	0	0	0	0	0	0	0	0	0	0
541	2306	0	0	0	0	0	0	0	0	0	0	0	0	0	0	0	0
542	2307	0	0	0	0	0	0	0	0	0	0	0	0	0	0	0	0
543	2308	0	0	0	0	0	0	0	0	0	0	0	0	0	0	0	0
544	2309	0	0	0	0	0	0	0	0	0	0	0	0	0	0	0	0
545	2310	0	0	0	0	0	0	0	0	0	0	0	0	0	0	0	0
546	2311	0	0	0	0	0	0	0	0	0	0	0	0	0	0	0	0
547	2312	0	0	0	0	0	0	0	0	0	0	0	0	0	0	0	0
548	2313	0	0	0	0	0	0	0	0	0	0	0	0	0	0	0	0
549	2314	0	0	0	0	0	0	0	0	0	0	0	0	0	0	0	0
550	2315	0	0	0	0	0	0	0	0	0	0	0	0	0	0	0	0
551	2316	0	0	0	0	0	0	0	0	0	0	0	0	0	0	0	0
552	2317	0	0	0	0	0	0	0	0	0	0	0	0	0	0	0	0
553	2318	0	0	0	0	0	0	0	0	0	0	0	0	0	0	0	0
554	2319	0	0	0	0	0	0	0	0	0	0	0	0	0	0	0	0
555	2320	0	0	0	0	0	0	0	0	0	0	0	0	0	0	0	0
556	2321	0	0	0	0	0	0	0	0	0	0	0	0	0	0	0	0
557	2322	0	0	0	0	0	0	0	0	0	0	0	0	0	0	0	0
558	2323	0	0	0	0	0	0	0	0	0	0	0	0	0	0	0	0
559	2324	0	0	0	0	0	0	0	0	0	0	0	0	0	0	0	0
560	2325	0	0	0	0	0	0	0	0	0	0	0	0	0	0	0	0
561	2326	0	0	0	0	0	0	0	0	0	0	0	0	0	0	0	0
562	2327	0	0	0	0	0	0	0	0	0	0	0	0	0	0	0	0
563	2328	0	0	0	0	0	0	0	0	0	0	0	0	0	0	0	0
564	2329	0	0	0	0	0	0	0	0	0	0	0	0	0	0	0	0
565	2330	0	0	0	0	0	0	0	0	0	0	0	0	0	0	0	0
566	2331	0	0	0	0	0	0	0	0	0	0	0	0	0	0	0	0
567	2332	0	0	0	0	0	0	0	0	0	0	0	0	0	0	0	0
568	2333	0	0	0	0	0	0	0	0	0	0	0	0	0	0	0	0
569	2334	0	0	0	0	0	0	0	0	0	0	0	0	0	0	0	0
570	2335	0	0	0	0	0	0	0	0	0	0	0	0	0	0	0	0
571	2336	0	0	0	0	0	0	0	0	0	0	0	0	0	0	0	0
572	2337	0	0	0	0	0	0	0	0	0	0	0	0	0	0	0	0
573	2338	0	0	0	0	0	0	0	0	0	0	0	0	0	0	0	0
574	2339	0	0	0	0	0	0	0	0	0	0	0	0	0	0	0	0
575	2340	0	0	0	0	0	0	0	0	0	0	0	0	0	0	0	0
576	2341	0	0	0	0	0	0	0	0	0	0	0	0	0	0	0	0
577	2342	0	0	0	0	0	0	0	0	0	0	0	0	0	0	0	0
578	2343	0	0	0	0	0	0	0	0	0	0	0	0	0	0	0	0
579	2344	0	0	0	0	0	0	0	0	0	0	0	0	0	0	0	0
580	2345	0	0	0	0	0	0	0	0	0	0	0	0	0	0	0	0
581	2346	0	0	0	0	0	0	0	0	0	0	0	0	0	0	0	0
582	2347	0	0	0	0	0	0	0	0	0	0	0	0	0	0	0	0
583	2348	0	0	0	0	0	0	0	0	0	0	0	0	0	0	0	0
584	2349	0	0	0	0	0	0	0	0	0	0	0	0	0	0	0	0
585	2350	0	0	0	0	0	0	0	0	0	0	0	0	0	0	0	0
586	2351	0	0	0	0	0	0	0	0	0	0	0	0	0	0	0	0
587	2352	0	0	0	0	0	0	0	0	0	0	0	0	0	0	0	0
588	2353	0	0	0	0	0	0	0	0	0	0	0	0	0	0	0	0
589	2354	0	0	0	0	0	0	0	0	0	0	0	0	0	0	0	0
590	2355	0	0	0	0	0	0	0	0	0	0	0	0	0	0	0	0
591	2356	0	0	0	0	0	0	0	0	0	0	0	0	0	0	0	0
592	2357	0	0	0	0	0	0	0	0	0	0	0	0	0	0	0	0
593	2358	0	0	0	0	0	0	0	0	0	0	0	0	0	0	0	0
594	2359	0	0	0	0	0	0	0	0	0	0	0	0	0	0	0	0
595	2360	0	0	0	0	0	0	0	0	0	0	0	0	0	0	0	0
596	2361	0	0	0	0	0	0	0	0	0	0	0	0	0	0	0	0
597	2362	0	0	0	0	0	0	0	0	0	0	0	0	0	0	0	0
598	2363	0	0	0	0	0	0	0	0	0	0	0	0	0	0	0	0
599	2364	0	0	0	0	0	0	0	0	0	0	0	0	0	0	0	0
600	2365	0	0	0	0	0	0	0	0	0	0	0	0	0	0	0	0
601	2366	0	0	0	0	0	0	0	0	0	0	0	0	0	0	0	0
602	2367	0	0	0	0	0	0	0	0	0	0	0	0	0	0	0	0
603	2368	0	0	0	0	0	0	0	0	0	0	0	0	0	0	0	0
604	2369	0	0	0	0	0	0	0	0	0	0	0	0	0	0	0	0
605	2370	0	0	0	0	0	0	0	0	0	0	0	0	0	0	0	0
606	2371	0	0	0	0	0	0	0	0	0	0	0	0	0	0	0	0
607	2372	0	0	0	0	0	0	0	0	0	0	0	0	0	0	0	0
608	2373	0	0	0	0	0	0	0	0	0	0	0	0	0	0	0	0
609	2374	0	0	0	0	0	0	0	0	0	0	0	0	0	0	0	0
610	2375	0	0	0	0	0	0	0	0	0	0	0	0	0	0	0	0
611	2376	0	0	0	0	0	0	0	0	0	0	0	0	0	0	0	0
612	2377	0	0	0	0	0	0	0	0	0	0	0	0	0	0	0	0
613	2378	0	0	0	0	0	0	0	0	0	0	0	0	0	0	0	0
614	2379	0	0	0	0	0	0	0	0	0	0	0	0	0	0	0	0
615	2380	0	0	0	0	0	0	0	0	0	0	0	0	0	0	0	0
616	2381	0	0	0	0	0	0	0	0	0	0	0	0	0	0	0	0
617	2382	0	0	0	0	0	0	0	0	0	0	0	0	0	0	0	0
618	2383	0	0	0	0	0	0	0	0	0	0	0	0	0	0	0	0
619	2384	0	0	0	0	0	0	0	0	0	0	0	0	0	0	0	0
620	2385	0	0	0	0	0	0	0	0	0	0	0	0	0	0	0	0
621	2386	0	0	0	0	0	0	0	0	0	0	0	0	0	0	0	0
622	2387	0	0	0	0	0	0	0	0	0	0	0	0	0	0	0	0
623	2388	0	0	0	0	0	0	0	0	0	0	0	0	0	0	0	0
624	2389	0	0	0	0	0	0	0	0	0	0	0	0	0	0	0	0
625	2390	0	0	0	0	0	0	0	0	0	0	0	0	0	0	0	0
626	2391	0	0	0	0	0	0	0	0	0	0	0	0	0	0	0	0
627	2392	0	0	0	0	0	0	0	0	0	0	0	0	0	0	0	0
628	2393	0	0	0	0	0	0	0	0	0	0	0	0	0	0	0	0
629	2394	0	0	0	0	0	0	0	0	0	0	0	0	0	0	0	0
630	2395	0	0	0	0	0	0	0	0	0	0	0	0	0	0	0	0
631	2396	0	0	0	0	0	0	0	0	0	0	0	0	0	0	0	0
632	2397	0	0	0	0	0	0	0	0	0	0	0	0	0	0	0	0
633	2398	0	0	0	0	0	0	0	0	0	0	0	0	0	0	0	0
634	2399	0	0	0	0	0	0	0	0	0	0	0	0	0	0	0	0
635	2400	0	0	0	0	0	0	0	0	0	0	0	0	0	0	0	0
636	2401	0	0	0	0	0	0	0	0	0	0	0	0	0	0	0	0
637	2402	0	0	0	0	0	0	0	0	0	0	0	0	0	0	0	0
638	2403	0	0	0	0	0	0	0	0	0	0	0	0	0	0	0	0
639	2404	0	0	0	0	0	0	0	0	0	0	0	0	0	0	0	0
640	2405	0	0	0	0	0	0	0	0	0	0	0	0	0	0	0	0
641	2406	0	0	0	0	0	0	0	0	0	0	0	0	0	0	0	0
642	2407	0	0	0	0	0	0	0	0	0	0	0	0	0	0	0	0
643	2408	0	0	0	0	0	0	0	0	0	0	0	0	0	0	0	0
644	2409	0	0	0	0	0	0	0	0	0	0	0	0	0	0	0	0
645	2410	0	0	0	0	0	0	0	0	0	0	0	0	0	0	0	0
646	2411	0	0	0	0	0	0	0	0	0	0	0	0	0	0	0	0
647	2412	0	0	0	0	0	0	0	0	0	0	0	0	0	0	0	0
648	2413	0	0	0	0	0	0	0	0	0	0	0	0	0	0	0	0
649	2414	0	0	0	0	0	0	0	0	0	0	0	0	0	0	0	0
650	2415	0	0	0	0	0	0	0	0	0	0	0	0	0	0	0	0
651	2416	0	0	0	0	0	0	0	0	0	0	0	0	0	0	0	0
652	2417	0	0	0	0	0	0	0	0	0	0	0	0	0	0	0	0
653	2418	0	0	0	0	0	0	0	0	0	0	0	0	0	0	0	0
654	2419	0	0	0	0	0	0	0	0	0	0	0	0	0	0	0	0
655	2420	0	0	0	0	0	0	0	0	0	0	0	0	0	0	0	0
656	2421	0	0	0	0	0	0	0	0	0	0	0	0	0	0	0	0
657	2422	0	0	0	0	0	0	0	0	0	0	0	0	0	0	0	0
658	2423	0	0	0	0	0	0	0	0	0	0	0	0	0	0	0	0
659	2424	0	0	0	0	0	0	0	0	0	0	0	0	0	0	0	0
660	2425	0	0	0	0	0	0	0	0	0	0	0	0	0	0	0	0
661	2426	0	0	0	0	0	0	0	0	0	0	0	0	0	0	0	0
662	2427	0	0	0	0	0	0	0	0	0	0	0	0	0	0	0	0
663	2428	0	0	0	0	0	0	0	0	0	0	0	0	0	0	0	0
664	2429	0	0	0	0	0	0	0	0	0	0	0	0	0	0	0	0
665	2430	0	0	0	0	0	0	0	0	0	0	0	0	0	0	0	0
666	2431	0	0	0	0	0	0	0	0	0	0	0	0	0	0	0	0
667	2432	0	0	0	0	0	0	0	0	0	0	0	0	0	0	0	0
668	2433	0	0	0	0	0	0	0	0	0	0	0	0	0	0	0	0
669	2434	0	0	0	0	0	0	0	0	0	0	0	0	0	0	0	0
670	2435	0	0	0	0	0	0	0	0	0	0	0	0	0	0	0	0
671	2436	0	0	0	0	0	0	0	0	0	0	0	0	0	0	0	0
672	2437	0	0	0	0	0	0	0	0	0	0	0	0	0	0	0	0
673	2438	0	0	0	0	0	0	0	0	0	0	0	0	0	0	0	0
674	2439	0	0	0	0	0	0	0	0	0	0	0	0	0	0	0	0
675	2440	0	0	0	0	0	0	0	0	0	0	0	0	0	0	0	0
676	2441	0	0	0	0	0	0	0	0	0	0	0	0	0	0	0	0
677	2442	0	0	0	0	0	0	0	0	0	0	0	0	0	0	0	0
678	2443	0	0	0	0	0	0	0	0	0	0	0	0	0	0	0	0
679	2444	0	0	0	0	0	0	0	0	0	0	0	0	0	0	0	0
680	2445	0	0	0	0	0	0	0	0	0	0	0	0	0	0	0	0
681	2446	0	0	0	0	0	0	0	0	0	0	0	0	0	0	0	0
682	2447	0	0	0	0	0	0	0	0	0	0	0	0	0	0	0	0
683	2448	0	0	0	0	0	0	0	0	0	0	0	0	0	0	0	0
684	2449	0	0	0	0	0	0	0	0	0	0	0	0	0	0	0	0
685	2450	0	0	0	0	0	0	0	0	0	0	0	0	0	0	0	0
686	2451	0	0	0	0	0	0	0	0	0	0	0	0	0	0	0	0
687	2452	0	0	0	0	0	0	0	0	0	0	0	0	0	0	0	0
688	2453	0	0	0	0	0	0	0	0	0	0	0	0	0	0	0	0
689	2454	0	0	0	0	0	0	0	0	0	0	0	0	0	0	0	0
690	2455	0	0	0	0	0	0	0	0	0	0	0	0	0	0	0	0
691	2456	0	0	0	0	0	0	0	0	0	0	0	0	0	0	0	0
692	2457	0	0	0	0	0	0	0	0	0	0	0	0	0	0	0	0
693	2458	0	0	0	0	0	0	0	0	0	0	0	0	0	0	0	0
694	2459	0	0	0	0	0	0	0	0	0	0	0	0	0	0	0	0
695	2460	0	0	0	0	0	0	0	0	0	0	0	0	0	0	0	0
696	2461	0	0	0	0	0	0	0	0	0	0	0	0	0	0	0	0
697	2462	0	0	0	0	0	0	0	0	0	0	0	0	0	0	0	0
698	2463	0	0	0	0	0	0	0	0	0	0	0	0	0	0	0	0
699	2464	0	0	0	0	0	0	0	0	0	0	0	0	0	0	0	0
700	2465	0	0	0	0	0	0	0	0	0	0	0	0	0	0	0	0
701	2466	0	0	0	0	0	0	0	0	0	0	0	0	0	0	0	0
702	2467	0	0	0	0	0	0	0	0	0	0	0	0	0	0	0	0
703	2468	0	0	0	0	0	0	0	0	0	0	0	0	0	0	0	0
704	2469	0	0	0	0	0	0	0	0	0	0	0	0	0	0	0	0
705	2470	0	0	0	0	0	0	0	0	0	0	0	0	0	0	0	0
706	2471	0	0	0	0	0	0	0	0	0	0	0	0	0	0	0	0
707	2472	0	0	0	0	0	0	0	0	0	0	0	0	0	0	0	0
708	2473	0	0	0	0	0	0	0	0	0	0	0	0	0	0	0	0
709	2474	0	0	0	0	0	0	0	0	0	0	0	0	0	0	0	0
710	2475	0	0	0	0	0	0	0	0	0	0	0	0	0	0	0	0
711	2476	0	0	0	0	0	0	0	0	0	0	0	0	0	0	0	0
712	2477	0	0	0	0	0	0	0	0	0	0	0	0	0	0	0	0
713	2478	0	0	0	0	0	0	0	0	0	0	0	0	0	0	0	0
714	2479	0	0	0	0	0	0	0	0	0	0	0	0	0	0	0	0
715	2480	0	0	0	0	0	0	0	0	0	0	0	0	0	0	0	0
716	2481	0	0	0	0	0	0	0	0	0	0	0	0	0	0	0	0
717	2482	0	0	0	0	0	0	0	0	0	0	0	0	0	0	0	0
718	2483	0	0	0	0	0	0	0	0	0	0	0	0	0	0	0	0
719	2484	0	0	0	0	0	0	0	0	0	0	0	0	0	0	0	0
720	2485	0	0	0	0	0	0	0	0	0	0	0	0	0	0	0	0
721	2486	0	0	0	0	0	0	0	0	0	0	0	0	0	0	0	0
722	2487	0	0	0	0	0	0	0	0	0	0	0	0	0	0	0	0
723	2488	0	0	0	0	0	0	0	0	0	0	0	0	0	0	0	0
724	2489	0	0	0	0	0	0	0	0	0	0	0	0	0	0	0	0
725	2490	0	0	0	0	0	0	0	0	0	0	0	0	0	0	0	0
726	2491	0	0	0	0	0	0	0	0	0	0	0	0	0	0	0	0
727	2492	0	0	0	0	0	0	0	0	0	0	0	0	0	0	0	0
728	2493	0	0	0	0	0	0	0	0	0	0	0	0	0	0	0	0
729	2494	0	0	0	0	0	0	0	0	0	0	0	0	0	0	0	0
730	2495	0	0	0	0	0	0	0	0	0	0	0	0	0	0	0	0
731	2496	0	0	0	0	0	0	0	0	0	0	0	0	0	0	0	0
732	2497	0	0	0	0	0	0	0	0	0	0	0	0	0	0	0	0
733	2498	0	0	0	0	0	0	0	0	0	0	0	0	0	0	0	0
734	2499	0	0	0	0	0	0	0	0	0	0	0	0	0	0	0	0
735	2500	0	0	0	0	0	0	0	0	0	0	0	0	0	0	0	0
