# Supplementary material for: The Value of Reversible Carbon Storage in a Zero-Emissions World
Source: Environ Sci Technol. 2026 Jun 7;60(24):17281–90. doi: 10.1021/acs.est.6c00333 (PMC13296497; doi:10.1021/acs.est.6c00333)
Supplement: Supplementary file 1 [file es6c00333_si_001.zip › withdac.csv]

Year	Scenario	conc	forc	temp	emissions	Label	Experiment	SSP	tempanomaly	emissionanomaly	clength	DACdiffusion	rr
2020	Rent:Buy experiment	419.3061459	2.199729836	0.991556996	10.86221771	Buy Only ; 0% contract renewal; Constant contracted land area (25%); 10 y	0% contract renewal	SSP1 - 2.6	0	0	10	Buy Only	0
2021	Rent:Buy experiment	421.7603487	2.230966152	1.007342674	10.72387239	Buy Only ; 0% contract renewal; Constant contracted land area (25%); 10 y	0% contract renewal	SSP1 - 2.6	0	0	10	Buy Only	0
2022	Rent:Buy experiment	424.149961	2.261206217	1.022981348	10.58552708	Buy Only ; 0% contract renewal; Constant contracted land area (25%); 10 y	0% contract renewal	SSP1 - 2.6	0	0	10	Buy Only	0
2023	Rent:Buy experiment	426.4811658	2.290543419	1.038429718	10.44718176	Buy Only ; 0% contract renewal; Constant contracted land area (25%); 10 y	0% contract renewal	SSP1 - 2.6	0	0	10	Buy Only	0
2024	Rent:Buy experiment	428.7581273	2.319043593	1.053659524	10.30883645	Buy Only ; 0% contract renewal; Constant contracted land area (25%); 10 y	0% contract renewal	SSP1 - 2.6	0	0	10	Buy Only	0
2025	Rent:Buy experiment	430.9837394	2.346755143	1.068652733	10.17049113	Buy Only ; 0% contract renewal; Constant contracted land area (25%); 10 y	0% contract renewal	SSP1 - 2.6	0	0	10	Buy Only	0
2026	Rent:Buy experiment	433.1569566	2.373676566	1.083394823	10.02548886	Buy Only ; 0% contract renewal; Constant contracted land area (25%); 10 y	0% contract renewal	SSP1 - 2.6	-3.50E-06	-0.006656953	10	Buy Only	0
2027	Rent:Buy experiment	435.2829393	2.399882478	1.097880915	9.887468654	Buy Only ; 0% contract renewal; Constant contracted land area (25%); 10 y	0% contract renewal	SSP1 - 2.6	-9.17E-06	-0.006331846	10	Buy Only	0
2028	Rent:Buy experiment	437.362741	2.425395579	1.112109007	9.749432568	Buy Only ; 0% contract renewal; Constant contracted land area (25%); 10 y	0% contract renewal	SSP1 - 2.6	-1.62E-05	-0.006022616	10	Buy Only	0
2029	Rent:Buy experiment	439.397232	2.450235733	1.126079107	9.611381381	Buy Only ; 0% contract renewal; Constant contracted land area (25%); 10 y	0% contract renewal	SSP1 - 2.6	-2.39E-05	-0.005728489	10	Buy Only	0
2030	Rent:Buy experiment	441.3871372	2.474420504	1.139792589	9.473315828	Buy Only ; 0% contract renewal; Constant contracted land area (25%); 10 y	0% contract renewal	SSP1 - 2.6	-3.19E-05	-0.005448726	10	Buy Only	0
2031	Rent:Buy experiment	443.2926222	2.49747728	1.153207545	9.249121252	Buy Only ; 0% contract renewal; Constant contracted land area (25%); 10 y	0% contract renewal	SSP1 - 2.6	-4.01E-05	-0.005182626	10	Buy Only	0
2032	Rent:Buy experiment	445.1182223	2.519474654	1.166296993	9.02491368	Buy Only ; 0% contract renewal; Constant contracted land area (25%); 10 y	0% contract renewal	SSP1 - 2.6	-4.81E-05	-0.004929521	10	Buy Only	0
2033	Rent:Buy experiment	446.8669862	2.540461758	1.179043914	8.800693746	Buy Only ; 0% contract renewal; Constant contracted land area (25%); 10 y	0% contract renewal	SSP1 - 2.6	-5.59E-05	-0.004688777	10	Buy Only	0
2034	Rent:Buy experiment	448.5411202	2.560476415	1.191438082	8.576462056	Buy Only ; 0% contract renewal; Constant contracted land area (25%); 10 y	0% contract renewal	SSP1 - 2.6	-6.35E-05	-0.004459791	10	Buy Only	0
2035	Rent:Buy experiment	450.1422638	2.579548689	1.203473909	8.352219183	Buy Only ; 0% contract renewal; Constant contracted land area (25%); 10 y	0% contract renewal	SSP1 - 2.6	-7.07E-05	-0.004241987	10	Buy Only	0
2036	Rent:Buy experiment	451.6716694	2.597703202	1.215148953	8.127965672	Buy Only ; 0% contract renewal; Constant contracted land area (25%); 10 y	0% contract renewal	SSP1 - 2.6	-7.76E-05	-0.00403482	10	Buy Only	0
2037	Rent:Buy experiment	453.1303214	2.614960665	1.226462897	7.903702044	Buy Only ; 0% contract renewal; Constant contracted land area (25%); 10 y	0% contract renewal	SSP1 - 2.6	-8.41E-05	-0.003837771	10	Buy Only	0
2038	Rent:Buy experiment	454.5190147	2.631338898	1.23741683	7.679428793	Buy Only ; 0% contract renewal; Constant contracted land area (25%); 10 y	0% contract renewal	SSP1 - 2.6	-9.02E-05	-0.003650345	10	Buy Only	0
2039	Rent:Buy experiment	455.8384089	2.646853526	1.248012753	7.455146389	Buy Only ; 0% contract renewal; Constant contracted land area (25%); 10 y	0% contract renewal	SSP1 - 2.6	-9.61E-05	-0.003472073	10	Buy Only	0
2040	Rent:Buy experiment	457.0890637	2.661518453	1.258253233	7.230855278	Buy Only ; 0% contract renewal; Constant contracted land area (25%); 10 y	0% contract renewal	SSP1 - 2.6	-0.000101542	-0.003302507	10	Buy Only	0
2041	Rent:Buy experiment	458.2673575	2.675298225	1.268136812	6.997812338	Buy Only ; 0% contract renewal; Constant contracted land area (25%); 10 y	0% contract renewal	SSP1 - 2.6	-0.000106707	-0.003141222	10	Buy Only	0
2042	Rent:Buy experiment	459.3740805	2.68820877	1.277663527	6.764761522	Buy Only ; 0% contract renewal; Constant contracted land area (25%); 10 y	0% contract renewal	SSP1 - 2.6	-0.000111567	-0.002987813	10	Buy Only	0
2043	Rent:Buy experiment	460.4098642	2.700263622	1.28683437	6.531703213	Buy Only ; 0% contract renewal; Constant contracted land area (25%); 10 y	0% contract renewal	SSP1 - 2.6	-0.000116138	-0.002841897	10	Buy Only	0
2044	Rent:Buy experiment	461.3752384	2.711474628	1.295650938	6.298637778	Buy Only ; 0% contract renewal; Constant contracted land area (25%); 10 y	0% contract renewal	SSP1 - 2.6	-0.000120436	-0.002703107	10	Buy Only	0
2045	Rent:Buy experiment	462.2706586	2.721852301	1.304115181	6.065565565	Buy Only ; 0% contract renewal; Constant contracted land area (25%); 10 y	0% contract renewal	SSP1 - 2.6	-0.000124477	-0.002571095	10	Buy Only	0
2046	Rent:Buy experiment	463.0965249	2.731406058	1.312229235	5.832486905	Buy Only ; 0% contract renewal; Constant contracted land area (25%); 10 y	0% contract renewal	SSP1 - 2.6	-0.000128276	-0.00244553	10	Buy Only	0
2047	Rent:Buy experiment	463.8531955	2.740144404	1.319995301	5.599402113	Buy Only ; 0% contract renewal; Constant contracted land area (25%); 10 y	0% contract renewal	SSP1 - 2.6	-0.00013185	-0.002326097	10	Buy Only	0
2048	Rent:Buy experiment	464.5409969	2.748075061	1.327415562	5.366311488	Buy Only ; 0% contract renewal; Constant contracted land area (25%); 10 y	0% contract renewal	SSP1 - 2.6	-0.000135212	-0.002212497	10	Buy Only	0
2049	Rent:Buy experiment	465.1602307	2.755205065	1.334492131	5.133215315	Buy Only ; 0% contract renewal; Constant contracted land area (25%); 10 y	0% contract renewal	SSP1 - 2.6	-0.000138376	-0.002104445	10	Buy Only	0
2050	Rent:Buy experiment	465.7111795	2.761540845	1.341227014	4.900113865	Buy Only ; 0% contract renewal; Constant contracted land area (25%); 10 y	0% contract renewal	SSP1 - 2.6	-0.000141354	-0.00200167	10	Buy Only	0
2051	Rent:Buy experiment	466.2083404	2.767251646	1.347636869	4.697300735	Buy Only ; 0% contract renewal; Constant contracted land area (25%); 10 y	0% contract renewal	SSP1 - 2.6	-0.00014416	-0.001903914	10	Buy Only	0
2052	Rent:Buy experiment	466.6508296	2.772329322	1.353733835	4.494482831	Buy Only ; 0% contract renewal; Constant contracted land area (25%); 10 y	0% contract renewal	SSP1 - 2.6	-0.000146802	-0.001810932	10	Buy Only	0
2053	Rent:Buy experiment	467.0380772	2.776769139	1.359526812	4.291660385	Buy Only ; 0% contract renewal; Constant contracted land area (25%); 10 y	0% contract renewal	SSP1 - 2.6	-0.000149292	-0.001722492	10	Buy Only	0
2054	Rent:Buy experiment	467.3697036	2.78056833	1.365022342	4.088833621	Buy Only ; 0% contract renewal; Constant contracted land area (25%); 10 y	0% contract renewal	SSP1 - 2.6	-0.00015164	-0.00163837	10	Buy Only	0
2055	Rent:Buy experiment	467.6454665	2.783725482	1.370225243	3.886002748	Buy Only ; 0% contract renewal; Constant contracted land area (25%); 10 y	0% contract renewal	SSP1 - 2.6	-0.000153855	-0.001558357	10	Buy Only	0
2056	Rent:Buy experiment	467.8652234	2.786240102	1.375139062	3.683167967	Buy Only ; 0% contract renewal; Constant contracted land area (25%); 10 y	0% contract renewal	SSP1 - 2.6	-0.000155946	-0.001482251	10	Buy Only	0
2057	Rent:Buy experiment	468.0289048	2.788112297	1.379766408	3.48032947	Buy Only ; 0% contract renewal; Constant contracted land area (25%); 10 y	0% contract renewal	SSP1 - 2.6	-0.000157922	-0.001409862	10	Buy Only	0
2058	Rent:Buy experiment	468.1364951	2.789342563	1.384109192	3.277487438	Buy Only ; 0% contract renewal; Constant contracted land area (25%); 10 y	0% contract renewal	SSP1 - 2.6	-0.000159789	-0.001341008	10	Buy Only	0
2059	Rent:Buy experiment	468.1880188	2.789931622	1.388168794	3.074642043	Buy Only ; 0% contract renewal; Constant contracted land area (25%); 10 y	0% contract renewal	SSP1 - 2.6	-0.000161557	-0.001275517	10	Buy Only	0
2060	Rent:Buy experiment	468.1835303	2.789880309	1.391946196	2.871793449	Buy Only ; 0% contract renewal; Constant contracted land area (25%); 10 y	0% contract renewal	SSP1 - 2.6	-0.00016323	-0.001213225	10	Buy Only	0
2061	Rent:Buy experiment	468.1408472	2.789392322	1.395460427	2.706707686	Buy Only ; 0% contract renewal; Constant contracted land area (25%); 10 y	0% contract renewal	SSP1 - 2.6	-0.000164816	-0.001153974	10	Buy Only	0
2062	Rent:Buy experiment	468.0587419	2.788453504	1.398724998	2.541619029	Buy Only ; 0% contract renewal; Constant contracted land area (25%); 10 y	0% contract renewal	SSP1 - 2.6	-0.000166318	-0.001097617	10	Buy Only	0
2063	Rent:Buy experiment	467.9363397	2.787053614	1.401749448	2.37652762	Buy Only ; 0% contract renewal; Constant contracted land area (25%); 10 y	0% contract renewal	SSP1 - 2.6	-0.000167742	-0.001044013	10	Buy Only	0
2064	Rent:Buy experiment	467.772995	2.7851849	1.40454043	2.211433592	Buy Only ; 0% contract renewal; Constant contracted land area (25%); 10 y	0% contract renewal	SSP1 - 2.6	-0.000169093	-0.000993026	10	Buy Only	0
2065	Rent:Buy experiment	467.5682341	2.782841452	1.407102493	2.046337075	Buy Only ; 0% contract renewal; Constant contracted land area (25%); 10 y	0% contract renewal	SSP1 - 2.6	-0.000170375	-0.00094453	10	Buy Only	0
2066	Rent:Buy experiment	467.3221353	2.780023541	1.409439102	1.882136591	Buy Only ; 0% contract renewal; Constant contracted land area (25%); 10 y	0% contract renewal	SSP1 - 2.6	-0.000171157	0	10	Buy Only	0
2067	Rent:Buy experiment	467.0339804	2.776722188	1.411552034	1.716991577	Buy Only ; 0% contract renewal; Constant contracted land area (25%); 10 y	0% contract renewal	SSP1 - 2.6	-0.000171587	0	10	Buy Only	0
2068	Rent:Buy experiment	466.7036099	2.772934668	1.413442307	1.551846564	Buy Only ; 0% contract renewal; Constant contracted land area (25%); 10 y	0% contract renewal	SSP1 - 2.6	-0.000171775	0	10	Buy Only	0
2069	Rent:Buy experiment	466.3309197	2.768658756	1.41511039	1.38670155	Buy Only ; 0% contract renewal; Constant contracted land area (25%); 10 y	0% contract renewal	SSP1 - 2.6	-0.000171798	0	10	Buy Only	0
2070	Rent:Buy experiment	465.9158496	2.763892592	1.416556353	1.221556536	Buy Only ; 0% contract renewal; Constant contracted land area (25%); 10 y	0% contract renewal	SSP1 - 2.6	-0.000171714	0	10	Buy Only	0
2071	Rent:Buy experiment	465.4364581	2.758382551	1.417757167	1.009754507	Buy Only ; 0% contract renewal; Constant contracted land area (25%); 10 y	0% contract renewal	SSP1 - 2.6	-0.000171565	0	10	Buy Only	0
2072	Rent:Buy experiment	464.8943023	2.752144266	1.418696002	0.797952479	Buy Only ; 0% contract renewal; Constant contracted land area (25%); 10 y	0% contract renewal	SSP1 - 2.6	-0.00017138	0	10	Buy Only	0
2073	Rent:Buy experiment	464.2905994	2.745189226	1.419360513	0.58615045	Buy Only ; 0% contract renewal; Constant contracted land area (25%); 10 y	0% contract renewal	SSP1 - 2.6	-0.00017118	0	10	Buy Only	0
2074	Rent:Buy experiment	463.6263407	2.737526088	1.419741619	0.374348421	Buy Only ; 0% contract renewal; Constant contracted land area (25%); 10 y	0% contract renewal	SSP1 - 2.6	-0.00017098	0	10	Buy Only	0
2075	Rent:Buy experiment	462.9023473	2.729161313	1.419832602	0.162546393	Buy Only ; 0% contract renewal; Constant contracted land area (25%); 10 y	0% contract renewal	SSP1 - 2.6	-0.000170789	0	10	Buy Only	0
2076	Rent:Buy experiment	462.1193117	2.720099644	1.419628439	-0.049255636	Buy Only ; 0% contract renewal; Constant contracted land area (25%); 10 y	0% contract renewal	SSP1 - 2.6	-0.000170614	0	10	Buy Only	0
2077	Rent:Buy experiment	461.2778297	2.710344474	1.41912532	-0.261057665	Buy Only ; 0% contract renewal; Constant contracted land area (25%); 10 y	0% contract renewal	SSP1 - 2.6	-0.000170459	0	10	Buy Only	0
2078	Rent:Buy experiment	460.3784251	2.69989812	1.418320287	-0.472859694	Buy Only ; 0% contract renewal; Constant contracted land area (25%); 10 y	0% contract renewal	SSP1 - 2.6	-0.000170327	0	10	Buy Only	0
2079	Rent:Buy experiment	459.4215673	2.688762034	1.417210971	-0.684661722	Buy Only ; 0% contract renewal; Constant contracted land area (25%); 10 y	0% contract renewal	SSP1 - 2.6	-0.000170218	0	10	Buy Only	0
2080	Rent:Buy experiment	458.4076865	2.676936966	1.415795408	-0.896463751	Buy Only ; 0% contract renewal; Constant contracted land area (25%); 10 y	0% contract renewal	SSP1 - 2.6	-0.000170134	0	10	Buy Only	0
2081	Rent:Buy experiment	457.3712969	2.664822313	1.414108028	-1.035642751	Buy Only ; 0% contract renewal; Constant contracted land area (25%); 10 y	0% contract renewal	SSP1 - 2.6	-0.000170072	0	10	Buy Only	0
2082	Rent:Buy experiment	456.3104341	2.65239312	1.412173492	-1.17482175	Buy Only ; 0% contract renewal; Constant contracted land area (25%); 10 y	0% contract renewal	SSP1 - 2.6	-0.000170031	0	10	Buy Only	0
2083	Rent:Buy experiment	455.2236143	2.639629811	1.410009282	-1.31400075	Buy Only ; 0% contract renewal; Constant contracted land area (25%); 10 y	0% contract renewal	SSP1 - 2.6	-0.000170009	0	10	Buy Only	0
2084	Rent:Buy experiment	454.1096986	2.626516635	1.407627598	-1.453179749	Buy Only ; 0% contract renewal; Constant contracted land area (25%); 10 y	0% contract renewal	SSP1 - 2.6	-0.000170004	0	10	Buy Only	0
2085	Rent:Buy experiment	452.9678166	2.613040806	1.405036764	-1.592358749	Buy Only ; 0% contract renewal; Constant contracted land area (25%); 10 y	0% contract renewal	SSP1 - 2.6	-0.000170018	0	10	Buy Only	0
2086	Rent:Buy experiment	451.7973084	2.599191842	1.402242272	-1.731537749	Buy Only ; 0% contract renewal; Constant contracted land area (25%); 10 y	0% contract renewal	SSP1 - 2.6	-0.000170047	0	10	Buy Only	0
2087	Rent:Buy experiment	450.5976791	2.584961049	1.399247555	-1.870716748	Buy Only ; 0% contract renewal; Constant contracted land area (25%); 10 y	0% contract renewal	SSP1 - 2.6	-0.000170092	0	10	Buy Only	0
2088	Rent:Buy experiment	449.368564	2.570341128	1.396054558	-2.009895748	Buy Only ; 0% contract renewal; Constant contracted land area (25%); 10 y	0% contract renewal	SSP1 - 2.6	-0.000170153	0	10	Buy Only	0
2089	Rent:Buy experiment	448.1097016	2.555325861	1.39266415	-2.149074747	Buy Only ; 0% contract renewal; Constant contracted land area (25%); 10 y	0% contract renewal	SSP1 - 2.6	-0.000170228	0	10	Buy Only	0
2090	Rent:Buy experiment	446.8209127	2.539909879	1.389076442	-2.288253747	Buy Only ; 0% contract renewal; Constant contracted land area (25%); 10 y	0% contract renewal	SSP1 - 2.6	-0.000170317	0	10	Buy Only	0
2091	Rent:Buy experiment	445.5644788	2.524838051	1.385358847	-2.294601316	Buy Only ; 0% contract renewal; Constant contracted land area (25%); 10 y	0% contract renewal	SSP1 - 2.6	-0.000170414	0	10	Buy Only	0
2092	Rent:Buy experiment	444.3360901	2.510061501	1.381559893	-2.300948885	Buy Only ; 0% contract renewal; Constant contracted land area (25%); 10 y	0% contract renewal	SSP1 - 2.6	-0.000170518	0	10	Buy Only	0
2093	Rent:Buy experiment	443.1323052	2.495541232	1.377714187	-2.307296454	Buy Only ; 0% contract renewal; Constant contracted land area (25%); 10 y	0% contract renewal	SSP1 - 2.6	-0.000170625	0	10	Buy Only	0
2094	Rent:Buy experiment	441.9503489	2.481245832	1.373846103	-2.313644023	Buy Only ; 0% contract renewal; Constant contracted land area (25%); 10 y	0% contract renewal	SSP1 - 2.6	-0.000170735	0	10	Buy Only	0
2095	Rent:Buy experiment	440.7879704	2.467149884	1.369972531	-2.319991592	Buy Only ; 0% contract renewal; Constant contracted land area (25%); 10 y	0% contract renewal	SSP1 - 2.6	-0.000170848	0	10	Buy Only	0
2096	Rent:Buy experiment	439.6433336	2.453232715	1.366104917	-2.326339161	Buy Only ; 0% contract renewal; Constant contracted land area (25%); 10 y	0% contract renewal	SSP1 - 2.6	-0.000170961	0	10	Buy Only	0
2097	Rent:Buy experiment	438.5149302	2.439477408	1.362250774	-2.33268673	Buy Only ; 0% contract renewal; Constant contracted land area (25%); 10 y	0% contract renewal	SSP1 - 2.6	-0.000171077	0	10	Buy Only	0
2098	Rent:Buy experiment	437.4015114	2.425870027	1.358414802	-2.339034299	Buy Only ; 0% contract renewal; Constant contracted land area (25%); 10 y	0% contract renewal	SSP1 - 2.6	-0.000171193	0	10	Buy Only	0
2099	Rent:Buy experiment	436.3020352	2.412399008	1.354599702	-2.345381868	Buy Only ; 0% contract renewal; Constant contracted land area (25%); 10 y	0% contract renewal	SSP1 - 2.6	-0.000171311	0	10	Buy Only	0
2100	Rent:Buy experiment	435.2156232	2.399054671	1.350806779	-2.351729437	Buy Only ; 0% contract renewal; Constant contracted land area (25%); 10 y	0% contract renewal	SSP1 - 2.6	-0.000171429	0	10	Buy Only	0
2101	Rent:Buy experiment	434.1519423	2.385957226	1.347047997	-2.335906933	Buy Only ; 0% contract renewal; Constant contracted land area (25%); 10 y	0% contract renewal	SSP1 - 2.6	-0.000171547	0	10	Buy Only	0
2102	Rent:Buy experiment	433.1096356	2.373091803	1.343331479	-2.320084429	Buy Only ; 0% contract renewal; Constant contracted land area (25%); 10 y	0% contract renewal	SSP1 - 2.6	-0.000171665	0	10	Buy Only	0
2103	Rent:Buy experiment	432.0875645	2.36044605	1.339662562	-2.304261925	Buy Only ; 0% contract renewal; Constant contracted land area (25%); 10 y	0% contract renewal	SSP1 - 2.6	-0.000171782	0	10	Buy Only	0
2104	Rent:Buy experiment	431.084765	2.348009635	1.336044582	-2.288439422	Buy Only ; 0% contract renewal; Constant contracted land area (25%); 10 y	0% contract renewal	SSP1 - 2.6	-0.000171898	0	10	Buy Only	0
2105	Rent:Buy experiment	430.1004126	2.335773826	1.332479444	-2.272616918	Buy Only ; 0% contract renewal; Constant contracted land area (25%); 10 y	0% contract renewal	SSP1 - 2.6	-0.000172013	0	10	Buy Only	0
2106	Rent:Buy experiment	429.133794	2.323731172	1.328968046	-2.256794414	Buy Only ; 0% contract renewal; Constant contracted land area (25%); 10 y	0% contract renewal	SSP1 - 2.6	-0.000172126	0	10	Buy Only	0
2107	Rent:Buy experiment	428.1842853	2.311875243	1.325510589	-2.24097191	Buy Only ; 0% contract renewal; Constant contracted land area (25%); 10 y	0% contract renewal	SSP1 - 2.6	-0.000172238	0	10	Buy Only	0
2108	Rent:Buy experiment	427.2513343	2.300200425	1.322106797	-2.225149407	Buy Only ; 0% contract renewal; Constant contracted land area (25%); 10 y	0% contract renewal	SSP1 - 2.6	-0.000172348	0	10	Buy Only	0
2109	Rent:Buy experiment	426.334447	2.288701761	1.31875608	-2.209326903	Buy Only ; 0% contract renewal; Constant contracted land area (25%); 10 y	0% contract renewal	SSP1 - 2.6	-0.000172457	0	10	Buy Only	0
2110	Rent:Buy experiment	425.4331765	2.27737482	1.315457645	-2.193504399	Buy Only ; 0% contract renewal; Constant contracted land area (25%); 10 y	0% contract renewal	SSP1 - 2.6	-0.000172564	0	10	Buy Only	0
2111	Rent:Buy experiment	424.5471143	2.266215597	1.31221058	-2.177681895	Buy Only ; 0% contract renewal; Constant contracted land area (25%); 10 y	0% contract renewal	SSP1 - 2.6	-0.00017267	0	10	Buy Only	0
2112	Rent:Buy experiment	423.6758837	2.255220434	1.309013908	-2.161859392	Buy Only ; 0% contract renewal; Constant contracted land area (25%); 10 y	0% contract renewal	SSP1 - 2.6	-0.000172775	0	10	Buy Only	0
2113	Rent:Buy experiment	422.8191342	2.244385954	1.305866624	-2.146036888	Buy Only ; 0% contract renewal; Constant contracted land area (25%); 10 y	0% contract renewal	SSP1 - 2.6	-0.000172878	0	10	Buy Only	0
2114	Rent:Buy experiment	421.9765371	2.233709012	1.302767723	-2.130214384	Buy Only ; 0% contract renewal; Constant contracted land area (25%); 10 y	0% contract renewal	SSP1 - 2.6	-0.000172979	0	10	Buy Only	0
2115	Rent:Buy experiment	421.1477823	2.223186656	1.299716216	-2.11439188	Buy Only ; 0% contract renewal; Constant contracted land area (25%); 10 y	0% contract renewal	SSP1 - 2.6	-0.000173079	0	10	Buy Only	0
2116	Rent:Buy experiment	420.3325756	2.212816092	1.296711138	-2.098569377	Buy Only ; 0% contract renewal; Constant contracted land area (25%); 10 y	0% contract renewal	SSP1 - 2.6	-0.000173178	0	10	Buy Only	0
2117	Rent:Buy experiment	419.5306362	2.202594664	1.293751557	-2.082746873	Buy Only ; 0% contract renewal; Constant contracted land area (25%); 10 y	0% contract renewal	SSP1 - 2.6	-0.000173276	0	10	Buy Only	0
2118	Rent:Buy experiment	418.7416952	2.192519829	1.290836572	-2.066924369	Buy Only ; 0% contract renewal; Constant contracted land area (25%); 10 y	0% contract renewal	SSP1 - 2.6	-0.000173372	0	10	Buy Only	0
2119	Rent:Buy experiment	417.9654943	2.182589144	1.287965319	-2.051101866	Buy Only ; 0% contract renewal; Constant contracted land area (25%); 10 y	0% contract renewal	SSP1 - 2.6	-0.000173468	0	10	Buy Only	0
2120	Rent:Buy experiment	417.2017844	2.172800252	1.285136965	-2.035279362	Buy Only ; 0% contract renewal; Constant contracted land area (25%); 10 y	0% contract renewal	SSP1 - 2.6	-0.000173562	0	10	Buy Only	0
2121	Rent:Buy experiment	416.4503248	2.163150874	1.282350714	-2.019456858	Buy Only ; 0% contract renewal; Constant contracted land area (25%); 10 y	0% contract renewal	SSP1 - 2.6	-0.000173656	0	10	Buy Only	0
2122	Rent:Buy experiment	415.7108828	2.1536388	1.279605795	-2.003634354	Buy Only ; 0% contract renewal; Constant contracted land area (25%); 10 y	0% contract renewal	SSP1 - 2.6	-0.000173748	0	10	Buy Only	0
2123	Rent:Buy experiment	414.9832324	2.14426188	1.276901471	-1.987811851	Buy Only ; 0% contract renewal; Constant contracted land area (25%); 10 y	0% contract renewal	SSP1 - 2.6	-0.00017384	0	10	Buy Only	0
2124	Rent:Buy experiment	414.2671544	2.135018023	1.27423703	-1.971989347	Buy Only ; 0% contract renewal; Constant contracted land area (25%); 10 y	0% contract renewal	SSP1 - 2.6	-0.000173931	0	10	Buy Only	0
2125	Rent:Buy experiment	413.5624356	2.12590519	1.271611783	-1.956166843	Buy Only ; 0% contract renewal; Constant contracted land area (25%); 10 y	0% contract renewal	SSP1 - 2.6	-0.000174022	0	10	Buy Only	0
2126	Rent:Buy experiment	412.8688689	2.116921391	1.269025067	-1.940344339	Buy Only ; 0% contract renewal; Constant contracted land area (25%); 10 y	0% contract renewal	SSP1 - 2.6	-0.000174112	0	10	Buy Only	0
2127	Rent:Buy experiment	412.1862524	2.108064682	1.266476239	-1.924521836	Buy Only ; 0% contract renewal; Constant contracted land area (25%); 10 y	0% contract renewal	SSP1 - 2.6	-0.000174202	0	10	Buy Only	0
2128	Rent:Buy experiment	411.5143896	2.099333165	1.263964678	-1.908699332	Buy Only ; 0% contract renewal; Constant contracted land area (25%); 10 y	0% contract renewal	SSP1 - 2.6	-0.000174291	0	10	Buy Only	0
2129	Rent:Buy experiment	410.8530892	2.090724984	1.26148978	-1.892876828	Buy Only ; 0% contract renewal; Constant contracted land area (25%); 10 y	0% contract renewal	SSP1 - 2.6	-0.000174381	0	10	Buy Only	0
2130	Rent:Buy experiment	410.2021644	2.082238321	1.259050959	-1.877054324	Buy Only ; 0% contract renewal; Constant contracted land area (25%); 10 y	0% contract renewal	SSP1 - 2.6	-0.00017447	0	10	Buy Only	0
2131	Rent:Buy experiment	409.5614334	2.0738714	1.256647647	-1.861231821	Buy Only ; 0% contract renewal; Constant contracted land area (25%); 10 y	0% contract renewal	SSP1 - 2.6	-0.000174559	0	10	Buy Only	0
2132	Rent:Buy experiment	408.9307187	2.065622482	1.254279289	-1.845409317	Buy Only ; 0% contract renewal; Constant contracted land area (25%); 10 y	0% contract renewal	SSP1 - 2.6	-0.000174648	0	10	Buy Only	0
2133	Rent:Buy experiment	408.3098472	2.057489865	1.251945348	-1.829586813	Buy Only ; 0% contract renewal; Constant contracted land area (25%); 10 y	0% contract renewal	SSP1 - 2.6	-0.000174738	0	10	Buy Only	0
2134	Rent:Buy experiment	407.6986502	2.049471883	1.249645299	-1.813764309	Buy Only ; 0% contract renewal; Constant contracted land area (25%); 10 y	0% contract renewal	SSP1 - 2.6	-0.000174828	0	10	Buy Only	0
2135	Rent:Buy experiment	407.0969629	2.041566905	1.247378632	-1.797941806	Buy Only ; 0% contract renewal; Constant contracted land area (25%); 10 y	0% contract renewal	SSP1 - 2.6	-0.000174918	0	10	Buy Only	0
2136	Rent:Buy experiment	406.5046247	2.033773334	1.24514485	-1.782119302	Buy Only ; 0% contract renewal; Constant contracted land area (25%); 10 y	0% contract renewal	SSP1 - 2.6	-0.000175009	0	10	Buy Only	0
2137	Rent:Buy experiment	405.9214788	2.026089608	1.242943469	-1.766296798	Buy Only ; 0% contract renewal; Constant contracted land area (25%); 10 y	0% contract renewal	SSP1 - 2.6	-0.0001751	0	10	Buy Only	0
2138	Rent:Buy experiment	405.3473723	2.018514197	1.240774015	-1.750474294	Buy Only ; 0% contract renewal; Constant contracted land area (25%); 10 y	0% contract renewal	SSP1 - 2.6	-0.000175191	0	10	Buy Only	0
2139	Rent:Buy experiment	404.7821558	2.011045604	1.238636029	-1.734651791	Buy Only ; 0% contract renewal; Constant contracted land area (25%); 10 y	0% contract renewal	SSP1 - 2.6	-0.000175284	0	10	Buy Only	0
2140	Rent:Buy experiment	404.2256839	2.003682362	1.236529062	-1.718829287	Buy Only ; 0% contract renewal; Constant contracted land area (25%); 10 y	0% contract renewal	SSP1 - 2.6	-0.000175377	0	10	Buy Only	0
2141	Rent:Buy experiment	403.6924756	1.996617429	1.234470272	-1.671794698	Buy Only ; 0% contract renewal; Constant contracted land area (25%); 10 y	0% contract renewal	SSP1 - 2.6	-0.000175469	0	10	Buy Only	0
2142	Rent:Buy experiment	403.1813269	1.989836017	1.232471864	-1.62476011	Buy Only ; 0% contract renewal; Constant contracted land area (25%); 10 y	0% contract renewal	SSP1 - 2.6	-0.000175561	0	10	Buy Only	0
2143	Rent:Buy experiment	402.6912432	1.983325997	1.230542399	-1.577725521	Buy Only ; 0% contract renewal; Constant contracted land area (25%); 10 y	0% contract renewal	SSP1 - 2.6	-0.000175652	0	10	Buy Only	0
2144	Rent:Buy experiment	402.2214002	1.977077399	1.228687777	-1.530690932	Buy Only ; 0% contract renewal; Constant contracted land area (25%); 10 y	0% contract renewal	SSP1 - 2.6	-0.000175742	0	10	Buy Only	0
2145	Rent:Buy experiment	401.7711066	1.971081943	1.226911956	-1.483656343	Buy Only ; 0% contract renewal; Constant contracted land area (25%); 10 y	0% contract renewal	SSP1 - 2.6	-0.000175831	0	10	Buy Only	0
2146	Rent:Buy experiment	401.3397764	1.965332671	1.225217494	-1.436621755	Buy Only ; 0% contract renewal; Constant contracted land area (25%); 10 y	0% contract renewal	SSP1 - 2.6	-0.000175919	0	10	Buy Only	0
2147	Rent:Buy experiment	400.9269062	1.959823665	1.223605944	-1.389587166	Buy Only ; 0% contract renewal; Constant contracted land area (25%); 10 y	0% contract renewal	SSP1 - 2.6	-0.000176006	0	10	Buy Only	0
2148	Rent:Buy experiment	400.532058	1.95454982	1.222078142	-1.342552577	Buy Only ; 0% contract renewal; Constant contracted land area (25%); 10 y	0% contract renewal	SSP1 - 2.6	-0.000176092	0	10	Buy Only	0
2149	Rent:Buy experiment	400.1548458	1.949506675	1.220634415	-1.295517988	Buy Only ; 0% contract renewal; Constant contracted land area (25%); 10 y	0% contract renewal	SSP1 - 2.6	-0.000176178	0	10	Buy Only	0
2150	Rent:Buy experiment	399.7949252	1.944690275	1.219274743	-1.2484834	Buy Only ; 0% contract renewal; Constant contracted land area (25%); 10 y	0% contract renewal	SSP1 - 2.6	-0.000176264	0	10	Buy Only	0
2151	Rent:Buy experiment	399.4445526	1.93999748	1.217989848	-1.217271315	Buy Only ; 0% contract renewal; Constant contracted land area (25%); 10 y	0% contract renewal	SSP1 - 2.6	-0.000176349	0	10	Buy Only	0
2152	Rent:Buy experiment	399.1039919	1.935432155	1.216772857	-1.18605923	Buy Only ; 0% contract renewal; Constant contracted land area (25%); 10 y	0% contract renewal	SSP1 - 2.6	-0.000176435	0	10	Buy Only	0
2153	Rent:Buy experiment	398.7734202	1.930997008	1.215618674	-1.154847145	Buy Only ; 0% contract renewal; Constant contracted land area (25%); 10 y	0% contract renewal	SSP1 - 2.6	-0.000176522	0	10	Buy Only	0
2154	Rent:Buy experiment	398.4529457	1.926693821	1.214523518	-1.12363506	Buy Only ; 0% contract renewal; Constant contracted land area (25%); 10 y	0% contract renewal	SSP1 - 2.6	-0.00017661	0	10	Buy Only	0
2155	Rent:Buy experiment	398.1426245	1.922523667	1.213484567	-1.092422975	Buy Only ; 0% contract renewal; Constant contracted land area (25%); 10 y	0% contract renewal	SSP1 - 2.6	-0.000176698	0	10	Buy Only	0
2156	Rent:Buy experiment	397.8424726	1.918487077	1.212499708	-1.06121089	Buy Only ; 0% contract renewal; Constant contracted land area (25%); 10 y	0% contract renewal	SSP1 - 2.6	-0.000176787	0	10	Buy Only	0
2157	Rent:Buy experiment	397.5524763	1.914584172	1.211567343	-1.029998805	Buy Only ; 0% contract renewal; Constant contracted land area (25%); 10 y	0% contract renewal	SSP1 - 2.6	-0.000176877	0	10	Buy Only	0
2158	Rent:Buy experiment	397.2725996	1.910814758	1.210686249	-0.99878672	Buy Only ; 0% contract renewal; Constant contracted land area (25%); 10 y	0% contract renewal	SSP1 - 2.6	-0.000176968	0	10	Buy Only	0
2159	Rent:Buy experiment	397.0027896	1.907178412	1.209855478	-0.967574635	Buy Only ; 0% contract renewal; Constant contracted land area (25%); 10 y	0% contract renewal	SSP1 - 2.6	-0.00017706	0	10	Buy Only	0
2160	Rent:Buy experiment	396.7429819	1.903674533	1.209074278	-0.93636255	Buy Only ; 0% contract renewal; Constant contracted land area (25%); 10 y	0% contract renewal	SSP1 - 2.6	-0.000177153	0	10	Buy Only	0
2161	Rent:Buy experiment	396.4931031	1.900302394	1.208342041	-0.905150465	Buy Only ; 0% contract renewal; Constant contracted land area (25%); 10 y	0% contract renewal	SSP1 - 2.6	-0.000177246	0	10	Buy Only	0
2162	Rent:Buy experiment	396.253074	1.897061176	1.207658263	-0.87393838	Buy Only ; 0% contract renewal; Constant contracted land area (25%); 10 y	0% contract renewal	SSP1 - 2.6	-0.000177341	0	10	Buy Only	0
2163	Rent:Buy experiment	396.0228115	1.893949996	1.207022513	-0.842726295	Buy Only ; 0% contract renewal; Constant contracted land area (25%); 10 y	0% contract renewal	SSP1 - 2.6	-0.000177436	0	10	Buy Only	0
2164	Rent:Buy experiment	395.8022302	1.890967925	1.206434417	-0.81151421	Buy Only ; 0% contract renewal; Constant contracted land area (25%); 10 y	0% contract renewal	SSP1 - 2.6	-0.000177532	0	10	Buy Only	0
2165	Rent:Buy experiment	395.5912435	1.88811401	1.205893637	-0.780302125	Buy Only ; 0% contract renewal; Constant contracted land area (25%); 10 y	0% contract renewal	SSP1 - 2.6	-0.000177629	0	10	Buy Only	0
2166	Rent:Buy experiment	395.3897643	1.885387278	1.205399868	-0.74909004	Buy Only ; 0% contract renewal; Constant contracted land area (25%); 10 y	0% contract renewal	SSP1 - 2.6	-0.000177727	0	10	Buy Only	0
2167	Rent:Buy experiment	395.1977063	1.882786753	1.204952823	-0.717877955	Buy Only ; 0% contract renewal; Constant contracted land area (25%); 10 y	0% contract renewal	SSP1 - 2.6	-0.000177826	0	10	Buy Only	0
2168	Rent:Buy experiment	395.0149838	1.88031146	1.204552235	-0.68666587	Buy Only ; 0% contract renewal; Constant contracted land area (25%); 10 y	0% contract renewal	SSP1 - 2.6	-0.000177926	0	10	Buy Only	0
2169	Rent:Buy experiment	394.8415123	1.877960429	1.204197847	-0.655453785	Buy Only ; 0% contract renewal; Constant contracted land area (25%); 10 y	0% contract renewal	SSP1 - 2.6	-0.000178027	0	10	Buy Only	0
2170	Rent:Buy experiment	394.6772091	1.875732702	1.203889415	-0.6242417	Buy Only ; 0% contract renewal; Constant contracted land area (25%); 10 y	0% contract renewal	SSP1 - 2.6	-0.000178129	0	10	Buy Only	0
2171	Rent:Buy experiment	394.5219932	1.873627333	1.203626704	-0.593029615	Buy Only ; 0% contract renewal; Constant contracted land area (25%); 10 y	0% contract renewal	SSP1 - 2.6	-0.000178232	0	10	Buy Only	0
2172	Rent:Buy experiment	394.3757853	1.871643393	1.203409486	-0.56181753	Buy Only ; 0% contract renewal; Constant contracted land area (25%); 10 y	0% contract renewal	SSP1 - 2.6	-0.000178336	0	10	Buy Only	0
2173	Rent:Buy experiment	394.2385082	1.869779969	1.203237542	-0.530605445	Buy Only ; 0% contract renewal; Constant contracted land area (25%); 10 y	0% contract renewal	SSP1 - 2.6	-0.000178441	0	10	Buy Only	0
2174	Rent:Buy experiment	394.1100868	1.868036165	1.20311066	-0.49939336	Buy Only ; 0% contract renewal; Constant contracted land area (25%); 10 y	0% contract renewal	SSP1 - 2.6	-0.000178547	0	10	Buy Only	0
2175	Rent:Buy experiment	393.990448	1.866411107	1.203028634	-0.468181275	Buy Only ; 0% contract renewal; Constant contracted land area (25%); 10 y	0% contract renewal	SSP1 - 2.6	-0.000178654	0	10	Buy Only	0
2176	Rent:Buy experiment	393.8795209	1.864903939	1.202991264	-0.43696919	Buy Only ; 0% contract renewal; Constant contracted land area (25%); 10 y	0% contract renewal	SSP1 - 2.6	-0.000178762	0	10	Buy Only	0
2177	Rent:Buy experiment	393.7772364	1.863513823	1.202998358	-0.405757105	Buy Only ; 0% contract renewal; Constant contracted land area (25%); 10 y	0% contract renewal	SSP1 - 2.6	-0.00017887	0	10	Buy Only	0
2178	Rent:Buy experiment	393.6835279	1.862239942	1.203049731	-0.37454502	Buy Only ; 0% contract renewal; Constant contracted land area (25%); 10 y	0% contract renewal	SSP1 - 2.6	-0.00017898	0	10	Buy Only	0
2179	Rent:Buy experiment	393.5983305	1.8610815	1.203145203	-0.343332935	Buy Only ; 0% contract renewal; Constant contracted land area (25%); 10 y	0% contract renewal	SSP1 - 2.6	-0.00017909	0	10	Buy Only	0
2180	Rent:Buy experiment	393.5215815	1.860037717	1.203284601	-0.31212085	Buy Only ; 0% contract renewal; Constant contracted land area (25%); 10 y	0% contract renewal	SSP1 - 2.6	-0.000179201	0	10	Buy Only	0
2181	Rent:Buy experiment	393.4532203	1.859107836	1.203467759	-0.280908765	Buy Only ; 0% contract renewal; Constant contracted land area (25%); 10 y	0% contract renewal	SSP1 - 2.6	-0.000179313	0	10	Buy Only	0
2182	Rent:Buy experiment	393.393188	1.858291116	1.203694517	-0.24969668	Buy Only ; 0% contract renewal; Constant contracted land area (25%); 10 y	0% contract renewal	SSP1 - 2.6	-0.000179425	0	10	Buy Only	0
2183	Rent:Buy experiment	393.341428	1.857586837	1.20396472	-0.218484595	Buy Only ; 0% contract renewal; Constant contracted land area (25%); 10 y	0% contract renewal	SSP1 - 2.6	-0.000179538	0	10	Buy Only	0
2184	Rent:Buy experiment	393.2978852	1.856994294	1.204278222	-0.18727251	Buy Only ; 0% contract renewal; Constant contracted land area (25%); 10 y	0% contract renewal	SSP1 - 2.6	-0.000179652	0	10	Buy Only	0
2185	Rent:Buy experiment	393.2625065	1.856512804	1.20463488	-0.156060425	Buy Only ; 0% contract renewal; Constant contracted land area (25%); 10 y	0% contract renewal	SSP1 - 2.6	-0.000179767	0	10	Buy Only	0
2186	Rent:Buy experiment	393.2352409	1.856141699	1.20503456	-0.12484834	Buy Only ; 0% contract renewal; Constant contracted land area (25%); 10 y	0% contract renewal	SSP1 - 2.6	-0.000179882	0	10	Buy Only	0
2187	Rent:Buy experiment	393.2160387	1.855880328	1.205477131	-0.093636255	Buy Only ; 0% contract renewal; Constant contracted land area (25%); 10 y	0% contract renewal	SSP1 - 2.6	-0.000179997	0	10	Buy Only	0
2188	Rent:Buy experiment	393.2048523	1.855728058	1.205962471	-0.06242417	Buy Only ; 0% contract renewal; Constant contracted land area (25%); 10 y	0% contract renewal	SSP1 - 2.6	-0.000180114	0	10	Buy Only	0
2189	Rent:Buy experiment	393.2016356	1.855684272	1.206490461	-0.031212085	Buy Only ; 0% contract renewal; Constant contracted land area (25%); 10 y	0% contract renewal	SSP1 - 2.6	-0.00018023	0	10	Buy Only	0
2190	Rent:Buy experiment	393.2063442	1.855748367	1.20706099	0	Buy Only ; 0% contract renewal; Constant contracted land area (25%); 10 y	0% contract renewal	SSP1 - 2.6	-0.000180347	0	10	Buy Only	0
2191	Rent:Buy experiment	393.2042741	1.855720189	1.207655885	0	Buy Only ; 0% contract renewal; Constant contracted land area (25%); 10 y	0% contract renewal	SSP1 - 2.6	-0.000180466	0	10	Buy Only	0
2192	Rent:Buy experiment	393.19649	1.855614228	1.208262198	0	Buy Only ; 0% contract renewal; Constant contracted land area (25%); 10 y	0% contract renewal	SSP1 - 2.6	-0.000180586	0	10	Buy Only	0
2193	Rent:Buy experiment	393.1838229	1.855441794	1.208870784	0	Buy Only ; 0% contract renewal; Constant contracted land area (25%); 10 y	0% contract renewal	SSP1 - 2.6	-0.000180708	0	10	Buy Only	0
2194	Rent:Buy experiment	393.1669254	1.855211764	1.209475264	0	Buy Only ; 0% contract renewal; Constant contracted land area (25%); 10 y	0% contract renewal	SSP1 - 2.6	-0.000180832	0	10	Buy Only	0
2195	Rent:Buy experiment	393.146313	1.854931149	1.210071263	0	Buy Only ; 0% contract renewal; Constant contracted land area (25%); 10 y	0% contract renewal	SSP1 - 2.6	-0.000180959	0	10	Buy Only	0
2196	Rent:Buy experiment	393.1223966	1.854605535	1.210655843	0	Buy Only ; 0% contract renewal; Constant contracted land area (25%); 10 y	0% contract renewal	SSP1 - 2.6	-0.000181087	0	10	Buy Only	0
2197	Rent:Buy experiment	393.0955068	1.854239414	1.211227101	0	Buy Only ; 0% contract renewal; Constant contracted land area (25%); 10 y	0% contract renewal	SSP1 - 2.6	-0.000181217	0	10	Buy Only	0
2198	Rent:Buy experiment	393.0659121	1.853836438	1.211783866	0	Buy Only ; 0% contract renewal; Constant contracted land area (25%); 10 y	0% contract renewal	SSP1 - 2.6	-0.000181348	0	10	Buy Only	0
2199	Rent:Buy experiment	393.0338338	1.853399608	1.212325485	0	Buy Only ; 0% contract renewal; Constant contracted land area (25%); 10 y	0% contract renewal	SSP1 - 2.6	-0.000181481	0	10	Buy Only	0
2200	Rent:Buy experiment	392.9994561	1.852931426	1.212851666	0	Buy Only ; 0% contract renewal; Constant contracted land area (25%); 10 y	0% contract renewal	SSP1 - 2.6	-0.000181616	0	10	Buy Only	0
2201	Rent:Buy experiment	392.9629348	1.852434006	1.213362365	0	Buy Only ; 0% contract renewal; Constant contracted land area (25%); 10 y	0% contract renewal	SSP1 - 2.6	-0.000181751	0	10	Buy Only	0
2202	Rent:Buy experiment	392.9244034	1.851909159	1.213857707	0	Buy Only ; 0% contract renewal; Constant contracted land area (25%); 10 y	0% contract renewal	SSP1 - 2.6	-0.000181888	0	10	Buy Only	0
2203	Rent:Buy experiment	392.8839781	1.851358459	1.214337926	0	Buy Only ; 0% contract renewal; Constant contracted land area (25%); 10 y	0% contract renewal	SSP1 - 2.6	-0.000182027	0	10	Buy Only	0
2204	Rent:Buy experiment	392.8417613	1.850783294	1.214803328	0	Buy Only ; 0% contract renewal; Constant contracted land area (25%); 10 y	0% contract renewal	SSP1 - 2.6	-0.000182166	0	10	Buy Only	0
2205	Rent:Buy experiment	392.7978445	1.850184902	1.215254259	0	Buy Only ; 0% contract renewal; Constant contracted land area (25%); 10 y	0% contract renewal	SSP1 - 2.6	-0.000182306	0	10	Buy Only	0
2206	Rent:Buy experiment	392.7523104	1.849564402	1.215691091	0	Buy Only ; 0% contract renewal; Constant contracted land area (25%); 10 y	0% contract renewal	SSP1 - 2.6	-0.000182448	0	10	Buy Only	0
2207	Rent:Buy experiment	392.7052345	1.848922817	1.216114201	0	Buy Only ; 0% contract renewal; Constant contracted land area (25%); 10 y	0% contract renewal	SSP1 - 2.6	-0.00018259	0	10	Buy Only	0
2208	Rent:Buy experiment	392.6566867	1.848261092	1.21652397	0	Buy Only ; 0% contract renewal; Constant contracted land area (25%); 10 y	0% contract renewal	SSP1 - 2.6	-0.000182733	0	10	Buy Only	0
2209	Rent:Buy experiment	392.606732	1.847580103	1.21692077	0	Buy Only ; 0% contract renewal; Constant contracted land area (25%); 10 y	0% contract renewal	SSP1 - 2.6	-0.000182877	0	10	Buy Only	0
2210	Rent:Buy experiment	392.5554311	1.846880673	1.217304969	0	Buy Only ; 0% contract renewal; Constant contracted land area (25%); 10 y	0% contract renewal	SSP1 - 2.6	-0.000183022	0	10	Buy Only	0
2211	Rent:Buy experiment	392.5028415	1.846163578	1.217676919	0	Buy Only ; 0% contract renewal; Constant contracted land area (25%); 10 y	0% contract renewal	SSP1 - 2.6	-0.000183167	0	10	Buy Only	0
2212	Rent:Buy experiment	392.4490175	1.845429553	1.218036963	0	Buy Only ; 0% contract renewal; Constant contracted land area (25%); 10 y	0% contract renewal	SSP1 - 2.6	-0.000183313	0	10	Buy Only	0
2213	Rent:Buy experiment	392.3940108	1.844679294	1.218385431	0	Buy Only ; 0% contract renewal; Constant contracted land area (25%); 10 y	0% contract renewal	SSP1 - 2.6	-0.000183459	0	10	Buy Only	0
2214	Rent:Buy experiment	392.3378708	1.84391347	1.218722639	0	Buy Only ; 0% contract renewal; Constant contracted land area (25%); 10 y	0% contract renewal	SSP1 - 2.6	-0.000183606	0	10	Buy Only	0
2215	Rent:Buy experiment	392.2806448	1.843132717	1.219048892	0	Buy Only ; 0% contract renewal; Constant contracted land area (25%); 10 y	0% contract renewal	SSP1 - 2.6	-0.000183753	0	10	Buy Only	0
2216	Rent:Buy experiment	392.2223779	1.842337647	1.219364483	0	Buy Only ; 0% contract renewal; Constant contracted land area (25%); 10 y	0% contract renewal	SSP1 - 2.6	-0.0001839	0	10	Buy Only	0
2217	Rent:Buy experiment	392.1631138	1.841528847	1.219669695	0	Buy Only ; 0% contract renewal; Constant contracted land area (25%); 10 y	0% contract renewal	SSP1 - 2.6	-0.000184048	0	10	Buy Only	0
2218	Rent:Buy experiment	392.1028941	1.840706882	1.219964799	0	Buy Only ; 0% contract renewal; Constant contracted land area (25%); 10 y	0% contract renewal	SSP1 - 2.6	-0.000184196	0	10	Buy Only	0
2219	Rent:Buy experiment	392.0417592	1.839872295	1.220250055	0	Buy Only ; 0% contract renewal; Constant contracted land area (25%); 10 y	0% contract renewal	SSP1 - 2.6	-0.000184344	0	10	Buy Only	0
2220	Rent:Buy experiment	391.979748	1.839025612	1.220525716	0	Buy Only ; 0% contract renewal; Constant contracted land area (25%); 10 y	0% contract renewal	SSP1 - 2.6	-0.000184492	0	10	Buy Only	0
2221	Rent:Buy experiment	391.9168977	1.838167337	1.220792024	0	Buy Only ; 0% contract renewal; Constant contracted land area (25%); 10 y	0% contract renewal	SSP1 - 2.6	-0.00018464	0	10	Buy Only	0
2222	Rent:Buy experiment	391.8532446	1.837297957	1.221049214	0	Buy Only ; 0% contract renewal; Constant contracted land area (25%); 10 y	0% contract renewal	SSP1 - 2.6	-0.000184788	0	10	Buy Only	0
2223	Rent:Buy experiment	391.7888235	1.836417944	1.221297511	0	Buy Only ; 0% contract renewal; Constant contracted land area (25%); 10 y	0% contract renewal	SSP1 - 2.6	-0.000184935	0	10	Buy Only	0
2224	Rent:Buy experiment	391.7236679	1.835527752	1.221537134	0	Buy Only ; 0% contract renewal; Constant contracted land area (25%); 10 y	0% contract renewal	SSP1 - 2.6	-0.000185083	0	10	Buy Only	0
2225	Rent:Buy experiment	391.6578105	1.834627819	1.221768295	0	Buy Only ; 0% contract renewal; Constant contracted land area (25%); 10 y	0% contract renewal	SSP1 - 2.6	-0.00018523	0	10	Buy Only	0
2226	Rent:Buy experiment	391.5912826	1.833718571	1.221991197	0	Buy Only ; 0% contract renewal; Constant contracted land area (25%); 10 y	0% contract renewal	SSP1 - 2.6	-0.000185377	0	10	Buy Only	0
2227	Rent:Buy experiment	391.5241145	1.832800417	1.222206039	0	Buy Only ; 0% contract renewal; Constant contracted land area (25%); 10 y	0% contract renewal	SSP1 - 2.6	-0.000185524	0	10	Buy Only	0
2228	Rent:Buy experiment	391.4563355	1.831873752	1.222413012	0	Buy Only ; 0% contract renewal; Constant contracted land area (25%); 10 y	0% contract renewal	SSP1 - 2.6	-0.00018567	0	10	Buy Only	0
2229	Rent:Buy experiment	391.3879739	1.830938959	1.222612301	0	Buy Only ; 0% contract renewal; Constant contracted land area (25%); 10 y	0% contract renewal	SSP1 - 2.6	-0.000185816	0	10	Buy Only	0
2230	Rent:Buy experiment	391.3190571	1.829996409	1.222804086	0	Buy Only ; 0% contract renewal; Constant contracted land area (25%); 10 y	0% contract renewal	SSP1 - 2.6	-0.000185961	0	10	Buy Only	0
2231	Rent:Buy experiment	391.2496114	1.829046458	1.222988541	0	Buy Only ; 0% contract renewal; Constant contracted land area (25%); 10 y	0% contract renewal	SSP1 - 2.6	-0.000186106	0	10	Buy Only	0
2232	Rent:Buy experiment	391.1796624	1.828089452	1.223165836	0	Buy Only ; 0% contract renewal; Constant contracted land area (25%); 10 y	0% contract renewal	SSP1 - 2.6	-0.00018625	0	10	Buy Only	0
2233	Rent:Buy experiment	391.1092349	1.827125725	1.223336133	0	Buy Only ; 0% contract renewal; Constant contracted land area (25%); 10 y	0% contract renewal	SSP1 - 2.6	-0.000186394	0	10	Buy Only	0
2234	Rent:Buy experiment	391.0383525	1.8261556	1.223499592	0	Buy Only ; 0% contract renewal; Constant contracted land area (25%); 10 y	0% contract renewal	SSP1 - 2.6	-0.000186537	0	10	Buy Only	0
2235	Rent:Buy experiment	390.9670384	1.825179388	1.223656366	0	Buy Only ; 0% contract renewal; Constant contracted land area (25%); 10 y	0% contract renewal	SSP1 - 2.6	-0.000186679	0	10	Buy Only	0
2236	Rent:Buy experiment	390.8953149	1.824197392	1.223806605	0	Buy Only ; 0% contract renewal; Constant contracted land area (25%); 10 y	0% contract renewal	SSP1 - 2.6	-0.000186821	0	10	Buy Only	0
2237	Rent:Buy experiment	390.8232034	1.823209902	1.223950455	0	Buy Only ; 0% contract renewal; Constant contracted land area (25%); 10 y	0% contract renewal	SSP1 - 2.6	-0.000186962	0	10	Buy Only	0
2238	Rent:Buy experiment	390.7507247	1.822217201	1.224088054	0	Buy Only ; 0% contract renewal; Constant contracted land area (25%); 10 y	0% contract renewal	SSP1 - 2.6	-0.000187102	0	10	Buy Only	0
2239	Rent:Buy experiment	390.677899	1.82121956	1.224219542	0	Buy Only ; 0% contract renewal; Constant contracted land area (25%); 10 y	0% contract renewal	SSP1 - 2.6	-0.000187241	0	10	Buy Only	0
2240	Rent:Buy experiment	390.6047456	1.820217244	1.224345049	0	Buy Only ; 0% contract renewal; Constant contracted land area (25%); 10 y	0% contract renewal	SSP1 - 2.6	-0.00018738	0	10	Buy Only	0
2241	Rent:Buy experiment	390.5312832	1.819210506	1.224464705	0	Buy Only ; 0% contract renewal; Constant contracted land area (25%); 10 y	0% contract renewal	SSP1 - 2.6	-0.000187518	0	10	Buy Only	0
2242	Rent:Buy experiment	390.4575301	1.818199592	1.224578635	0	Buy Only ; 0% contract renewal; Constant contracted land area (25%); 10 y	0% contract renewal	SSP1 - 2.6	-0.000187654	0	10	Buy Only	0
2243	Rent:Buy experiment	390.3835036	1.81718474	1.22468696	0	Buy Only ; 0% contract renewal; Constant contracted land area (25%); 10 y	0% contract renewal	SSP1 - 2.6	-0.000187791	0	10	Buy Only	0
2244	Rent:Buy experiment	390.3092208	1.81616618	1.224789799	0	Buy Only ; 0% contract renewal; Constant contracted land area (25%); 10 y	0% contract renewal	SSP1 - 2.6	-0.000187926	0	10	Buy Only	0
2245	Rent:Buy experiment	390.2346979	1.815144133	1.224887265	0	Buy Only ; 0% contract renewal; Constant contracted land area (25%); 10 y	0% contract renewal	SSP1 - 2.6	-0.00018806	0	10	Buy Only	0
2246	Rent:Buy experiment	390.1599508	1.814118814	1.224979472	0	Buy Only ; 0% contract renewal; Constant contracted land area (25%); 10 y	0% contract renewal	SSP1 - 2.6	-0.000188194	0	10	Buy Only	0
2247	Rent:Buy experiment	390.0849946	1.813090431	1.225066525	0	Buy Only ; 0% contract renewal; Constant contracted land area (25%); 10 y	0% contract renewal	SSP1 - 2.6	-0.000188326	0	10	Buy Only	0
2248	Rent:Buy experiment	390.009844	1.812059183	1.225148532	0	Buy Only ; 0% contract renewal; Constant contracted land area (25%); 10 y	0% contract renewal	SSP1 - 2.6	-0.000188458	0	10	Buy Only	0
2249	Rent:Buy experiment	389.9345134	1.811025264	1.225225594	0	Buy Only ; 0% contract renewal; Constant contracted land area (25%); 10 y	0% contract renewal	SSP1 - 2.6	-0.000188588	0	10	Buy Only	0
2250	Rent:Buy experiment	389.8590164	1.809988862	1.22529781	0	Buy Only ; 0% contract renewal; Constant contracted land area (25%); 10 y	0% contract renewal	SSP1 - 2.6	-0.000188718	0	10	Buy Only	0
2251	Rent:Buy experiment	389.7833663	1.808950156	1.225365278	0	Buy Only ; 0% contract renewal; Constant contracted land area (25%); 10 y	0% contract renewal	SSP1 - 2.6	-0.000188847	0	10	Buy Only	0
2252	Rent:Buy experiment	389.7075759	1.807909322	1.225428091	0	Buy Only ; 0% contract renewal; Constant contracted land area (25%); 10 y	0% contract renewal	SSP1 - 2.6	-0.000188975	0	10	Buy Only	0
2253	Rent:Buy experiment	389.6316576	1.806866528	1.22548634	0	Buy Only ; 0% contract renewal; Constant contracted land area (25%); 10 y	0% contract renewal	SSP1 - 2.6	-0.000189102	0	10	Buy Only	0
2254	Rent:Buy experiment	389.5556232	1.805821936	1.225540114	0	Buy Only ; 0% contract renewal; Constant contracted land area (25%); 10 y	0% contract renewal	SSP1 - 2.6	-0.000189227	0	10	Buy Only	0
2255	Rent:Buy experiment	389.4794844	1.804775706	1.2255895	0	Buy Only ; 0% contract renewal; Constant contracted land area (25%); 10 y	0% contract renewal	SSP1 - 2.6	-0.000189352	0	10	Buy Only	0
2256	Rent:Buy experiment	389.4032523	1.803727988	1.225634582	0	Buy Only ; 0% contract renewal; Constant contracted land area (25%); 10 y	0% contract renewal	SSP1 - 2.6	-0.000189476	0	10	Buy Only	0
2257	Rent:Buy experiment	389.3269376	1.802678929	1.225675441	0	Buy Only ; 0% contract renewal; Constant contracted land area (25%); 10 y	0% contract renewal	SSP1 - 2.6	-0.000189599	0	10	Buy Only	0
2258	Rent:Buy experiment	389.2505506	1.801628671	1.225712157	0	Buy Only ; 0% contract renewal; Constant contracted land area (25%); 10 y	0% contract renewal	SSP1 - 2.6	-0.000189721	0	10	Buy Only	0
2259	Rent:Buy experiment	389.1741014	1.800577351	1.225744808	0	Buy Only ; 0% contract renewal; Constant contracted land area (25%); 10 y	0% contract renewal	SSP1 - 2.6	-0.000189841	0	10	Buy Only	0
2260	Rent:Buy experiment	389.0975997	1.799525102	1.225773469	0	Buy Only ; 0% contract renewal; Constant contracted land area (25%); 10 y	0% contract renewal	SSP1 - 2.6	-0.000189961	0	10	Buy Only	0
2261	Rent:Buy experiment	389.0210547	1.798472052	1.225798212	0	Buy Only ; 0% contract renewal; Constant contracted land area (25%); 10 y	0% contract renewal	SSP1 - 2.6	-0.00019008	0	10	Buy Only	0
2262	Rent:Buy experiment	388.9444755	1.797418323	1.225819111	0	Buy Only ; 0% contract renewal; Constant contracted land area (25%); 10 y	0% contract renewal	SSP1 - 2.6	-0.000190198	0	10	Buy Only	0
2263	Rent:Buy experiment	388.8678707	1.796364035	1.225836233	0	Buy Only ; 0% contract renewal; Constant contracted land area (25%); 10 y	0% contract renewal	SSP1 - 2.6	-0.000190314	0	10	Buy Only	0
2264	Rent:Buy experiment	388.7912488	1.795309302	1.225849648	0	Buy Only ; 0% contract renewal; Constant contracted land area (25%); 10 y	0% contract renewal	SSP1 - 2.6	-0.00019043	0	10	Buy Only	0
2265	Rent:Buy experiment	388.7146178	1.794254236	1.22585942	0	Buy Only ; 0% contract renewal; Constant contracted land area (25%); 10 y	0% contract renewal	SSP1 - 2.6	-0.000190545	0	10	Buy Only	0
2266	Rent:Buy experiment	388.6379854	1.793198945	1.225865613	0	Buy Only ; 0% contract renewal; Constant contracted land area (25%); 10 y	0% contract renewal	SSP1 - 2.6	-0.000190658	0	10	Buy Only	0
2267	Rent:Buy experiment	388.5613593	1.792143531	1.225868292	0	Buy Only ; 0% contract renewal; Constant contracted land area (25%); 10 y	0% contract renewal	SSP1 - 2.6	-0.000190771	0	10	Buy Only	0
2268	Rent:Buy experiment	388.4847466	1.791088094	1.225867516	0	Buy Only ; 0% contract renewal; Constant contracted land area (25%); 10 y	0% contract renewal	SSP1 - 2.6	-0.000190882	0	10	Buy Only	0
2269	Rent:Buy experiment	388.4081544	1.790032731	1.225863344	0	Buy Only ; 0% contract renewal; Constant contracted land area (25%); 10 y	0% contract renewal	SSP1 - 2.6	-0.000190993	0	10	Buy Only	0
2270	Rent:Buy experiment	388.3315894	1.788977535	1.225855836	0	Buy Only ; 0% contract renewal; Constant contracted land area (25%); 10 y	0% contract renewal	SSP1 - 2.6	-0.000191102	0	10	Buy Only	0
2271	Rent:Buy experiment	388.2550581	1.787922595	1.225845046	0	Buy Only ; 0% contract renewal; Constant contracted land area (25%); 10 y	0% contract renewal	SSP1 - 2.6	-0.000191211	0	10	Buy Only	0
2272	Rent:Buy experiment	388.1785667	1.786867998	1.22583103	0	Buy Only ; 0% contract renewal; Constant contracted land area (25%); 10 y	0% contract renewal	SSP1 - 2.6	-0.000191318	0	10	Buy Only	0
2273	Rent:Buy experiment	388.1021214	1.785813827	1.225813842	0	Buy Only ; 0% contract renewal; Constant contracted land area (25%); 10 y	0% contract renewal	SSP1 - 2.6	-0.000191424	0	10	Buy Only	0
2274	Rent:Buy experiment	388.0257278	1.784760164	1.225793534	0	Buy Only ; 0% contract renewal; Constant contracted land area (25%); 10 y	0% contract renewal	SSP1 - 2.6	-0.00019153	0	10	Buy Only	0
2275	Rent:Buy experiment	387.9493917	1.783707086	1.225770157	0	Buy Only ; 0% contract renewal; Constant contracted land area (25%); 10 y	0% contract renewal	SSP1 - 2.6	-0.000191634	0	10	Buy Only	0
2276	Rent:Buy experiment	387.8731184	1.782654667	1.225743761	0	Buy Only ; 0% contract renewal; Constant contracted land area (25%); 10 y	0% contract renewal	SSP1 - 2.6	-0.000191738	0	10	Buy Only	0
2277	Rent:Buy experiment	387.7969132	1.78160298	1.225714394	0	Buy Only ; 0% contract renewal; Constant contracted land area (25%); 10 y	0% contract renewal	SSP1 - 2.6	-0.00019184	0	10	Buy Only	0
2278	Rent:Buy experiment	387.720781	1.780552096	1.225682103	0	Buy Only ; 0% contract renewal; Constant contracted land area (25%); 10 y	0% contract renewal	SSP1 - 2.6	-0.000191941	0	10	Buy Only	0
2279	Rent:Buy experiment	387.6447266	1.779502079	1.225646935	0	Buy Only ; 0% contract renewal; Constant contracted land area (25%); 10 y	0% contract renewal	SSP1 - 2.6	-0.000192041	0	10	Buy Only	0
2280	Rent:Buy experiment	387.5687548	1.778452997	1.225608935	0	Buy Only ; 0% contract renewal; Constant contracted land area (25%); 10 y	0% contract renewal	SSP1 - 2.6	-0.000192141	0	10	Buy Only	0
2281	Rent:Buy experiment	387.49287	1.77740491	1.225568146	0	Buy Only ; 0% contract renewal; Constant contracted land area (25%); 10 y	0% contract renewal	SSP1 - 2.6	-0.000192239	0	10	Buy Only	0
2282	Rent:Buy experiment	387.4170764	1.77635788	1.225524612	0	Buy Only ; 0% contract renewal; Constant contracted land area (25%); 10 y	0% contract renewal	SSP1 - 2.6	-0.000192336	0	10	Buy Only	0
2283	Rent:Buy experiment	387.3413783	1.775311963	1.225478375	0	Buy Only ; 0% contract renewal; Constant contracted land area (25%); 10 y	0% contract renewal	SSP1 - 2.6	-0.000192433	0	10	Buy Only	0
2284	Rent:Buy experiment	387.2657797	1.774267216	1.225429476	0	Buy Only ; 0% contract renewal; Constant contracted land area (25%); 10 y	0% contract renewal	SSP1 - 2.6	-0.000192528	0	10	Buy Only	0
2285	Rent:Buy experiment	387.1902843	1.773223693	1.225377955	0	Buy Only ; 0% contract renewal; Constant contracted land area (25%); 10 y	0% contract renewal	SSP1 - 2.6	-0.000192622	0	10	Buy Only	0
2286	Rent:Buy experiment	387.1148959	1.772181445	1.22532385	0	Buy Only ; 0% contract renewal; Constant contracted land area (25%); 10 y	0% contract renewal	SSP1 - 2.6	-0.000192716	0	10	Buy Only	0
2287	Rent:Buy experiment	387.0396179	1.771140522	1.2252672	0	Buy Only ; 0% contract renewal; Constant contracted land area (25%); 10 y	0% contract renewal	SSP1 - 2.6	-0.000192808	0	10	Buy Only	0
2288	Rent:Buy experiment	386.9644539	1.770100973	1.225208043	0	Buy Only ; 0% contract renewal; Constant contracted land area (25%); 10 y	0% contract renewal	SSP1 - 2.6	-0.000192899	0	10	Buy Only	0
2289	Rent:Buy experiment	386.889407	1.769062842	1.225146415	0	Buy Only ; 0% contract renewal; Constant contracted land area (25%); 10 y	0% contract renewal	SSP1 - 2.6	-0.00019299	0	10	Buy Only	0
2290	Rent:Buy experiment	386.8144805	1.768026175	1.225082351	0	Buy Only ; 0% contract renewal; Constant contracted land area (25%); 10 y	0% contract renewal	SSP1 - 2.6	-0.000193079	0	10	Buy Only	0
2291	Rent:Buy experiment	386.7396773	1.766991014	1.225015887	0	Buy Only ; 0% contract renewal; Constant contracted land area (25%); 10 y	0% contract renewal	SSP1 - 2.6	-0.000193168	0	10	Buy Only	0
2292	Rent:Buy experiment	386.6650004	1.765957401	1.224947057	0	Buy Only ; 0% contract renewal; Constant contracted land area (25%); 10 y	0% contract renewal	SSP1 - 2.6	-0.000193255	0	10	Buy Only	0
2293	Rent:Buy experiment	386.5904525	1.764925375	1.224875893	0	Buy Only ; 0% contract renewal; Constant contracted land area (25%); 10 y	0% contract renewal	SSP1 - 2.6	-0.000193342	0	10	Buy Only	0
2294	Rent:Buy experiment	386.5160363	1.763894974	1.224802429	0	Buy Only ; 0% contract renewal; Constant contracted land area (25%); 10 y	0% contract renewal	SSP1 - 2.6	-0.000193427	0	10	Buy Only	0
2295	Rent:Buy experiment	386.4417545	1.762866234	1.224726697	0	Buy Only ; 0% contract renewal; Constant contracted land area (25%); 10 y	0% contract renewal	SSP1 - 2.6	-0.000193512	0	10	Buy Only	0
2296	Rent:Buy experiment	386.3676093	1.76183919	1.224648727	0	Buy Only ; 0% contract renewal; Constant contracted land area (25%); 10 y	0% contract renewal	SSP1 - 2.6	-0.000193596	0	10	Buy Only	0
2297	Rent:Buy experiment	386.2936033	1.760813877	1.224568551	0	Buy Only ; 0% contract renewal; Constant contracted land area (25%); 10 y	0% contract renewal	SSP1 - 2.6	-0.000193679	0	10	Buy Only	0
2298	Rent:Buy experiment	386.2197386	1.759790326	1.224486199	0	Buy Only ; 0% contract renewal; Constant contracted land area (25%); 10 y	0% contract renewal	SSP1 - 2.6	-0.000193761	0	10	Buy Only	0
2299	Rent:Buy experiment	386.1460174	1.758768569	1.224401699	0	Buy Only ; 0% contract renewal; Constant contracted land area (25%); 10 y	0% contract renewal	SSP1 - 2.6	-0.000193842	0	10	Buy Only	0
2300	Rent:Buy experiment	386.0724418	1.757748635	1.224315081	0	Buy Only ; 0% contract renewal; Constant contracted land area (25%); 10 y	0% contract renewal	SSP1 - 2.6	-0.000193922	0	10	Buy Only	0
2301	Rent:Buy experiment	385.9990138	1.756730554	1.224226373	0	Buy Only ; 0% contract renewal; Constant contracted land area (25%); 10 y	0% contract renewal	SSP1 - 2.6	-0.000194001	0	10	Buy Only	0
2302	Rent:Buy experiment	385.9257353	1.755714351	1.224135601	0	Buy Only ; 0% contract renewal; Constant contracted land area (25%); 10 y	0% contract renewal	SSP1 - 2.6	-0.000194079	0	10	Buy Only	0
2303	Rent:Buy experiment	385.852608	1.754700055	1.224042794	0	Buy Only ; 0% contract renewal; Constant contracted land area (25%); 10 y	0% contract renewal	SSP1 - 2.6	-0.000194156	0	10	Buy Only	0
2304	Rent:Buy experiment	385.7796338	1.753687689	1.223947978	0	Buy Only ; 0% contract renewal; Constant contracted land area (25%); 10 y	0% contract renewal	SSP1 - 2.6	-0.000194233	0	10	Buy Only	0
2305	Rent:Buy experiment	385.7068143	1.752677278	1.223851178	0	Buy Only ; 0% contract renewal; Constant contracted land area (25%); 10 y	0% contract renewal	SSP1 - 2.6	-0.000194308	0	10	Buy Only	0
2306	Rent:Buy experiment	385.6341511	1.751668845	1.223752421	0	Buy Only ; 0% contract renewal; Constant contracted land area (25%); 10 y	0% contract renewal	SSP1 - 2.6	-0.000194383	0	10	Buy Only	0
2307	Rent:Buy experiment	385.5616456	1.750662413	1.22365173	0	Buy Only ; 0% contract renewal; Constant contracted land area (25%); 10 y	0% contract renewal	SSP1 - 2.6	-0.000194457	0	10	Buy Only	0
2308	Rent:Buy experiment	385.4892993	1.749658001	1.223549131	0	Buy Only ; 0% contract renewal; Constant contracted land area (25%); 10 y	0% contract renewal	SSP1 - 2.6	-0.00019453	0	10	Buy Only	0
2309	Rent:Buy experiment	385.4171136	1.748655632	1.223444648	0	Buy Only ; 0% contract renewal; Constant contracted land area (25%); 10 y	0% contract renewal	SSP1 - 2.6	-0.000194602	0	10	Buy Only	0
2310	Rent:Buy experiment	385.3450898	1.747655323	1.223338304	0	Buy Only ; 0% contract renewal; Constant contracted land area (25%); 10 y	0% contract renewal	SSP1 - 2.6	-0.000194673	0	10	Buy Only	0
2311	Rent:Buy experiment	385.2732291	1.746657093	1.223230122	0	Buy Only ; 0% contract renewal; Constant contracted land area (25%); 10 y	0% contract renewal	SSP1 - 2.6	-0.000194743	0	10	Buy Only	0
2312	Rent:Buy experiment	385.2015327	1.745660961	1.223120124	0	Buy Only ; 0% contract renewal; Constant contracted land area (25%); 10 y	0% contract renewal	SSP1 - 2.6	-0.000194813	0	10	Buy Only	0
2313	Rent:Buy experiment	385.1300018	1.744666942	1.223008334	0	Buy Only ; 0% contract renewal; Constant contracted land area (25%); 10 y	0% contract renewal	SSP1 - 2.6	-0.000194882	0	10	Buy Only	0
2314	Rent:Buy experiment	385.0586374	1.743675052	1.222894773	0	Buy Only ; 0% contract renewal; Constant contracted land area (25%); 10 y	0% contract renewal	SSP1 - 2.6	-0.000194949	0	10	Buy Only	0
2315	Rent:Buy experiment	384.9874404	1.742685308	1.222779462	0	Buy Only ; 0% contract renewal; Constant contracted land area (25%); 10 y	0% contract renewal	SSP1 - 2.6	-0.000195016	0	10	Buy Only	0
2316	Rent:Buy experiment	384.9164119	1.741697723	1.222662423	0	Buy Only ; 0% contract renewal; Constant contracted land area (25%); 10 y	0% contract renewal	SSP1 - 2.6	-0.000195082	0	10	Buy Only	0
2317	Rent:Buy experiment	384.8455528	1.740712311	1.222543676	0	Buy Only ; 0% contract renewal; Constant contracted land area (25%); 10 y	0% contract renewal	SSP1 - 2.6	-0.000195148	0	10	Buy Only	0
2318	Rent:Buy experiment	384.7748639	1.739729086	1.222423241	0	Buy Only ; 0% contract renewal; Constant contracted land area (25%); 10 y	0% contract renewal	SSP1 - 2.6	-0.000195212	0	10	Buy Only	0
2319	Rent:Buy experiment	384.704346	1.738748059	1.222301139	0	Buy Only ; 0% contract renewal; Constant contracted land area (25%); 10 y	0% contract renewal	SSP1 - 2.6	-0.000195276	0	10	Buy Only	0
2320	Rent:Buy experiment	384.6339999	1.737769243	1.222177389	0	Buy Only ; 0% contract renewal; Constant contracted land area (25%); 10 y	0% contract renewal	SSP1 - 2.6	-0.000195339	0	10	Buy Only	0
2321	Rent:Buy experiment	384.5638263	1.736792649	1.22205201	0	Buy Only ; 0% contract renewal; Constant contracted land area (25%); 10 y	0% contract renewal	SSP1 - 2.6	-0.000195401	0	10	Buy Only	0
2322	Rent:Buy experiment	384.4938259	1.735818287	1.221925022	0	Buy Only ; 0% contract renewal; Constant contracted land area (25%); 10 y	0% contract renewal	SSP1 - 2.6	-0.000195462	0	10	Buy Only	0
2323	Rent:Buy experiment	384.4239992	1.734846167	1.221796443	0	Buy Only ; 0% contract renewal; Constant contracted land area (25%); 10 y	0% contract renewal	SSP1 - 2.6	-0.000195522	0	10	Buy Only	0
2324	Rent:Buy experiment	384.3543469	1.733876299	1.221666292	0	Buy Only ; 0% contract renewal; Constant contracted land area (25%); 10 y	0% contract renewal	SSP1 - 2.6	-0.000195582	0	10	Buy Only	0
2325	Rent:Buy experiment	384.2848696	1.732908691	1.221534586	0	Buy Only ; 0% contract renewal; Constant contracted land area (25%); 10 y	0% contract renewal	SSP1 - 2.6	-0.000195641	0	10	Buy Only	0
2326	Rent:Buy experiment	384.2155676	1.731943352	1.221401343	0	Buy Only ; 0% contract renewal; Constant contracted land area (25%); 10 y	0% contract renewal	SSP1 - 2.6	-0.000195699	0	10	Buy Only	0
2327	Rent:Buy experiment	384.1464416	1.730980291	1.221266581	0	Buy Only ; 0% contract renewal; Constant contracted land area (25%); 10 y	0% contract renewal	SSP1 - 2.6	-0.000195756	0	10	Buy Only	0
2328	Rent:Buy experiment	384.0774919	1.730019513	1.221130317	0	Buy Only ; 0% contract renewal; Constant contracted land area (25%); 10 y	0% contract renewal	SSP1 - 2.6	-0.000195813	0	10	Buy Only	0
2329	Rent:Buy experiment	384.008719	1.729061026	1.220992568	0	Buy Only ; 0% contract renewal; Constant contracted land area (25%); 10 y	0% contract renewal	SSP1 - 2.6	-0.000195869	0	10	Buy Only	0
2330	Rent:Buy experiment	383.9401232	1.728104837	1.220853351	0	Buy Only ; 0% contract renewal; Constant contracted land area (25%); 10 y	0% contract renewal	SSP1 - 2.6	-0.000195924	0	10	Buy Only	0
2331	Rent:Buy experiment	383.8717048	1.727150951	1.220712681	0	Buy Only ; 0% contract renewal; Constant contracted land area (25%); 10 y	0% contract renewal	SSP1 - 2.6	-0.000195978	0	10	Buy Only	0
2332	Rent:Buy experiment	383.8034642	1.726199374	1.220570576	0	Buy Only ; 0% contract renewal; Constant contracted land area (25%); 10 y	0% contract renewal	SSP1 - 2.6	-0.000196031	0	10	Buy Only	0
2333	Rent:Buy experiment	383.7354016	1.725250112	1.220427051	0	Buy Only ; 0% contract renewal; Constant contracted land area (25%); 10 y	0% contract renewal	SSP1 - 2.6	-0.000196084	0	10	Buy Only	0
2334	Rent:Buy experiment	383.6675173	1.724303168	1.220282121	0	Buy Only ; 0% contract renewal; Constant contracted land area (25%); 10 y	0% contract renewal	SSP1 - 2.6	-0.000196136	0	10	Buy Only	0
2335	Rent:Buy experiment	383.5998115	1.723358547	1.220135803	0	Buy Only ; 0% contract renewal; Constant contracted land area (25%); 10 y	0% contract renewal	SSP1 - 2.6	-0.000196187	0	10	Buy Only	0
2336	Rent:Buy experiment	383.5322845	1.722416254	1.219988111	0	Buy Only ; 0% contract renewal; Constant contracted land area (25%); 10 y	0% contract renewal	SSP1 - 2.6	-0.000196238	0	10	Buy Only	0
2337	Rent:Buy experiment	383.4649363	1.721476291	1.219839061	0	Buy Only ; 0% contract renewal; Constant contracted land area (25%); 10 y	0% contract renewal	SSP1 - 2.6	-0.000196288	0	10	Buy Only	0
2338	Rent:Buy experiment	383.3977671	1.720538662	1.219688666	0	Buy Only ; 0% contract renewal; Constant contracted land area (25%); 10 y	0% contract renewal	SSP1 - 2.6	-0.000196337	0	10	Buy Only	0
2339	Rent:Buy experiment	383.330777	1.71960337	1.219536943	0	Buy Only ; 0% contract renewal; Constant contracted land area (25%); 10 y	0% contract renewal	SSP1 - 2.6	-0.000196385	0	10	Buy Only	0
2340	Rent:Buy experiment	383.2639662	1.718670418	1.219383905	0	Buy Only ; 0% contract renewal; Constant contracted land area (25%); 10 y	0% contract renewal	SSP1 - 2.6	-0.000196433	0	10	Buy Only	0
2341	Rent:Buy experiment	383.1973347	1.717739808	1.219229567	0	Buy Only ; 0% contract renewal; Constant contracted land area (25%); 10 y	0% contract renewal	SSP1 - 2.6	-0.00019648	0	10	Buy Only	0
2342	Rent:Buy experiment	383.1308826	1.716811541	1.219073942	0	Buy Only ; 0% contract renewal; Constant contracted land area (25%); 10 y	0% contract renewal	SSP1 - 2.6	-0.000196526	0	10	Buy Only	0
2343	Rent:Buy experiment	383.0646098	1.71588562	1.218917044	0	Buy Only ; 0% contract renewal; Constant contracted land area (25%); 10 y	0% contract renewal	SSP1 - 2.6	-0.000196571	0	10	Buy Only	0
2344	Rent:Buy experiment	382.9985164	1.714962046	1.218758886	0	Buy Only ; 0% contract renewal; Constant contracted land area (25%); 10 y	0% contract renewal	SSP1 - 2.6	-0.000196616	0	10	Buy Only	0
2345	Rent:Buy experiment	382.9326025	1.71404082	1.218599484	0	Buy Only ; 0% contract renewal; Constant contracted land area (25%); 10 y	0% contract renewal	SSP1 - 2.6	-0.00019666	0	10	Buy Only	0
2346	Rent:Buy experiment	382.8668679	1.713121943	1.218438848	0	Buy Only ; 0% contract renewal; Constant contracted land area (25%); 10 y	0% contract renewal	SSP1 - 2.6	-0.000196704	0	10	Buy Only	0
2347	Rent:Buy experiment	382.8013126	1.712205416	1.218276994	0	Buy Only ; 0% contract renewal; Constant contracted land area (25%); 10 y	0% contract renewal	SSP1 - 2.6	-0.000196746	0	10	Buy Only	0
2348	Rent:Buy experiment	382.7359365	1.711291238	1.218113933	0	Buy Only ; 0% contract renewal; Constant contracted land area (25%); 10 y	0% contract renewal	SSP1 - 2.6	-0.000196788	0	10	Buy Only	0
2349	Rent:Buy experiment	382.6707397	1.71037941	1.217949678	0	Buy Only ; 0% contract renewal; Constant contracted land area (25%); 10 y	0% contract renewal	SSP1 - 2.6	-0.00019683	0	10	Buy Only	0
2350	Rent:Buy experiment	382.6057219	1.709469932	1.217784242	0	Buy Only ; 0% contract renewal; Constant contracted land area (25%); 10 y	0% contract renewal	SSP1 - 2.6	-0.00019687	0	10	Buy Only	0
2351	Rent:Buy experiment	382.5408832	1.708562804	1.217617638	0	Buy Only ; 0% contract renewal; Constant contracted land area (25%); 10 y	0% contract renewal	SSP1 - 2.6	-0.00019691	0	10	Buy Only	0
2352	Rent:Buy experiment	382.4762232	1.707658025	1.217449877	0	Buy Only ; 0% contract renewal; Constant contracted land area (25%); 10 y	0% contract renewal	SSP1 - 2.6	-0.00019695	0	10	Buy Only	0
2353	Rent:Buy experiment	382.411742	1.706755594	1.217280972	0	Buy Only ; 0% contract renewal; Constant contracted land area (25%); 10 y	0% contract renewal	SSP1 - 2.6	-0.000196988	0	10	Buy Only	0
2354	Rent:Buy experiment	382.3474393	1.705855511	1.217110935	0	Buy Only ; 0% contract renewal; Constant contracted land area (25%); 10 y	0% contract renewal	SSP1 - 2.6	-0.000197026	0	10	Buy Only	0
2355	Rent:Buy experiment	382.283315	1.704957774	1.216939777	0	Buy Only ; 0% contract renewal; Constant contracted land area (25%); 10 y	0% contract renewal	SSP1 - 2.6	-0.000197064	0	10	Buy Only	0
2356	Rent:Buy experiment	382.2193689	1.704062381	1.216767511	0	Buy Only ; 0% contract renewal; Constant contracted land area (25%); 10 y	0% contract renewal	SSP1 - 2.6	-0.000197101	0	10	Buy Only	0
2357	Rent:Buy experiment	382.1556009	1.703169332	1.216594148	0	Buy Only ; 0% contract renewal; Constant contracted land area (25%); 10 y	0% contract renewal	SSP1 - 2.6	-0.000197137	0	10	Buy Only	0
2358	Rent:Buy experiment	382.0920106	1.702278625	1.216419699	0	Buy Only ; 0% contract renewal; Constant contracted land area (25%); 10 y	0% contract renewal	SSP1 - 2.6	-0.000197172	0	10	Buy Only	0
2359	Rent:Buy experiment	382.028598	1.701390258	1.216244176	0	Buy Only ; 0% contract renewal; Constant contracted land area (25%); 10 y	0% contract renewal	SSP1 - 2.6	-0.000197207	0	10	Buy Only	0
2360	Rent:Buy experiment	381.9653627	1.700504229	1.21606759	0	Buy Only ; 0% contract renewal; Constant contracted land area (25%); 10 y	0% contract renewal	SSP1 - 2.6	-0.000197241	0	10	Buy Only	0
2361	Rent:Buy experiment	381.9023045	1.699620535	1.215889952	0	Buy Only ; 0% contract renewal; Constant contracted land area (25%); 10 y	0% contract renewal	SSP1 - 2.6	-0.000197275	0	10	Buy Only	0
2362	Rent:Buy experiment	381.8394232	1.698739175	1.215711273	0	Buy Only ; 0% contract renewal; Constant contracted land area (25%); 10 y	0% contract renewal	SSP1 - 2.6	-0.000197307	0	10	Buy Only	0
2363	Rent:Buy experiment	381.7767186	1.697860146	1.215531563	0	Buy Only ; 0% contract renewal; Constant contracted land area (25%); 10 y	0% contract renewal	SSP1 - 2.6	-0.00019734	0	10	Buy Only	0
2364	Rent:Buy experiment	381.7141903	1.696983446	1.215350834	0	Buy Only ; 0% contract renewal; Constant contracted land area (25%); 10 y	0% contract renewal	SSP1 - 2.6	-0.000197371	0	10	Buy Only	0
2365	Rent:Buy experiment	381.651838	1.696109071	1.215169095	0	Buy Only ; 0% contract renewal; Constant contracted land area (25%); 10 y	0% contract renewal	SSP1 - 2.6	-0.000197402	0	10	Buy Only	0
2366	Rent:Buy experiment	381.5896616	1.69523702	1.214986359	0	Buy Only ; 0% contract renewal; Constant contracted land area (25%); 10 y	0% contract renewal	SSP1 - 2.6	-0.000197433	0	10	Buy Only	0
2367	Rent:Buy experiment	381.5276607	1.694367288	1.214802634	0	Buy Only ; 0% contract renewal; Constant contracted land area (25%); 10 y	0% contract renewal	SSP1 - 2.6	-0.000197463	0	10	Buy Only	0
2368	Rent:Buy experiment	381.4658349	1.693499873	1.214617931	0	Buy Only ; 0% contract renewal; Constant contracted land area (25%); 10 y	0% contract renewal	SSP1 - 2.6	-0.000197492	0	10	Buy Only	0
2369	Rent:Buy experiment	381.4041841	1.692634772	1.21443226	0	Buy Only ; 0% contract renewal; Constant contracted land area (25%); 10 y	0% contract renewal	SSP1 - 2.6	-0.000197521	0	10	Buy Only	0
2370	Rent:Buy experiment	381.3427078	1.691771981	1.214245632	0	Buy Only ; 0% contract renewal; Constant contracted land area (25%); 10 y	0% contract renewal	SSP1 - 2.6	-0.000197549	0	10	Buy Only	0
2371	Rent:Buy experiment	381.2814058	1.690911497	1.214058056	0	Buy Only ; 0% contract renewal; Constant contracted land area (25%); 10 y	0% contract renewal	SSP1 - 2.6	-0.000197576	0	10	Buy Only	0
2372	Rent:Buy experiment	381.2202777	1.690053317	1.213869542	0	Buy Only ; 0% contract renewal; Constant contracted land area (25%); 10 y	0% contract renewal	SSP1 - 2.6	-0.000197603	0	10	Buy Only	0
2373	Rent:Buy experiment	381.1593232	1.689197436	1.2136801	0	Buy Only ; 0% contract renewal; Constant contracted land area (25%); 10 y	0% contract renewal	SSP1 - 2.6	-0.000197629	0	10	Buy Only	0
2374	Rent:Buy experiment	381.0985419	1.688343852	1.213489739	0	Buy Only ; 0% contract renewal; Constant contracted land area (25%); 10 y	0% contract renewal	SSP1 - 2.6	-0.000197655	0	10	Buy Only	0
2375	Rent:Buy experiment	381.0379335	1.68749256	1.213298469	0	Buy Only ; 0% contract renewal; Constant contracted land area (25%); 10 y	0% contract renewal	SSP1 - 2.6	-0.00019768	0	10	Buy Only	0
2376	Rent:Buy experiment	380.9774976	1.686643557	1.2131063	0	Buy Only ; 0% contract renewal; Constant contracted land area (25%); 10 y	0% contract renewal	SSP1 - 2.6	-0.000197704	0	10	Buy Only	0
2377	Rent:Buy experiment	380.917234	1.685796838	1.21291324	0	Buy Only ; 0% contract renewal; Constant contracted land area (25%); 10 y	0% contract renewal	SSP1 - 2.6	-0.000197728	0	10	Buy Only	0
2378	Rent:Buy experiment	380.8571421	1.6849524	1.2127193	0	Buy Only ; 0% contract renewal; Constant contracted land area (25%); 10 y	0% contract renewal	SSP1 - 2.6	-0.000197752	0	10	Buy Only	0
2379	Rent:Buy experiment	380.7972216	1.684110238	1.212524488	0	Buy Only ; 0% contract renewal; Constant contracted land area (25%); 10 y	0% contract renewal	SSP1 - 2.6	-0.000197774	0	10	Buy Only	0
2380	Rent:Buy experiment	380.7374723	1.683270349	1.212328813	0	Buy Only ; 0% contract renewal; Constant contracted land area (25%); 10 y	0% contract renewal	SSP1 - 2.6	-0.000197797	0	10	Buy Only	0
2381	Rent:Buy experiment	380.6778936	1.682432727	1.212132285	0	Buy Only ; 0% contract renewal; Constant contracted land area (25%); 10 y	0% contract renewal	SSP1 - 2.6	-0.000197818	0	10	Buy Only	0
2382	Rent:Buy experiment	380.6184852	1.681597369	1.211934912	0	Buy Only ; 0% contract renewal; Constant contracted land area (25%); 10 y	0% contract renewal	SSP1 - 2.6	-0.000197839	0	10	Buy Only	0
2383	Rent:Buy experiment	380.5592467	1.680764271	1.211736704	0	Buy Only ; 0% contract renewal; Constant contracted land area (25%); 10 y	0% contract renewal	SSP1 - 2.6	-0.00019786	0	10	Buy Only	0
2384	Rent:Buy experiment	380.5001777	1.679933427	1.211537668	0	Buy Only ; 0% contract renewal; Constant contracted land area (25%); 10 y	0% contract renewal	SSP1 - 2.6	-0.00019788	0	10	Buy Only	0
2385	Rent:Buy experiment	380.4412778	1.679104833	1.211337814	0	Buy Only ; 0% contract renewal; Constant contracted land area (25%); 10 y	0% contract renewal	SSP1 - 2.6	-0.000197899	0	10	Buy Only	0
2386	Rent:Buy experiment	380.3825467	1.678278486	1.211137151	0	Buy Only ; 0% contract renewal; Constant contracted land area (25%); 10 y	0% contract renewal	SSP1 - 2.6	-0.000197918	0	10	Buy Only	0
2387	Rent:Buy experiment	380.3239838	1.677454379	1.210935686	0	Buy Only ; 0% contract renewal; Constant contracted land area (25%); 10 y	0% contract renewal	SSP1 - 2.6	-0.000197937	0	10	Buy Only	0
2388	Rent:Buy experiment	380.2655889	1.676632509	1.210733429	0	Buy Only ; 0% contract renewal; Constant contracted land area (25%); 10 y	0% contract renewal	SSP1 - 2.6	-0.000197954	0	10	Buy Only	0
2389	Rent:Buy experiment	380.2073615	1.675812871	1.210530388	0	Buy Only ; 0% contract renewal; Constant contracted land area (25%); 10 y	0% contract renewal	SSP1 - 2.6	-0.000197972	0	10	Buy Only	0
2390	Rent:Buy experiment	380.1493012	1.67499546	1.210326571	0	Buy Only ; 0% contract renewal; Constant contracted land area (25%); 10 y	0% contract renewal	SSP1 - 2.6	-0.000197988	0	10	Buy Only	0
2391	Rent:Buy experiment	380.0914075	1.674180271	1.210121986	0	Buy Only ; 0% contract renewal; Constant contracted land area (25%); 10 y	0% contract renewal	SSP1 - 2.6	-0.000198005	0	10	Buy Only	0
2392	Rent:Buy experiment	380.0336801	1.673367299	1.209916641	0	Buy Only ; 0% contract renewal; Constant contracted land area (25%); 10 y	0% contract renewal	SSP1 - 2.6	-0.00019802	0	10	Buy Only	0
2393	Rent:Buy experiment	379.9761185	1.672556539	1.209710545	0	Buy Only ; 0% contract renewal; Constant contracted land area (25%); 10 y	0% contract renewal	SSP1 - 2.6	-0.000198035	0	10	Buy Only	0
2394	Rent:Buy experiment	379.9187223	1.671747988	1.209503706	0	Buy Only ; 0% contract renewal; Constant contracted land area (25%); 10 y	0% contract renewal	SSP1 - 2.6	-0.00019805	0	10	Buy Only	0
2395	Rent:Buy experiment	379.8614911	1.670941638	1.209296132	0	Buy Only ; 0% contract renewal; Constant contracted land area (25%); 10 y	0% contract renewal	SSP1 - 2.6	-0.000198064	0	10	Buy Only	0
2396	Rent:Buy experiment	379.8044245	1.670137487	1.20908783	0	Buy Only ; 0% contract renewal; Constant contracted land area (25%); 10 y	0% contract renewal	SSP1 - 2.6	-0.000198078	0	10	Buy Only	0
2397	Rent:Buy experiment	379.747522	1.669335527	1.208878808	0	Buy Only ; 0% contract renewal; Constant contracted land area (25%); 10 y	0% contract renewal	SSP1 - 2.6	-0.000198091	0	10	Buy Only	0
2398	Rent:Buy experiment	379.6907832	1.668535756	1.208669075	0	Buy Only ; 0% contract renewal; Constant contracted land area (25%); 10 y	0% contract renewal	SSP1 - 2.6	-0.000198104	0	10	Buy Only	0
2399	Rent:Buy experiment	379.6342077	1.667738166	1.208458637	0	Buy Only ; 0% contract renewal; Constant contracted land area (25%); 10 y	0% contract renewal	SSP1 - 2.6	-0.000198116	0	10	Buy Only	0
2400	Rent:Buy experiment	379.577795	1.666942754	1.208247504	0	Buy Only ; 0% contract renewal; Constant contracted land area (25%); 10 y	0% contract renewal	SSP1 - 2.6	-0.000198127	0	10	Buy Only	0
2401	Rent:Buy experiment	379.5215447	1.666149514	1.208035681	0	Buy Only ; 0% contract renewal; Constant contracted land area (25%); 10 y	0% contract renewal	SSP1 - 2.6	-0.000198138	0	10	Buy Only	0
2402	Rent:Buy experiment	379.4654563	1.66535844	1.207823177	0	Buy Only ; 0% contract renewal; Constant contracted land area (25%); 10 y	0% contract renewal	SSP1 - 2.6	-0.000198149	0	10	Buy Only	0
2403	Rent:Buy experiment	379.4095295	1.664569529	1.207609999	0	Buy Only ; 0% contract renewal; Constant contracted land area (25%); 10 y	0% contract renewal	SSP1 - 2.6	-0.000198159	0	10	Buy Only	0
2404	Rent:Buy experiment	379.3537638	1.663782773	1.207396155	0	Buy Only ; 0% contract renewal; Constant contracted land area (25%); 10 y	0% contract renewal	SSP1 - 2.6	-0.000198168	0	10	Buy Only	0
2405	Rent:Buy experiment	379.2981587	1.662998169	1.207181652	0	Buy Only ; 0% contract renewal; Constant contracted land area (25%); 10 y	0% contract renewal	SSP1 - 2.6	-0.000198178	0	10	Buy Only	0
2406	Rent:Buy experiment	379.2427138	1.662215711	1.206966497	0	Buy Only ; 0% contract renewal; Constant contracted land area (25%); 10 y	0% contract renewal	SSP1 - 2.6	-0.000198186	0	10	Buy Only	0
2407	Rent:Buy experiment	379.1874286	1.661435394	1.206750698	0	Buy Only ; 0% contract renewal; Constant contracted land area (25%); 10 y	0% contract renewal	SSP1 - 2.6	-0.000198194	0	10	Buy Only	0
2408	Rent:Buy experiment	379.1323028	1.660657212	1.206534261	0	Buy Only ; 0% contract renewal; Constant contracted land area (25%); 10 y	0% contract renewal	SSP1 - 2.6	-0.000198202	0	10	Buy Only	0
2409	Rent:Buy experiment	379.0773358	1.65988116	1.206317194	0	Buy Only ; 0% contract renewal; Constant contracted land area (25%); 10 y	0% contract renewal	SSP1 - 2.6	-0.000198209	0	10	Buy Only	0
2410	Rent:Buy experiment	379.0225273	1.659107232	1.206099505	0	Buy Only ; 0% contract renewal; Constant contracted land area (25%); 10 y	0% contract renewal	SSP1 - 2.6	-0.000198216	0	10	Buy Only	0
2411	Rent:Buy experiment	378.9678767	1.658335424	1.205881199	0	Buy Only ; 0% contract renewal; Constant contracted land area (25%); 10 y	0% contract renewal	SSP1 - 2.6	-0.000198222	0	10	Buy Only	0
2412	Rent:Buy experiment	378.9133837	1.65756573	1.205662284	0	Buy Only ; 0% contract renewal; Constant contracted land area (25%); 10 y	0% contract renewal	SSP1 - 2.6	-0.000198228	0	10	Buy Only	0
2413	Rent:Buy experiment	378.8590478	1.656798145	1.205442767	0	Buy Only ; 0% contract renewal; Constant contracted land area (25%); 10 y	0% contract renewal	SSP1 - 2.6	-0.000198233	0	10	Buy Only	0
2414	Rent:Buy experiment	378.8048685	1.656032663	1.205222654	0	Buy Only ; 0% contract renewal; Constant contracted land area (25%); 10 y	0% contract renewal	SSP1 - 2.6	-0.000198238	0	10	Buy Only	0
2415	Rent:Buy experiment	378.7508454	1.655269279	1.205001953	0	Buy Only ; 0% contract renewal; Constant contracted land area (25%); 10 y	0% contract renewal	SSP1 - 2.6	-0.000198242	0	10	Buy Only	0
2416	Rent:Buy experiment	378.6969781	1.654507987	1.204780671	0	Buy Only ; 0% contract renewal; Constant contracted land area (25%); 10 y	0% contract renewal	SSP1 - 2.6	-0.000198246	0	10	Buy Only	0
2417	Rent:Buy experiment	378.6432661	1.653748782	1.204558814	0	Buy Only ; 0% contract renewal; Constant contracted land area (25%); 10 y	0% contract renewal	SSP1 - 2.6	-0.000198249	0	10	Buy Only	0
2418	Rent:Buy experiment	378.5897089	1.652991659	1.204336388	0	Buy Only ; 0% contract renewal; Constant contracted land area (25%); 10 y	0% contract renewal	SSP1 - 2.6	-0.000198252	0	10	Buy Only	0
2419	Rent:Buy experiment	378.5363062	1.652236612	1.2041134	0	Buy Only ; 0% contract renewal; Constant contracted land area (25%); 10 y	0% contract renewal	SSP1 - 2.6	-0.000198255	0	10	Buy Only	0
2420	Rent:Buy experiment	378.4830574	1.651483636	1.203889858	0	Buy Only ; 0% contract renewal; Constant contracted land area (25%); 10 y	0% contract renewal	SSP1 - 2.6	-0.000198257	0	10	Buy Only	0
2421	Rent:Buy experiment	378.4299621	1.650732725	1.203665767	0	Buy Only ; 0% contract renewal; Constant contracted land area (25%); 10 y	0% contract renewal	SSP1 - 2.6	-0.000198258	0	10	Buy Only	0
2422	Rent:Buy experiment	378.3770199	1.649983874	1.203441134	0	Buy Only ; 0% contract renewal; Constant contracted land area (25%); 10 y	0% contract renewal	SSP1 - 2.6	-0.000198259	0	10	Buy Only	0
2423	Rent:Buy experiment	378.3242303	1.649237078	1.203215965	0	Buy Only ; 0% contract renewal; Constant contracted land area (25%); 10 y	0% contract renewal	SSP1 - 2.6	-0.00019826	0	10	Buy Only	0
2424	Rent:Buy experiment	378.2715929	1.648492331	1.202990267	0	Buy Only ; 0% contract renewal; Constant contracted land area (25%); 10 y	0% contract renewal	SSP1 - 2.6	-0.00019826	0	10	Buy Only	0
2425	Rent:Buy experiment	378.2191073	1.647749627	1.202764046	0	Buy Only ; 0% contract renewal; Constant contracted land area (25%); 10 y	0% contract renewal	SSP1 - 2.6	-0.00019826	0	10	Buy Only	0
2426	Rent:Buy experiment	378.1667729	1.647008961	1.202537309	0	Buy Only ; 0% contract renewal; Constant contracted land area (25%); 10 y	0% contract renewal	SSP1 - 2.6	-0.00019826	0	10	Buy Only	0
2427	Rent:Buy experiment	378.1145893	1.646270329	1.202310061	0	Buy Only ; 0% contract renewal; Constant contracted land area (25%); 10 y	0% contract renewal	SSP1 - 2.6	-0.000198259	0	10	Buy Only	0
2428	Rent:Buy experiment	378.0625562	1.645533723	1.202082309	0	Buy Only ; 0% contract renewal; Constant contracted land area (25%); 10 y	0% contract renewal	SSP1 - 2.6	-0.000198257	0	10	Buy Only	0
2429	Rent:Buy experiment	378.010673	1.644799139	1.201854059	0	Buy Only ; 0% contract renewal; Constant contracted land area (25%); 10 y	0% contract renewal	SSP1 - 2.6	-0.000198255	0	10	Buy Only	0
2430	Rent:Buy experiment	377.9589393	1.644066572	1.201625317	0	Buy Only ; 0% contract renewal; Constant contracted land area (25%); 10 y	0% contract renewal	SSP1 - 2.6	-0.000198253	0	10	Buy Only	0
2431	Rent:Buy experiment	377.9073547	1.643336016	1.201396089	0	Buy Only ; 0% contract renewal; Constant contracted land area (25%); 10 y	0% contract renewal	SSP1 - 2.6	-0.00019825	0	10	Buy Only	0
2432	Rent:Buy experiment	377.8559187	1.642607465	1.201166382	0	Buy Only ; 0% contract renewal; Constant contracted land area (25%); 10 y	0% contract renewal	SSP1 - 2.6	-0.000198247	0	10	Buy Only	0
2433	Rent:Buy experiment	377.8046309	1.641880914	1.200936201	0	Buy Only ; 0% contract renewal; Constant contracted land area (25%); 10 y	0% contract renewal	SSP1 - 2.6	-0.000198243	0	10	Buy Only	0
2434	Rent:Buy experiment	377.7534908	1.641156358	1.200705552	0	Buy Only ; 0% contract renewal; Constant contracted land area (25%); 10 y	0% contract renewal	SSP1 - 2.6	-0.000198239	0	10	Buy Only	0
2435	Rent:Buy experiment	377.702498	1.640433791	1.200474441	0	Buy Only ; 0% contract renewal; Constant contracted land area (25%); 10 y	0% contract renewal	SSP1 - 2.6	-0.000198235	0	10	Buy Only	0
2436	Rent:Buy experiment	377.6516521	1.639713208	1.200242874	0	Buy Only ; 0% contract renewal; Constant contracted land area (25%); 10 y	0% contract renewal	SSP1 - 2.6	-0.00019823	0	10	Buy Only	0
2437	Rent:Buy experiment	377.6009526	1.638994604	1.200010858	0	Buy Only ; 0% contract renewal; Constant contracted land area (25%); 10 y	0% contract renewal	SSP1 - 2.6	-0.000198224	0	10	Buy Only	0
2438	Rent:Buy experiment	377.550399	1.638277972	1.199778396	0	Buy Only ; 0% contract renewal; Constant contracted land area (25%); 10 y	0% contract renewal	SSP1 - 2.6	-0.000198219	0	10	Buy Only	0
2439	Rent:Buy experiment	377.499991	1.637563308	1.199545496	0	Buy Only ; 0% contract renewal; Constant contracted land area (25%); 10 y	0% contract renewal	SSP1 - 2.6	-0.000198213	0	10	Buy Only	0
2440	Rent:Buy experiment	377.4497281	1.636850606	1.199312164	0	Buy Only ; 0% contract renewal; Constant contracted land area (25%); 10 y	0% contract renewal	SSP1 - 2.6	-0.000198206	0	10	Buy Only	0
2441	Rent:Buy experiment	377.3996099	1.636139861	1.199078404	0	Buy Only ; 0% contract renewal; Constant contracted land area (25%); 10 y	0% contract renewal	SSP1 - 2.6	-0.000198199	0	10	Buy Only	0
2442	Rent:Buy experiment	377.3496359	1.635431067	1.198844222	0	Buy Only ; 0% contract renewal; Constant contracted land area (25%); 10 y	0% contract renewal	SSP1 - 2.6	-0.000198192	0	10	Buy Only	0
2443	Rent:Buy experiment	377.2998057	1.634724219	1.198609625	0	Buy Only ; 0% contract renewal; Constant contracted land area (25%); 10 y	0% contract renewal	SSP1 - 2.6	-0.000198184	0	10	Buy Only	0
2444	Rent:Buy experiment	377.2501188	1.634019312	1.198374617	0	Buy Only ; 0% contract renewal; Constant contracted land area (25%); 10 y	0% contract renewal	SSP1 - 2.6	-0.000198176	0	10	Buy Only	0
2445	Rent:Buy experiment	377.2005749	1.63331634	1.198139204	0	Buy Only ; 0% contract renewal; Constant contracted land area (25%); 10 y	0% contract renewal	SSP1 - 2.6	-0.000198167	0	10	Buy Only	0
2446	Rent:Buy experiment	377.1511734	1.632615298	1.197903392	0	Buy Only ; 0% contract renewal; Constant contracted land area (25%); 10 y	0% contract renewal	SSP1 - 2.6	-0.000198159	0	10	Buy Only	0
2447	Rent:Buy experiment	377.1019141	1.63191618	1.197667185	0	Buy Only ; 0% contract renewal; Constant contracted land area (25%); 10 y	0% contract renewal	SSP1 - 2.6	-0.000198149	0	10	Buy Only	0
2448	Rent:Buy experiment	377.0527963	1.631218982	1.197430591	0	Buy Only ; 0% contract renewal; Constant contracted land area (25%); 10 y	0% contract renewal	SSP1 - 2.6	-0.00019814	0	10	Buy Only	0
2449	Rent:Buy experiment	377.0038198	1.630523697	1.197193613	0	Buy Only ; 0% contract renewal; Constant contracted land area (25%); 10 y	0% contract renewal	SSP1 - 2.6	-0.000198129	0	10	Buy Only	0
2450	Rent:Buy experiment	376.9549841	1.629830321	1.196956257	0	Buy Only ; 0% contract renewal; Constant contracted land area (25%); 10 y	0% contract renewal	SSP1 - 2.6	-0.000198119	0	10	Buy Only	0
2451	Rent:Buy experiment	376.9062886	1.629138849	1.196718529	0	Buy Only ; 0% contract renewal; Constant contracted land area (25%); 10 y	0% contract renewal	SSP1 - 2.6	-0.000198108	0	10	Buy Only	0
2452	Rent:Buy experiment	376.8577332	1.628449274	1.196480434	0	Buy Only ; 0% contract renewal; Constant contracted land area (25%); 10 y	0% contract renewal	SSP1 - 2.6	-0.000198097	0	10	Buy Only	0
2453	Rent:Buy experiment	376.8093172	1.627761592	1.196241977	0	Buy Only ; 0% contract renewal; Constant contracted land area (25%); 10 y	0% contract renewal	SSP1 - 2.6	-0.000198085	0	10	Buy Only	0
2454	Rent:Buy experiment	376.7610402	1.627075797	1.196003162	0	Buy Only ; 0% contract renewal; Constant contracted land area (25%); 10 y	0% contract renewal	SSP1 - 2.6	-0.000198073	0	10	Buy Only	0
2455	Rent:Buy experiment	376.712902	1.626391884	1.195763997	0	Buy Only ; 0% contract renewal; Constant contracted land area (25%); 10 y	0% contract renewal	SSP1 - 2.6	-0.000198061	0	10	Buy Only	0
2456	Rent:Buy experiment	376.6649019	1.625709848	1.195524485	0	Buy Only ; 0% contract renewal; Constant contracted land area (25%); 10 y	0% contract renewal	SSP1 - 2.6	-0.000198048	0	10	Buy Only	0
2457	Rent:Buy experiment	376.6170397	1.625029684	1.195284631	0	Buy Only ; 0% contract renewal; Constant contracted land area (25%); 10 y	0% contract renewal	SSP1 - 2.6	-0.000198035	0	10	Buy Only	0
2458	Rent:Buy experiment	376.5693149	1.624351386	1.195044441	0	Buy Only ; 0% contract renewal; Constant contracted land area (25%); 10 y	0% contract renewal	SSP1 - 2.6	-0.000198022	0	10	Buy Only	0
2459	Rent:Buy experiment	376.521727	1.623674949	1.19480392	0	Buy Only ; 0% contract renewal; Constant contracted land area (25%); 10 y	0% contract renewal	SSP1 - 2.6	-0.000198008	0	10	Buy Only	0
2460	Rent:Buy experiment	376.4742756	1.623000368	1.194563073	0	Buy Only ; 0% contract renewal; Constant contracted land area (25%); 10 y	0% contract renewal	SSP1 - 2.6	-0.000197994	0	10	Buy Only	0
2461	Rent:Buy experiment	376.4269604	1.622327637	1.194321904	0	Buy Only ; 0% contract renewal; Constant contracted land area (25%); 10 y	0% contract renewal	SSP1 - 2.6	-0.000197979	0	10	Buy Only	0
2462	Rent:Buy experiment	376.379781	1.621656752	1.194080419	0	Buy Only ; 0% contract renewal; Constant contracted land area (25%); 10 y	0% contract renewal	SSP1 - 2.6	-0.000197964	0	10	Buy Only	0
2463	Rent:Buy experiment	376.3327368	1.620987708	1.193838623	0	Buy Only ; 0% contract renewal; Constant contracted land area (25%); 10 y	0% contract renewal	SSP1 - 2.6	-0.000197949	0	10	Buy Only	0
2464	Rent:Buy experiment	376.2858275	1.620320498	1.19359652	0	Buy Only ; 0% contract renewal; Constant contracted land area (25%); 10 y	0% contract renewal	SSP1 - 2.6	-0.000197933	0	10	Buy Only	0
2465	Rent:Buy experiment	376.2390527	1.619655118	1.193354115	0	Buy Only ; 0% contract renewal; Constant contracted land area (25%); 10 y	0% contract renewal	SSP1 - 2.6	-0.000197917	0	10	Buy Only	0
2466	Rent:Buy experiment	376.192412	1.618991563	1.193111413	0	Buy Only ; 0% contract renewal; Constant contracted land area (25%); 10 y	0% contract renewal	SSP1 - 2.6	-0.000197901	0	10	Buy Only	0
2467	Rent:Buy experiment	376.1459049	1.618329828	1.192868419	0	Buy Only ; 0% contract renewal; Constant contracted land area (25%); 10 y	0% contract renewal	SSP1 - 2.6	-0.000197884	0	10	Buy Only	0
2468	Rent:Buy experiment	376.099531	1.617669907	1.192625138	0	Buy Only ; 0% contract renewal; Constant contracted land area (25%); 10 y	0% contract renewal	SSP1 - 2.6	-0.000197867	0	10	Buy Only	0
2469	Rent:Buy experiment	376.0532901	1.617011796	1.192381574	0	Buy Only ; 0% contract renewal; Constant contracted land area (25%); 10 y	0% contract renewal	SSP1 - 2.6	-0.00019785	0	10	Buy Only	0
2470	Rent:Buy experiment	376.0071815	1.616355488	1.192137732	0	Buy Only ; 0% contract renewal; Constant contracted land area (25%); 10 y	0% contract renewal	SSP1 - 2.6	-0.000197832	0	10	Buy Only	0
2471	Rent:Buy experiment	375.961205	1.61570098	1.191893617	0	Buy Only ; 0% contract renewal; Constant contracted land area (25%); 10 y	0% contract renewal	SSP1 - 2.6	-0.000197814	0	10	Buy Only	0
2472	Rent:Buy experiment	375.9153601	1.615048266	1.191649233	0	Buy Only ; 0% contract renewal; Constant contracted land area (25%); 10 y	0% contract renewal	SSP1 - 2.6	-0.000197795	0	10	Buy Only	0
2473	Rent:Buy experiment	375.8696464	1.614397342	1.191404585	0	Buy Only ; 0% contract renewal; Constant contracted land area (25%); 10 y	0% contract renewal	SSP1 - 2.6	-0.000197777	0	10	Buy Only	0
2474	Rent:Buy experiment	375.8240636	1.613748201	1.191159678	0	Buy Only ; 0% contract renewal; Constant contracted land area (25%); 10 y	0% contract renewal	SSP1 - 2.6	-0.000197757	0	10	Buy Only	0
2475	Rent:Buy experiment	375.7786112	1.613100839	1.190914515	0	Buy Only ; 0% contract renewal; Constant contracted land area (25%); 10 y	0% contract renewal	SSP1 - 2.6	-0.000197738	0	10	Buy Only	0
2476	Rent:Buy experiment	375.7332888	1.612455251	1.190669102	0	Buy Only ; 0% contract renewal; Constant contracted land area (25%); 10 y	0% contract renewal	SSP1 - 2.6	-0.000197718	0	10	Buy Only	0
2477	Rent:Buy experiment	375.688096	1.611811432	1.190423443	0	Buy Only ; 0% contract renewal; Constant contracted land area (25%); 10 y	0% contract renewal	SSP1 - 2.6	-0.000197698	0	10	Buy Only	0
2478	Rent:Buy experiment	375.6430325	1.611169377	1.190177542	0	Buy Only ; 0% contract renewal; Constant contracted land area (25%); 10 y	0% contract renewal	SSP1 - 2.6	-0.000197678	0	10	Buy Only	0
2479	Rent:Buy experiment	375.5980978	1.610529081	1.189931404	0	Buy Only ; 0% contract renewal; Constant contracted land area (25%); 10 y	0% contract renewal	SSP1 - 2.6	-0.000197657	0	10	Buy Only	0
2480	Rent:Buy experiment	375.5532916	1.609890539	1.189685034	0	Buy Only ; 0% contract renewal; Constant contracted land area (25%); 10 y	0% contract renewal	SSP1 - 2.6	-0.000197636	0	10	Buy Only	0
2481	Rent:Buy experiment	375.5086134	1.609253746	1.189438435	0	Buy Only ; 0% contract renewal; Constant contracted land area (25%); 10 y	0% contract renewal	SSP1 - 2.6	-0.000197614	0	10	Buy Only	0
2482	Rent:Buy experiment	375.4640628	1.608618697	1.189191612	0	Buy Only ; 0% contract renewal; Constant contracted land area (25%); 10 y	0% contract renewal	SSP1 - 2.6	-0.000197593	0	10	Buy Only	0
2483	Rent:Buy experiment	375.4196396	1.607985387	1.188944569	0	Buy Only ; 0% contract renewal; Constant contracted land area (25%); 10 y	0% contract renewal	SSP1 - 2.6	-0.00019757	0	10	Buy Only	0
2484	Rent:Buy experiment	375.3753432	1.607353811	1.188697311	0	Buy Only ; 0% contract renewal; Constant contracted land area (25%); 10 y	0% contract renewal	SSP1 - 2.6	-0.000197548	0	10	Buy Only	0
2485	Rent:Buy experiment	375.3311733	1.606723965	1.188449841	0	Buy Only ; 0% contract renewal; Constant contracted land area (25%); 10 y	0% contract renewal	SSP1 - 2.6	-0.000197525	0	10	Buy Only	0
2486	Rent:Buy experiment	375.2871295	1.606095843	1.188202164	0	Buy Only ; 0% contract renewal; Constant contracted land area (25%); 10 y	0% contract renewal	SSP1 - 2.6	-0.000197502	0	10	Buy Only	0
2487	Rent:Buy experiment	375.2432114	1.605469441	1.187954285	0	Buy Only ; 0% contract renewal; Constant contracted land area (25%); 10 y	0% contract renewal	SSP1 - 2.6	-0.000197479	0	10	Buy Only	0
2488	Rent:Buy experiment	375.1994187	1.604844753	1.187706207	0	Buy Only ; 0% contract renewal; Constant contracted land area (25%); 10 y	0% contract renewal	SSP1 - 2.6	-0.000197455	0	10	Buy Only	0
2489	Rent:Buy experiment	375.1557509	1.604221775	1.187457934	0	Buy Only ; 0% contract renewal; Constant contracted land area (25%); 10 y	0% contract renewal	SSP1 - 2.6	-0.000197431	0	10	Buy Only	0
2490	Rent:Buy experiment	375.1122077	1.603600502	1.187209472	0	Buy Only ; 0% contract renewal; Constant contracted land area (25%); 10 y	0% contract renewal	SSP1 - 2.6	-0.000197407	0	10	Buy Only	0
2491	Rent:Buy experiment	375.0687887	1.60298093	1.186960822	0	Buy Only ; 0% contract renewal; Constant contracted land area (25%); 10 y	0% contract renewal	SSP1 - 2.6	-0.000197382	0	10	Buy Only	0
2492	Rent:Buy experiment	375.0254935	1.602363052	1.186711991	0	Buy Only ; 0% contract renewal; Constant contracted land area (25%); 10 y	0% contract renewal	SSP1 - 2.6	-0.000197358	0	10	Buy Only	0
2493	Rent:Buy experiment	374.9823218	1.601746865	1.186462981	0	Buy Only ; 0% contract renewal; Constant contracted land area (25%); 10 y	0% contract renewal	SSP1 - 2.6	-0.000197332	0	10	Buy Only	0
2494	Rent:Buy experiment	374.9392731	1.601132364	1.186213797	0	Buy Only ; 0% contract renewal; Constant contracted land area (25%); 10 y	0% contract renewal	SSP1 - 2.6	-0.000197307	0	10	Buy Only	0
2495	Rent:Buy experiment	374.896347	1.600519544	1.185964443	0	Buy Only ; 0% contract renewal; Constant contracted land area (25%); 10 y	0% contract renewal	SSP1 - 2.6	-0.000197281	0	10	Buy Only	0
2496	Rent:Buy experiment	374.8535433	1.599908401	1.185714923	0	Buy Only ; 0% contract renewal; Constant contracted land area (25%); 10 y	0% contract renewal	SSP1 - 2.6	-0.000197255	0	10	Buy Only	0
2497	Rent:Buy experiment	374.8108616	1.599298928	1.185465241	0	Buy Only ; 0% contract renewal; Constant contracted land area (25%); 10 y	0% contract renewal	SSP1 - 2.6	-0.000197229	0	10	Buy Only	0
2498	Rent:Buy experiment	374.7683014	1.598691123	1.185215399	0	Buy Only ; 0% contract renewal; Constant contracted land area (25%); 10 y	0% contract renewal	SSP1 - 2.6	-0.000197202	0	10	Buy Only	0
2499	Rent:Buy experiment	374.7258624	1.59808498	1.184965404	0	Buy Only ; 0% contract renewal; Constant contracted land area (25%); 10 y	0% contract renewal	SSP1 - 2.6	-0.000197175	0	10	Buy Only	0
2500	Rent:Buy experiment	374.6835442	1.597480494	1.184715258	0	Buy Only ; 0% contract renewal; Constant contracted land area (25%); 10 y	0% contract renewal	SSP1 - 2.6	-0.000197148	0	10	Buy Only	0
2020	Rent:Buy experiment	419.3061459	2.199729836	0.991556996	10.86221771	Logistic Growth (2050) ; 0% contract renewal; Constant contracted land area (25%); 10 y	0% contract renewal	SSP1 - 2.6	0	0	10	Logistic Growth (2050)	0
2021	Rent:Buy experiment	421.7603487	2.230966152	1.007342674	10.72387239	Logistic Growth (2050) ; 0% contract renewal; Constant contracted land area (25%); 10 y	0% contract renewal	SSP1 - 2.6	0	0	10	Logistic Growth (2050)	0
2022	Rent:Buy experiment	424.149961	2.261206217	1.022981348	10.58552708	Logistic Growth (2050) ; 0% contract renewal; Constant contracted land area (25%); 10 y	0% contract renewal	SSP1 - 2.6	0	0	10	Logistic Growth (2050)	0
2023	Rent:Buy experiment	426.4811658	2.290543419	1.038429718	10.44718176	Logistic Growth (2050) ; 0% contract renewal; Constant contracted land area (25%); 10 y	0% contract renewal	SSP1 - 2.6	0	0	10	Logistic Growth (2050)	0
2024	Rent:Buy experiment	428.7581273	2.319043593	1.053659524	10.30883645	Logistic Growth (2050) ; 0% contract renewal; Constant contracted land area (25%); 10 y	0% contract renewal	SSP1 - 2.6	0	0	10	Logistic Growth (2050)	0
2025	Rent:Buy experiment	430.9837394	2.346755143	1.068652733	10.17049113	Logistic Growth (2050) ; 0% contract renewal; Constant contracted land area (25%); 10 y	0% contract renewal	SSP1 - 2.6	0	0	10	Logistic Growth (2050)	0
2026	Rent:Buy experiment	433.1569566	2.373676566	1.083394823	10.02548886	Logistic Growth (2050) ; 0% contract renewal; Constant contracted land area (25%); 10 y	0% contract renewal	SSP1 - 2.6	-3.50E-06	-0.006656953	10	Logistic Growth (2050)	0
2027	Rent:Buy experiment	435.2829393	2.399882478	1.097880915	9.887468654	Logistic Growth (2050) ; 0% contract renewal; Constant contracted land area (25%); 10 y	0% contract renewal	SSP1 - 2.6	-9.17E-06	-0.006331846	10	Logistic Growth (2050)	0
2028	Rent:Buy experiment	437.362741	2.425395579	1.112109007	9.749432568	Logistic Growth (2050) ; 0% contract renewal; Constant contracted land area (25%); 10 y	0% contract renewal	SSP1 - 2.6	-1.62E-05	-0.006022616	10	Logistic Growth (2050)	0
2029	Rent:Buy experiment	439.397232	2.450235733	1.126079107	9.611381381	Logistic Growth (2050) ; 0% contract renewal; Constant contracted land area (25%); 10 y	0% contract renewal	SSP1 - 2.6	-2.39E-05	-0.005728489	10	Logistic Growth (2050)	0
2030	Rent:Buy experiment	441.3871372	2.474420504	1.139792589	9.473315828	Logistic Growth (2050) ; 0% contract renewal; Constant contracted land area (25%); 10 y	0% contract renewal	SSP1 - 2.6	-3.19E-05	-0.005448726	10	Logistic Growth (2050)	0
2031	Rent:Buy experiment	443.2926222	2.49747728	1.153207545	9.249121252	Logistic Growth (2050) ; 0% contract renewal; Constant contracted land area (25%); 10 y	0% contract renewal	SSP1 - 2.6	-4.01E-05	-0.005182626	10	Logistic Growth (2050)	0
2032	Rent:Buy experiment	445.1182223	2.519474654	1.166296993	9.02491368	Logistic Growth (2050) ; 0% contract renewal; Constant contracted land area (25%); 10 y	0% contract renewal	SSP1 - 2.6	-4.81E-05	-0.004929521	10	Logistic Growth (2050)	0
2033	Rent:Buy experiment	446.8669862	2.540461758	1.179043914	8.800693746	Logistic Growth (2050) ; 0% contract renewal; Constant contracted land area (25%); 10 y	0% contract renewal	SSP1 - 2.6	-5.59E-05	-0.004688777	10	Logistic Growth (2050)	0
2034	Rent:Buy experiment	448.5411202	2.560476415	1.191438082	8.576462056	Logistic Growth (2050) ; 0% contract renewal; Constant contracted land area (25%); 10 y	0% contract renewal	SSP1 - 2.6	-6.35E-05	-0.004459791	10	Logistic Growth (2050)	0
2035	Rent:Buy experiment	450.1422638	2.579548689	1.203473909	8.352219183	Logistic Growth (2050) ; 0% contract renewal; Constant contracted land area (25%); 10 y	0% contract renewal	SSP1 - 2.6	-7.07E-05	-0.004241987	10	Logistic Growth (2050)	0
2036	Rent:Buy experiment	451.6716694	2.597703202	1.215148953	8.127965672	Logistic Growth (2050) ; 0% contract renewal; Constant contracted land area (25%); 10 y	0% contract renewal	SSP1 - 2.6	-7.76E-05	-0.00403482	10	Logistic Growth (2050)	0
2037	Rent:Buy experiment	453.1303214	2.614960665	1.226462897	7.903702044	Logistic Growth (2050) ; 0% contract renewal; Constant contracted land area (25%); 10 y	0% contract renewal	SSP1 - 2.6	-8.41E-05	-0.003837771	10	Logistic Growth (2050)	0
2038	Rent:Buy experiment	454.5190147	2.631338898	1.23741683	7.679428793	Logistic Growth (2050) ; 0% contract renewal; Constant contracted land area (25%); 10 y	0% contract renewal	SSP1 - 2.6	-9.02E-05	-0.003650345	10	Logistic Growth (2050)	0
2039	Rent:Buy experiment	455.8384089	2.646853526	1.248012753	7.455146389	Logistic Growth (2050) ; 0% contract renewal; Constant contracted land area (25%); 10 y	0% contract renewal	SSP1 - 2.6	-9.61E-05	-0.003472073	10	Logistic Growth (2050)	0
2040	Rent:Buy experiment	457.0890637	2.661518453	1.258253233	7.230855278	Logistic Growth (2050) ; 0% contract renewal; Constant contracted land area (25%); 10 y	0% contract renewal	SSP1 - 2.6	-0.000101542	-0.003302507	10	Logistic Growth (2050)	0
2041	Rent:Buy experiment	458.2673575	2.675298225	1.268136812	6.997812338	Logistic Growth (2050) ; 0% contract renewal; Constant contracted land area (25%); 10 y	0% contract renewal	SSP1 - 2.6	-0.000106707	-0.003141222	10	Logistic Growth (2050)	0
2042	Rent:Buy experiment	459.3740805	2.68820877	1.277663527	6.764761522	Logistic Growth (2050) ; 0% contract renewal; Constant contracted land area (25%); 10 y	0% contract renewal	SSP1 - 2.6	-0.000111567	-0.002987813	10	Logistic Growth (2050)	0
2043	Rent:Buy experiment	460.4098642	2.700263622	1.28683437	6.531703213	Logistic Growth (2050) ; 0% contract renewal; Constant contracted land area (25%); 10 y	0% contract renewal	SSP1 - 2.6	-0.000116138	-0.002841897	10	Logistic Growth (2050)	0
2044	Rent:Buy experiment	461.3752384	2.711474628	1.295650938	6.298637778	Logistic Growth (2050) ; 0% contract renewal; Constant contracted land area (25%); 10 y	0% contract renewal	SSP1 - 2.6	-0.000120436	-0.002703107	10	Logistic Growth (2050)	0
2045	Rent:Buy experiment	462.2706586	2.721852301	1.304115181	6.065565565	Logistic Growth (2050) ; 0% contract renewal; Constant contracted land area (25%); 10 y	0% contract renewal	SSP1 - 2.6	-0.000124477	-0.002571095	10	Logistic Growth (2050)	0
2046	Rent:Buy experiment	463.0965249	2.731406058	1.312229235	5.832486905	Logistic Growth (2050) ; 0% contract renewal; Constant contracted land area (25%); 10 y	0% contract renewal	SSP1 - 2.6	-0.000128276	-0.00244553	10	Logistic Growth (2050)	0
2047	Rent:Buy experiment	463.8531955	2.740144404	1.319995301	5.599402113	Logistic Growth (2050) ; 0% contract renewal; Constant contracted land area (25%); 10 y	0% contract renewal	SSP1 - 2.6	-0.00013185	-0.002326097	10	Logistic Growth (2050)	0
2048	Rent:Buy experiment	464.5409969	2.748075061	1.327415562	5.366311488	Logistic Growth (2050) ; 0% contract renewal; Constant contracted land area (25%); 10 y	0% contract renewal	SSP1 - 2.6	-0.000135212	-0.002212497	10	Logistic Growth (2050)	0
2049	Rent:Buy experiment	465.1602307	2.755205065	1.334492131	5.133215315	Logistic Growth (2050) ; 0% contract renewal; Constant contracted land area (25%); 10 y	0% contract renewal	SSP1 - 2.6	-0.000138376	-0.002104445	10	Logistic Growth (2050)	0
2050	Rent:Buy experiment	465.7111795	2.761540845	1.341227014	4.900113865	Logistic Growth (2050) ; 0% contract renewal; Constant contracted land area (25%); 10 y	0% contract renewal	SSP1 - 2.6	-0.000141354	-0.00200167	10	Logistic Growth (2050)	0
2051	Rent:Buy experiment	466.2083404	2.767251646	1.347636869	4.697300735	Logistic Growth (2050) ; 0% contract renewal; Constant contracted land area (25%); 10 y	0% contract renewal	SSP1 - 2.6	-0.00014416	-0.001903914	10	Logistic Growth (2050)	0
2052	Rent:Buy experiment	466.6508296	2.772329322	1.353733835	4.494482831	Logistic Growth (2050) ; 0% contract renewal; Constant contracted land area (25%); 10 y	0% contract renewal	SSP1 - 2.6	-0.000146802	-0.001810932	10	Logistic Growth (2050)	0
2053	Rent:Buy experiment	467.0380772	2.776769139	1.359526812	4.291660385	Logistic Growth (2050) ; 0% contract renewal; Constant contracted land area (25%); 10 y	0% contract renewal	SSP1 - 2.6	-0.000149292	-0.001722492	10	Logistic Growth (2050)	0
2054	Rent:Buy experiment	467.3697036	2.78056833	1.365022342	4.088833621	Logistic Growth (2050) ; 0% contract renewal; Constant contracted land area (25%); 10 y	0% contract renewal	SSP1 - 2.6	-0.00015164	-0.00163837	10	Logistic Growth (2050)	0
2055	Rent:Buy experiment	467.6454665	2.783725482	1.370225243	3.886002748	Logistic Growth (2050) ; 0% contract renewal; Constant contracted land area (25%); 10 y	0% contract renewal	SSP1 - 2.6	-0.000153855	-0.001558357	10	Logistic Growth (2050)	0
2056	Rent:Buy experiment	467.8652234	2.786240102	1.375139062	3.683167967	Logistic Growth (2050) ; 0% contract renewal; Constant contracted land area (25%); 10 y	0% contract renewal	SSP1 - 2.6	-0.000155946	-0.001482251	10	Logistic Growth (2050)	0
2057	Rent:Buy experiment	468.0289048	2.788112297	1.379766408	3.48032947	Logistic Growth (2050) ; 0% contract renewal; Constant contracted land area (25%); 10 y	0% contract renewal	SSP1 - 2.6	-0.000157922	-0.001409862	10	Logistic Growth (2050)	0
2058	Rent:Buy experiment	468.1364951	2.789342563	1.384109192	3.277487438	Logistic Growth (2050) ; 0% contract renewal; Constant contracted land area (25%); 10 y	0% contract renewal	SSP1 - 2.6	-0.000159789	-0.001341008	10	Logistic Growth (2050)	0
2059	Rent:Buy experiment	468.1880188	2.789931622	1.388168794	3.074642043	Logistic Growth (2050) ; 0% contract renewal; Constant contracted land area (25%); 10 y	0% contract renewal	SSP1 - 2.6	-0.000161557	-0.001275517	10	Logistic Growth (2050)	0
2060	Rent:Buy experiment	468.1835303	2.789880309	1.391946196	2.871793449	Logistic Growth (2050) ; 0% contract renewal; Constant contracted land area (25%); 10 y	0% contract renewal	SSP1 - 2.6	-0.00016323	-0.001213225	10	Logistic Growth (2050)	0
2061	Rent:Buy experiment	468.1408472	2.789392322	1.395460427	2.706707686	Logistic Growth (2050) ; 0% contract renewal; Constant contracted land area (25%); 10 y	0% contract renewal	SSP1 - 2.6	-0.000164816	-0.001153974	10	Logistic Growth (2050)	0
2062	Rent:Buy experiment	468.0587419	2.788453504	1.398724998	2.541619029	Logistic Growth (2050) ; 0% contract renewal; Constant contracted land area (25%); 10 y	0% contract renewal	SSP1 - 2.6	-0.000166318	-0.001097617	10	Logistic Growth (2050)	0
2063	Rent:Buy experiment	467.9363397	2.787053614	1.401749448	2.37652762	Logistic Growth (2050) ; 0% contract renewal; Constant contracted land area (25%); 10 y	0% contract renewal	SSP1 - 2.6	-0.000167742	-0.001044013	10	Logistic Growth (2050)	0
2064	Rent:Buy experiment	467.772995	2.7851849	1.40454043	2.211433592	Logistic Growth (2050) ; 0% contract renewal; Constant contracted land area (25%); 10 y	0% contract renewal	SSP1 - 2.6	-0.000169093	-0.000993026	10	Logistic Growth (2050)	0
2065	Rent:Buy experiment	467.5682341	2.782841452	1.407102493	2.046337075	Logistic Growth (2050) ; 0% contract renewal; Constant contracted land area (25%); 10 y	0% contract renewal	SSP1 - 2.6	-0.000170375	-0.00094453	10	Logistic Growth (2050)	0
2066	Rent:Buy experiment	467.3221367	2.780023557	1.409439103	1.882139518	Logistic Growth (2050) ; 0% contract renewal; Constant contracted land area (25%); 10 y	0% contract renewal	SSP1 - 2.6	-0.000171155	2.93E-06	10	Logistic Growth (2050)	0
2067	Rent:Buy experiment	467.0339827	2.776722214	1.411552038	1.716993661	Logistic Growth (2050) ; 0% contract renewal; Constant contracted land area (25%); 10 y	0% contract renewal	SSP1 - 2.6	-0.000171583	2.08E-06	10	Logistic Growth (2050)	0
2068	Rent:Buy experiment	466.7036127	2.7729347	1.413442313	1.551848046	Logistic Growth (2050) ; 0% contract renewal; Constant contracted land area (25%); 10 y	0% contract renewal	SSP1 - 2.6	-0.000171769	1.48E-06	10	Logistic Growth (2050)	0
2069	Rent:Buy experiment	466.3309228	2.768658792	1.415110398	1.386702605	Logistic Growth (2050) ; 0% contract renewal; Constant contracted land area (25%); 10 y	0% contract renewal	SSP1 - 2.6	-0.000171791	1.06E-06	10	Logistic Growth (2050)	0
2070	Rent:Buy experiment	465.9158529	2.76389263	1.416556363	1.221557287	Logistic Growth (2050) ; 0% contract renewal; Constant contracted land area (25%); 10 y	0% contract renewal	SSP1 - 2.6	-0.000171705	7.51E-07	10	Logistic Growth (2050)	0
2071	Rent:Buy experiment	465.4364615	2.758382591	1.417757178	1.009755042	Logistic Growth (2050) ; 0% contract renewal; Constant contracted land area (25%); 10 y	0% contract renewal	SSP1 - 2.6	-0.000171554	5.35E-07	10	Logistic Growth (2050)	0
2072	Rent:Buy experiment	464.8943057	2.752144306	1.418696014	0.797952859	Logistic Growth (2050) ; 0% contract renewal; Constant contracted land area (25%); 10 y	0% contract renewal	SSP1 - 2.6	-0.000171367	3.81E-07	10	Logistic Growth (2050)	0
2073	Rent:Buy experiment	464.2906028	2.745189265	1.419360526	0.586150721	Logistic Growth (2050) ; 0% contract renewal; Constant contracted land area (25%); 10 y	0% contract renewal	SSP1 - 2.6	-0.000171167	2.71E-07	10	Logistic Growth (2050)	0
2074	Rent:Buy experiment	463.6263441	2.737526127	1.419741633	0.374348614	Logistic Growth (2050) ; 0% contract renewal; Constant contracted land area (25%); 10 y	0% contract renewal	SSP1 - 2.6	-0.000170966	1.93E-07	10	Logistic Growth (2050)	0
2075	Rent:Buy experiment	462.9023507	2.729161352	1.419832616	0.16254653	Logistic Growth (2050) ; 0% contract renewal; Constant contracted land area (25%); 10 y	0% contract renewal	SSP1 - 2.6	-0.000170774	1.37E-07	10	Logistic Growth (2050)	0
2076	Rent:Buy experiment	462.119315	2.720099683	1.419628454	-0.049255538	Logistic Growth (2050) ; 0% contract renewal; Constant contracted land area (25%); 10 y	0% contract renewal	SSP1 - 2.6	-0.000170599	9.77E-08	10	Logistic Growth (2050)	0
2077	Rent:Buy experiment	461.277833	2.710344513	1.419125336	-0.261057595	Logistic Growth (2050) ; 0% contract renewal; Constant contracted land area (25%); 10 y	0% contract renewal	SSP1 - 2.6	-0.000170444	6.95E-08	10	Logistic Growth (2050)	0
2078	Rent:Buy experiment	460.3784283	2.699898158	1.418320302	-0.472859644	Logistic Growth (2050) ; 0% contract renewal; Constant contracted land area (25%); 10 y	0% contract renewal	SSP1 - 2.6	-0.000170311	4.95E-08	10	Logistic Growth (2050)	0
2079	Rent:Buy experiment	459.4215705	2.688762072	1.417210987	-0.684661687	Logistic Growth (2050) ; 0% contract renewal; Constant contracted land area (25%); 10 y	0% contract renewal	SSP1 - 2.6	-0.000170202	3.52E-08	10	Logistic Growth (2050)	0
2080	Rent:Buy experiment	458.4076897	2.676937003	1.415795424	-0.896463726	Logistic Growth (2050) ; 0% contract renewal; Constant contracted land area (25%); 10 y	0% contract renewal	SSP1 - 2.6	-0.000170118	2.51E-08	10	Logistic Growth (2050)	0
2081	Rent:Buy experiment	457.3713	2.664822349	1.414108044	-1.035642733	Logistic Growth (2050) ; 0% contract renewal; Constant contracted land area (25%); 10 y	0% contract renewal	SSP1 - 2.6	-0.000170056	1.78E-08	10	Logistic Growth (2050)	0
2082	Rent:Buy experiment	456.3104372	2.652393157	1.412173508	-1.174821738	Logistic Growth (2050) ; 0% contract renewal; Constant contracted land area (25%); 10 y	0% contract renewal	SSP1 - 2.6	-0.000170015	1.27E-08	10	Logistic Growth (2050)	0
2083	Rent:Buy experiment	455.2236174	2.639629848	1.410009298	-1.314000741	Logistic Growth (2050) ; 0% contract renewal; Constant contracted land area (25%); 10 y	0% contract renewal	SSP1 - 2.6	-0.000169993	9.04E-09	10	Logistic Growth (2050)	0
2084	Rent:Buy experiment	454.1097016	2.626516671	1.407627614	-1.453179743	Logistic Growth (2050) ; 0% contract renewal; Constant contracted land area (25%); 10 y	0% contract renewal	SSP1 - 2.6	-0.000169989	6.43E-09	10	Logistic Growth (2050)	0
2085	Rent:Buy experiment	452.9678196	2.613040842	1.40503678	-1.592358745	Logistic Growth (2050) ; 0% contract renewal; Constant contracted land area (25%); 10 y	0% contract renewal	SSP1 - 2.6	-0.000170002	4.58E-09	10	Logistic Growth (2050)	0
2086	Rent:Buy experiment	451.7973114	2.599191877	1.402242288	-1.731537745	Logistic Growth (2050) ; 0% contract renewal; Constant contracted land area (25%); 10 y	0% contract renewal	SSP1 - 2.6	-0.000170031	3.26E-09	10	Logistic Growth (2050)	0
2087	Rent:Buy experiment	450.5976821	2.584961084	1.399247571	-1.870716746	Logistic Growth (2050) ; 0% contract renewal; Constant contracted land area (25%); 10 y	0% contract renewal	SSP1 - 2.6	-0.000170077	2.32E-09	10	Logistic Growth (2050)	0
2088	Rent:Buy experiment	449.368567	2.570341162	1.396054573	-2.009895746	Logistic Growth (2050) ; 0% contract renewal; Constant contracted land area (25%); 10 y	0% contract renewal	SSP1 - 2.6	-0.000170137	1.65E-09	10	Logistic Growth (2050)	0
2089	Rent:Buy experiment	448.1097045	2.555325896	1.392664166	-2.149074746	Logistic Growth (2050) ; 0% contract renewal; Constant contracted land area (25%); 10 y	0% contract renewal	SSP1 - 2.6	-0.000170212	1.17E-09	10	Logistic Growth (2050)	0
2090	Rent:Buy experiment	446.8209156	2.539909914	1.389076458	-2.288253746	Logistic Growth (2050) ; 0% contract renewal; Constant contracted land area (25%); 10 y	0% contract renewal	SSP1 - 2.6	-0.000170301	8.36E-10	10	Logistic Growth (2050)	0
2091	Rent:Buy experiment	445.5644816	2.524838086	1.385358863	-2.294601315	Logistic Growth (2050) ; 0% contract renewal; Constant contracted land area (25%); 10 y	0% contract renewal	SSP1 - 2.6	-0.000170399	5.95E-10	10	Logistic Growth (2050)	0
2092	Rent:Buy experiment	444.3360929	2.510061535	1.381559909	-2.300948885	Logistic Growth (2050) ; 0% contract renewal; Constant contracted land area (25%); 10 y	0% contract renewal	SSP1 - 2.6	-0.000170502	4.23E-10	10	Logistic Growth (2050)	0
2093	Rent:Buy experiment	443.132308	2.495541265	1.377714203	-2.307296454	Logistic Growth (2050) ; 0% contract renewal; Constant contracted land area (25%); 10 y	0% contract renewal	SSP1 - 2.6	-0.00017061	3.01E-10	10	Logistic Growth (2050)	0
2094	Rent:Buy experiment	441.9503517	2.481245865	1.373846119	-2.313644023	Logistic Growth (2050) ; 0% contract renewal; Constant contracted land area (25%); 10 y	0% contract renewal	SSP1 - 2.6	-0.00017072	2.14E-10	10	Logistic Growth (2050)	0
2095	Rent:Buy experiment	440.7879732	2.467149918	1.369972547	-2.319991592	Logistic Growth (2050) ; 0% contract renewal; Constant contracted land area (25%); 10 y	0% contract renewal	SSP1 - 2.6	-0.000170832	1.53E-10	10	Logistic Growth (2050)	0
2096	Rent:Buy experiment	439.6433364	2.453232748	1.366104932	-2.326339161	Logistic Growth (2050) ; 0% contract renewal; Constant contracted land area (25%); 10 y	0% contract renewal	SSP1 - 2.6	-0.000170946	1.09E-10	10	Logistic Growth (2050)	0
2097	Rent:Buy experiment	438.5149329	2.439477441	1.36225079	-2.33268673	Logistic Growth (2050) ; 0% contract renewal; Constant contracted land area (25%); 10 y	0% contract renewal	SSP1 - 2.6	-0.000171061	7.73E-11	10	Logistic Growth (2050)	0
2098	Rent:Buy experiment	437.4015142	2.42587006	1.358414817	-2.339034299	Logistic Growth (2050) ; 0% contract renewal; Constant contracted land area (25%); 10 y	0% contract renewal	SSP1 - 2.6	-0.000171178	5.50E-11	10	Logistic Growth (2050)	0
2099	Rent:Buy experiment	436.3020378	2.412399041	1.354599718	-2.345381868	Logistic Growth (2050) ; 0% contract renewal; Constant contracted land area (25%); 10 y	0% contract renewal	SSP1 - 2.6	-0.000171295	3.92E-11	10	Logistic Growth (2050)	0
2100	Rent:Buy experiment	435.2156259	2.399054704	1.350806795	-2.351729437	Logistic Growth (2050) ; 0% contract renewal; Constant contracted land area (25%); 10 y	0% contract renewal	SSP1 - 2.6	-0.000171414	2.79E-11	10	Logistic Growth (2050)	0
2101	Rent:Buy experiment	434.151945	2.385957259	1.347048012	-2.335906933	Logistic Growth (2050) ; 0% contract renewal; Constant contracted land area (25%); 10 y	0% contract renewal	SSP1 - 2.6	-0.000171532	1.98E-11	10	Logistic Growth (2050)	0
2102	Rent:Buy experiment	433.1096382	2.373091835	1.343331494	-2.320084429	Logistic Growth (2050) ; 0% contract renewal; Constant contracted land area (25%); 10 y	0% contract renewal	SSP1 - 2.6	-0.00017165	1.41E-11	10	Logistic Growth (2050)	0
2103	Rent:Buy experiment	432.0875671	2.360446083	1.339662578	-2.304261925	Logistic Growth (2050) ; 0% contract renewal; Constant contracted land area (25%); 10 y	0% contract renewal	SSP1 - 2.6	-0.000171767	1.01E-11	10	Logistic Growth (2050)	0
2104	Rent:Buy experiment	431.0847676	2.348009667	1.336044597	-2.288439422	Logistic Growth (2050) ; 0% contract renewal; Constant contracted land area (25%); 10 y	0% contract renewal	SSP1 - 2.6	-0.000171883	7.15E-12	10	Logistic Growth (2050)	0
2105	Rent:Buy experiment	430.1004152	2.335773858	1.332479459	-2.272616918	Logistic Growth (2050) ; 0% contract renewal; Constant contracted land area (25%); 10 y	0% contract renewal	SSP1 - 2.6	-0.000171997	5.09E-12	10	Logistic Growth (2050)	0
2106	Rent:Buy experiment	429.1337966	2.323731204	1.328968061	-2.256794414	Logistic Growth (2050) ; 0% contract renewal; Constant contracted land area (25%); 10 y	0% contract renewal	SSP1 - 2.6	-0.000172111	3.62E-12	10	Logistic Growth (2050)	0
2107	Rent:Buy experiment	428.1842879	2.311875275	1.325510604	-2.24097191	Logistic Growth (2050) ; 0% contract renewal; Constant contracted land area (25%); 10 y	0% contract renewal	SSP1 - 2.6	-0.000172222	2.58E-12	10	Logistic Growth (2050)	0
2108	Rent:Buy experiment	427.2513369	2.300200457	1.322106812	-2.225149407	Logistic Growth (2050) ; 0% contract renewal; Constant contracted land area (25%); 10 y	0% contract renewal	SSP1 - 2.6	-0.000172333	1.84E-12	10	Logistic Growth (2050)	0
2109	Rent:Buy experiment	426.3344496	2.288701793	1.318756095	-2.209326903	Logistic Growth (2050) ; 0% contract renewal; Constant contracted land area (25%); 10 y	0% contract renewal	SSP1 - 2.6	-0.000172442	1.31E-12	10	Logistic Growth (2050)	0
2110	Rent:Buy experiment	425.433179	2.277374851	1.31545766	-2.193504399	Logistic Growth (2050) ; 0% contract renewal; Constant contracted land area (25%); 10 y	0% contract renewal	SSP1 - 2.6	-0.000172549	9.30E-13	10	Logistic Growth (2050)	0
2111	Rent:Buy experiment	424.5471168	2.266215628	1.312210596	-2.177681895	Logistic Growth (2050) ; 0% contract renewal; Constant contracted land area (25%); 10 y	0% contract renewal	SSP1 - 2.6	-0.000172655	6.62E-13	10	Logistic Growth (2050)	0
2112	Rent:Buy experiment	423.6758862	2.255220465	1.309013923	-2.161859392	Logistic Growth (2050) ; 0% contract renewal; Constant contracted land area (25%); 10 y	0% contract renewal	SSP1 - 2.6	-0.00017276	4.71E-13	10	Logistic Growth (2050)	0
2113	Rent:Buy experiment	422.8191366	2.244385985	1.305866639	-2.146036888	Logistic Growth (2050) ; 0% contract renewal; Constant contracted land area (25%); 10 y	0% contract renewal	SSP1 - 2.6	-0.000172863	3.35E-13	10	Logistic Growth (2050)	0
2114	Rent:Buy experiment	421.9765395	2.233709043	1.302767738	-2.130214384	Logistic Growth (2050) ; 0% contract renewal; Constant contracted land area (25%); 10 y	0% contract renewal	SSP1 - 2.6	-0.000172964	2.38E-13	10	Logistic Growth (2050)	0
2115	Rent:Buy experiment	421.1477848	2.223186687	1.299716231	-2.11439188	Logistic Growth (2050) ; 0% contract renewal; Constant contracted land area (25%); 10 y	0% contract renewal	SSP1 - 2.6	-0.000173064	1.70E-13	10	Logistic Growth (2050)	0
2116	Rent:Buy experiment	420.332578	2.212816123	1.296711153	-2.098569377	Logistic Growth (2050) ; 0% contract renewal; Constant contracted land area (25%); 10 y	0% contract renewal	SSP1 - 2.6	-0.000173163	1.21E-13	10	Logistic Growth (2050)	0
2117	Rent:Buy experiment	419.5306386	2.202594695	1.293751572	-2.082746873	Logistic Growth (2050) ; 0% contract renewal; Constant contracted land area (25%); 10 y	0% contract renewal	SSP1 - 2.6	-0.000173261	8.62E-14	10	Logistic Growth (2050)	0
2118	Rent:Buy experiment	418.7416976	2.19251986	1.290836587	-2.066924369	Logistic Growth (2050) ; 0% contract renewal; Constant contracted land area (25%); 10 y	0% contract renewal	SSP1 - 2.6	-0.000173357	6.13E-14	10	Logistic Growth (2050)	0
2119	Rent:Buy experiment	417.9654967	2.182589174	1.287965334	-2.051101866	Logistic Growth (2050) ; 0% contract renewal; Constant contracted land area (25%); 10 y	0% contract renewal	SSP1 - 2.6	-0.000173453	4.35E-14	10	Logistic Growth (2050)	0
2120	Rent:Buy experiment	417.2017867	2.172800283	1.28513698	-2.035279362	Logistic Growth (2050) ; 0% contract renewal; Constant contracted land area (25%); 10 y	0% contract renewal	SSP1 - 2.6	-0.000173547	3.11E-14	10	Logistic Growth (2050)	0
2121	Rent:Buy experiment	416.4503272	2.163150905	1.282350729	-2.019456858	Logistic Growth (2050) ; 0% contract renewal; Constant contracted land area (25%); 10 y	0% contract renewal	SSP1 - 2.6	-0.000173641	2.22E-14	10	Logistic Growth (2050)	0
2122	Rent:Buy experiment	415.7108852	2.153638831	1.27960581	-2.003634354	Logistic Growth (2050) ; 0% contract renewal; Constant contracted land area (25%); 10 y	0% contract renewal	SSP1 - 2.6	-0.000173733	1.55E-14	10	Logistic Growth (2050)	0
2123	Rent:Buy experiment	414.9832347	2.144261911	1.276901486	-1.987811851	Logistic Growth (2050) ; 0% contract renewal; Constant contracted land area (25%); 10 y	0% contract renewal	SSP1 - 2.6	-0.000173825	1.11E-14	10	Logistic Growth (2050)	0
2124	Rent:Buy experiment	414.2671567	2.135018054	1.274237045	-1.971989347	Logistic Growth (2050) ; 0% contract renewal; Constant contracted land area (25%); 10 y	0% contract renewal	SSP1 - 2.6	-0.000173916	7.99E-15	10	Logistic Growth (2050)	0
2125	Rent:Buy experiment	413.5624379	2.12590522	1.271611798	-1.956166843	Logistic Growth (2050) ; 0% contract renewal; Constant contracted land area (25%); 10 y	0% contract renewal	SSP1 - 2.6	-0.000174007	5.77E-15	10	Logistic Growth (2050)	0
2126	Rent:Buy experiment	412.8688712	2.116921421	1.269025082	-1.940344339	Logistic Growth (2050) ; 0% contract renewal; Constant contracted land area (25%); 10 y	0% contract renewal	SSP1 - 2.6	-0.000174097	4.00E-15	10	Logistic Growth (2050)	0
2127	Rent:Buy experiment	412.1862547	2.108064712	1.266476254	-1.924521836	Logistic Growth (2050) ; 0% contract renewal; Constant contracted land area (25%); 10 y	0% contract renewal	SSP1 - 2.6	-0.000174187	2.89E-15	10	Logistic Growth (2050)	0
2128	Rent:Buy experiment	411.5143919	2.099333195	1.263964693	-1.908699332	Logistic Growth (2050) ; 0% contract renewal; Constant contracted land area (25%); 10 y	0% contract renewal	SSP1 - 2.6	-0.000174276	2.00E-15	10	Logistic Growth (2050)	0
2129	Rent:Buy experiment	410.8530915	2.090725014	1.261489795	-1.892876828	Logistic Growth (2050) ; 0% contract renewal; Constant contracted land area (25%); 10 y	0% contract renewal	SSP1 - 2.6	-0.000174366	1.55E-15	10	Logistic Growth (2050)	0
2130	Rent:Buy experiment	410.2021667	2.082238351	1.259050974	-1.877054324	Logistic Growth (2050) ; 0% contract renewal; Constant contracted land area (25%); 10 y	0% contract renewal	SSP1 - 2.6	-0.000174455	1.11E-15	10	Logistic Growth (2050)	0
2131	Rent:Buy experiment	409.5614357	2.07387143	1.256647662	-1.861231821	Logistic Growth (2050) ; 0% contract renewal; Constant contracted land area (25%); 10 y	0% contract renewal	SSP1 - 2.6	-0.000174544	6.66E-16	10	Logistic Growth (2050)	0
2132	Rent:Buy experiment	408.9307209	2.065622512	1.254279304	-1.845409317	Logistic Growth (2050) ; 0% contract renewal; Constant contracted land area (25%); 10 y	0% contract renewal	SSP1 - 2.6	-0.000174633	4.44E-16	10	Logistic Growth (2050)	0
2133	Rent:Buy experiment	408.3098495	2.057489895	1.251945363	-1.829586813	Logistic Growth (2050) ; 0% contract renewal; Constant contracted land area (25%); 10 y	0% contract renewal	SSP1 - 2.6	-0.000174723	4.44E-16	10	Logistic Growth (2050)	0
2134	Rent:Buy experiment	407.6986524	2.049471913	1.249645314	-1.813764309	Logistic Growth (2050) ; 0% contract renewal; Constant contracted land area (25%); 10 y	0% contract renewal	SSP1 - 2.6	-0.000174813	2.22E-16	10	Logistic Growth (2050)	0
2135	Rent:Buy experiment	407.0969651	2.041566934	1.247378647	-1.797941806	Logistic Growth (2050) ; 0% contract renewal; Constant contracted land area (25%); 10 y	0% contract renewal	SSP1 - 2.6	-0.000174903	2.22E-16	10	Logistic Growth (2050)	0
2136	Rent:Buy experiment	406.5046269	2.033773364	1.245144865	-1.782119302	Logistic Growth (2050) ; 0% contract renewal; Constant contracted land area (25%); 10 y	0% contract renewal	SSP1 - 2.6	-0.000174994	2.22E-16	10	Logistic Growth (2050)	0
2137	Rent:Buy experiment	405.921481	2.026089638	1.242943484	-1.766296798	Logistic Growth (2050) ; 0% contract renewal; Constant contracted land area (25%); 10 y	0% contract renewal	SSP1 - 2.6	-0.000175085	0	10	Logistic Growth (2050)	0
2138	Rent:Buy experiment	405.3473745	2.018514227	1.24077403	-1.750474294	Logistic Growth (2050) ; 0% contract renewal; Constant contracted land area (25%); 10 y	0% contract renewal	SSP1 - 2.6	-0.000175176	0	10	Logistic Growth (2050)	0
2139	Rent:Buy experiment	404.782158	2.011045633	1.238636044	-1.734651791	Logistic Growth (2050) ; 0% contract renewal; Constant contracted land area (25%); 10 y	0% contract renewal	SSP1 - 2.6	-0.000175269	0	10	Logistic Growth (2050)	0
2140	Rent:Buy experiment	404.2256861	2.003682391	1.236529077	-1.718829287	Logistic Growth (2050) ; 0% contract renewal; Constant contracted land area (25%); 10 y	0% contract renewal	SSP1 - 2.6	-0.000175362	0	10	Logistic Growth (2050)	0
2141	Rent:Buy experiment	403.6924778	1.996617458	1.234470287	-1.671794698	Logistic Growth (2050) ; 0% contract renewal; Constant contracted land area (25%); 10 y	0% contract renewal	SSP1 - 2.6	-0.000175454	0	10	Logistic Growth (2050)	0
2142	Rent:Buy experiment	403.1813291	1.989836046	1.232471878	-1.62476011	Logistic Growth (2050) ; 0% contract renewal; Constant contracted land area (25%); 10 y	0% contract renewal	SSP1 - 2.6	-0.000175546	0	10	Logistic Growth (2050)	0
2143	Rent:Buy experiment	402.6912454	1.983326026	1.230542414	-1.577725521	Logistic Growth (2050) ; 0% contract renewal; Constant contracted land area (25%); 10 y	0% contract renewal	SSP1 - 2.6	-0.000175637	0	10	Logistic Growth (2050)	0
2144	Rent:Buy experiment	402.2214023	1.977077428	1.228687792	-1.530690932	Logistic Growth (2050) ; 0% contract renewal; Constant contracted land area (25%); 10 y	0% contract renewal	SSP1 - 2.6	-0.000175727	0	10	Logistic Growth (2050)	0
2145	Rent:Buy experiment	401.7711088	1.971081972	1.22691197	-1.483656343	Logistic Growth (2050) ; 0% contract renewal; Constant contracted land area (25%); 10 y	0% contract renewal	SSP1 - 2.6	-0.000175816	0	10	Logistic Growth (2050)	0
2146	Rent:Buy experiment	401.3397786	1.9653327	1.225217509	-1.436621755	Logistic Growth (2050) ; 0% contract renewal; Constant contracted land area (25%); 10 y	0% contract renewal	SSP1 - 2.6	-0.000175904	0	10	Logistic Growth (2050)	0
2147	Rent:Buy experiment	400.9269083	1.959823693	1.223605959	-1.389587166	Logistic Growth (2050) ; 0% contract renewal; Constant contracted land area (25%); 10 y	0% contract renewal	SSP1 - 2.6	-0.000175991	0	10	Logistic Growth (2050)	0
2148	Rent:Buy experiment	400.5320601	1.954549848	1.222078157	-1.342552577	Logistic Growth (2050) ; 0% contract renewal; Constant contracted land area (25%); 10 y	0% contract renewal	SSP1 - 2.6	-0.000176077	0	10	Logistic Growth (2050)	0
2149	Rent:Buy experiment	400.1548479	1.949506703	1.22063443	-1.295517988	Logistic Growth (2050) ; 0% contract renewal; Constant contracted land area (25%); 10 y	0% contract renewal	SSP1 - 2.6	-0.000176163	0	10	Logistic Growth (2050)	0
2150	Rent:Buy experiment	399.7949273	1.944690303	1.219274758	-1.2484834	Logistic Growth (2050) ; 0% contract renewal; Constant contracted land area (25%); 10 y	0% contract renewal	SSP1 - 2.6	-0.000176249	0	10	Logistic Growth (2050)	0
2151	Rent:Buy experiment	399.4445548	1.939997508	1.217989863	-1.217271315	Logistic Growth (2050) ; 0% contract renewal; Constant contracted land area (25%); 10 y	0% contract renewal	SSP1 - 2.6	-0.000176334	0	10	Logistic Growth (2050)	0
2152	Rent:Buy experiment	399.103994	1.935432183	1.216772872	-1.18605923	Logistic Growth (2050) ; 0% contract renewal; Constant contracted land area (25%); 10 y	0% contract renewal	SSP1 - 2.6	-0.00017642	0	10	Logistic Growth (2050)	0
2153	Rent:Buy experiment	398.7734223	1.930997036	1.215618689	-1.154847145	Logistic Growth (2050) ; 0% contract renewal; Constant contracted land area (25%); 10 y	0% contract renewal	SSP1 - 2.6	-0.000176507	0	10	Logistic Growth (2050)	0
2154	Rent:Buy experiment	398.4529478	1.926693849	1.214523533	-1.12363506	Logistic Growth (2050) ; 0% contract renewal; Constant contracted land area (25%); 10 y	0% contract renewal	SSP1 - 2.6	-0.000176595	0	10	Logistic Growth (2050)	0
2155	Rent:Buy experiment	398.1426266	1.922523695	1.213484582	-1.092422975	Logistic Growth (2050) ; 0% contract renewal; Constant contracted land area (25%); 10 y	0% contract renewal	SSP1 - 2.6	-0.000176683	0	10	Logistic Growth (2050)	0
2156	Rent:Buy experiment	397.8424747	1.918487105	1.212499723	-1.06121089	Logistic Growth (2050) ; 0% contract renewal; Constant contracted land area (25%); 10 y	0% contract renewal	SSP1 - 2.6	-0.000176772	0	10	Logistic Growth (2050)	0
2157	Rent:Buy experiment	397.5524784	1.9145842	1.211567358	-1.029998805	Logistic Growth (2050) ; 0% contract renewal; Constant contracted land area (25%); 10 y	0% contract renewal	SSP1 - 2.6	-0.000176862	0	10	Logistic Growth (2050)	0
2158	Rent:Buy experiment	397.2726016	1.910814786	1.210686264	-0.99878672	Logistic Growth (2050) ; 0% contract renewal; Constant contracted land area (25%); 10 y	0% contract renewal	SSP1 - 2.6	-0.000176953	0	10	Logistic Growth (2050)	0
2159	Rent:Buy experiment	397.0027917	1.90717844	1.209855493	-0.967574635	Logistic Growth (2050) ; 0% contract renewal; Constant contracted land area (25%); 10 y	0% contract renewal	SSP1 - 2.6	-0.000177045	0	10	Logistic Growth (2050)	0
2160	Rent:Buy experiment	396.742984	1.90367456	1.209074293	-0.93636255	Logistic Growth (2050) ; 0% contract renewal; Constant contracted land area (25%); 10 y	0% contract renewal	SSP1 - 2.6	-0.000177138	0	10	Logistic Growth (2050)	0
2161	Rent:Buy experiment	396.4931051	1.900302422	1.208342056	-0.905150465	Logistic Growth (2050) ; 0% contract renewal; Constant contracted land area (25%); 10 y	0% contract renewal	SSP1 - 2.6	-0.000177231	0	10	Logistic Growth (2050)	0
2162	Rent:Buy experiment	396.253076	1.897061204	1.207658278	-0.87393838	Logistic Growth (2050) ; 0% contract renewal; Constant contracted land area (25%); 10 y	0% contract renewal	SSP1 - 2.6	-0.000177326	0	10	Logistic Growth (2050)	0
2163	Rent:Buy experiment	396.0228136	1.893950024	1.207022528	-0.842726295	Logistic Growth (2050) ; 0% contract renewal; Constant contracted land area (25%); 10 y	0% contract renewal	SSP1 - 2.6	-0.000177421	0	10	Logistic Growth (2050)	0
2164	Rent:Buy experiment	395.8022323	1.890967953	1.206434432	-0.81151421	Logistic Growth (2050) ; 0% contract renewal; Constant contracted land area (25%); 10 y	0% contract renewal	SSP1 - 2.6	-0.000177517	0	10	Logistic Growth (2050)	0
2165	Rent:Buy experiment	395.5912455	1.888114037	1.205893652	-0.780302125	Logistic Growth (2050) ; 0% contract renewal; Constant contracted land area (25%); 10 y	0% contract renewal	SSP1 - 2.6	-0.000177614	0	10	Logistic Growth (2050)	0
2166	Rent:Buy experiment	395.3897664	1.885387305	1.205399883	-0.74909004	Logistic Growth (2050) ; 0% contract renewal; Constant contracted land area (25%); 10 y	0% contract renewal	SSP1 - 2.6	-0.000177712	0	10	Logistic Growth (2050)	0
2167	Rent:Buy experiment	395.1977084	1.88278678	1.204952838	-0.717877955	Logistic Growth (2050) ; 0% contract renewal; Constant contracted land area (25%); 10 y	0% contract renewal	SSP1 - 2.6	-0.000177811	0	10	Logistic Growth (2050)	0
2168	Rent:Buy experiment	395.0149858	1.880311487	1.20455225	-0.68666587	Logistic Growth (2050) ; 0% contract renewal; Constant contracted land area (25%); 10 y	0% contract renewal	SSP1 - 2.6	-0.000177911	0	10	Logistic Growth (2050)	0
2169	Rent:Buy experiment	394.8415143	1.877960456	1.204197862	-0.655453785	Logistic Growth (2050) ; 0% contract renewal; Constant contracted land area (25%); 10 y	0% contract renewal	SSP1 - 2.6	-0.000178012	0	10	Logistic Growth (2050)	0
2170	Rent:Buy experiment	394.6772111	1.875732729	1.20388943	-0.6242417	Logistic Growth (2050) ; 0% contract renewal; Constant contracted land area (25%); 10 y	0% contract renewal	SSP1 - 2.6	-0.000178114	0	10	Logistic Growth (2050)	0
2171	Rent:Buy experiment	394.5219952	1.873627361	1.203626719	-0.593029615	Logistic Growth (2050) ; 0% contract renewal; Constant contracted land area (25%); 10 y	0% contract renewal	SSP1 - 2.6	-0.000178217	0	10	Logistic Growth (2050)	0
2172	Rent:Buy experiment	394.3757873	1.87164342	1.203409501	-0.56181753	Logistic Growth (2050) ; 0% contract renewal; Constant contracted land area (25%); 10 y	0% contract renewal	SSP1 - 2.6	-0.000178321	0	10	Logistic Growth (2050)	0
2173	Rent:Buy experiment	394.2385102	1.869779996	1.203237557	-0.530605445	Logistic Growth (2050) ; 0% contract renewal; Constant contracted land area (25%); 10 y	0% contract renewal	SSP1 - 2.6	-0.000178426	0	10	Logistic Growth (2050)	0
2174	Rent:Buy experiment	394.1100888	1.868036193	1.203110675	-0.49939336	Logistic Growth (2050) ; 0% contract renewal; Constant contracted land area (25%); 10 y	0% contract renewal	SSP1 - 2.6	-0.000178532	0	10	Logistic Growth (2050)	0
2175	Rent:Buy experiment	393.99045	1.866411135	1.203028649	-0.468181275	Logistic Growth (2050) ; 0% contract renewal; Constant contracted land area (25%); 10 y	0% contract renewal	SSP1 - 2.6	-0.000178639	0	10	Logistic Growth (2050)	0
2176	Rent:Buy experiment	393.8795229	1.864903966	1.202991279	-0.43696919	Logistic Growth (2050) ; 0% contract renewal; Constant contracted land area (25%); 10 y	0% contract renewal	SSP1 - 2.6	-0.000178747	0	10	Logistic Growth (2050)	0
2177	Rent:Buy experiment	393.7772384	1.86351385	1.202998373	-0.405757105	Logistic Growth (2050) ; 0% contract renewal; Constant contracted land area (25%); 10 y	0% contract renewal	SSP1 - 2.6	-0.000178855	0	10	Logistic Growth (2050)	0
2178	Rent:Buy experiment	393.6835299	1.862239969	1.203049746	-0.37454502	Logistic Growth (2050) ; 0% contract renewal; Constant contracted land area (25%); 10 y	0% contract renewal	SSP1 - 2.6	-0.000178964	0	10	Logistic Growth (2050)	0
2179	Rent:Buy experiment	393.5983325	1.861081527	1.203145218	-0.343332935	Logistic Growth (2050) ; 0% contract renewal; Constant contracted land area (25%); 10 y	0% contract renewal	SSP1 - 2.6	-0.000179075	0	10	Logistic Growth (2050)	0
2180	Rent:Buy experiment	393.5215835	1.860037744	1.203284616	-0.31212085	Logistic Growth (2050) ; 0% contract renewal; Constant contracted land area (25%); 10 y	0% contract renewal	SSP1 - 2.6	-0.000179186	0	10	Logistic Growth (2050)	0
2181	Rent:Buy experiment	393.4532223	1.859107863	1.203467774	-0.280908765	Logistic Growth (2050) ; 0% contract renewal; Constant contracted land area (25%); 10 y	0% contract renewal	SSP1 - 2.6	-0.000179298	0	10	Logistic Growth (2050)	0
2182	Rent:Buy experiment	393.39319	1.858291143	1.203694532	-0.24969668	Logistic Growth (2050) ; 0% contract renewal; Constant contracted land area (25%); 10 y	0% contract renewal	SSP1 - 2.6	-0.00017941	0	10	Logistic Growth (2050)	0
2183	Rent:Buy experiment	393.34143	1.857586864	1.203964735	-0.218484595	Logistic Growth (2050) ; 0% contract renewal; Constant contracted land area (25%); 10 y	0% contract renewal	SSP1 - 2.6	-0.000179523	0	10	Logistic Growth (2050)	0
2184	Rent:Buy experiment	393.2978871	1.856994321	1.204278237	-0.18727251	Logistic Growth (2050) ; 0% contract renewal; Constant contracted land area (25%); 10 y	0% contract renewal	SSP1 - 2.6	-0.000179637	0	10	Logistic Growth (2050)	0
2185	Rent:Buy experiment	393.2625085	1.856512831	1.204634895	-0.156060425	Logistic Growth (2050) ; 0% contract renewal; Constant contracted land area (25%); 10 y	0% contract renewal	SSP1 - 2.6	-0.000179752	0	10	Logistic Growth (2050)	0
2186	Rent:Buy experiment	393.2352428	1.856141726	1.205034575	-0.12484834	Logistic Growth (2050) ; 0% contract renewal; Constant contracted land area (25%); 10 y	0% contract renewal	SSP1 - 2.6	-0.000179867	0	10	Logistic Growth (2050)	0
2187	Rent:Buy experiment	393.2160407	1.855880355	1.205477146	-0.093636255	Logistic Growth (2050) ; 0% contract renewal; Constant contracted land area (25%); 10 y	0% contract renewal	SSP1 - 2.6	-0.000179982	0	10	Logistic Growth (2050)	0
2188	Rent:Buy experiment	393.2048542	1.855728085	1.205962486	-0.06242417	Logistic Growth (2050) ; 0% contract renewal; Constant contracted land area (25%); 10 y	0% contract renewal	SSP1 - 2.6	-0.000180098	0	10	Logistic Growth (2050)	0
2189	Rent:Buy experiment	393.2016375	1.855684298	1.206490476	-0.031212085	Logistic Growth (2050) ; 0% contract renewal; Constant contracted land area (25%); 10 y	0% contract renewal	SSP1 - 2.6	-0.000180215	0	10	Logistic Growth (2050)	0
2190	Rent:Buy experiment	393.2063462	1.855748394	1.207061005	0	Logistic Growth (2050) ; 0% contract renewal; Constant contracted land area (25%); 10 y	0% contract renewal	SSP1 - 2.6	-0.000180332	0	10	Logistic Growth (2050)	0
2191	Rent:Buy experiment	393.2042761	1.855720215	1.207655901	0	Logistic Growth (2050) ; 0% contract renewal; Constant contracted land area (25%); 10 y	0% contract renewal	SSP1 - 2.6	-0.00018045	0	10	Logistic Growth (2050)	0
2192	Rent:Buy experiment	393.196492	1.855614255	1.208262213	0	Logistic Growth (2050) ; 0% contract renewal; Constant contracted land area (25%); 10 y	0% contract renewal	SSP1 - 2.6	-0.000180571	0	10	Logistic Growth (2050)	0
2193	Rent:Buy experiment	393.1838249	1.855441821	1.208870799	0	Logistic Growth (2050) ; 0% contract renewal; Constant contracted land area (25%); 10 y	0% contract renewal	SSP1 - 2.6	-0.000180693	0	10	Logistic Growth (2050)	0
2194	Rent:Buy experiment	393.1669274	1.855211791	1.20947528	0	Logistic Growth (2050) ; 0% contract renewal; Constant contracted land area (25%); 10 y	0% contract renewal	SSP1 - 2.6	-0.000180817	0	10	Logistic Growth (2050)	0
2195	Rent:Buy experiment	393.146315	1.854931175	1.210071278	0	Logistic Growth (2050) ; 0% contract renewal; Constant contracted land area (25%); 10 y	0% contract renewal	SSP1 - 2.6	-0.000180944	0	10	Logistic Growth (2050)	0
2196	Rent:Buy experiment	393.1223986	1.854605562	1.210655858	0	Logistic Growth (2050) ; 0% contract renewal; Constant contracted land area (25%); 10 y	0% contract renewal	SSP1 - 2.6	-0.000181072	0	10	Logistic Growth (2050)	0
2197	Rent:Buy experiment	393.0955088	1.854239441	1.211227116	0	Logistic Growth (2050) ; 0% contract renewal; Constant contracted land area (25%); 10 y	0% contract renewal	SSP1 - 2.6	-0.000181202	0	10	Logistic Growth (2050)	0
2198	Rent:Buy experiment	393.0659141	1.853836465	1.211783881	0	Logistic Growth (2050) ; 0% contract renewal; Constant contracted land area (25%); 10 y	0% contract renewal	SSP1 - 2.6	-0.000181333	0	10	Logistic Growth (2050)	0
2199	Rent:Buy experiment	393.0338358	1.853399634	1.2123255	0	Logistic Growth (2050) ; 0% contract renewal; Constant contracted land area (25%); 10 y	0% contract renewal	SSP1 - 2.6	-0.000181466	0	10	Logistic Growth (2050)	0
2200	Rent:Buy experiment	392.999458	1.852931452	1.212851681	0	Logistic Growth (2050) ; 0% contract renewal; Constant contracted land area (25%); 10 y	0% contract renewal	SSP1 - 2.6	-0.0001816	0	10	Logistic Growth (2050)	0
2201	Rent:Buy experiment	392.9629367	1.852434032	1.21336238	0	Logistic Growth (2050) ; 0% contract renewal; Constant contracted land area (25%); 10 y	0% contract renewal	SSP1 - 2.6	-0.000181736	0	10	Logistic Growth (2050)	0
2202	Rent:Buy experiment	392.9244053	1.851909186	1.213857722	0	Logistic Growth (2050) ; 0% contract renewal; Constant contracted land area (25%); 10 y	0% contract renewal	SSP1 - 2.6	-0.000181873	0	10	Logistic Growth (2050)	0
2203	Rent:Buy experiment	392.8839801	1.851358486	1.214337941	0	Logistic Growth (2050) ; 0% contract renewal; Constant contracted land area (25%); 10 y	0% contract renewal	SSP1 - 2.6	-0.000182011	0	10	Logistic Growth (2050)	0
2204	Rent:Buy experiment	392.8417633	1.850783321	1.214803343	0	Logistic Growth (2050) ; 0% contract renewal; Constant contracted land area (25%); 10 y	0% contract renewal	SSP1 - 2.6	-0.000182151	0	10	Logistic Growth (2050)	0
2205	Rent:Buy experiment	392.7978465	1.850184928	1.215254275	0	Logistic Growth (2050) ; 0% contract renewal; Constant contracted land area (25%); 10 y	0% contract renewal	SSP1 - 2.6	-0.000182291	0	10	Logistic Growth (2050)	0
2206	Rent:Buy experiment	392.7523123	1.849564429	1.215691106	0	Logistic Growth (2050) ; 0% contract renewal; Constant contracted land area (25%); 10 y	0% contract renewal	SSP1 - 2.6	-0.000182432	0	10	Logistic Growth (2050)	0
2207	Rent:Buy experiment	392.7052365	1.848922844	1.216114216	0	Logistic Growth (2050) ; 0% contract renewal; Constant contracted land area (25%); 10 y	0% contract renewal	SSP1 - 2.6	-0.000182575	0	10	Logistic Growth (2050)	0
2208	Rent:Buy experiment	392.6566887	1.848261118	1.216523985	0	Logistic Growth (2050) ; 0% contract renewal; Constant contracted land area (25%); 10 y	0% contract renewal	SSP1 - 2.6	-0.000182718	0	10	Logistic Growth (2050)	0
2209	Rent:Buy experiment	392.6067339	1.847580129	1.216920786	0	Logistic Growth (2050) ; 0% contract renewal; Constant contracted land area (25%); 10 y	0% contract renewal	SSP1 - 2.6	-0.000182862	0	10	Logistic Growth (2050)	0
2210	Rent:Buy experiment	392.555433	1.8468807	1.217304984	0	Logistic Growth (2050) ; 0% contract renewal; Constant contracted land area (25%); 10 y	0% contract renewal	SSP1 - 2.6	-0.000183006	0	10	Logistic Growth (2050)	0
2211	Rent:Buy experiment	392.5028434	1.846163605	1.217676935	0	Logistic Growth (2050) ; 0% contract renewal; Constant contracted land area (25%); 10 y	0% contract renewal	SSP1 - 2.6	-0.000183151	0	10	Logistic Growth (2050)	0
2212	Rent:Buy experiment	392.4490194	1.845429579	1.218036979	0	Logistic Growth (2050) ; 0% contract renewal; Constant contracted land area (25%); 10 y	0% contract renewal	SSP1 - 2.6	-0.000183297	0	10	Logistic Growth (2050)	0
2213	Rent:Buy experiment	392.3940127	1.844679321	1.218385446	0	Logistic Growth (2050) ; 0% contract renewal; Constant contracted land area (25%); 10 y	0% contract renewal	SSP1 - 2.6	-0.000183444	0	10	Logistic Growth (2050)	0
2214	Rent:Buy experiment	392.3378728	1.843913496	1.218722654	0	Logistic Growth (2050) ; 0% contract renewal; Constant contracted land area (25%); 10 y	0% contract renewal	SSP1 - 2.6	-0.00018359	0	10	Logistic Growth (2050)	0
2215	Rent:Buy experiment	392.2806467	1.843132743	1.219048907	0	Logistic Growth (2050) ; 0% contract renewal; Constant contracted land area (25%); 10 y	0% contract renewal	SSP1 - 2.6	-0.000183737	0	10	Logistic Growth (2050)	0
2216	Rent:Buy experiment	392.2223799	1.842337673	1.219364499	0	Logistic Growth (2050) ; 0% contract renewal; Constant contracted land area (25%); 10 y	0% contract renewal	SSP1 - 2.6	-0.000183885	0	10	Logistic Growth (2050)	0
2217	Rent:Buy experiment	392.1631157	1.841528873	1.219669711	0	Logistic Growth (2050) ; 0% contract renewal; Constant contracted land area (25%); 10 y	0% contract renewal	SSP1 - 2.6	-0.000184033	0	10	Logistic Growth (2050)	0
2218	Rent:Buy experiment	392.102896	1.840706908	1.219964814	0	Logistic Growth (2050) ; 0% contract renewal; Constant contracted land area (25%); 10 y	0% contract renewal	SSP1 - 2.6	-0.00018418	0	10	Logistic Growth (2050)	0
2219	Rent:Buy experiment	392.0417612	1.839872322	1.220250071	0	Logistic Growth (2050) ; 0% contract renewal; Constant contracted land area (25%); 10 y	0% contract renewal	SSP1 - 2.6	-0.000184328	0	10	Logistic Growth (2050)	0
2220	Rent:Buy experiment	391.9797499	1.839025638	1.220525732	0	Logistic Growth (2050) ; 0% contract renewal; Constant contracted land area (25%); 10 y	0% contract renewal	SSP1 - 2.6	-0.000184476	0	10	Logistic Growth (2050)	0
2221	Rent:Buy experiment	391.9168997	1.838167363	1.22079204	0	Logistic Growth (2050) ; 0% contract renewal; Constant contracted land area (25%); 10 y	0% contract renewal	SSP1 - 2.6	-0.000184624	0	10	Logistic Growth (2050)	0
2222	Rent:Buy experiment	391.8532465	1.837297983	1.221049229	0	Logistic Growth (2050) ; 0% contract renewal; Constant contracted land area (25%); 10 y	0% contract renewal	SSP1 - 2.6	-0.000184772	0	10	Logistic Growth (2050)	0
2223	Rent:Buy experiment	391.7888254	1.83641797	1.221297526	0	Logistic Growth (2050) ; 0% contract renewal; Constant contracted land area (25%); 10 y	0% contract renewal	SSP1 - 2.6	-0.00018492	0	10	Logistic Growth (2050)	0
2224	Rent:Buy experiment	391.7236699	1.835527778	1.22153715	0	Logistic Growth (2050) ; 0% contract renewal; Constant contracted land area (25%); 10 y	0% contract renewal	SSP1 - 2.6	-0.000185067	0	10	Logistic Growth (2050)	0
2225	Rent:Buy experiment	391.6578124	1.834627846	1.22176831	0	Logistic Growth (2050) ; 0% contract renewal; Constant contracted land area (25%); 10 y	0% contract renewal	SSP1 - 2.6	-0.000185215	0	10	Logistic Growth (2050)	0
2226	Rent:Buy experiment	391.5912845	1.833718598	1.221991213	0	Logistic Growth (2050) ; 0% contract renewal; Constant contracted land area (25%); 10 y	0% contract renewal	SSP1 - 2.6	-0.000185362	0	10	Logistic Growth (2050)	0
2227	Rent:Buy experiment	391.5241164	1.832800443	1.222206054	0	Logistic Growth (2050) ; 0% contract renewal; Constant contracted land area (25%); 10 y	0% contract renewal	SSP1 - 2.6	-0.000185508	0	10	Logistic Growth (2050)	0
2228	Rent:Buy experiment	391.4563374	1.831873778	1.222413027	0	Logistic Growth (2050) ; 0% contract renewal; Constant contracted land area (25%); 10 y	0% contract renewal	SSP1 - 2.6	-0.000185654	0	10	Logistic Growth (2050)	0
2229	Rent:Buy experiment	391.3879758	1.830938986	1.222612316	0	Logistic Growth (2050) ; 0% contract renewal; Constant contracted land area (25%); 10 y	0% contract renewal	SSP1 - 2.6	-0.0001858	0	10	Logistic Growth (2050)	0
2230	Rent:Buy experiment	391.319059	1.829996435	1.222804102	0	Logistic Growth (2050) ; 0% contract renewal; Constant contracted land area (25%); 10 y	0% contract renewal	SSP1 - 2.6	-0.000185945	0	10	Logistic Growth (2050)	0
2231	Rent:Buy experiment	391.2496133	1.829046484	1.222988557	0	Logistic Growth (2050) ; 0% contract renewal; Constant contracted land area (25%); 10 y	0% contract renewal	SSP1 - 2.6	-0.00018609	0	10	Logistic Growth (2050)	0
2232	Rent:Buy experiment	391.1796644	1.828089478	1.223165852	0	Logistic Growth (2050) ; 0% contract renewal; Constant contracted land area (25%); 10 y	0% contract renewal	SSP1 - 2.6	-0.000186234	0	10	Logistic Growth (2050)	0
2233	Rent:Buy experiment	391.1092368	1.827125751	1.223336149	0	Logistic Growth (2050) ; 0% contract renewal; Constant contracted land area (25%); 10 y	0% contract renewal	SSP1 - 2.6	-0.000186378	0	10	Logistic Growth (2050)	0
2234	Rent:Buy experiment	391.0383544	1.826155626	1.223499608	0	Logistic Growth (2050) ; 0% contract renewal; Constant contracted land area (25%); 10 y	0% contract renewal	SSP1 - 2.6	-0.000186521	0	10	Logistic Growth (2050)	0
2235	Rent:Buy experiment	390.9670403	1.825179414	1.223656382	0	Logistic Growth (2050) ; 0% contract renewal; Constant contracted land area (25%); 10 y	0% contract renewal	SSP1 - 2.6	-0.000186663	0	10	Logistic Growth (2050)	0
2236	Rent:Buy experiment	390.8953168	1.824197418	1.223806621	0	Logistic Growth (2050) ; 0% contract renewal; Constant contracted land area (25%); 10 y	0% contract renewal	SSP1 - 2.6	-0.000186805	0	10	Logistic Growth (2050)	0
2237	Rent:Buy experiment	390.8232053	1.823209928	1.22395047	0	Logistic Growth (2050) ; 0% contract renewal; Constant contracted land area (25%); 10 y	0% contract renewal	SSP1 - 2.6	-0.000186946	0	10	Logistic Growth (2050)	0
2238	Rent:Buy experiment	390.7507266	1.822217227	1.22408807	0	Logistic Growth (2050) ; 0% contract renewal; Constant contracted land area (25%); 10 y	0% contract renewal	SSP1 - 2.6	-0.000187086	0	10	Logistic Growth (2050)	0
2239	Rent:Buy experiment	390.6779009	1.821219587	1.224219557	0	Logistic Growth (2050) ; 0% contract renewal; Constant contracted land area (25%); 10 y	0% contract renewal	SSP1 - 2.6	-0.000187225	0	10	Logistic Growth (2050)	0
2240	Rent:Buy experiment	390.6047475	1.82021727	1.224345065	0	Logistic Growth (2050) ; 0% contract renewal; Constant contracted land area (25%); 10 y	0% contract renewal	SSP1 - 2.6	-0.000187364	0	10	Logistic Growth (2050)	0
2241	Rent:Buy experiment	390.5312851	1.819210532	1.224464721	0	Logistic Growth (2050) ; 0% contract renewal; Constant contracted land area (25%); 10 y	0% contract renewal	SSP1 - 2.6	-0.000187502	0	10	Logistic Growth (2050)	0
2242	Rent:Buy experiment	390.457532	1.818199618	1.22457865	0	Logistic Growth (2050) ; 0% contract renewal; Constant contracted land area (25%); 10 y	0% contract renewal	SSP1 - 2.6	-0.000187639	0	10	Logistic Growth (2050)	0
2243	Rent:Buy experiment	390.3835056	1.817184766	1.224686976	0	Logistic Growth (2050) ; 0% contract renewal; Constant contracted land area (25%); 10 y	0% contract renewal	SSP1 - 2.6	-0.000187775	0	10	Logistic Growth (2050)	0
2244	Rent:Buy experiment	390.3092227	1.816166206	1.224789814	0	Logistic Growth (2050) ; 0% contract renewal; Constant contracted land area (25%); 10 y	0% contract renewal	SSP1 - 2.6	-0.00018791	0	10	Logistic Growth (2050)	0
2245	Rent:Buy experiment	390.2346998	1.815144159	1.224887281	0	Logistic Growth (2050) ; 0% contract renewal; Constant contracted land area (25%); 10 y	0% contract renewal	SSP1 - 2.6	-0.000188044	0	10	Logistic Growth (2050)	0
2246	Rent:Buy experiment	390.1599527	1.81411884	1.224979487	0	Logistic Growth (2050) ; 0% contract renewal; Constant contracted land area (25%); 10 y	0% contract renewal	SSP1 - 2.6	-0.000188178	0	10	Logistic Growth (2050)	0
2247	Rent:Buy experiment	390.0849965	1.813090457	1.225066541	0	Logistic Growth (2050) ; 0% contract renewal; Constant contracted land area (25%); 10 y	0% contract renewal	SSP1 - 2.6	-0.00018831	0	10	Logistic Growth (2050)	0
2248	Rent:Buy experiment	390.0098459	1.812059209	1.225148548	0	Logistic Growth (2050) ; 0% contract renewal; Constant contracted land area (25%); 10 y	0% contract renewal	SSP1 - 2.6	-0.000188442	0	10	Logistic Growth (2050)	0
2249	Rent:Buy experiment	389.9345153	1.81102529	1.22522561	0	Logistic Growth (2050) ; 0% contract renewal; Constant contracted land area (25%); 10 y	0% contract renewal	SSP1 - 2.6	-0.000188573	0	10	Logistic Growth (2050)	0
2250	Rent:Buy experiment	389.8590183	1.809988888	1.225297826	0	Logistic Growth (2050) ; 0% contract renewal; Constant contracted land area (25%); 10 y	0% contract renewal	SSP1 - 2.6	-0.000188702	0	10	Logistic Growth (2050)	0
2251	Rent:Buy experiment	389.7833682	1.808950182	1.225365294	0	Logistic Growth (2050) ; 0% contract renewal; Constant contracted land area (25%); 10 y	0% contract renewal	SSP1 - 2.6	-0.000188831	0	10	Logistic Growth (2050)	0
2252	Rent:Buy experiment	389.7075778	1.807909348	1.225428107	0	Logistic Growth (2050) ; 0% contract renewal; Constant contracted land area (25%); 10 y	0% contract renewal	SSP1 - 2.6	-0.000188959	0	10	Logistic Growth (2050)	0
2253	Rent:Buy experiment	389.6316595	1.806866554	1.225486356	0	Logistic Growth (2050) ; 0% contract renewal; Constant contracted land area (25%); 10 y	0% contract renewal	SSP1 - 2.6	-0.000189086	0	10	Logistic Growth (2050)	0
2254	Rent:Buy experiment	389.5556251	1.805821963	1.22554013	0	Logistic Growth (2050) ; 0% contract renewal; Constant contracted land area (25%); 10 y	0% contract renewal	SSP1 - 2.6	-0.000189211	0	10	Logistic Growth (2050)	0
2255	Rent:Buy experiment	389.4794863	1.804775732	1.225589516	0	Logistic Growth (2050) ; 0% contract renewal; Constant contracted land area (25%); 10 y	0% contract renewal	SSP1 - 2.6	-0.000189336	0	10	Logistic Growth (2050)	0
2256	Rent:Buy experiment	389.4032542	1.803728014	1.225634598	0	Logistic Growth (2050) ; 0% contract renewal; Constant contracted land area (25%); 10 y	0% contract renewal	SSP1 - 2.6	-0.00018946	0	10	Logistic Growth (2050)	0
2257	Rent:Buy experiment	389.3269395	1.802678955	1.225675457	0	Logistic Growth (2050) ; 0% contract renewal; Constant contracted land area (25%); 10 y	0% contract renewal	SSP1 - 2.6	-0.000189583	0	10	Logistic Growth (2050)	0
2258	Rent:Buy experiment	389.2505525	1.801628697	1.225712173	0	Logistic Growth (2050) ; 0% contract renewal; Constant contracted land area (25%); 10 y	0% contract renewal	SSP1 - 2.6	-0.000189705	0	10	Logistic Growth (2050)	0
2259	Rent:Buy experiment	389.1741033	1.800577378	1.225744824	0	Logistic Growth (2050) ; 0% contract renewal; Constant contracted land area (25%); 10 y	0% contract renewal	SSP1 - 2.6	-0.000189825	0	10	Logistic Growth (2050)	0
2260	Rent:Buy experiment	389.0976016	1.799525129	1.225773485	0	Logistic Growth (2050) ; 0% contract renewal; Constant contracted land area (25%); 10 y	0% contract renewal	SSP1 - 2.6	-0.000189945	0	10	Logistic Growth (2050)	0
2261	Rent:Buy experiment	389.0210566	1.798472078	1.225798228	0	Logistic Growth (2050) ; 0% contract renewal; Constant contracted land area (25%); 10 y	0% contract renewal	SSP1 - 2.6	-0.000190064	0	10	Logistic Growth (2050)	0
2262	Rent:Buy experiment	388.9444774	1.797418349	1.225819127	0	Logistic Growth (2050) ; 0% contract renewal; Constant contracted land area (25%); 10 y	0% contract renewal	SSP1 - 2.6	-0.000190182	0	10	Logistic Growth (2050)	0
2263	Rent:Buy experiment	388.8678726	1.796364061	1.225836249	0	Logistic Growth (2050) ; 0% contract renewal; Constant contracted land area (25%); 10 y	0% contract renewal	SSP1 - 2.6	-0.000190298	0	10	Logistic Growth (2050)	0
2264	Rent:Buy experiment	388.7912507	1.795309328	1.225849664	0	Logistic Growth (2050) ; 0% contract renewal; Constant contracted land area (25%); 10 y	0% contract renewal	SSP1 - 2.6	-0.000190414	0	10	Logistic Growth (2050)	0
2265	Rent:Buy experiment	388.7146197	1.794254263	1.225859436	0	Logistic Growth (2050) ; 0% contract renewal; Constant contracted land area (25%); 10 y	0% contract renewal	SSP1 - 2.6	-0.000190528	0	10	Logistic Growth (2050)	0
2266	Rent:Buy experiment	388.6379873	1.793198971	1.22586563	0	Logistic Growth (2050) ; 0% contract renewal; Constant contracted land area (25%); 10 y	0% contract renewal	SSP1 - 2.6	-0.000190642	0	10	Logistic Growth (2050)	0
2267	Rent:Buy experiment	388.5613612	1.792143557	1.225868308	0	Logistic Growth (2050) ; 0% contract renewal; Constant contracted land area (25%); 10 y	0% contract renewal	SSP1 - 2.6	-0.000190755	0	10	Logistic Growth (2050)	0
2268	Rent:Buy experiment	388.4847485	1.79108812	1.225867532	0	Logistic Growth (2050) ; 0% contract renewal; Constant contracted land area (25%); 10 y	0% contract renewal	SSP1 - 2.6	-0.000190866	0	10	Logistic Growth (2050)	0
2269	Rent:Buy experiment	388.4081563	1.790032757	1.22586336	0	Logistic Growth (2050) ; 0% contract renewal; Constant contracted land area (25%); 10 y	0% contract renewal	SSP1 - 2.6	-0.000190977	0	10	Logistic Growth (2050)	0
2270	Rent:Buy experiment	388.3315913	1.788977561	1.225855852	0	Logistic Growth (2050) ; 0% contract renewal; Constant contracted land area (25%); 10 y	0% contract renewal	SSP1 - 2.6	-0.000191086	0	10	Logistic Growth (2050)	0
2271	Rent:Buy experiment	388.25506	1.787922621	1.225845062	0	Logistic Growth (2050) ; 0% contract renewal; Constant contracted land area (25%); 10 y	0% contract renewal	SSP1 - 2.6	-0.000191194	0	10	Logistic Growth (2050)	0
2272	Rent:Buy experiment	388.1785686	1.786868024	1.225831046	0	Logistic Growth (2050) ; 0% contract renewal; Constant contracted land area (25%); 10 y	0% contract renewal	SSP1 - 2.6	-0.000191302	0	10	Logistic Growth (2050)	0
2273	Rent:Buy experiment	388.1021233	1.785813853	1.225813859	0	Logistic Growth (2050) ; 0% contract renewal; Constant contracted land area (25%); 10 y	0% contract renewal	SSP1 - 2.6	-0.000191408	0	10	Logistic Growth (2050)	0
2274	Rent:Buy experiment	388.0257297	1.78476019	1.225793551	0	Logistic Growth (2050) ; 0% contract renewal; Constant contracted land area (25%); 10 y	0% contract renewal	SSP1 - 2.6	-0.000191514	0	10	Logistic Growth (2050)	0
2275	Rent:Buy experiment	387.9493936	1.783707112	1.225770173	0	Logistic Growth (2050) ; 0% contract renewal; Constant contracted land area (25%); 10 y	0% contract renewal	SSP1 - 2.6	-0.000191618	0	10	Logistic Growth (2050)	0
2276	Rent:Buy experiment	387.8731203	1.782654693	1.225743777	0	Logistic Growth (2050) ; 0% contract renewal; Constant contracted land area (25%); 10 y	0% contract renewal	SSP1 - 2.6	-0.000191721	0	10	Logistic Growth (2050)	0
2277	Rent:Buy experiment	387.7969151	1.781603007	1.22571441	0	Logistic Growth (2050) ; 0% contract renewal; Constant contracted land area (25%); 10 y	0% contract renewal	SSP1 - 2.6	-0.000191824	0	10	Logistic Growth (2050)	0
2278	Rent:Buy experiment	387.7207828	1.780552122	1.225682119	0	Logistic Growth (2050) ; 0% contract renewal; Constant contracted land area (25%); 10 y	0% contract renewal	SSP1 - 2.6	-0.000191925	0	10	Logistic Growth (2050)	0
2279	Rent:Buy experiment	387.6447285	1.779502105	1.225646951	0	Logistic Growth (2050) ; 0% contract renewal; Constant contracted land area (25%); 10 y	0% contract renewal	SSP1 - 2.6	-0.000192025	0	10	Logistic Growth (2050)	0
2280	Rent:Buy experiment	387.5687567	1.778453023	1.225608951	0	Logistic Growth (2050) ; 0% contract renewal; Constant contracted land area (25%); 10 y	0% contract renewal	SSP1 - 2.6	-0.000192124	0	10	Logistic Growth (2050)	0
2281	Rent:Buy experiment	387.4928718	1.777404936	1.225568162	0	Logistic Growth (2050) ; 0% contract renewal; Constant contracted land area (25%); 10 y	0% contract renewal	SSP1 - 2.6	-0.000192223	0	10	Logistic Growth (2050)	0
2282	Rent:Buy experiment	387.4170783	1.776357906	1.225524629	0	Logistic Growth (2050) ; 0% contract renewal; Constant contracted land area (25%); 10 y	0% contract renewal	SSP1 - 2.6	-0.00019232	0	10	Logistic Growth (2050)	0
2283	Rent:Buy experiment	387.3413802	1.775311989	1.225478392	0	Logistic Growth (2050) ; 0% contract renewal; Constant contracted land area (25%); 10 y	0% contract renewal	SSP1 - 2.6	-0.000192416	0	10	Logistic Growth (2050)	0
2284	Rent:Buy experiment	387.2657816	1.774267242	1.225429493	0	Logistic Growth (2050) ; 0% contract renewal; Constant contracted land area (25%); 10 y	0% contract renewal	SSP1 - 2.6	-0.000192512	0	10	Logistic Growth (2050)	0
2285	Rent:Buy experiment	387.1902862	1.773223719	1.225377971	0	Logistic Growth (2050) ; 0% contract renewal; Constant contracted land area (25%); 10 y	0% contract renewal	SSP1 - 2.6	-0.000192606	0	10	Logistic Growth (2050)	0
2286	Rent:Buy experiment	387.1148977	1.772181471	1.225323866	0	Logistic Growth (2050) ; 0% contract renewal; Constant contracted land area (25%); 10 y	0% contract renewal	SSP1 - 2.6	-0.000192699	0	10	Logistic Growth (2050)	0
2287	Rent:Buy experiment	387.0396198	1.771140548	1.225267217	0	Logistic Growth (2050) ; 0% contract renewal; Constant contracted land area (25%); 10 y	0% contract renewal	SSP1 - 2.6	-0.000192792	0	10	Logistic Growth (2050)	0
2288	Rent:Buy experiment	386.9644557	1.770100999	1.22520806	0	Logistic Growth (2050) ; 0% contract renewal; Constant contracted land area (25%); 10 y	0% contract renewal	SSP1 - 2.6	-0.000192883	0	10	Logistic Growth (2050)	0
2289	Rent:Buy experiment	386.8894089	1.769062868	1.225146431	0	Logistic Growth (2050) ; 0% contract renewal; Constant contracted land area (25%); 10 y	0% contract renewal	SSP1 - 2.6	-0.000192973	0	10	Logistic Growth (2050)	0
2290	Rent:Buy experiment	386.8144824	1.768026201	1.225082368	0	Logistic Growth (2050) ; 0% contract renewal; Constant contracted land area (25%); 10 y	0% contract renewal	SSP1 - 2.6	-0.000193063	0	10	Logistic Growth (2050)	0
2291	Rent:Buy experiment	386.7396792	1.76699104	1.225015903	0	Logistic Growth (2050) ; 0% contract renewal; Constant contracted land area (25%); 10 y	0% contract renewal	SSP1 - 2.6	-0.000193151	0	10	Logistic Growth (2050)	0
2292	Rent:Buy experiment	386.6650023	1.765957427	1.224947073	0	Logistic Growth (2050) ; 0% contract renewal; Constant contracted land area (25%); 10 y	0% contract renewal	SSP1 - 2.6	-0.000193239	0	10	Logistic Growth (2050)	0
2293	Rent:Buy experiment	386.5904544	1.764925401	1.224875909	0	Logistic Growth (2050) ; 0% contract renewal; Constant contracted land area (25%); 10 y	0% contract renewal	SSP1 - 2.6	-0.000193325	0	10	Logistic Growth (2050)	0
2294	Rent:Buy experiment	386.5160382	1.763894999	1.224802445	0	Logistic Growth (2050) ; 0% contract renewal; Constant contracted land area (25%); 10 y	0% contract renewal	SSP1 - 2.6	-0.000193411	0	10	Logistic Growth (2050)	0
2295	Rent:Buy experiment	386.4417563	1.762866259	1.224726713	0	Logistic Growth (2050) ; 0% contract renewal; Constant contracted land area (25%); 10 y	0% contract renewal	SSP1 - 2.6	-0.000193496	0	10	Logistic Growth (2050)	0
2296	Rent:Buy experiment	386.3676112	1.761839216	1.224648744	0	Logistic Growth (2050) ; 0% contract renewal; Constant contracted land area (25%); 10 y	0% contract renewal	SSP1 - 2.6	-0.00019358	0	10	Logistic Growth (2050)	0
2297	Rent:Buy experiment	386.2936051	1.760813903	1.224568568	0	Logistic Growth (2050) ; 0% contract renewal; Constant contracted land area (25%); 10 y	0% contract renewal	SSP1 - 2.6	-0.000193662	0	10	Logistic Growth (2050)	0
2298	Rent:Buy experiment	386.2197404	1.759790352	1.224486215	0	Logistic Growth (2050) ; 0% contract renewal; Constant contracted land area (25%); 10 y	0% contract renewal	SSP1 - 2.6	-0.000193744	0	10	Logistic Growth (2050)	0
2299	Rent:Buy experiment	386.1460193	1.758768595	1.224401716	0	Logistic Growth (2050) ; 0% contract renewal; Constant contracted land area (25%); 10 y	0% contract renewal	SSP1 - 2.6	-0.000193825	0	10	Logistic Growth (2050)	0
2300	Rent:Buy experiment	386.0724437	1.757748661	1.224315098	0	Logistic Growth (2050) ; 0% contract renewal; Constant contracted land area (25%); 10 y	0% contract renewal	SSP1 - 2.6	-0.000193905	0	10	Logistic Growth (2050)	0
2301	Rent:Buy experiment	385.9990157	1.756730579	1.224226389	0	Logistic Growth (2050) ; 0% contract renewal; Constant contracted land area (25%); 10 y	0% contract renewal	SSP1 - 2.6	-0.000193984	0	10	Logistic Growth (2050)	0
2302	Rent:Buy experiment	385.9257371	1.755714377	1.224135618	0	Logistic Growth (2050) ; 0% contract renewal; Constant contracted land area (25%); 10 y	0% contract renewal	SSP1 - 2.6	-0.000194063	0	10	Logistic Growth (2050)	0
2303	Rent:Buy experiment	385.8526099	1.75470008	1.224042811	0	Logistic Growth (2050) ; 0% contract renewal; Constant contracted land area (25%); 10 y	0% contract renewal	SSP1 - 2.6	-0.00019414	0	10	Logistic Growth (2050)	0
2304	Rent:Buy experiment	385.7796357	1.753687715	1.223947994	0	Logistic Growth (2050) ; 0% contract renewal; Constant contracted land area (25%); 10 y	0% contract renewal	SSP1 - 2.6	-0.000194216	0	10	Logistic Growth (2050)	0
2305	Rent:Buy experiment	385.7068162	1.752677304	1.223851195	0	Logistic Growth (2050) ; 0% contract renewal; Constant contracted land area (25%); 10 y	0% contract renewal	SSP1 - 2.6	-0.000194292	0	10	Logistic Growth (2050)	0
2306	Rent:Buy experiment	385.6341529	1.751668871	1.223752437	0	Logistic Growth (2050) ; 0% contract renewal; Constant contracted land area (25%); 10 y	0% contract renewal	SSP1 - 2.6	-0.000194367	0	10	Logistic Growth (2050)	0
2307	Rent:Buy experiment	385.5616474	1.750662438	1.223651747	0	Logistic Growth (2050) ; 0% contract renewal; Constant contracted land area (25%); 10 y	0% contract renewal	SSP1 - 2.6	-0.00019444	0	10	Logistic Growth (2050)	0
2308	Rent:Buy experiment	385.4893011	1.749658027	1.223549148	0	Logistic Growth (2050) ; 0% contract renewal; Constant contracted land area (25%); 10 y	0% contract renewal	SSP1 - 2.6	-0.000194513	0	10	Logistic Growth (2050)	0
2309	Rent:Buy experiment	385.4171154	1.748655657	1.223444665	0	Logistic Growth (2050) ; 0% contract renewal; Constant contracted land area (25%); 10 y	0% contract renewal	SSP1 - 2.6	-0.000194585	0	10	Logistic Growth (2050)	0
2310	Rent:Buy experiment	385.3450916	1.747655349	1.22333832	0	Logistic Growth (2050) ; 0% contract renewal; Constant contracted land area (25%); 10 y	0% contract renewal	SSP1 - 2.6	-0.000194657	0	10	Logistic Growth (2050)	0
2311	Rent:Buy experiment	385.273231	1.746657119	1.223230138	0	Logistic Growth (2050) ; 0% contract renewal; Constant contracted land area (25%); 10 y	0% contract renewal	SSP1 - 2.6	-0.000194727	0	10	Logistic Growth (2050)	0
2312	Rent:Buy experiment	385.2015346	1.745660986	1.223120141	0	Logistic Growth (2050) ; 0% contract renewal; Constant contracted land area (25%); 10 y	0% contract renewal	SSP1 - 2.6	-0.000194796	0	10	Logistic Growth (2050)	0
2313	Rent:Buy experiment	385.1300037	1.744666967	1.223008351	0	Logistic Growth (2050) ; 0% contract renewal; Constant contracted land area (25%); 10 y	0% contract renewal	SSP1 - 2.6	-0.000194865	0	10	Logistic Growth (2050)	0
2314	Rent:Buy experiment	385.0586392	1.743675078	1.222894789	0	Logistic Growth (2050) ; 0% contract renewal; Constant contracted land area (25%); 10 y	0% contract renewal	SSP1 - 2.6	-0.000194933	0	10	Logistic Growth (2050)	0
2315	Rent:Buy experiment	384.9874423	1.742685334	1.222779479	0	Logistic Growth (2050) ; 0% contract renewal; Constant contracted land area (25%); 10 y	0% contract renewal	SSP1 - 2.6	-0.000195	0	10	Logistic Growth (2050)	0
2316	Rent:Buy experiment	384.9164138	1.741697749	1.222662439	0	Logistic Growth (2050) ; 0% contract renewal; Constant contracted land area (25%); 10 y	0% contract renewal	SSP1 - 2.6	-0.000195066	0	10	Logistic Growth (2050)	0
2317	Rent:Buy experiment	384.8455547	1.740712337	1.222543692	0	Logistic Growth (2050) ; 0% contract renewal; Constant contracted land area (25%); 10 y	0% contract renewal	SSP1 - 2.6	-0.000195131	0	10	Logistic Growth (2050)	0
2318	Rent:Buy experiment	384.7748658	1.739729112	1.222423257	0	Logistic Growth (2050) ; 0% contract renewal; Constant contracted land area (25%); 10 y	0% contract renewal	SSP1 - 2.6	-0.000195196	0	10	Logistic Growth (2050)	0
2319	Rent:Buy experiment	384.7043479	1.738748085	1.222301155	0	Logistic Growth (2050) ; 0% contract renewal; Constant contracted land area (25%); 10 y	0% contract renewal	SSP1 - 2.6	-0.000195259	0	10	Logistic Growth (2050)	0
2320	Rent:Buy experiment	384.6340018	1.737769269	1.222177405	0	Logistic Growth (2050) ; 0% contract renewal; Constant contracted land area (25%); 10 y	0% contract renewal	SSP1 - 2.6	-0.000195322	0	10	Logistic Growth (2050)	0
2321	Rent:Buy experiment	384.5638282	1.736792674	1.222052027	0	Logistic Growth (2050) ; 0% contract renewal; Constant contracted land area (25%); 10 y	0% contract renewal	SSP1 - 2.6	-0.000195384	0	10	Logistic Growth (2050)	0
2322	Rent:Buy experiment	384.4938277	1.735818312	1.221925039	0	Logistic Growth (2050) ; 0% contract renewal; Constant contracted land area (25%); 10 y	0% contract renewal	SSP1 - 2.6	-0.000195445	0	10	Logistic Growth (2050)	0
2323	Rent:Buy experiment	384.4240011	1.734846192	1.22179646	0	Logistic Growth (2050) ; 0% contract renewal; Constant contracted land area (25%); 10 y	0% contract renewal	SSP1 - 2.6	-0.000195506	0	10	Logistic Growth (2050)	0
2324	Rent:Buy experiment	384.3543488	1.733876324	1.221666308	0	Logistic Growth (2050) ; 0% contract renewal; Constant contracted land area (25%); 10 y	0% contract renewal	SSP1 - 2.6	-0.000195566	0	10	Logistic Growth (2050)	0
2325	Rent:Buy experiment	384.2848714	1.732908717	1.221534602	0	Logistic Growth (2050) ; 0% contract renewal; Constant contracted land area (25%); 10 y	0% contract renewal	SSP1 - 2.6	-0.000195624	0	10	Logistic Growth (2050)	0
2326	Rent:Buy experiment	384.2155695	1.731943378	1.22140136	0	Logistic Growth (2050) ; 0% contract renewal; Constant contracted land area (25%); 10 y	0% contract renewal	SSP1 - 2.6	-0.000195682	0	10	Logistic Growth (2050)	0
2327	Rent:Buy experiment	384.1464434	1.730980316	1.221266598	0	Logistic Growth (2050) ; 0% contract renewal; Constant contracted land area (25%); 10 y	0% contract renewal	SSP1 - 2.6	-0.00019574	0	10	Logistic Growth (2050)	0
2328	Rent:Buy experiment	384.0774938	1.730019539	1.221130334	0	Logistic Growth (2050) ; 0% contract renewal; Constant contracted land area (25%); 10 y	0% contract renewal	SSP1 - 2.6	-0.000195796	0	10	Logistic Growth (2050)	0
2329	Rent:Buy experiment	384.0087208	1.729061052	1.220992585	0	Logistic Growth (2050) ; 0% contract renewal; Constant contracted land area (25%); 10 y	0% contract renewal	SSP1 - 2.6	-0.000195852	0	10	Logistic Growth (2050)	0
2330	Rent:Buy experiment	383.940125	1.728104863	1.220853367	0	Logistic Growth (2050) ; 0% contract renewal; Constant contracted land area (25%); 10 y	0% contract renewal	SSP1 - 2.6	-0.000195907	0	10	Logistic Growth (2050)	0
2331	Rent:Buy experiment	383.8717066	1.727150977	1.220712698	0	Logistic Growth (2050) ; 0% contract renewal; Constant contracted land area (25%); 10 y	0% contract renewal	SSP1 - 2.6	-0.000195961	0	10	Logistic Growth (2050)	0
2332	Rent:Buy experiment	383.803466	1.7261994	1.220570592	0	Logistic Growth (2050) ; 0% contract renewal; Constant contracted land area (25%); 10 y	0% contract renewal	SSP1 - 2.6	-0.000196015	0	10	Logistic Growth (2050)	0
2333	Rent:Buy experiment	383.7354034	1.725250137	1.220427067	0	Logistic Growth (2050) ; 0% contract renewal; Constant contracted land area (25%); 10 y	0% contract renewal	SSP1 - 2.6	-0.000196067	0	10	Logistic Growth (2050)	0
2334	Rent:Buy experiment	383.6675191	1.724303193	1.220282138	0	Logistic Growth (2050) ; 0% contract renewal; Constant contracted land area (25%); 10 y	0% contract renewal	SSP1 - 2.6	-0.000196119	0	10	Logistic Growth (2050)	0
2335	Rent:Buy experiment	383.5998134	1.723358573	1.220135819	0	Logistic Growth (2050) ; 0% contract renewal; Constant contracted land area (25%); 10 y	0% contract renewal	SSP1 - 2.6	-0.000196171	0	10	Logistic Growth (2050)	0
2336	Rent:Buy experiment	383.5322863	1.722416279	1.219988128	0	Logistic Growth (2050) ; 0% contract renewal; Constant contracted land area (25%); 10 y	0% contract renewal	SSP1 - 2.6	-0.000196221	0	10	Logistic Growth (2050)	0
2337	Rent:Buy experiment	383.4649381	1.721476316	1.219839077	0	Logistic Growth (2050) ; 0% contract renewal; Constant contracted land area (25%); 10 y	0% contract renewal	SSP1 - 2.6	-0.000196271	0	10	Logistic Growth (2050)	0
2338	Rent:Buy experiment	383.3977689	1.720538688	1.219688683	0	Logistic Growth (2050) ; 0% contract renewal; Constant contracted land area (25%); 10 y	0% contract renewal	SSP1 - 2.6	-0.00019632	0	10	Logistic Growth (2050)	0
2339	Rent:Buy experiment	383.3307789	1.719603396	1.21953696	0	Logistic Growth (2050) ; 0% contract renewal; Constant contracted land area (25%); 10 y	0% contract renewal	SSP1 - 2.6	-0.000196368	0	10	Logistic Growth (2050)	0
2340	Rent:Buy experiment	383.263968	1.718670444	1.219383922	0	Logistic Growth (2050) ; 0% contract renewal; Constant contracted land area (25%); 10 y	0% contract renewal	SSP1 - 2.6	-0.000196416	0	10	Logistic Growth (2050)	0
2341	Rent:Buy experiment	383.1973365	1.717739833	1.219229583	0	Logistic Growth (2050) ; 0% contract renewal; Constant contracted land area (25%); 10 y	0% contract renewal	SSP1 - 2.6	-0.000196463	0	10	Logistic Growth (2050)	0
2342	Rent:Buy experiment	383.1308844	1.716811567	1.219073958	0	Logistic Growth (2050) ; 0% contract renewal; Constant contracted land area (25%); 10 y	0% contract renewal	SSP1 - 2.6	-0.000196509	0	10	Logistic Growth (2050)	0
2343	Rent:Buy experiment	383.0646116	1.715885646	1.21891706	0	Logistic Growth (2050) ; 0% contract renewal; Constant contracted land area (25%); 10 y	0% contract renewal	SSP1 - 2.6	-0.000196555	0	10	Logistic Growth (2050)	0
2344	Rent:Buy experiment	382.9985182	1.714962072	1.218758903	0	Logistic Growth (2050) ; 0% contract renewal; Constant contracted land area (25%); 10 y	0% contract renewal	SSP1 - 2.6	-0.000196599	0	10	Logistic Growth (2050)	0
2345	Rent:Buy experiment	382.9326043	1.714040846	1.2185995	0	Logistic Growth (2050) ; 0% contract renewal; Constant contracted land area (25%); 10 y	0% contract renewal	SSP1 - 2.6	-0.000196643	0	10	Logistic Growth (2050)	0
2346	Rent:Buy experiment	382.8668697	1.713121969	1.218438865	0	Logistic Growth (2050) ; 0% contract renewal; Constant contracted land area (25%); 10 y	0% contract renewal	SSP1 - 2.6	-0.000196687	0	10	Logistic Growth (2050)	0
2347	Rent:Buy experiment	382.8013144	1.712205441	1.218277011	0	Logistic Growth (2050) ; 0% contract renewal; Constant contracted land area (25%); 10 y	0% contract renewal	SSP1 - 2.6	-0.00019673	0	10	Logistic Growth (2050)	0
2348	Rent:Buy experiment	382.7359384	1.711291263	1.218113949	0	Logistic Growth (2050) ; 0% contract renewal; Constant contracted land area (25%); 10 y	0% contract renewal	SSP1 - 2.6	-0.000196772	0	10	Logistic Growth (2050)	0
2349	Rent:Buy experiment	382.6707415	1.710379435	1.217949695	0	Logistic Growth (2050) ; 0% contract renewal; Constant contracted land area (25%); 10 y	0% contract renewal	SSP1 - 2.6	-0.000196813	0	10	Logistic Growth (2050)	0
2350	Rent:Buy experiment	382.6057238	1.709469958	1.217784259	0	Logistic Growth (2050) ; 0% contract renewal; Constant contracted land area (25%); 10 y	0% contract renewal	SSP1 - 2.6	-0.000196854	0	10	Logistic Growth (2050)	0
2351	Rent:Buy experiment	382.540885	1.708562829	1.217617655	0	Logistic Growth (2050) ; 0% contract renewal; Constant contracted land area (25%); 10 y	0% contract renewal	SSP1 - 2.6	-0.000196894	0	10	Logistic Growth (2050)	0
2352	Rent:Buy experiment	382.476225	1.70765805	1.217449894	0	Logistic Growth (2050) ; 0% contract renewal; Constant contracted land area (25%); 10 y	0% contract renewal	SSP1 - 2.6	-0.000196933	0	10	Logistic Growth (2050)	0
2353	Rent:Buy experiment	382.4117438	1.70675562	1.217280989	0	Logistic Growth (2050) ; 0% contract renewal; Constant contracted land area (25%); 10 y	0% contract renewal	SSP1 - 2.6	-0.000196972	0	10	Logistic Growth (2050)	0
2354	Rent:Buy experiment	382.3474411	1.705855536	1.217110952	0	Logistic Growth (2050) ; 0% contract renewal; Constant contracted land area (25%); 10 y	0% contract renewal	SSP1 - 2.6	-0.00019701	0	10	Logistic Growth (2050)	0
2355	Rent:Buy experiment	382.2833168	1.704957799	1.216939794	0	Logistic Growth (2050) ; 0% contract renewal; Constant contracted land area (25%); 10 y	0% contract renewal	SSP1 - 2.6	-0.000197047	0	10	Logistic Growth (2050)	0
2356	Rent:Buy experiment	382.2193708	1.704062407	1.216767528	0	Logistic Growth (2050) ; 0% contract renewal; Constant contracted land area (25%); 10 y	0% contract renewal	SSP1 - 2.6	-0.000197084	0	10	Logistic Growth (2050)	0
2357	Rent:Buy experiment	382.1556027	1.703169358	1.216594165	0	Logistic Growth (2050) ; 0% contract renewal; Constant contracted land area (25%); 10 y	0% contract renewal	SSP1 - 2.6	-0.00019712	0	10	Logistic Growth (2050)	0
2358	Rent:Buy experiment	382.0920124	1.702278651	1.216419716	0	Logistic Growth (2050) ; 0% contract renewal; Constant contracted land area (25%); 10 y	0% contract renewal	SSP1 - 2.6	-0.000197155	0	10	Logistic Growth (2050)	0
2359	Rent:Buy experiment	382.0285998	1.701390283	1.216244193	0	Logistic Growth (2050) ; 0% contract renewal; Constant contracted land area (25%); 10 y	0% contract renewal	SSP1 - 2.6	-0.00019719	0	10	Logistic Growth (2050)	0
2360	Rent:Buy experiment	381.9653645	1.700504254	1.216067607	0	Logistic Growth (2050) ; 0% contract renewal; Constant contracted land area (25%); 10 y	0% contract renewal	SSP1 - 2.6	-0.000197224	0	10	Logistic Growth (2050)	0
2361	Rent:Buy experiment	381.9023063	1.699620561	1.215889969	0	Logistic Growth (2050) ; 0% contract renewal; Constant contracted land area (25%); 10 y	0% contract renewal	SSP1 - 2.6	-0.000197258	0	10	Logistic Growth (2050)	0
2362	Rent:Buy experiment	381.839425	1.698739201	1.215711289	0	Logistic Growth (2050) ; 0% contract renewal; Constant contracted land area (25%); 10 y	0% contract renewal	SSP1 - 2.6	-0.000197291	0	10	Logistic Growth (2050)	0
2363	Rent:Buy experiment	381.7767204	1.697860172	1.21553158	0	Logistic Growth (2050) ; 0% contract renewal; Constant contracted land area (25%); 10 y	0% contract renewal	SSP1 - 2.6	-0.000197323	0	10	Logistic Growth (2050)	0
2364	Rent:Buy experiment	381.7141921	1.696983471	1.21535085	0	Logistic Growth (2050) ; 0% contract renewal; Constant contracted land area (25%); 10 y	0% contract renewal	SSP1 - 2.6	-0.000197355	0	10	Logistic Growth (2050)	0
2365	Rent:Buy experiment	381.6518398	1.696109097	1.215169112	0	Logistic Growth (2050) ; 0% contract renewal; Constant contracted land area (25%); 10 y	0% contract renewal	SSP1 - 2.6	-0.000197386	0	10	Logistic Growth (2050)	0
2366	Rent:Buy experiment	381.5896634	1.695237045	1.214986375	0	Logistic Growth (2050) ; 0% contract renewal; Constant contracted land area (25%); 10 y	0% contract renewal	SSP1 - 2.6	-0.000197416	0	10	Logistic Growth (2050)	0
2367	Rent:Buy experiment	381.5276625	1.694367313	1.214802651	0	Logistic Growth (2050) ; 0% contract renewal; Constant contracted land area (25%); 10 y	0% contract renewal	SSP1 - 2.6	-0.000197446	0	10	Logistic Growth (2050)	0
2368	Rent:Buy experiment	381.4658367	1.693499898	1.214617948	0	Logistic Growth (2050) ; 0% contract renewal; Constant contracted land area (25%); 10 y	0% contract renewal	SSP1 - 2.6	-0.000197475	0	10	Logistic Growth (2050)	0
2369	Rent:Buy experiment	381.4041859	1.692634797	1.214432277	0	Logistic Growth (2050) ; 0% contract renewal; Constant contracted land area (25%); 10 y	0% contract renewal	SSP1 - 2.6	-0.000197504	0	10	Logistic Growth (2050)	0
2370	Rent:Buy experiment	381.3427096	1.691772006	1.214245649	0	Logistic Growth (2050) ; 0% contract renewal; Constant contracted land area (25%); 10 y	0% contract renewal	SSP1 - 2.6	-0.000197532	0	10	Logistic Growth (2050)	0
2371	Rent:Buy experiment	381.2814076	1.690911522	1.214058073	0	Logistic Growth (2050) ; 0% contract renewal; Constant contracted land area (25%); 10 y	0% contract renewal	SSP1 - 2.6	-0.000197559	0	10	Logistic Growth (2050)	0
2372	Rent:Buy experiment	381.2202795	1.690053342	1.213869559	0	Logistic Growth (2050) ; 0% contract renewal; Constant contracted land area (25%); 10 y	0% contract renewal	SSP1 - 2.6	-0.000197586	0	10	Logistic Growth (2050)	0
2373	Rent:Buy experiment	381.159325	1.689197461	1.213680116	0	Logistic Growth (2050) ; 0% contract renewal; Constant contracted land area (25%); 10 y	0% contract renewal	SSP1 - 2.6	-0.000197612	0	10	Logistic Growth (2050)	0
2374	Rent:Buy experiment	381.0985437	1.688343877	1.213489756	0	Logistic Growth (2050) ; 0% contract renewal; Constant contracted land area (25%); 10 y	0% contract renewal	SSP1 - 2.6	-0.000197638	0	10	Logistic Growth (2050)	0
2375	Rent:Buy experiment	381.0379353	1.687492585	1.213298486	0	Logistic Growth (2050) ; 0% contract renewal; Constant contracted land area (25%); 10 y	0% contract renewal	SSP1 - 2.6	-0.000197663	0	10	Logistic Growth (2050)	0
2376	Rent:Buy experiment	380.9774994	1.686643582	1.213106316	0	Logistic Growth (2050) ; 0% contract renewal; Constant contracted land area (25%); 10 y	0% contract renewal	SSP1 - 2.6	-0.000197687	0	10	Logistic Growth (2050)	0
2377	Rent:Buy experiment	380.9172357	1.685796863	1.212913257	0	Logistic Growth (2050) ; 0% contract renewal; Constant contracted land area (25%); 10 y	0% contract renewal	SSP1 - 2.6	-0.000197711	0	10	Logistic Growth (2050)	0
2378	Rent:Buy experiment	380.8571439	1.684952425	1.212719317	0	Logistic Growth (2050) ; 0% contract renewal; Constant contracted land area (25%); 10 y	0% contract renewal	SSP1 - 2.6	-0.000197735	0	10	Logistic Growth (2050)	0
2379	Rent:Buy experiment	380.7972234	1.684110263	1.212524505	0	Logistic Growth (2050) ; 0% contract renewal; Constant contracted land area (25%); 10 y	0% contract renewal	SSP1 - 2.6	-0.000197758	0	10	Logistic Growth (2050)	0
2380	Rent:Buy experiment	380.737474	1.683270374	1.21232883	0	Logistic Growth (2050) ; 0% contract renewal; Constant contracted land area (25%); 10 y	0% contract renewal	SSP1 - 2.6	-0.00019778	0	10	Logistic Growth (2050)	0
2381	Rent:Buy experiment	380.6778953	1.682432752	1.212132302	0	Logistic Growth (2050) ; 0% contract renewal; Constant contracted land area (25%); 10 y	0% contract renewal	SSP1 - 2.6	-0.000197801	0	10	Logistic Growth (2050)	0
2382	Rent:Buy experiment	380.6184869	1.681597394	1.211934929	0	Logistic Growth (2050) ; 0% contract renewal; Constant contracted land area (25%); 10 y	0% contract renewal	SSP1 - 2.6	-0.000197822	0	10	Logistic Growth (2050)	0
2383	Rent:Buy experiment	380.5592484	1.680764296	1.211736721	0	Logistic Growth (2050) ; 0% contract renewal; Constant contracted land area (25%); 10 y	0% contract renewal	SSP1 - 2.6	-0.000197843	0	10	Logistic Growth (2050)	0
2384	Rent:Buy experiment	380.5001795	1.679933452	1.211537685	0	Logistic Growth (2050) ; 0% contract renewal; Constant contracted land area (25%); 10 y	0% contract renewal	SSP1 - 2.6	-0.000197863	0	10	Logistic Growth (2050)	0
2385	Rent:Buy experiment	380.4412796	1.679104858	1.211337831	0	Logistic Growth (2050) ; 0% contract renewal; Constant contracted land area (25%); 10 y	0% contract renewal	SSP1 - 2.6	-0.000197882	0	10	Logistic Growth (2050)	0
2386	Rent:Buy experiment	380.3825484	1.678278511	1.211137168	0	Logistic Growth (2050) ; 0% contract renewal; Constant contracted land area (25%); 10 y	0% contract renewal	SSP1 - 2.6	-0.000197901	0	10	Logistic Growth (2050)	0
2387	Rent:Buy experiment	380.3239856	1.677454404	1.210935703	0	Logistic Growth (2050) ; 0% contract renewal; Constant contracted land area (25%); 10 y	0% contract renewal	SSP1 - 2.6	-0.00019792	0	10	Logistic Growth (2050)	0
2388	Rent:Buy experiment	380.2655907	1.676632534	1.210733446	0	Logistic Growth (2050) ; 0% contract renewal; Constant contracted land area (25%); 10 y	0% contract renewal	SSP1 - 2.6	-0.000197938	0	10	Logistic Growth (2050)	0
2389	Rent:Buy experiment	380.2073633	1.675812896	1.210530405	0	Logistic Growth (2050) ; 0% contract renewal; Constant contracted land area (25%); 10 y	0% contract renewal	SSP1 - 2.6	-0.000197955	0	10	Logistic Growth (2050)	0
2390	Rent:Buy experiment	380.1493029	1.674995485	1.210326587	0	Logistic Growth (2050) ; 0% contract renewal; Constant contracted land area (25%); 10 y	0% contract renewal	SSP1 - 2.6	-0.000197972	0	10	Logistic Growth (2050)	0
2391	Rent:Buy experiment	380.0914093	1.674180295	1.210122002	0	Logistic Growth (2050) ; 0% contract renewal; Constant contracted land area (25%); 10 y	0% contract renewal	SSP1 - 2.6	-0.000197988	0	10	Logistic Growth (2050)	0
2392	Rent:Buy experiment	380.0336819	1.673367324	1.209916658	0	Logistic Growth (2050) ; 0% contract renewal; Constant contracted land area (25%); 10 y	0% contract renewal	SSP1 - 2.6	-0.000198003	0	10	Logistic Growth (2050)	0
2393	Rent:Buy experiment	379.9761203	1.672556564	1.209710562	0	Logistic Growth (2050) ; 0% contract renewal; Constant contracted land area (25%); 10 y	0% contract renewal	SSP1 - 2.6	-0.000198019	0	10	Logistic Growth (2050)	0
2394	Rent:Buy experiment	379.9187241	1.671748013	1.209503723	0	Logistic Growth (2050) ; 0% contract renewal; Constant contracted land area (25%); 10 y	0% contract renewal	SSP1 - 2.6	-0.000198033	0	10	Logistic Growth (2050)	0
2395	Rent:Buy experiment	379.8614929	1.670941663	1.209296148	0	Logistic Growth (2050) ; 0% contract renewal; Constant contracted land area (25%); 10 y	0% contract renewal	SSP1 - 2.6	-0.000198047	0	10	Logistic Growth (2050)	0
2396	Rent:Buy experiment	379.8044263	1.670137511	1.209087846	0	Logistic Growth (2050) ; 0% contract renewal; Constant contracted land area (25%); 10 y	0% contract renewal	SSP1 - 2.6	-0.000198061	0	10	Logistic Growth (2050)	0
2397	Rent:Buy experiment	379.7475238	1.669335552	1.208878825	0	Logistic Growth (2050) ; 0% contract renewal; Constant contracted land area (25%); 10 y	0% contract renewal	SSP1 - 2.6	-0.000198074	0	10	Logistic Growth (2050)	0
2398	Rent:Buy experiment	379.690785	1.66853578	1.208669092	0	Logistic Growth (2050) ; 0% contract renewal; Constant contracted land area (25%); 10 y	0% contract renewal	SSP1 - 2.6	-0.000198087	0	10	Logistic Growth (2050)	0
2399	Rent:Buy experiment	379.6342094	1.667738191	1.208458654	0	Logistic Growth (2050) ; 0% contract renewal; Constant contracted land area (25%); 10 y	0% contract renewal	SSP1 - 2.6	-0.000198099	0	10	Logistic Growth (2050)	0
2400	Rent:Buy experiment	379.5777967	1.666942779	1.20824752	0	Logistic Growth (2050) ; 0% contract renewal; Constant contracted land area (25%); 10 y	0% contract renewal	SSP1 - 2.6	-0.00019811	0	10	Logistic Growth (2050)	0
2401	Rent:Buy experiment	379.5215464	1.666149538	1.208035698	0	Logistic Growth (2050) ; 0% contract renewal; Constant contracted land area (25%); 10 y	0% contract renewal	SSP1 - 2.6	-0.000198121	0	10	Logistic Growth (2050)	0
2402	Rent:Buy experiment	379.4654581	1.665358465	1.207823194	0	Logistic Growth (2050) ; 0% contract renewal; Constant contracted land area (25%); 10 y	0% contract renewal	SSP1 - 2.6	-0.000198132	0	10	Logistic Growth (2050)	0
2403	Rent:Buy experiment	379.4095313	1.664569553	1.207610016	0	Logistic Growth (2050) ; 0% contract renewal; Constant contracted land area (25%); 10 y	0% contract renewal	SSP1 - 2.6	-0.000198142	0	10	Logistic Growth (2050)	0
2404	Rent:Buy experiment	379.3537655	1.663782798	1.207396172	0	Logistic Growth (2050) ; 0% contract renewal; Constant contracted land area (25%); 10 y	0% contract renewal	SSP1 - 2.6	-0.000198152	0	10	Logistic Growth (2050)	0
2405	Rent:Buy experiment	379.2981604	1.662998194	1.207181669	0	Logistic Growth (2050) ; 0% contract renewal; Constant contracted land area (25%); 10 y	0% contract renewal	SSP1 - 2.6	-0.000198161	0	10	Logistic Growth (2050)	0
2406	Rent:Buy experiment	379.2427155	1.662215736	1.206966514	0	Logistic Growth (2050) ; 0% contract renewal; Constant contracted land area (25%); 10 y	0% contract renewal	SSP1 - 2.6	-0.000198169	0	10	Logistic Growth (2050)	0
2407	Rent:Buy experiment	379.1874304	1.661435418	1.206750715	0	Logistic Growth (2050) ; 0% contract renewal; Constant contracted land area (25%); 10 y	0% contract renewal	SSP1 - 2.6	-0.000198177	0	10	Logistic Growth (2050)	0
2408	Rent:Buy experiment	379.1323045	1.660657236	1.206534278	0	Logistic Growth (2050) ; 0% contract renewal; Constant contracted land area (25%); 10 y	0% contract renewal	SSP1 - 2.6	-0.000198185	0	10	Logistic Growth (2050)	0
2409	Rent:Buy experiment	379.0773376	1.659881184	1.206317211	0	Logistic Growth (2050) ; 0% contract renewal; Constant contracted land area (25%); 10 y	0% contract renewal	SSP1 - 2.6	-0.000198192	0	10	Logistic Growth (2050)	0
2410	Rent:Buy experiment	379.022529	1.659107257	1.206099521	0	Logistic Growth (2050) ; 0% contract renewal; Constant contracted land area (25%); 10 y	0% contract renewal	SSP1 - 2.6	-0.000198199	0	10	Logistic Growth (2050)	0
2411	Rent:Buy experiment	378.9678785	1.658335449	1.205881216	0	Logistic Growth (2050) ; 0% contract renewal; Constant contracted land area (25%); 10 y	0% contract renewal	SSP1 - 2.6	-0.000198205	0	10	Logistic Growth (2050)	0
2412	Rent:Buy experiment	378.9133855	1.657565755	1.205662301	0	Logistic Growth (2050) ; 0% contract renewal; Constant contracted land area (25%); 10 y	0% contract renewal	SSP1 - 2.6	-0.000198211	0	10	Logistic Growth (2050)	0
2413	Rent:Buy experiment	378.8590495	1.65679817	1.205442784	0	Logistic Growth (2050) ; 0% contract renewal; Constant contracted land area (25%); 10 y	0% contract renewal	SSP1 - 2.6	-0.000198216	0	10	Logistic Growth (2050)	0
2414	Rent:Buy experiment	378.8048703	1.656032687	1.205222671	0	Logistic Growth (2050) ; 0% contract renewal; Constant contracted land area (25%); 10 y	0% contract renewal	SSP1 - 2.6	-0.000198221	0	10	Logistic Growth (2050)	0
2415	Rent:Buy experiment	378.7508472	1.655269303	1.20500197	0	Logistic Growth (2050) ; 0% contract renewal; Constant contracted land area (25%); 10 y	0% contract renewal	SSP1 - 2.6	-0.000198225	0	10	Logistic Growth (2050)	0
2416	Rent:Buy experiment	378.6969799	1.654508011	1.204780688	0	Logistic Growth (2050) ; 0% contract renewal; Constant contracted land area (25%); 10 y	0% contract renewal	SSP1 - 2.6	-0.000198229	0	10	Logistic Growth (2050)	0
2417	Rent:Buy experiment	378.6432678	1.653748807	1.20455883	0	Logistic Growth (2050) ; 0% contract renewal; Constant contracted land area (25%); 10 y	0% contract renewal	SSP1 - 2.6	-0.000198232	0	10	Logistic Growth (2050)	0
2418	Rent:Buy experiment	378.5897107	1.652991683	1.204336405	0	Logistic Growth (2050) ; 0% contract renewal; Constant contracted land area (25%); 10 y	0% contract renewal	SSP1 - 2.6	-0.000198235	0	10	Logistic Growth (2050)	0
2419	Rent:Buy experiment	378.5363079	1.652236637	1.204113417	0	Logistic Growth (2050) ; 0% contract renewal; Constant contracted land area (25%); 10 y	0% contract renewal	SSP1 - 2.6	-0.000198238	0	10	Logistic Growth (2050)	0
2420	Rent:Buy experiment	378.4830591	1.65148366	1.203889875	0	Logistic Growth (2050) ; 0% contract renewal; Constant contracted land area (25%); 10 y	0% contract renewal	SSP1 - 2.6	-0.00019824	0	10	Logistic Growth (2050)	0
2421	Rent:Buy experiment	378.4299639	1.65073275	1.203665784	0	Logistic Growth (2050) ; 0% contract renewal; Constant contracted land area (25%); 10 y	0% contract renewal	SSP1 - 2.6	-0.000198241	0	10	Logistic Growth (2050)	0
2422	Rent:Buy experiment	378.3770216	1.649983899	1.203441151	0	Logistic Growth (2050) ; 0% contract renewal; Constant contracted land area (25%); 10 y	0% contract renewal	SSP1 - 2.6	-0.000198243	0	10	Logistic Growth (2050)	0
2423	Rent:Buy experiment	378.3242321	1.649237102	1.203215982	0	Logistic Growth (2050) ; 0% contract renewal; Constant contracted land area (25%); 10 y	0% contract renewal	SSP1 - 2.6	-0.000198243	0	10	Logistic Growth (2050)	0
2424	Rent:Buy experiment	378.2715947	1.648492355	1.202990284	0	Logistic Growth (2050) ; 0% contract renewal; Constant contracted land area (25%); 10 y	0% contract renewal	SSP1 - 2.6	-0.000198243	0	10	Logistic Growth (2050)	0
2425	Rent:Buy experiment	378.219109	1.647749651	1.202764063	0	Logistic Growth (2050) ; 0% contract renewal; Constant contracted land area (25%); 10 y	0% contract renewal	SSP1 - 2.6	-0.000198243	0	10	Logistic Growth (2050)	0
2426	Rent:Buy experiment	378.1667746	1.647008986	1.202537326	0	Logistic Growth (2050) ; 0% contract renewal; Constant contracted land area (25%); 10 y	0% contract renewal	SSP1 - 2.6	-0.000198243	0	10	Logistic Growth (2050)	0
2427	Rent:Buy experiment	378.1145911	1.646270353	1.202310078	0	Logistic Growth (2050) ; 0% contract renewal; Constant contracted land area (25%); 10 y	0% contract renewal	SSP1 - 2.6	-0.000198242	0	10	Logistic Growth (2050)	0
2428	Rent:Buy experiment	378.0625579	1.645533748	1.202082326	0	Logistic Growth (2050) ; 0% contract renewal; Constant contracted land area (25%); 10 y	0% contract renewal	SSP1 - 2.6	-0.00019824	0	10	Logistic Growth (2050)	0
2429	Rent:Buy experiment	378.0106747	1.644799164	1.201854076	0	Logistic Growth (2050) ; 0% contract renewal; Constant contracted land area (25%); 10 y	0% contract renewal	SSP1 - 2.6	-0.000198238	0	10	Logistic Growth (2050)	0
2430	Rent:Buy experiment	377.9589411	1.644066597	1.201625334	0	Logistic Growth (2050) ; 0% contract renewal; Constant contracted land area (25%); 10 y	0% contract renewal	SSP1 - 2.6	-0.000198236	0	10	Logistic Growth (2050)	0
2431	Rent:Buy experiment	377.9073564	1.64333604	1.201396106	0	Logistic Growth (2050) ; 0% contract renewal; Constant contracted land area (25%); 10 y	0% contract renewal	SSP1 - 2.6	-0.000198233	0	10	Logistic Growth (2050)	0
2432	Rent:Buy experiment	377.8559204	1.642607489	1.201166399	0	Logistic Growth (2050) ; 0% contract renewal; Constant contracted land area (25%); 10 y	0% contract renewal	SSP1 - 2.6	-0.00019823	0	10	Logistic Growth (2050)	0
2433	Rent:Buy experiment	377.8046326	1.641880939	1.200936218	0	Logistic Growth (2050) ; 0% contract renewal; Constant contracted land area (25%); 10 y	0% contract renewal	SSP1 - 2.6	-0.000198226	0	10	Logistic Growth (2050)	0
2434	Rent:Buy experiment	377.7534925	1.641156383	1.200705569	0	Logistic Growth (2050) ; 0% contract renewal; Constant contracted land area (25%); 10 y	0% contract renewal	SSP1 - 2.6	-0.000198222	0	10	Logistic Growth (2050)	0
2435	Rent:Buy experiment	377.7024997	1.640433816	1.200474458	0	Logistic Growth (2050) ; 0% contract renewal; Constant contracted land area (25%); 10 y	0% contract renewal	SSP1 - 2.6	-0.000198218	0	10	Logistic Growth (2050)	0
2436	Rent:Buy experiment	377.6516538	1.639713233	1.200242891	0	Logistic Growth (2050) ; 0% contract renewal; Constant contracted land area (25%); 10 y	0% contract renewal	SSP1 - 2.6	-0.000198213	0	10	Logistic Growth (2050)	0
2437	Rent:Buy experiment	377.6009543	1.638994628	1.200010874	0	Logistic Growth (2050) ; 0% contract renewal; Constant contracted land area (25%); 10 y	0% contract renewal	SSP1 - 2.6	-0.000198207	0	10	Logistic Growth (2050)	0
2438	Rent:Buy experiment	377.5504007	1.638277996	1.199778413	0	Logistic Growth (2050) ; 0% contract renewal; Constant contracted land area (25%); 10 y	0% contract renewal	SSP1 - 2.6	-0.000198202	0	10	Logistic Growth (2050)	0
2439	Rent:Buy experiment	377.4999927	1.637563332	1.199545513	0	Logistic Growth (2050) ; 0% contract renewal; Constant contracted land area (25%); 10 y	0% contract renewal	SSP1 - 2.6	-0.000198196	0	10	Logistic Growth (2050)	0
2440	Rent:Buy experiment	377.4497298	1.63685063	1.199312181	0	Logistic Growth (2050) ; 0% contract renewal; Constant contracted land area (25%); 10 y	0% contract renewal	SSP1 - 2.6	-0.000198189	0	10	Logistic Growth (2050)	0
2441	Rent:Buy experiment	377.3996116	1.636139885	1.199078421	0	Logistic Growth (2050) ; 0% contract renewal; Constant contracted land area (25%); 10 y	0% contract renewal	SSP1 - 2.6	-0.000198182	0	10	Logistic Growth (2050)	0
2442	Rent:Buy experiment	377.3496376	1.635431091	1.198844239	0	Logistic Growth (2050) ; 0% contract renewal; Constant contracted land area (25%); 10 y	0% contract renewal	SSP1 - 2.6	-0.000198175	0	10	Logistic Growth (2050)	0
2443	Rent:Buy experiment	377.2998074	1.634724243	1.198609642	0	Logistic Growth (2050) ; 0% contract renewal; Constant contracted land area (25%); 10 y	0% contract renewal	SSP1 - 2.6	-0.000198167	0	10	Logistic Growth (2050)	0
2444	Rent:Buy experiment	377.2501205	1.634019336	1.198374634	0	Logistic Growth (2050) ; 0% contract renewal; Constant contracted land area (25%); 10 y	0% contract renewal	SSP1 - 2.6	-0.000198159	0	10	Logistic Growth (2050)	0
2445	Rent:Buy experiment	377.2005766	1.633316364	1.198139221	0	Logistic Growth (2050) ; 0% contract renewal; Constant contracted land area (25%); 10 y	0% contract renewal	SSP1 - 2.6	-0.000198151	0	10	Logistic Growth (2050)	0
2446	Rent:Buy experiment	377.1511752	1.632615322	1.197903409	0	Logistic Growth (2050) ; 0% contract renewal; Constant contracted land area (25%); 10 y	0% contract renewal	SSP1 - 2.6	-0.000198142	0	10	Logistic Growth (2050)	0
2447	Rent:Buy experiment	377.1019158	1.631916204	1.197667202	0	Logistic Growth (2050) ; 0% contract renewal; Constant contracted land area (25%); 10 y	0% contract renewal	SSP1 - 2.6	-0.000198132	0	10	Logistic Growth (2050)	0
2448	Rent:Buy experiment	377.052798	1.631219006	1.197430608	0	Logistic Growth (2050) ; 0% contract renewal; Constant contracted land area (25%); 10 y	0% contract renewal	SSP1 - 2.6	-0.000198123	0	10	Logistic Growth (2050)	0
2449	Rent:Buy experiment	377.0038215	1.630523722	1.19719363	0	Logistic Growth (2050) ; 0% contract renewal; Constant contracted land area (25%); 10 y	0% contract renewal	SSP1 - 2.6	-0.000198113	0	10	Logistic Growth (2050)	0
2450	Rent:Buy experiment	376.9549858	1.629830346	1.196956274	0	Logistic Growth (2050) ; 0% contract renewal; Constant contracted land area (25%); 10 y	0% contract renewal	SSP1 - 2.6	-0.000198102	0	10	Logistic Growth (2050)	0
2451	Rent:Buy experiment	376.9062903	1.629138873	1.196718546	0	Logistic Growth (2050) ; 0% contract renewal; Constant contracted land area (25%); 10 y	0% contract renewal	SSP1 - 2.6	-0.000198091	0	10	Logistic Growth (2050)	0
2452	Rent:Buy experiment	376.8577349	1.628449298	1.196480451	0	Logistic Growth (2050) ; 0% contract renewal; Constant contracted land area (25%); 10 y	0% contract renewal	SSP1 - 2.6	-0.00019808	0	10	Logistic Growth (2050)	0
2453	Rent:Buy experiment	376.8093189	1.627761616	1.196241993	0	Logistic Growth (2050) ; 0% contract renewal; Constant contracted land area (25%); 10 y	0% contract renewal	SSP1 - 2.6	-0.000198068	0	10	Logistic Growth (2050)	0
2454	Rent:Buy experiment	376.761042	1.627075821	1.196003179	0	Logistic Growth (2050) ; 0% contract renewal; Constant contracted land area (25%); 10 y	0% contract renewal	SSP1 - 2.6	-0.000198056	0	10	Logistic Growth (2050)	0
2455	Rent:Buy experiment	376.7129037	1.626391909	1.195764014	0	Logistic Growth (2050) ; 0% contract renewal; Constant contracted land area (25%); 10 y	0% contract renewal	SSP1 - 2.6	-0.000198044	0	10	Logistic Growth (2050)	0
2456	Rent:Buy experiment	376.6649036	1.625709873	1.195524501	0	Logistic Growth (2050) ; 0% contract renewal; Constant contracted land area (25%); 10 y	0% contract renewal	SSP1 - 2.6	-0.000198031	0	10	Logistic Growth (2050)	0
2457	Rent:Buy experiment	376.6170414	1.625029708	1.195284648	0	Logistic Growth (2050) ; 0% contract renewal; Constant contracted land area (25%); 10 y	0% contract renewal	SSP1 - 2.6	-0.000198018	0	10	Logistic Growth (2050)	0
2458	Rent:Buy experiment	376.5693166	1.62435141	1.195044458	0	Logistic Growth (2050) ; 0% contract renewal; Constant contracted land area (25%); 10 y	0% contract renewal	SSP1 - 2.6	-0.000198005	0	10	Logistic Growth (2050)	0
2459	Rent:Buy experiment	376.5217287	1.623674973	1.194803937	0	Logistic Growth (2050) ; 0% contract renewal; Constant contracted land area (25%); 10 y	0% contract renewal	SSP1 - 2.6	-0.000197991	0	10	Logistic Growth (2050)	0
2460	Rent:Buy experiment	376.4742773	1.623000392	1.19456309	0	Logistic Growth (2050) ; 0% contract renewal; Constant contracted land area (25%); 10 y	0% contract renewal	SSP1 - 2.6	-0.000197977	0	10	Logistic Growth (2050)	0
2461	Rent:Buy experiment	376.4269621	1.622327662	1.194321921	0	Logistic Growth (2050) ; 0% contract renewal; Constant contracted land area (25%); 10 y	0% contract renewal	SSP1 - 2.6	-0.000197962	0	10	Logistic Growth (2050)	0
2462	Rent:Buy experiment	376.3797827	1.621656777	1.194080436	0	Logistic Growth (2050) ; 0% contract renewal; Constant contracted land area (25%); 10 y	0% contract renewal	SSP1 - 2.6	-0.000197947	0	10	Logistic Growth (2050)	0
2463	Rent:Buy experiment	376.3327385	1.620987732	1.19383864	0	Logistic Growth (2050) ; 0% contract renewal; Constant contracted land area (25%); 10 y	0% contract renewal	SSP1 - 2.6	-0.000197932	0	10	Logistic Growth (2050)	0
2464	Rent:Buy experiment	376.2858292	1.620320522	1.193596537	0	Logistic Growth (2050) ; 0% contract renewal; Constant contracted land area (25%); 10 y	0% contract renewal	SSP1 - 2.6	-0.000197916	0	10	Logistic Growth (2050)	0
2465	Rent:Buy experiment	376.2390544	1.619655142	1.193354132	0	Logistic Growth (2050) ; 0% contract renewal; Constant contracted land area (25%); 10 y	0% contract renewal	SSP1 - 2.6	-0.0001979	0	10	Logistic Growth (2050)	0
2466	Rent:Buy experiment	376.1924136	1.618991587	1.19311143	0	Logistic Growth (2050) ; 0% contract renewal; Constant contracted land area (25%); 10 y	0% contract renewal	SSP1 - 2.6	-0.000197884	0	10	Logistic Growth (2050)	0
2467	Rent:Buy experiment	376.1459066	1.618329852	1.192868436	0	Logistic Growth (2050) ; 0% contract renewal; Constant contracted land area (25%); 10 y	0% contract renewal	SSP1 - 2.6	-0.000197867	0	10	Logistic Growth (2050)	0
2468	Rent:Buy experiment	376.0995327	1.617669931	1.192625155	0	Logistic Growth (2050) ; 0% contract renewal; Constant contracted land area (25%); 10 y	0% contract renewal	SSP1 - 2.6	-0.00019785	0	10	Logistic Growth (2050)	0
2469	Rent:Buy experiment	376.0532917	1.61701182	1.192381591	0	Logistic Growth (2050) ; 0% contract renewal; Constant contracted land area (25%); 10 y	0% contract renewal	SSP1 - 2.6	-0.000197833	0	10	Logistic Growth (2050)	0
2470	Rent:Buy experiment	376.0071832	1.616355512	1.192137749	0	Logistic Growth (2050) ; 0% contract renewal; Constant contracted land area (25%); 10 y	0% contract renewal	SSP1 - 2.6	-0.000197815	0	10	Logistic Growth (2050)	0
2471	Rent:Buy experiment	375.9612067	1.615701004	1.191893634	0	Logistic Growth (2050) ; 0% contract renewal; Constant contracted land area (25%); 10 y	0% contract renewal	SSP1 - 2.6	-0.000197797	0	10	Logistic Growth (2050)	0
2472	Rent:Buy experiment	375.9153618	1.61504829	1.19164925	0	Logistic Growth (2050) ; 0% contract renewal; Constant contracted land area (25%); 10 y	0% contract renewal	SSP1 - 2.6	-0.000197778	0	10	Logistic Growth (2050)	0
2473	Rent:Buy experiment	375.8696481	1.614397366	1.191404602	0	Logistic Growth (2050) ; 0% contract renewal; Constant contracted land area (25%); 10 y	0% contract renewal	SSP1 - 2.6	-0.00019776	0	10	Logistic Growth (2050)	0
2474	Rent:Buy experiment	375.8240653	1.613748225	1.191159695	0	Logistic Growth (2050) ; 0% contract renewal; Constant contracted land area (25%); 10 y	0% contract renewal	SSP1 - 2.6	-0.000197741	0	10	Logistic Growth (2050)	0
2475	Rent:Buy experiment	375.7786129	1.613100863	1.190914532	0	Logistic Growth (2050) ; 0% contract renewal; Constant contracted land area (25%); 10 y	0% contract renewal	SSP1 - 2.6	-0.000197721	0	10	Logistic Growth (2050)	0
2476	Rent:Buy experiment	375.7332905	1.612455275	1.190669119	0	Logistic Growth (2050) ; 0% contract renewal; Constant contracted land area (25%); 10 y	0% contract renewal	SSP1 - 2.6	-0.000197701	0	10	Logistic Growth (2050)	0
2477	Rent:Buy experiment	375.6880977	1.611811456	1.19042346	0	Logistic Growth (2050) ; 0% contract renewal; Constant contracted land area (25%); 10 y	0% contract renewal	SSP1 - 2.6	-0.000197681	0	10	Logistic Growth (2050)	0
2478	Rent:Buy experiment	375.6430342	1.611169401	1.190177559	0	Logistic Growth (2050) ; 0% contract renewal; Constant contracted land area (25%); 10 y	0% contract renewal	SSP1 - 2.6	-0.000197661	0	10	Logistic Growth (2050)	0
2479	Rent:Buy experiment	375.5980995	1.610529105	1.189931421	0	Logistic Growth (2050) ; 0% contract renewal; Constant contracted land area (25%); 10 y	0% contract renewal	SSP1 - 2.6	-0.00019764	0	10	Logistic Growth (2050)	0
2480	Rent:Buy experiment	375.5532932	1.609890563	1.189685051	0	Logistic Growth (2050) ; 0% contract renewal; Constant contracted land area (25%); 10 y	0% contract renewal	SSP1 - 2.6	-0.000197619	0	10	Logistic Growth (2050)	0
2481	Rent:Buy experiment	375.508615	1.60925377	1.189438452	0	Logistic Growth (2050) ; 0% contract renewal; Constant contracted land area (25%); 10 y	0% contract renewal	SSP1 - 2.6	-0.000197597	0	10	Logistic Growth (2050)	0
2482	Rent:Buy experiment	375.4640645	1.608618721	1.189191629	0	Logistic Growth (2050) ; 0% contract renewal; Constant contracted land area (25%); 10 y	0% contract renewal	SSP1 - 2.6	-0.000197576	0	10	Logistic Growth (2050)	0
2483	Rent:Buy experiment	375.4196412	1.607985411	1.188944586	0	Logistic Growth (2050) ; 0% contract renewal; Constant contracted land area (25%); 10 y	0% contract renewal	SSP1 - 2.6	-0.000197554	0	10	Logistic Growth (2050)	0
2484	Rent:Buy experiment	375.3753448	1.607353835	1.188697327	0	Logistic Growth (2050) ; 0% contract renewal; Constant contracted land area (25%); 10 y	0% contract renewal	SSP1 - 2.6	-0.000197531	0	10	Logistic Growth (2050)	0
2485	Rent:Buy experiment	375.3311749	1.606723989	1.188449858	0	Logistic Growth (2050) ; 0% contract renewal; Constant contracted land area (25%); 10 y	0% contract renewal	SSP1 - 2.6	-0.000197508	0	10	Logistic Growth (2050)	0
2486	Rent:Buy experiment	375.2871312	1.606095867	1.188202181	0	Logistic Growth (2050) ; 0% contract renewal; Constant contracted land area (25%); 10 y	0% contract renewal	SSP1 - 2.6	-0.000197485	0	10	Logistic Growth (2050)	0
2487	Rent:Buy experiment	375.2432131	1.605469464	1.187954302	0	Logistic Growth (2050) ; 0% contract renewal; Constant contracted land area (25%); 10 y	0% contract renewal	SSP1 - 2.6	-0.000197462	0	10	Logistic Growth (2050)	0
2488	Rent:Buy experiment	375.1994204	1.604844777	1.187706224	0	Logistic Growth (2050) ; 0% contract renewal; Constant contracted land area (25%); 10 y	0% contract renewal	SSP1 - 2.6	-0.000197438	0	10	Logistic Growth (2050)	0
2489	Rent:Buy experiment	375.1557526	1.604221799	1.187457951	0	Logistic Growth (2050) ; 0% contract renewal; Constant contracted land area (25%); 10 y	0% contract renewal	SSP1 - 2.6	-0.000197414	0	10	Logistic Growth (2050)	0
2490	Rent:Buy experiment	375.1122094	1.603600526	1.187209488	0	Logistic Growth (2050) ; 0% contract renewal; Constant contracted land area (25%); 10 y	0% contract renewal	SSP1 - 2.6	-0.00019739	0	10	Logistic Growth (2050)	0
2491	Rent:Buy experiment	375.0687904	1.602980953	1.186960839	0	Logistic Growth (2050) ; 0% contract renewal; Constant contracted land area (25%); 10 y	0% contract renewal	SSP1 - 2.6	-0.000197366	0	10	Logistic Growth (2050)	0
2492	Rent:Buy experiment	375.0254952	1.602363076	1.186712008	0	Logistic Growth (2050) ; 0% contract renewal; Constant contracted land area (25%); 10 y	0% contract renewal	SSP1 - 2.6	-0.000197341	0	10	Logistic Growth (2050)	0
2493	Rent:Buy experiment	374.9823234	1.601746889	1.186462998	0	Logistic Growth (2050) ; 0% contract renewal; Constant contracted land area (25%); 10 y	0% contract renewal	SSP1 - 2.6	-0.000197315	0	10	Logistic Growth (2050)	0
2494	Rent:Buy experiment	374.9392747	1.601132388	1.186213814	0	Logistic Growth (2050) ; 0% contract renewal; Constant contracted land area (25%); 10 y	0% contract renewal	SSP1 - 2.6	-0.00019729	0	10	Logistic Growth (2050)	0
2495	Rent:Buy experiment	374.8963487	1.600519568	1.18596446	0	Logistic Growth (2050) ; 0% contract renewal; Constant contracted land area (25%); 10 y	0% contract renewal	SSP1 - 2.6	-0.000197264	0	10	Logistic Growth (2050)	0
2496	Rent:Buy experiment	374.853545	1.599908424	1.18571494	0	Logistic Growth (2050) ; 0% contract renewal; Constant contracted land area (25%); 10 y	0% contract renewal	SSP1 - 2.6	-0.000197238	0	10	Logistic Growth (2050)	0
2497	Rent:Buy experiment	374.8108632	1.599298952	1.185465257	0	Logistic Growth (2050) ; 0% contract renewal; Constant contracted land area (25%); 10 y	0% contract renewal	SSP1 - 2.6	-0.000197212	0	10	Logistic Growth (2050)	0
2498	Rent:Buy experiment	374.768303	1.598691147	1.185215416	0	Logistic Growth (2050) ; 0% contract renewal; Constant contracted land area (25%); 10 y	0% contract renewal	SSP1 - 2.6	-0.000197185	0	10	Logistic Growth (2050)	0
2499	Rent:Buy experiment	374.725864	1.598085003	1.184965421	0	Logistic Growth (2050) ; 0% contract renewal; Constant contracted land area (25%); 10 y	0% contract renewal	SSP1 - 2.6	-0.000197158	0	10	Logistic Growth (2050)	0
2500	Rent:Buy experiment	374.6835459	1.597480517	1.184715275	0	Logistic Growth (2050) ; 0% contract renewal; Constant contracted land area (25%); 10 y	0% contract renewal	SSP1 - 2.6	-0.000197131	0	10	Logistic Growth (2050)	0
2020	Rent:Buy experiment	419.3061459	2.199729836	0.991556996	10.86221771	Logistic Growth (2075) ; 0% contract renewal; Constant contracted land area (25%); 10 y	0% contract renewal	SSP1 - 2.6	0	0	10	Logistic Growth (2075)	0
2021	Rent:Buy experiment	421.7603487	2.230966152	1.007342674	10.72387239	Logistic Growth (2075) ; 0% contract renewal; Constant contracted land area (25%); 10 y	0% contract renewal	SSP1 - 2.6	0	0	10	Logistic Growth (2075)	0
2022	Rent:Buy experiment	424.149961	2.261206217	1.022981348	10.58552708	Logistic Growth (2075) ; 0% contract renewal; Constant contracted land area (25%); 10 y	0% contract renewal	SSP1 - 2.6	0	0	10	Logistic Growth (2075)	0
2023	Rent:Buy experiment	426.4811658	2.290543419	1.038429718	10.44718176	Logistic Growth (2075) ; 0% contract renewal; Constant contracted land area (25%); 10 y	0% contract renewal	SSP1 - 2.6	0	0	10	Logistic Growth (2075)	0
2024	Rent:Buy experiment	428.7581273	2.319043593	1.053659524	10.30883645	Logistic Growth (2075) ; 0% contract renewal; Constant contracted land area (25%); 10 y	0% contract renewal	SSP1 - 2.6	0	0	10	Logistic Growth (2075)	0
2025	Rent:Buy experiment	430.9837394	2.346755143	1.068652733	10.17049113	Logistic Growth (2075) ; 0% contract renewal; Constant contracted land area (25%); 10 y	0% contract renewal	SSP1 - 2.6	0	0	10	Logistic Growth (2075)	0
2026	Rent:Buy experiment	433.1569566	2.373676566	1.083394823	10.02548886	Logistic Growth (2075) ; 0% contract renewal; Constant contracted land area (25%); 10 y	0% contract renewal	SSP1 - 2.6	-3.50E-06	-0.006656953	10	Logistic Growth (2075)	0
2027	Rent:Buy experiment	435.2829393	2.399882478	1.097880915	9.887468654	Logistic Growth (2075) ; 0% contract renewal; Constant contracted land area (25%); 10 y	0% contract renewal	SSP1 - 2.6	-9.17E-06	-0.006331846	10	Logistic Growth (2075)	0
2028	Rent:Buy experiment	437.362741	2.425395579	1.112109007	9.749432568	Logistic Growth (2075) ; 0% contract renewal; Constant contracted land area (25%); 10 y	0% contract renewal	SSP1 - 2.6	-1.62E-05	-0.006022616	10	Logistic Growth (2075)	0
2029	Rent:Buy experiment	439.397232	2.450235733	1.126079107	9.611381381	Logistic Growth (2075) ; 0% contract renewal; Constant contracted land area (25%); 10 y	0% contract renewal	SSP1 - 2.6	-2.39E-05	-0.005728489	10	Logistic Growth (2075)	0
2030	Rent:Buy experiment	441.3871372	2.474420504	1.139792589	9.473315828	Logistic Growth (2075) ; 0% contract renewal; Constant contracted land area (25%); 10 y	0% contract renewal	SSP1 - 2.6	-3.19E-05	-0.005448726	10	Logistic Growth (2075)	0
2031	Rent:Buy experiment	443.2926222	2.49747728	1.153207545	9.249121252	Logistic Growth (2075) ; 0% contract renewal; Constant contracted land area (25%); 10 y	0% contract renewal	SSP1 - 2.6	-4.01E-05	-0.005182626	10	Logistic Growth (2075)	0
2032	Rent:Buy experiment	445.1182223	2.519474654	1.166296993	9.02491368	Logistic Growth (2075) ; 0% contract renewal; Constant contracted land area (25%); 10 y	0% contract renewal	SSP1 - 2.6	-4.81E-05	-0.004929521	10	Logistic Growth (2075)	0
2033	Rent:Buy experiment	446.8669862	2.540461758	1.179043914	8.800693746	Logistic Growth (2075) ; 0% contract renewal; Constant contracted land area (25%); 10 y	0% contract renewal	SSP1 - 2.6	-5.59E-05	-0.004688777	10	Logistic Growth (2075)	0
2034	Rent:Buy experiment	448.5411202	2.560476415	1.191438082	8.576462056	Logistic Growth (2075) ; 0% contract renewal; Constant contracted land area (25%); 10 y	0% contract renewal	SSP1 - 2.6	-6.35E-05	-0.004459791	10	Logistic Growth (2075)	0
2035	Rent:Buy experiment	450.1422638	2.579548689	1.203473909	8.352219183	Logistic Growth (2075) ; 0% contract renewal; Constant contracted land area (25%); 10 y	0% contract renewal	SSP1 - 2.6	-7.07E-05	-0.004241987	10	Logistic Growth (2075)	0
2036	Rent:Buy experiment	451.6716694	2.597703202	1.215148953	8.127965672	Logistic Growth (2075) ; 0% contract renewal; Constant contracted land area (25%); 10 y	0% contract renewal	SSP1 - 2.6	-7.76E-05	-0.00403482	10	Logistic Growth (2075)	0
2037	Rent:Buy experiment	453.1303214	2.614960665	1.226462897	7.903702044	Logistic Growth (2075) ; 0% contract renewal; Constant contracted land area (25%); 10 y	0% contract renewal	SSP1 - 2.6	-8.41E-05	-0.003837771	10	Logistic Growth (2075)	0
2038	Rent:Buy experiment	454.5190147	2.631338898	1.23741683	7.679428793	Logistic Growth (2075) ; 0% contract renewal; Constant contracted land area (25%); 10 y	0% contract renewal	SSP1 - 2.6	-9.02E-05	-0.003650345	10	Logistic Growth (2075)	0
2039	Rent:Buy experiment	455.8384089	2.646853526	1.248012753	7.455146389	Logistic Growth (2075) ; 0% contract renewal; Constant contracted land area (25%); 10 y	0% contract renewal	SSP1 - 2.6	-9.61E-05	-0.003472073	10	Logistic Growth (2075)	0
2040	Rent:Buy experiment	457.0890637	2.661518453	1.258253233	7.230855278	Logistic Growth (2075) ; 0% contract renewal; Constant contracted land area (25%); 10 y	0% contract renewal	SSP1 - 2.6	-0.000101542	-0.003302507	10	Logistic Growth (2075)	0
2041	Rent:Buy experiment	458.2673575	2.675298225	1.268136812	6.997812338	Logistic Growth (2075) ; 0% contract renewal; Constant contracted land area (25%); 10 y	0% contract renewal	SSP1 - 2.6	-0.000106707	-0.003141222	10	Logistic Growth (2075)	0
2042	Rent:Buy experiment	459.3740805	2.68820877	1.277663527	6.764761522	Logistic Growth (2075) ; 0% contract renewal; Constant contracted land area (25%); 10 y	0% contract renewal	SSP1 - 2.6	-0.000111567	-0.002987813	10	Logistic Growth (2075)	0
2043	Rent:Buy experiment	460.4098642	2.700263622	1.28683437	6.531703213	Logistic Growth (2075) ; 0% contract renewal; Constant contracted land area (25%); 10 y	0% contract renewal	SSP1 - 2.6	-0.000116138	-0.002841897	10	Logistic Growth (2075)	0
2044	Rent:Buy experiment	461.3752384	2.711474628	1.295650938	6.298637778	Logistic Growth (2075) ; 0% contract renewal; Constant contracted land area (25%); 10 y	0% contract renewal	SSP1 - 2.6	-0.000120436	-0.002703107	10	Logistic Growth (2075)	0
2045	Rent:Buy experiment	462.2706586	2.721852301	1.304115181	6.065565565	Logistic Growth (2075) ; 0% contract renewal; Constant contracted land area (25%); 10 y	0% contract renewal	SSP1 - 2.6	-0.000124477	-0.002571095	10	Logistic Growth (2075)	0
2046	Rent:Buy experiment	463.0965249	2.731406058	1.312229235	5.832486905	Logistic Growth (2075) ; 0% contract renewal; Constant contracted land area (25%); 10 y	0% contract renewal	SSP1 - 2.6	-0.000128276	-0.00244553	10	Logistic Growth (2075)	0
2047	Rent:Buy experiment	463.8531955	2.740144404	1.319995301	5.599402113	Logistic Growth (2075) ; 0% contract renewal; Constant contracted land area (25%); 10 y	0% contract renewal	SSP1 - 2.6	-0.00013185	-0.002326097	10	Logistic Growth (2075)	0
2048	Rent:Buy experiment	464.5409969	2.748075061	1.327415562	5.366311488	Logistic Growth (2075) ; 0% contract renewal; Constant contracted land area (25%); 10 y	0% contract renewal	SSP1 - 2.6	-0.000135212	-0.002212497	10	Logistic Growth (2075)	0
2049	Rent:Buy experiment	465.1602307	2.755205065	1.334492131	5.133215315	Logistic Growth (2075) ; 0% contract renewal; Constant contracted land area (25%); 10 y	0% contract renewal	SSP1 - 2.6	-0.000138376	-0.002104445	10	Logistic Growth (2075)	0
2050	Rent:Buy experiment	465.7111795	2.761540845	1.341227014	4.900113865	Logistic Growth (2075) ; 0% contract renewal; Constant contracted land area (25%); 10 y	0% contract renewal	SSP1 - 2.6	-0.000141354	-0.00200167	10	Logistic Growth (2075)	0
2051	Rent:Buy experiment	466.2083404	2.767251646	1.347636869	4.697300735	Logistic Growth (2075) ; 0% contract renewal; Constant contracted land area (25%); 10 y	0% contract renewal	SSP1 - 2.6	-0.00014416	-0.001903914	10	Logistic Growth (2075)	0
2052	Rent:Buy experiment	466.6508296	2.772329322	1.353733835	4.494482831	Logistic Growth (2075) ; 0% contract renewal; Constant contracted land area (25%); 10 y	0% contract renewal	SSP1 - 2.6	-0.000146802	-0.001810932	10	Logistic Growth (2075)	0
2053	Rent:Buy experiment	467.0380772	2.776769139	1.359526812	4.291660385	Logistic Growth (2075) ; 0% contract renewal; Constant contracted land area (25%); 10 y	0% contract renewal	SSP1 - 2.6	-0.000149292	-0.001722492	10	Logistic Growth (2075)	0
2054	Rent:Buy experiment	467.3697036	2.78056833	1.365022342	4.088833621	Logistic Growth (2075) ; 0% contract renewal; Constant contracted land area (25%); 10 y	0% contract renewal	SSP1 - 2.6	-0.00015164	-0.00163837	10	Logistic Growth (2075)	0
2055	Rent:Buy experiment	467.6454665	2.783725482	1.370225243	3.886002748	Logistic Growth (2075) ; 0% contract renewal; Constant contracted land area (25%); 10 y	0% contract renewal	SSP1 - 2.6	-0.000153855	-0.001558357	10	Logistic Growth (2075)	0
2056	Rent:Buy experiment	467.8652234	2.786240102	1.375139062	3.683167967	Logistic Growth (2075) ; 0% contract renewal; Constant contracted land area (25%); 10 y	0% contract renewal	SSP1 - 2.6	-0.000155946	-0.001482251	10	Logistic Growth (2075)	0
2057	Rent:Buy experiment	468.0289048	2.788112297	1.379766408	3.48032947	Logistic Growth (2075) ; 0% contract renewal; Constant contracted land area (25%); 10 y	0% contract renewal	SSP1 - 2.6	-0.000157922	-0.001409862	10	Logistic Growth (2075)	0
2058	Rent:Buy experiment	468.1364951	2.789342563	1.384109192	3.277487438	Logistic Growth (2075) ; 0% contract renewal; Constant contracted land area (25%); 10 y	0% contract renewal	SSP1 - 2.6	-0.000159789	-0.001341008	10	Logistic Growth (2075)	0
2059	Rent:Buy experiment	468.1880188	2.789931622	1.388168794	3.074642043	Logistic Growth (2075) ; 0% contract renewal; Constant contracted land area (25%); 10 y	0% contract renewal	SSP1 - 2.6	-0.000161557	-0.001275517	10	Logistic Growth (2075)	0
2060	Rent:Buy experiment	468.1835303	2.789880309	1.391946196	2.871793449	Logistic Growth (2075) ; 0% contract renewal; Constant contracted land area (25%); 10 y	0% contract renewal	SSP1 - 2.6	-0.00016323	-0.001213225	10	Logistic Growth (2075)	0
2061	Rent:Buy experiment	468.1408472	2.789392322	1.395460427	2.706707686	Logistic Growth (2075) ; 0% contract renewal; Constant contracted land area (25%); 10 y	0% contract renewal	SSP1 - 2.6	-0.000164816	-0.001153974	10	Logistic Growth (2075)	0
2062	Rent:Buy experiment	468.0587419	2.788453504	1.398724998	2.541619029	Logistic Growth (2075) ; 0% contract renewal; Constant contracted land area (25%); 10 y	0% contract renewal	SSP1 - 2.6	-0.000166318	-0.001097617	10	Logistic Growth (2075)	0
2063	Rent:Buy experiment	467.9363397	2.787053614	1.401749448	2.37652762	Logistic Growth (2075) ; 0% contract renewal; Constant contracted land area (25%); 10 y	0% contract renewal	SSP1 - 2.6	-0.000167742	-0.001044013	10	Logistic Growth (2075)	0
2064	Rent:Buy experiment	467.772995	2.7851849	1.40454043	2.211433592	Logistic Growth (2075) ; 0% contract renewal; Constant contracted land area (25%); 10 y	0% contract renewal	SSP1 - 2.6	-0.000169093	-0.000993026	10	Logistic Growth (2075)	0
2065	Rent:Buy experiment	467.5682341	2.782841452	1.407102493	2.046337075	Logistic Growth (2075) ; 0% contract renewal; Constant contracted land area (25%); 10 y	0% contract renewal	SSP1 - 2.6	-0.000170375	-0.00094453	10	Logistic Growth (2075)	0
2066	Rent:Buy experiment	467.3225844	2.780028685	1.409439568	1.883092763	Logistic Growth (2075) ; 0% contract renewal; Constant contracted land area (25%); 10 y	0% contract renewal	SSP1 - 2.6	-0.000170691	0.000956172	10	Logistic Growth (2075)	0
2067	Rent:Buy experiment	467.0347741	2.776731283	1.411553224	1.717794386	Logistic Growth (2075) ; 0% contract renewal; Constant contracted land area (25%); 10 y	0% contract renewal	SSP1 - 2.6	-0.000170397	0.000802809	10	Logistic Growth (2075)	0
2068	Rent:Buy experiment	466.7046671	2.772946793	1.413444341	1.552518767	Logistic Growth (2075) ; 0% contract renewal; Constant contracted land area (25%); 10 y	0% contract renewal	SSP1 - 2.6	-0.000169741	0.000672203	10	Logistic Growth (2075)	0
2069	Rent:Buy experiment	466.3321772	2.76867319	1.415113298	1.387263013	Logistic Growth (2075) ; 0% contract renewal; Constant contracted land area (25%); 10 y	0% contract renewal	SSP1 - 2.6	-0.000168891	0.000561463	10	Logistic Growth (2075)	0
2070	Rent:Buy experiment	465.9172581	2.763908772	1.416560108	1.222024474	Logistic Growth (2075) ; 0% contract renewal; Constant contracted land area (25%); 10 y	0% contract renewal	SSP1 - 2.6	-0.000167959	0.000467938	10	Logistic Growth (2075)	0
2071	Rent:Buy experiment	465.4379791	2.758400042	1.417761709	1.010143737	Logistic Growth (2075) ; 0% contract renewal; Constant contracted land area (25%); 10 y	0% contract renewal	SSP1 - 2.6	-0.000167023	0.000389229	10	Logistic Growth (2075)	0
2072	Rent:Buy experiment	464.8959059	2.752162729	1.418701254	0.798275677	Logistic Growth (2075) ; 0% contract renewal; Constant contracted land area (25%); 10 y	0% contract renewal	SSP1 - 2.6	-0.000166128	0.000323199	10	Logistic Growth (2075)	0
2073	Rent:Buy experiment	464.2922625	2.745208399	1.41936639	0.586418409	Logistic Growth (2075) ; 0% contract renewal; Constant contracted land area (25%); 10 y	0% contract renewal	SSP1 - 2.6	-0.000165303	0.000267959	10	Logistic Growth (2075)	0
2074	Rent:Buy experiment	463.6280455	2.737545769	1.419748038	0.374570282	Logistic Growth (2075) ; 0% contract renewal; Constant contracted land area (25%); 10 y	0% contract renewal	SSP1 - 2.6	-0.000164561	0.000221861	10	Logistic Growth (2075)	0
2075	Rent:Buy experiment	462.9040799	2.729181346	1.419839482	0.162729868	Logistic Growth (2075) ; 0% contract renewal; Constant contracted land area (25%); 10 y	0% contract renewal	SSP1 - 2.6	-0.000163908	0.000183475	10	Logistic Growth (2075)	0
2076	Rent:Buy experiment	462.1210616	2.720119912	1.419635709	-0.049104063	Logistic Growth (2075) ; 0% contract renewal; Constant contracted land area (25%); 10 y	0% contract renewal	SSP1 - 2.6	-0.000163344	0.000151573	10	Logistic Growth (2075)	0
2077	Rent:Buy experiment	461.2795888	2.710364886	1.419132913	-0.26093256	Logistic Growth (2075) ; 0% contract renewal; Constant contracted land area (25%); 10 y	0% contract renewal	SSP1 - 2.6	-0.000162866	0.000125105	10	Logistic Growth (2075)	0
2078	Rent:Buy experiment	460.3801872	2.699918608	1.418328146	-0.472756517	Logistic Growth (2075) ; 0% contract renewal; Constant contracted land area (25%); 10 y	0% contract renewal	SSP1 - 2.6	-0.000162467	0.000103176	10	Logistic Growth (2075)	0
2079	Rent:Buy experiment	459.423328	2.688782546	1.417219047	-0.68457669	Logistic Growth (2075) ; 0% contract renewal; Constant contracted land area (25%); 10 y	0% contract renewal	SSP1 - 2.6	-0.000162142	8.50E-05	10	Logistic Growth (2075)	0
2080	Rent:Buy experiment	458.4094421	2.676957466	1.415803658	-0.896393714	Logistic Growth (2075) ; 0% contract renewal; Constant contracted land area (25%); 10 y	0% contract renewal	SSP1 - 2.6	-0.000161884	7.00E-05	10	Logistic Growth (2075)	0
2081	Rent:Buy experiment	457.373045	2.66484277	1.414116417	-1.035585094	Logistic Growth (2075) ; 0% contract renewal; Constant contracted land area (25%); 10 y	0% contract renewal	SSP1 - 2.6	-0.000161684	5.77E-05	10	Logistic Growth (2075)	0
2082	Rent:Buy experiment	456.3121728	2.652413515	1.412181989	-1.174774308	Logistic Growth (2075) ; 0% contract renewal; Constant contracted land area (25%); 10 y	0% contract renewal	SSP1 - 2.6	-0.000161534	4.74E-05	10	Logistic Growth (2075)	0
2083	Rent:Buy experiment	455.2253424	2.639650129	1.410017863	-1.313961727	Logistic Growth (2075) ; 0% contract renewal; Constant contracted land area (25%); 10 y	0% contract renewal	SSP1 - 2.6	-0.000161428	3.90E-05	10	Logistic Growth (2075)	0
2084	Rent:Buy experiment	454.111415	2.626536866	1.407636242	-1.453147664	Logistic Growth (2075) ; 0% contract renewal; Constant contracted land area (25%); 10 y	0% contract renewal	SSP1 - 2.6	-0.000161361	3.21E-05	10	Logistic Growth (2075)	0
2085	Rent:Buy experiment	452.9695208	2.613060943	1.405045454	-1.592332375	Logistic Growth (2075) ; 0% contract renewal; Constant contracted land area (25%); 10 y	0% contract renewal	SSP1 - 2.6	-0.000161327	2.64E-05	10	Logistic Growth (2075)	0
2086	Rent:Buy experiment	451.799	2.599211882	1.402250996	-1.731516074	Logistic Growth (2075) ; 0% contract renewal; Constant contracted land area (25%); 10 y	0% contract renewal	SSP1 - 2.6	-0.000161324	2.17E-05	10	Logistic Growth (2075)	0
2087	Rent:Buy experiment	450.599358	2.584980991	1.399256302	-1.870698941	Logistic Growth (2075) ; 0% contract renewal; Constant contracted land area (25%); 10 y	0% contract renewal	SSP1 - 2.6	-0.000161346	1.78E-05	10	Logistic Growth (2075)	0
2088	Rent:Buy experiment	449.37023	2.570360971	1.396063318	-2.00988112	Logistic Growth (2075) ; 0% contract renewal; Constant contracted land area (25%); 10 y	0% contract renewal	SSP1 - 2.6	-0.000161393	1.46E-05	10	Logistic Growth (2075)	0
2089	Rent:Buy experiment	448.1113548	2.555345607	1.392672918	-2.149062733	Logistic Growth (2075) ; 0% contract renewal; Constant contracted land area (25%); 10 y	0% contract renewal	SSP1 - 2.6	-0.00016146	1.20E-05	10	Logistic Growth (2075)	0
2090	Rent:Buy experiment	446.8225531	2.539929529	1.389085213	-2.288243881	Logistic Growth (2075) ; 0% contract renewal; Constant contracted land area (25%); 10 y	0% contract renewal	SSP1 - 2.6	-0.000161546	9.87E-06	10	Logistic Growth (2075)	0
2091	Rent:Buy experiment	445.5661065	2.524857605	1.385367616	-2.294593215	Logistic Growth (2075) ; 0% contract renewal; Constant contracted land area (25%); 10 y	0% contract renewal	SSP1 - 2.6	-0.000161645	8.10E-06	10	Logistic Growth (2075)	0
2092	Rent:Buy experiment	444.3377054	2.510080959	1.381568658	-2.300942234	Logistic Growth (2075) ; 0% contract renewal; Constant contracted land area (25%); 10 y	0% contract renewal	SSP1 - 2.6	-0.000161754	6.65E-06	10	Logistic Growth (2075)	0
2093	Rent:Buy experiment	443.1339083	2.495560595	1.377722944	-2.307290994	Logistic Growth (2075) ; 0% contract renewal; Constant contracted land area (25%); 10 y	0% contract renewal	SSP1 - 2.6	-0.000161868	5.46E-06	10	Logistic Growth (2075)	0
2094	Rent:Buy experiment	441.95194	2.481265101	1.373854852	-2.313639541	Logistic Growth (2075) ; 0% contract renewal; Constant contracted land area (25%); 10 y	0% contract renewal	SSP1 - 2.6	-0.000161987	4.48E-06	10	Logistic Growth (2075)	0
2095	Rent:Buy experiment	440.7895498	2.467169062	1.369981269	-2.319987913	Logistic Growth (2075) ; 0% contract renewal; Constant contracted land area (25%); 10 y	0% contract renewal	SSP1 - 2.6	-0.00016211	3.68E-06	10	Logistic Growth (2075)	0
2096	Rent:Buy experiment	439.6449015	2.453251803	1.366113643	-2.326336141	Logistic Growth (2075) ; 0% contract renewal; Constant contracted land area (25%); 10 y	0% contract renewal	SSP1 - 2.6	-0.000162235	3.02E-06	10	Logistic Growth (2075)	0
2097	Rent:Buy experiment	438.5164868	2.439496407	1.362259489	-2.332684252	Logistic Growth (2075) ; 0% contract renewal; Constant contracted land area (25%); 10 y	0% contract renewal	SSP1 - 2.6	-0.000162362	2.48E-06	10	Logistic Growth (2075)	0
2098	Rent:Buy experiment	437.403057	2.42588894	1.358423505	-2.339032265	Logistic Growth (2075) ; 0% contract renewal; Constant contracted land area (25%); 10 y	0% contract renewal	SSP1 - 2.6	-0.000162491	2.03E-06	10	Logistic Growth (2075)	0
2099	Rent:Buy experiment	436.30357	2.412417837	1.354608392	-2.345380199	Logistic Growth (2075) ; 0% contract renewal; Constant contracted land area (25%); 10 y	0% contract renewal	SSP1 - 2.6	-0.00016262	1.67E-06	10	Logistic Growth (2075)	0
2100	Rent:Buy experiment	435.2171475	2.399073417	1.350815457	-2.351728067	Logistic Growth (2075) ; 0% contract renewal; Constant contracted land area (25%); 10 y	0% contract renewal	SSP1 - 2.6	-0.000162751	1.37E-06	10	Logistic Growth (2075)	0
2101	Rent:Buy experiment	434.1534564	2.385975892	1.347056663	-2.335905809	Logistic Growth (2075) ; 0% contract renewal; Constant contracted land area (25%); 10 y	0% contract renewal	SSP1 - 2.6	-0.000162882	1.12E-06	10	Logistic Growth (2075)	0
2102	Rent:Buy experiment	433.1111395	2.373110388	1.343340132	-2.320083507	Logistic Growth (2075) ; 0% contract renewal; Constant contracted land area (25%); 10 y	0% contract renewal	SSP1 - 2.6	-0.000163012	9.22E-07	10	Logistic Growth (2075)	0
2103	Rent:Buy experiment	432.0890585	2.360464558	1.339671204	-2.304261169	Logistic Growth (2075) ; 0% contract renewal; Constant contracted land area (25%); 10 y	0% contract renewal	SSP1 - 2.6	-0.000163141	7.57E-07	10	Logistic Growth (2075)	0
2104	Rent:Buy experiment	431.0862494	2.348028065	1.336053212	-2.288438801	Logistic Growth (2075) ; 0% contract renewal; Constant contracted land area (25%); 10 y	0% contract renewal	SSP1 - 2.6	-0.000163268	6.21E-07	10	Logistic Growth (2075)	0
2105	Rent:Buy experiment	430.1018875	2.335792181	1.332488062	-2.272616408	Logistic Growth (2075) ; 0% contract renewal; Constant contracted land area (25%); 10 y	0% contract renewal	SSP1 - 2.6	-0.000163394	5.09E-07	10	Logistic Growth (2075)	0
2106	Rent:Buy experiment	429.1352597	2.323749453	1.328976653	-2.256793996	Logistic Growth (2075) ; 0% contract renewal; Constant contracted land area (25%); 10 y	0% contract renewal	SSP1 - 2.6	-0.000163518	4.18E-07	10	Logistic Growth (2075)	0
2107	Rent:Buy experiment	428.1857419	2.311893451	1.325519185	-2.240971567	Logistic Growth (2075) ; 0% contract renewal; Constant contracted land area (25%); 10 y	0% contract renewal	SSP1 - 2.6	-0.000163641	3.43E-07	10	Logistic Growth (2075)	0
2108	Rent:Buy experiment	427.252782	2.300218561	1.322115383	-2.225149125	Logistic Growth (2075) ; 0% contract renewal; Constant contracted land area (25%); 10 y	0% contract renewal	SSP1 - 2.6	-0.000163762	2.81E-07	10	Logistic Growth (2075)	0
2109	Rent:Buy experiment	426.335886	2.288719827	1.318764656	-2.209326672	Logistic Growth (2075) ; 0% contract renewal; Constant contracted land area (25%); 10 y	0% contract renewal	SSP1 - 2.6	-0.000163881	2.31E-07	10	Logistic Growth (2075)	0
2110	Rent:Buy experiment	425.434607	2.277392816	1.315466212	-2.19350421	Logistic Growth (2075) ; 0% contract renewal; Constant contracted land area (25%); 10 y	0% contract renewal	SSP1 - 2.6	-0.000163998	1.89E-07	10	Logistic Growth (2075)	0
2111	Rent:Buy experiment	424.5485364	2.266233525	1.312219137	-2.17768174	Logistic Growth (2075) ; 0% contract renewal; Constant contracted land area (25%); 10 y	0% contract renewal	SSP1 - 2.6	-0.000164113	1.55E-07	10	Logistic Growth (2075)	0
2112	Rent:Buy experiment	423.6772976	2.255238295	1.309022455	-2.161859264	Logistic Growth (2075) ; 0% contract renewal; Constant contracted land area (25%); 10 y	0% contract renewal	SSP1 - 2.6	-0.000164227	1.28E-07	10	Logistic Growth (2075)	0
2113	Rent:Buy experiment	422.82054	2.24440375	1.305875162	-2.146036783	Logistic Growth (2075) ; 0% contract renewal; Constant contracted land area (25%); 10 y	0% contract renewal	SSP1 - 2.6	-0.000164339	1.05E-07	10	Logistic Growth (2075)	0
2114	Rent:Buy experiment	421.977935	2.233726744	1.302776253	-2.130214298	Logistic Growth (2075) ; 0% contract renewal; Constant contracted land area (25%); 10 y	0% contract renewal	SSP1 - 2.6	-0.000164449	8.59E-08	10	Logistic Growth (2075)	0
2115	Rent:Buy experiment	421.1491725	2.223204324	1.299724738	-2.11439181	Logistic Growth (2075) ; 0% contract renewal; Constant contracted land area (25%); 10 y	0% contract renewal	SSP1 - 2.6	-0.000164558	7.04E-08	10	Logistic Growth (2075)	0
2116	Rent:Buy experiment	420.3339582	2.212833698	1.296719652	-2.098569319	Logistic Growth (2075) ; 0% contract renewal; Constant contracted land area (25%); 10 y	0% contract renewal	SSP1 - 2.6	-0.000164664	5.78E-08	10	Logistic Growth (2075)	0
2117	Rent:Buy experiment	419.5320113	2.202612209	1.293760063	-2.082746826	Logistic Growth (2075) ; 0% contract renewal; Constant contracted land area (25%); 10 y	0% contract renewal	SSP1 - 2.6	-0.00016477	4.74E-08	10	Logistic Growth (2075)	0
2118	Rent:Buy experiment	418.743063	2.192537313	1.290845071	-2.06692433	Logistic Growth (2075) ; 0% contract renewal; Constant contracted land area (25%); 10 y	0% contract renewal	SSP1 - 2.6	-0.000164874	3.89E-08	10	Logistic Growth (2075)	0
2119	Rent:Buy experiment	417.966855	2.182606568	1.28797381	-2.051101834	Logistic Growth (2075) ; 0% contract renewal; Constant contracted land area (25%); 10 y	0% contract renewal	SSP1 - 2.6	-0.000164976	3.19E-08	10	Logistic Growth (2075)	0
2120	Rent:Buy experiment	417.203138	2.172817618	1.28514545	-2.035279336	Logistic Growth (2075) ; 0% contract renewal; Constant contracted land area (25%); 10 y	0% contract renewal	SSP1 - 2.6	-0.000165077	2.62E-08	10	Logistic Growth (2075)	0
2121	Rent:Buy experiment	416.4516716	2.163168184	1.282359192	-2.019456837	Logistic Growth (2075) ; 0% contract renewal; Constant contracted land area (25%); 10 y	0% contract renewal	SSP1 - 2.6	-0.000165177	2.15E-08	10	Logistic Growth (2075)	0
2122	Rent:Buy experiment	415.7122228	2.153656053	1.279614268	-2.003634337	Logistic Growth (2075) ; 0% contract renewal; Constant contracted land area (25%); 10 y	0% contract renewal	SSP1 - 2.6	-0.000165276	1.76E-08	10	Logistic Growth (2075)	0
2123	Rent:Buy experiment	414.9845658	2.144279078	1.276909938	-1.987811836	Logistic Growth (2075) ; 0% contract renewal; Constant contracted land area (25%); 10 y	0% contract renewal	SSP1 - 2.6	-0.000165374	1.45E-08	10	Logistic Growth (2075)	0
2124	Rent:Buy experiment	414.2684812	2.135035167	1.27424549	-1.971989335	Logistic Growth (2075) ; 0% contract renewal; Constant contracted land area (25%); 10 y	0% contract renewal	SSP1 - 2.6	-0.000165471	1.19E-08	10	Logistic Growth (2075)	0
2125	Rent:Buy experiment	413.5637561	2.12592228	1.271620238	-1.956166833	Logistic Growth (2075) ; 0% contract renewal; Constant contracted land area (25%); 10 y	0% contract renewal	SSP1 - 2.6	-0.000165567	9.74E-09	10	Logistic Growth (2075)	0
2126	Rent:Buy experiment	412.8701831	2.116938428	1.269033516	-1.940344331	Logistic Growth (2075) ; 0% contract renewal; Constant contracted land area (25%); 10 y	0% contract renewal	SSP1 - 2.6	-0.000165662	7.99E-09	10	Logistic Growth (2075)	0
2127	Rent:Buy experiment	412.1875605	2.108081668	1.266484684	-1.924521829	Logistic Growth (2075) ; 0% contract renewal; Constant contracted land area (25%); 10 y	0% contract renewal	SSP1 - 2.6	-0.000165757	6.55E-09	10	Logistic Growth (2075)	0
2128	Rent:Buy experiment	411.5156917	2.099350101	1.263973118	-1.908699326	Logistic Growth (2075) ; 0% contract renewal; Constant contracted land area (25%); 10 y	0% contract renewal	SSP1 - 2.6	-0.000165851	5.38E-09	10	Logistic Growth (2075)	0
2129	Rent:Buy experiment	410.8543854	2.09074187	1.261498216	-1.892876824	Logistic Growth (2075) ; 0% contract renewal; Constant contracted land area (25%); 10 y	0% contract renewal	SSP1 - 2.6	-0.000165945	4.41E-09	10	Logistic Growth (2075)	0
2130	Rent:Buy experiment	410.2034548	2.082255158	1.259059391	-1.877054321	Logistic Growth (2075) ; 0% contract renewal; Constant contracted land area (25%); 10 y	0% contract renewal	SSP1 - 2.6	-0.000166038	3.62E-09	10	Logistic Growth (2075)	0
2131	Rent:Buy experiment	409.5627181	2.07388819	1.256656075	-1.861231818	Logistic Growth (2075) ; 0% contract renewal; Constant contracted land area (25%); 10 y	0% contract renewal	SSP1 - 2.6	-0.000166131	2.97E-09	10	Logistic Growth (2075)	0
2132	Rent:Buy experiment	408.9319979	2.065639225	1.254287713	-1.845409314	Logistic Growth (2075) ; 0% contract renewal; Constant contracted land area (25%); 10 y	0% contract renewal	SSP1 - 2.6	-0.000166224	2.44E-09	10	Logistic Growth (2075)	0
2133	Rent:Buy experiment	408.3111209	2.057506562	1.251953769	-1.829586811	Logistic Growth (2075) ; 0% contract renewal; Constant contracted land area (25%); 10 y	0% contract renewal	SSP1 - 2.6	-0.000166317	2.00E-09	10	Logistic Growth (2075)	0
2134	Rent:Buy experiment	407.6999186	2.049488535	1.249653717	-1.813764308	Logistic Growth (2075) ; 0% contract renewal; Constant contracted land area (25%); 10 y	0% contract renewal	SSP1 - 2.6	-0.00016641	1.64E-09	10	Logistic Growth (2075)	0
2135	Rent:Buy experiment	407.0982261	2.041583513	1.247387047	-1.797941804	Logistic Growth (2075) ; 0% contract renewal; Constant contracted land area (25%); 10 y	0% contract renewal	SSP1 - 2.6	-0.000166503	1.35E-09	10	Logistic Growth (2075)	0
2136	Rent:Buy experiment	406.5058827	2.033789899	1.245153262	-1.782119301	Logistic Growth (2075) ; 0% contract renewal; Constant contracted land area (25%); 10 y	0% contract renewal	SSP1 - 2.6	-0.000166597	1.10E-09	10	Logistic Growth (2075)	0
2137	Rent:Buy experiment	405.9227318	2.02610613	1.242951878	-1.766296797	Logistic Growth (2075) ; 0% contract renewal; Constant contracted land area (25%); 10 y	0% contract renewal	SSP1 - 2.6	-0.00016669	9.06E-10	10	Logistic Growth (2075)	0
2138	Rent:Buy experiment	405.3486204	2.018530678	1.240782422	-1.750474294	Logistic Growth (2075) ; 0% contract renewal; Constant contracted land area (25%); 10 y	0% contract renewal	SSP1 - 2.6	-0.000166784	7.43E-10	10	Logistic Growth (2075)	0
2139	Rent:Buy experiment	404.7833991	2.011062043	1.238644434	-1.73465179	Logistic Growth (2075) ; 0% contract renewal; Constant contracted land area (25%); 10 y	0% contract renewal	SSP1 - 2.6	-0.000166878	6.10E-10	10	Logistic Growth (2075)	0
2140	Rent:Buy experiment	404.2269224	2.003698762	1.236537466	-1.718829286	Logistic Growth (2075) ; 0% contract renewal; Constant contracted land area (25%); 10 y	0% contract renewal	SSP1 - 2.6	-0.000166973	5.00E-10	10	Logistic Growth (2075)	0
2141	Rent:Buy experiment	403.6937095	1.996633789	1.234478674	-1.671794698	Logistic Growth (2075) ; 0% contract renewal; Constant contracted land area (25%); 10 y	0% contract renewal	SSP1 - 2.6	-0.000167067	4.10E-10	10	Logistic Growth (2075)	0
2142	Rent:Buy experiment	403.1825563	1.989852337	1.232480264	-1.624760109	Logistic Growth (2075) ; 0% contract renewal; Constant contracted land area (25%); 10 y	0% contract renewal	SSP1 - 2.6	-0.000167161	3.37E-10	10	Logistic Growth (2075)	0
2143	Rent:Buy experiment	402.6924682	1.983342278	1.230550799	-1.577725521	Logistic Growth (2075) ; 0% contract renewal; Constant contracted land area (25%); 10 y	0% contract renewal	SSP1 - 2.6	-0.000167253	2.76E-10	10	Logistic Growth (2075)	0
2144	Rent:Buy experiment	402.2226208	1.977093642	1.228696175	-1.530690932	Logistic Growth (2075) ; 0% contract renewal; Constant contracted land area (25%); 10 y	0% contract renewal	SSP1 - 2.6	-0.000167344	2.27E-10	10	Logistic Growth (2075)	0
2145	Rent:Buy experiment	401.7723231	1.971098149	1.226920353	-1.483656343	Logistic Growth (2075) ; 0% contract renewal; Constant contracted land area (25%); 10 y	0% contract renewal	SSP1 - 2.6	-0.000167433	1.86E-10	10	Logistic Growth (2075)	0
2146	Rent:Buy experiment	401.3409888	1.96534884	1.22522589	-1.436621754	Logistic Growth (2075) ; 0% contract renewal; Constant contracted land area (25%); 10 y	0% contract renewal	SSP1 - 2.6	-0.000167522	1.53E-10	10	Logistic Growth (2075)	0
2147	Rent:Buy experiment	400.9281146	1.959839797	1.22361434	-1.389587166	Logistic Growth (2075) ; 0% contract renewal; Constant contracted land area (25%); 10 y	0% contract renewal	SSP1 - 2.6	-0.00016761	1.25E-10	10	Logistic Growth (2075)	0
2148	Rent:Buy experiment	400.5332625	1.954565915	1.222086537	-1.342552577	Logistic Growth (2075) ; 0% contract renewal; Constant contracted land area (25%); 10 y	0% contract renewal	SSP1 - 2.6	-0.000167697	1.03E-10	10	Logistic Growth (2075)	0
2149	Rent:Buy experiment	400.1560465	1.949522735	1.22064281	-1.295517988	Logistic Growth (2075) ; 0% contract renewal; Constant contracted land area (25%); 10 y	0% contract renewal	SSP1 - 2.6	-0.000167784	8.43E-11	10	Logistic Growth (2075)	0
2150	Rent:Buy experiment	399.7961222	1.9447063	1.219283137	-1.2484834	Logistic Growth (2075) ; 0% contract renewal; Constant contracted land area (25%); 10 y	0% contract renewal	SSP1 - 2.6	-0.00016787	6.91E-11	10	Logistic Growth (2075)	0
2151	Rent:Buy experiment	399.4457461	1.940013471	1.217998242	-1.217271315	Logistic Growth (2075) ; 0% contract renewal; Constant contracted land area (25%); 10 y	0% contract renewal	SSP1 - 2.6	-0.000167955	5.67E-11	10	Logistic Growth (2075)	0
2152	Rent:Buy experiment	399.1051819	1.935448113	1.21678125	-1.18605923	Logistic Growth (2075) ; 0% contract renewal; Constant contracted land area (25%); 10 y	0% contract renewal	SSP1 - 2.6	-0.000168042	4.65E-11	10	Logistic Growth (2075)	0
2153	Rent:Buy experiment	398.7746067	1.931012934	1.215627068	-1.154847145	Logistic Growth (2075) ; 0% contract renewal; Constant contracted land area (25%); 10 y	0% contract renewal	SSP1 - 2.6	-0.000168128	3.82E-11	10	Logistic Growth (2075)	0
2154	Rent:Buy experiment	398.4541289	1.926709715	1.214531912	-1.12363506	Logistic Growth (2075) ; 0% contract renewal; Constant contracted land area (25%); 10 y	0% contract renewal	SSP1 - 2.6	-0.000168216	3.13E-11	10	Logistic Growth (2075)	0
2155	Rent:Buy experiment	398.1438045	1.92253953	1.213492962	-1.092422975	Logistic Growth (2075) ; 0% contract renewal; Constant contracted land area (25%); 10 y	0% contract renewal	SSP1 - 2.6	-0.000168304	2.57E-11	10	Logistic Growth (2075)	0
2156	Rent:Buy experiment	397.8436494	1.918502909	1.212508103	-1.06121089	Logistic Growth (2075) ; 0% contract renewal; Constant contracted land area (25%); 10 y	0% contract renewal	SSP1 - 2.6	-0.000168392	2.11E-11	10	Logistic Growth (2075)	0
2157	Rent:Buy experiment	397.5536501	1.914599974	1.211575739	-1.029998805	Logistic Growth (2075) ; 0% contract renewal; Constant contracted land area (25%); 10 y	0% contract renewal	SSP1 - 2.6	-0.000168481	1.73E-11	10	Logistic Growth (2075)	0
2158	Rent:Buy experiment	397.2737703	1.910830531	1.210694646	-0.99878672	Logistic Growth (2075) ; 0% contract renewal; Constant contracted land area (25%); 10 y	0% contract renewal	SSP1 - 2.6	-0.000168571	1.42E-11	10	Logistic Growth (2075)	0
2159	Rent:Buy experiment	397.0039575	1.907194156	1.209863876	-0.967574635	Logistic Growth (2075) ; 0% contract renewal; Constant contracted land area (25%); 10 y	0% contract renewal	SSP1 - 2.6	-0.000168662	1.16E-11	10	Logistic Growth (2075)	0
2160	Rent:Buy experiment	396.7441469	1.903690249	1.209082677	-0.93636255	Logistic Growth (2075) ; 0% contract renewal; Constant contracted land area (25%); 10 y	0% contract renewal	SSP1 - 2.6	-0.000168753	9.55E-12	10	Logistic Growth (2075)	0
2161	Rent:Buy experiment	396.4942653	1.900318083	1.208350442	-0.905150465	Logistic Growth (2075) ; 0% contract renewal; Constant contracted land area (25%); 10 y	0% contract renewal	SSP1 - 2.6	-0.000168845	7.84E-12	10	Logistic Growth (2075)	0
2162	Rent:Buy experiment	396.2542335	1.897076838	1.207666665	-0.87393838	Logistic Growth (2075) ; 0% contract renewal; Constant contracted land area (25%); 10 y	0% contract renewal	SSP1 - 2.6	-0.000168938	6.43E-12	10	Logistic Growth (2075)	0
2163	Rent:Buy experiment	396.0239684	1.893965632	1.207030918	-0.842726295	Logistic Growth (2075) ; 0% contract renewal; Constant contracted land area (25%); 10 y	0% contract renewal	SSP1 - 2.6	-0.000169031	5.28E-12	10	Logistic Growth (2075)	0
2164	Rent:Buy experiment	395.8033846	1.890983535	1.206442823	-0.81151421	Logistic Growth (2075) ; 0% contract renewal; Constant contracted land area (25%); 10 y	0% contract renewal	SSP1 - 2.6	-0.000169126	4.33E-12	10	Logistic Growth (2075)	0
2165	Rent:Buy experiment	395.5923953	1.888129594	1.205902046	-0.780302125	Logistic Growth (2075) ; 0% contract renewal; Constant contracted land area (25%); 10 y	0% contract renewal	SSP1 - 2.6	-0.000169221	3.55E-12	10	Logistic Growth (2075)	0
2166	Rent:Buy experiment	395.3909138	1.885402838	1.205408279	-0.74909004	Logistic Growth (2075) ; 0% contract renewal; Constant contracted land area (25%); 10 y	0% contract renewal	SSP1 - 2.6	-0.000169317	2.91E-12	10	Logistic Growth (2075)	0
2167	Rent:Buy experiment	395.1988534	1.882802289	1.204961236	-0.717877955	Logistic Growth (2075) ; 0% contract renewal; Constant contracted land area (25%); 10 y	0% contract renewal	SSP1 - 2.6	-0.000169413	2.39E-12	10	Logistic Growth (2075)	0
2168	Rent:Buy experiment	395.0161286	1.880326972	1.20456065	-0.68666587	Logistic Growth (2075) ; 0% contract renewal; Constant contracted land area (25%); 10 y	0% contract renewal	SSP1 - 2.6	-0.000169511	1.96E-12	10	Logistic Growth (2075)	0
2169	Rent:Buy experiment	394.8426549	1.877975918	1.204206265	-0.655453785	Logistic Growth (2075) ; 0% contract renewal; Constant contracted land area (25%); 10 y	0% contract renewal	SSP1 - 2.6	-0.000169609	1.61E-12	10	Logistic Growth (2075)	0
2170	Rent:Buy experiment	394.6783496	1.875748169	1.203897836	-0.6242417	Logistic Growth (2075) ; 0% contract renewal; Constant contracted land area (25%); 10 y	0% contract renewal	SSP1 - 2.6	-0.000169708	1.32E-12	10	Logistic Growth (2075)	0
2171	Rent:Buy experiment	394.5231316	1.873642778	1.203635128	-0.593029615	Logistic Growth (2075) ; 0% contract renewal; Constant contracted land area (25%); 10 y	0% contract renewal	SSP1 - 2.6	-0.000169808	1.08E-12	10	Logistic Growth (2075)	0
2172	Rent:Buy experiment	394.3769217	1.871658817	1.203417913	-0.56181753	Logistic Growth (2075) ; 0% contract renewal; Constant contracted land area (25%); 10 y	0% contract renewal	SSP1 - 2.6	-0.000169909	8.89E-13	10	Logistic Growth (2075)	0
2173	Rent:Buy experiment	394.2396427	1.869795371	1.203245973	-0.530605445	Logistic Growth (2075) ; 0% contract renewal; Constant contracted land area (25%); 10 y	0% contract renewal	SSP1 - 2.6	-0.000170011	7.29E-13	10	Logistic Growth (2075)	0
2174	Rent:Buy experiment	394.1112194	1.868051547	1.203119094	-0.49939336	Logistic Growth (2075) ; 0% contract renewal; Constant contracted land area (25%); 10 y	0% contract renewal	SSP1 - 2.6	-0.000170113	5.98E-13	10	Logistic Growth (2075)	0
2175	Rent:Buy experiment	393.9915788	1.866426469	1.203037071	-0.468181275	Logistic Growth (2075) ; 0% contract renewal; Constant contracted land area (25%); 10 y	0% contract renewal	SSP1 - 2.6	-0.000170217	4.91E-13	10	Logistic Growth (2075)	0
2176	Rent:Buy experiment	393.8806499	1.864919281	1.202999705	-0.43696919	Logistic Growth (2075) ; 0% contract renewal; Constant contracted land area (25%); 10 y	0% contract renewal	SSP1 - 2.6	-0.000170321	4.03E-13	10	Logistic Growth (2075)	0
2177	Rent:Buy experiment	393.7783637	1.863529146	1.203006803	-0.405757105	Logistic Growth (2075) ; 0% contract renewal; Constant contracted land area (25%); 10 y	0% contract renewal	SSP1 - 2.6	-0.000170425	3.30E-13	10	Logistic Growth (2075)	0
2178	Rent:Buy experiment	393.6846536	1.862255247	1.20305818	-0.37454502	Logistic Growth (2075) ; 0% contract renewal; Constant contracted land area (25%); 10 y	0% contract renewal	SSP1 - 2.6	-0.000170531	2.71E-13	10	Logistic Growth (2075)	0
2179	Rent:Buy experiment	393.5994546	1.861096786	1.203153656	-0.343332935	Logistic Growth (2075) ; 0% contract renewal; Constant contracted land area (25%); 10 y	0% contract renewal	SSP1 - 2.6	-0.000170637	2.22E-13	10	Logistic Growth (2075)	0
2180	Rent:Buy experiment	393.5227041	1.860052986	1.203293058	-0.31212085	Logistic Growth (2075) ; 0% contract renewal; Constant contracted land area (25%); 10 y	0% contract renewal	SSP1 - 2.6	-0.000170744	1.82E-13	10	Logistic Growth (2075)	0
2181	Rent:Buy experiment	393.4543414	1.859123087	1.20347622	-0.280908765	Logistic Growth (2075) ; 0% contract renewal; Constant contracted land area (25%); 10 y	0% contract renewal	SSP1 - 2.6	-0.000170852	1.50E-13	10	Logistic Growth (2075)	0
2182	Rent:Buy experiment	393.3943077	1.85830635	1.203702982	-0.24969668	Logistic Growth (2075) ; 0% contract renewal; Constant contracted land area (25%); 10 y	0% contract renewal	SSP1 - 2.6	-0.00017096	1.23E-13	10	Logistic Growth (2075)	0
2183	Rent:Buy experiment	393.3425462	1.857602054	1.203973189	-0.218484595	Logistic Growth (2075) ; 0% contract renewal; Constant contracted land area (25%); 10 y	0% contract renewal	SSP1 - 2.6	-0.000171069	1.01E-13	10	Logistic Growth (2075)	0
2184	Rent:Buy experiment	393.2990021	1.857009495	1.204286696	-0.18727251	Logistic Growth (2075) ; 0% contract renewal; Constant contracted land area (25%); 10 y	0% contract renewal	SSP1 - 2.6	-0.000171178	8.27E-14	10	Logistic Growth (2075)	0
2185	Rent:Buy experiment	393.2636222	1.856527989	1.204643358	-0.156060425	Logistic Growth (2075) ; 0% contract renewal; Constant contracted land area (25%); 10 y	0% contract renewal	SSP1 - 2.6	-0.000171288	6.78E-14	10	Logistic Growth (2075)	0
2186	Rent:Buy experiment	393.2363553	1.856156868	1.205043043	-0.12484834	Logistic Growth (2075) ; 0% contract renewal; Constant contracted land area (25%); 10 y	0% contract renewal	SSP1 - 2.6	-0.000171399	5.57E-14	10	Logistic Growth (2075)	0
2187	Rent:Buy experiment	393.2171519	1.855895482	1.205485619	-0.093636255	Logistic Growth (2075) ; 0% contract renewal; Constant contracted land area (25%); 10 y	0% contract renewal	SSP1 - 2.6	-0.00017151	4.57E-14	10	Logistic Growth (2075)	0
2188	Rent:Buy experiment	393.2059644	1.855743197	1.205970964	-0.06242417	Logistic Growth (2075) ; 0% contract renewal; Constant contracted land area (25%); 10 y	0% contract renewal	SSP1 - 2.6	-0.000171621	3.75E-14	10	Logistic Growth (2075)	0
2189	Rent:Buy experiment	393.2027466	1.855699395	1.206498959	-0.031212085	Logistic Growth (2075) ; 0% contract renewal; Constant contracted land area (25%); 10 y	0% contract renewal	SSP1 - 2.6	-0.000171733	3.07E-14	10	Logistic Growth (2075)	0
2190	Rent:Buy experiment	393.2074542	1.855763476	1.207069492	2.52E-14	Logistic Growth (2075) ; 0% contract renewal; Constant contracted land area (25%); 10 y	0% contract renewal	SSP1 - 2.6	-0.000171845	2.52E-14	10	Logistic Growth (2075)	0
2191	Rent:Buy experiment	393.2053831	1.855735284	1.207664393	2.07E-14	Logistic Growth (2075) ; 0% contract renewal; Constant contracted land area (25%); 10 y	0% contract renewal	SSP1 - 2.6	-0.000171958	2.07E-14	10	Logistic Growth (2075)	0
2192	Rent:Buy experiment	393.197598	1.855629311	1.208270711	1.70E-14	Logistic Growth (2075) ; 0% contract renewal; Constant contracted land area (25%); 10 y	0% contract renewal	SSP1 - 2.6	-0.000172073	1.70E-14	10	Logistic Growth (2075)	0
2193	Rent:Buy experiment	393.18493	1.855456865	1.208879302	1.39E-14	Logistic Growth (2075) ; 0% contract renewal; Constant contracted land area (25%); 10 y	0% contract renewal	SSP1 - 2.6	-0.00017219	1.39E-14	10	Logistic Growth (2075)	0
2194	Rent:Buy experiment	393.1680315	1.855226822	1.209483788	1.14E-14	Logistic Growth (2075) ; 0% contract renewal; Constant contracted land area (25%); 10 y	0% contract renewal	SSP1 - 2.6	-0.000172309	1.14E-14	10	Logistic Growth (2075)	0
2195	Rent:Buy experiment	393.1474183	1.854946196	1.210079792	9.38E-15	Logistic Growth (2075) ; 0% contract renewal; Constant contracted land area (25%); 10 y	0% contract renewal	SSP1 - 2.6	-0.000172429	9.38E-15	10	Logistic Growth (2075)	0
2196	Rent:Buy experiment	393.123501	1.854620571	1.210664378	7.69E-15	Logistic Growth (2075) ; 0% contract renewal; Constant contracted land area (25%); 10 y	0% contract renewal	SSP1 - 2.6	-0.000172552	7.69E-15	10	Logistic Growth (2075)	0
2197	Rent:Buy experiment	393.0966103	1.85425444	1.211235642	6.31E-15	Logistic Growth (2075) ; 0% contract renewal; Constant contracted land area (25%); 10 y	0% contract renewal	SSP1 - 2.6	-0.000172676	6.31E-15	10	Logistic Growth (2075)	0
2198	Rent:Buy experiment	393.0670148	1.853851453	1.211792413	5.18E-15	Logistic Growth (2075) ; 0% contract renewal; Constant contracted land area (25%); 10 y	0% contract renewal	SSP1 - 2.6	-0.000172801	5.18E-15	10	Logistic Growth (2075)	0
2199	Rent:Buy experiment	393.0349357	1.853414613	1.212334038	4.25E-15	Logistic Growth (2075) ; 0% contract renewal; Constant contracted land area (25%); 10 y	0% contract renewal	SSP1 - 2.6	-0.000172928	4.25E-15	10	Logistic Growth (2075)	0
2200	Rent:Buy experiment	393.0005572	1.852946422	1.212860225	3.49E-15	Logistic Growth (2075) ; 0% contract renewal; Constant contracted land area (25%); 10 y	0% contract renewal	SSP1 - 2.6	-0.000173056	3.49E-15	10	Logistic Growth (2075)	0
2201	Rent:Buy experiment	392.9640351	1.852448993	1.213370931	2.86E-15	Logistic Growth (2075) ; 0% contract renewal; Constant contracted land area (25%); 10 y	0% contract renewal	SSP1 - 2.6	-0.000173186	2.86E-15	10	Logistic Growth (2075)	0
2202	Rent:Buy experiment	392.9255029	1.851924137	1.213866279	2.35E-15	Logistic Growth (2075) ; 0% contract renewal; Constant contracted land area (25%); 10 y	0% contract renewal	SSP1 - 2.6	-0.000173316	2.35E-15	10	Logistic Growth (2075)	0
2203	Rent:Buy experiment	392.8850769	1.851373429	1.214346505	1.92E-15	Logistic Growth (2075) ; 0% contract renewal; Constant contracted land area (25%); 10 y	0% contract renewal	SSP1 - 2.6	-0.000173448	1.92E-15	10	Logistic Growth (2075)	0
2204	Rent:Buy experiment	392.8428594	1.850798255	1.214811913	1.58E-15	Logistic Growth (2075) ; 0% contract renewal; Constant contracted land area (25%); 10 y	0% contract renewal	SSP1 - 2.6	-0.00017358	1.58E-15	10	Logistic Growth (2075)	0
2205	Rent:Buy experiment	392.7989419	1.850199855	1.215262852	1.30E-15	Logistic Growth (2075) ; 0% contract renewal; Constant contracted land area (25%); 10 y	0% contract renewal	SSP1 - 2.6	-0.000173714	1.30E-15	10	Logistic Growth (2075)	0
2206	Rent:Buy experiment	392.753407	1.849579348	1.21569969	1.06E-15	Logistic Growth (2075) ; 0% contract renewal; Constant contracted land area (25%); 10 y	0% contract renewal	SSP1 - 2.6	-0.000173849	1.06E-15	10	Logistic Growth (2075)	0
2207	Rent:Buy experiment	392.7063305	1.848937756	1.216122807	8.72E-16	Logistic Growth (2075) ; 0% contract renewal; Constant contracted land area (25%); 10 y	0% contract renewal	SSP1 - 2.6	-0.000173984	8.72E-16	10	Logistic Growth (2075)	0
2208	Rent:Buy experiment	392.6577821	1.848276023	1.216532582	7.16E-16	Logistic Growth (2075) ; 0% contract renewal; Constant contracted land area (25%); 10 y	0% contract renewal	SSP1 - 2.6	-0.00017412	7.16E-16	10	Logistic Growth (2075)	0
2209	Rent:Buy experiment	392.6078267	1.847595027	1.21692939	5.87E-16	Logistic Growth (2075) ; 0% contract renewal; Constant contracted land area (25%); 10 y	0% contract renewal	SSP1 - 2.6	-0.000174257	5.87E-16	10	Logistic Growth (2075)	0
2210	Rent:Buy experiment	392.5565252	1.846895591	1.217313596	4.82E-16	Logistic Growth (2075) ; 0% contract renewal; Constant contracted land area (25%); 10 y	0% contract renewal	SSP1 - 2.6	-0.000174395	4.82E-16	10	Logistic Growth (2075)	0
2211	Rent:Buy experiment	392.5039349	1.84617849	1.217685553	3.95E-16	Logistic Growth (2075) ; 0% contract renewal; Constant contracted land area (25%); 10 y	0% contract renewal	SSP1 - 2.6	-0.000174533	3.95E-16	10	Logistic Growth (2075)	0
2212	Rent:Buy experiment	392.4501103	1.845444457	1.218045605	3.24E-16	Logistic Growth (2075) ; 0% contract renewal; Constant contracted land area (25%); 10 y	0% contract renewal	SSP1 - 2.6	-0.000174671	3.24E-16	10	Logistic Growth (2075)	0
2213	Rent:Buy experiment	392.3951031	1.844694193	1.218394079	2.66E-16	Logistic Growth (2075) ; 0% contract renewal; Constant contracted land area (25%); 10 y	0% contract renewal	SSP1 - 2.6	-0.00017481	2.66E-16	10	Logistic Growth (2075)	0
2214	Rent:Buy experiment	392.3389625	1.843928363	1.218731295	2.18E-16	Logistic Growth (2075) ; 0% contract renewal; Constant contracted land area (25%); 10 y	0% contract renewal	SSP1 - 2.6	-0.00017495	2.18E-16	10	Logistic Growth (2075)	0
2215	Rent:Buy experiment	392.2817359	1.843147604	1.219057555	1.79E-16	Logistic Growth (2075) ; 0% contract renewal; Constant contracted land area (25%); 10 y	0% contract renewal	SSP1 - 2.6	-0.00017509	1.79E-16	10	Logistic Growth (2075)	0
2216	Rent:Buy experiment	392.2234685	1.842352529	1.219373154	1.47E-16	Logistic Growth (2075) ; 0% contract renewal; Constant contracted land area (25%); 10 y	0% contract renewal	SSP1 - 2.6	-0.00017523	1.47E-16	10	Logistic Growth (2075)	0
2217	Rent:Buy experiment	392.1642038	1.841543723	1.219678373	1.21E-16	Logistic Growth (2075) ; 0% contract renewal; Constant contracted land area (25%); 10 y	0% contract renewal	SSP1 - 2.6	-0.00017537	1.21E-16	10	Logistic Growth (2075)	0
2218	Rent:Buy experiment	392.1039835	1.840721753	1.219973484	9.89E-17	Logistic Growth (2075) ; 0% contract renewal; Constant contracted land area (25%); 10 y	0% contract renewal	SSP1 - 2.6	-0.000175511	9.89E-17	10	Logistic Growth (2075)	0
2219	Rent:Buy experiment	392.0428481	1.839887162	1.220258748	8.11E-17	Logistic Growth (2075) ; 0% contract renewal; Constant contracted land area (25%); 10 y	0% contract renewal	SSP1 - 2.6	-0.000175651	8.11E-17	10	Logistic Growth (2075)	0
2220	Rent:Buy experiment	391.9808363	1.839040473	1.220534416	6.66E-17	Logistic Growth (2075) ; 0% contract renewal; Constant contracted land area (25%); 10 y	0% contract renewal	SSP1 - 2.6	-0.000175792	6.66E-17	10	Logistic Growth (2075)	0
2221	Rent:Buy experiment	391.9179856	1.838182193	1.220800732	5.46E-17	Logistic Growth (2075) ; 0% contract renewal; Constant contracted land area (25%); 10 y	0% contract renewal	SSP1 - 2.6	-0.000175932	5.46E-17	10	Logistic Growth (2075)	0
2222	Rent:Buy experiment	391.8543319	1.837312809	1.221057929	4.48E-17	Logistic Growth (2075) ; 0% contract renewal; Constant contracted land area (25%); 10 y	0% contract renewal	SSP1 - 2.6	-0.000176072	4.48E-17	10	Logistic Growth (2075)	0
2223	Rent:Buy experiment	391.7899103	1.836432791	1.221306234	3.68E-17	Logistic Growth (2075) ; 0% contract renewal; Constant contracted land area (25%); 10 y	0% contract renewal	SSP1 - 2.6	-0.000176213	3.68E-17	10	Logistic Growth (2075)	0
2224	Rent:Buy experiment	391.7247542	1.835542595	1.221545864	3.02E-17	Logistic Growth (2075) ; 0% contract renewal; Constant contracted land area (25%); 10 y	0% contract renewal	SSP1 - 2.6	-0.000176353	3.02E-17	10	Logistic Growth (2075)	0
2225	Rent:Buy experiment	391.6588963	1.834642658	1.221777032	2.47E-17	Logistic Growth (2075) ; 0% contract renewal; Constant contracted land area (25%); 10 y	0% contract renewal	SSP1 - 2.6	-0.000176492	2.47E-17	10	Logistic Growth (2075)	0
2226	Rent:Buy experiment	391.5923679	1.833733405	1.221999942	2.03E-17	Logistic Growth (2075) ; 0% contract renewal; Constant contracted land area (25%); 10 y	0% contract renewal	SSP1 - 2.6	-0.000176632	2.03E-17	10	Logistic Growth (2075)	0
2227	Rent:Buy experiment	391.5251993	1.832815247	1.222214792	1.67E-17	Logistic Growth (2075) ; 0% contract renewal; Constant contracted land area (25%); 10 y	0% contract renewal	SSP1 - 2.6	-0.000176771	1.67E-17	10	Logistic Growth (2075)	0
2228	Rent:Buy experiment	391.4574198	1.831888578	1.222421772	1.37E-17	Logistic Growth (2075) ; 0% contract renewal; Constant contracted land area (25%); 10 y	0% contract renewal	SSP1 - 2.6	-0.000176909	1.37E-17	10	Logistic Growth (2075)	0
2229	Rent:Buy experiment	391.3890577	1.830953781	1.222621069	1.12E-17	Logistic Growth (2075) ; 0% contract renewal; Constant contracted land area (25%); 10 y	0% contract renewal	SSP1 - 2.6	-0.000177048	1.12E-17	10	Logistic Growth (2075)	0
2230	Rent:Buy experiment	391.3201404	1.830011227	1.222812861	9.20E-18	Logistic Growth (2075) ; 0% contract renewal; Constant contracted land area (25%); 10 y	0% contract renewal	SSP1 - 2.6	-0.000177186	9.20E-18	10	Logistic Growth (2075)	0
2231	Rent:Buy experiment	391.2506942	1.829061272	1.222997324	7.55E-18	Logistic Growth (2075) ; 0% contract renewal; Constant contracted land area (25%); 10 y	0% contract renewal	SSP1 - 2.6	-0.000177323	7.55E-18	10	Logistic Growth (2075)	0
2232	Rent:Buy experiment	391.1807448	1.828104262	1.223174626	6.19E-18	Logistic Growth (2075) ; 0% contract renewal; Constant contracted land area (25%); 10 y	0% contract renewal	SSP1 - 2.6	-0.00017746	6.19E-18	10	Logistic Growth (2075)	0
2233	Rent:Buy experiment	391.1103167	1.827140531	1.223344931	5.08E-18	Logistic Growth (2075) ; 0% contract renewal; Constant contracted land area (25%); 10 y	0% contract renewal	SSP1 - 2.6	-0.000177596	5.08E-18	10	Logistic Growth (2075)	0
2234	Rent:Buy experiment	391.0394339	1.826170402	1.223508397	4.17E-18	Logistic Growth (2075) ; 0% contract renewal; Constant contracted land area (25%); 10 y	0% contract renewal	SSP1 - 2.6	-0.000177731	4.17E-18	10	Logistic Growth (2075)	0
2235	Rent:Buy experiment	390.9681194	1.825194186	1.223665179	3.42E-18	Logistic Growth (2075) ; 0% contract renewal; Constant contracted land area (25%); 10 y	0% contract renewal	SSP1 - 2.6	-0.000177866	3.42E-18	10	Logistic Growth (2075)	0
2236	Rent:Buy experiment	390.8963953	1.824212186	1.223815426	2.81E-18	Logistic Growth (2075) ; 0% contract renewal; Constant contracted land area (25%); 10 y	0% contract renewal	SSP1 - 2.6	-0.000178	2.81E-18	10	Logistic Growth (2075)	0
2237	Rent:Buy experiment	390.8242834	1.823224693	1.223959282	2.30E-18	Logistic Growth (2075) ; 0% contract renewal; Constant contracted land area (25%); 10 y	0% contract renewal	SSP1 - 2.6	-0.000178134	2.30E-18	10	Logistic Growth (2075)	0
2238	Rent:Buy experiment	390.7518042	1.822231988	1.224096889	1.89E-18	Logistic Growth (2075) ; 0% contract renewal; Constant contracted land area (25%); 10 y	0% contract renewal	SSP1 - 2.6	-0.000178267	1.89E-18	10	Logistic Growth (2075)	0
2239	Rent:Buy experiment	390.678978	1.821234344	1.224228384	1.55E-18	Logistic Growth (2075) ; 0% contract renewal; Constant contracted land area (25%); 10 y	0% contract renewal	SSP1 - 2.6	-0.000178399	1.55E-18	10	Logistic Growth (2075)	0
2240	Rent:Buy experiment	390.6058241	1.820232023	1.224353898	1.27E-18	Logistic Growth (2075) ; 0% contract renewal; Constant contracted land area (25%); 10 y	0% contract renewal	SSP1 - 2.6	-0.00017853	1.27E-18	10	Logistic Growth (2075)	0
2241	Rent:Buy experiment	390.5323613	1.819225282	1.224473561	1.04E-18	Logistic Growth (2075) ; 0% contract renewal; Constant contracted land area (25%); 10 y	0% contract renewal	SSP1 - 2.6	-0.000178661	1.04E-18	10	Logistic Growth (2075)	0
2242	Rent:Buy experiment	390.4586077	1.818214364	1.224587499	8.56E-19	Logistic Growth (2075) ; 0% contract renewal; Constant contracted land area (25%); 10 y	0% contract renewal	SSP1 - 2.6	-0.000178791	8.56E-19	10	Logistic Growth (2075)	0
2243	Rent:Buy experiment	390.3845808	1.817199509	1.224695831	7.02E-19	Logistic Growth (2075) ; 0% contract renewal; Constant contracted land area (25%); 10 y	0% contract renewal	SSP1 - 2.6	-0.00017892	7.02E-19	10	Logistic Growth (2075)	0
2244	Rent:Buy experiment	390.3102975	1.816180945	1.224798677	5.76E-19	Logistic Growth (2075) ; 0% contract renewal; Constant contracted land area (25%); 10 y	0% contract renewal	SSP1 - 2.6	-0.000179048	5.76E-19	10	Logistic Growth (2075)	0
2245	Rent:Buy experiment	390.2357741	1.815158894	1.224896151	4.73E-19	Logistic Growth (2075) ; 0% contract renewal; Constant contracted land area (25%); 10 y	0% contract renewal	SSP1 - 2.6	-0.000179175	4.73E-19	10	Logistic Growth (2075)	0
2246	Rent:Buy experiment	390.1610265	1.814133572	1.224988364	3.88E-19	Logistic Growth (2075) ; 0% contract renewal; Constant contracted land area (25%); 10 y	0% contract renewal	SSP1 - 2.6	-0.000179301	3.88E-19	10	Logistic Growth (2075)	0
2247	Rent:Buy experiment	390.0860698	1.813105185	1.225075425	3.18E-19	Logistic Growth (2075) ; 0% contract renewal; Constant contracted land area (25%); 10 y	0% contract renewal	SSP1 - 2.6	-0.000179427	3.18E-19	10	Logistic Growth (2075)	0
2248	Rent:Buy experiment	390.0109188	1.812073933	1.225157439	2.61E-19	Logistic Growth (2075) ; 0% contract renewal; Constant contracted land area (25%); 10 y	0% contract renewal	SSP1 - 2.6	-0.000179551	2.61E-19	10	Logistic Growth (2075)	0
2249	Rent:Buy experiment	389.9355877	1.811040011	1.225234507	2.14E-19	Logistic Growth (2075) ; 0% contract renewal; Constant contracted land area (25%); 10 y	0% contract renewal	SSP1 - 2.6	-0.000179675	2.14E-19	10	Logistic Growth (2075)	0
2250	Rent:Buy experiment	389.8600902	1.810003604	1.225306731	1.76E-19	Logistic Growth (2075) ; 0% contract renewal; Constant contracted land area (25%); 10 y	0% contract renewal	SSP1 - 2.6	-0.000179798	1.76E-19	10	Logistic Growth (2075)	0
2251	Rent:Buy experiment	389.7844397	1.808964895	1.225374205	1.44E-19	Logistic Growth (2075) ; 0% contract renewal; Constant contracted land area (25%); 10 y	0% contract renewal	SSP1 - 2.6	-0.00017992	1.44E-19	10	Logistic Growth (2075)	0
2252	Rent:Buy experiment	389.7086488	1.807924057	1.225437025	1.19E-19	Logistic Growth (2075) ; 0% contract renewal; Constant contracted land area (25%); 10 y	0% contract renewal	SSP1 - 2.6	-0.000180041	1.19E-19	10	Logistic Growth (2075)	0
2253	Rent:Buy experiment	389.63273	1.806881259	1.22549528	9.69E-20	Logistic Growth (2075) ; 0% contract renewal; Constant contracted land area (25%); 10 y	0% contract renewal	SSP1 - 2.6	-0.000180161	9.69E-20	10	Logistic Growth (2075)	0
2254	Rent:Buy experiment	389.5566951	1.805836664	1.225549062	7.94E-20	Logistic Growth (2075) ; 0% contract renewal; Constant contracted land area (25%); 10 y	0% contract renewal	SSP1 - 2.6	-0.00018028	7.94E-20	10	Logistic Growth (2075)	0
2255	Rent:Buy experiment	389.4805559	1.80479043	1.225598454	6.53E-20	Logistic Growth (2075) ; 0% contract renewal; Constant contracted land area (25%); 10 y	0% contract renewal	SSP1 - 2.6	-0.000180398	6.53E-20	10	Logistic Growth (2075)	0
2256	Rent:Buy experiment	389.4043232	1.803742708	1.225643543	5.36E-20	Logistic Growth (2075) ; 0% contract renewal; Constant contracted land area (25%); 10 y	0% contract renewal	SSP1 - 2.6	-0.000180515	5.36E-20	10	Logistic Growth (2075)	0
2257	Rent:Buy experiment	389.328008	1.802693645	1.225684408	4.41E-20	Logistic Growth (2075) ; 0% contract renewal; Constant contracted land area (25%); 10 y	0% contract renewal	SSP1 - 2.6	-0.000180631	4.41E-20	10	Logistic Growth (2075)	0
2258	Rent:Buy experiment	389.2516205	1.801643383	1.225721131	3.62E-20	Logistic Growth (2075) ; 0% contract renewal; Constant contracted land area (25%); 10 y	0% contract renewal	SSP1 - 2.6	-0.000180746	3.62E-20	10	Logistic Growth (2075)	0
2259	Rent:Buy experiment	389.1751709	1.80059206	1.225753789	2.97E-20	Logistic Growth (2075) ; 0% contract renewal; Constant contracted land area (25%); 10 y	0% contract renewal	SSP1 - 2.6	-0.000180861	2.97E-20	10	Logistic Growth (2075)	0
2260	Rent:Buy experiment	389.0986686	1.799539807	1.225782456	2.44E-20	Logistic Growth (2075) ; 0% contract renewal; Constant contracted land area (25%); 10 y	0% contract renewal	SSP1 - 2.6	-0.000180974	2.44E-20	10	Logistic Growth (2075)	0
2261	Rent:Buy experiment	389.0221232	1.798486753	1.225807206	1.99E-20	Logistic Growth (2075) ; 0% contract renewal; Constant contracted land area (25%); 10 y	0% contract renewal	SSP1 - 2.6	-0.000181086	1.99E-20	10	Logistic Growth (2075)	0
2262	Rent:Buy experiment	388.9455435	1.79743302	1.225828111	1.64E-20	Logistic Growth (2075) ; 0% contract renewal; Constant contracted land area (25%); 10 y	0% contract renewal	SSP1 - 2.6	-0.000181198	1.64E-20	10	Logistic Growth (2075)	0
2263	Rent:Buy experiment	388.8689382	1.796378728	1.225845239	1.35E-20	Logistic Growth (2075) ; 0% contract renewal; Constant contracted land area (25%); 10 y	0% contract renewal	SSP1 - 2.6	-0.000181308	1.35E-20	10	Logistic Growth (2075)	0
2264	Rent:Buy experiment	388.7923158	1.795323991	1.22585866	1.11E-20	Logistic Growth (2075) ; 0% contract renewal; Constant contracted land area (25%); 10 y	0% contract renewal	SSP1 - 2.6	-0.000181417	1.11E-20	10	Logistic Growth (2075)	0
2265	Rent:Buy experiment	388.7156842	1.794268921	1.225868438	8.94E-21	Logistic Growth (2075) ; 0% contract renewal; Constant contracted land area (25%); 10 y	0% contract renewal	SSP1 - 2.6	-0.000181526	8.94E-21	10	Logistic Growth (2075)	0
2266	Rent:Buy experiment	388.6390514	1.793213626	1.225874638	7.47E-21	Logistic Growth (2075) ; 0% contract renewal; Constant contracted land area (25%); 10 y	0% contract renewal	SSP1 - 2.6	-0.000181633	7.47E-21	10	Logistic Growth (2075)	0
2267	Rent:Buy experiment	388.5624248	1.792158208	1.225877323	6.13E-21	Logistic Growth (2075) ; 0% contract renewal; Constant contracted land area (25%); 10 y	0% contract renewal	SSP1 - 2.6	-0.00018174	6.13E-21	10	Logistic Growth (2075)	0
2268	Rent:Buy experiment	388.4858116	1.791102767	1.225876553	4.89E-21	Logistic Growth (2075) ; 0% contract renewal; Constant contracted land area (25%); 10 y	0% contract renewal	SSP1 - 2.6	-0.000181845	4.89E-21	10	Logistic Growth (2075)	0
2269	Rent:Buy experiment	388.4092189	1.7900474	1.225872388	3.99E-21	Logistic Growth (2075) ; 0% contract renewal; Constant contracted land area (25%); 10 y	0% contract renewal	SSP1 - 2.6	-0.000181949	3.99E-21	10	Logistic Growth (2075)	0
2270	Rent:Buy experiment	388.3326534	1.788992199	1.225864885	3.37E-21	Logistic Growth (2075) ; 0% contract renewal; Constant contracted land area (25%); 10 y	0% contract renewal	SSP1 - 2.6	-0.000182053	3.37E-21	10	Logistic Growth (2075)	0
2271	Rent:Buy experiment	388.2561215	1.787937255	1.225854101	2.81E-21	Logistic Growth (2075) ; 0% contract renewal; Constant contracted land area (25%); 10 y	0% contract renewal	SSP1 - 2.6	-0.000182155	2.81E-21	10	Logistic Growth (2075)	0
2272	Rent:Buy experiment	388.1796297	1.786882654	1.225840091	2.29E-21	Logistic Growth (2075) ; 0% contract renewal; Constant contracted land area (25%); 10 y	0% contract renewal	SSP1 - 2.6	-0.000182257	2.29E-21	10	Logistic Growth (2075)	0
2273	Rent:Buy experiment	388.1031838	1.78582848	1.225822909	1.81E-21	Logistic Growth (2075) ; 0% contract renewal; Constant contracted land area (25%); 10 y	0% contract renewal	SSP1 - 2.6	-0.000182358	1.81E-21	10	Logistic Growth (2075)	0
2274	Rent:Buy experiment	388.0267897	1.784774812	1.225802607	1.55E-21	Logistic Growth (2075) ; 0% contract renewal; Constant contracted land area (25%); 10 y	0% contract renewal	SSP1 - 2.6	-0.000182457	1.55E-21	10	Logistic Growth (2075)	0
2275	Rent:Buy experiment	387.9504531	1.783721729	1.225779236	1.31E-21	Logistic Growth (2075) ; 0% contract renewal; Constant contracted land area (25%); 10 y	0% contract renewal	SSP1 - 2.6	-0.000182556	1.31E-21	10	Logistic Growth (2075)	0
2276	Rent:Buy experiment	387.8741793	1.782669306	1.225752845	1.09E-21	Logistic Growth (2075) ; 0% contract renewal; Constant contracted land area (25%); 10 y	0% contract renewal	SSP1 - 2.6	-0.000182653	1.09E-21	10	Logistic Growth (2075)	0
2277	Rent:Buy experiment	387.7979735	1.781617615	1.225723483	8.91E-22	Logistic Growth (2075) ; 0% contract renewal; Constant contracted land area (25%); 10 y	0% contract renewal	SSP1 - 2.6	-0.00018275	8.91E-22	10	Logistic Growth (2075)	0
2278	Rent:Buy experiment	387.7218408	1.780566726	1.225691198	7.06E-22	Logistic Growth (2075) ; 0% contract renewal; Constant contracted land area (25%); 10 y	0% contract renewal	SSP1 - 2.6	-0.000182846	7.06E-22	10	Logistic Growth (2075)	0
2279	Rent:Buy experiment	387.6457859	1.779516706	1.225656036	5.37E-22	Logistic Growth (2075) ; 0% contract renewal; Constant contracted land area (25%); 10 y	0% contract renewal	SSP1 - 2.6	-0.00018294	5.37E-22	10	Logistic Growth (2075)	0
2280	Rent:Buy experiment	387.5698136	1.778467619	1.225618041	5.11E-22	Logistic Growth (2075) ; 0% contract renewal; Constant contracted land area (25%); 10 y	0% contract renewal	SSP1 - 2.6	-0.000183034	5.11E-22	10	Logistic Growth (2075)	0
2281	Rent:Buy experiment	387.4939282	1.777419528	1.225577258	3.65E-22	Logistic Growth (2075) ; 0% contract renewal; Constant contracted land area (25%); 10 y	0% contract renewal	SSP1 - 2.6	-0.000183127	3.65E-22	10	Logistic Growth (2075)	0
2282	Rent:Buy experiment	387.4181341	1.776372493	1.22553373	3.47E-22	Logistic Growth (2075) ; 0% contract renewal; Constant contracted land area (25%); 10 y	0% contract renewal	SSP1 - 2.6	-0.000183219	3.47E-22	10	Logistic Growth (2075)	0
2283	Rent:Buy experiment	387.3424355	1.775326572	1.225487498	2.20E-22	Logistic Growth (2075) ; 0% contract renewal; Constant contracted land area (25%); 10 y	0% contract renewal	SSP1 - 2.6	-0.00018331	2.20E-22	10	Logistic Growth (2075)	0
2284	Rent:Buy experiment	387.2668363	1.77428182	1.225438604	2.09E-22	Logistic Growth (2075) ; 0% contract renewal; Constant contracted land area (25%); 10 y	0% contract renewal	SSP1 - 2.6	-0.0001834	2.09E-22	10	Logistic Growth (2075)	0
2285	Rent:Buy experiment	387.1913404	1.773238293	1.225387088	1.99E-22	Logistic Growth (2075) ; 0% contract renewal; Constant contracted land area (25%); 10 y	0% contract renewal	SSP1 - 2.6	-0.000183489	1.99E-22	10	Logistic Growth (2075)	0
2286	Rent:Buy experiment	387.1159514	1.77219604	1.225332989	1.89E-22	Logistic Growth (2075) ; 0% contract renewal; Constant contracted land area (25%); 10 y	0% contract renewal	SSP1 - 2.6	-0.000183577	1.89E-22	10	Logistic Growth (2075)	0
2287	Rent:Buy experiment	387.0406729	1.771155113	1.225276344	9.00E-23	Logistic Growth (2075) ; 0% contract renewal; Constant contracted land area (25%); 10 y	0% contract renewal	SSP1 - 2.6	-0.000183664	9.00E-23	10	Logistic Growth (2075)	0
2288	Rent:Buy experiment	386.9655084	1.770115558	1.225217192	8.56E-23	Logistic Growth (2075) ; 0% contract renewal; Constant contracted land area (25%); 10 y	0% contract renewal	SSP1 - 2.6	-0.00018375	8.56E-23	10	Logistic Growth (2075)	0
2289	Rent:Buy experiment	386.890461	1.769077423	1.225155569	8.14E-23	Logistic Growth (2075) ; 0% contract renewal; Constant contracted land area (25%); 10 y	0% contract renewal	SSP1 - 2.6	-0.000183836	8.14E-23	10	Logistic Growth (2075)	0
2290	Rent:Buy experiment	386.8155339	1.768040751	1.22509151	7.75E-23	Logistic Growth (2075) ; 0% contract renewal; Constant contracted land area (25%); 10 y	0% contract renewal	SSP1 - 2.6	-0.00018392	7.75E-23	10	Logistic Growth (2075)	0
2291	Rent:Buy experiment	386.7407302	1.767005586	1.225025051	7.37E-23	Logistic Growth (2075) ; 0% contract renewal; Constant contracted land area (25%); 10 y	0% contract renewal	SSP1 - 2.6	-0.000184004	7.37E-23	10	Logistic Growth (2075)	0
2292	Rent:Buy experiment	386.6660527	1.765971968	1.224956225	7.01E-23	Logistic Growth (2075) ; 0% contract renewal; Constant contracted land area (25%); 10 y	0% contract renewal	SSP1 - 2.6	-0.000184086	7.01E-23	10	Logistic Growth (2075)	0
2293	Rent:Buy experiment	386.5915043	1.764939937	1.224885067	0	Logistic Growth (2075) ; 0% contract renewal; Constant contracted land area (25%); 10 y	0% contract renewal	SSP1 - 2.6	-0.000184168	0	10	Logistic Growth (2075)	0
2294	Rent:Buy experiment	386.5170876	1.763909531	1.224811608	0	Logistic Growth (2075) ; 0% contract renewal; Constant contracted land area (25%); 10 y	0% contract renewal	SSP1 - 2.6	-0.000184249	0	10	Logistic Growth (2075)	0
2295	Rent:Buy experiment	386.4428051	1.762880786	1.22473588	0	Logistic Growth (2075) ; 0% contract renewal; Constant contracted land area (25%); 10 y	0% contract renewal	SSP1 - 2.6	-0.000184329	0	10	Logistic Growth (2075)	0
2296	Rent:Buy experiment	386.3686594	1.761853737	1.224657916	0	Logistic Growth (2075) ; 0% contract renewal; Constant contracted land area (25%); 10 y	0% contract renewal	SSP1 - 2.6	-0.000184408	0	10	Logistic Growth (2075)	0
2297	Rent:Buy experiment	386.2946528	1.760828419	1.224577744	0	Logistic Growth (2075) ; 0% contract renewal; Constant contracted land area (25%); 10 y	0% contract renewal	SSP1 - 2.6	-0.000184486	0	10	Logistic Growth (2075)	0
2298	Rent:Buy experiment	386.2207876	1.759804864	1.224495397	0	Logistic Growth (2075) ; 0% contract renewal; Constant contracted land area (25%); 10 y	0% contract renewal	SSP1 - 2.6	-0.000184563	0	10	Logistic Growth (2075)	0
2299	Rent:Buy experiment	386.1470658	1.758783102	1.224410901	0	Logistic Growth (2075) ; 0% contract renewal; Constant contracted land area (25%); 10 y	0% contract renewal	SSP1 - 2.6	-0.000184639	0	10	Logistic Growth (2075)	0
2300	Rent:Buy experiment	386.0734897	1.757763163	1.224324288	0	Logistic Growth (2075) ; 0% contract renewal; Constant contracted land area (25%); 10 y	0% contract renewal	SSP1 - 2.6	-0.000184715	0	10	Logistic Growth (2075)	0
2301	Rent:Buy experiment	386.0000611	1.756745076	1.224235584	0	Logistic Growth (2075) ; 0% contract renewal; Constant contracted land area (25%); 10 y	0% contract renewal	SSP1 - 2.6	-0.00018479	0	10	Logistic Growth (2075)	0
2302	Rent:Buy experiment	385.926782	1.755728869	1.224144817	0	Logistic Growth (2075) ; 0% contract renewal; Constant contracted land area (25%); 10 y	0% contract renewal	SSP1 - 2.6	-0.000184863	0	10	Logistic Growth (2075)	0
2303	Rent:Buy experiment	385.8536542	1.754714567	1.224052014	0	Logistic Growth (2075) ; 0% contract renewal; Constant contracted land area (25%); 10 y	0% contract renewal	SSP1 - 2.6	-0.000184936	0	10	Logistic Growth (2075)	0
2304	Rent:Buy experiment	385.7806795	1.753702196	1.223957203	0	Logistic Growth (2075) ; 0% contract renewal; Constant contracted land area (25%); 10 y	0% contract renewal	SSP1 - 2.6	-0.000185008	0	10	Logistic Growth (2075)	0
2305	Rent:Buy experiment	385.7078594	1.75269178	1.223860407	0	Logistic Growth (2075) ; 0% contract renewal; Constant contracted land area (25%); 10 y	0% contract renewal	SSP1 - 2.6	-0.00018508	0	10	Logistic Growth (2075)	0
2306	Rent:Buy experiment	385.6351956	1.751683342	1.223761654	0	Logistic Growth (2075) ; 0% contract renewal; Constant contracted land area (25%); 10 y	0% contract renewal	SSP1 - 2.6	-0.00018515	0	10	Logistic Growth (2075)	0
2307	Rent:Buy experiment	385.5626895	1.750676905	1.223660968	0	Logistic Growth (2075) ; 0% contract renewal; Constant contracted land area (25%); 10 y	0% contract renewal	SSP1 - 2.6	-0.000185219	0	10	Logistic Growth (2075)	0
2308	Rent:Buy experiment	385.4903427	1.749672488	1.223558373	0	Logistic Growth (2075) ; 0% contract renewal; Constant contracted land area (25%); 10 y	0% contract renewal	SSP1 - 2.6	-0.000185288	0	10	Logistic Growth (2075)	0
2309	Rent:Buy experiment	385.4181564	1.748670113	1.223453894	0	Logistic Growth (2075) ; 0% contract renewal; Constant contracted land area (25%); 10 y	0% contract renewal	SSP1 - 2.6	-0.000185356	0	10	Logistic Growth (2075)	0
2310	Rent:Buy experiment	385.346132	1.747669799	1.223347554	0	Logistic Growth (2075) ; 0% contract renewal; Constant contracted land area (25%); 10 y	0% contract renewal	SSP1 - 2.6	-0.000185423	0	10	Logistic Growth (2075)	0
2311	Rent:Buy experiment	385.2742708	1.746671564	1.223239376	0	Logistic Growth (2075) ; 0% contract renewal; Constant contracted land area (25%); 10 y	0% contract renewal	SSP1 - 2.6	-0.000185489	0	10	Logistic Growth (2075)	0
2312	Rent:Buy experiment	385.2025738	1.745675426	1.223129382	0	Logistic Growth (2075) ; 0% contract renewal; Constant contracted land area (25%); 10 y	0% contract renewal	SSP1 - 2.6	-0.000185555	0	10	Logistic Growth (2075)	0
2313	Rent:Buy experiment	385.1310423	1.744681402	1.223017596	0	Logistic Growth (2075) ; 0% contract renewal; Constant contracted land area (25%); 10 y	0% contract renewal	SSP1 - 2.6	-0.000185619	0	10	Logistic Growth (2075)	0
2314	Rent:Buy experiment	385.0596773	1.743689508	1.222904039	0	Logistic Growth (2075) ; 0% contract renewal; Constant contracted land area (25%); 10 y	0% contract renewal	SSP1 - 2.6	-0.000185683	0	10	Logistic Growth (2075)	0
2315	Rent:Buy experiment	384.9884798	1.742699758	1.222788732	0	Logistic Growth (2075) ; 0% contract renewal; Constant contracted land area (25%); 10 y	0% contract renewal	SSP1 - 2.6	-0.000185746	0	10	Logistic Growth (2075)	0
2316	Rent:Buy experiment	384.9174507	1.741712168	1.222671697	0	Logistic Growth (2075) ; 0% contract renewal; Constant contracted land area (25%); 10 y	0% contract renewal	SSP1 - 2.6	-0.000185809	0	10	Logistic Growth (2075)	0
2317	Rent:Buy experiment	384.846591	1.74072675	1.222552953	0	Logistic Growth (2075) ; 0% contract renewal; Constant contracted land area (25%); 10 y	0% contract renewal	SSP1 - 2.6	-0.00018587	0	10	Logistic Growth (2075)	0
2318	Rent:Buy experiment	384.7759016	1.73974352	1.222432522	0	Logistic Growth (2075) ; 0% contract renewal; Constant contracted land area (25%); 10 y	0% contract renewal	SSP1 - 2.6	-0.000185931	0	10	Logistic Growth (2075)	0
2319	Rent:Buy experiment	384.7053831	1.738762488	1.222310424	0	Logistic Growth (2075) ; 0% contract renewal; Constant contracted land area (25%); 10 y	0% contract renewal	SSP1 - 2.6	-0.000185991	0	10	Logistic Growth (2075)	0
2320	Rent:Buy experiment	384.6350364	1.737783666	1.222186678	0	Logistic Growth (2075) ; 0% contract renewal; Constant contracted land area (25%); 10 y	0% contract renewal	SSP1 - 2.6	-0.00018605	0	10	Logistic Growth (2075)	0
2321	Rent:Buy experiment	384.5648622	1.736807066	1.222061303	0	Logistic Growth (2075) ; 0% contract renewal; Constant contracted land area (25%); 10 y	0% contract renewal	SSP1 - 2.6	-0.000186108	0	10	Logistic Growth (2075)	0
2322	Rent:Buy experiment	384.4948612	1.735832699	1.221934318	0	Logistic Growth (2075) ; 0% contract renewal; Constant contracted land area (25%); 10 y	0% contract renewal	SSP1 - 2.6	-0.000186166	0	10	Logistic Growth (2075)	0
2323	Rent:Buy experiment	384.4250339	1.734860573	1.221805743	0	Logistic Growth (2075) ; 0% contract renewal; Constant contracted land area (25%); 10 y	0% contract renewal	SSP1 - 2.6	-0.000186223	0	10	Logistic Growth (2075)	0
2324	Rent:Buy experiment	384.3553811	1.7338907	1.221675595	0	Logistic Growth (2075) ; 0% contract renewal; Constant contracted land area (25%); 10 y	0% contract renewal	SSP1 - 2.6	-0.000186279	0	10	Logistic Growth (2075)	0
2325	Rent:Buy experiment	384.2859031	1.732923086	1.221543893	0	Logistic Growth (2075) ; 0% contract renewal; Constant contracted land area (25%); 10 y	0% contract renewal	SSP1 - 2.6	-0.000186334	0	10	Logistic Growth (2075)	0
2326	Rent:Buy experiment	384.2166006	1.731957742	1.221410653	0	Logistic Growth (2075) ; 0% contract renewal; Constant contracted land area (25%); 10 y	0% contract renewal	SSP1 - 2.6	-0.000186389	0	10	Logistic Growth (2075)	0
2327	Rent:Buy experiment	384.147474	1.730994675	1.221275895	0	Logistic Growth (2075) ; 0% contract renewal; Constant contracted land area (25%); 10 y	0% contract renewal	SSP1 - 2.6	-0.000186443	0	10	Logistic Growth (2075)	0
2328	Rent:Buy experiment	384.0785237	1.730033892	1.221139634	0	Logistic Growth (2075) ; 0% contract renewal; Constant contracted land area (25%); 10 y	0% contract renewal	SSP1 - 2.6	-0.000186496	0	10	Logistic Growth (2075)	0
2329	Rent:Buy experiment	384.0097502	1.729075399	1.221001889	0	Logistic Growth (2075) ; 0% contract renewal; Constant contracted land area (25%); 10 y	0% contract renewal	SSP1 - 2.6	-0.000186548	0	10	Logistic Growth (2075)	0
2330	Rent:Buy experiment	383.9411538	1.728119205	1.220862674	0	Logistic Growth (2075) ; 0% contract renewal; Constant contracted land area (25%); 10 y	0% contract renewal	SSP1 - 2.6	-0.0001866	0	10	Logistic Growth (2075)	0
2331	Rent:Buy experiment	383.8727348	1.727165313	1.220722008	0	Logistic Growth (2075) ; 0% contract renewal; Constant contracted land area (25%); 10 y	0% contract renewal	SSP1 - 2.6	-0.000186651	0	10	Logistic Growth (2075)	0
2332	Rent:Buy experiment	383.8044936	1.726213731	1.220579906	0	Logistic Growth (2075) ; 0% contract renewal; Constant contracted land area (25%); 10 y	0% contract renewal	SSP1 - 2.6	-0.000186701	0	10	Logistic Growth (2075)	0
2333	Rent:Buy experiment	383.7364304	1.725264462	1.220436384	0	Logistic Growth (2075) ; 0% contract renewal; Constant contracted land area (25%); 10 y	0% contract renewal	SSP1 - 2.6	-0.000186751	0	10	Logistic Growth (2075)	0
2334	Rent:Buy experiment	383.6685456	1.724317513	1.220291458	0	Logistic Growth (2075) ; 0% contract renewal; Constant contracted land area (25%); 10 y	0% contract renewal	SSP1 - 2.6	-0.0001868	0	10	Logistic Growth (2075)	0
2335	Rent:Buy experiment	383.6008392	1.723372886	1.220145142	0	Logistic Growth (2075) ; 0% contract renewal; Constant contracted land area (25%); 10 y	0% contract renewal	SSP1 - 2.6	-0.000186848	0	10	Logistic Growth (2075)	0
2336	Rent:Buy experiment	383.5333115	1.722430587	1.219997454	0	Logistic Growth (2075) ; 0% contract renewal; Constant contracted land area (25%); 10 y	0% contract renewal	SSP1 - 2.6	-0.000186895	0	10	Logistic Growth (2075)	0
2337	Rent:Buy experiment	383.4659628	1.721490619	1.219848406	0	Logistic Growth (2075) ; 0% contract renewal; Constant contracted land area (25%); 10 y	0% contract renewal	SSP1 - 2.6	-0.000186942	0	10	Logistic Growth (2075)	0
2338	Rent:Buy experiment	383.398793	1.720552984	1.219698015	0	Logistic Growth (2075) ; 0% contract renewal; Constant contracted land area (25%); 10 y	0% contract renewal	SSP1 - 2.6	-0.000186988	0	10	Logistic Growth (2075)	0
2339	Rent:Buy experiment	383.3318023	1.719617686	1.219546295	0	Logistic Growth (2075) ; 0% contract renewal; Constant contracted land area (25%); 10 y	0% contract renewal	SSP1 - 2.6	-0.000187033	0	10	Logistic Growth (2075)	0
2340	Rent:Buy experiment	383.2649909	1.718684728	1.21939326	0	Logistic Growth (2075) ; 0% contract renewal; Constant contracted land area (25%); 10 y	0% contract renewal	SSP1 - 2.6	-0.000187078	0	10	Logistic Growth (2075)	0
2341	Rent:Buy experiment	383.1983588	1.717754112	1.219238924	0	Logistic Growth (2075) ; 0% contract renewal; Constant contracted land area (25%); 10 y	0% contract renewal	SSP1 - 2.6	-0.000187122	0	10	Logistic Growth (2075)	0
2342	Rent:Buy experiment	383.1319061	1.71682584	1.219083302	0	Logistic Growth (2075) ; 0% contract renewal; Constant contracted land area (25%); 10 y	0% contract renewal	SSP1 - 2.6	-0.000187165	0	10	Logistic Growth (2075)	0
2343	Rent:Buy experiment	383.0656327	1.715899913	1.218926407	0	Logistic Growth (2075) ; 0% contract renewal; Constant contracted land area (25%); 10 y	0% contract renewal	SSP1 - 2.6	-0.000187208	0	10	Logistic Growth (2075)	0
2344	Rent:Buy experiment	382.9995387	1.714976333	1.218768252	0	Logistic Growth (2075) ; 0% contract renewal; Constant contracted land area (25%); 10 y	0% contract renewal	SSP1 - 2.6	-0.00018725	0	10	Logistic Growth (2075)	0
2345	Rent:Buy experiment	382.9336242	1.714055101	1.218608852	0	Logistic Growth (2075) ; 0% contract renewal; Constant contracted land area (25%); 10 y	0% contract renewal	SSP1 - 2.6	-0.000187291	0	10	Logistic Growth (2075)	0
2346	Rent:Buy experiment	382.867889	1.713136218	1.21844822	0	Logistic Growth (2075) ; 0% contract renewal; Constant contracted land area (25%); 10 y	0% contract renewal	SSP1 - 2.6	-0.000187332	0	10	Logistic Growth (2075)	0
2347	Rent:Buy experiment	382.8023331	1.712219685	1.218286368	0	Logistic Growth (2075) ; 0% contract renewal; Constant contracted land area (25%); 10 y	0% contract renewal	SSP1 - 2.6	-0.000187372	0	10	Logistic Growth (2075)	0
2348	Rent:Buy experiment	382.7369565	1.711305501	1.21812331	0	Logistic Growth (2075) ; 0% contract renewal; Constant contracted land area (25%); 10 y	0% contract renewal	SSP1 - 2.6	-0.000187412	0	10	Logistic Growth (2075)	0
2349	Rent:Buy experiment	382.671759	1.710393668	1.217959057	0	Logistic Growth (2075) ; 0% contract renewal; Constant contracted land area (25%); 10 y	0% contract renewal	SSP1 - 2.6	-0.00018745	0	10	Logistic Growth (2075)	0
2350	Rent:Buy experiment	382.6067407	1.709484184	1.217793624	0	Logistic Growth (2075) ; 0% contract renewal; Constant contracted land area (25%); 10 y	0% contract renewal	SSP1 - 2.6	-0.000187488	0	10	Logistic Growth (2075)	0
2351	Rent:Buy experiment	382.5419013	1.70857705	1.217627022	0	Logistic Growth (2075) ; 0% contract renewal; Constant contracted land area (25%); 10 y	0% contract renewal	SSP1 - 2.6	-0.000187526	0	10	Logistic Growth (2075)	0
2352	Rent:Buy experiment	382.4772408	1.707672265	1.217459264	0	Logistic Growth (2075) ; 0% contract renewal; Constant contracted land area (25%); 10 y	0% contract renewal	SSP1 - 2.6	-0.000187563	0	10	Logistic Growth (2075)	0
2353	Rent:Buy experiment	382.4127589	1.706769828	1.217290362	0	Logistic Growth (2075) ; 0% contract renewal; Constant contracted land area (25%); 10 y	0% contract renewal	SSP1 - 2.6	-0.000187599	0	10	Logistic Growth (2075)	0
2354	Rent:Buy experiment	382.3484557	1.705869738	1.217120327	0	Logistic Growth (2075) ; 0% contract renewal; Constant contracted land area (25%); 10 y	0% contract renewal	SSP1 - 2.6	-0.000187635	0	10	Logistic Growth (2075)	0
2355	Rent:Buy experiment	382.2843308	1.704971995	1.216949172	0	Logistic Growth (2075) ; 0% contract renewal; Constant contracted land area (25%); 10 y	0% contract renewal	SSP1 - 2.6	-0.00018767	0	10	Logistic Growth (2075)	0
2356	Rent:Buy experiment	382.2203841	1.704076597	1.216776908	0	Logistic Growth (2075) ; 0% contract renewal; Constant contracted land area (25%); 10 y	0% contract renewal	SSP1 - 2.6	-0.000187704	0	10	Logistic Growth (2075)	0
2357	Rent:Buy experiment	382.1566154	1.703183542	1.216603547	0	Logistic Growth (2075) ; 0% contract renewal; Constant contracted land area (25%); 10 y	0% contract renewal	SSP1 - 2.6	-0.000187738	0	10	Logistic Growth (2075)	0
2358	Rent:Buy experiment	382.0930246	1.702292829	1.216429101	0	Logistic Growth (2075) ; 0% contract renewal; Constant contracted land area (25%); 10 y	0% contract renewal	SSP1 - 2.6	-0.000187771	0	10	Logistic Growth (2075)	0
2359	Rent:Buy experiment	382.0296113	1.701404456	1.21625358	0	Logistic Growth (2075) ; 0% contract renewal; Constant contracted land area (25%); 10 y	0% contract renewal	SSP1 - 2.6	-0.000187803	0	10	Logistic Growth (2075)	0
2360	Rent:Buy experiment	381.9663754	1.70051842	1.216076996	0	Logistic Growth (2075) ; 0% contract renewal; Constant contracted land area (25%); 10 y	0% contract renewal	SSP1 - 2.6	-0.000187835	0	10	Logistic Growth (2075)	0
2361	Rent:Buy experiment	381.9033167	1.699634721	1.21589936	0	Logistic Growth (2075) ; 0% contract renewal; Constant contracted land area (25%); 10 y	0% contract renewal	SSP1 - 2.6	-0.000187867	0	10	Logistic Growth (2075)	0
2362	Rent:Buy experiment	381.8404348	1.698753355	1.215720683	0	Logistic Growth (2075) ; 0% contract renewal; Constant contracted land area (25%); 10 y	0% contract renewal	SSP1 - 2.6	-0.000187897	0	10	Logistic Growth (2075)	0
2363	Rent:Buy experiment	381.7777295	1.69787432	1.215540975	0	Logistic Growth (2075) ; 0% contract renewal; Constant contracted land area (25%); 10 y	0% contract renewal	SSP1 - 2.6	-0.000187927	0	10	Logistic Growth (2075)	0
2364	Rent:Buy experiment	381.7152006	1.696997613	1.215360248	0	Logistic Growth (2075) ; 0% contract renewal; Constant contracted land area (25%); 10 y	0% contract renewal	SSP1 - 2.6	-0.000187957	0	10	Logistic Growth (2075)	0
2365	Rent:Buy experiment	381.6528478	1.696123232	1.215178512	0	Logistic Growth (2075) ; 0% contract renewal; Constant contracted land area (25%); 10 y	0% contract renewal	SSP1 - 2.6	-0.000187986	0	10	Logistic Growth (2075)	0
2366	Rent:Buy experiment	381.5906708	1.695251174	1.214995777	0	Logistic Growth (2075) ; 0% contract renewal; Constant contracted land area (25%); 10 y	0% contract renewal	SSP1 - 2.6	-0.000188014	0	10	Logistic Growth (2075)	0
2367	Rent:Buy experiment	381.5286692	1.694381437	1.214812054	0	Logistic Growth (2075) ; 0% contract renewal; Constant contracted land area (25%); 10 y	0% contract renewal	SSP1 - 2.6	-0.000188042	0	10	Logistic Growth (2075)	0
2368	Rent:Buy experiment	381.4668429	1.693514016	1.214627353	0	Logistic Growth (2075) ; 0% contract renewal; Constant contracted land area (25%); 10 y	0% contract renewal	SSP1 - 2.6	-0.000188069	0	10	Logistic Growth (2075)	0
2369	Rent:Buy experiment	381.4051914	1.692648908	1.214441685	0	Logistic Growth (2075) ; 0% contract renewal; Constant contracted land area (25%); 10 y	0% contract renewal	SSP1 - 2.6	-0.000188096	0	10	Logistic Growth (2075)	0
2370	Rent:Buy experiment	381.3437146	1.691786111	1.214255058	0	Logistic Growth (2075) ; 0% contract renewal; Constant contracted land area (25%); 10 y	0% contract renewal	SSP1 - 2.6	-0.000188122	0	10	Logistic Growth (2075)	0
2371	Rent:Buy experiment	381.282412	1.690925621	1.214067484	0	Logistic Growth (2075) ; 0% contract renewal; Constant contracted land area (25%); 10 y	0% contract renewal	SSP1 - 2.6	-0.000188148	0	10	Logistic Growth (2075)	0
2372	Rent:Buy experiment	381.2212833	1.690067435	1.213878972	0	Logistic Growth (2075) ; 0% contract renewal; Constant contracted land area (25%); 10 y	0% contract renewal	SSP1 - 2.6	-0.000188173	0	10	Logistic Growth (2075)	0
2373	Rent:Buy experiment	381.1603281	1.689211548	1.213689531	0	Logistic Growth (2075) ; 0% contract renewal; Constant contracted land area (25%); 10 y	0% contract renewal	SSP1 - 2.6	-0.000188197	0	10	Logistic Growth (2075)	0
2374	Rent:Buy experiment	381.0995462	1.688357958	1.213499172	0	Logistic Growth (2075) ; 0% contract renewal; Constant contracted land area (25%); 10 y	0% contract renewal	SSP1 - 2.6	-0.000188221	0	10	Logistic Growth (2075)	0
2375	Rent:Buy experiment	381.0389373	1.68750666	1.213307904	0	Logistic Growth (2075) ; 0% contract renewal; Constant contracted land area (25%); 10 y	0% contract renewal	SSP1 - 2.6	-0.000188244	0	10	Logistic Growth (2075)	0
2376	Rent:Buy experiment	380.9785008	1.68665765	1.213115737	0	Logistic Growth (2075) ; 0% contract renewal; Constant contracted land area (25%); 10 y	0% contract renewal	SSP1 - 2.6	-0.000188267	0	10	Logistic Growth (2075)	0
2377	Rent:Buy experiment	380.9182365	1.685810925	1.212922679	0	Logistic Growth (2075) ; 0% contract renewal; Constant contracted land area (25%); 10 y	0% contract renewal	SSP1 - 2.6	-0.000188289	0	10	Logistic Growth (2075)	0
2378	Rent:Buy experiment	380.858144	1.684966481	1.21272874	0	Logistic Growth (2075) ; 0% contract renewal; Constant contracted land area (25%); 10 y	0% contract renewal	SSP1 - 2.6	-0.000188311	0	10	Logistic Growth (2075)	0
2379	Rent:Buy experiment	380.798223	1.684124313	1.21253393	0	Logistic Growth (2075) ; 0% contract renewal; Constant contracted land area (25%); 10 y	0% contract renewal	SSP1 - 2.6	-0.000188332	0	10	Logistic Growth (2075)	0
2380	Rent:Buy experiment	380.738473	1.683284417	1.212338257	0	Logistic Growth (2075) ; 0% contract renewal; Constant contracted land area (25%); 10 y	0% contract renewal	SSP1 - 2.6	-0.000188353	0	10	Logistic Growth (2075)	0
2381	Rent:Buy experiment	380.6788937	1.682446789	1.21214173	0	Logistic Growth (2075) ; 0% contract renewal; Constant contracted land area (25%); 10 y	0% contract renewal	SSP1 - 2.6	-0.000188373	0	10	Logistic Growth (2075)	0
2382	Rent:Buy experiment	380.6194847	1.681611425	1.211944359	0	Logistic Growth (2075) ; 0% contract renewal; Constant contracted land area (25%); 10 y	0% contract renewal	SSP1 - 2.6	-0.000188392	0	10	Logistic Growth (2075)	0
2383	Rent:Buy experiment	380.5602456	1.68077832	1.211746152	0	Logistic Growth (2075) ; 0% contract renewal; Constant contracted land area (25%); 10 y	0% contract renewal	SSP1 - 2.6	-0.000188411	0	10	Logistic Growth (2075)	0
2384	Rent:Buy experiment	380.501176	1.67994747	1.211547118	0	Logistic Growth (2075) ; 0% contract renewal; Constant contracted land area (25%); 10 y	0% contract renewal	SSP1 - 2.6	-0.00018843	0	10	Logistic Growth (2075)	0
2385	Rent:Buy experiment	380.4422756	1.679118871	1.211347266	0	Logistic Growth (2075) ; 0% contract renewal; Constant contracted land area (25%); 10 y	0% contract renewal	SSP1 - 2.6	-0.000188448	0	10	Logistic Growth (2075)	0
2386	Rent:Buy experiment	380.3835438	1.678292517	1.211146604	0	Logistic Growth (2075) ; 0% contract renewal; Constant contracted land area (25%); 10 y	0% contract renewal	SSP1 - 2.6	-0.000188465	0	10	Logistic Growth (2075)	0
2387	Rent:Buy experiment	380.3249804	1.677468404	1.210945141	0	Logistic Growth (2075) ; 0% contract renewal; Constant contracted land area (25%); 10 y	0% contract renewal	SSP1 - 2.6	-0.000188482	0	10	Logistic Growth (2075)	0
2388	Rent:Buy experiment	380.2665849	1.676646527	1.210742885	0	Logistic Growth (2075) ; 0% contract renewal; Constant contracted land area (25%); 10 y	0% contract renewal	SSP1 - 2.6	-0.000188499	0	10	Logistic Growth (2075)	0
2389	Rent:Buy experiment	380.2083568	1.675826883	1.210539845	0	Logistic Growth (2075) ; 0% contract renewal; Constant contracted land area (25%); 10 y	0% contract renewal	SSP1 - 2.6	-0.000188515	0	10	Logistic Growth (2075)	0
2390	Rent:Buy experiment	380.1502959	1.675009465	1.210336029	0	Logistic Growth (2075) ; 0% contract renewal; Constant contracted land area (25%); 10 y	0% contract renewal	SSP1 - 2.6	-0.00018853	0	10	Logistic Growth (2075)	0
2391	Rent:Buy experiment	380.0924016	1.67419427	1.210131445	0	Logistic Growth (2075) ; 0% contract renewal; Constant contracted land area (25%); 10 y	0% contract renewal	SSP1 - 2.6	-0.000188545	0	10	Logistic Growth (2075)	0
2392	Rent:Buy experiment	380.0346736	1.673381292	1.209926102	0	Logistic Growth (2075) ; 0% contract renewal; Constant contracted land area (25%); 10 y	0% contract renewal	SSP1 - 2.6	-0.000188559	0	10	Logistic Growth (2075)	0
2393	Rent:Buy experiment	379.9771114	1.672570526	1.209720007	0	Logistic Growth (2075) ; 0% contract renewal; Constant contracted land area (25%); 10 y	0% contract renewal	SSP1 - 2.6	-0.000188573	0	10	Logistic Growth (2075)	0
2394	Rent:Buy experiment	379.9197147	1.671761968	1.209513169	0	Logistic Growth (2075) ; 0% contract renewal; Constant contracted land area (25%); 10 y	0% contract renewal	SSP1 - 2.6	-0.000188587	0	10	Logistic Growth (2075)	0
2395	Rent:Buy experiment	379.8624829	1.670955612	1.209305596	0	Logistic Growth (2075) ; 0% contract renewal; Constant contracted land area (25%); 10 y	0% contract renewal	SSP1 - 2.6	-0.0001886	0	10	Logistic Growth (2075)	0
2396	Rent:Buy experiment	379.8054157	1.670151454	1.209097295	0	Logistic Growth (2075) ; 0% contract renewal; Constant contracted land area (25%); 10 y	0% contract renewal	SSP1 - 2.6	-0.000188612	0	10	Logistic Growth (2075)	0
2397	Rent:Buy experiment	379.7485126	1.669349489	1.208888275	0	Logistic Growth (2075) ; 0% contract renewal; Constant contracted land area (25%); 10 y	0% contract renewal	SSP1 - 2.6	-0.000188624	0	10	Logistic Growth (2075)	0
2398	Rent:Buy experiment	379.6917732	1.668549711	1.208678543	0	Logistic Growth (2075) ; 0% contract renewal; Constant contracted land area (25%); 10 y	0% contract renewal	SSP1 - 2.6	-0.000188636	0	10	Logistic Growth (2075)	0
2399	Rent:Buy experiment	379.635197	1.667752115	1.208468106	0	Logistic Growth (2075) ; 0% contract renewal; Constant contracted land area (25%); 10 y	0% contract renewal	SSP1 - 2.6	-0.000188647	0	10	Logistic Growth (2075)	0
2400	Rent:Buy experiment	379.5787837	1.666956696	1.208256974	0	Logistic Growth (2075) ; 0% contract renewal; Constant contracted land area (25%); 10 y	0% contract renewal	SSP1 - 2.6	-0.000188657	0	10	Logistic Growth (2075)	0
2401	Rent:Buy experiment	379.5225328	1.666163449	1.208045152	0	Logistic Growth (2075) ; 0% contract renewal; Constant contracted land area (25%); 10 y	0% contract renewal	SSP1 - 2.6	-0.000188667	0	10	Logistic Growth (2075)	0
2402	Rent:Buy experiment	379.4664439	1.66537237	1.207832649	0	Logistic Growth (2075) ; 0% contract renewal; Constant contracted land area (25%); 10 y	0% contract renewal	SSP1 - 2.6	-0.000188677	0	10	Logistic Growth (2075)	0
2403	Rent:Buy experiment	379.4105165	1.664583452	1.207619472	0	Logistic Growth (2075) ; 0% contract renewal; Constant contracted land area (25%); 10 y	0% contract renewal	SSP1 - 2.6	-0.000188686	0	10	Logistic Growth (2075)	0
2404	Rent:Buy experiment	379.3547501	1.66379669	1.207405629	0	Logistic Growth (2075) ; 0% contract renewal; Constant contracted land area (25%); 10 y	0% contract renewal	SSP1 - 2.6	-0.000188695	0	10	Logistic Growth (2075)	0
2405	Rent:Buy experiment	379.2991444	1.66301208	1.207191127	0	Logistic Growth (2075) ; 0% contract renewal; Constant contracted land area (25%); 10 y	0% contract renewal	SSP1 - 2.6	-0.000188703	0	10	Logistic Growth (2075)	0
2406	Rent:Buy experiment	379.2436989	1.662229615	1.206975973	0	Logistic Growth (2075) ; 0% contract renewal; Constant contracted land area (25%); 10 y	0% contract renewal	SSP1 - 2.6	-0.00018871	0	10	Logistic Growth (2075)	0
2407	Rent:Buy experiment	379.1884132	1.661449291	1.206760174	0	Logistic Growth (2075) ; 0% contract renewal; Constant contracted land area (25%); 10 y	0% contract renewal	SSP1 - 2.6	-0.000188718	0	10	Logistic Growth (2075)	0
2408	Rent:Buy experiment	379.1332867	1.660671103	1.206543739	0	Logistic Growth (2075) ; 0% contract renewal; Constant contracted land area (25%); 10 y	0% contract renewal	SSP1 - 2.6	-0.000188724	0	10	Logistic Growth (2075)	0
2409	Rent:Buy experiment	379.0783192	1.659895044	1.206326673	0	Logistic Growth (2075) ; 0% contract renewal; Constant contracted land area (25%); 10 y	0% contract renewal	SSP1 - 2.6	-0.000188731	0	10	Logistic Growth (2075)	0
2410	Rent:Buy experiment	379.0235101	1.659121111	1.206108984	0	Logistic Growth (2075) ; 0% contract renewal; Constant contracted land area (25%); 10 y	0% contract renewal	SSP1 - 2.6	-0.000188737	0	10	Logistic Growth (2075)	0
2411	Rent:Buy experiment	378.9688589	1.658349296	1.205890679	0	Logistic Growth (2075) ; 0% contract renewal; Constant contracted land area (25%); 10 y	0% contract renewal	SSP1 - 2.6	-0.000188742	0	10	Logistic Growth (2075)	0
2412	Rent:Buy experiment	378.9143653	1.657579596	1.205671764	0	Logistic Growth (2075) ; 0% contract renewal; Constant contracted land area (25%); 10 y	0% contract renewal	SSP1 - 2.6	-0.000188747	0	10	Logistic Growth (2075)	0
2413	Rent:Buy experiment	378.8600288	1.656812004	1.205452248	0	Logistic Growth (2075) ; 0% contract renewal; Constant contracted land area (25%); 10 y	0% contract renewal	SSP1 - 2.6	-0.000188752	0	10	Logistic Growth (2075)	0
2414	Rent:Buy experiment	378.8058489	1.656046515	1.205232136	0	Logistic Growth (2075) ; 0% contract renewal; Constant contracted land area (25%); 10 y	0% contract renewal	SSP1 - 2.6	-0.000188756	0	10	Logistic Growth (2075)	0
2415	Rent:Buy experiment	378.7518252	1.655283125	1.205011436	0	Logistic Growth (2075) ; 0% contract renewal; Constant contracted land area (25%); 10 y	0% contract renewal	SSP1 - 2.6	-0.000188759	0	10	Logistic Growth (2075)	0
2416	Rent:Buy experiment	378.6979573	1.654521827	1.204790154	0	Logistic Growth (2075) ; 0% contract renewal; Constant contracted land area (25%); 10 y	0% contract renewal	SSP1 - 2.6	-0.000188763	0	10	Logistic Growth (2075)	0
2417	Rent:Buy experiment	378.6442447	1.653762615	1.204568298	0	Logistic Growth (2075) ; 0% contract renewal; Constant contracted land area (25%); 10 y	0% contract renewal	SSP1 - 2.6	-0.000188765	0	10	Logistic Growth (2075)	0
2418	Rent:Buy experiment	378.590687	1.653005486	1.204345872	0	Logistic Growth (2075) ; 0% contract renewal; Constant contracted land area (25%); 10 y	0% contract renewal	SSP1 - 2.6	-0.000188768	0	10	Logistic Growth (2075)	0
2419	Rent:Buy experiment	378.5372836	1.652250433	1.204122886	0	Logistic Growth (2075) ; 0% contract renewal; Constant contracted land area (25%); 10 y	0% contract renewal	SSP1 - 2.6	-0.00018877	0	10	Logistic Growth (2075)	0
2420	Rent:Buy experiment	378.4840342	1.65149745	1.203899344	0	Logistic Growth (2075) ; 0% contract renewal; Constant contracted land area (25%); 10 y	0% contract renewal	SSP1 - 2.6	-0.000188771	0	10	Logistic Growth (2075)	0
2421	Rent:Buy experiment	378.4309384	1.650746533	1.203675253	0	Logistic Growth (2075) ; 0% contract renewal; Constant contracted land area (25%); 10 y	0% contract renewal	SSP1 - 2.6	-0.000188772	0	10	Logistic Growth (2075)	0
2422	Rent:Buy experiment	378.3779956	1.649997675	1.203450621	0	Logistic Growth (2075) ; 0% contract renewal; Constant contracted land area (25%); 10 y	0% contract renewal	SSP1 - 2.6	-0.000188773	0	10	Logistic Growth (2075)	0
2423	Rent:Buy experiment	378.3252054	1.649250873	1.203225452	0	Logistic Growth (2075) ; 0% contract renewal; Constant contracted land area (25%); 10 y	0% contract renewal	SSP1 - 2.6	-0.000188773	0	10	Logistic Growth (2075)	0
2424	Rent:Buy experiment	378.2725674	1.648506119	1.202999755	0	Logistic Growth (2075) ; 0% contract renewal; Constant contracted land area (25%); 10 y	0% contract renewal	SSP1 - 2.6	-0.000188773	0	10	Logistic Growth (2075)	0
2425	Rent:Buy experiment	378.2200811	1.647763409	1.202773534	0	Logistic Growth (2075) ; 0% contract renewal; Constant contracted land area (25%); 10 y	0% contract renewal	SSP1 - 2.6	-0.000188772	0	10	Logistic Growth (2075)	0
2426	Rent:Buy experiment	378.1677462	1.647022737	1.202546797	0	Logistic Growth (2075) ; 0% contract renewal; Constant contracted land area (25%); 10 y	0% contract renewal	SSP1 - 2.6	-0.000188771	0	10	Logistic Growth (2075)	0
2427	Rent:Buy experiment	378.115562	1.646284098	1.20231955	0	Logistic Growth (2075) ; 0% contract renewal; Constant contracted land area (25%); 10 y	0% contract renewal	SSP1 - 2.6	-0.00018877	0	10	Logistic Growth (2075)	0
2428	Rent:Buy experiment	378.0635283	1.645547486	1.202091798	0	Logistic Growth (2075) ; 0% contract renewal; Constant contracted land area (25%); 10 y	0% contract renewal	SSP1 - 2.6	-0.000188768	0	10	Logistic Growth (2075)	0
2429	Rent:Buy experiment	378.0116445	1.644812895	1.201863548	0	Logistic Growth (2075) ; 0% contract renewal; Constant contracted land area (25%); 10 y	0% contract renewal	SSP1 - 2.6	-0.000188765	0	10	Logistic Growth (2075)	0
2430	Rent:Buy experiment	377.9599102	1.644080322	1.201634807	0	Logistic Growth (2075) ; 0% contract renewal; Constant contracted land area (25%); 10 y	0% contract renewal	SSP1 - 2.6	-0.000188763	0	10	Logistic Growth (2075)	0
2431	Rent:Buy experiment	377.908325	1.643349759	1.20140558	0	Logistic Growth (2075) ; 0% contract renewal; Constant contracted land area (25%); 10 y	0% contract renewal	SSP1 - 2.6	-0.00018876	0	10	Logistic Growth (2075)	0
2432	Rent:Buy experiment	377.8568884	1.642621202	1.201175872	0	Logistic Growth (2075) ; 0% contract renewal; Constant contracted land area (25%); 10 y	0% contract renewal	SSP1 - 2.6	-0.000188756	0	10	Logistic Growth (2075)	0
2433	Rent:Buy experiment	377.8056	1.641894644	1.200945692	0	Logistic Growth (2075) ; 0% contract renewal; Constant contracted land area (25%); 10 y	0% contract renewal	SSP1 - 2.6	-0.000188752	0	10	Logistic Growth (2075)	0
2434	Rent:Buy experiment	377.7544594	1.641170082	1.200715043	0	Logistic Growth (2075) ; 0% contract renewal; Constant contracted land area (25%); 10 y	0% contract renewal	SSP1 - 2.6	-0.000188748	0	10	Logistic Growth (2075)	0
2435	Rent:Buy experiment	377.703466	1.640447508	1.200483932	0	Logistic Growth (2075) ; 0% contract renewal; Constant contracted land area (25%); 10 y	0% contract renewal	SSP1 - 2.6	-0.000188743	0	10	Logistic Growth (2075)	0
2436	Rent:Buy experiment	377.6526195	1.639726919	1.200252366	0	Logistic Growth (2075) ; 0% contract renewal; Constant contracted land area (25%); 10 y	0% contract renewal	SSP1 - 2.6	-0.000188738	0	10	Logistic Growth (2075)	0
2437	Rent:Buy experiment	377.6019194	1.639008308	1.200020349	0	Logistic Growth (2075) ; 0% contract renewal; Constant contracted land area (25%); 10 y	0% contract renewal	SSP1 - 2.6	-0.000188733	0	10	Logistic Growth (2075)	0
2438	Rent:Buy experiment	377.5513652	1.63829167	1.199787888	0	Logistic Growth (2075) ; 0% contract renewal; Constant contracted land area (25%); 10 y	0% contract renewal	SSP1 - 2.6	-0.000188727	0	10	Logistic Growth (2075)	0
2439	Rent:Buy experiment	377.5009566	1.637576999	1.199554988	0	Logistic Growth (2075) ; 0% contract renewal; Constant contracted land area (25%); 10 y	0% contract renewal	SSP1 - 2.6	-0.000188721	0	10	Logistic Growth (2075)	0
2440	Rent:Buy experiment	377.4506932	1.63686429	1.199321656	0	Logistic Growth (2075) ; 0% contract renewal; Constant contracted land area (25%); 10 y	0% contract renewal	SSP1 - 2.6	-0.000188714	0	10	Logistic Growth (2075)	0
2441	Rent:Buy experiment	377.4005743	1.636153539	1.199087896	0	Logistic Growth (2075) ; 0% contract renewal; Constant contracted land area (25%); 10 y	0% contract renewal	SSP1 - 2.6	-0.000188707	0	10	Logistic Growth (2075)	0
2442	Rent:Buy experiment	377.3505997	1.635444738	1.198853714	0	Logistic Growth (2075) ; 0% contract renewal; Constant contracted land area (25%); 10 y	0% contract renewal	SSP1 - 2.6	-0.0001887	0	10	Logistic Growth (2075)	0
2443	Rent:Buy experiment	377.3007689	1.634737884	1.198619117	0	Logistic Growth (2075) ; 0% contract renewal; Constant contracted land area (25%); 10 y	0% contract renewal	SSP1 - 2.6	-0.000188692	0	10	Logistic Growth (2075)	0
2444	Rent:Buy experiment	377.2510815	1.63403297	1.198384109	0	Logistic Growth (2075) ; 0% contract renewal; Constant contracted land area (25%); 10 y	0% contract renewal	SSP1 - 2.6	-0.000188684	0	10	Logistic Growth (2075)	0
2445	Rent:Buy experiment	377.201537	1.633329992	1.198148696	0	Logistic Growth (2075) ; 0% contract renewal; Constant contracted land area (25%); 10 y	0% contract renewal	SSP1 - 2.6	-0.000188675	0	10	Logistic Growth (2075)	0
2446	Rent:Buy experiment	377.152135	1.632628943	1.197912884	0	Logistic Growth (2075) ; 0% contract renewal; Constant contracted land area (25%); 10 y	0% contract renewal	SSP1 - 2.6	-0.000188666	0	10	Logistic Growth (2075)	0
2447	Rent:Buy experiment	377.102875	1.631929819	1.197676678	0	Logistic Growth (2075) ; 0% contract renewal; Constant contracted land area (25%); 10 y	0% contract renewal	SSP1 - 2.6	-0.000188657	0	10	Logistic Growth (2075)	0
2448	Rent:Buy experiment	377.0537567	1.631232614	1.197440083	0	Logistic Growth (2075) ; 0% contract renewal; Constant contracted land area (25%); 10 y	0% contract renewal	SSP1 - 2.6	-0.000188648	0	10	Logistic Growth (2075)	0
2449	Rent:Buy experiment	377.0047796	1.630537323	1.197203105	0	Logistic Growth (2075) ; 0% contract renewal; Constant contracted land area (25%); 10 y	0% contract renewal	SSP1 - 2.6	-0.000188638	0	10	Logistic Growth (2075)	0
2450	Rent:Buy experiment	376.9559432	1.629843941	1.196965749	0	Logistic Growth (2075) ; 0% contract renewal; Constant contracted land area (25%); 10 y	0% contract renewal	SSP1 - 2.6	-0.000188627	0	10	Logistic Growth (2075)	0
2451	Rent:Buy experiment	376.9072473	1.629152462	1.196728021	0	Logistic Growth (2075) ; 0% contract renewal; Constant contracted land area (25%); 10 y	0% contract renewal	SSP1 - 2.6	-0.000188616	0	10	Logistic Growth (2075)	0
2452	Rent:Buy experiment	376.8586912	1.628462881	1.196489925	0	Logistic Growth (2075) ; 0% contract renewal; Constant contracted land area (25%); 10 y	0% contract renewal	SSP1 - 2.6	-0.000188605	0	10	Logistic Growth (2075)	0
2453	Rent:Buy experiment	376.8102746	1.627775192	1.196251468	0	Logistic Growth (2075) ; 0% contract renewal; Constant contracted land area (25%); 10 y	0% contract renewal	SSP1 - 2.6	-0.000188594	0	10	Logistic Growth (2075)	0
2454	Rent:Buy experiment	376.7619971	1.627089391	1.196012654	0	Logistic Growth (2075) ; 0% contract renewal; Constant contracted land area (25%); 10 y	0% contract renewal	SSP1 - 2.6	-0.000188582	0	10	Logistic Growth (2075)	0
2455	Rent:Buy experiment	376.7138583	1.626405471	1.195773488	0	Logistic Growth (2075) ; 0% contract renewal; Constant contracted land area (25%); 10 y	0% contract renewal	SSP1 - 2.6	-0.00018857	0	10	Logistic Growth (2075)	0
2456	Rent:Buy experiment	376.6658577	1.625723429	1.195533975	0	Logistic Growth (2075) ; 0% contract renewal; Constant contracted land area (25%); 10 y	0% contract renewal	SSP1 - 2.6	-0.000188557	0	10	Logistic Growth (2075)	0
2457	Rent:Buy experiment	376.6179948	1.625043258	1.195294121	0	Logistic Growth (2075) ; 0% contract renewal; Constant contracted land area (25%); 10 y	0% contract renewal	SSP1 - 2.6	-0.000188545	0	10	Logistic Growth (2075)	0
2458	Rent:Buy experiment	376.5702694	1.624364954	1.195053931	0	Logistic Growth (2075) ; 0% contract renewal; Constant contracted land area (25%); 10 y	0% contract renewal	SSP1 - 2.6	-0.000188531	0	10	Logistic Growth (2075)	0
2459	Rent:Buy experiment	376.5226809	1.62368851	1.19481341	0	Logistic Growth (2075) ; 0% contract renewal; Constant contracted land area (25%); 10 y	0% contract renewal	SSP1 - 2.6	-0.000188518	0	10	Logistic Growth (2075)	0
2460	Rent:Buy experiment	376.475229	1.623013923	1.194572562	0	Logistic Growth (2075) ; 0% contract renewal; Constant contracted land area (25%); 10 y	0% contract renewal	SSP1 - 2.6	-0.000188504	0	10	Logistic Growth (2075)	0
2461	Rent:Buy experiment	376.4279133	1.622341186	1.194331393	0	Logistic Growth (2075) ; 0% contract renewal; Constant contracted land area (25%); 10 y	0% contract renewal	SSP1 - 2.6	-0.00018849	0	10	Logistic Growth (2075)	0
2462	Rent:Buy experiment	376.3807332	1.621670294	1.194089908	0	Logistic Growth (2075) ; 0% contract renewal; Constant contracted land area (25%); 10 y	0% contract renewal	SSP1 - 2.6	-0.000188475	0	10	Logistic Growth (2075)	0
2463	Rent:Buy experiment	376.3336884	1.621001243	1.193848111	0	Logistic Growth (2075) ; 0% contract renewal; Constant contracted land area (25%); 10 y	0% contract renewal	SSP1 - 2.6	-0.00018846	0	10	Logistic Growth (2075)	0
2464	Rent:Buy experiment	376.2867786	1.620334027	1.193606008	0	Logistic Growth (2075) ; 0% contract renewal; Constant contracted land area (25%); 10 y	0% contract renewal	SSP1 - 2.6	-0.000188445	0	10	Logistic Growth (2075)	0
2465	Rent:Buy experiment	376.2400032	1.61966864	1.193363603	0	Logistic Growth (2075) ; 0% contract renewal; Constant contracted land area (25%); 10 y	0% contract renewal	SSP1 - 2.6	-0.000188429	0	10	Logistic Growth (2075)	0
2466	Rent:Buy experiment	376.1933619	1.619005079	1.193120901	0	Logistic Growth (2075) ; 0% contract renewal; Constant contracted land area (25%); 10 y	0% contract renewal	SSP1 - 2.6	-0.000188413	0	10	Logistic Growth (2075)	0
2467	Rent:Buy experiment	376.1468542	1.618343337	1.192877906	0	Logistic Growth (2075) ; 0% contract renewal; Constant contracted land area (25%); 10 y	0% contract renewal	SSP1 - 2.6	-0.000188397	0	10	Logistic Growth (2075)	0
2468	Rent:Buy experiment	376.1004798	1.617683409	1.192634625	0	Logistic Growth (2075) ; 0% contract renewal; Constant contracted land area (25%); 10 y	0% contract renewal	SSP1 - 2.6	-0.00018838	0	10	Logistic Growth (2075)	0
2469	Rent:Buy experiment	376.0542383	1.617025291	1.19239106	0	Logistic Growth (2075) ; 0% contract renewal; Constant contracted land area (25%); 10 y	0% contract renewal	SSP1 - 2.6	-0.000188364	0	10	Logistic Growth (2075)	0
2470	Rent:Buy experiment	376.0081291	1.616368978	1.192147218	0	Logistic Growth (2075) ; 0% contract renewal; Constant contracted land area (25%); 10 y	0% contract renewal	SSP1 - 2.6	-0.000188346	0	10	Logistic Growth (2075)	0
2471	Rent:Buy experiment	375.962152	1.615714463	1.191903102	0	Logistic Growth (2075) ; 0% contract renewal; Constant contracted land area (25%); 10 y	0% contract renewal	SSP1 - 2.6	-0.000188329	0	10	Logistic Growth (2075)	0
2472	Rent:Buy experiment	375.9163066	1.615061743	1.191658718	0	Logistic Growth (2075) ; 0% contract renewal; Constant contracted land area (25%); 10 y	0% contract renewal	SSP1 - 2.6	-0.000188311	0	10	Logistic Growth (2075)	0
2473	Rent:Buy experiment	375.8705923	1.614410812	1.191414069	0	Logistic Growth (2075) ; 0% contract renewal; Constant contracted land area (25%); 10 y	0% contract renewal	SSP1 - 2.6	-0.000188293	0	10	Logistic Growth (2075)	0
2474	Rent:Buy experiment	375.8250089	1.613761664	1.191169161	0	Logistic Growth (2075) ; 0% contract renewal; Constant contracted land area (25%); 10 y	0% contract renewal	SSP1 - 2.6	-0.000188274	0	10	Logistic Growth (2075)	0
2475	Rent:Buy experiment	375.7795559	1.613114296	1.190923998	0	Logistic Growth (2075) ; 0% contract renewal; Constant contracted land area (25%); 10 y	0% contract renewal	SSP1 - 2.6	-0.000188255	0	10	Logistic Growth (2075)	0
2476	Rent:Buy experiment	375.734233	1.612468701	1.190678584	0	Logistic Growth (2075) ; 0% contract renewal; Constant contracted land area (25%); 10 y	0% contract renewal	SSP1 - 2.6	-0.000188236	0	10	Logistic Growth (2075)	0
2477	Rent:Buy experiment	375.6890397	1.611824876	1.190432925	0	Logistic Growth (2075) ; 0% contract renewal; Constant contracted land area (25%); 10 y	0% contract renewal	SSP1 - 2.6	-0.000188216	0	10	Logistic Growth (2075)	0
2478	Rent:Buy experiment	375.6439756	1.611182814	1.190187023	0	Logistic Growth (2075) ; 0% contract renewal; Constant contracted land area (25%); 10 y	0% contract renewal	SSP1 - 2.6	-0.000188197	0	10	Logistic Growth (2075)	0
2479	Rent:Buy experiment	375.5990403	1.610542512	1.189940885	0	Logistic Growth (2075) ; 0% contract renewal; Constant contracted land area (25%); 10 y	0% contract renewal	SSP1 - 2.6	-0.000188176	0	10	Logistic Growth (2075)	0
2480	Rent:Buy experiment	375.5542335	1.609903963	1.189694514	0	Logistic Growth (2075) ; 0% contract renewal; Constant contracted land area (25%); 10 y	0% contract renewal	SSP1 - 2.6	-0.000188156	0	10	Logistic Growth (2075)	0
2481	Rent:Buy experiment	375.5095547	1.609267164	1.189447914	0	Logistic Growth (2075) ; 0% contract renewal; Constant contracted land area (25%); 10 y	0% contract renewal	SSP1 - 2.6	-0.000188135	0	10	Logistic Growth (2075)	0
2482	Rent:Buy experiment	375.4650036	1.608632108	1.18920109	0	Logistic Growth (2075) ; 0% contract renewal; Constant contracted land area (25%); 10 y	0% contract renewal	SSP1 - 2.6	-0.000188114	0	10	Logistic Growth (2075)	0
2483	Rent:Buy experiment	375.4205798	1.607998792	1.188954046	0	Logistic Growth (2075) ; 0% contract renewal; Constant contracted land area (25%); 10 y	0% contract renewal	SSP1 - 2.6	-0.000188093	0	10	Logistic Growth (2075)	0
2484	Rent:Buy experiment	375.3762828	1.60736721	1.188706787	0	Logistic Growth (2075) ; 0% contract renewal; Constant contracted land area (25%); 10 y	0% contract renewal	SSP1 - 2.6	-0.000188071	0	10	Logistic Growth (2075)	0
2485	Rent:Buy experiment	375.3321124	1.606737357	1.188459317	0	Logistic Growth (2075) ; 0% contract renewal; Constant contracted land area (25%); 10 y	0% contract renewal	SSP1 - 2.6	-0.000188049	0	10	Logistic Growth (2075)	0
2486	Rent:Buy experiment	375.288068	1.606109228	1.18821164	0	Logistic Growth (2075) ; 0% contract renewal; Constant contracted land area (25%); 10 y	0% contract renewal	SSP1 - 2.6	-0.000188027	0	10	Logistic Growth (2075)	0
2487	Rent:Buy experiment	375.2441494	1.605482819	1.18796376	0	Logistic Growth (2075) ; 0% contract renewal; Constant contracted land area (25%); 10 y	0% contract renewal	SSP1 - 2.6	-0.000188004	0	10	Logistic Growth (2075)	0
2488	Rent:Buy experiment	375.2003561	1.604858125	1.187715681	0	Logistic Growth (2075) ; 0% contract renewal; Constant contracted land area (25%); 10 y	0% contract renewal	SSP1 - 2.6	-0.000187982	0	10	Logistic Growth (2075)	0
2489	Rent:Buy experiment	375.1566877	1.604235141	1.187467407	0	Logistic Growth (2075) ; 0% contract renewal; Constant contracted land area (25%); 10 y	0% contract renewal	SSP1 - 2.6	-0.000187958	0	10	Logistic Growth (2075)	0
2490	Rent:Buy experiment	375.113144	1.603613861	1.187218944	0	Logistic Growth (2075) ; 0% contract renewal; Constant contracted land area (25%); 10 y	0% contract renewal	SSP1 - 2.6	-0.000187935	0	10	Logistic Growth (2075)	0
2491	Rent:Buy experiment	375.0697244	1.602994282	1.186970294	0	Logistic Growth (2075) ; 0% contract renewal; Constant contracted land area (25%); 10 y	0% contract renewal	SSP1 - 2.6	-0.000187911	0	10	Logistic Growth (2075)	0
2492	Rent:Buy experiment	375.0264286	1.602376398	1.186721461	0	Logistic Growth (2075) ; 0% contract renewal; Constant contracted land area (25%); 10 y	0% contract renewal	SSP1 - 2.6	-0.000187887	0	10	Logistic Growth (2075)	0
2493	Rent:Buy experiment	374.9832563	1.601760205	1.186472451	0	Logistic Growth (2075) ; 0% contract renewal; Constant contracted land area (25%); 10 y	0% contract renewal	SSP1 - 2.6	-0.000187863	0	10	Logistic Growth (2075)	0
2494	Rent:Buy experiment	374.9402071	1.601145697	1.186223266	0	Logistic Growth (2075) ; 0% contract renewal; Constant contracted land area (25%); 10 y	0% contract renewal	SSP1 - 2.6	-0.000187838	0	10	Logistic Growth (2075)	0
2495	Rent:Buy experiment	374.8972805	1.600532871	1.185973911	0	Logistic Growth (2075) ; 0% contract renewal; Constant contracted land area (25%); 10 y	0% contract renewal	SSP1 - 2.6	-0.000187813	0	10	Logistic Growth (2075)	0
2496	Rent:Buy experiment	374.8544762	1.599921721	1.18572439	0	Logistic Growth (2075) ; 0% contract renewal; Constant contracted land area (25%); 10 y	0% contract renewal	SSP1 - 2.6	-0.000187788	0	10	Logistic Growth (2075)	0
2497	Rent:Buy experiment	374.8117939	1.599312242	1.185474706	0	Logistic Growth (2075) ; 0% contract renewal; Constant contracted land area (25%); 10 y	0% contract renewal	SSP1 - 2.6	-0.000187763	0	10	Logistic Growth (2075)	0
2498	Rent:Buy experiment	374.7692331	1.59870443	1.185224864	0	Logistic Growth (2075) ; 0% contract renewal; Constant contracted land area (25%); 10 y	0% contract renewal	SSP1 - 2.6	-0.000187737	0	10	Logistic Growth (2075)	0
2499	Rent:Buy experiment	374.7267936	1.59809828	1.184974868	0	Logistic Growth (2075) ; 0% contract renewal; Constant contracted land area (25%); 10 y	0% contract renewal	SSP1 - 2.6	-0.000187711	0	10	Logistic Growth (2075)	0
2500	Rent:Buy experiment	374.6844748	1.597493788	1.184724721	0	Logistic Growth (2075) ; 0% contract renewal; Constant contracted land area (25%); 10 y	0% contract renewal	SSP1 - 2.6	-0.000187685	0	10	Logistic Growth (2075)	0
2020	Rent:Buy experiment	419.3061459	2.199729836	0.991556996	10.86221771	Buy Only ; 25% contract renewal; Constant contracted land area (25%); 10 y	25% contract renewal	SSP1 - 2.6	0	0	10	Buy Only	0.25
2021	Rent:Buy experiment	421.7603487	2.230966152	1.007342674	10.72387239	Buy Only ; 25% contract renewal; Constant contracted land area (25%); 10 y	25% contract renewal	SSP1 - 2.6	0	0	10	Buy Only	0.25
2022	Rent:Buy experiment	424.149961	2.261206217	1.022981348	10.58552708	Buy Only ; 25% contract renewal; Constant contracted land area (25%); 10 y	25% contract renewal	SSP1 - 2.6	0	0	10	Buy Only	0.25
2023	Rent:Buy experiment	426.4811658	2.290543419	1.038429718	10.44718176	Buy Only ; 25% contract renewal; Constant contracted land area (25%); 10 y	25% contract renewal	SSP1 - 2.6	0	0	10	Buy Only	0.25
2024	Rent:Buy experiment	428.7581273	2.319043593	1.053659524	10.30883645	Buy Only ; 25% contract renewal; Constant contracted land area (25%); 10 y	25% contract renewal	SSP1 - 2.6	0	0	10	Buy Only	0.25
2025	Rent:Buy experiment	430.9837394	2.346755143	1.068652733	10.17049113	Buy Only ; 25% contract renewal; Constant contracted land area (25%); 10 y	25% contract renewal	SSP1 - 2.6	0	0	10	Buy Only	0.25
2026	Rent:Buy experiment	433.1569566	2.373676566	1.083394823	10.02548886	Buy Only ; 25% contract renewal; Constant contracted land area (25%); 10 y	25% contract renewal	SSP1 - 2.6	-3.50E-06	-0.006656953	10	Buy Only	0.25
2027	Rent:Buy experiment	435.2829393	2.399882478	1.097880915	9.887468654	Buy Only ; 25% contract renewal; Constant contracted land area (25%); 10 y	25% contract renewal	SSP1 - 2.6	-9.17E-06	-0.006331846	10	Buy Only	0.25
2028	Rent:Buy experiment	437.362741	2.425395579	1.112109007	9.749432568	Buy Only ; 25% contract renewal; Constant contracted land area (25%); 10 y	25% contract renewal	SSP1 - 2.6	-1.62E-05	-0.006022616	10	Buy Only	0.25
2029	Rent:Buy experiment	439.397232	2.450235733	1.126079107	9.611381381	Buy Only ; 25% contract renewal; Constant contracted land area (25%); 10 y	25% contract renewal	SSP1 - 2.6	-2.39E-05	-0.005728489	10	Buy Only	0.25
2030	Rent:Buy experiment	441.3871372	2.474420504	1.139792589	9.473315828	Buy Only ; 25% contract renewal; Constant contracted land area (25%); 10 y	25% contract renewal	SSP1 - 2.6	-3.19E-05	-0.005448726	10	Buy Only	0.25
2031	Rent:Buy experiment	443.2926222	2.49747728	1.153207545	9.249121252	Buy Only ; 25% contract renewal; Constant contracted land area (25%); 10 y	25% contract renewal	SSP1 - 2.6	-4.01E-05	-0.005182626	10	Buy Only	0.25
2032	Rent:Buy experiment	445.1182223	2.519474654	1.166296993	9.02491368	Buy Only ; 25% contract renewal; Constant contracted land area (25%); 10 y	25% contract renewal	SSP1 - 2.6	-4.81E-05	-0.004929521	10	Buy Only	0.25
2033	Rent:Buy experiment	446.8669862	2.540461758	1.179043914	8.800693746	Buy Only ; 25% contract renewal; Constant contracted land area (25%); 10 y	25% contract renewal	SSP1 - 2.6	-5.59E-05	-0.004688777	10	Buy Only	0.25
2034	Rent:Buy experiment	448.5411202	2.560476415	1.191438082	8.576462056	Buy Only ; 25% contract renewal; Constant contracted land area (25%); 10 y	25% contract renewal	SSP1 - 2.6	-6.35E-05	-0.004459791	10	Buy Only	0.25
2035	Rent:Buy experiment	450.1422638	2.579548689	1.203473909	8.352219183	Buy Only ; 25% contract renewal; Constant contracted land area (25%); 10 y	25% contract renewal	SSP1 - 2.6	-7.07E-05	-0.004241987	10	Buy Only	0.25
2036	Rent:Buy experiment	451.6716694	2.597703202	1.215148953	8.127965672	Buy Only ; 25% contract renewal; Constant contracted land area (25%); 10 y	25% contract renewal	SSP1 - 2.6	-7.76E-05	-0.00403482	10	Buy Only	0.25
2037	Rent:Buy experiment	453.1303214	2.614960665	1.226462897	7.903702044	Buy Only ; 25% contract renewal; Constant contracted land area (25%); 10 y	25% contract renewal	SSP1 - 2.6	-8.41E-05	-0.003837771	10	Buy Only	0.25
2038	Rent:Buy experiment	454.5190147	2.631338898	1.23741683	7.679428793	Buy Only ; 25% contract renewal; Constant contracted land area (25%); 10 y	25% contract renewal	SSP1 - 2.6	-9.02E-05	-0.003650345	10	Buy Only	0.25
2039	Rent:Buy experiment	455.8384089	2.646853526	1.248012753	7.455146389	Buy Only ; 25% contract renewal; Constant contracted land area (25%); 10 y	25% contract renewal	SSP1 - 2.6	-9.61E-05	-0.003472073	10	Buy Only	0.25
2040	Rent:Buy experiment	457.0890637	2.661518453	1.258253233	7.230855278	Buy Only ; 25% contract renewal; Constant contracted land area (25%); 10 y	25% contract renewal	SSP1 - 2.6	-0.000101542	-0.003302507	10	Buy Only	0.25
2041	Rent:Buy experiment	458.2673575	2.675298225	1.268136812	6.997812338	Buy Only ; 25% contract renewal; Constant contracted land area (25%); 10 y	25% contract renewal	SSP1 - 2.6	-0.000106707	-0.003141222	10	Buy Only	0.25
2042	Rent:Buy experiment	459.3740805	2.68820877	1.277663527	6.764761522	Buy Only ; 25% contract renewal; Constant contracted land area (25%); 10 y	25% contract renewal	SSP1 - 2.6	-0.000111567	-0.002987813	10	Buy Only	0.25
2043	Rent:Buy experiment	460.4098642	2.700263622	1.28683437	6.531703213	Buy Only ; 25% contract renewal; Constant contracted land area (25%); 10 y	25% contract renewal	SSP1 - 2.6	-0.000116138	-0.002841897	10	Buy Only	0.25
2044	Rent:Buy experiment	461.3752384	2.711474628	1.295650938	6.298637778	Buy Only ; 25% contract renewal; Constant contracted land area (25%); 10 y	25% contract renewal	SSP1 - 2.6	-0.000120436	-0.002703107	10	Buy Only	0.25
2045	Rent:Buy experiment	462.2706586	2.721852301	1.304115181	6.065565565	Buy Only ; 25% contract renewal; Constant contracted land area (25%); 10 y	25% contract renewal	SSP1 - 2.6	-0.000124477	-0.002571095	10	Buy Only	0.25
2046	Rent:Buy experiment	463.0965249	2.731406058	1.312229235	5.832486905	Buy Only ; 25% contract renewal; Constant contracted land area (25%); 10 y	25% contract renewal	SSP1 - 2.6	-0.000128276	-0.00244553	10	Buy Only	0.25
2047	Rent:Buy experiment	463.8531955	2.740144404	1.319995301	5.599402113	Buy Only ; 25% contract renewal; Constant contracted land area (25%); 10 y	25% contract renewal	SSP1 - 2.6	-0.00013185	-0.002326097	10	Buy Only	0.25
2048	Rent:Buy experiment	464.5409969	2.748075061	1.327415562	5.366311488	Buy Only ; 25% contract renewal; Constant contracted land area (25%); 10 y	25% contract renewal	SSP1 - 2.6	-0.000135212	-0.002212497	10	Buy Only	0.25
2049	Rent:Buy experiment	465.1602307	2.755205065	1.334492131	5.133215315	Buy Only ; 25% contract renewal; Constant contracted land area (25%); 10 y	25% contract renewal	SSP1 - 2.6	-0.000138376	-0.002104445	10	Buy Only	0.25
2050	Rent:Buy experiment	465.7111795	2.761540845	1.341227014	4.900113865	Buy Only ; 25% contract renewal; Constant contracted land area (25%); 10 y	25% contract renewal	SSP1 - 2.6	-0.000141354	-0.00200167	10	Buy Only	0.25
2051	Rent:Buy experiment	466.2083404	2.767251646	1.347636869	4.697300735	Buy Only ; 25% contract renewal; Constant contracted land area (25%); 10 y	25% contract renewal	SSP1 - 2.6	-0.00014416	-0.001903914	10	Buy Only	0.25
2052	Rent:Buy experiment	466.6508296	2.772329322	1.353733835	4.494482831	Buy Only ; 25% contract renewal; Constant contracted land area (25%); 10 y	25% contract renewal	SSP1 - 2.6	-0.000146802	-0.001810932	10	Buy Only	0.25
2053	Rent:Buy experiment	467.0380772	2.776769139	1.359526812	4.291660385	Buy Only ; 25% contract renewal; Constant contracted land area (25%); 10 y	25% contract renewal	SSP1 - 2.6	-0.000149292	-0.001722492	10	Buy Only	0.25
2054	Rent:Buy experiment	467.3697036	2.78056833	1.365022342	4.088833621	Buy Only ; 25% contract renewal; Constant contracted land area (25%); 10 y	25% contract renewal	SSP1 - 2.6	-0.00015164	-0.00163837	10	Buy Only	0.25
2055	Rent:Buy experiment	467.6454665	2.783725482	1.370225243	3.886002748	Buy Only ; 25% contract renewal; Constant contracted land area (25%); 10 y	25% contract renewal	SSP1 - 2.6	-0.000153855	-0.001558357	10	Buy Only	0.25
2056	Rent:Buy experiment	467.8652234	2.786240102	1.375139062	3.683167967	Buy Only ; 25% contract renewal; Constant contracted land area (25%); 10 y	25% contract renewal	SSP1 - 2.6	-0.000155946	-0.001482251	10	Buy Only	0.25
2057	Rent:Buy experiment	468.0289048	2.788112297	1.379766408	3.48032947	Buy Only ; 25% contract renewal; Constant contracted land area (25%); 10 y	25% contract renewal	SSP1 - 2.6	-0.000157922	-0.001409862	10	Buy Only	0.25
2058	Rent:Buy experiment	468.1364951	2.789342563	1.384109192	3.277487438	Buy Only ; 25% contract renewal; Constant contracted land area (25%); 10 y	25% contract renewal	SSP1 - 2.6	-0.000159789	-0.001341008	10	Buy Only	0.25
2059	Rent:Buy experiment	468.1880188	2.789931622	1.388168794	3.074642043	Buy Only ; 25% contract renewal; Constant contracted land area (25%); 10 y	25% contract renewal	SSP1 - 2.6	-0.000161557	-0.001275517	10	Buy Only	0.25
2060	Rent:Buy experiment	468.1835303	2.789880309	1.391946196	2.871793449	Buy Only ; 25% contract renewal; Constant contracted land area (25%); 10 y	25% contract renewal	SSP1 - 2.6	-0.00016323	-0.001213225	10	Buy Only	0.25
2061	Rent:Buy experiment	468.1408472	2.789392322	1.395460427	2.706707686	Buy Only ; 25% contract renewal; Constant contracted land area (25%); 10 y	25% contract renewal	SSP1 - 2.6	-0.000164816	-0.001153974	10	Buy Only	0.25
2062	Rent:Buy experiment	468.0587419	2.788453504	1.398724998	2.541619029	Buy Only ; 25% contract renewal; Constant contracted land area (25%); 10 y	25% contract renewal	SSP1 - 2.6	-0.000166318	-0.001097617	10	Buy Only	0.25
2063	Rent:Buy experiment	467.9363397	2.787053614	1.401749448	2.37652762	Buy Only ; 25% contract renewal; Constant contracted land area (25%); 10 y	25% contract renewal	SSP1 - 2.6	-0.000167742	-0.001044013	10	Buy Only	0.25
2064	Rent:Buy experiment	467.772995	2.7851849	1.40454043	2.211433592	Buy Only ; 25% contract renewal; Constant contracted land area (25%); 10 y	25% contract renewal	SSP1 - 2.6	-0.000169093	-0.000993026	10	Buy Only	0.25
2065	Rent:Buy experiment	467.5682341	2.782841452	1.407102493	2.046337075	Buy Only ; 25% contract renewal; Constant contracted land area (25%); 10 y	25% contract renewal	SSP1 - 2.6	-0.000170375	-0.00094453	10	Buy Only	0.25
2066	Rent:Buy experiment	467.3217133	2.780018708	1.409438664	1.88123819	Buy Only ; 25% contract renewal; Constant contracted land area (25%); 10 y	25% contract renewal	SSP1 - 2.6	-0.000171594	-0.000898402	10	Buy Only	0.25
2067	Rent:Buy experiment	467.0331876	2.776713102	1.411550868	1.716137051	Buy Only ; 25% contract renewal; Constant contracted land area (25%); 10 y	25% contract renewal	SSP1 - 2.6	-0.000172754	-0.000854526	10	Buy Only	0.25
2068	Rent:Buy experiment	466.7024878	2.772921799	1.413440224	1.55103377	Buy Only ; 25% contract renewal; Constant contracted land area (25%); 10 y	25% contract renewal	SSP1 - 2.6	-0.000173858	-0.000812793	10	Buy Only	0.25
2069	Rent:Buy experiment	466.3295027	2.768642493	1.415107278	1.385928451	Buy Only ; 25% contract renewal; Constant contracted land area (25%); 10 y	25% contract renewal	SSP1 - 2.6	-0.00017491	-0.000773099	10	Buy Only	0.25
2070	Rent:Buy experiment	465.914167	2.763873262	1.416552152	1.220821193	Buy Only ; 25% contract renewal; Constant contracted land area (25%); 10 y	25% contract renewal	SSP1 - 2.6	-0.000175915	-0.000735343	10	Buy Only	0.25
2071	Rent:Buy experiment	465.4345347	2.758360432	1.417751856	1.009055077	Buy Only ; 25% contract renewal; Constant contracted land area (25%); 10 y	25% contract renewal	SSP1 - 2.6	-0.000176876	-0.000699431	10	Buy Only	0.25
2072	Rent:Buy experiment	464.8921595	2.752119596	1.418689583	0.797287206	Buy Only ; 25% contract renewal; Constant contracted land area (25%); 10 y	25% contract renewal	SSP1 - 2.6	-0.000177799	-0.000665273	10	Buy Only	0.25
2073	Rent:Buy experiment	464.2882561	2.745162212	1.419353006	0.585517667	Buy Only ; 25% contract renewal; Constant contracted land area (25%); 10 y	25% contract renewal	SSP1 - 2.6	-0.000178687	-0.000632783	10	Buy Only	0.25
2074	Rent:Buy experiment	463.6238135	2.737496912	1.419733057	0.373746542	Buy Only ; 25% contract renewal; Constant contracted land area (25%); 10 y	25% contract renewal	SSP1 - 2.6	-0.000179542	-0.000601879	10	Buy Only	0.25
2075	Rent:Buy experiment	462.8996509	2.729130135	1.419823023	0.161973907	Buy Only ; 25% contract renewal; Constant contracted land area (25%); 10 y	25% contract renewal	SSP1 - 2.6	-0.000180368	-0.000572485	10	Buy Only	0.25
2076	Rent:Buy experiment	462.1167152	2.720069571	1.419618155	-0.049255636	Buy Only ; 25% contract renewal; Constant contracted land area (25%); 10 y	25% contract renewal	SSP1 - 2.6	-0.000180898	0	10	Buy Only	0.25
2077	Rent:Buy experiment	461.2753149	2.710315294	1.419114555	-0.261057665	Buy Only ; 25% contract renewal; Constant contracted land area (25%); 10 y	25% contract renewal	SSP1 - 2.6	-0.000181224	0	10	Buy Only	0.25
2078	Rent:Buy experiment	460.3759779	2.699869669	1.418309203	-0.472859694	Buy Only ; 25% contract renewal; Constant contracted land area (25%); 10 y	25% contract renewal	SSP1 - 2.6	-0.00018141	0	10	Buy Only	0.25
2079	Rent:Buy experiment	459.419177	2.688734186	1.417199685	-0.684661722	Buy Only ; 25% contract renewal; Constant contracted land area (25%); 10 y	25% contract renewal	SSP1 - 2.6	-0.000181505	0	10	Buy Only	0.25
2080	Rent:Buy experiment	458.4053444	2.67690962	1.415784	-0.896463751	Buy Only ; 25% contract renewal; Constant contracted land area (25%); 10 y	25% contract renewal	SSP1 - 2.6	-0.000181542	0	10	Buy Only	0.25
2081	Rent:Buy experiment	457.3689963	2.664795391	1.414096556	-1.035642751	Buy Only ; 25% contract renewal; Constant contracted land area (25%); 10 y	25% contract renewal	SSP1 - 2.6	-0.000181545	0	10	Buy Only	0.25
2082	Rent:Buy experiment	456.3081698	2.65236656	1.412161995	-1.17482175	Buy Only ; 25% contract renewal; Constant contracted land area (25%); 10 y	25% contract renewal	SSP1 - 2.6	-0.000181529	0	10	Buy Only	0.25
2083	Rent:Buy experiment	455.221382	2.639603564	1.409997786	-1.31400075	Buy Only ; 25% contract renewal; Constant contracted land area (25%); 10 y	25% contract renewal	SSP1 - 2.6	-0.000181505	0	10	Buy Only	0.25
2084	Rent:Buy experiment	454.1074948	2.62649066	1.40761612	-1.453179749	Buy Only ; 25% contract renewal; Constant contracted land area (25%); 10 y	25% contract renewal	SSP1 - 2.6	-0.000181483	0	10	Buy Only	0.25
2085	Rent:Buy experiment	452.9656388	2.613015072	1.405025315	-1.592358749	Buy Only ; 25% contract renewal; Constant contracted land area (25%); 10 y	25% contract renewal	SSP1 - 2.6	-0.000181466	0	10	Buy Only	0.25
2086	Rent:Buy experiment	451.7951543	2.599166322	1.402230858	-1.731537749	Buy Only ; 25% contract renewal; Constant contracted land area (25%); 10 y	25% contract renewal	SSP1 - 2.6	-0.000181461	0	10	Buy Only	0.25
2087	Rent:Buy experiment	450.5955469	2.584935722	1.39923618	-1.870716748	Buy Only ; 25% contract renewal; Constant contracted land area (25%); 10 y	25% contract renewal	SSP1 - 2.6	-0.000181468	0	10	Buy Only	0.25
2088	Rent:Buy experiment	449.3664523	2.570315975	1.396043221	-2.009895748	Buy Only ; 25% contract renewal; Constant contracted land area (25%); 10 y	25% contract renewal	SSP1 - 2.6	-0.00018149	0	10	Buy Only	0.25
2089	Rent:Buy experiment	448.1076092	2.555300868	1.392652852	-2.149074747	Buy Only ; 25% contract renewal; Constant contracted land area (25%); 10 y	25% contract renewal	SSP1 - 2.6	-0.000181526	0	10	Buy Only	0.25
2090	Rent:Buy experiment	446.8188385	2.539885033	1.38906518	-2.288253747	Buy Only ; 25% contract renewal; Constant contracted land area (25%); 10 y	25% contract renewal	SSP1 - 2.6	-0.000181579	0	10	Buy Only	0.25
2091	Rent:Buy experiment	445.5624221	2.524813345	1.38534762	-2.294601316	Buy Only ; 25% contract renewal; Constant contracted land area (25%); 10 y	25% contract renewal	SSP1 - 2.6	-0.000181642	0	10	Buy Only	0.25
2092	Rent:Buy experiment	444.3340501	2.510036929	1.381548699	-2.300948885	Buy Only ; 25% contract renewal; Constant contracted land area (25%); 10 y	25% contract renewal	SSP1 - 2.6	-0.000181712	0	10	Buy Only	0.25
2093	Rent:Buy experiment	443.1302814	2.495516787	1.377703024	-2.307296454	Buy Only ; 25% contract renewal; Constant contracted land area (25%); 10 y	25% contract renewal	SSP1 - 2.6	-0.000181789	0	10	Buy Only	0.25
2094	Rent:Buy experiment	441.9483406	2.481221509	1.373834969	-2.313644023	Buy Only ; 25% contract renewal; Constant contracted land area (25%); 10 y	25% contract renewal	SSP1 - 2.6	-0.00018187	0	10	Buy Only	0.25
2095	Rent:Buy experiment	440.7859771	2.46712568	1.369961424	-2.319991592	Buy Only ; 25% contract renewal; Constant contracted land area (25%); 10 y	25% contract renewal	SSP1 - 2.6	-0.000181955	0	10	Buy Only	0.25
2096	Rent:Buy experiment	439.6413549	2.453208625	1.366093834	-2.326339161	Buy Only ; 25% contract renewal; Constant contracted land area (25%); 10 y	25% contract renewal	SSP1 - 2.6	-0.000182044	0	10	Buy Only	0.25
2097	Rent:Buy experiment	438.5129656	2.439453428	1.362239715	-2.33268673	Buy Only ; 25% contract renewal; Constant contracted land area (25%); 10 y	25% contract renewal	SSP1 - 2.6	-0.000182136	0	10	Buy Only	0.25
2098	Rent:Buy experiment	437.3995606	2.425846155	1.358403765	-2.339034299	Buy Only ; 25% contract renewal; Constant contracted land area (25%); 10 y	25% contract renewal	SSP1 - 2.6	-0.00018223	0	10	Buy Only	0.25
2099	Rent:Buy experiment	436.3000977	2.412375241	1.354588686	-2.345381868	Buy Only ; 25% contract renewal; Constant contracted land area (25%); 10 y	25% contract renewal	SSP1 - 2.6	-0.000182327	0	10	Buy Only	0.25
2100	Rent:Buy experiment	435.2136989	2.399031005	1.350795782	-2.351729437	Buy Only ; 25% contract renewal; Constant contracted land area (25%); 10 y	25% contract renewal	SSP1 - 2.6	-0.000182426	0	10	Buy Only	0.25
2101	Rent:Buy experiment	434.1500308	2.38593366	1.347037018	-2.335906933	Buy Only ; 25% contract renewal; Constant contracted land area (25%); 10 y	25% contract renewal	SSP1 - 2.6	-0.000182526	0	10	Buy Only	0.25
2102	Rent:Buy experiment	433.1077365	2.373068334	1.343320517	-2.320084429	Buy Only ; 25% contract renewal; Constant contracted land area (25%); 10 y	25% contract renewal	SSP1 - 2.6	-0.000182627	0	10	Buy Only	0.25
2103	Rent:Buy experiment	432.0856776	2.360422677	1.339651617	-2.304261925	Buy Only ; 25% contract renewal; Constant contracted land area (25%); 10 y	25% contract renewal	SSP1 - 2.6	-0.000182728	0	10	Buy Only	0.25
2104	Rent:Buy experiment	431.0828901	2.347986356	1.336033652	-2.288439422	Buy Only ; 25% contract renewal; Constant contracted land area (25%); 10 y	25% contract renewal	SSP1 - 2.6	-0.000182828	0	10	Buy Only	0.25
2105	Rent:Buy experiment	430.0985494	2.335750639	1.332468528	-2.272616918	Buy Only ; 25% contract renewal; Constant contracted land area (25%); 10 y	25% contract renewal	SSP1 - 2.6	-0.000182928	0	10	Buy Only	0.25
2106	Rent:Buy experiment	429.1319423	2.323708076	1.328957144	-2.256794414	Buy Only ; 25% contract renewal; Constant contracted land area (25%); 10 y	25% contract renewal	SSP1 - 2.6	-0.000183027	0	10	Buy Only	0.25
2107	Rent:Buy experiment	428.1824448	2.311852236	1.3254997	-2.24097191	Buy Only ; 25% contract renewal; Constant contracted land area (25%); 10 y	25% contract renewal	SSP1 - 2.6	-0.000183126	0	10	Buy Only	0.25
2108	Rent:Buy experiment	427.2495048	2.300177506	1.322095922	-2.225149407	Buy Only ; 25% contract renewal; Constant contracted land area (25%); 10 y	25% contract renewal	SSP1 - 2.6	-0.000183223	0	10	Buy Only	0.25
2109	Rent:Buy experiment	426.3326283	2.288678927	1.318745217	-2.209326903	Buy Only ; 25% contract renewal; Constant contracted land area (25%); 10 y	25% contract renewal	SSP1 - 2.6	-0.00018332	0	10	Buy Only	0.25
2110	Rent:Buy experiment	425.4313683	2.277352071	1.315446794	-2.193504399	Buy Only ; 25% contract renewal; Constant contracted land area (25%); 10 y	25% contract renewal	SSP1 - 2.6	-0.000183416	0	10	Buy Only	0.25
2111	Rent:Buy experiment	424.5453165	2.266192931	1.31219974	-2.177681895	Buy Only ; 25% contract renewal; Constant contracted land area (25%); 10 y	25% contract renewal	SSP1 - 2.6	-0.00018351	0	10	Buy Only	0.25
2112	Rent:Buy experiment	423.6740961	2.25519785	1.309003079	-2.161859392	Buy Only ; 25% contract renewal; Constant contracted land area (25%); 10 y	25% contract renewal	SSP1 - 2.6	-0.000183604	0	10	Buy Only	0.25
2113	Rent:Buy experiment	422.8173565	2.24436345	1.305855805	-2.146036888	Buy Only ; 25% contract renewal; Constant contracted land area (25%); 10 y	25% contract renewal	SSP1 - 2.6	-0.000183697	0	10	Buy Only	0.25
2114	Rent:Buy experiment	421.9747692	2.233686588	1.302756914	-2.130214384	Buy Only ; 25% contract renewal; Constant contracted land area (25%); 10 y	25% contract renewal	SSP1 - 2.6	-0.000183788	0	10	Buy Only	0.25
2115	Rent:Buy experiment	421.146024	2.22316431	1.299705417	-2.11439188	Buy Only ; 25% contract renewal; Constant contracted land area (25%); 10 y	25% contract renewal	SSP1 - 2.6	-0.000183879	0	10	Buy Only	0.25
2116	Rent:Buy experiment	420.3308267	2.212793823	1.296700348	-2.098569377	Buy Only ; 25% contract renewal; Constant contracted land area (25%); 10 y	25% contract renewal	SSP1 - 2.6	-0.000183969	0	10	Buy Only	0.25
2117	Rent:Buy experiment	419.5288966	2.20257247	1.293740776	-2.082746873	Buy Only ; 25% contract renewal; Constant contracted land area (25%); 10 y	25% contract renewal	SSP1 - 2.6	-0.000184057	0	10	Buy Only	0.25
2118	Rent:Buy experiment	418.7399647	2.192497709	1.290825799	-2.066924369	Buy Only ; 25% contract renewal; Constant contracted land area (25%); 10 y	25% contract renewal	SSP1 - 2.6	-0.000184145	0	10	Buy Only	0.25
2119	Rent:Buy experiment	417.9637726	2.182567097	1.287954554	-2.051101866	Buy Only ; 25% contract renewal; Constant contracted land area (25%); 10 y	25% contract renewal	SSP1 - 2.6	-0.000184233	0	10	Buy Only	0.25
2120	Rent:Buy experiment	417.2000715	2.172778277	1.285126209	-2.035279362	Buy Only ; 25% contract renewal; Constant contracted land area (25%); 10 y	25% contract renewal	SSP1 - 2.6	-0.000184319	0	10	Buy Only	0.25
2121	Rent:Buy experiment	416.4486205	2.16312897	1.282339964	-2.019456858	Buy Only ; 25% contract renewal; Constant contracted land area (25%); 10 y	25% contract renewal	SSP1 - 2.6	-0.000184405	0	10	Buy Only	0.25
2122	Rent:Buy experiment	415.7091869	2.153616965	1.279595053	-2.003634354	Buy Only ; 25% contract renewal; Constant contracted land area (25%); 10 y	25% contract renewal	SSP1 - 2.6	-0.00018449	0	10	Buy Only	0.25
2123	Rent:Buy experiment	414.9815447	2.144240113	1.276890736	-1.987811851	Buy Only ; 25% contract renewal; Constant contracted land area (25%); 10 y	25% contract renewal	SSP1 - 2.6	-0.000184575	0	10	Buy Only	0.25
2124	Rent:Buy experiment	414.2654748	2.134996323	1.274226301	-1.971989347	Buy Only ; 25% contract renewal; Constant contracted land area (25%); 10 y	25% contract renewal	SSP1 - 2.6	-0.00018466	0	10	Buy Only	0.25
2125	Rent:Buy experiment	413.560764	2.125883556	1.27160106	-1.956166843	Buy Only ; 25% contract renewal; Constant contracted land area (25%); 10 y	25% contract renewal	SSP1 - 2.6	-0.000184744	0	10	Buy Only	0.25
2126	Rent:Buy experiment	412.867205	2.116899821	1.26901435	-1.940344339	Buy Only ; 25% contract renewal; Constant contracted land area (25%); 10 y	25% contract renewal	SSP1 - 2.6	-0.000184829	0	10	Buy Only	0.25
2127	Rent:Buy experiment	412.1845962	2.108043176	1.266465528	-1.924521836	Buy Only ; 25% contract renewal; Constant contracted land area (25%); 10 y	25% contract renewal	SSP1 - 2.6	-0.000184913	0	10	Buy Only	0.25
2128	Rent:Buy experiment	411.5127409	2.099311721	1.263953972	-1.908699332	Buy Only ; 25% contract renewal; Constant contracted land area (25%); 10 y	25% contract renewal	SSP1 - 2.6	-0.000184997	0	10	Buy Only	0.25
2129	Rent:Buy experiment	410.8514478	2.090703601	1.261479079	-1.892876828	Buy Only ; 25% contract renewal; Constant contracted land area (25%); 10 y	25% contract renewal	SSP1 - 2.6	-0.000185082	0	10	Buy Only	0.25
2130	Rent:Buy experiment	410.2005303	2.082216998	1.259040263	-1.877054324	Buy Only ; 25% contract renewal; Constant contracted land area (25%); 10 y	25% contract renewal	SSP1 - 2.6	-0.000185166	0	10	Buy Only	0.25
2131	Rent:Buy experiment	409.5598063	2.073850136	1.256636955	-1.861231821	Buy Only ; 25% contract renewal; Constant contracted land area (25%); 10 y	25% contract renewal	SSP1 - 2.6	-0.000185251	0	10	Buy Only	0.25
2132	Rent:Buy experiment	408.9290985	2.065601276	1.254268601	-1.845409317	Buy Only ; 25% contract renewal; Constant contracted land area (25%); 10 y	25% contract renewal	SSP1 - 2.6	-0.000185337	0	10	Buy Only	0.25
2133	Rent:Buy experiment	408.3082338	2.057468716	1.251934664	-1.829586813	Buy Only ; 25% contract renewal; Constant contracted land area (25%); 10 y	25% contract renewal	SSP1 - 2.6	-0.000185422	0	10	Buy Only	0.25
2134	Rent:Buy experiment	407.6970434	2.049450789	1.249634618	-1.813764309	Buy Only ; 25% contract renewal; Constant contracted land area (25%); 10 y	25% contract renewal	SSP1 - 2.6	-0.000185509	0	10	Buy Only	0.25
2135	Rent:Buy experiment	407.0953627	2.041545866	1.247367954	-1.797941806	Buy Only ; 25% contract renewal; Constant contracted land area (25%); 10 y	25% contract renewal	SSP1 - 2.6	-0.000185596	0	10	Buy Only	0.25
2136	Rent:Buy experiment	406.5030309	2.033752349	1.245134175	-1.782119302	Buy Only ; 25% contract renewal; Constant contracted land area (25%); 10 y	25% contract renewal	SSP1 - 2.6	-0.000185684	0	10	Buy Only	0.25
2137	Rent:Buy experiment	405.9198913	2.026068675	1.242932796	-1.766296798	Buy Only ; 25% contract renewal; Constant contracted land area (25%); 10 y	25% contract renewal	SSP1 - 2.6	-0.000185772	0	10	Buy Only	0.25
2138	Rent:Buy experiment	405.3457909	2.018493316	1.240763345	-1.750474294	Buy Only ; 25% contract renewal; Constant contracted land area (25%); 10 y	25% contract renewal	SSP1 - 2.6	-0.000185861	0	10	Buy Only	0.25
2139	Rent:Buy experiment	404.7805804	2.011024772	1.238625361	-1.734651791	Buy Only ; 25% contract renewal; Constant contracted land area (25%); 10 y	25% contract renewal	SSP1 - 2.6	-0.000185952	0	10	Buy Only	0.25
2140	Rent:Buy experiment	404.2241144	2.00366158	1.236518396	-1.718829287	Buy Only ; 25% contract renewal; Constant contracted land area (25%); 10 y	25% contract renewal	SSP1 - 2.6	-0.000186043	0	10	Buy Only	0.25
2141	Rent:Buy experiment	403.6909118	1.996596696	1.234459607	-1.671794698	Buy Only ; 25% contract renewal; Constant contracted land area (25%); 10 y	25% contract renewal	SSP1 - 2.6	-0.000186134	0	10	Buy Only	0.25
2142	Rent:Buy experiment	403.1797688	1.989815332	1.2324612	-1.62476011	Buy Only ; 25% contract renewal; Constant contracted land area (25%); 10 y	25% contract renewal	SSP1 - 2.6	-0.000186225	0	10	Buy Only	0.25
2143	Rent:Buy experiment	402.6896907	1.983305361	1.230531737	-1.577725521	Buy Only ; 25% contract renewal; Constant contracted land area (25%); 10 y	25% contract renewal	SSP1 - 2.6	-0.000186314	0	10	Buy Only	0.25
2144	Rent:Buy experiment	402.219853	1.97705681	1.228677115	-1.530690932	Buy Only ; 25% contract renewal; Constant contracted land area (25%); 10 y	25% contract renewal	SSP1 - 2.6	-0.000186403	0	10	Buy Only	0.25
2145	Rent:Buy experiment	401.7695647	1.971061401	1.226901295	-1.483656343	Buy Only ; 25% contract renewal; Constant contracted land area (25%); 10 y	25% contract renewal	SSP1 - 2.6	-0.000186491	0	10	Buy Only	0.25
2146	Rent:Buy experiment	401.3382396	1.965312175	1.225206834	-1.436621755	Buy Only ; 25% contract renewal; Constant contracted land area (25%); 10 y	25% contract renewal	SSP1 - 2.6	-0.000186578	0	10	Buy Only	0.25
2147	Rent:Buy experiment	400.9253744	1.959803214	1.223595285	-1.389587166	Buy Only ; 25% contract renewal; Constant contracted land area (25%); 10 y	25% contract renewal	SSP1 - 2.6	-0.000186665	0	10	Buy Only	0.25
2148	Rent:Buy experiment	400.530531	1.954529414	1.222067483	-1.342552577	Buy Only ; 25% contract renewal; Constant contracted land area (25%); 10 y	25% contract renewal	SSP1 - 2.6	-0.000186751	0	10	Buy Only	0.25
2149	Rent:Buy experiment	400.1533235	1.949486313	1.220623757	-1.295517988	Buy Only ; 25% contract renewal; Constant contracted land area (25%); 10 y	25% contract renewal	SSP1 - 2.6	-0.000186837	0	10	Buy Only	0.25
2150	Rent:Buy experiment	399.7934075	1.944669956	1.219264085	-1.2484834	Buy Only ; 25% contract renewal; Constant contracted land area (25%); 10 y	25% contract renewal	SSP1 - 2.6	-0.000186922	0	10	Buy Only	0.25
2151	Rent:Buy experiment	399.4430394	1.939977204	1.21797919	-1.217271315	Buy Only ; 25% contract renewal; Constant contracted land area (25%); 10 y	25% contract renewal	SSP1 - 2.6	-0.000187008	0	10	Buy Only	0.25
2152	Rent:Buy experiment	399.1024831	1.93541192	1.216762198	-1.18605923	Buy Only ; 25% contract renewal; Constant contracted land area (25%); 10 y	25% contract renewal	SSP1 - 2.6	-0.000187094	0	10	Buy Only	0.25
2153	Rent:Buy experiment	398.7719156	1.930976813	1.215608015	-1.154847145	Buy Only ; 25% contract renewal; Constant contracted land area (25%); 10 y	25% contract renewal	SSP1 - 2.6	-0.000187181	0	10	Buy Only	0.25
2154	Rent:Buy experiment	398.4514453	1.926673666	1.214512858	-1.12363506	Buy Only ; 25% contract renewal; Constant contracted land area (25%); 10 y	25% contract renewal	SSP1 - 2.6	-0.00018727	0	10	Buy Only	0.25
2155	Rent:Buy experiment	398.1411281	1.92250355	1.213473906	-1.092422975	Buy Only ; 25% contract renewal; Constant contracted land area (25%); 10 y	25% contract renewal	SSP1 - 2.6	-0.000187359	0	10	Buy Only	0.25
2156	Rent:Buy experiment	397.8409802	1.918466999	1.212489046	-1.06121089	Buy Only ; 25% contract renewal; Constant contracted land area (25%); 10 y	25% contract renewal	SSP1 - 2.6	-0.000187449	0	10	Buy Only	0.25
2157	Rent:Buy experiment	397.5509877	1.91456413	1.21155668	-1.029998805	Buy Only ; 25% contract renewal; Constant contracted land area (25%); 10 y	25% contract renewal	SSP1 - 2.6	-0.000187541	0	10	Buy Only	0.25
2158	Rent:Buy experiment	397.2711147	1.910794753	1.210675585	-0.99878672	Buy Only ; 25% contract renewal; Constant contracted land area (25%); 10 y	25% contract renewal	SSP1 - 2.6	-0.000187633	0	10	Buy Only	0.25
2159	Rent:Buy experiment	397.0013084	1.907158442	1.209844812	-0.967574635	Buy Only ; 25% contract renewal; Constant contracted land area (25%); 10 y	25% contract renewal	SSP1 - 2.6	-0.000187727	0	10	Buy Only	0.25
2160	Rent:Buy experiment	396.7415043	1.903654598	1.20906361	-0.93636255	Buy Only ; 25% contract renewal; Constant contracted land area (25%); 10 y	25% contract renewal	SSP1 - 2.6	-0.000187821	0	10	Buy Only	0.25
2161	Rent:Buy experiment	396.4916289	1.900282493	1.20833137	-0.905150465	Buy Only ; 25% contract renewal; Constant contracted land area (25%); 10 y	25% contract renewal	SSP1 - 2.6	-0.000187917	0	10	Buy Only	0.25
2162	Rent:Buy experiment	396.2516032	1.897041309	1.20764759	-0.87393838	Buy Only ; 25% contract renewal; Constant contracted land area (25%); 10 y	25% contract renewal	SSP1 - 2.6	-0.000188013	0	10	Buy Only	0.25
2163	Rent:Buy experiment	396.021344	1.893930161	1.207011838	-0.842726295	Buy Only ; 25% contract renewal; Constant contracted land area (25%); 10 y	25% contract renewal	SSP1 - 2.6	-0.000188111	0	10	Buy Only	0.25
2164	Rent:Buy experiment	395.8007659	1.890948123	1.206423739	-0.81151421	Buy Only ; 25% contract renewal; Constant contracted land area (25%); 10 y	25% contract renewal	SSP1 - 2.6	-0.00018821	0	10	Buy Only	0.25
2165	Rent:Buy experiment	395.5897822	1.888094238	1.205882956	-0.780302125	Buy Only ; 25% contract renewal; Constant contracted land area (25%); 10 y	25% contract renewal	SSP1 - 2.6	-0.00018831	0	10	Buy Only	0.25
2166	Rent:Buy experiment	395.3883061	1.885367537	1.205389184	-0.74909004	Buy Only ; 25% contract renewal; Constant contracted land area (25%); 10 y	25% contract renewal	SSP1 - 2.6	-0.000188411	0	10	Buy Only	0.25
2167	Rent:Buy experiment	395.196251	1.882767042	1.204942136	-0.717877955	Buy Only ; 25% contract renewal; Constant contracted land area (25%); 10 y	25% contract renewal	SSP1 - 2.6	-0.000188514	0	10	Buy Only	0.25
2168	Rent:Buy experiment	395.0135312	1.880291778	1.204541544	-0.68666587	Buy Only ; 25% contract renewal; Constant contracted land area (25%); 10 y	25% contract renewal	SSP1 - 2.6	-0.000188617	0	10	Buy Only	0.25
2169	Rent:Buy experiment	394.8400625	1.877940776	1.204187152	-0.655453785	Buy Only ; 25% contract renewal; Constant contracted land area (25%); 10 y	25% contract renewal	SSP1 - 2.6	-0.000188722	0	10	Buy Only	0.25
2170	Rent:Buy experiment	394.675762	1.875713077	1.203878717	-0.6242417	Buy Only ; 25% contract renewal; Constant contracted land area (25%); 10 y	25% contract renewal	SSP1 - 2.6	-0.000188828	0	10	Buy Only	0.25
2171	Rent:Buy experiment	394.5205487	1.873607736	1.203616001	-0.593029615	Buy Only ; 25% contract renewal; Constant contracted land area (25%); 10 y	25% contract renewal	SSP1 - 2.6	-0.000188935	0	10	Buy Only	0.25
2172	Rent:Buy experiment	394.3743433	1.871623822	1.20339878	-0.56181753	Buy Only ; 25% contract renewal; Constant contracted land area (25%); 10 y	25% contract renewal	SSP1 - 2.6	-0.000189043	0	10	Buy Only	0.25
2173	Rent:Buy experiment	394.2370686	1.869760424	1.203226832	-0.530605445	Buy Only ; 25% contract renewal; Constant contracted land area (25%); 10 y	25% contract renewal	SSP1 - 2.6	-0.000189152	0	10	Buy Only	0.25
2174	Rent:Buy experiment	394.1086496	1.868016646	1.203099945	-0.49939336	Buy Only ; 25% contract renewal; Constant contracted land area (25%); 10 y	25% contract renewal	SSP1 - 2.6	-0.000189262	0	10	Buy Only	0.25
2175	Rent:Buy experiment	393.9890131	1.866391613	1.203017914	-0.468181275	Buy Only ; 25% contract renewal; Constant contracted land area (25%); 10 y	25% contract renewal	SSP1 - 2.6	-0.000189373	0	10	Buy Only	0.25
2176	Rent:Buy experiment	393.8780881	1.864884469	1.202980539	-0.43696919	Buy Only ; 25% contract renewal; Constant contracted land area (25%); 10 y	25% contract renewal	SSP1 - 2.6	-0.000189486	0	10	Buy Only	0.25
2177	Rent:Buy experiment	393.7758058	1.863494377	1.202987629	-0.405757105	Buy Only ; 25% contract renewal; Constant contracted land area (25%); 10 y	25% contract renewal	SSP1 - 2.6	-0.000189599	0	10	Buy Only	0.25
2178	Rent:Buy experiment	393.6820993	1.86222052	1.203038997	-0.37454502	Buy Only ; 25% contract renewal; Constant contracted land area (25%); 10 y	25% contract renewal	SSP1 - 2.6	-0.000189714	0	10	Buy Only	0.25
2179	Rent:Buy experiment	393.5969039	1.8610621	1.203134464	-0.343332935	Buy Only ; 25% contract renewal; Constant contracted land area (25%); 10 y	25% contract renewal	SSP1 - 2.6	-0.000189829	0	10	Buy Only	0.25
2180	Rent:Buy experiment	393.5201569	1.86001834	1.203273857	-0.31212085	Buy Only ; 25% contract renewal; Constant contracted land area (25%); 10 y	25% contract renewal	SSP1 - 2.6	-0.000189946	0	10	Buy Only	0.25
2181	Rent:Buy experiment	393.4517975	1.859088481	1.203457009	-0.280908765	Buy Only ; 25% contract renewal; Constant contracted land area (25%); 10 y	25% contract renewal	SSP1 - 2.6	-0.000190063	0	10	Buy Only	0.25
2182	Rent:Buy experiment	393.391767	1.858271782	1.203683761	-0.24969668	Buy Only ; 25% contract renewal; Constant contracted land area (25%); 10 y	25% contract renewal	SSP1 - 2.6	-0.000190181	0	10	Buy Only	0.25
2183	Rent:Buy experiment	393.3400087	1.857567523	1.203953959	-0.218484595	Buy Only ; 25% contract renewal; Constant contracted land area (25%); 10 y	25% contract renewal	SSP1 - 2.6	-0.0001903	0	10	Buy Only	0.25
2184	Rent:Buy experiment	393.2964675	1.856975002	1.204267454	-0.18727251	Buy Only ; 25% contract renewal; Constant contracted land area (25%); 10 y	25% contract renewal	SSP1 - 2.6	-0.00019042	0	10	Buy Only	0.25
2185	Rent:Buy experiment	393.2610905	1.856493532	1.204624107	-0.156060425	Buy Only ; 25% contract renewal; Constant contracted land area (25%); 10 y	25% contract renewal	SSP1 - 2.6	-0.00019054	0	10	Buy Only	0.25
2186	Rent:Buy experiment	393.2338264	1.856122446	1.20502378	-0.12484834	Buy Only ; 25% contract renewal; Constant contracted land area (25%); 10 y	25% contract renewal	SSP1 - 2.6	-0.000190661	0	10	Buy Only	0.25
2187	Rent:Buy experiment	393.2146257	1.855861094	1.205466346	-0.093636255	Buy Only ; 25% contract renewal; Constant contracted land area (25%); 10 y	25% contract renewal	SSP1 - 2.6	-0.000190783	0	10	Buy Only	0.25
2188	Rent:Buy experiment	393.2034406	1.855708843	1.20595168	-0.06242417	Buy Only ; 25% contract renewal; Constant contracted land area (25%); 10 y	25% contract renewal	SSP1 - 2.6	-0.000190905	0	10	Buy Only	0.25
2189	Rent:Buy experiment	393.2002253	1.855665075	1.206479664	-0.031212085	Buy Only ; 25% contract renewal; Constant contracted land area (25%); 10 y	25% contract renewal	SSP1 - 2.6	-0.000191028	0	10	Buy Only	0.25
2190	Rent:Buy experiment	393.2049352	1.855729188	1.207050185	0	Buy Only ; 25% contract renewal; Constant contracted land area (25%); 10 y	25% contract renewal	SSP1 - 2.6	-0.000191151	0	10	Buy Only	0.25
2191	Rent:Buy experiment	393.2028664	1.855701026	1.207645075	0	Buy Only ; 25% contract renewal; Constant contracted land area (25%); 10 y	25% contract renewal	SSP1 - 2.6	-0.000191276	0	10	Buy Only	0.25
2192	Rent:Buy experiment	393.1950835	1.855595082	1.208251381	0	Buy Only ; 25% contract renewal; Constant contracted land area (25%); 10 y	25% contract renewal	SSP1 - 2.6	-0.000191403	0	10	Buy Only	0.25
2193	Rent:Buy experiment	393.1824176	1.855422664	1.20885996	0	Buy Only ; 25% contract renewal; Constant contracted land area (25%); 10 y	25% contract renewal	SSP1 - 2.6	-0.000191532	0	10	Buy Only	0.25
2194	Rent:Buy experiment	393.1655212	1.855192648	1.209464433	0	Buy Only ; 25% contract renewal; Constant contracted land area (25%); 10 y	25% contract renewal	SSP1 - 2.6	-0.000191664	0	10	Buy Only	0.25
2195	Rent:Buy experiment	393.1449099	1.854912047	1.210060424	0	Buy Only ; 25% contract renewal; Constant contracted land area (25%); 10 y	25% contract renewal	SSP1 - 2.6	-0.000191797	0	10	Buy Only	0.25
2196	Rent:Buy experiment	393.1209947	1.854586447	1.210644997	0	Buy Only ; 25% contract renewal; Constant contracted land area (25%); 10 y	25% contract renewal	SSP1 - 2.6	-0.000191933	0	10	Buy Only	0.25
2197	Rent:Buy experiment	393.0941059	1.85422034	1.211216247	0	Buy Only ; 25% contract renewal; Constant contracted land area (25%); 10 y	25% contract renewal	SSP1 - 2.6	-0.000192071	0	10	Buy Only	0.25
2198	Rent:Buy experiment	393.0645123	1.853817376	1.211773004	0	Buy Only ; 25% contract renewal; Constant contracted land area (25%); 10 y	25% contract renewal	SSP1 - 2.6	-0.00019221	0	10	Buy Only	0.25
2199	Rent:Buy experiment	393.032435	1.853380558	1.212314615	0	Buy Only ; 25% contract renewal; Constant contracted land area (25%); 10 y	25% contract renewal	SSP1 - 2.6	-0.000192351	0	10	Buy Only	0.25
2200	Rent:Buy experiment	392.9980582	1.852912388	1.212840788	0	Buy Only ; 25% contract renewal; Constant contracted land area (25%); 10 y	25% contract renewal	SSP1 - 2.6	-0.000192493	0	10	Buy Only	0.25
2201	Rent:Buy experiment	392.9615379	1.852414979	1.21335148	0	Buy Only ; 25% contract renewal; Constant contracted land area (25%); 10 y	25% contract renewal	SSP1 - 2.6	-0.000192637	0	10	Buy Only	0.25
2202	Rent:Buy experiment	392.9230074	1.851890144	1.213846813	0	Buy Only ; 25% contract renewal; Constant contracted land area (25%); 10 y	25% contract renewal	SSP1 - 2.6	-0.000192782	0	10	Buy Only	0.25
2203	Rent:Buy experiment	392.8825831	1.851339455	1.214327024	0	Buy Only ; 25% contract renewal; Constant contracted land area (25%); 10 y	25% contract renewal	SSP1 - 2.6	-0.000192929	0	10	Buy Only	0.25
2204	Rent:Buy experiment	392.8403672	1.8507643	1.214792417	0	Buy Only ; 25% contract renewal; Constant contracted land area (25%); 10 y	25% contract renewal	SSP1 - 2.6	-0.000193076	0	10	Buy Only	0.25
2205	Rent:Buy experiment	392.7964513	1.850165917	1.21524334	0	Buy Only ; 25% contract renewal; Constant contracted land area (25%); 10 y	25% contract renewal	SSP1 - 2.6	-0.000193225	0	10	Buy Only	0.25
2206	Rent:Buy experiment	392.750918	1.849545427	1.215680163	0	Buy Only ; 25% contract renewal; Constant contracted land area (25%); 10 y	25% contract renewal	SSP1 - 2.6	-0.000193375	0	10	Buy Only	0.25
2207	Rent:Buy experiment	392.703843	1.848903851	1.216103265	0	Buy Only ; 25% contract renewal; Constant contracted land area (25%); 10 y	25% contract renewal	SSP1 - 2.6	-0.000193526	0	10	Buy Only	0.25
2208	Rent:Buy experiment	392.655296	1.848242135	1.216513024	0	Buy Only ; 25% contract renewal; Constant contracted land area (25%); 10 y	25% contract renewal	SSP1 - 2.6	-0.000193678	0	10	Buy Only	0.25
2209	Rent:Buy experiment	392.6053421	1.847561154	1.216909816	0	Buy Only ; 25% contract renewal; Constant contracted land area (25%); 10 y	25% contract renewal	SSP1 - 2.6	-0.000193831	0	10	Buy Only	0.25
2210	Rent:Buy experiment	392.554042	1.846861733	1.217294005	0	Buy Only ; 25% contract renewal; Constant contracted land area (25%); 10 y	25% contract renewal	SSP1 - 2.6	-0.000193985	0	10	Buy Only	0.25
2211	Rent:Buy experiment	392.5014531	1.846144646	1.217665947	0	Buy Only ; 25% contract renewal; Constant contracted land area (25%); 10 y	25% contract renewal	SSP1 - 2.6	-0.000194139	0	10	Buy Only	0.25
2212	Rent:Buy experiment	392.4476299	1.845410628	1.218025982	0	Buy Only ; 25% contract renewal; Constant contracted land area (25%); 10 y	25% contract renewal	SSP1 - 2.6	-0.000194294	0	10	Buy Only	0.25
2213	Rent:Buy experiment	392.392624	1.844660377	1.21837444	0	Buy Only ; 25% contract renewal; Constant contracted land area (25%); 10 y	25% contract renewal	SSP1 - 2.6	-0.00019445	0	10	Buy Only	0.25
2214	Rent:Buy experiment	392.3364847	1.84389456	1.218711638	0	Buy Only ; 25% contract renewal; Constant contracted land area (25%); 10 y	25% contract renewal	SSP1 - 2.6	-0.000194606	0	10	Buy Only	0.25
2215	Rent:Buy experiment	392.2792594	1.843113814	1.219037882	0	Buy Only ; 25% contract renewal; Constant contracted land area (25%); 10 y	25% contract renewal	SSP1 - 2.6	-0.000194762	0	10	Buy Only	0.25
2216	Rent:Buy experiment	392.2209933	1.842318751	1.219353465	0	Buy Only ; 25% contract renewal; Constant contracted land area (25%); 10 y	25% contract renewal	SSP1 - 2.6	-0.000194919	0	10	Buy Only	0.25
2217	Rent:Buy experiment	392.1617298	1.841509957	1.219658667	0	Buy Only ; 25% contract renewal; Constant contracted land area (25%); 10 y	25% contract renewal	SSP1 - 2.6	-0.000195076	0	10	Buy Only	0.25
2218	Rent:Buy experiment	392.1015108	1.840687999	1.219953761	0	Buy Only ; 25% contract renewal; Constant contracted land area (25%); 10 y	25% contract renewal	SSP1 - 2.6	-0.000195234	0	10	Buy Only	0.25
2219	Rent:Buy experiment	392.0403766	1.839853419	1.220239008	0	Buy Only ; 25% contract renewal; Constant contracted land area (25%); 10 y	25% contract renewal	SSP1 - 2.6	-0.000195391	0	10	Buy Only	0.25
2220	Rent:Buy experiment	391.978366	1.839006741	1.220514659	0	Buy Only ; 25% contract renewal; Constant contracted land area (25%); 10 y	25% contract renewal	SSP1 - 2.6	-0.000195549	0	10	Buy Only	0.25
2221	Rent:Buy experiment	391.9155164	1.838148472	1.220780958	0	Buy Only ; 25% contract renewal; Constant contracted land area (25%); 10 y	25% contract renewal	SSP1 - 2.6	-0.000195706	0	10	Buy Only	0.25
2222	Rent:Buy experiment	391.8518639	1.837279098	1.221038138	0	Buy Only ; 25% contract renewal; Constant contracted land area (25%); 10 y	25% contract renewal	SSP1 - 2.6	-0.000195864	0	10	Buy Only	0.25
2223	Rent:Buy experiment	391.7874434	1.836399091	1.221286425	0	Buy Only ; 25% contract renewal; Constant contracted land area (25%); 10 y	25% contract renewal	SSP1 - 2.6	-0.000196021	0	10	Buy Only	0.25
2224	Rent:Buy experiment	391.7222886	1.835508904	1.221526039	0	Buy Only ; 25% contract renewal; Constant contracted land area (25%); 10 y	25% contract renewal	SSP1 - 2.6	-0.000196178	0	10	Buy Only	0.25
2225	Rent:Buy experiment	391.6564318	1.834608977	1.22175719	0	Buy Only ; 25% contract renewal; Constant contracted land area (25%); 10 y	25% contract renewal	SSP1 - 2.6	-0.000196335	0	10	Buy Only	0.25
2226	Rent:Buy experiment	391.5899045	1.833699735	1.221980083	0	Buy Only ; 25% contract renewal; Constant contracted land area (25%); 10 y	25% contract renewal	SSP1 - 2.6	-0.000196491	0	10	Buy Only	0.25
2227	Rent:Buy experiment	391.522737	1.832781585	1.222194915	0	Buy Only ; 25% contract renewal; Constant contracted land area (25%); 10 y	25% contract renewal	SSP1 - 2.6	-0.000196647	0	10	Buy Only	0.25
2228	Rent:Buy experiment	391.4549586	1.831854926	1.222401878	0	Buy Only ; 25% contract renewal; Constant contracted land area (25%); 10 y	25% contract renewal	SSP1 - 2.6	-0.000196803	0	10	Buy Only	0.25
2229	Rent:Buy experiment	391.3865976	1.830920138	1.222601158	0	Buy Only ; 25% contract renewal; Constant contracted land area (25%); 10 y	25% contract renewal	SSP1 - 2.6	-0.000196959	0	10	Buy Only	0.25
2230	Rent:Buy experiment	391.3176814	1.829977593	1.222792934	0	Buy Only ; 25% contract renewal; Constant contracted land area (25%); 10 y	25% contract renewal	SSP1 - 2.6	-0.000197113	0	10	Buy Only	0.25
2231	Rent:Buy experiment	391.2482363	1.829027647	1.22297738	0	Buy Only ; 25% contract renewal; Constant contracted land area (25%); 10 y	25% contract renewal	SSP1 - 2.6	-0.000197268	0	10	Buy Only	0.25
2232	Rent:Buy experiment	391.178288	1.828070646	1.223154665	0	Buy Only ; 25% contract renewal; Constant contracted land area (25%); 10 y	25% contract renewal	SSP1 - 2.6	-0.000197421	0	10	Buy Only	0.25
2233	Rent:Buy experiment	391.107861	1.827106924	1.223324952	0	Buy Only ; 25% contract renewal; Constant contracted land area (25%); 10 y	25% contract renewal	SSP1 - 2.6	-0.000197574	0	10	Buy Only	0.25
2234	Rent:Buy experiment	391.0369793	1.826136803	1.223488402	0	Buy Only ; 25% contract renewal; Constant contracted land area (25%); 10 y	25% contract renewal	SSP1 - 2.6	-0.000197727	0	10	Buy Only	0.25
2235	Rent:Buy experiment	390.9656658	1.825160596	1.223645167	0	Buy Only ; 25% contract renewal; Constant contracted land area (25%); 10 y	25% contract renewal	SSP1 - 2.6	-0.000197879	0	10	Buy Only	0.25
2236	Rent:Buy experiment	390.8939428	1.824178605	1.223795396	0	Buy Only ; 25% contract renewal; Constant contracted land area (25%); 10 y	25% contract renewal	SSP1 - 2.6	-0.00019803	0	10	Buy Only	0.25
2237	Rent:Buy experiment	390.8218319	1.82319112	1.223939236	0	Buy Only ; 25% contract renewal; Constant contracted land area (25%); 10 y	25% contract renewal	SSP1 - 2.6	-0.00019818	0	10	Buy Only	0.25
2238	Rent:Buy experiment	390.7493539	1.822198423	1.224076827	0	Buy Only ; 25% contract renewal; Constant contracted land area (25%); 10 y	25% contract renewal	SSP1 - 2.6	-0.000198329	0	10	Buy Only	0.25
2239	Rent:Buy experiment	390.6765287	1.821200787	1.224208305	0	Buy Only ; 25% contract renewal; Constant contracted land area (25%); 10 y	25% contract renewal	SSP1 - 2.6	-0.000198478	0	10	Buy Only	0.25
2240	Rent:Buy experiment	390.6033759	1.820198476	1.224333803	0	Buy Only ; 25% contract renewal; Constant contracted land area (25%); 10 y	25% contract renewal	SSP1 - 2.6	-0.000198626	0	10	Buy Only	0.25
2241	Rent:Buy experiment	390.5299141	1.819191742	1.224453449	0	Buy Only ; 25% contract renewal; Constant contracted land area (25%); 10 y	25% contract renewal	SSP1 - 2.6	-0.000198773	0	10	Buy Only	0.25
2242	Rent:Buy experiment	390.4561616	1.818180833	1.22456737	0	Buy Only ; 25% contract renewal; Constant contracted land area (25%); 10 y	25% contract renewal	SSP1 - 2.6	-0.000198919	0	10	Buy Only	0.25
2243	Rent:Buy experiment	390.3821358	1.817165986	1.224675686	0	Buy Only ; 25% contract renewal; Constant contracted land area (25%); 10 y	25% contract renewal	SSP1 - 2.6	-0.000199064	0	10	Buy Only	0.25
2244	Rent:Buy experiment	390.3078535	1.81614743	1.224778516	0	Buy Only ; 25% contract renewal; Constant contracted land area (25%); 10 y	25% contract renewal	SSP1 - 2.6	-0.000199209	0	10	Buy Only	0.25
2245	Rent:Buy experiment	390.2333312	1.815125388	1.224875974	0	Buy Only ; 25% contract renewal; Constant contracted land area (25%); 10 y	25% contract renewal	SSP1 - 2.6	-0.000199352	0	10	Buy Only	0.25
2246	Rent:Buy experiment	390.1585847	1.814100074	1.224968171	0	Buy Only ; 25% contract renewal; Constant contracted land area (25%); 10 y	25% contract renewal	SSP1 - 2.6	-0.000199494	0	10	Buy Only	0.25
2247	Rent:Buy experiment	390.0836291	1.813071695	1.225055216	0	Buy Only ; 25% contract renewal; Constant contracted land area (25%); 10 y	25% contract renewal	SSP1 - 2.6	-0.000199636	0	10	Buy Only	0.25
2248	Rent:Buy experiment	390.0084791	1.812040452	1.225137214	0	Buy Only ; 25% contract renewal; Constant contracted land area (25%); 10 y	25% contract renewal	SSP1 - 2.6	-0.000199776	0	10	Buy Only	0.25
2249	Rent:Buy experiment	389.9331491	1.811006537	1.225214267	0	Buy Only ; 25% contract renewal; Constant contracted land area (25%); 10 y	25% contract renewal	SSP1 - 2.6	-0.000199916	0	10	Buy Only	0.25
2250	Rent:Buy experiment	389.8576527	1.80997014	1.225286474	0	Buy Only ; 25% contract renewal; Constant contracted land area (25%); 10 y	25% contract renewal	SSP1 - 2.6	-0.000200054	0	10	Buy Only	0.25
2251	Rent:Buy experiment	389.7820032	1.808931439	1.225353933	0	Buy Only ; 25% contract renewal; Constant contracted land area (25%); 10 y	25% contract renewal	SSP1 - 2.6	-0.000200192	0	10	Buy Only	0.25
2252	Rent:Buy experiment	389.7062134	1.807890609	1.225416737	0	Buy Only ; 25% contract renewal; Constant contracted land area (25%); 10 y	25% contract renewal	SSP1 - 2.6	-0.000200328	0	10	Buy Only	0.25
2253	Rent:Buy experiment	389.6302957	1.806847819	1.225474978	0	Buy Only ; 25% contract renewal; Constant contracted land area (25%); 10 y	25% contract renewal	SSP1 - 2.6	-0.000200464	0	10	Buy Only	0.25
2254	Rent:Buy experiment	389.554262	1.805803233	1.225528743	0	Buy Only ; 25% contract renewal; Constant contracted land area (25%); 10 y	25% contract renewal	SSP1 - 2.6	-0.000200598	0	10	Buy Only	0.25
2255	Rent:Buy experiment	389.4781238	1.804757007	1.225578121	0	Buy Only ; 25% contract renewal; Constant contracted land area (25%); 10 y	25% contract renewal	SSP1 - 2.6	-0.000200731	0	10	Buy Only	0.25
2256	Rent:Buy experiment	389.4018923	1.803709294	1.225623194	0	Buy Only ; 25% contract renewal; Constant contracted land area (25%); 10 y	25% contract renewal	SSP1 - 2.6	-0.000200864	0	10	Buy Only	0.25
2257	Rent:Buy experiment	389.3255781	1.80266024	1.225664045	0	Buy Only ; 25% contract renewal; Constant contracted land area (25%); 10 y	25% contract renewal	SSP1 - 2.6	-0.000200995	0	10	Buy Only	0.25
2258	Rent:Buy experiment	389.2491918	1.801609987	1.225700753	0	Buy Only ; 25% contract renewal; Constant contracted land area (25%); 10 y	25% contract renewal	SSP1 - 2.6	-0.000201125	0	10	Buy Only	0.25
2259	Rent:Buy experiment	389.1727432	1.800558672	1.225733395	0	Buy Only ; 25% contract renewal; Constant contracted land area (25%); 10 y	25% contract renewal	SSP1 - 2.6	-0.000201254	0	10	Buy Only	0.25
2260	Rent:Buy experiment	389.0962421	1.799506428	1.225762048	0	Buy Only ; 25% contract renewal; Constant contracted land area (25%); 10 y	25% contract renewal	SSP1 - 2.6	-0.000201382	0	10	Buy Only	0.25
2261	Rent:Buy experiment	389.0196978	1.798453382	1.225786783	0	Buy Only ; 25% contract renewal; Constant contracted land area (25%); 10 y	25% contract renewal	SSP1 - 2.6	-0.000201509	0	10	Buy Only	0.25
2262	Rent:Buy experiment	388.9431192	1.797399658	1.225807674	0	Buy Only ; 25% contract renewal; Constant contracted land area (25%); 10 y	25% contract renewal	SSP1 - 2.6	-0.000201635	0	10	Buy Only	0.25
2263	Rent:Buy experiment	388.866515	1.796345375	1.225824788	0	Buy Only ; 25% contract renewal; Constant contracted land area (25%); 10 y	25% contract renewal	SSP1 - 2.6	-0.000201759	0	10	Buy Only	0.25
2264	Rent:Buy experiment	388.7898937	1.795290647	1.225838194	0	Buy Only ; 25% contract renewal; Constant contracted land area (25%); 10 y	25% contract renewal	SSP1 - 2.6	-0.000201883	0	10	Buy Only	0.25
2265	Rent:Buy experiment	388.7132633	1.794235587	1.225847959	0	Buy Only ; 25% contract renewal; Constant contracted land area (25%); 10 y	25% contract renewal	SSP1 - 2.6	-0.000202006	0	10	Buy Only	0.25
2266	Rent:Buy experiment	388.6366316	1.7931803	1.225854145	0	Buy Only ; 25% contract renewal; Constant contracted land area (25%); 10 y	25% contract renewal	SSP1 - 2.6	-0.000202127	0	10	Buy Only	0.25
2267	Rent:Buy experiment	388.5600061	1.792124891	1.225856815	0	Buy Only ; 25% contract renewal; Constant contracted land area (25%); 10 y	25% contract renewal	SSP1 - 2.6	-0.000202247	0	10	Buy Only	0.25
2268	Rent:Buy experiment	388.4833941	1.79106946	1.225856031	0	Buy Only ; 25% contract renewal; Constant contracted land area (25%); 10 y	25% contract renewal	SSP1 - 2.6	-0.000202367	0	10	Buy Only	0.25
2269	Rent:Buy experiment	388.4068026	1.790014102	1.225851852	0	Buy Only ; 25% contract renewal; Constant contracted land area (25%); 10 y	25% contract renewal	SSP1 - 2.6	-0.000202485	0	10	Buy Only	0.25
2270	Rent:Buy experiment	388.3302382	1.788958911	1.225844336	0	Buy Only ; 25% contract renewal; Constant contracted land area (25%); 10 y	25% contract renewal	SSP1 - 2.6	-0.000202602	0	10	Buy Only	0.25
2271	Rent:Buy experiment	388.2537075	1.787903976	1.225833539	0	Buy Only ; 25% contract renewal; Constant contracted land area (25%); 10 y	25% contract renewal	SSP1 - 2.6	-0.000202718	0	10	Buy Only	0.25
2272	Rent:Buy experiment	388.1772168	1.786849384	1.225819516	0	Buy Only ; 25% contract renewal; Constant contracted land area (25%); 10 y	25% contract renewal	SSP1 - 2.6	-0.000202833	0	10	Buy Only	0.25
2273	Rent:Buy experiment	388.1007721	1.785795219	1.22580232	0	Buy Only ; 25% contract renewal; Constant contracted land area (25%); 10 y	25% contract renewal	SSP1 - 2.6	-0.000202947	0	10	Buy Only	0.25
2274	Rent:Buy experiment	388.0243792	1.784741561	1.225782005	0	Buy Only ; 25% contract renewal; Constant contracted land area (25%); 10 y	25% contract renewal	SSP1 - 2.6	-0.000203059	0	10	Buy Only	0.25
2275	Rent:Buy experiment	387.9480437	1.783688488	1.225758621	0	Buy Only ; 25% contract renewal; Constant contracted land area (25%); 10 y	25% contract renewal	SSP1 - 2.6	-0.000203171	0	10	Buy Only	0.25
2276	Rent:Buy experiment	387.8717711	1.782636075	1.225732217	0	Buy Only ; 25% contract renewal; Constant contracted land area (25%); 10 y	25% contract renewal	SSP1 - 2.6	-0.000203281	0	10	Buy Only	0.25
2277	Rent:Buy experiment	387.7955665	1.781584394	1.225702843	0	Buy Only ; 25% contract renewal; Constant contracted land area (25%); 10 y	25% contract renewal	SSP1 - 2.6	-0.000203391	0	10	Buy Only	0.25
2278	Rent:Buy experiment	387.719435	1.780533515	1.225670545	0	Buy Only ; 25% contract renewal; Constant contracted land area (25%); 10 y	25% contract renewal	SSP1 - 2.6	-0.000203499	0	10	Buy Only	0.25
2279	Rent:Buy experiment	387.6433813	1.779483504	1.22563537	0	Buy Only ; 25% contract renewal; Constant contracted land area (25%); 10 y	25% contract renewal	SSP1 - 2.6	-0.000203607	0	10	Buy Only	0.25
2280	Rent:Buy experiment	387.5674101	1.778434427	1.225597362	0	Buy Only ; 25% contract renewal; Constant contracted land area (25%); 10 y	25% contract renewal	SSP1 - 2.6	-0.000203713	0	10	Buy Only	0.25
2281	Rent:Buy experiment	387.491526	1.777386346	1.225556567	0	Buy Only ; 25% contract renewal; Constant contracted land area (25%); 10 y	25% contract renewal	SSP1 - 2.6	-0.000203818	0	10	Buy Only	0.25
2282	Rent:Buy experiment	387.4157331	1.776339321	1.225513026	0	Buy Only ; 25% contract renewal; Constant contracted land area (25%); 10 y	25% contract renewal	SSP1 - 2.6	-0.000203922	0	10	Buy Only	0.25
2283	Rent:Buy experiment	387.3400357	1.77529341	1.225466783	0	Buy Only ; 25% contract renewal; Constant contracted land area (25%); 10 y	25% contract renewal	SSP1 - 2.6	-0.000204025	0	10	Buy Only	0.25
2284	Rent:Buy experiment	387.2644377	1.774248669	1.225417877	0	Buy Only ; 25% contract renewal; Constant contracted land area (25%); 10 y	25% contract renewal	SSP1 - 2.6	-0.000204127	0	10	Buy Only	0.25
2285	Rent:Buy experiment	387.188943	1.773205152	1.225366348	0	Buy Only ; 25% contract renewal; Constant contracted land area (25%); 10 y	25% contract renewal	SSP1 - 2.6	-0.000204228	0	10	Buy Only	0.25
2286	Rent:Buy experiment	387.1135553	1.77216291	1.225312237	0	Buy Only ; 25% contract renewal; Constant contracted land area (25%); 10 y	25% contract renewal	SSP1 - 2.6	-0.000204328	0	10	Buy Only	0.25
2287	Rent:Buy experiment	387.038278	1.771121993	1.225255581	0	Buy Only ; 25% contract renewal; Constant contracted land area (25%); 10 y	25% contract renewal	SSP1 - 2.6	-0.000204427	0	10	Buy Only	0.25
2288	Rent:Buy experiment	386.9631147	1.770082449	1.225196417	0	Buy Only ; 25% contract renewal; Constant contracted land area (25%); 10 y	25% contract renewal	SSP1 - 2.6	-0.000204525	0	10	Buy Only	0.25
2289	Rent:Buy experiment	386.8880685	1.769044324	1.225134783	0	Buy Only ; 25% contract renewal; Constant contracted land area (25%); 10 y	25% contract renewal	SSP1 - 2.6	-0.000204622	0	10	Buy Only	0.25
2290	Rent:Buy experiment	386.8131426	1.768007663	1.225070713	0	Buy Only ; 25% contract renewal; Constant contracted land area (25%); 10 y	25% contract renewal	SSP1 - 2.6	-0.000204718	0	10	Buy Only	0.25
2291	Rent:Buy experiment	386.7383402	1.766972509	1.225004242	0	Buy Only ; 25% contract renewal; Constant contracted land area (25%); 10 y	25% contract renewal	SSP1 - 2.6	-0.000204813	0	10	Buy Only	0.25
2292	Rent:Buy experiment	386.6636639	1.765938901	1.224935405	0	Buy Only ; 25% contract renewal; Constant contracted land area (25%); 10 y	25% contract renewal	SSP1 - 2.6	-0.000204906	0	10	Buy Only	0.25
2293	Rent:Buy experiment	386.5891168	1.764906881	1.224864236	0	Buy Only ; 25% contract renewal; Constant contracted land area (25%); 10 y	25% contract renewal	SSP1 - 2.6	-0.000204999	0	10	Buy Only	0.25
2294	Rent:Buy experiment	386.5147013	1.763876486	1.224790766	0	Buy Only ; 25% contract renewal; Constant contracted land area (25%); 10 y	25% contract renewal	SSP1 - 2.6	-0.000205091	0	10	Buy Only	0.25
2295	Rent:Buy experiment	386.4404201	1.762847752	1.224715027	0	Buy Only ; 25% contract renewal; Constant contracted land area (25%); 10 y	25% contract renewal	SSP1 - 2.6	-0.000205182	0	10	Buy Only	0.25
2296	Rent:Buy experiment	386.3662756	1.761820715	1.224637052	0	Buy Only ; 25% contract renewal; Constant contracted land area (25%); 10 y	25% contract renewal	SSP1 - 2.6	-0.000205272	0	10	Buy Only	0.25
2297	Rent:Buy experiment	386.2922703	1.760795408	1.22455687	0	Buy Only ; 25% contract renewal; Constant contracted land area (25%); 10 y	25% contract renewal	SSP1 - 2.6	-0.00020536	0	10	Buy Only	0.25
2298	Rent:Buy experiment	386.2184063	1.759771863	1.224474511	0	Buy Only ; 25% contract renewal; Constant contracted land area (25%); 10 y	25% contract renewal	SSP1 - 2.6	-0.000205448	0	10	Buy Only	0.25
2299	Rent:Buy experiment	386.1446858	1.758750112	1.224390006	0	Buy Only ; 25% contract renewal; Constant contracted land area (25%); 10 y	25% contract renewal	SSP1 - 2.6	-0.000205535	0	10	Buy Only	0.25
2300	Rent:Buy experiment	386.071111	1.757730185	1.224303382	0	Buy Only ; 25% contract renewal; Constant contracted land area (25%); 10 y	25% contract renewal	SSP1 - 2.6	-0.000205621	0	10	Buy Only	0.25
2301	Rent:Buy experiment	385.9976837	1.75671211	1.224214668	0	Buy Only ; 25% contract renewal; Constant contracted land area (25%); 10 y	25% contract renewal	SSP1 - 2.6	-0.000205706	0	10	Buy Only	0.25
2302	Rent:Buy experiment	385.9244059	1.755695914	1.224123891	0	Buy Only ; 25% contract renewal; Constant contracted land area (25%); 10 y	25% contract renewal	SSP1 - 2.6	-0.00020579	0	10	Buy Only	0.25
2303	Rent:Buy experiment	385.8512793	1.754681623	1.224031078	0	Buy Only ; 25% contract renewal; Constant contracted land area (25%); 10 y	25% contract renewal	SSP1 - 2.6	-0.000205873	0	10	Buy Only	0.25
2304	Rent:Buy experiment	385.7783059	1.753669264	1.223936256	0	Buy Only ; 25% contract renewal; Constant contracted land area (25%); 10 y	25% contract renewal	SSP1 - 2.6	-0.000205955	0	10	Buy Only	0.25
2305	Rent:Buy experiment	385.705487	1.75265886	1.223839451	0	Buy Only ; 25% contract renewal; Constant contracted land area (25%); 10 y	25% contract renewal	SSP1 - 2.6	-0.000206036	0	10	Buy Only	0.25
2306	Rent:Buy experiment	385.6328245	1.751650433	1.223740688	0	Buy Only ; 25% contract renewal; Constant contracted land area (25%); 10 y	25% contract renewal	SSP1 - 2.6	-0.000206116	0	10	Buy Only	0.25
2307	Rent:Buy experiment	385.5603197	1.750644007	1.223639992	0	Buy Only ; 25% contract renewal; Constant contracted land area (25%); 10 y	25% contract renewal	SSP1 - 2.6	-0.000206195	0	10	Buy Only	0.25
2308	Rent:Buy experiment	385.4879742	1.749639603	1.223537388	0	Buy Only ; 25% contract renewal; Constant contracted land area (25%); 10 y	25% contract renewal	SSP1 - 2.6	-0.000206273	0	10	Buy Only	0.25
2309	Rent:Buy experiment	385.4157892	1.74863724	1.223432899	0	Buy Only ; 25% contract renewal; Constant contracted land area (25%); 10 y	25% contract renewal	SSP1 - 2.6	-0.000206351	0	10	Buy Only	0.25
2310	Rent:Buy experiment	385.3437661	1.747636937	1.22332655	0	Buy Only ; 25% contract renewal; Constant contracted land area (25%); 10 y	25% contract renewal	SSP1 - 2.6	-0.000206427	0	10	Buy Only	0.25
2311	Rent:Buy experiment	385.2719062	1.746638714	1.223218363	0	Buy Only ; 25% contract renewal; Constant contracted land area (25%); 10 y	25% contract renewal	SSP1 - 2.6	-0.000206502	0	10	Buy Only	0.25
2312	Rent:Buy experiment	385.2002105	1.745642588	1.22310836	0	Buy Only ; 25% contract renewal; Constant contracted land area (25%); 10 y	25% contract renewal	SSP1 - 2.6	-0.000206577	0	10	Buy Only	0.25
2313	Rent:Buy experiment	385.1286803	1.744648576	1.222996565	0	Buy Only ; 25% contract renewal; Constant contracted land area (25%); 10 y	25% contract renewal	SSP1 - 2.6	-0.000206651	0	10	Buy Only	0.25
2314	Rent:Buy experiment	385.0573166	1.743656694	1.222882999	0	Buy Only ; 25% contract renewal; Constant contracted land area (25%); 10 y	25% contract renewal	SSP1 - 2.6	-0.000206724	0	10	Buy Only	0.25
2315	Rent:Buy experiment	384.9861204	1.742666956	1.222767683	0	Buy Only ; 25% contract renewal; Constant contracted land area (25%); 10 y	25% contract renewal	SSP1 - 2.6	-0.000206795	0	10	Buy Only	0.25
2316	Rent:Buy experiment	384.9150927	1.741679378	1.222650639	0	Buy Only ; 25% contract renewal; Constant contracted land area (25%); 10 y	25% contract renewal	SSP1 - 2.6	-0.000206866	0	10	Buy Only	0.25
2317	Rent:Buy experiment	384.8442343	1.740693973	1.222531887	0	Buy Only ; 25% contract renewal; Constant contracted land area (25%); 10 y	25% contract renewal	SSP1 - 2.6	-0.000206937	0	10	Buy Only	0.25
2318	Rent:Buy experiment	384.7735461	1.739710754	1.222411447	0	Buy Only ; 25% contract renewal; Constant contracted land area (25%); 10 y	25% contract renewal	SSP1 - 2.6	-0.000207006	0	10	Buy Only	0.25
2319	Rent:Buy experiment	384.703029	1.738729735	1.22228934	0	Buy Only ; 25% contract renewal; Constant contracted land area (25%); 10 y	25% contract renewal	SSP1 - 2.6	-0.000207074	0	10	Buy Only	0.25
2320	Rent:Buy experiment	384.6326836	1.737750925	1.222165586	0	Buy Only ; 25% contract renewal; Constant contracted land area (25%); 10 y	25% contract renewal	SSP1 - 2.6	-0.000207142	0	10	Buy Only	0.25
2321	Rent:Buy experiment	384.5625107	1.736774338	1.222040203	0	Buy Only ; 25% contract renewal; Constant contracted land area (25%); 10 y	25% contract renewal	SSP1 - 2.6	-0.000207208	0	10	Buy Only	0.25
2322	Rent:Buy experiment	384.492511	1.735799983	1.22191321	0	Buy Only ; 25% contract renewal; Constant contracted land area (25%); 10 y	25% contract renewal	SSP1 - 2.6	-0.000207274	0	10	Buy Only	0.25
2323	Rent:Buy experiment	384.4226851	1.73482787	1.221784626	0	Buy Only ; 25% contract renewal; Constant contracted land area (25%); 10 y	25% contract renewal	SSP1 - 2.6	-0.000207339	0	10	Buy Only	0.25
2324	Rent:Buy experiment	384.3530335	1.733858009	1.221654471	0	Buy Only ; 25% contract renewal; Constant contracted land area (25%); 10 y	25% contract renewal	SSP1 - 2.6	-0.000207403	0	10	Buy Only	0.25
2325	Rent:Buy experiment	384.2835569	1.732890408	1.22152276	0	Buy Only ; 25% contract renewal; Constant contracted land area (25%); 10 y	25% contract renewal	SSP1 - 2.6	-0.000207467	0	10	Buy Only	0.25
2326	Rent:Buy experiment	384.2142557	1.731925077	1.221389513	0	Buy Only ; 25% contract renewal; Constant contracted land area (25%); 10 y	25% contract renewal	SSP1 - 2.6	-0.000207529	0	10	Buy Only	0.25
2327	Rent:Buy experiment	384.1451304	1.730962022	1.221254747	0	Buy Only ; 25% contract renewal; Constant contracted land area (25%); 10 y	25% contract renewal	SSP1 - 2.6	-0.000207591	0	10	Buy Only	0.25
2328	Rent:Buy experiment	384.0761815	1.730001251	1.221118479	0	Buy Only ; 25% contract renewal; Constant contracted land area (25%); 10 y	25% contract renewal	SSP1 - 2.6	-0.000207652	0	10	Buy Only	0.25
2329	Rent:Buy experiment	384.0074093	1.729042772	1.220980725	0	Buy Only ; 25% contract renewal; Constant contracted land area (25%); 10 y	25% contract renewal	SSP1 - 2.6	-0.000207712	0	10	Buy Only	0.25
2330	Rent:Buy experiment	383.9388142	1.72808659	1.220841504	0	Buy Only ; 25% contract renewal; Constant contracted land area (25%); 10 y	25% contract renewal	SSP1 - 2.6	-0.000207771	0	10	Buy Only	0.25
2331	Rent:Buy experiment	383.8703966	1.727132711	1.22070083	0	Buy Only ; 25% contract renewal; Constant contracted land area (25%); 10 y	25% contract renewal	SSP1 - 2.6	-0.000207829	0	10	Buy Only	0.25
2332	Rent:Buy experiment	383.8021567	1.726181141	1.220558721	0	Buy Only ; 25% contract renewal; Constant contracted land area (25%); 10 y	25% contract renewal	SSP1 - 2.6	-0.000207887	0	10	Buy Only	0.25
2333	Rent:Buy experiment	383.7340949	1.725231886	1.220415191	0	Buy Only ; 25% contract renewal; Constant contracted land area (25%); 10 y	25% contract renewal	SSP1 - 2.6	-0.000207943	0	10	Buy Only	0.25
2334	Rent:Buy experiment	383.6662114	1.724284949	1.220270258	0	Buy Only ; 25% contract renewal; Constant contracted land area (25%); 10 y	25% contract renewal	SSP1 - 2.6	-0.000207999	0	10	Buy Only	0.25
2335	Rent:Buy experiment	383.5985064	1.723340336	1.220123936	0	Buy Only ; 25% contract renewal; Constant contracted land area (25%); 10 y	25% contract renewal	SSP1 - 2.6	-0.000208055	0	10	Buy Only	0.25
2336	Rent:Buy experiment	383.53098	1.72239805	1.21997624	0	Buy Only ; 25% contract renewal; Constant contracted land area (25%); 10 y	25% contract renewal	SSP1 - 2.6	-0.000208109	0	10	Buy Only	0.25
2337	Rent:Buy experiment	383.4636326	1.721458094	1.219827186	0	Buy Only ; 25% contract renewal; Constant contracted land area (25%); 10 y	25% contract renewal	SSP1 - 2.6	-0.000208163	0	10	Buy Only	0.25
2338	Rent:Buy experiment	383.3964642	1.720520473	1.219676788	0	Buy Only ; 25% contract renewal; Constant contracted land area (25%); 10 y	25% contract renewal	SSP1 - 2.6	-0.000208215	0	10	Buy Only	0.25
2339	Rent:Buy experiment	383.3294749	1.719585188	1.219525061	0	Buy Only ; 25% contract renewal; Constant contracted land area (25%); 10 y	25% contract renewal	SSP1 - 2.6	-0.000208267	0	10	Buy Only	0.25
2340	Rent:Buy experiment	383.2626648	1.718652244	1.219372019	0	Buy Only ; 25% contract renewal; Constant contracted land area (25%); 10 y	25% contract renewal	SSP1 - 2.6	-0.000208319	0	10	Buy Only	0.25
2341	Rent:Buy experiment	383.196034	1.717721641	1.219217677	0	Buy Only ; 25% contract renewal; Constant contracted land area (25%); 10 y	25% contract renewal	SSP1 - 2.6	-0.000208369	0	10	Buy Only	0.25
2342	Rent:Buy experiment	383.1295826	1.716793381	1.219062048	0	Buy Only ; 25% contract renewal; Constant contracted land area (25%); 10 y	25% contract renewal	SSP1 - 2.6	-0.000208419	0	10	Buy Only	0.25
2343	Rent:Buy experiment	383.0633106	1.715867468	1.218905147	0	Buy Only ; 25% contract renewal; Constant contracted land area (25%); 10 y	25% contract renewal	SSP1 - 2.6	-0.000208468	0	10	Buy Only	0.25
2344	Rent:Buy experiment	382.997218	1.714943901	1.218746986	0	Buy Only ; 25% contract renewal; Constant contracted land area (25%); 10 y	25% contract renewal	SSP1 - 2.6	-0.000208517	0	10	Buy Only	0.25
2345	Rent:Buy experiment	382.9313048	1.714022683	1.21858758	0	Buy Only ; 25% contract renewal; Constant contracted land area (25%); 10 y	25% contract renewal	SSP1 - 2.6	-0.000208564	0	10	Buy Only	0.25
2346	Rent:Buy experiment	382.865571	1.713103813	1.218426941	0	Buy Only ; 25% contract renewal; Constant contracted land area (25%); 10 y	25% contract renewal	SSP1 - 2.6	-0.000208611	0	10	Buy Only	0.25
2347	Rent:Buy experiment	382.8000164	1.712187293	1.218265083	0	Buy Only ; 25% contract renewal; Constant contracted land area (25%); 10 y	25% contract renewal	SSP1 - 2.6	-0.000208657	0	10	Buy Only	0.25
2348	Rent:Buy experiment	382.7346412	1.711273123	1.218102019	0	Buy Only ; 25% contract renewal; Constant contracted land area (25%); 10 y	25% contract renewal	SSP1 - 2.6	-0.000208702	0	10	Buy Only	0.25
2349	Rent:Buy experiment	382.6694451	1.710361302	1.217937761	0	Buy Only ; 25% contract renewal; Constant contracted land area (25%); 10 y	25% contract renewal	SSP1 - 2.6	-0.000208747	0	10	Buy Only	0.25
2350	Rent:Buy experiment	382.6044281	1.709451832	1.217772322	0	Buy Only ; 25% contract renewal; Constant contracted land area (25%); 10 y	25% contract renewal	SSP1 - 2.6	-0.000208791	0	10	Buy Only	0.25
2351	Rent:Buy experiment	382.5395901	1.708544711	1.217605714	0	Buy Only ; 25% contract renewal; Constant contracted land area (25%); 10 y	25% contract renewal	SSP1 - 2.6	-0.000208834	0	10	Buy Only	0.25
2352	Rent:Buy experiment	382.4749309	1.70763994	1.21743795	0	Buy Only ; 25% contract renewal; Constant contracted land area (25%); 10 y	25% contract renewal	SSP1 - 2.6	-0.000208877	0	10	Buy Only	0.25
2353	Rent:Buy experiment	382.4104504	1.706737517	1.217269042	0	Buy Only ; 25% contract renewal; Constant contracted land area (25%); 10 y	25% contract renewal	SSP1 - 2.6	-0.000208918	0	10	Buy Only	0.25
2354	Rent:Buy experiment	382.3461485	1.705837441	1.217099002	0	Buy Only ; 25% contract renewal; Constant contracted land area (25%); 10 y	25% contract renewal	SSP1 - 2.6	-0.00020896	0	10	Buy Only	0.25
2355	Rent:Buy experiment	382.282025	1.704939711	1.216927841	0	Buy Only ; 25% contract renewal; Constant contracted land area (25%); 10 y	25% contract renewal	SSP1 - 2.6	-0.000209	0	10	Buy Only	0.25
2356	Rent:Buy experiment	382.2180796	1.704044327	1.216755572	0	Buy Only ; 25% contract renewal; Constant contracted land area (25%); 10 y	25% contract renewal	SSP1 - 2.6	-0.00020904	0	10	Buy Only	0.25
2357	Rent:Buy experiment	382.1543123	1.703151285	1.216582206	0	Buy Only ; 25% contract renewal; Constant contracted land area (25%); 10 y	25% contract renewal	SSP1 - 2.6	-0.000209079	0	10	Buy Only	0.25
2358	Rent:Buy experiment	382.0907229	1.702260586	1.216407754	0	Buy Only ; 25% contract renewal; Constant contracted land area (25%); 10 y	25% contract renewal	SSP1 - 2.6	-0.000209117	0	10	Buy Only	0.25
2359	Rent:Buy experiment	382.027311	1.701372226	1.216232228	0	Buy Only ; 25% contract renewal; Constant contracted land area (25%); 10 y	25% contract renewal	SSP1 - 2.6	-0.000209155	0	10	Buy Only	0.25
2360	Rent:Buy experiment	381.9640764	1.700486205	1.216055639	0	Buy Only ; 25% contract renewal; Constant contracted land area (25%); 10 y	25% contract renewal	SSP1 - 2.6	-0.000209192	0	10	Buy Only	0.25
2361	Rent:Buy experiment	381.901019	1.699602519	1.215877998	0	Buy Only ; 25% contract renewal; Constant contracted land area (25%); 10 y	25% contract renewal	SSP1 - 2.6	-0.000209228	0	10	Buy Only	0.25
2362	Rent:Buy experiment	381.8381385	1.698721167	1.215699316	0	Buy Only ; 25% contract renewal; Constant contracted land area (25%); 10 y	25% contract renewal	SSP1 - 2.6	-0.000209264	0	10	Buy Only	0.25
2363	Rent:Buy experiment	381.7754346	1.697842146	1.215519604	0	Buy Only ; 25% contract renewal; Constant contracted land area (25%); 10 y	25% contract renewal	SSP1 - 2.6	-0.000209299	0	10	Buy Only	0.25
2364	Rent:Buy experiment	381.7129071	1.696965453	1.215338872	0	Buy Only ; 25% contract renewal; Constant contracted land area (25%); 10 y	25% contract renewal	SSP1 - 2.6	-0.000209333	0	10	Buy Only	0.25
2365	Rent:Buy experiment	381.6505556	1.696091086	1.215157131	0	Buy Only ; 25% contract renewal; Constant contracted land area (25%); 10 y	25% contract renewal	SSP1 - 2.6	-0.000209367	0	10	Buy Only	0.25
2366	Rent:Buy experiment	381.5883799	1.695219042	1.214974392	0	Buy Only ; 25% contract renewal; Constant contracted land area (25%); 10 y	25% contract renewal	SSP1 - 2.6	-0.0002094	0	10	Buy Only	0.25
2367	Rent:Buy experiment	381.5263798	1.694349318	1.214790664	0	Buy Only ; 25% contract renewal; Constant contracted land area (25%); 10 y	25% contract renewal	SSP1 - 2.6	-0.000209432	0	10	Buy Only	0.25
2368	Rent:Buy experiment	381.4645548	1.693481911	1.214605959	0	Buy Only ; 25% contract renewal; Constant contracted land area (25%); 10 y	25% contract renewal	SSP1 - 2.6	-0.000209464	0	10	Buy Only	0.25
2369	Rent:Buy experiment	381.4029047	1.692616817	1.214420286	0	Buy Only ; 25% contract renewal; Constant contracted land area (25%); 10 y	25% contract renewal	SSP1 - 2.6	-0.000209495	0	10	Buy Only	0.25
2370	Rent:Buy experiment	381.3414292	1.691754034	1.214233655	0	Buy Only ; 25% contract renewal; Constant contracted land area (25%); 10 y	25% contract renewal	SSP1 - 2.6	-0.000209525	0	10	Buy Only	0.25
2371	Rent:Buy experiment	381.2801279	1.690893558	1.214046077	0	Buy Only ; 25% contract renewal; Constant contracted land area (25%); 10 y	25% contract renewal	SSP1 - 2.6	-0.000209555	0	10	Buy Only	0.25
2372	Rent:Buy experiment	381.2190006	1.690035386	1.21385756	0	Buy Only ; 25% contract renewal; Constant contracted land area (25%); 10 y	25% contract renewal	SSP1 - 2.6	-0.000209584	0	10	Buy Only	0.25
2373	Rent:Buy experiment	381.1580468	1.689179513	1.213668116	0	Buy Only ; 25% contract renewal; Constant contracted land area (25%); 10 y	25% contract renewal	SSP1 - 2.6	-0.000209613	0	10	Buy Only	0.25
2374	Rent:Buy experiment	381.0972663	1.688325937	1.213477753	0	Buy Only ; 25% contract renewal; Constant contracted land area (25%); 10 y	25% contract renewal	SSP1 - 2.6	-0.000209641	0	10	Buy Only	0.25
2375	Rent:Buy experiment	381.0366587	1.687474653	1.213286481	0	Buy Only ; 25% contract renewal; Constant contracted land area (25%); 10 y	25% contract renewal	SSP1 - 2.6	-0.000209668	0	10	Buy Only	0.25
2376	Rent:Buy experiment	380.9762236	1.686625657	1.213094309	0	Buy Only ; 25% contract renewal; Constant contracted land area (25%); 10 y	25% contract renewal	SSP1 - 2.6	-0.000209695	0	10	Buy Only	0.25
2377	Rent:Buy experiment	380.9159607	1.685778947	1.212901248	0	Buy Only ; 25% contract renewal; Constant contracted land area (25%); 10 y	25% contract renewal	SSP1 - 2.6	-0.000209721	0	10	Buy Only	0.25
2378	Rent:Buy experiment	380.8558696	1.684934516	1.212707305	0	Buy Only ; 25% contract renewal; Constant contracted land area (25%); 10 y	25% contract renewal	SSP1 - 2.6	-0.000209746	0	10	Buy Only	0.25
2379	Rent:Buy experiment	380.7959499	1.684092362	1.212512491	0	Buy Only ; 25% contract renewal; Constant contracted land area (25%); 10 y	25% contract renewal	SSP1 - 2.6	-0.000209771	0	10	Buy Only	0.25
2380	Rent:Buy experiment	380.7362013	1.683252481	1.212316815	0	Buy Only ; 25% contract renewal; Constant contracted land area (25%); 10 y	25% contract renewal	SSP1 - 2.6	-0.000209795	0	10	Buy Only	0.25
2381	Rent:Buy experiment	380.6766233	1.682414867	1.212120284	0	Buy Only ; 25% contract renewal; Constant contracted land area (25%); 10 y	25% contract renewal	SSP1 - 2.6	-0.000209819	0	10	Buy Only	0.25
2382	Rent:Buy experiment	380.6172157	1.681579517	1.21192291	0	Buy Only ; 25% contract renewal; Constant contracted land area (25%); 10 y	25% contract renewal	SSP1 - 2.6	-0.000209842	0	10	Buy Only	0.25
2383	Rent:Buy experiment	380.5579779	1.680746427	1.211724699	0	Buy Only ; 25% contract renewal; Constant contracted land area (25%); 10 y	25% contract renewal	SSP1 - 2.6	-0.000209864	0	10	Buy Only	0.25
2384	Rent:Buy experiment	380.4989097	1.679915591	1.211525662	0	Buy Only ; 25% contract renewal; Constant contracted land area (25%); 10 y	25% contract renewal	SSP1 - 2.6	-0.000209886	0	10	Buy Only	0.25
2385	Rent:Buy experiment	380.4400106	1.679087005	1.211325806	0	Buy Only ; 25% contract renewal; Constant contracted land area (25%); 10 y	25% contract renewal	SSP1 - 2.6	-0.000209907	0	10	Buy Only	0.25
[truncated: 55,911 more rows]
