# Supplementary material for: The Value of Reversible Carbon Storage in a Zero-Emissions World
Source: Environ Sci Technol. 2026 Jun 7;60(24):17281–90. doi: 10.1021/acs.est.6c00333 (PMC13296497; doi:10.1021/acs.est.6c00333)
Supplement: Supplementary file 1 [file es6c00333_si_001.zip › 1. Run SOC and patchwork models.R]

library(pspline)
library(dplyr)
library(ggplot2)
library(terra)
library(tidyterra)
library(gridExtra)
library(openxlsx)
library(stringr)
#### read in necessary files and set working directory
root<-"C:\\Users\\mayer25\\OneDrive - LLNL\\Documents\\Postdoc\\GtN Literature\\NGtN analyses\\Cost of cooling durability\\Figures for cost of cooling manuscript"
setwd(paste0(root,"\\Cost of Cooling Code"))
dacdiffusion            =readWorkbook("CostCooling.xlsx",sheet="DAC DIFFUSION")

###------------------Cost of cooling manuscript -------------------------#


# SOCf(): function to obtain total CDR (Mg C) in a patch of land
SOCf = function(te,tu,t,cl,rr){
  
  # inputs
  # te = time enrolled (year since start of simulation)
  # tu = time un-enrolled (year since start of simulation)
  # t = time vector (numeric / integer vector of years of simulation)
  # cl = contract length (years)
  # rr = renewal rate (fraction)
  
  # fixed parameters
  k = 0.05007 # decay constant (y-1)
  Ibau = 5.3 # initial (BAU) input rate (Mg C ha-1 y-1)
  Icc = Ibau + 0.6 # input rate with cover crops (Mg C ha-1 y-1)
  n = 0.5 # fraction of input that is incorporated into the soil 
  Ap = 22.75e6 # land area available for practice (ha)
  
  # C stocks at land use transitions
  C0 = Ibau*n/k # steady state SOC pool under BAU (Mg ha-1) 
  Ce = Icc*n/k # steady state SOC pool under cover cropping (Mg ha-1)
  Cu = Ce - (Ce - C0)*exp(-k*(tu-te)) # SOC pool when patch is un-enrolled (Mg ha-1)
  
  # preallocate output vector for SOC (blank vector of same length as t)
  SOC1 = rep(NA,length(t)) # all land
  SOC2 = rep(NA,length(t)) # only enrolled land
  
  # define time intervals (logical vectors)
  int0 = t <= te          # pre-enrollment time interval (T/F)
  inte = t > te & t <= tu # enrolled time interval (T/F)
  intu = t > tu           # post-enrolled time interval (T/F)
  
  # define time intervals (numeric vectors of years since start of simulation)
  ti0 = t[int0] # pre-enrollment time interval (years since start of simulation)
  tie = t[inte] # enrolled time interval (years since start of simulation)
  tiu = t[intu] # post-enrolled time interval (years since start of simulation)
  
  # piece wise function for SOC dynamics (all land)
  SOC1[int0] = C0
  SOC1[inte] = Ce - (Ce - C0)*exp(-k*(tie-te))
  SOC1[intu] = C0 - (C0 - Cu)*exp(-k*(tiu-tu))
  
  # piece wise function for SOC dynamics (not counting unenrolled land)
  SOC2[int0] = C0
  SOC2[inte] = Ce - (Ce - C0)*exp(-k*(tie-te))
  SOC2[intu] = C0
  
  # difference in SOC, managed minus baseline (steady state) SOC (Mg ha-1)
  dSOC1 = SOC1 - C0  ## all land
  dSOC2 = SOC2 - C0  ## enrolled land only
  
  # land area of patch (ha)
  Ae = ifelse(te==0, Ap, Ap*(1-rr)) # this is the combined area of all patches that enroll at t = te
  Au = Ae*(1-rr)*(rr)^((tu-te)/cl-1) # this is the area of a specific patch when it un-enrolls at t = tu
  if(rr == 1){Au = Ap} # special case when renewal rate  is equal to 1
  
  # Calculate CDR. The patch area is equal to Au.
  CDR1 = dSOC1*Au
  CDR2 = dSOC2*Au
  
  # return(data.frame(time=t,dSOC1=dSOC1,dSOC2=dSOC2,CDR1=CDR1,CDR2=CDR2))
  return(data.frame(time=t,dSOC1=dSOC1,dSOC2=dSOC2,CDR1=CDR1,CDR2=CDR2, Ae=Ae, Au=Au))
}

# patch_sim(): function to obtain total CDR (Mg C) across all patches in a scenario

patch_sim = function(cl,rr){
  # inputs
  # cl = contract length (years)
  # rr = renewal rate (fraction)
  
  # fixed patchwork parameters:
  At = 91.2 # total available area (Mha)
  Ap =  At*0.25 # 22.75 is maximum area enrolled (Mha), 25% of total available land area 
  tmax = 475 # duration of simulation (years)
  
  # set up time vector
  t = seq(0,tmax,1) # simulation years (0 = 2025)
  
  # time of expiration: simulation year when all land has been under contract (year)
  tex = cl*(At - Ap)/(Ap*(1-rr))
  
  # special case when rr = 1
  if(rr==1){
    tex = tmax # land is never exhausted
    cl = tmax # contracts never expire       
  }
  
  # vector of enrollment years (enrollment ends when t exceeds tex)
  te_vals = seq(0,tex,cl)
  
  # vector of un-enrollment years (un enrollment happens at the end of every contract period)
  tu_vals = seq(cl,tmax,cl)
  
  # data frame to store all unique combinations of te and tu (each row is a patch, where te is the year the patch is enrolled, tu is the year the patch is unenrolled)
  contracts = data.frame(te = rep(te_vals,each=length(tu_vals)),
                         tu = rep(tu_vals,length(te_vals)))
  
  # trim out cases where tu < te, because the year of unenrollment (tu) must be at least one contract length larger than the year of enrollment (te)
  contracts = contracts[(contracts$te+1)<contracts$tu,]
  
  # pre-allocate matrix to record CDR and Area of all patches
  CDR1_mat = matrix(NA,nrow(contracts),length(t))
  CDR2_mat = matrix(NA,nrow(contracts),length(t))
  Ae_mat = matrix(0,nrow(contracts),length(t))
  Au_mat = matrix(0,nrow(contracts),length(t))
  

  # loop through patches solving function
  for(i in 1:nrow(contracts)){
    sim = SOCf(te=contracts$te[i],tu=contracts$tu[i],t,cl,rr)
    CDR1_mat[i,] = sim$CDR1
    CDR2_mat[i,] = sim$CDR2
    te=contracts$te[i]
    tu=contracts$tu[i]
    Ae_mat[i,(te+1):(tu)]=sim$Au[1]  ## or Au track enrolled area over time, Au is the area in each patch
    Au_mat[i,(tu+1):length(t)]=sim$Au[1] ## track retired area for each patch
  }
  
  # sum all patches in each year to get total CDR as a function of time ( Mg C)
  CDR1_tot = apply(CDR1_mat,2,sum) ##annual total CDR 
  CDR2_tot = apply(CDR2_mat,2,sum) ##annual enrolled only
  Ae_tot= apply(Ae_mat,2,sum)
  Au_tot= apply(Au_mat,2,sum)
  
    # package results for output
  patch_out = data.frame(time=t,CDR1_tot=CDR1_tot,CDR2_tot=CDR2_tot, Ae_tot=Ae_tot, Au_tot=Au_tot)
  
  return(patch_out)
}

sim0 = patch_sim(10,0)
sim25 = patch_sim(10,0.25)
sim50 = patch_sim(10,0.5)
sim75 = patch_sim(10,0.75)
sim100 = patch_sim(10,1)

sim0.5= patch_sim(5,0)
sim25.5= patch_sim(5,0.25)
sim50.5= patch_sim(5,0.5)
sim75.5= patch_sim(5,0.75)
sim100.5 = patch_sim(5,1)

sim0.15= patch_sim(15,0)
sim25.15= patch_sim(15,0.25)
##correct area double counting for this single case
sim25.15$Ae_tot <- ifelse(sim25.15$Ae_tot != dplyr::lag(sim25.15$Ae_tot) & sim25.15$Ae_tot != dplyr::lead(sim25.15$Ae_tot), dplyr::lag(sim25.15$Ae_tot), sim25.15$Ae_tot)
sim50.15= patch_sim(15,0.5)
sim75.15= patch_sim(15,0.75)
sim100.15 = patch_sim(15,1)

sim0.20= patch_sim(20,0)
sim25.20= patch_sim(20,0.25)
sim50.20= patch_sim(20,0.5)
sim75.20= patch_sim(20,0.75)
sim100.20 = patch_sim(20,1)

###########  add negative emissions to dataframe by taking differential of the C stock
sim0$negative_emissions<-c(0,diff(sim0$CDR1_tot))
sim25$negative_emissions<-c(0,diff(sim25$CDR1_tot))
sim50$negative_emissions<-c(0,diff(sim50$CDR1_tot))
sim75$negative_emissions<-c(0,diff(sim75$CDR1_tot))
sim100$negative_emissions<-c(0,diff(sim100$CDR1_tot))
#
sim0.5$negative_emissions<-c(0,diff(sim0.5$CDR1_tot))
sim25.5$negative_emissions<-c(0,diff(sim25.5$CDR1_tot))
sim50.5$negative_emissions<-c(0,diff(sim50.5$CDR1_tot))
sim75.5$negative_emissions<-c(0,diff(sim75.5$CDR1_tot))
sim100.5$negative_emissions<-c(0,diff(sim100.5$CDR1_tot))
#
sim0.15$negative_emissions<-c(0,diff(sim0.15$CDR1_tot))
sim25.15$negative_emissions<-c(0,diff(sim25.15$CDR1_tot))
sim50.15$negative_emissions<-c(0,diff(sim50.15$CDR1_tot))
sim75.15$negative_emissions<-c(0,diff(sim75.15$CDR1_tot))
sim100.15$negative_emissions<-c(0,diff(sim100.15$CDR1_tot))
#
sim0.20$negative_emissions<-c(0,diff(sim0.20$CDR1_tot))
sim25.20$negative_emissions<-c(0,diff(sim25.20$CDR1_tot))
sim50.20$negative_emissions<-c(0,diff(sim50.20$CDR1_tot))
sim75.20$negative_emissions<-c(0,diff(sim75.20$CDR1_tot))
sim100.20$negative_emissions<-c(0,diff(sim100.20$CDR1_tot))


#########
#add descriptor column
sim0$Scenario<-"0% contract renewal; Constant contracted land area (25%); 10 y"
sim25$Scenario<-"25% contract renewal; Constant contracted land area (25%); 10 y"
sim50$Scenario<-"50% contract renewal; Constant contracted land area (25%); 10 y"
sim75$Scenario<-"75% contract renewal; Constant contracted land area (25%); 10 y"
sim100$Scenario<-"100% contract renewal; Constant contracted land area (25%); 10 y"
#
sim0.5$Scenario<-"0% contract renewal; Constant contracted land area (25%); 5 y"
sim25.5$Scenario<-"25% contract renewal; Constant contracted land area (25%); 5 y"
sim50.5$Scenario<-"50% contract renewal; Constant contracted land area (25%); 5 y"
sim75.5$Scenario<-"75% contract renewal; Constant contracted land area (25%); 5 y"
sim100.5$Scenario<-"100% contract renewal; Constant contracted land area (25%); 5 y"
#
sim0.15$Scenario<-"0% contract renewal; Constant contracted land area (25%); 15 y"
sim25.15$Scenario<-"25% contract renewal; Constant contracted land area (25%); 15 y"
sim50.15$Scenario<-"50% contract renewal; Constant contracted land area (25%); 15 y"
sim75.15$Scenario<-"75% contract renewal; Constant contracted land area (25%); 15 y"
sim100.15$Scenario<-"100% contract renewal; Constant contracted land area (25%); 15 y"
#
sim0.20$Scenario<-"0% contract renewal; Constant contracted land area (25%); 20 y"
sim25.20$Scenario<-"25% contract renewal; Constant contracted land area (25%); 20 y"
sim50.20$Scenario<-"50% contract renewal; Constant contracted land area (25%); 20 y"
sim75.20$Scenario<-"75% contract renewal; Constant contracted land area (25%); 20 y"
sim100.20$Scenario<-"100% contract renewal; Constant contracted land area (25%); 20 y"
###
renewaldf<-rbind(sim0,sim25,sim50,sim75, sim100, 
                 sim0.5,sim25.5,sim50.5,sim75.5, sim100.5,
                 sim0.15,sim25.15,sim50.15,sim75.15, sim100.15,
                 sim0.20,sim25.20,sim50.20,sim75.20, sim100.20)
renewaldf$Year<-renewaldf$t+2025

econ.df<-renewaldf #subset(renewaldf, Year<2101)

bgc.scenarios<-c("0% contract renewal; Constant contracted land area (25%); 10 y",
                 "25% contract renewal; Constant contracted land area (25%); 10 y",
                 "50% contract renewal; Constant contracted land area (25%); 10 y",
                 "75% contract renewal; Constant contracted land area (25%); 10 y",
                 "100% contract renewal; Constant contracted land area (25%); 10 y",
                 "0% contract renewal; Constant contracted land area (25%); 5 y",
                 "25% contract renewal; Constant contracted land area (25%); 5 y",
                 "50% contract renewal; Constant contracted land area (25%); 5 y",
                 "75% contract renewal; Constant contracted land area (25%); 5 y",
                 "100% contract renewal; Constant contracted land area (25%); 5 y",
                 "0% contract renewal; Constant contracted land area (25%); 15 y",
                 "25% contract renewal; Constant contracted land area (25%); 15 y",
                 "50% contract renewal; Constant contracted land area (25%); 15 y",
                 "75% contract renewal; Constant contracted land area (25%); 15 y",
                 "100% contract renewal; Constant contracted land area (25%); 15 y",
                 "0% contract renewal; Constant contracted land area (25%); 20 y",
                 "25% contract renewal; Constant contracted land area (25%); 20 y",
                 "50% contract renewal; Constant contracted land area (25%); 20 y",
                 "75% contract renewal; Constant contracted land area (25%); 20 y",
                 "100% contract renewal; Constant contracted land area (25%); 20 y"
                 )

##----------loop through the biogeochemistry scenarios and apply each economic scenario------------------------
##initialize dataframe
econrentbuy<-data.frame()
##read in dac diffusion proportions at beginning of script
for (i in 1:length(bgc.scenarios)){
  ##create temporary dataframe
  temporarydf<-data.frame()
  ##subset bgc data frame that goes to 2100 by only the renewal scenario
  bgcdf<-subset(econ.df, Scenario==bgc.scenarios[i])
  ##combine rent/buy scenario with renewal scenario for descriptor column
  scenarios<-paste(dacdiffusion$scenario,";",bgcdf$Scenario)
  ##create vector with ONLY true negative emissions (NO positive emissions) to put into permanent geologic storage
  negative_emissions_only<-bgcdf$negative_emissions
  negative_emissions_only[negative_emissions_only<0]<-0
  # Multiply fraction of negative emissions going to geologic storage by "negative emissions"
  permanent_flow<-dacdiffusion$dacshare*negative_emissions_only
  temporary_flow<-(1-dacdiffusion$dacshare)*bgcdf$negative_emissions
  Hectares_Contracted<-rep(bgcdf$Ae_tot,length(unique(dacdiffusion$scenario)))
  ##If dacshare=1, then all removed CDR goes to DACS, and hectares_contracted ==0
  Hectares_Contracted<-Hectares_Contracted*(1-dacdiffusion$dacshare)
  
  temporarydf<-data.frame("year"=dacdiffusion$year,Hectares_Contracted,  permanent_flow,temporary_flow, "DACdiffusion"=dacdiffusion$scenario, scenarios)
  econrentbuy<-rbind(econrentbuy,temporarydf)
  
}

ggplot(econrentbuy, aes(x=year, y=permanent_flow, color=scenarios))+ geom_line()+
  geom_line(aes(y=Hectares_Contracted))+
  facet_grid(DACdiffusion~.) + theme(legend.position='none')

write.csv(econrentbuy, "Net Carbon flow to permanent vs temporary_all.csv")
########## ----------------------------------------------------------------------

# econrentbuy<-read.csv("Net Carbon flow to permanent vs temporary_all.csv", header = TRUE)

econrentbuy$Renewal<-str_split_i(econrentbuy$scenarios,"; ",2)
econrentbuy<- transform(econrentbuy, Renewal= factor(Renewal, levels=c("0% contract renewal",
                                                                       "25% contract renewal",
                                                                       "50% contract renewal",
                                                                       "75% contract renewal",
                                                                       "100% contract renewal"
                                                                       )))
econrentbuy$cl<-str_split_i(econrentbuy$scenarios,"; ",4)
econrentbuy<- transform(econrentbuy, cl= factor(cl, levels=c("5 y",
                                                             "10 y",
                                                             "15 y",
                                                             "20 y")))

temporary_sequestration_only<-econrentbuy$temporary_flow
temporary_sequestration_only[temporary_sequestration_only<0]<-0
econrentbuy$Total_negative_emissions_Mg_c_y<-econrentbuy$permanent_flow+econrentbuy$temporary_flow
econrentbuy$withdac<-"With permanent storage"
econrentbuy$withdac[econrentbuy$DACdiffusion=="Rent Only"]<-"Without permanent storage"


 #### At the time when negative emissions start, and DAC is at 80%, then the positive emissions from soil is 80% of the "negative emissions colum", and there are no positive emissions from DAC.
#reorder levels
econrentbuy$DACdiffusion<-factor(econrentbuy$DACdiffusion,
                                 levels=c("Rent Only","Logistic Growth (2075)","Logistic Growth (2050)","Buy Only"))
econrentbuy10<-subset(econrentbuy, cl=="10 y")

ggplot(econrentbuy10, aes(x=year))+
  coord_cartesian(xlim=c(2000,2200))+
  geom_area(aes(y=44/12*10^-6*(permanent_flow+temporary_flow),group=Renewal, fill=Renewal), alpha=0.2, position="identity")+ #color="black",
  geom_path(aes(y=44/12*10^-6*(permanent_flow+temporary_flow), group=Renewal, color=Renewal))+ #color="black",
 scale_fill_manual(values=c("#ffa732","#fd7e35","#fc2288","#820263","#291720"))+
  scale_colour_manual(values=c("#ffa732","#fd7e35","#fc2288","#820263","#291720"))+ 
  facet_grid(withdac~Renewal, labeller = label_wrap_gen(18))+
  labs(y=(expression("Annual Carbon Removals (million Mg  "*CO[2]*" per y)")),x="Year", color=NULL, fill=NULL, linetype=c("Temporary", "Permanent"))+
  theme(panel.background= element_blank(), panel.grid=element_blank(),
        axis.line.x= element_line(colour="black"), 
        axis.line.y= element_line(colour="black"),
        axis.text.x=element_text( color="black", angle=45, size=10,hjust=1), axis.text.y=element_text(size=10, color="black"),
        axis.title.x=element_text(size=10),axis.title.y=element_text(size=10),
        plot.title=element_text(size=10), legend.position="none", legend.text=element_text(size=10),
        legend.title=element_text(size=10),
        strip.background=element_rect(colour=NA, fill="white"))

ggsave("rent buy carbon flows.jpg", dpi=300)

er2<-econrentbuy10%>%
  group_by(scenarios)%>%
  mutate(integral=cumsum(Total_negative_emissions_Mg_c_y))%>%
  ungroup()

# ggplot(er2, aes(x=year))+
#   coord_cartesian(xlim=c(2000,2200))+
#  # geom_area(aes(y=10^-6*(permanent_flow+temporary_flow),group=DACdiffusion, fill=DACdiffusion), alpha=0.2, position="identity")+ #color="black",
#   geom_path(aes(y=10^-6*integral, group=DACdiffusion, color=DACdiffusion))+ #color="black",
#   scale_fill_manual(values=c("#f093ab", "#c05299",  "#6411ad",  "#47126b"))+
#   scale_color_manual(values=c("#f093ab", "#c05299",  "#6411ad",  "#47126b"))+
#   facet_grid(.~Renewal)+
#   labs(y="Cumulative Carbon Removals (million Mg C)",x="Year", color=NULL, fill=NULL, linetype=c("Temporary", "Permanent"))+
#   theme(panel.background= element_blank(), panel.grid=element_blank(),
#         axis.line.x= element_line(colour="black"), 
#         axis.line.y= element_line(colour="black"),
#         axis.text.x=element_text( color="black", angle=25, size=10), axis.text.y=element_text(size=10, color="black"),
#         axis.title.x=element_text(size=10),axis.title.y=element_text(size=10),
#         plot.title=element_text(size=10), legend.position="bottom", legend.text=element_text(size=10),
#         legend.title=element_text(size=10),
#         strip.background=element_rect(colour=NA, fill="white"))


econ0<-data.frame(econrentbuy,temporary_sequestration_only)

### rent to buy ratios ####
# ggplot((econ0), aes(x=year))+
#   xlim(2026,2200)+
#    geom_line(aes(y=1))+
#   geom_area(aes(y=1), fill="#381494", alpha=1)+
#   geom_path(aes(y=temporary_sequestration_only/(Total_negative_emissions_Mg_c_y)), color="#f093ab",  alpha=1)+ #color="black",
#   geom_path(aes(y=permanent_flow/(Total_negative_emissions_Mg_c_y)), color="#381494")+
#   geom_area(aes(y=temporary_sequestration_only/(permanent_flow+temporary_sequestration_only)), fill="#f093ab",  alpha=1)+ #color="black",  facet_grid(DACdiffusion~Renewal)+
#   facet_grid(DACdiffusion~.)+
#   labs(y="Fraction of carbon flow", x="Year", color=NULL, fill=c("Temporary", "Permanent"))+
#   theme(panel.background= element_blank(), panel.grid=element_blank(),
#         axis.line.x= element_line(colour="black"), 
#         axis.line.y= element_line(colour="black"),
#         axis.text.x=element_text( color="black", angle=25, size=10), axis.text.y=element_text(size=10, color="black"),
#         axis.title.x=element_text(size=10),axis.title.y=element_text(size=10),
#         plot.title=element_text(size=10), 
#         legend.position="bottom", legend.text=element_text(size=10),
#         legend.title=element_text(size=10),
#         strip.background=element_rect(colour="white"))

#ggsave("rent buy ratio.jpg", dpi=300)
### ----------------------------------------------

###create csv file to be read in to python
econsmall<-econrentbuy[, c("year", "scenarios","Total_negative_emissions_Mg_c_y")]

totalcperturb<-pivot_wider(econsmall, names_from = scenarios, values_from = Total_negative_emissions_Mg_c_y, values_fn=mean)
write.csv(totalcperturb, "Carbon fluxes to atmosphere_net.csv")
# -----------------------------------------------------------------

###-----------------------Figure of total SOC stock -----------------------
ggplot(data=sim0)+
  xlim(2025,2225)+
  ylim(0,500)+
  geom_path(data=sim0, aes(x=time+2025, y=44/12*CDR1_tot*10^-6,  color="  0% contracts renewed"))+
  geom_path(data=sim25, aes(x=time+2025, y=44/12*CDR1_tot*10^-6,  color=" 25% contracts renewed"))+
  geom_path(data=sim50, aes(x=time+2025, y=44/12*CDR1_tot*10^-6,  color=" 50% contracts renewed"))+
  geom_path(data=sim75, aes(x=time+2025, y=44/12*CDR1_tot*10^-6,  color=" 75% contracts renewed"))+
  geom_path(data=sim100, aes(x=time+2025, y=44/12*CDR1_tot*10^-6,  color="100% contracts renewed"))+
  scale_colour_manual(values=c("#ffa732","#fd7e35","#fc2288","#820263","#291720"))+  #  scale_colour_manual(values=c("#ced04e","#2ab7b7","#3936d3","#282b28"))+
  labs(x="Year", y=expression("Total C accrued relative to baseline  (Million Mg  "*CO[2]*")"), colour="Renewal rate", linetype="Contract length")+
  theme(panel.background= element_blank(), panel.grid=element_blank(),
        axis.line.x= element_line(colour="black"), 
        axis.line.y= element_line(colour="black"),
        axis.text.x=element_text( color="black",  size=10), axis.text.y=element_text(size=10, color="black"),
        axis.title.x=element_text(size=10),axis.title.y=element_text(size=10),
        plot.title=element_text(size=10), legend.position="right", legend.text=element_text(size=10),
        legend.title=element_text(size=10),
        strip.background=element_rect(colour="white"))

ggsave("Total SOC stock CO2.jpg",   dpi=300 )
dev.off()

# ----------------------------------------
###  ####
ggplot(data=sim0)+
  xlim(2025,2225)+ 
  ylim(0,500)+
   geom_path(data=sim0, aes(x=time+2025, y=44/12*CDR2_tot*10^-6,  color="  0% contracts renewed"))+
  geom_path(data=sim25, aes(x=time+2025, y=44/12*CDR2_tot*10^-6,  color=" 25% contracts renewed"))+
  geom_path(data=sim50, aes(x=time+2025, y=44/12*CDR2_tot*10^-6,  color=" 50% contracts renewed"))+
  geom_path(data=sim75, aes(x=time+2025, y=44/12*CDR2_tot*10^-6,  color=" 75% contracts renewed"))+
  geom_path(data=sim100, aes(x=time+2025, y=44/12*CDR2_tot*10^-6,  color="100% contracts renewed"))+
   scale_colour_manual(values=c("#ffa732","#fd7e35","#fc2288","#820263","#291720"))+  #  scale_colour_manual(values=c("#ced04e","#2ab7b7","#3936d3","#282b28"))+
  labs(x="Year", y=expression("Total C accrued relative to baseline  (Million Mg  "*CO[2]*")"), colour="Renewal rate", linetype="Contract length")+
  theme(panel.background= element_blank(), panel.grid=element_blank(),
        axis.line.x= element_line(colour="black"), 
        axis.line.y= element_line(colour="black"),
        axis.text.x=element_text( color="black",  size=10), axis.text.y=element_text(size=10, color="black"),
        axis.title.x=element_text(size=10),axis.title.y=element_text(size=10),
        plot.title=element_text(size=10), legend.position="right", legend.text=element_text(size=10),
        legend.title=element_text(size=10),
        strip.background=element_rect(colour="white"))

ggsave("ContractRenewalCC_SOC.png",   dpi=300 )#, units="in", width=4, height=2.5)
dev.off()

###############

ggplot(data=sim0)+
  # geom_line()+
  xlim(0,200)+ #0,200
   geom_hline(yintercept=0, linetype="dotted")+
  geom_path(data=sim0, aes(x=time, y=negative_emissions*10^-6,  color="  0% contracts renewed"))+
  geom_path(data=sim25, aes(x=time, y=negative_emissions*10^-6,  color=" 25% contracts renewed"))+
  geom_path(data=sim50, aes(x=time, y=negative_emissions*10^-6,  color=" 50% contracts renewed"))+
  geom_path(data=sim75, aes(x=time, y=negative_emissions*10^-6,  color=" 75% contracts renewed"))+
  geom_path(data=sim100, aes(x=time, y=negative_emissions*10^-6,  color="100% contracts renewed"))+
  scale_colour_manual(values=c("#ffa732","#fd7e35","#fc2288","#820263","#291720"))+  #  scale_colour_manual(values=c("#ced04e","#2ab7b7","#3936d3","#282b28"))+
  labs(x="Year", y="Annual net carbon flux (million Mg C/y)", colour="Renewal rate", linetype="Contract length")+
  theme(panel.background= element_blank(), panel.grid=element_blank(),
        axis.line.x= element_line(colour="black"), 
        axis.line.y= element_line(colour="black"),
        axis.text.x=element_text( color="black",  size=10), axis.text.y=element_text(size=10, color="black"),
        axis.title.x=element_text(size=10),axis.title.y=element_text(size=10),
        plot.title=element_text(size=10), legend.position="right", legend.text=element_text(size=10),
        legend.title=element_text(size=10),
        strip.background=element_rect(colour="white"))

ggsave("Temporary Negative_Emissions.png",   dpi=300 )#, units="in", width=4, height=2.5)
dev.off()
#----------------------------------------------------------------------------------------------
####### Run FAIR model using FaIR patchwork analysis.py #########
#----------------------------------------------------------------------------
