# Supplementary material for: The Value of Reversible Carbon Storage in a Zero-Emissions World
Source: Environ Sci Technol. 2026 Jun 7;60(24):17281–90. doi: 10.1021/acs.est.6c00333 (PMC13296497; doi:10.1021/acs.est.6c00333)
Supplement: Supplementary file 1 [file es6c00333_si_001.zip › 2. FaIR model patchwork analysis.py]

##Analysis to run the FaIR climate emulator model with perturbations from patchwork SOC model
##cost of cooling durability manuscript


import os
## set working directory
os.chdir('C:\\Users\\mayer25\\appdata\\local\\programs\\python\\python310\\lib\\site-packages')

from matplotlib import pyplot as plt
import pandas as pd
import numpy as np
import scipy
from scipy import _lib
import fair # version 1.6.4


from matplotlib import pyplot as plt
#plt.style.use('seaborn-darkgrid')
plt.style.use('default')
plt.rcParams['figure.figsize']=(16,9)

os.chdir('C:/Users/mayer25/OneDrive - LLNL/Documents/Postdoc/GtN Literature/NGtN analyses/FAIR-1.6.4')

root = 'C:/Users/mayer25/OneDrive - LLNL/Documents/Postdoc/GtN Literature/NGtN analyses/Cost of cooling durability/Figures for cost of cooling manuscript/Cost of Cooling Code'
#could use SSPs ssp119, ssp126, ssp245, ssp370, ssp370_lowNTCF, ssp434, ssp460, ssp534, ssp585
#Nicholls and Jared Lewis and available at https://doi.org/10.5281/zenodo.4589756. Please cite Nicholls et al. (2020)

from fair.SSPs import ssp245, ssp126, ssp119
from fair.forward import fair_scm

#------------------------------------------
#load negative emissions file from land use model
#-------------------------------------------
neg_ems = pd.read_csv(root+'/Carbon fluxes to atmosphere_net.csv')

##order of columns:  CRP 0, 25, 50, 75 % renewal ratee
#drop initial index column
neg_ems=neg_ems.drop(columns=['Unnamed: 0','year'])


##initialize vectors
##neg_ems are in terms of Mg C :
neg_ems_only = neg_ems[0:477] *(10**-9) #convert from Megagram C to Gigatonne C , make sure all vectors are same size
### add zero-emissions from 1765 through 2024, amend to beginning of vector, to match with ssp126.Emissions.year length
width = len(neg_ems.columns)
zero_array = np.zeros((260,width)) #2024-1765 = 260
neg_ems = np.concatenate([zero_array, neg_ems_only])
##          

##data check
fig=plt.figure()
ax3=fig.add_subplot(111)
ax3.plot( neg_ems, color='red', label='full reversal')
ax3.set_ylabel('Emissions perturbations (Gt C)')
ax3.legend()
plt.show()

##the engine of FaIR is the fair_scm function in the forward module
# run the model with rcp4.5 and SSP2 emissions as base run
#-----------------------------------------
#Simulations SSP1 2.6
#--------------------------------------------
emissions = ssp126.Emissions.co2
other_rf=np.zeros(emissions.size)
conc, forc, temp = fair_scm( emissions = ssp126.Emissions.co2,
      other_rf=other_rf,
      useMultigas=False)

###set up  baseline as array
conc = np.zeros((ssp126.Emissions.co2.size,width)) # create empty array to store data
forc = np.zeros((ssp126.Emissions.co2.size,width)) # create empty array to store data
temp = np.zeros((ssp126.Emissions.co2.size,width)) # create empty array to store data

for i in range(0,width):
    conc[:,i], forc[:,i], temp[:,i] = fair.forward.fair_scm(emissions=emissions,
             # other_rf=other_rf,
             useMultigas=False)


##or perturbation from file:
##perturbation with full reversal, create empty arrays to store the data
negative_emissions_n=np.zeros((ssp126.Emissions.co2.size,width)) # create empty array to store data
emissions_n = np.zeros((ssp126.Emissions.co2.size,width)) # create empty array to store data
conc_n = np.zeros((ssp126.Emissions.co2.size,width)) # create empty array to store data
force_n = np.zeros((ssp126.Emissions.co2.size,width)) # create empty array to store data
temp_n = np.zeros((ssp126.Emissions.co2.size,width)) # create empty array to store data

#loop through each negative emissions scenario and run the fair model to get concentration, forcing, and temprature

for i in range(0,width): ## or 16 if using all scenarios
    tmp = neg_ems
    negative_emissions_n[:,i] = - tmp[:,i]  ##260 is index for year 2025
    #negative_emissions_n[260:260+neg_ems.neg_ems_CRP0.size,:] = -neg_ems[476,:]
    emissions_n[:,i]=(ssp126.Emissions.co2 + negative_emissions_n[:,i])

    conc_n[:,i], force_n[:,i], temp_n[:,i] = fair.forward.fair_scm(emissions=emissions_n[:,i],
             # other_rf=other_rf,
             useMultigas=False)


##write arrays ,to csv file for easier manipulation of figures in R
base= np.column_stack((conc,forc,temp, emissions))
experiment=np.column_stack((conc_n,force_n,temp_n, emissions_n))

##convert to dataframes to write to csvs
basedf=pd.DataFrame(base)
experimentdf=pd.DataFrame(experiment)

basedf.to_csv(root+"/baselineSSP126.csv")
experimentdf.to_csv(root+"/experimentSSP126.csv")


#------------------------------------------------------
##data check
fig=plt.figure()
ax3=fig.add_subplot(111)
ax3.plot(ssp126.Emissions.co2 , color='red', label='treatment')
#ax3.plot(temp_n - temp, color='pink', label='baseline')
ax3.set_ylabel('Temperature perturbations (C)')
ax3.legend()
#plt.xlim([2000,2200])
plt.show()
#-----------------------------------------
#Simulations SSP2 4.5
#--------------------------------------------
emissions = ssp245.Emissions.co2
other_rf=np.zeros(emissions.size)
conc, forc, temp = fair_scm( emissions = ssp245.Emissions.co2,
      other_rf=other_rf,
      useMultigas=False)

###set up as array
conc = np.zeros((ssp245.Emissions.co2.size,width)) # create empty array to store data
forc = np.zeros((ssp245.Emissions.co2.size,width)) # create empty array to store data
temp = np.zeros((ssp245.Emissions.co2.size,width)) # create empty array to store data

for i in range(0,width):
    conc[:,i], forc[:,i], temp[:,i] = fair.forward.fair_scm(emissions=emissions,
             # other_rf=other_rf,
             useMultigas=False)


###perturbation with full reversal, create empty arrays to store the data
negative_emissions_n=np.zeros((ssp245.Emissions.co2.size,width)) # create empty array to store data
emissions_n = np.zeros((ssp245.Emissions.co2.size,width)) # create empty array to store data
conc_n = np.zeros((ssp245.Emissions.co2.size,width)) # create empty array to store data
force_n = np.zeros((ssp245.Emissions.co2.size,width)) # create empty array to store data
temp_n = np.zeros((ssp245.Emissions.co2.size,width)) # create empty array to store data

#loop through each negative emissions scenario and run the fair model to get concentration, forcing, and temprature

for i in range(0,width): ## or 16 if using all scenarios
    tmp = neg_ems
    negative_emissions_n[:,i] = - tmp[:,i]  ##260 is index for year 2025
    #negative_emissions_n[260:260+neg_ems.neg_ems_CRP0.size,:] = -neg_ems[476,:]
    emissions_n[:,i]=(ssp245.Emissions.co2 + negative_emissions_n[:,i])
    
    conc_n[:,i], force_n[:,i], temp_n[:,i] = fair.forward.fair_scm(emissions=emissions_n[:,i],
             # other_rf=other_rf,
             useMultigas=False)


##write arrays ,to csv file for easier manipulation of figures in R
base= np.column_stack((conc,forc,temp, emissions))
experiment=np.column_stack((conc_n,force_n,temp_n, emissions_n))

##convert to dataframes to write to csvs
basedf=pd.DataFrame(base)
experimentdf=pd.DataFrame(experiment)


basedf.to_csv(root+"/baselineSSP245.csv")
experimentdf.to_csv(root+"/experimentSSP245.csv")


#------------------------------------------------------
##data check
fig=plt.figure()
ax3=fig.add_subplot(111)
ax3.plot(temp_n-temp, color='red', label='treatment')
#ax3.plot(conc, color='pink', label='baseline')
ax3.set_ylabel('Temp perturbations (Gt C)')
ax3.legend()
#plt.xlim([2000,2200])
plt.show()
#------------------------------------------------------
#----------------------------------------------------------------------------------------------------------
#end manuscript code
#----------------------------------------------------------------------------------------------------------------


###
#plot just emissions
fig=plt.figure()
ax3=fig.add_subplot(111)
ax3.plot(ssp119.Emissions.year, temp_n - temp, color='red', label='full reversal')
ax3.plot(ssp119.Emissions.year, temp_np - temp, color='pink', label='permanently stored')
ax3.plot(ssp119.Emissions.year, temp_p- temp, color='black', label='baseline')
ax3.set_ylabel('Temperature relative to baseline (K)')
ax3.legend()
plt.xlim([2000,2200])
plt.show()

#plot just negative emissions
fig=plt.figure()
ax3=fig.add_subplot(111)
ax3.plot(ssp119.Emissions.year, emissions_n - emissions, color='red', label='full reversal')
ax3.plot(ssp119.Emissions.year, emissions_np - emissions, color='pink', label='permanently stored')
ax3.plot(ssp119.Emissions.year, emissions - emissions, color='black', label='baseline')
ax3.set_ylabel('Emissions perturbations (Gt C)')
ax3.legend()
plt.xlim([2000,2200])
plt.show()

# plot the output
fig = plt.figure()
ax1 = fig.add_subplot(221)
ax1.plot(ssp245.Emissions.year, ssp245.Emissions.co2, color='black', label='SSP2 4.5')
ax1.plot(ssp245.Emissions.year, emissions_n, color='red', label='SSP2 4.5 with temp. red.')
ax1.plot(ssp245.Emissions.year, emissions_np, color='pink', label='SSP2 4.5 with perm. red.')
#ax1.plot(ssp370.Emissions.year, ssp370.Emissions.co2, color='blue', label='SSP3 7.0')
#ax1.plot(ssp126.Emissions.year, ssp126.Emissions.co2, color='green', label='SSP1 2.6')
ax1.set_ylabel('Emissions (GtC)')
ax2 = fig.add_subplot(222)
ax2.plot(ssp245.Emissions.year, conc, color='black')
ax2.plot(ssp245.Emissions.year, conc_n, color='red')
ax2.plot(ssp245.Emissions.year, conc_np, color='pink', label='SSP2 4.5 with perm. red.')
ax2.set_ylabel('CO$_2$ concentrations (ppm)')
ax3 = fig.add_subplot(223)
#ax3.plot(ssp245.Emissions.year, np.sum(forc, axis=1), color='black')
#ax3.plot(ssp245.Emissions.year, np.sum(force_n, axis=1), color='red')
#ax3.set_ylabel('Total Radiative forcing (W m$^{-2}$)')
#ax3=fig.add_subplot(111)
ax3.plot(ssp119.Emissions.year, negative_emissions_n, color='red', label='temporary')
ax3.plot(ssp119.Emissions.year, negative_emissions_np, color='pink', label='permanent')
ax3.set_ylabel('Emission perturbation (GtC)')
ax3.legend()
ax4 = fig.add_subplot(224)
ax4.plot(ssp119.Emissions.year, temp, color='black')
ax4.plot(ssp119.Emissions.year, temp_n, color='red')
ax4.plot(ssp119.Emissions.year, temp_np, color='pink')
ax4.set_ylabel('Temperature anomaly (K)');
ax1.legend()

plt.xlim([2000,2200])
plt.show()

###radiative forcing check
fig=plt.figure()
ax3=fig.add_subplot(121)
ax3.plot(ssp245.Emissions.year, (force_n - forc), color='red', label = 'temporary')
ax3.plot(ssp245.Emissions.year, (force_np - forc), color='pink', label= 'permanent')
ax3.plot(ssp245.Emissions.year, (forc - forc), color='black')
ax3.set_ylabel('Radiative forcing relative to baseline (W m$^{-2}$)')
ax1=fig.add_subplot(122)
#ax3.plot(ssp245.Emissions.year, (forc), color='black')
ax1.plot(ssp245.Emissions.year, (temp_n - temp), color='red')
ax1.plot(ssp245.Emissions.year, (temp_np - temp), color='pink')
ax1.plot(ssp245.Emissions.year, (temp - temp), color='black')
ax1.set_ylabel('Temperature relative to baseline (C)')
ax3.legend()
plt.xlim([2000,2200])
plt.show()

##then write csv with all of the data: year, forc, temp, conc,  emissions, negative emissions
#df.to_csv(r'Path where you want to store the exported CSV file\File Name.csv', index = False)
