# Supplementary material for: The Value of Reversible Carbon Storage in a Zero-Emissions World
Source: Environ Sci Technol. 2026 Jun 7;60(24):17281–90. doi: 10.1021/acs.est.6c00333 (PMC13296497; doi:10.1021/acs.est.6c00333)
Supplement: Supplementary file 1 [file es6c00333_si_001.zip › 3. Post-processing of Fair Model.R]

library(pspline)
library(dplyr)
library(ggplot2)
library(terra)
library(tidyterra)
library(gridExtra)
library(openxlsx)
library(stringr)
#----------------------------------------------------------------------------------------------
  ####### Run FAIR model using FaIR patchwork analysis.py #########
#----------------------------------------------------------------------------
############Processing FAIR MODEL FILES #################

##change wd to import files
root<-"C:\\Users\\mayer25\\OneDrive - LLNL\\Documents\\Postdoc\\GtN Literature\\NGtN analyses\\Cost of cooling durability\\Figures for cost of cooling manuscript"
setwd(paste0(root,"\\Cost of Cooling Code"))

b<-read.csv('baselineSSP126.csv', header=TRUE)
r<-read.csv("experimentSSP126.csv", header=TRUE)

#number of scenarios - number of data columns divided by number of variables (3)
width<-(dim(b)[2]-2)/3
##
conc<-b[,2]
forc<-b[,(2+width)]
temp<-b[,(2+2*width)]
emissions<-b[,(2+3*width)]
Y<-c(1765:2500)
Scenario<-"Baseline"
Year<-Y

ssp126<-data.frame(Year, Scenario, conc, forc, temp, emissions, Label="Baseline", Experiment="Baseline", Contract="SSP1-2.6")%>%
  subset(., Year>2019)

ggplot(data=ssp126, aes(x=Year, y=temp))+
  geom_line()+
  theme_minimal()

###### Renewal experiment, combo rent/buy # ------------------------
##factorial of constant contracted land area (25%)
## Contract renewal 0%, 25%, 50%, 75%, 100%
## Rent to buy ratio: Rent only, Logistic Growth (2050), Logistic growth(2075), Buy only
labels<-unique(econrentbuy$scenarios)

renewal<-unique(econrentbuy$Renewal)

reverse<-data.frame(Y,Scenario="Reversal")
perm<-data.frame()
Experiment<-c()
Label<-c()
Contract<-c()
conc<-c()
forc<-c()
temp<-c()
Scenario<-c()
Year<-c()
emissions<-c()
tempanomaly<-c()
emissionanomaly<-c()
###reversal, x <-r, permanent x<-p
x<-r


for(i in 1:width){
  start<-1+length(Y)*(i-1)
  end<-length(Y)*i
  conc[start:end]<-x[,(i+1)]
  forc[start:end]<-x[,(i+1+width)]
  temp[start:end]<-x[,(i+1+2*width)]
  emissions[start:end]<-x[,i+1+3*width]
  Label[start:end]<-labels[i]
  Experiment[start:end]<-renewal[i]
  Contract[start:end]<-"SSP1 - 2.6"
  Year[start:end]<-Y
  tempanomaly[start:end]<-x[,(i+1+2*width)]-b[,(2+2*width)] ##experiment - baseline
  emissionanomaly[start:end]<-x[,i+1+3*width]-b[,(2+3*width)]
}


perm1<-data.frame(Year, Scenario="Rent:Buy experiment", conc, forc, temp, emissions, Label, Experiment,Contract, tempanomaly, emissionanomaly)%>%
  subset(., Year>2019)


ggplot(perm1, aes(x=Year, y=temp-ssp126$temp, color=Label))+
  xlim(2025,2200)+
  geom_point()+
  theme(legend.position="none")

ggplot(perm1, aes(x=Year, y=conc-ssp126$conc, color=Label))+
  xlim(2025,2200)+
  geom_line()+
  theme(legend.position="none")

allssp126<-rbind(perm1)
write.csv(allssp126, "ssp126tempanomaly_rentbuy.csv")

#----ssp2 4.5---------------------------
## import files

b<-read.csv('baselineSSP245.csv', header=TRUE)
r<-read.csv('experimentSSP245.csv', header=TRUE)

##
conc<-b[,2]
forc<-b[,(2+width)]
temp<-b[,(2+2*width)]
emissions<-b[,(2+3*width)]
Y<-c(1765:2500)
Scenario<-"Baseline"
Year<-Y

ssp245<-data.frame(Year, Scenario, conc, forc, temp, emissions, Label="Baseline", Experiment="Baseline", Contract="SSP2-4.5")


###### Renewal experiment, combo rent/buy # ------------------------
##factorial of constant contracted land area (25%)
## Contract renewal 0%, 25%, 50%, 75%, 100%
## Rent to buy ratio: Rent only, Linear Growth (2050), Linear Growth (2075), Logistic Growth (2050), Logistic growth(2075), Buy only
labels<-unique(econrentbuy$scenarios)

#exp<-rep("Renewal",8)
renewal<-unique(econrentbuy$Renewal)

reverse<-data.frame(Y,Scenario="Reversal")
perm<-data.frame()
Experiment<-c()
Label<-c()
Contract<-c()
conc<-c()
forc<-c()
temp<-c()
Scenario<-c()
Year<-c()
emissions<-c()
tempanomaly<-c()
emissionanomaly<-c()
###reversal, x <-r, permanent x<-p
x<-r


for(i in 1:width){
  start<-1+length(Y)*(i-1)
  end<-length(Y)*i
  conc[start:end]<-x[,(i+1)]
  forc[start:end]<-x[,(i+1+width)]
  temp[start:end]<-x[,(i+1+2*width)]
  emissions[start:end]<-x[,i+1+3*width]
  Label[start:end]<-labels[i]
  Experiment[start:end]<-renewal[i]
  Contract[start:end]<-"SSP2 - 4.5"
  Year[start:end]<-Y
  tempanomaly[start:end]<-x[,(i+1+2*width)]-b[,(2+2*width)] ##experiment - baseline
  emissionanomaly[start:end]<-x[,i+1+3*width]-b[,(2+3*width)]
}


perm2<-data.frame(Year, Scenario="Rent:Buy experiment", conc, forc, temp, emissions, Label, Experiment,Contract, tempanomaly, emissionanomaly)%>%
  subset(., Year>2019)

ggplot(perm2, aes(x=Year, y=tempanomaly, color=Label))+
  xlim(2025,2500)+
  geom_line()+
  theme(legend.position="none")


allssp245<-rbind(perm2)
write.csv(allssp245,"ssp245tempanomaly_rentbuy.csv")

# 
#####-------------------------------------------------------------------------------------------------------
#                                   plot fair data output                      
#----------------------------------------------------------------------------------------------------
##    read in FaIR model output             ##
ssp245<-read.csv("ssp245tempanomaly_rentbuy.csv")
ssp126<-read.csv("ssp126tempanomaly_rentbuy.csv")
#contract length for these results
ssp245$clength<-str_split_i(ssp245$Label,"; ",4)%>%
 gsub(" y", "", .)%>%
  as.numeric(.)
ssp245$DACdiffusion<-str_split_i(ssp245$Label," ; ",1)
ssp245$Experiment<-str_split_i(ssp245$Label,"; ",2)
ssp245<- transform(ssp245, Experiment= factor(Experiment, levels=c("100% contract renewal",
                                                                   "75% contract renewal",
                                                                   "50% contract renewal",
                                                                   "25% contract renewal",
                                                                   "0% contract renewal"
)))

ssp126$clength<-str_split_i(ssp126$Label,"; ",4)%>%
  gsub(" y", "", .)%>%
  as.numeric(.)
ssp126$DACdiffusion<-str_split_i(ssp126$Label," ; ",1)
ssp126$Experiment<-str_split_i(ssp126$Label,"; ",2)
ssp126<- transform(ssp126, Experiment= factor(Experiment, levels=c("100% contract renewal",
                                                                   "75% contract renewal",
                                                                   "50% contract renewal",
                                                                   "25% contract renewal",
                                                                   "0% contract renewal"
)))
allssps<-rbind(ssp126,ssp245)
##rename columns to correctly describe
names(allssps)[names(allssps) == 'Contract'] <- 'SSP'

rr<-as.numeric(gsub("100% contract renewal", 1.00, allssps$Experiment)%>%
                 gsub("75% contract renewal", 0.75, .)%>%
                 gsub("50% contract renewal", 0.5,.)%>%
                 gsub("25% contract renewal", 0.25,.)%>%
                 gsub("0% contract renewal", 0,.))
allssps$rr<-rr

nodac<-subset(allssps, DACdiffusion=="Rent Only")
withdac<-subset(allssps, DACdiffusion!="Rent Only")
#----------------------------save data files ---------------------#
write.csv(nodac,"nodac.csv")
write.csv(withdac,"withdac.csv")
#------------------------------------------------------------------#

allssps_rp<-subset(allssps, DACdiffusion=="Rent Only" | DACdiffusion=="Logistic Growth (2050)" ) %>%
    subset(., clength==10)

allssps_rp$DACdiffusion<- gsub("Rent Only", " Temporary storage",allssps_rp$DACdiffusion)
allssps_rp$DACdiffusion<- str_replace_all(allssps_rp$DACdiffusion, "Logistic Growth", "Transition to permanent" )
ssp126_rp<-subset(allssps_rp, SSP=="SSP1 - 2.6" )
##plots
### Manuscript Figure #####
ggplot(data=ssp126_rp,  
       aes(x=Year, y=tempanomaly*10^6, color= as.factor(Experiment)))+
  xlim(2025,2525)+
  geom_hline(yintercept=0, linetype="dotted")+
  geom_path(aes(linetype=DACdiffusion))+
  facet_grid(.~SSP)+
  scale_colour_manual(values=c("#291720","#820263","#fc2288","#fd7e35","#ffa732"))+ 
  scale_linetype_manual(values=c("dashed","solid"))+
  labs(x="Year", y="Temperature reduction from baseline (µ°C)", colour="Renewal rate", linetype=" ")+
  theme(panel.background= element_blank(), panel.grid=element_blank(),
        axis.line.x= element_line(colour="black"), 
        axis.line.y= element_line(colour="black"),
        axis.text.x=element_text( color="black", angle=0, size=10), axis.text.y=element_text(size=10, color="black"),
        axis.title.x=element_text(size=10),axis.title.y=element_text(size=10),
        plot.title=element_text(size=10), legend.position="right", legend.text=element_text(size=10),
        legend.title=element_text(size=10),
        strip.background=element_rect(colour=NA, fill=NA),
        panel.border=element_rect(fill=NA, colour="black"))


ggsave("Temp anomaly renewal exp_ssp126_with DACS.png", dpi=300)
dev.off()

####supplemental information figure
ggplot(data=allssps_rp,  
       aes(x=Year, y=tempanomaly*10^6, color= as.factor(Experiment)))+
  xlim(2025,2525)+
  geom_hline(yintercept=0, linetype="dotted")+
  geom_path(aes(linetype=DACdiffusion))+
  facet_grid(.~SSP)+
  scale_colour_manual(values=c("#291720","#820263","#fc2288","#fd7e35","#ffa732"))+ 
  scale_linetype_manual(values=c("dashed","solid"))+
  labs(x="Year", y="Temperature reduction from baseline (µ°C)", colour="Renewal rate", linetype=" ")+
  theme(panel.background= element_blank(), panel.grid=element_blank(),
        axis.line.x= element_line(colour="black"), 
        axis.line.y= element_line(colour="black"),
        axis.text.x=element_text( color="black", angle=45, size=10, hjust=1), axis.text.y=element_text(size=10, color="black"),
        axis.title.x=element_text(size=10),axis.title.y=element_text(size=10),
        plot.title=element_text(size=10), legend.position="right", legend.text=element_text(size=10),
        legend.title=element_text(size=10),
        strip.background=element_rect(colour=NA, fill=NA),
        panel.border=element_rect(fill=NA, colour="black"))


ggsave("Temp anomaly renewal exp_both ssps_with DACS.png", dpi=300)
dev.off()


#---------------------------------------------------------------
#      next step: Economic Analysis in "CostCooling_NPV calculations"
##-------------------------------------------------------------

#contract length sensitivity
ggplot(data=allssps,  
       aes(x=Year, y=tempanomaly*10^6, color= as.factor(Experiment)))+
  xlim(2025,2525)+
  geom_hline(yintercept=0, linetype="dotted")+
  geom_path(aes(linetype=SSP))+
  facet_grid(DACdiffusion~clength)+
  scale_colour_manual(values=c("#291720","#820263","#fc2288","#fd7e35","#ffa732"))+  #  scale_colour_manual(values=c("#ced04e","#2ab7b7","#3936d3","#282b28"))+
  scale_linetype_manual(values=c("dashed","solid"))+
  labs(x="Year", y="Temperature reduction from baseline (µ°C)", colour="Renewal rate", linetype=" ")+
  theme(panel.background= element_blank(), panel.grid=element_blank(),
        axis.line.x= element_line(colour="black"), 
        axis.line.y= element_line(colour="black"),
        axis.text.x=element_text( color="black", angle=0, size=10), axis.text.y=element_text(size=10, color="black"),
        axis.title.x=element_text(size=10),axis.title.y=element_text(size=10),
        plot.title=element_text(size=10), legend.position="right", legend.text=element_text(size=10),
        legend.title=element_text(size=10),
        strip.background=element_rect(colour=NA, fill=NA),
        panel.border=element_rect(fill=NA, colour="black"))
