# Supplementary material for: The Value of Reversible Carbon Storage in a Zero-Emissions World
Source: Environ Sci Technol. 2026 Jun 7;60(24):17281–90. doi: 10.1021/acs.est.6c00333 (PMC13296497; doi:10.1021/acs.est.6c00333)
Supplement: Supplementary file 1 [file es6c00333_si_001.zip › 5. Cost of cooling economic analysis with comparison of results vs practice.R]

#==================================================================================================
# Title:            Cost of Cooling
# Author:           Jerome Dumortier, modified by Allegra Mayer
# Date:             Last updated 2025
#==================================================================================================
rm(list=ls())
install.packages(c("openxlsx","pracma","reshap2","scales","FinCal","tibble","dplyr","stringr","ggpubr","ggbreak"))
library(ggplot2)
library(openxlsx)
library(pracma)
library(reshape2)
library(scales)
library(FinCal)
library(tibble)
library(dplyr)
library(stringr)
library(data.table)
library(ggpubr)
library(ggbreak)
root<-"C:\\Users\\mayer25\\OneDrive - LLNL\\Documents\\Postdoc\\GtN Literature\\NGtN analyses\\Cost of cooling durability\\Figures for cost of cooling manuscript"
setwd(paste0(root,"\\Cost of Cooling Code"))
dataxlsx                =loadWorkbook("CostCooling.xlsx")
#--------------------------------------------------------------------------------------------------

#--------------------------------------------------------------------------------------------------
# Loading Economics Data and Plotting
#--------------------------------------------------------------------------------------------------
carbonprice              = readWorkbook(dataxlsx,sheet="CO2 PRICE")
daccost                  = readWorkbook(dataxlsx,sheet="DAC COST")
dacdiffusion             = readWorkbook(dataxlsx,sheet="DAC DIFFUSION")

#--------------------------------------------------------------------------------------------------
p1   = ggplot(subset(dacdiffusion,
                     year %in% c(2025:2100) & !(scenario %in% c("Rent Only","Buy Only"))),
              aes(x=year,y=dacshare,color=scenario))+geom_line()+theme_bw()+ylab("Fraction of released C restored via DACS")+
  scale_color_manual(values=c( "#c05299",  "#6411ad"))+
  ggtitle("(a) DACS Diffusion")+
  theme(axis.title.x=element_blank(),
        axis.text = element_text(size=10, color="black"),
        legend.title=element_blank(),legend.position="bottom",
        panel.grid=element_blank(),text=element_text(size=10))
#--------------------------------------------------------------------------------------------------
p2   = ggplot(subset(daccost,year %in% c(2025:2100)),aes(x=year,y=daccost,color=factor(dacscenario, levels=c("High DAC Cost","Medium DAC Cost","Low DAC Cost"))))+
  geom_line()+theme_bw()+ylab("USD / Mg of Carbon Dioxide")+ylim(0,1000)+
  scale_color_manual(values=c("palegreen4","palegreen3","palegreen1"), labels=c("High DACS cost","Medium DACS cost", "Low DACS cost"))+ 
  ggtitle("(b) DACS Cost")+
  theme(axis.title.x=element_blank(),
        axis.text = element_text(size=10, color="black"),
        legend.title=element_blank(),legend.position="bottom",
        panel.grid=element_blank(),text=element_text(size=10))
p2
#--------------------------------------------------------------------------------------------------
ggpubr::ggarrange(p1,p2,ncol=2)
ggsave("DACS cost curves.jpg", dpi=300,height=4,width=9)
#--------------------------------------------------------------------------------------------------
ggplot(subset(carbonprice,year %in% c(2025:2200)),aes(x=year,y=co2value,color=factor(cpp, levels=c("High C Value", "Medium C Value","Low C Value"))))+
         geom_line()+
  theme_bw()+ylim(0,1000)+ylab("USD per Hectare")+
  scale_color_manual(values=c("palegreen4","palegreen3","palegreen2"))+
  theme(axis.title.x=element_blank(),legend.title=element_blank(),legend.position="bottom",
        text=element_text(size=10),panel.grid=element_blank())
#ggsave("carbon price trajectories.jpg", dpi=300)
#ggsave(paste(root,"/SI/carbonvalues.pdf",sep=""),width=6,height=4)
rm(p1,p2)

#----------------------------------------------------------------------------------
# Carbon Scenarios in Combination with DAC Diffusion Rates
#--------------------------------------------------------------------------------------------------
econrentbuy<-read.csv("Net Carbon flow to permanent vs temporary_all.csv", header = TRUE)

econrentbuy$Renewal<-str_split_i(econrentbuy$scenarios,"; ",2)
econrentbuy<- transform(econrentbuy, Renewal= factor(Renewal, levels=c("0% contract renewal",
                                                                       "25% contract renewal",
                                                                       "50% contract renewal",
                                                                       "75% contract renewal",
                                                                       "100% contract renewal"
)))

rr<-as.numeric(gsub("100% contract renewal", 1.00, econrentbuy$Renewal)%>%
                 gsub("75% contract renewal", 0.75, .)%>%
                 gsub("50% contract renewal", 0.5,.)%>%
                 gsub("25% contract renewal", 0.25,.)%>%
                 gsub("0% contract renewal", 0,.))
econrentbuy$rr<-rr
#contract length
econrentbuy$cl<-str_split_i(econrentbuy$scenarios,"; ",4)%>%
  gsub(" y", "", .)%>%
  as.numeric(.)

#permanent flow and temporary flow are both in Mg C/y; 
#Area is in Ha
temporary_sequestration_only<-econrentbuy$temporary_flow
temporary_sequestration_only[temporary_sequestration_only<0]<-0
econrentbuy$Total_negative_emissions_Mg_c_y<-econrentbuy$permanent_flow+econrentbuy$temporary_flow
econrentbuy$withdac<-"With permanent storage"
econrentbuy$withdac[econrentbuy$DACdiffusion=="Rent Only"]<-"Without permanent storage"
econrentbuy$DACdiffusion<-factor(econrentbuy$DACdiffusion,
                                 levels=c("Rent Only","Logistic Growth (2075)","Logistic Growth (2050)","Buy Only"))
#--------------------------------------------------------------------------------------------------
#--------------------------------------------------------------------------------------------------
#Loading temp anomaly data and plotting
# #--------------------------------------------------------------------------------------------------
fairnodac                = read.csv("nodac.csv")
fairdac                  = read.csv("withdac.csv")
##Merge with area and C flow data
fairnodac               = merge(fairnodac, econrentbuy, by.x=c("Year","DACdiffusion","clength","rr"),
                                 by.y=c("year","DACdiffusion","cl","rr"))
fairdac                 = merge(fairdac, econrentbuy, by.x=c("Year","DACdiffusion","clength","rr"),
                                 by.y=c("year","DACdiffusion","cl","rr"))
#--------------------------------------------------------------------------------------------------
baseline                     = subset(fairnodac,rr==1) ##this is all stored C stays permanently, either through 100% rent or buy only
#--------------------------------------------------------------------------------------------------
#--------------------------------------------------------------------------------------------------
# Economic Scenarios: Baseline
#--------------------------------------------------------------------------------------------------
yoi                      = c(2050,2075,2100,2200,2300,2400,2500) #years of interest
discountrate             = c(0.000,0.025,0.050)
rentonly                 = merge(baseline,carbonprice,by.x=c("Year"), by.y=c("year")) #price trajectories for soil implementation
buyonly                  = merge(baseline,daccost,by.x=c("Year"), by.y=c("year")) # price trajectories for DAC implementation
scenarios                = expand.grid(yoi,discountrate)
#--------------------------------------------------------------------------------------------------
scenariosrent            = merge(scenarios,unique(rentonly[c("SSP","cpp")]))
colnames(scenariosrent)  = c("yoi","discountrate","SSP","cpp")
scenariosrent$dacscenario= NA
scenariosrent$tempanomaly= NA
scenariosrent$npv        = NA
rentonly$area            = rentonly$Hectares_Contracted# Always the same area in perpetuity
#--------------------------------------------------------------------------------------------------
for(i in 1:nrow(scenariosrent)){
  df                  = subset(rentonly,Year %in% c(2025:scenariosrent$yoi[i]) & 
                           #      clength==scenariosrent$clength[i] &
                                 SSP==scenariosrent$SSP[i] & 
                                 cpp==scenariosrent$cpp[i])
  scenariosrent$dacscenario = scenariosrent$dacscenario[i]
  scenariosrent$npv[i]= FinCal::npv(scenariosrent$discountrate[i],df$co2value*df$Hectares_Contracted)/1e9
  scenariosrent$tempanomaly[i] = -df$tempanomaly[which(df$Year==scenariosrent$yoi[i])]*1e6}
#--------------------------------------------------------------------------------------------------
scenariosbuy             = merge(scenarios,unique(buyonly[c("SSP","dacscenario")]))
colnames(scenariosbuy)   = c("yoi","discountrate","SSP","dacscenario")
scenariosbuy$tempanomaly = NA
scenariosbuy$npv         = NA
#--------------------------------------------------------------------------------------------------
for(i in 1:nrow(scenariosbuy)){
  df                  = subset(buyonly,Year %in% c(2025:scenariosbuy$yoi[i]) & 
                             #    clength==scenariosbuy$clength[i] &
                                 SSP==scenariosbuy$SSP[i] & 
                                 dacscenario==scenariosbuy$dacscenario[i])
  scenariosbuy$npv[i]= FinCal::npv(scenariosbuy$discountrate[i],-as.numeric(df$emissionanomaly)*10^3 *44/12 #convert GtC to MgCO2 with 44/12
                                   *df$daccost)/1e9
  scenariosbuy$tempanomaly[i] = -df$tempanomaly[which(df$Year==scenariosbuy$yoi[i])]*1e6}
#--------------------------------------------------------------------------------------------------
rentonly                 = scenariosrent
buyonly                  = scenariosbuy
rm(baseline,scenariosbuy,scenariosrent,i,df)
#--------------------------------------------------------------------------------------------------
# Economic Scenarios: No DAC - Rent only
#--------------------------------------------------------------------------------------------------
fairnodac                = merge(fairnodac,carbonprice,by.x =c("Year"), by.y=c("year"))
scenarios                = expand.grid(yoi,discountrate)
colnames(scenarios)      = c("yoi","discountrate")
scenarionodac            = merge(scenarios,unique(fairnodac[c("clength","rr","SSP","cpp")]))
scenarionodac$tempanomaly= NA
scenarionodac$npv        = NA
#--------------------------------------------------------------------------------------------------
for(i in 1:nrow(scenarionodac)){
  df                  = subset(fairnodac,
                               Year %in% c(2025:scenarionodac$yoi[i]) &
                               clength==scenarionodac$clength[i] &
                                 rr==scenarionodac$rr[i] &
                                 SSP==scenarionodac$SSP[i] &
                                 cpp==scenarionodac$cpp[i]   
                                 )
  scenarionodac$npv[i]= FinCal::npv(scenarionodac$discountrate[i],df$co2value*df$Hectares_Contracted)/1e9
  scenarionodac$tempanomaly[i] = -df$tempanomaly[which(df$Year==scenarionodac$yoi[i])]*1e6}
#--------------------------------------------------------------------------------------------------
npvnodac                = scenarionodac
rm(scenarionodac,i,df)
#--------------------------------------------------------------------------------------------------
# Economic Scenarios: With DAC - transition to buy
#--------------------------------------------------------------------------------------------------
fairdac                  = merge(fairdac,carbonprice,by.x=c("Year"), by.y=c("year"))
fairdac                  = merge(fairdac,daccost,by.x=c("Year","t"), by.y=c("year","t"))
scenarios                = expand.grid(yoi,discountrate)
colnames(scenarios)      = c("yoi","discountrate")
scenariosdac             = merge(scenarios,unique(fairdac[c("clength","rr","DACdiffusion","SSP",
                                                            "cpp","dacscenario")]))
scenariosdac$tempanomaly = NA
scenariosdac$npv         = NA
fairdac$totalcost        = fairdac$co2value*fairdac$Hectares_Contracted+
                              fairdac$permanent_flow*44/12*fairdac$daccost #44/12 converts C to CO2
#--------------------------------------------------------------------------------------------------
for(i in 1:nrow(scenariosdac)){
  df                  = subset(fairdac,
                               clength==scenariosdac$clength[i] &
                                 rr==scenariosdac$rr[i] &
                                 DACdiffusion==scenariosdac$DACdiffusion[i] &
                                 SSP==scenariosdac$SSP[i] &
                                 cpp==scenariosdac$cpp[i] &
                                 dacscenario==scenariosdac$dacscenario[i] &
                                 Year %in% c(2025:scenariosdac$yoi[i]))
  scenariosdac$npv[i]= FinCal::npv(scenariosdac$discountrate[i],df$totalcost)/1e9
  scenariosdac$tempanomaly[i] = -df$tempanomaly[which(df$Year==scenariosdac$yoi[i])]*1e6}
#--------------------------------------------------------------------------------------------------
npvdac                  = scenariosdac
rm(carbonprice,daccost,df,pm,scenarios,scenariosdac,discountrate,i,yoi)
write.csv(buyonly,"buyonly.csv")

#adjust dataframes to have same columns and column order
npvnodac<-add_column(npvnodac, DACdiffusion="Rent Only", .after=3)
npvnodac<-add_column(npvnodac, dacscenario=NA, .after=7)

npvdf<-rbind(npvnodac,npvdac)
write.csv(npvdf, "NPV cost cooling_all.csv")

#--------------------------------------------------------------------------------------------------
# Plotting Results : Dollars spent by temperature anomaly
#--------------------------------------------------------------------------------------------------
npvdf<-read.csv("NPV cost cooling_all.csv", header=TRUE)

df                  = subset(npvdf, SSP=="SSP1 - 2.6"  & discountrate==0.025 & clength==10,# & cpp=="Medium C Value",
                             select=c("rr","cpp","dacscenario", "DACdiffusion",
                                       "npv", "tempanomaly", "yoi"))


ddlevels<-c("Buy Only", "Logistic Growth (2050)", "Logistic Growth (2075)", "Rent Only")

df2<-setDT(df)[,
               .(
               meannpv=mean(npv),
               maxnpv=max(npv),
               minnpv=min(npv),
               meantempanomaly=mean(tempanomaly),
               meandollardegreearea=mean(npv/tempanomaly),
               mindollardegreearea=min(npv/tempanomaly),
               maxdollardegreearea=max(npv/tempanomaly)
               ),
               by=.(rr, DACdiffusion,yoi)]


#write.csv(df2, "summary rentbuy timeseries_April.csv")
names(df2)[names(df2) == "rr"]         <- "renewal"
names(df2)[names(df2) == "DACdiffusion"] <- "dacdiffusion"
names(df2)[names(df2) == "yoi"]          <- "tempyear"

names(df)[names(df) == "rr"]         <- "renewal"
names(df)[names(df) == "DACdiffusion"] <- "dacdiffusion"
names(df)[names(df) == "yoi"]          <- "tempyear"

#Filter out 100% renewal for transition cases, because if renting is always renewed, no carbon flows to permanent storage
df2<-filter(df2, !(dacdiffusion=="Logistic Growth (2050)" & renewal==1))%>%
  filter(., !(dacdiffusion=="Logistic Growth (2075)" & renewal==1))
df<-filter(df, !(dacdiffusion=="Logistic Growth (2050)" & renewal==1))%>%
  filter(., !(dacdiffusion=="Logistic Growth (2075)" & renewal==1))

###Figure for supplemental information
##############
ggplot(arrange(df2, dacdiffusion),aes(x=(dacdiffusion),y=meandollardegreearea, fill=dacdiffusion, color=dacdiffusion))+
  scale_y_break(c(3.5,10), scales=0.5, ticklabels = c(10,40))+
  geom_linerange(aes(color=dacdiffusion, x=dacdiffusion, y=meandollardegreearea, ymin=mindollardegreearea, ymax=maxdollardegreearea),
                 alpha=0.6, size=3)+
  geom_point(data=df2, aes(x=dacdiffusion, y=meandollardegreearea, fill=dacdiffusion),
             size=1,
             alpha=1)+
  geom_point(data=df, aes(x=dacdiffusion, y=npv/tempanomaly, fill=dacdiffusion),
             size=1,
             alpha=0.2)+
  facet_grid(renewal~tempyear)+
  scale_fill_manual(values=c("#47126b", "#6411ad",  "#c05299",  "#f093ab"))+
  scale_color_manual(values=c("#47126b", "#6411ad",  "#c05299",  "#f093ab"))+
  scale_linetype_manual(values=c("blank","blank","blank","dotted"))+
  labs(y="Cost of cooling (NPV in billion USD / µ°C reduced)", x=" ", 
       fill=NULL, color=NULL)+
  theme_bw()+
  theme(plot.background= element_blank(),
        panel.grid=element_blank(),
        axis.line.x= element_line(colour="black"), 
        axis.line.y= element_line(colour="black"),
        axis.text.x=element_blank(), axis.text.y=element_text(size=10, color="black"),
        axis.title.x=element_text(size=10),axis.title.y=element_text(size=10, angle=90),
        axis.ticks.x=element_blank(),
        plot.title=element_text(size=10), legend.position="bottom",
        legend.text=element_text(size=10),
        strip.background=element_rect(colour=NA, fill=NA),
        panel.border=element_rect(fill=NA, colour=NA),
        strip.text.y=element_text(angle=0, hjust=0))+
  guides(color=guide_legend(nrow=2,byrow=TRUE), fill=guide_legend(nrow=2,byrow=TRUE), linetype=guide_legend(NULL))

ggsave("cost of cooling rent buy over time_all scenarios_SI.jpg", dpi=300, width=7, height=6, units="in")


###### --------------[FIGURE 4 for revised manuscript]------------------------- #####
#########################          cost of cooling over time
##simplify cases to just three renewal cases, 25%, 50%, 75%
df3<-filter(df2, !(renewal==1))%>%
  filter(., !( renewal==0.5))%>% #filter(., !( renewal==0))%>%
  filter(., !( renewal==0.25))%>% #filter(., !( renewal==0))%>%
  filter(.,!(tempyear>2300))%>%
  filter(.,!(tempyear==2200))%>%
  filter(.,!(tempyear==2075))
df4<-filter(df, !(renewal==1))%>%
  filter(., !( renewal==0.5))%>% #filter(., !( renewal==0))%>%
  filter(., !( renewal==0.25))%>% #filter(., !( renewal==0))%>%
  filter(.,!(tempyear>2300))%>%
  filter(.,!(tempyear==2200))%>%
  filter(.,!(tempyear==2075))

### sort only 0.25 into it
df2a<-subset(df3, renewal==0.25)
df2b<-subset(df4,renewal==0.25)
### sort only 0.5 into it
df5a<-subset(df3, renewal==0.5)
df5b<-subset(df4,renewal==0.5)
### sort only 0.75 into it
df7a<-subset(df3, renewal==0.75)
df7b<-subset(df4,renewal==0.75)
############

##############
ggplot(arrange(df3, dacdiffusion),aes(x=(dacdiffusion),y=meandollardegreearea, fill=dacdiffusion, color=dacdiffusion))+
  scale_y_break(c(3.5,6), scales=0.4, ticklabels = c(10,20))+
  geom_linerange(aes(color=dacdiffusion, x=dacdiffusion, y=meandollardegreearea, ymin=mindollardegreearea, ymax=maxdollardegreearea),
                 #  position=position_dodge2(width=15), 
                 alpha=0.65, size=3)+
  geom_point(data=df3, aes(x=dacdiffusion, y=meandollardegreearea, fill=dacdiffusion),
             size=1,
             #  position=position_dodge2(width=15),
             alpha=1)+
  geom_point(data=df4, aes(x=dacdiffusion, y=npv/tempanomaly, fill=dacdiffusion),
             size=1,
             #    position=position_dodge(width=40),
             alpha=0.2)+
  facet_grid(renewal~tempyear)+
  #facet_wrap((renewal~tempyear), scales="free_y")+
  scale_fill_manual(values=c("#47126b", "#6411ad",  "#c05299",  "#f093ab"))+
  scale_color_manual(values=c("#47126b", "#6411ad",  "#c05299",  "#f093ab"))+
  scale_linetype_manual(values=c("blank","blank","blank","dotted"))+
  labs(y="Cost of cooling \n(NPV in billion USD / µ°C reduced)", x=" ", 
       fill=NULL, color=NULL)+
  theme_bw()+
  theme(plot.background= element_blank(),
        panel.grid=element_blank(),
        axis.line.x= element_line(colour="black"), 
        axis.line.y= element_line(colour="black"),
        axis.text.x=element_blank(), axis.text.y=element_text(size=10, color="black"),
        axis.title.x=element_text(size=10),axis.title.y=element_text(size=10, angle=90),
        axis.ticks.x=element_blank(),
        plot.title=element_text(size=10), legend.position="bottom",
        legend.text=element_text(size=10),
        strip.background=element_rect(colour=NA, fill=NA),
        panel.border=element_rect(fill=NA, colour=NA),
        strip.text.y=element_text(angle=0, hjust=0))+
  guides(color=guide_legend(nrow=2,byrow=TRUE), fill=guide_legend(nrow=2,byrow=TRUE), linetype=guide_legend(NULL))

ggsave("cost of cooling rent buy over time_pointrange_net_two panel 0.jpg", dpi=300, width=3.55, height=4, units="in")

p25<-ggplot(arrange(df2a, dacdiffusion),aes(x=(dacdiffusion),y=meandollardegreearea, fill=dacdiffusion, color=dacdiffusion))+
 # coord_cartesian( ylim=c(0,3.5))+
  scale_y_break(c(3.5,6), scales=0.4, ticklabels = c(10,15,20))+
  geom_linerange(aes(color=dacdiffusion, x=dacdiffusion, y=meandollardegreearea, ymin=mindollardegreearea, ymax=maxdollardegreearea),
               #  position=position_dodge2(width=15), 
                 alpha=0.6, size=3)+
  geom_point(data=df2a, aes(x=dacdiffusion, y=meandollardegreearea, fill=dacdiffusion),
             size=1,
           #  position=position_dodge2(width=15),
             alpha=1)+
 geom_point(data=df2b, aes(x=dacdiffusion, y=npv/tempanomaly, fill=dacdiffusion),
             size=1,
          #    position=position_dodge(width=40),
              alpha=0.2)+
  facet_grid(renewal~tempyear)+
  #facet_wrap((renewal~tempyear), scales="free_y")+
  scale_fill_manual(values=c("#47126b", "#6411ad",  "#c05299",  "#f093ab"))+
  scale_color_manual(values=c("#47126b", "#6411ad",  "#c05299",  "#f093ab"))+
  scale_linetype_manual(values=c("blank","blank","blank","dotted"))+
  labs(y="Cost of cooling (NPV in billion USD / µ°C reduced)", x=" ", 
       fill=NULL, color=NULL)+
 theme_bw()+
  theme(plot.background= element_blank(),
        panel.grid=element_blank(),
        axis.line.x= element_line(colour="black"), 
        axis.line.y= element_line(colour="black"),
        axis.text.x=element_blank(), axis.text.y=element_text(size=10, color="black"),
        axis.title.x=element_text(size=10),axis.title.y=element_text(size=10, angle=90),
        axis.ticks.x=element_blank(),
        plot.title=element_text(size=10), legend.position="none",
        legend.text=element_text(size=10),
        strip.background=element_rect(colour=NA, fill=NA),
        panel.border=element_rect(fill=NA, colour=NA),
        strip.text.y=element_text(angle=0, hjust=0))+
  guides(color=guide_legend(nrow=2,byrow=TRUE), fill=guide_legend(nrow=2,byrow=TRUE), linetype=guide_legend(NULL))

p25
ggsave("cost of cooling rent buy over time_pointrange_net_panel25.jpg", dpi=300, width=3.7, height=2.0, units="in")

p5<-ggplot(arrange(df5a, dacdiffusion),aes(x=(dacdiffusion),y=meandollardegreearea, fill=dacdiffusion, color=dacdiffusion))+
  # coord_cartesian( ylim=c(0,3.5))+
  scale_y_break(c(3.5,6), scales=0.4, ticklabels=c(10,15,20))+
  geom_linerange(aes(color=dacdiffusion, x=dacdiffusion, y=meandollardegreearea, ymin=mindollardegreearea, ymax=maxdollardegreearea),
                 #  position=position_dodge2(width=15), 
                 alpha=0.6, size=3)+
  geom_point(data=df5a, aes(x=dacdiffusion, y=meandollardegreearea, fill=dacdiffusion),
             size=1,
             #  position=position_dodge2(width=15),
             alpha=1)+
   geom_point(data=df5b, aes(x=dacdiffusion, y=npv/tempanomaly, fill=dacdiffusion),
             size=1,
             #    position=position_dodge(width=40),
             alpha=0.2)+
  facet_grid((renewal~tempyear))+
  #facet_wrap((renewal~tempyear), scales="free_y")+
  scale_fill_manual(values=c("#47126b", "#6411ad",  "#c05299",  "#f093ab"))+
  scale_color_manual(values=c("#47126b", "#6411ad",  "#c05299",  "#f093ab"))+
  scale_linetype_manual(values=c("blank","blank","blank","dotted"))+
  labs(y="Cost of cooling (NPV in billion USD / µ°C reduced)", x=" ", 
       fill=NULL, color=NULL)+
  theme_bw()+
  theme(plot.background= element_blank(),
        panel.grid=element_blank(),
        axis.line.x= element_line(colour="black"), 
        axis.line.y= element_line(colour="black"),
        axis.text.x=element_blank(), axis.text.y=element_text(size=10, color="black"),
        axis.title.x=element_text(size=10),axis.title.y=element_text(size=10, angle=90),
        axis.ticks.x=element_blank(),
        plot.title=element_text(size=10), legend.position="none",
        legend.text=element_text(size=10),
        strip.background=element_rect(colour=NA, fill=NA),
         panel.border=element_rect(fill=NA, colour=NA),
        strip.text.y=element_text(angle=0, hjust=0))+
  guides(color=guide_legend(nrow=2,byrow=TRUE), fill=guide_legend(nrow=2,byrow=TRUE), linetype=guide_legend(NULL))

p5
ggsave("cost of cooling rent buy over time_pointrange_net_panel50.jpg", dpi=300, width=3.7, height=2.0, units="in")


p7<-ggplot(arrange(df7a, dacdiffusion),aes(x=(dacdiffusion),y=meandollardegreearea, fill=dacdiffusion, color=dacdiffusion))+
   coord_cartesian( ylim=c(0,25))+
  scale_y_break(c(3.5,6), scales=0.4, ticklabels=c(10,15,20))+
  geom_linerange(aes(color=dacdiffusion, x=dacdiffusion, y=meandollardegreearea, ymin=mindollardegreearea, ymax=maxdollardegreearea),
                 #  position=position_dodge2(width=15), 
                 alpha=0.6, size=3, width=20)+
  geom_point(data=df7a, aes(x=dacdiffusion, y=meandollardegreearea, fill=dacdiffusion),
             size=1,
             #  position=position_dodge2(width=15),
             alpha=1)+
  geom_point(data=df7b, aes(x=dacdiffusion, y=npv/tempanomaly, fill=dacdiffusion),
             size=1,
             #    position=position_dodge(width=40),
             alpha=0.2)+
  facet_grid((renewal~tempyear))+
  #facet_wrap((renewal~tempyear), scales="free_y")+
  scale_fill_manual(values=c("#47126b", "#6411ad",  "#c05299",  "#f093ab"))+
  scale_color_manual(values=c("#47126b", "#6411ad",  "#c05299",  "#f093ab"))+
  scale_linetype_manual(values=c("blank","blank","blank","dotted"))+
  labs(y="Cost of cooling (NPV in billion USD / µ°C reduced)", x=" ", 
       fill=NULL, color=NULL)+
  theme_bw()+
  theme(plot.background= element_blank(),
        panel.grid=element_blank(),
        axis.line.x= element_line(colour="black"), 
        axis.line.y= element_line(colour="black"),
        axis.text.x=element_blank(), axis.text.y=element_text(size=10, color="black"),
        axis.title.x=element_text(size=10),axis.title.y=element_text(size=10, angle=90),
        axis.ticks.x=element_blank(),
        plot.title=element_text(size=10), 
        legend.text=element_text(size=10),
        strip.background=element_rect(colour=NA, fill=NA),
        panel.border=element_rect(fill=NA, colour=NA),
        strip.text.y=element_text(angle=0, hjust=0),
        legend.position="none")
p7

ggsave("cost of cooling rent buy over time_pointrange_net_panel75.jpg", dpi=300, width=3.7, height=2.0, units="in")

#  guides(color=guide_legend(nrow=2,byrow=TRUE), fill=guide_legend(nrow=2,byrow=TRUE), linetype=guide_legend(NULL))
p25/p5/p7

p_all<-(p25/p5/p7)+plot_layout(ncol=1, widths=c(1,1,1), heights=c(1,1,1))
p_all
ggsave("cost of cooling rent buy over time_pointrange_net_1 panel.jpg", dpi=300, width=3.7, height=3.67, units="in")


###### --------------[old FIGURE 4 for manuscript]------------------------- #####
#########################          cost of cooling over time
ggplot(arrange(df2, dacdiffusion),aes(x=(tempyear),y=meandollardegreearea, fill=dacdiffusion, color=dacdiffusion))+
  coord_cartesian(xlim=c(2045,2300), ylim=c(0,3.5))+
  geom_linerange(aes(color=dacdiffusion, x=tempyear, y=meandollardegreearea, ymin=mindollardegreearea, ymax=maxdollardegreearea),
                  position=position_dodge2(width=15), alpha=0.6, size=3, width=20)+
  geom_point(data=df2, aes(x=tempyear, y=meandollardegreearea, fill=dacdiffusion),
            size=1, position=position_dodge(width=15), alpha=1)+
  geom_line( aes(x=tempyear, y=meandollardegreearea, colour=dacdiffusion, linetype=dacdiffusion), 
             position=position_dodge(width=15),  alpha=0.7, linewidth=0.9)+
  geom_point(data=df, aes(x=tempyear, y=npv/tempanomaly, fill=dacdiffusion),
            size=1, position=position_dodge(width=15), alpha=0.6)+
  facet_grid((renewal~.))+
  scale_fill_manual(values=c("#47126b", "#6411ad",  "#c05299",  "#f093ab"))+
  scale_color_manual(values=c("#47126b", "#6411ad",  "#c05299",  "#f093ab"))+
  scale_linetype_manual(values=c("blank","blank","blank","dotted"))+
   labs(y="Cost of cooling (NPV in billion USD / µ°C reduced)", x=" ", 
       fill=NULL, color=NULL)+
  theme_bw()+
  theme(panel.background= element_blank(), panel.grid=element_blank(),
        axis.line.x= element_line(colour="black"), 
        axis.line.y= element_line(colour="black"),
        axis.text.x=element_text( color="black",  size=10), axis.text.y=element_text(size=10, color="black"),
        axis.title.x=element_text(size=10),axis.title.y=element_text(size=10),
        plot.title=element_text(size=10), legend.position="bottom",
        legend.text=element_text(size=10),
        strip.background=element_rect(colour=NA, fill=NA),
        panel.border=element_rect(fill=NA, colour="black"),
        strip.text.y=element_text(angle=0, hjust=0))+
  guides(color=guide_legend(nrow=2,byrow=TRUE), fill=guide_legend(nrow=2,byrow=TRUE), linetype=guide_legend(NULL))

ggsave("cost of cooling rent buy over time_pointrange_net.jpg", dpi=300, width=3.7, height=4.67, units="in")


#------------------------------
###  NPV by temperature - Figure for mansucript
#########################
df3<-subset(df, tempyear!=2200 & tempyear!=2400 & cpp=="Medium C Value")

ggplot(arrange(df3, dacdiffusion),aes(x=tempanomaly,y=(npv), fill=dacdiffusion, color=dacdiffusion))+
  # coord_cartesian(xlim=c(2025,2150), ylim=c(0,7))+
 # coord_cartesian(ylim=c(0,5))+
  geom_point(aes( group=dacdiffusion, shape=as.factor(renewal)),  alpha=0.99, size=1.5)+
   # geom_point(aes(group=DACdiffusion, fill=DACdiffusion), color="black", shape=21, size=2, position=position_dodge(width=0.8))+
  facet_grid((.~tempyear))+
  scale_fill_manual(values=c("#47126b", "#6411ad",  "#c05299",  "#f093ab"))+
  scale_color_manual(values=c("#47126b", "#6411ad",  "#c05299",  "#f093ab"))+
  # geom_bar(data=df2, aes(x=as.factor(renewal),y=costco2,color=(renewal)), stat="identity",position=position_dodge(), fill=NA)+
  labs(y="Cumulative cost (Net Present Value in billion USD) ", x="Temperature reduction (µ°C)", fill=NULL, color=NULL, shape="Renewal rate")+
  theme(panel.background= element_blank(), panel.grid=element_blank(), panel.border = element_rect(colour = "black", fill=NA),
        axis.line.x= element_line(colour="black"), 
        axis.line.y= element_line(colour="black"),
        axis.text.x=element_text( color="black",  size=10, angle=45), axis.text.y=element_text(size=10, color="black"),
        axis.title.x=element_text(size=10),axis.title.y=element_text(size=10),
        plot.title=element_text(size=10), legend.position="right",
        legend.text=element_text(size=10),
        legend.box="vertical",
        strip.background=element_rect(colour=NULL, fill="white"))#+
  #guides(color=guide_legend(nrow=1,byrow=TRUE), fill=guide_legend(nrow=1,byrow=TRUE), shape=guide_legend(nrow=1, byrow=TRUE))

ggsave("npv by temp.jpg", dpi=300)


#--------Sensitivity to discount rates-----------------------
ggplot(npvdf,aes(x=as.factor(yoi),y=npv/tempanomaly, shape=as.factor(rr)))+
  theme_bw()+
  coord_cartesian(ylim=c(0,100))+
  geom_point(aes(group=as.factor(discountrate), color=as.factor(discountrate)))+
  facet_grid((.~DACdiffusion))+
  scale_color_manual(values=c("#2a3c50", "#3596b5","#b6b5b6"))+
  scale_shape_manual(values=c("diamond","triangle","square","cross","circle"))+ 
  labs(y="Cost of cooling (billion USD / \u03bc\u00b0 C)", x="", shape="Renewal rate", color="Discount rate")+
  theme(panel.background= element_blank(), panel.grid=element_blank(), panel.border = element_rect(colour = "black", fill=NA),
        axis.line.x= element_line(colour="black"), 
        axis.line.y= element_line(colour="black"),
        axis.text.x=element_text( color="black",  size=10, angle=45, hjust=1), axis.text.y=element_text(size=10, color="black"),
        axis.title.x=element_text(size=10),axis.title.y=element_text(size=10),
        plot.title=element_text(size=10), legend.position="right",
        legend.text=element_text(size=10),
        legend.box="vertical",
        strip.background=element_rect(colour=NA, fill="white"))+
  guides(fill=guide_legend(nrow=2,byrow=TRUE))


ggsave("discountrate for SI.jpg", dpi=300)


#==================================================================================================
# End of File
#==================================================================================================
