# Supplementary material for: The Value of Reversible Carbon Storage in a Zero-Emissions World
Source: Environ Sci Technol. 2026 Jun 7;60(24):17281–90. doi: 10.1021/acs.est.6c00333 (PMC13296497; doi:10.1021/acs.est.6c00333)
Supplement: Supplementary file 1 [file es6c00333_si_001.zip › baselineSSP126.csv]

	0	1	2	3	4	5	6	7	8	9	10	11	12	13	14	15	16	17	18	19	20	21	22	23	24	25	26	27	28	29	30	31	32	33	34	35	36	37	38	39	40	41	42	43	44	45	46	47	48
0	278.0515533787726	278.0515533787726	278.0515533787726	278.0515533787726	278.0515533787726	278.0515533787726	278.0515533787726	278.0515533787726	278.0515533787726	278.0515533787726	278.0515533787726	278.0515533787726	278.0515533787726	278.0515533787726	278.0515533787726	278.0515533787726	278.0515533787726	278.0515533787726	278.0515533787726	278.0515533787726	278.0515533787726	278.0515533787726	278.0515533787726	278.0515533787726	278.0515533787726	278.0515533787726	278.0515533787726	278.0515533787726	278.0515533787726	278.0515533787726	278.0515533787726	278.0515533787726	278.0515533787726	278.0515533787726	278.0515533787726	278.0515533787726	278.0515533787726	278.0515533787726	278.0515533787726	278.0515533787726	278.0515533787726	278.0515533787726	278.0515533787726	278.0515533787726	278.0515533787726	278.0515533787726	278.0515533787726	278.0515533787726	278.0515533787726
1	278.0909789653634	278.0909789653634	278.0909789653634	278.0909789653634	278.0909789653634	278.0909789653634	278.0909789653634	278.0909789653634	278.0909789653634	278.0909789653634	278.0909789653634	278.0909789653634	278.0909789653634	278.0909789653634	278.0909789653634	278.0909789653634	278.0909789653634	278.0909789653634	278.0909789653634	278.0909789653634	278.0909789653634	278.0909789653634	278.0909789653634	278.0909789653634	278.0909789653634	278.0909789653634	278.0909789653634	278.0909789653634	278.0909789653634	278.0909789653634	278.0909789653634	278.0909789653634	278.0909789653634	278.0909789653634	278.0909789653634	278.0909789653634	278.0909789653634	278.0909789653634	278.0909789653634	278.0909789653634	278.0909789653634	278.0909789653634	278.0909789653634	278.0909789653634	278.0909789653634	278.0909789653634	278.0909789653634	278.0909789653634	278.0909789653634
2	278.12638340107054	278.12638340107054	278.12638340107054	278.12638340107054	278.12638340107054	278.12638340107054	278.12638340107054	278.12638340107054	278.12638340107054	278.12638340107054	278.12638340107054	278.12638340107054	278.12638340107054	278.12638340107054	278.12638340107054	278.12638340107054	278.12638340107054	278.12638340107054	278.12638340107054	278.12638340107054	278.12638340107054	278.12638340107054	278.12638340107054	278.12638340107054	278.12638340107054	278.12638340107054	278.12638340107054	278.12638340107054	278.12638340107054	278.12638340107054	278.12638340107054	278.12638340107054	278.12638340107054	278.12638340107054	278.12638340107054	278.12638340107054	278.12638340107054	278.12638340107054	278.12638340107054	278.12638340107054	278.12638340107054	278.12638340107054	278.12638340107054	278.12638340107054	278.12638340107054	278.12638340107054	278.12638340107054	278.12638340107054	278.12638340107054
3	278.15999837456	278.15999837456	278.15999837456	278.15999837456	278.15999837456	278.15999837456	278.15999837456	278.15999837456	278.15999837456	278.15999837456	278.15999837456	278.15999837456	278.15999837456	278.15999837456	278.15999837456	278.15999837456	278.15999837456	278.15999837456	278.15999837456	278.15999837456	278.15999837456	278.15999837456	278.15999837456	278.15999837456	278.15999837456	278.15999837456	278.15999837456	278.15999837456	278.15999837456	278.15999837456	278.15999837456	278.15999837456	278.15999837456	278.15999837456	278.15999837456	278.15999837456	278.15999837456	278.15999837456	278.15999837456	278.15999837456	278.15999837456	278.15999837456	278.15999837456	278.15999837456	278.15999837456	278.15999837456	278.15999837456	278.15999837456	278.15999837456
4	278.19252879559855	278.19252879559855	278.19252879559855	278.19252879559855	278.19252879559855	278.19252879559855	278.19252879559855	278.19252879559855	278.19252879559855	278.19252879559855	278.19252879559855	278.19252879559855	278.19252879559855	278.19252879559855	278.19252879559855	278.19252879559855	278.19252879559855	278.19252879559855	278.19252879559855	278.19252879559855	278.19252879559855	278.19252879559855	278.19252879559855	278.19252879559855	278.19252879559855	278.19252879559855	278.19252879559855	278.19252879559855	278.19252879559855	278.19252879559855	278.19252879559855	278.19252879559855	278.19252879559855	278.19252879559855	278.19252879559855	278.19252879559855	278.19252879559855	278.19252879559855	278.19252879559855	278.19252879559855	278.19252879559855	278.19252879559855	278.19252879559855	278.19252879559855	278.19252879559855	278.19252879559855	278.19252879559855	278.19252879559855	278.19252879559855
5	278.22428574815126	278.22428574815126	278.22428574815126	278.22428574815126	278.22428574815126	278.22428574815126	278.22428574815126	278.22428574815126	278.22428574815126	278.22428574815126	278.22428574815126	278.22428574815126	278.22428574815126	278.22428574815126	278.22428574815126	278.22428574815126	278.22428574815126	278.22428574815126	278.22428574815126	278.22428574815126	278.22428574815126	278.22428574815126	278.22428574815126	278.22428574815126	278.22428574815126	278.22428574815126	278.22428574815126	278.22428574815126	278.22428574815126	278.22428574815126	278.22428574815126	278.22428574815126	278.22428574815126	278.22428574815126	278.22428574815126	278.22428574815126	278.22428574815126	278.22428574815126	278.22428574815126	278.22428574815126	278.22428574815126	278.22428574815126	278.22428574815126	278.22428574815126	278.22428574815126	278.22428574815126	278.22428574815126	278.22428574815126	278.22428574815126
6	278.2556368157096	278.2556368157096	278.2556368157096	278.2556368157096	278.2556368157096	278.2556368157096	278.2556368157096	278.2556368157096	278.2556368157096	278.2556368157096	278.2556368157096	278.2556368157096	278.2556368157096	278.2556368157096	278.2556368157096	278.2556368157096	278.2556368157096	278.2556368157096	278.2556368157096	278.2556368157096	278.2556368157096	278.2556368157096	278.2556368157096	278.2556368157096	278.2556368157096	278.2556368157096	278.2556368157096	278.2556368157096	278.2556368157096	278.2556368157096	278.2556368157096	278.2556368157096	278.2556368157096	278.2556368157096	278.2556368157096	278.2556368157096	278.2556368157096	278.2556368157096	278.2556368157096	278.2556368157096	278.2556368157096	278.2556368157096	278.2556368157096	278.2556368157096	278.2556368157096	278.2556368157096	278.2556368157096	278.2556368157096	278.2556368157096
7	278.2865150461188	278.2865150461188	278.2865150461188	278.2865150461188	278.2865150461188	278.2865150461188	278.2865150461188	278.2865150461188	278.2865150461188	278.2865150461188	278.2865150461188	278.2865150461188	278.2865150461188	278.2865150461188	278.2865150461188	278.2865150461188	278.2865150461188	278.2865150461188	278.2865150461188	278.2865150461188	278.2865150461188	278.2865150461188	278.2865150461188	278.2865150461188	278.2865150461188	278.2865150461188	278.2865150461188	278.2865150461188	278.2865150461188	278.2865150461188	278.2865150461188	278.2865150461188	278.2865150461188	278.2865150461188	278.2865150461188	278.2865150461188	278.2865150461188	278.2865150461188	278.2865150461188	278.2865150461188	278.2865150461188	278.2865150461188	278.2865150461188	278.2865150461188	278.2865150461188	278.2865150461188	278.2865150461188	278.2865150461188	278.2865150461188
8	278.317072867464	278.317072867464	278.317072867464	278.317072867464	278.317072867464	278.317072867464	278.317072867464	278.317072867464	278.317072867464	278.317072867464	278.317072867464	278.317072867464	278.317072867464	278.317072867464	278.317072867464	278.317072867464	278.317072867464	278.317072867464	278.317072867464	278.317072867464	278.317072867464	278.317072867464	278.317072867464	278.317072867464	278.317072867464	278.317072867464	278.317072867464	278.317072867464	278.317072867464	278.317072867464	278.317072867464	278.317072867464	278.317072867464	278.317072867464	278.317072867464	278.317072867464	278.317072867464	278.317072867464	278.317072867464	278.317072867464	278.317072867464	278.317072867464	278.317072867464	278.317072867464	278.317072867464	278.317072867464	278.317072867464	278.317072867464	278.317072867464
9	278.3474231120619	278.3474231120619	278.3474231120619	278.3474231120619	278.3474231120619	278.3474231120619	278.3474231120619	278.3474231120619	278.3474231120619	278.3474231120619	278.3474231120619	278.3474231120619	278.3474231120619	278.3474231120619	278.3474231120619	278.3474231120619	278.3474231120619	278.3474231120619	278.3474231120619	278.3474231120619	278.3474231120619	278.3474231120619	278.3474231120619	278.3474231120619	278.3474231120619	278.3474231120619	278.3474231120619	278.3474231120619	278.3474231120619	278.3474231120619	278.3474231120619	278.3474231120619	278.3474231120619	278.3474231120619	278.3474231120619	278.3474231120619	278.3474231120619	278.3474231120619	278.3474231120619	278.3474231120619	278.3474231120619	278.3474231120619	278.3474231120619	278.3474231120619	278.3474231120619	278.3474231120619	278.3474231120619	278.3474231120619	278.3474231120619
10	278.37765840920326	278.37765840920326	278.37765840920326	278.37765840920326	278.37765840920326	278.37765840920326	278.37765840920326	278.37765840920326	278.37765840920326	278.37765840920326	278.37765840920326	278.37765840920326	278.37765840920326	278.37765840920326	278.37765840920326	278.37765840920326	278.37765840920326	278.37765840920326	278.37765840920326	278.37765840920326	278.37765840920326	278.37765840920326	278.37765840920326	278.37765840920326	278.37765840920326	278.37765840920326	278.37765840920326	278.37765840920326	278.37765840920326	278.37765840920326	278.37765840920326	278.37765840920326	278.37765840920326	278.37765840920326	278.37765840920326	278.37765840920326	278.37765840920326	278.37765840920326	278.37765840920326	278.37765840920326	278.37765840920326	278.37765840920326	278.37765840920326	278.37765840920326	278.37765840920326	278.37765840920326	278.37765840920326	278.37765840920326	278.37765840920326
11	278.4080394364149	278.4080394364149	278.4080394364149	278.4080394364149	278.4080394364149	278.4080394364149	278.4080394364149	278.4080394364149	278.4080394364149	278.4080394364149	278.4080394364149	278.4080394364149	278.4080394364149	278.4080394364149	278.4080394364149	278.4080394364149	278.4080394364149	278.4080394364149	278.4080394364149	278.4080394364149	278.4080394364149	278.4080394364149	278.4080394364149	278.4080394364149	278.4080394364149	278.4080394364149	278.4080394364149	278.4080394364149	278.4080394364149	278.4080394364149	278.4080394364149	278.4080394364149	278.4080394364149	278.4080394364149	278.4080394364149	278.4080394364149	278.4080394364149	278.4080394364149	278.4080394364149	278.4080394364149	278.4080394364149	278.4080394364149	278.4080394364149	278.4080394364149	278.4080394364149	278.4080394364149	278.4080394364149	278.4080394364149	278.4080394364149
12	278.4384055752104	278.4384055752104	278.4384055752104	278.4384055752104	278.4384055752104	278.4384055752104	278.4384055752104	278.4384055752104	278.4384055752104	278.4384055752104	278.4384055752104	278.4384055752104	278.4384055752104	278.4384055752104	278.4384055752104	278.4384055752104	278.4384055752104	278.4384055752104	278.4384055752104	278.4384055752104	278.4384055752104	278.4384055752104	278.4384055752104	278.4384055752104	278.4384055752104	278.4384055752104	278.4384055752104	278.4384055752104	278.4384055752104	278.4384055752104	278.4384055752104	278.4384055752104	278.4384055752104	278.4384055752104	278.4384055752104	278.4384055752104	278.4384055752104	278.4384055752104	278.4384055752104	278.4384055752104	278.4384055752104	278.4384055752104	278.4384055752104	278.4384055752104	278.4384055752104	278.4384055752104	278.4384055752104	278.4384055752104	278.4384055752104
13	278.46884572063044	278.46884572063044	278.46884572063044	278.46884572063044	278.46884572063044	278.46884572063044	278.46884572063044	278.46884572063044	278.46884572063044	278.46884572063044	278.46884572063044	278.46884572063044	278.46884572063044	278.46884572063044	278.46884572063044	278.46884572063044	278.46884572063044	278.46884572063044	278.46884572063044	278.46884572063044	278.46884572063044	278.46884572063044	278.46884572063044	278.46884572063044	278.46884572063044	278.46884572063044	278.46884572063044	278.46884572063044	278.46884572063044	278.46884572063044	278.46884572063044	278.46884572063044	278.46884572063044	278.46884572063044	278.46884572063044	278.46884572063044	278.46884572063044	278.46884572063044	278.46884572063044	278.46884572063044	278.46884572063044	278.46884572063044	278.46884572063044	278.46884572063044	278.46884572063044	278.46884572063044	278.46884572063044	278.46884572063044	278.46884572063044
14	278.49941917664023	278.49941917664023	278.49941917664023	278.49941917664023	278.49941917664023	278.49941917664023	278.49941917664023	278.49941917664023	278.49941917664023	278.49941917664023	278.49941917664023	278.49941917664023	278.49941917664023	278.49941917664023	278.49941917664023	278.49941917664023	278.49941917664023	278.49941917664023	278.49941917664023	278.49941917664023	278.49941917664023	278.49941917664023	278.49941917664023	278.49941917664023	278.49941917664023	278.49941917664023	278.49941917664023	278.49941917664023	278.49941917664023	278.49941917664023	278.49941917664023	278.49941917664023	278.49941917664023	278.49941917664023	278.49941917664023	278.49941917664023	278.49941917664023	278.49941917664023	278.49941917664023	278.49941917664023	278.49941917664023	278.49941917664023	278.49941917664023	278.49941917664023	278.49941917664023	278.49941917664023	278.49941917664023	278.49941917664023	278.49941917664023
15	278.5301739084761	278.5301739084761	278.5301739084761	278.5301739084761	278.5301739084761	278.5301739084761	278.5301739084761	278.5301739084761	278.5301739084761	278.5301739084761	278.5301739084761	278.5301739084761	278.5301739084761	278.5301739084761	278.5301739084761	278.5301739084761	278.5301739084761	278.5301739084761	278.5301739084761	278.5301739084761	278.5301739084761	278.5301739084761	278.5301739084761	278.5301739084761	278.5301739084761	278.5301739084761	278.5301739084761	278.5301739084761	278.5301739084761	278.5301739084761	278.5301739084761	278.5301739084761	278.5301739084761	278.5301739084761	278.5301739084761	278.5301739084761	278.5301739084761	278.5301739084761	278.5301739084761	278.5301739084761	278.5301739084761	278.5301739084761	278.5301739084761	278.5301739084761	278.5301739084761	278.5301739084761	278.5301739084761	278.5301739084761	278.5301739084761
16	278.5613807410278	278.5613807410278	278.5613807410278	278.5613807410278	278.5613807410278	278.5613807410278	278.5613807410278	278.5613807410278	278.5613807410278	278.5613807410278	278.5613807410278	278.5613807410278	278.5613807410278	278.5613807410278	278.5613807410278	278.5613807410278	278.5613807410278	278.5613807410278	278.5613807410278	278.5613807410278	278.5613807410278	278.5613807410278	278.5613807410278	278.5613807410278	278.5613807410278	278.5613807410278	278.5613807410278	278.5613807410278	278.5613807410278	278.5613807410278	278.5613807410278	278.5613807410278	278.5613807410278	278.5613807410278	278.5613807410278	278.5613807410278	278.5613807410278	278.5613807410278	278.5613807410278	278.5613807410278	278.5613807410278	278.5613807410278	278.5613807410278	278.5613807410278	278.5613807410278	278.5613807410278	278.5613807410278	278.5613807410278	278.5613807410278
17	278.59278583418046	278.59278583418046	278.59278583418046	278.59278583418046	278.59278583418046	278.59278583418046	278.59278583418046	278.59278583418046	278.59278583418046	278.59278583418046	278.59278583418046	278.59278583418046	278.59278583418046	278.59278583418046	278.59278583418046	278.59278583418046	278.59278583418046	278.59278583418046	278.59278583418046	278.59278583418046	278.59278583418046	278.59278583418046	278.59278583418046	278.59278583418046	278.59278583418046	278.59278583418046	278.59278583418046	278.59278583418046	278.59278583418046	278.59278583418046	278.59278583418046	278.59278583418046	278.59278583418046	278.59278583418046	278.59278583418046	278.59278583418046	278.59278583418046	278.59278583418046	278.59278583418046	278.59278583418046	278.59278583418046	278.59278583418046	278.59278583418046	278.59278583418046	278.59278583418046	278.59278583418046	278.59278583418046	278.59278583418046	278.59278583418046
18	278.6244596023621	278.6244596023621	278.6244596023621	278.6244596023621	278.6244596023621	278.6244596023621	278.6244596023621	278.6244596023621	278.6244596023621	278.6244596023621	278.6244596023621	278.6244596023621	278.6244596023621	278.6244596023621	278.6244596023621	278.6244596023621	278.6244596023621	278.6244596023621	278.6244596023621	278.6244596023621	278.6244596023621	278.6244596023621	278.6244596023621	278.6244596023621	278.6244596023621	278.6244596023621	278.6244596023621	278.6244596023621	278.6244596023621	278.6244596023621	278.6244596023621	278.6244596023621	278.6244596023621	278.6244596023621	278.6244596023621	278.6244596023621	278.6244596023621	278.6244596023621	278.6244596023621	278.6244596023621	278.6244596023621	278.6244596023621	278.6244596023621	278.6244596023621	278.6244596023621	278.6244596023621	278.6244596023621	278.6244596023621	278.6244596023621
19	278.6564402163408	278.6564402163408	278.6564402163408	278.6564402163408	278.6564402163408	278.6564402163408	278.6564402163408	278.6564402163408	278.6564402163408	278.6564402163408	278.6564402163408	278.6564402163408	278.6564402163408	278.6564402163408	278.6564402163408	278.6564402163408	278.6564402163408	278.6564402163408	278.6564402163408	278.6564402163408	278.6564402163408	278.6564402163408	278.6564402163408	278.6564402163408	278.6564402163408	278.6564402163408	278.6564402163408	278.6564402163408	278.6564402163408	278.6564402163408	278.6564402163408	278.6564402163408	278.6564402163408	278.6564402163408	278.6564402163408	278.6564402163408	278.6564402163408	278.6564402163408	278.6564402163408	278.6564402163408	278.6564402163408	278.6564402163408	278.6564402163408	278.6564402163408	278.6564402163408	278.6564402163408	278.6564402163408	278.6564402163408	278.6564402163408
20	278.6887578544019	278.6887578544019	278.6887578544019	278.6887578544019	278.6887578544019	278.6887578544019	278.6887578544019	278.6887578544019	278.6887578544019	278.6887578544019	278.6887578544019	278.6887578544019	278.6887578544019	278.6887578544019	278.6887578544019	278.6887578544019	278.6887578544019	278.6887578544019	278.6887578544019	278.6887578544019	278.6887578544019	278.6887578544019	278.6887578544019	278.6887578544019	278.6887578544019	278.6887578544019	278.6887578544019	278.6887578544019	278.6887578544019	278.6887578544019	278.6887578544019	278.6887578544019	278.6887578544019	278.6887578544019	278.6887578544019	278.6887578544019	278.6887578544019	278.6887578544019	278.6887578544019	278.6887578544019	278.6887578544019	278.6887578544019	278.6887578544019	278.6887578544019	278.6887578544019	278.6887578544019	278.6887578544019	278.6887578544019	278.6887578544019
21	278.72173098231207	278.72173098231207	278.72173098231207	278.72173098231207	278.72173098231207	278.72173098231207	278.72173098231207	278.72173098231207	278.72173098231207	278.72173098231207	278.72173098231207	278.72173098231207	278.72173098231207	278.72173098231207	278.72173098231207	278.72173098231207	278.72173098231207	278.72173098231207	278.72173098231207	278.72173098231207	278.72173098231207	278.72173098231207	278.72173098231207	278.72173098231207	278.72173098231207	278.72173098231207	278.72173098231207	278.72173098231207	278.72173098231207	278.72173098231207	278.72173098231207	278.72173098231207	278.72173098231207	278.72173098231207	278.72173098231207	278.72173098231207	278.72173098231207	278.72173098231207	278.72173098231207	278.72173098231207	278.72173098231207	278.72173098231207	278.72173098231207	278.72173098231207	278.72173098231207	278.72173098231207	278.72173098231207	278.72173098231207	278.72173098231207
22	278.7550128747911	278.7550128747911	278.7550128747911	278.7550128747911	278.7550128747911	278.7550128747911	278.7550128747911	278.7550128747911	278.7550128747911	278.7550128747911	278.7550128747911	278.7550128747911	278.7550128747911	278.7550128747911	278.7550128747911	278.7550128747911	278.7550128747911	278.7550128747911	278.7550128747911	278.7550128747911	278.7550128747911	278.7550128747911	278.7550128747911	278.7550128747911	278.7550128747911	278.7550128747911	278.7550128747911	278.7550128747911	278.7550128747911	278.7550128747911	278.7550128747911	278.7550128747911	278.7550128747911	278.7550128747911	278.7550128747911	278.7550128747911	278.7550128747911	278.7550128747911	278.7550128747911	278.7550128747911	278.7550128747911	278.7550128747911	278.7550128747911	278.7550128747911	278.7550128747911	278.7550128747911	278.7550128747911	278.7550128747911	278.7550128747911
23	278.7886723435948	278.7886723435948	278.7886723435948	278.7886723435948	278.7886723435948	278.7886723435948	278.7886723435948	278.7886723435948	278.7886723435948	278.7886723435948	278.7886723435948	278.7886723435948	278.7886723435948	278.7886723435948	278.7886723435948	278.7886723435948	278.7886723435948	278.7886723435948	278.7886723435948	278.7886723435948	278.7886723435948	278.7886723435948	278.7886723435948	278.7886723435948	278.7886723435948	278.7886723435948	278.7886723435948	278.7886723435948	278.7886723435948	278.7886723435948	278.7886723435948	278.7886723435948	278.7886723435948	278.7886723435948	278.7886723435948	278.7886723435948	278.7886723435948	278.7886723435948	278.7886723435948	278.7886723435948	278.7886723435948	278.7886723435948	278.7886723435948	278.7886723435948	278.7886723435948	278.7886723435948	278.7886723435948	278.7886723435948	278.7886723435948
24	278.8227423331073	278.8227423331073	278.8227423331073	278.8227423331073	278.8227423331073	278.8227423331073	278.8227423331073	278.8227423331073	278.8227423331073	278.8227423331073	278.8227423331073	278.8227423331073	278.8227423331073	278.8227423331073	278.8227423331073	278.8227423331073	278.8227423331073	278.8227423331073	278.8227423331073	278.8227423331073	278.8227423331073	278.8227423331073	278.8227423331073	278.8227423331073	278.8227423331073	278.8227423331073	278.8227423331073	278.8227423331073	278.8227423331073	278.8227423331073	278.8227423331073	278.8227423331073	278.8227423331073	278.8227423331073	278.8227423331073	278.8227423331073	278.8227423331073	278.8227423331073	278.8227423331073	278.8227423331073	278.8227423331073	278.8227423331073	278.8227423331073	278.8227423331073	278.8227423331073	278.8227423331073	278.8227423331073	278.8227423331073	278.8227423331073
25	278.8572451261828	278.8572451261828	278.8572451261828	278.8572451261828	278.8572451261828	278.8572451261828	278.8572451261828	278.8572451261828	278.8572451261828	278.8572451261828	278.8572451261828	278.8572451261828	278.8572451261828	278.8572451261828	278.8572451261828	278.8572451261828	278.8572451261828	278.8572451261828	278.8572451261828	278.8572451261828	278.8572451261828	278.8572451261828	278.8572451261828	278.8572451261828	278.8572451261828	278.8572451261828	278.8572451261828	278.8572451261828	278.8572451261828	278.8572451261828	278.8572451261828	278.8572451261828	278.8572451261828	278.8572451261828	278.8572451261828	278.8572451261828	278.8572451261828	278.8572451261828	278.8572451261828	278.8572451261828	278.8572451261828	278.8572451261828	278.8572451261828	278.8572451261828	278.8572451261828	278.8572451261828	278.8572451261828	278.8572451261828	278.8572451261828
26	278.892488768763	278.892488768763	278.892488768763	278.892488768763	278.892488768763	278.892488768763	278.892488768763	278.892488768763	278.892488768763	278.892488768763	278.892488768763	278.892488768763	278.892488768763	278.892488768763	278.892488768763	278.892488768763	278.892488768763	278.892488768763	278.892488768763	278.892488768763	278.892488768763	278.892488768763	278.892488768763	278.892488768763	278.892488768763	278.892488768763	278.892488768763	278.892488768763	278.892488768763	278.892488768763	278.892488768763	278.892488768763	278.892488768763	278.892488768763	278.892488768763	278.892488768763	278.892488768763	278.892488768763	278.892488768763	278.892488768763	278.892488768763	278.892488768763	278.892488768763	278.892488768763	278.892488768763	278.892488768763	278.892488768763	278.892488768763	278.892488768763
27	278.9282110378479	278.9282110378479	278.9282110378479	278.9282110378479	278.9282110378479	278.9282110378479	278.9282110378479	278.9282110378479	278.9282110378479	278.9282110378479	278.9282110378479	278.9282110378479	278.9282110378479	278.9282110378479	278.9282110378479	278.9282110378479	278.9282110378479	278.9282110378479	278.9282110378479	278.9282110378479	278.9282110378479	278.9282110378479	278.9282110378479	278.9282110378479	278.9282110378479	278.9282110378479	278.9282110378479	278.9282110378479	278.9282110378479	278.9282110378479	278.9282110378479	278.9282110378479	278.9282110378479	278.9282110378479	278.9282110378479	278.9282110378479	278.9282110378479	278.9282110378479	278.9282110378479	278.9282110378479	278.9282110378479	278.9282110378479	278.9282110378479	278.9282110378479	278.9282110378479	278.9282110378479	278.9282110378479	278.9282110378479	278.9282110378479
28	278.9643740863529	278.9643740863529	278.9643740863529	278.9643740863529	278.9643740863529	278.9643740863529	278.9643740863529	278.9643740863529	278.9643740863529	278.9643740863529	278.9643740863529	278.9643740863529	278.9643740863529	278.9643740863529	278.9643740863529	278.9643740863529	278.9643740863529	278.9643740863529	278.9643740863529	278.9643740863529	278.9643740863529	278.9643740863529	278.9643740863529	278.9643740863529	278.9643740863529	278.9643740863529	278.9643740863529	278.9643740863529	278.9643740863529	278.9643740863529	278.9643740863529	278.9643740863529	278.9643740863529	278.9643740863529	278.9643740863529	278.9643740863529	278.9643740863529	278.9643740863529	278.9643740863529	278.9643740863529	278.9643740863529	278.9643740863529	278.9643740863529	278.9643740863529	278.9643740863529	278.9643740863529	278.9643740863529	278.9643740863529	278.9643740863529
29	279.0010110016162	279.0010110016162	279.0010110016162	279.0010110016162	279.0010110016162	279.0010110016162	279.0010110016162	279.0010110016162	279.0010110016162	279.0010110016162	279.0010110016162	279.0010110016162	279.0010110016162	279.0010110016162	279.0010110016162	279.0010110016162	279.0010110016162	279.0010110016162	279.0010110016162	279.0010110016162	279.0010110016162	279.0010110016162	279.0010110016162	279.0010110016162	279.0010110016162	279.0010110016162	279.0010110016162	279.0010110016162	279.0010110016162	279.0010110016162	279.0010110016162	279.0010110016162	279.0010110016162	279.0010110016162	279.0010110016162	279.0010110016162	279.0010110016162	279.0010110016162	279.0010110016162	279.0010110016162	279.0010110016162	279.0010110016162	279.0010110016162	279.0010110016162	279.0010110016162	279.0010110016162	279.0010110016162	279.0010110016162	279.0010110016162
30	279.0381548093868	279.0381548093868	279.0381548093868	279.0381548093868	279.0381548093868	279.0381548093868	279.0381548093868	279.0381548093868	279.0381548093868	279.0381548093868	279.0381548093868	279.0381548093868	279.0381548093868	279.0381548093868	279.0381548093868	279.0381548093868	279.0381548093868	279.0381548093868	279.0381548093868	279.0381548093868	279.0381548093868	279.0381548093868	279.0381548093868	279.0381548093868	279.0381548093868	279.0381548093868	279.0381548093868	279.0381548093868	279.0381548093868	279.0381548093868	279.0381548093868	279.0381548093868	279.0381548093868	279.0381548093868	279.0381548093868	279.0381548093868	279.0381548093868	279.0381548093868	279.0381548093868	279.0381548093868	279.0381548093868	279.0381548093868	279.0381548093868	279.0381548093868	279.0381548093868	279.0381548093868	279.0381548093868	279.0381548093868	279.0381548093868
31	279.07596196124075	279.07596196124075	279.07596196124075	279.07596196124075	279.07596196124075	279.07596196124075	279.07596196124075	279.07596196124075	279.07596196124075	279.07596196124075	279.07596196124075	279.07596196124075	279.07596196124075	279.07596196124075	279.07596196124075	279.07596196124075	279.07596196124075	279.07596196124075	279.07596196124075	279.07596196124075	279.07596196124075	279.07596196124075	279.07596196124075	279.07596196124075	279.07596196124075	279.07596196124075	279.07596196124075	279.07596196124075	279.07596196124075	279.07596196124075	279.07596196124075	279.07596196124075	279.07596196124075	279.07596196124075	279.07596196124075	279.07596196124075	279.07596196124075	279.07596196124075	279.07596196124075	279.07596196124075	279.07596196124075	279.07596196124075	279.07596196124075	279.07596196124075	279.07596196124075	279.07596196124075	279.07596196124075	279.07596196124075	279.07596196124075
32	279.1144205151185	279.1144205151185	279.1144205151185	279.1144205151185	279.1144205151185	279.1144205151185	279.1144205151185	279.1144205151185	279.1144205151185	279.1144205151185	279.1144205151185	279.1144205151185	279.1144205151185	279.1144205151185	279.1144205151185	279.1144205151185	279.1144205151185	279.1144205151185	279.1144205151185	279.1144205151185	279.1144205151185	279.1144205151185	279.1144205151185	279.1144205151185	279.1144205151185	279.1144205151185	279.1144205151185	279.1144205151185	279.1144205151185	279.1144205151185	279.1144205151185	279.1144205151185	279.1144205151185	279.1144205151185	279.1144205151185	279.1144205151185	279.1144205151185	279.1144205151185	279.1144205151185	279.1144205151185	279.1144205151185	279.1144205151185	279.1144205151185	279.1144205151185	279.1144205151185	279.1144205151185	279.1144205151185	279.1144205151185	279.1144205151185
33	279.1535137298857	279.1535137298857	279.1535137298857	279.1535137298857	279.1535137298857	279.1535137298857	279.1535137298857	279.1535137298857	279.1535137298857	279.1535137298857	279.1535137298857	279.1535137298857	279.1535137298857	279.1535137298857	279.1535137298857	279.1535137298857	279.1535137298857	279.1535137298857	279.1535137298857	279.1535137298857	279.1535137298857	279.1535137298857	279.1535137298857	279.1535137298857	279.1535137298857	279.1535137298857	279.1535137298857	279.1535137298857	279.1535137298857	279.1535137298857	279.1535137298857	279.1535137298857	279.1535137298857	279.1535137298857	279.1535137298857	279.1535137298857	279.1535137298857	279.1535137298857	279.1535137298857	279.1535137298857	279.1535137298857	279.1535137298857	279.1535137298857	279.1535137298857	279.1535137298857	279.1535137298857	279.1535137298857	279.1535137298857	279.1535137298857
34	279.19329877923127	279.19329877923127	279.19329877923127	279.19329877923127	279.19329877923127	279.19329877923127	279.19329877923127	279.19329877923127	279.19329877923127	279.19329877923127	279.19329877923127	279.19329877923127	279.19329877923127	279.19329877923127	279.19329877923127	279.19329877923127	279.19329877923127	279.19329877923127	279.19329877923127	279.19329877923127	279.19329877923127	279.19329877923127	279.19329877923127	279.19329877923127	279.19329877923127	279.19329877923127	279.19329877923127	279.19329877923127	279.19329877923127	279.19329877923127	279.19329877923127	279.19329877923127	279.19329877923127	279.19329877923127	279.19329877923127	279.19329877923127	279.19329877923127	279.19329877923127	279.19329877923127	279.19329877923127	279.19329877923127	279.19329877923127	279.19329877923127	279.19329877923127	279.19329877923127	279.19329877923127	279.19329877923127	279.19329877923127	279.19329877923127
35	279.2338316929205	279.2338316929205	279.2338316929205	279.2338316929205	279.2338316929205	279.2338316929205	279.2338316929205	279.2338316929205	279.2338316929205	279.2338316929205	279.2338316929205	279.2338316929205	279.2338316929205	279.2338316929205	279.2338316929205	279.2338316929205	279.2338316929205	279.2338316929205	279.2338316929205	279.2338316929205	279.2338316929205	279.2338316929205	279.2338316929205	279.2338316929205	279.2338316929205	279.2338316929205	279.2338316929205	279.2338316929205	279.2338316929205	279.2338316929205	279.2338316929205	279.2338316929205	279.2338316929205	279.2338316929205	279.2338316929205	279.2338316929205	279.2338316929205	279.2338316929205	279.2338316929205	279.2338316929205	279.2338316929205	279.2338316929205	279.2338316929205	279.2338316929205	279.2338316929205	279.2338316929205	279.2338316929205	279.2338316929205	279.2338316929205
36	279.27484750055527	279.27484750055527	279.27484750055527	279.27484750055527	279.27484750055527	279.27484750055527	279.27484750055527	279.27484750055527	279.27484750055527	279.27484750055527	279.27484750055527	279.27484750055527	279.27484750055527	279.27484750055527	279.27484750055527	279.27484750055527	279.27484750055527	279.27484750055527	279.27484750055527	279.27484750055527	279.27484750055527	279.27484750055527	279.27484750055527	279.27484750055527	279.27484750055527	279.27484750055527	279.27484750055527	279.27484750055527	279.27484750055527	279.27484750055527	279.27484750055527	279.27484750055527	279.27484750055527	279.27484750055527	279.27484750055527	279.27484750055527	279.27484750055527	279.27484750055527	279.27484750055527	279.27484750055527	279.27484750055527	279.27484750055527	279.27484750055527	279.27484750055527	279.27484750055527	279.27484750055527	279.27484750055527	279.27484750055527	279.27484750055527
37	279.3175378112528	279.3175378112528	279.3175378112528	279.3175378112528	279.3175378112528	279.3175378112528	279.3175378112528	279.3175378112528	279.3175378112528	279.3175378112528	279.3175378112528	279.3175378112528	279.3175378112528	279.3175378112528	279.3175378112528	279.3175378112528	279.3175378112528	279.3175378112528	279.3175378112528	279.3175378112528	279.3175378112528	279.3175378112528	279.3175378112528	279.3175378112528	279.3175378112528	279.3175378112528	279.3175378112528	279.3175378112528	279.3175378112528	279.3175378112528	279.3175378112528	279.3175378112528	279.3175378112528	279.3175378112528	279.3175378112528	279.3175378112528	279.3175378112528	279.3175378112528	279.3175378112528	279.3175378112528	279.3175378112528	279.3175378112528	279.3175378112528	279.3175378112528	279.3175378112528	279.3175378112528	279.3175378112528	279.3175378112528	279.3175378112528
38	279.35992194539403	279.35992194539403	279.35992194539403	279.35992194539403	279.35992194539403	279.35992194539403	279.35992194539403	279.35992194539403	279.35992194539403	279.35992194539403	279.35992194539403	279.35992194539403	279.35992194539403	279.35992194539403	279.35992194539403	279.35992194539403	279.35992194539403	279.35992194539403	279.35992194539403	279.35992194539403	279.35992194539403	279.35992194539403	279.35992194539403	279.35992194539403	279.35992194539403	279.35992194539403	279.35992194539403	279.35992194539403	279.35992194539403	279.35992194539403	279.35992194539403	279.35992194539403	279.35992194539403	279.35992194539403	279.35992194539403	279.35992194539403	279.35992194539403	279.35992194539403	279.35992194539403	279.35992194539403	279.35992194539403	279.35992194539403	279.35992194539403	279.35992194539403	279.35992194539403	279.35992194539403	279.35992194539403	279.35992194539403	279.35992194539403
39	279.40337216142314	279.40337216142314	279.40337216142314	279.40337216142314	279.40337216142314	279.40337216142314	279.40337216142314	279.40337216142314	279.40337216142314	279.40337216142314	279.40337216142314	279.40337216142314	279.40337216142314	279.40337216142314	279.40337216142314	279.40337216142314	279.40337216142314	279.40337216142314	279.40337216142314	279.40337216142314	279.40337216142314	279.40337216142314	279.40337216142314	279.40337216142314	279.40337216142314	279.40337216142314	279.40337216142314	279.40337216142314	279.40337216142314	279.40337216142314	279.40337216142314	279.40337216142314	279.40337216142314	279.40337216142314	279.40337216142314	279.40337216142314	279.40337216142314	279.40337216142314	279.40337216142314	279.40337216142314	279.40337216142314	279.40337216142314	279.40337216142314	279.40337216142314	279.40337216142314	279.40337216142314	279.40337216142314	279.40337216142314	279.40337216142314
40	279.4472774672977	279.4472774672977	279.4472774672977	279.4472774672977	279.4472774672977	279.4472774672977	279.4472774672977	279.4472774672977	279.4472774672977	279.4472774672977	279.4472774672977	279.4472774672977	279.4472774672977	279.4472774672977	279.4472774672977	279.4472774672977	279.4472774672977	279.4472774672977	279.4472774672977	279.4472774672977	279.4472774672977	279.4472774672977	279.4472774672977	279.4472774672977	279.4472774672977	279.4472774672977	279.4472774672977	279.4472774672977	279.4472774672977	279.4472774672977	279.4472774672977	279.4472774672977	279.4472774672977	279.4472774672977	279.4472774672977	279.4472774672977	279.4472774672977	279.4472774672977	279.4472774672977	279.4472774672977	279.4472774672977	279.4472774672977	279.4472774672977	279.4472774672977	279.4472774672977	279.4472774672977	279.4472774672977	279.4472774672977	279.4472774672977
41	279.49203465569184	279.49203465569184	279.49203465569184	279.49203465569184	279.49203465569184	279.49203465569184	279.49203465569184	279.49203465569184	279.49203465569184	279.49203465569184	279.49203465569184	279.49203465569184	279.49203465569184	279.49203465569184	279.49203465569184	279.49203465569184	279.49203465569184	279.49203465569184	279.49203465569184	279.49203465569184	279.49203465569184	279.49203465569184	279.49203465569184	279.49203465569184	279.49203465569184	279.49203465569184	279.49203465569184	279.49203465569184	279.49203465569184	279.49203465569184	279.49203465569184	279.49203465569184	279.49203465569184	279.49203465569184	279.49203465569184	279.49203465569184	279.49203465569184	279.49203465569184	279.49203465569184	279.49203465569184	279.49203465569184	279.49203465569184	279.49203465569184	279.49203465569184	279.49203465569184	279.49203465569184	279.49203465569184	279.49203465569184	279.49203465569184
42	279.5377236173139	279.5377236173139	279.5377236173139	279.5377236173139	279.5377236173139	279.5377236173139	279.5377236173139	279.5377236173139	279.5377236173139	279.5377236173139	279.5377236173139	279.5377236173139	279.5377236173139	279.5377236173139	279.5377236173139	279.5377236173139	279.5377236173139	279.5377236173139	279.5377236173139	279.5377236173139	279.5377236173139	279.5377236173139	279.5377236173139	279.5377236173139	279.5377236173139	279.5377236173139	279.5377236173139	279.5377236173139	279.5377236173139	279.5377236173139	279.5377236173139	279.5377236173139	279.5377236173139	279.5377236173139	279.5377236173139	279.5377236173139	279.5377236173139	279.5377236173139	279.5377236173139	279.5377236173139	279.5377236173139	279.5377236173139	279.5377236173139	279.5377236173139	279.5377236173139	279.5377236173139	279.5377236173139	279.5377236173139	279.5377236173139
43	279.58367119689126	279.58367119689126	279.58367119689126	279.58367119689126	279.58367119689126	279.58367119689126	279.58367119689126	279.58367119689126	279.58367119689126	279.58367119689126	279.58367119689126	279.58367119689126	279.58367119689126	279.58367119689126	279.58367119689126	279.58367119689126	279.58367119689126	279.58367119689126	279.58367119689126	279.58367119689126	279.58367119689126	279.58367119689126	279.58367119689126	279.58367119689126	279.58367119689126	279.58367119689126	279.58367119689126	279.58367119689126	279.58367119689126	279.58367119689126	279.58367119689126	279.58367119689126	279.58367119689126	279.58367119689126	279.58367119689126	279.58367119689126	279.58367119689126	279.58367119689126	279.58367119689126	279.58367119689126	279.58367119689126	279.58367119689126	279.58367119689126	279.58367119689126	279.58367119689126	279.58367119689126	279.58367119689126	279.58367119689126	279.58367119689126
44	279.63036513689354	279.63036513689354	279.63036513689354	279.63036513689354	279.63036513689354	279.63036513689354	279.63036513689354	279.63036513689354	279.63036513689354	279.63036513689354	279.63036513689354	279.63036513689354	279.63036513689354	279.63036513689354	279.63036513689354	279.63036513689354	279.63036513689354	279.63036513689354	279.63036513689354	279.63036513689354	279.63036513689354	279.63036513689354	279.63036513689354	279.63036513689354	279.63036513689354	279.63036513689354	279.63036513689354	279.63036513689354	279.63036513689354	279.63036513689354	279.63036513689354	279.63036513689354	279.63036513689354	279.63036513689354	279.63036513689354	279.63036513689354	279.63036513689354	279.63036513689354	279.63036513689354	279.63036513689354	279.63036513689354	279.63036513689354	279.63036513689354	279.63036513689354	279.63036513689354	279.63036513689354	279.63036513689354	279.63036513689354	279.63036513689354
45	279.67807399469916	279.67807399469916	279.67807399469916	279.67807399469916	279.67807399469916	279.67807399469916	279.67807399469916	279.67807399469916	279.67807399469916	279.67807399469916	279.67807399469916	279.67807399469916	279.67807399469916	279.67807399469916	279.67807399469916	279.67807399469916	279.67807399469916	279.67807399469916	279.67807399469916	279.67807399469916	279.67807399469916	279.67807399469916	279.67807399469916	279.67807399469916	279.67807399469916	279.67807399469916	279.67807399469916	279.67807399469916	279.67807399469916	279.67807399469916	279.67807399469916	279.67807399469916	279.67807399469916	279.67807399469916	279.67807399469916	279.67807399469916	279.67807399469916	279.67807399469916	279.67807399469916	279.67807399469916	279.67807399469916	279.67807399469916	279.67807399469916	279.67807399469916	279.67807399469916	279.67807399469916	279.67807399469916	279.67807399469916	279.67807399469916
46	279.7267264856117	279.7267264856117	279.7267264856117	279.7267264856117	279.7267264856117	279.7267264856117	279.7267264856117	279.7267264856117	279.7267264856117	279.7267264856117	279.7267264856117	279.7267264856117	279.7267264856117	279.7267264856117	279.7267264856117	279.7267264856117	279.7267264856117	279.7267264856117	279.7267264856117	279.7267264856117	279.7267264856117	279.7267264856117	279.7267264856117	279.7267264856117	279.7267264856117	279.7267264856117	279.7267264856117	279.7267264856117	279.7267264856117	279.7267264856117	279.7267264856117	279.7267264856117	279.7267264856117	279.7267264856117	279.7267264856117	279.7267264856117	279.7267264856117	279.7267264856117	279.7267264856117	279.7267264856117	279.7267264856117	279.7267264856117	279.7267264856117	279.7267264856117	279.7267264856117	279.7267264856117	279.7267264856117	279.7267264856117	279.7267264856117
47	279.77621081493885	279.77621081493885	279.77621081493885	279.77621081493885	279.77621081493885	279.77621081493885	279.77621081493885	279.77621081493885	279.77621081493885	279.77621081493885	279.77621081493885	279.77621081493885	279.77621081493885	279.77621081493885	279.77621081493885	279.77621081493885	279.77621081493885	279.77621081493885	279.77621081493885	279.77621081493885	279.77621081493885	279.77621081493885	279.77621081493885	279.77621081493885	279.77621081493885	279.77621081493885	279.77621081493885	279.77621081493885	279.77621081493885	279.77621081493885	279.77621081493885	279.77621081493885	279.77621081493885	279.77621081493885	279.77621081493885	279.77621081493885	279.77621081493885	279.77621081493885	279.77621081493885	279.77621081493885	279.77621081493885	279.77621081493885	279.77621081493885	279.77621081493885	279.77621081493885	279.77621081493885	279.77621081493885	279.77621081493885	279.77621081493885
48	279.82640446851906	279.82640446851906	279.82640446851906	279.82640446851906	279.82640446851906	279.82640446851906	279.82640446851906	279.82640446851906	279.82640446851906	279.82640446851906	279.82640446851906	279.82640446851906	279.82640446851906	279.82640446851906	279.82640446851906	279.82640446851906	279.82640446851906	279.82640446851906	279.82640446851906	279.82640446851906	279.82640446851906	279.82640446851906	279.82640446851906	279.82640446851906	279.82640446851906	279.82640446851906	279.82640446851906	279.82640446851906	279.82640446851906	279.82640446851906	279.82640446851906	279.82640446851906	279.82640446851906	279.82640446851906	279.82640446851906	279.82640446851906	279.82640446851906	279.82640446851906	279.82640446851906	279.82640446851906	279.82640446851906	279.82640446851906	279.82640446851906	279.82640446851906	279.82640446851906	279.82640446851906	279.82640446851906	279.82640446851906	279.82640446851906
49	279.87745982503776	279.87745982503776	279.87745982503776	279.87745982503776	279.87745982503776	279.87745982503776	279.87745982503776	279.87745982503776	279.87745982503776	279.87745982503776	279.87745982503776	279.87745982503776	279.87745982503776	279.87745982503776	279.87745982503776	279.87745982503776	279.87745982503776	279.87745982503776	279.87745982503776	279.87745982503776	279.87745982503776	279.87745982503776	279.87745982503776	279.87745982503776	279.87745982503776	279.87745982503776	279.87745982503776	279.87745982503776	279.87745982503776	279.87745982503776	279.87745982503776	279.87745982503776	279.87745982503776	279.87745982503776	279.87745982503776	279.87745982503776	279.87745982503776	279.87745982503776	279.87745982503776	279.87745982503776	279.87745982503776	279.87745982503776	279.87745982503776	279.87745982503776	279.87745982503776	279.87745982503776	279.87745982503776	279.87745982503776	279.87745982503776
50	279.9294464595068	279.9294464595068	279.9294464595068	279.9294464595068	279.9294464595068	279.9294464595068	279.9294464595068	279.9294464595068	279.9294464595068	279.9294464595068	279.9294464595068	279.9294464595068	279.9294464595068	279.9294464595068	279.9294464595068	279.9294464595068	279.9294464595068	279.9294464595068	279.9294464595068	279.9294464595068	279.9294464595068	279.9294464595068	279.9294464595068	279.9294464595068	279.9294464595068	279.9294464595068	279.9294464595068	279.9294464595068	279.9294464595068	279.9294464595068	279.9294464595068	279.9294464595068	279.9294464595068	279.9294464595068	279.9294464595068	279.9294464595068	279.9294464595068	279.9294464595068	279.9294464595068	279.9294464595068	279.9294464595068	279.9294464595068	279.9294464595068	279.9294464595068	279.9294464595068	279.9294464595068	279.9294464595068	279.9294464595068	279.9294464595068
51	279.98278412833935	279.98278412833935	279.98278412833935	279.98278412833935	279.98278412833935	279.98278412833935	279.98278412833935	279.98278412833935	279.98278412833935	279.98278412833935	279.98278412833935	279.98278412833935	279.98278412833935	279.98278412833935	279.98278412833935	279.98278412833935	279.98278412833935	279.98278412833935	279.98278412833935	279.98278412833935	279.98278412833935	279.98278412833935	279.98278412833935	279.98278412833935	279.98278412833935	279.98278412833935	279.98278412833935	279.98278412833935	279.98278412833935	279.98278412833935	279.98278412833935	279.98278412833935	279.98278412833935	279.98278412833935	279.98278412833935	279.98278412833935	279.98278412833935	279.98278412833935	279.98278412833935	279.98278412833935	279.98278412833935	279.98278412833935	279.98278412833935	279.98278412833935	279.98278412833935	279.98278412833935	279.98278412833935	279.98278412833935	279.98278412833935
52	280.0370471202029	280.0370471202029	280.0370471202029	280.0370471202029	280.0370471202029	280.0370471202029	280.0370471202029	280.0370471202029	280.0370471202029	280.0370471202029	280.0370471202029	280.0370471202029	280.0370471202029	280.0370471202029	280.0370471202029	280.0370471202029	280.0370471202029	280.0370471202029	280.0370471202029	280.0370471202029	280.0370471202029	280.0370471202029	280.0370471202029	280.0370471202029	280.0370471202029	280.0370471202029	280.0370471202029	280.0370471202029	280.0370471202029	280.0370471202029	280.0370471202029	280.0370471202029	280.0370471202029	280.0370471202029	280.0370471202029	280.0370471202029	280.0370471202029	280.0370471202029	280.0370471202029	280.0370471202029	280.0370471202029	280.0370471202029	280.0370471202029	280.0370471202029	280.0370471202029	280.0370471202029	280.0370471202029	280.0370471202029	280.0370471202029
53	280.0920586525777	280.0920586525777	280.0920586525777	280.0920586525777	280.0920586525777	280.0920586525777	280.0920586525777	280.0920586525777	280.0920586525777	280.0920586525777	280.0920586525777	280.0920586525777	280.0920586525777	280.0920586525777	280.0920586525777	280.0920586525777	280.0920586525777	280.0920586525777	280.0920586525777	280.0920586525777	280.0920586525777	280.0920586525777	280.0920586525777	280.0920586525777	280.0920586525777	280.0920586525777	280.0920586525777	280.0920586525777	280.0920586525777	280.0920586525777	280.0920586525777	280.0920586525777	280.0920586525777	280.0920586525777	280.0920586525777	280.0920586525777	280.0920586525777	280.0920586525777	280.0920586525777	280.0920586525777	280.0920586525777	280.0920586525777	280.0920586525777	280.0920586525777	280.0920586525777	280.0920586525777	280.0920586525777	280.0920586525777	280.0920586525777
54	280.14789568476635	280.14789568476635	280.14789568476635	280.14789568476635	280.14789568476635	280.14789568476635	280.14789568476635	280.14789568476635	280.14789568476635	280.14789568476635	280.14789568476635	280.14789568476635	280.14789568476635	280.14789568476635	280.14789568476635	280.14789568476635	280.14789568476635	280.14789568476635	280.14789568476635	280.14789568476635	280.14789568476635	280.14789568476635	280.14789568476635	280.14789568476635	280.14789568476635	280.14789568476635	280.14789568476635	280.14789568476635	280.14789568476635	280.14789568476635	280.14789568476635	280.14789568476635	280.14789568476635	280.14789568476635	280.14789568476635	280.14789568476635	280.14789568476635	280.14789568476635	280.14789568476635	280.14789568476635	280.14789568476635	280.14789568476635	280.14789568476635	280.14789568476635	280.14789568476635	280.14789568476635	280.14789568476635	280.14789568476635	280.14789568476635
55	280.2046701325388	280.2046701325388	280.2046701325388	280.2046701325388	280.2046701325388	280.2046701325388	280.2046701325388	280.2046701325388	280.2046701325388	280.2046701325388	280.2046701325388	280.2046701325388	280.2046701325388	280.2046701325388	280.2046701325388	280.2046701325388	280.2046701325388	280.2046701325388	280.2046701325388	280.2046701325388	280.2046701325388	280.2046701325388	280.2046701325388	280.2046701325388	280.2046701325388	280.2046701325388	280.2046701325388	280.2046701325388	280.2046701325388	280.2046701325388	280.2046701325388	280.2046701325388	280.2046701325388	280.2046701325388	280.2046701325388	280.2046701325388	280.2046701325388	280.2046701325388	280.2046701325388	280.2046701325388	280.2046701325388	280.2046701325388	280.2046701325388	280.2046701325388	280.2046701325388	280.2046701325388	280.2046701325388	280.2046701325388	280.2046701325388
56	280.26239704648754	280.26239704648754	280.26239704648754	280.26239704648754	280.26239704648754	280.26239704648754	280.26239704648754	280.26239704648754	280.26239704648754	280.26239704648754	280.26239704648754	280.26239704648754	280.26239704648754	280.26239704648754	280.26239704648754	280.26239704648754	280.26239704648754	280.26239704648754	280.26239704648754	280.26239704648754	280.26239704648754	280.26239704648754	280.26239704648754	280.26239704648754	280.26239704648754	280.26239704648754	280.26239704648754	280.26239704648754	280.26239704648754	280.26239704648754	280.26239704648754	280.26239704648754	280.26239704648754	280.26239704648754	280.26239704648754	280.26239704648754	280.26239704648754	280.26239704648754	280.26239704648754	280.26239704648754	280.26239704648754	280.26239704648754	280.26239704648754	280.26239704648754	280.26239704648754	280.26239704648754	280.26239704648754	280.26239704648754	280.26239704648754
57	280.3212560812478	280.3212560812478	280.3212560812478	280.3212560812478	280.3212560812478	280.3212560812478	280.3212560812478	280.3212560812478	280.3212560812478	280.3212560812478	280.3212560812478	280.3212560812478	280.3212560812478	280.3212560812478	280.3212560812478	280.3212560812478	280.3212560812478	280.3212560812478	280.3212560812478	280.3212560812478	280.3212560812478	280.3212560812478	280.3212560812478	280.3212560812478	280.3212560812478	280.3212560812478	280.3212560812478	280.3212560812478	280.3212560812478	280.3212560812478	280.3212560812478	280.3212560812478	280.3212560812478	280.3212560812478	280.3212560812478	280.3212560812478	280.3212560812478	280.3212560812478	280.3212560812478	280.3212560812478	280.3212560812478	280.3212560812478	280.3212560812478	280.3212560812478	280.3212560812478	280.3212560812478	280.3212560812478	280.3212560812478	280.3212560812478
58	280.381382522306	280.381382522306	280.381382522306	280.381382522306	280.381382522306	280.381382522306	280.381382522306	280.381382522306	280.381382522306	280.381382522306	280.381382522306	280.381382522306	280.381382522306	280.381382522306	280.381382522306	280.381382522306	280.381382522306	280.381382522306	280.381382522306	280.381382522306	280.381382522306	280.381382522306	280.381382522306	280.381382522306	280.381382522306	280.381382522306	280.381382522306	280.381382522306	280.381382522306	280.381382522306	280.381382522306	280.381382522306	280.381382522306	280.381382522306	280.381382522306	280.381382522306	280.381382522306	280.381382522306	280.381382522306	280.381382522306	280.381382522306	280.381382522306	280.381382522306	280.381382522306	280.381382522306	280.381382522306	280.381382522306	280.381382522306	280.381382522306
59	280.44253491824537	280.44253491824537	280.44253491824537	280.44253491824537	280.44253491824537	280.44253491824537	280.44253491824537	280.44253491824537	280.44253491824537	280.44253491824537	280.44253491824537	280.44253491824537	280.44253491824537	280.44253491824537	280.44253491824537	280.44253491824537	280.44253491824537	280.44253491824537	280.44253491824537	280.44253491824537	280.44253491824537	280.44253491824537	280.44253491824537	280.44253491824537	280.44253491824537	280.44253491824537	280.44253491824537	280.44253491824537	280.44253491824537	280.44253491824537	280.44253491824537	280.44253491824537	280.44253491824537	280.44253491824537	280.44253491824537	280.44253491824537	280.44253491824537	280.44253491824537	280.44253491824537	280.44253491824537	280.44253491824537	280.44253491824537	280.44253491824537	280.44253491824537	280.44253491824537	280.44253491824537	280.44253491824537	280.44253491824537	280.44253491824537
60	280.5048864161853	280.5048864161853	280.5048864161853	280.5048864161853	280.5048864161853	280.5048864161853	280.5048864161853	280.5048864161853	280.5048864161853	280.5048864161853	280.5048864161853	280.5048864161853	280.5048864161853	280.5048864161853	280.5048864161853	280.5048864161853	280.5048864161853	280.5048864161853	280.5048864161853	280.5048864161853	280.5048864161853	280.5048864161853	280.5048864161853	280.5048864161853	280.5048864161853	280.5048864161853	280.5048864161853	280.5048864161853	280.5048864161853	280.5048864161853	280.5048864161853	280.5048864161853	280.5048864161853	280.5048864161853	280.5048864161853	280.5048864161853	280.5048864161853	280.5048864161853	280.5048864161853	280.5048864161853	280.5048864161853	280.5048864161853	280.5048864161853	280.5048864161853	280.5048864161853	280.5048864161853	280.5048864161853	280.5048864161853	280.5048864161853
61	280.56816962827577	280.56816962827577	280.56816962827577	280.56816962827577	280.56816962827577	280.56816962827577	280.56816962827577	280.56816962827577	280.56816962827577	280.56816962827577	280.56816962827577	280.56816962827577	280.56816962827577	280.56816962827577	280.56816962827577	280.56816962827577	280.56816962827577	280.56816962827577	280.56816962827577	280.56816962827577	280.56816962827577	280.56816962827577	280.56816962827577	280.56816962827577	280.56816962827577	280.56816962827577	280.56816962827577	280.56816962827577	280.56816962827577	280.56816962827577	280.56816962827577	280.56816962827577	280.56816962827577	280.56816962827577	280.56816962827577	280.56816962827577	280.56816962827577	280.56816962827577	280.56816962827577	280.56816962827577	280.56816962827577	280.56816962827577	280.56816962827577	280.56816962827577	280.56816962827577	280.56816962827577	280.56816962827577	280.56816962827577	280.56816962827577
62	280.63297779130113	280.63297779130113	280.63297779130113	280.63297779130113	280.63297779130113	280.63297779130113	280.63297779130113	280.63297779130113	280.63297779130113	280.63297779130113	280.63297779130113	280.63297779130113	280.63297779130113	280.63297779130113	280.63297779130113	280.63297779130113	280.63297779130113	280.63297779130113	280.63297779130113	280.63297779130113	280.63297779130113	280.63297779130113	280.63297779130113	280.63297779130113	280.63297779130113	280.63297779130113	280.63297779130113	280.63297779130113	280.63297779130113	280.63297779130113	280.63297779130113	280.63297779130113	280.63297779130113	280.63297779130113	280.63297779130113	280.63297779130113	280.63297779130113	280.63297779130113	280.63297779130113	280.63297779130113	280.63297779130113	280.63297779130113	280.63297779130113	280.63297779130113	280.63297779130113	280.63297779130113	280.63297779130113	280.63297779130113	280.63297779130113
63	280.6987155472521	280.6987155472521	280.6987155472521	280.6987155472521	280.6987155472521	280.6987155472521	280.6987155472521	280.6987155472521	280.6987155472521	280.6987155472521	280.6987155472521	280.6987155472521	280.6987155472521	280.6987155472521	280.6987155472521	280.6987155472521	280.6987155472521	280.6987155472521	280.6987155472521	280.6987155472521	280.6987155472521	280.6987155472521	280.6987155472521	280.6987155472521	280.6987155472521	280.6987155472521	280.6987155472521	280.6987155472521	280.6987155472521	280.6987155472521	280.6987155472521	280.6987155472521	280.6987155472521	280.6987155472521	280.6987155472521	280.6987155472521	280.6987155472521	280.6987155472521	280.6987155472521	280.6987155472521	280.6987155472521	280.6987155472521	280.6987155472521	280.6987155472521	280.6987155472521	280.6987155472521	280.6987155472521	280.6987155472521	280.6987155472521
64	280.7653301738725	280.7653301738725	280.7653301738725	280.7653301738725	280.7653301738725	280.7653301738725	280.7653301738725	280.7653301738725	280.7653301738725	280.7653301738725	280.7653301738725	280.7653301738725	280.7653301738725	280.7653301738725	280.7653301738725	280.7653301738725	280.7653301738725	280.7653301738725	280.7653301738725	280.7653301738725	280.7653301738725	280.7653301738725	280.7653301738725	280.7653301738725	280.7653301738725	280.7653301738725	280.7653301738725	280.7653301738725	280.7653301738725	280.7653301738725	280.7653301738725	280.7653301738725	280.7653301738725	280.7653301738725	280.7653301738725	280.7653301738725	280.7653301738725	280.7653301738725	280.7653301738725	280.7653301738725	280.7653301738725	280.7653301738725	280.7653301738725	280.7653301738725	280.7653301738725	280.7653301738725	280.7653301738725	280.7653301738725	280.7653301738725
65	280.8359312292975	280.8359312292975	280.8359312292975	280.8359312292975	280.8359312292975	280.8359312292975	280.8359312292975	280.8359312292975	280.8359312292975	280.8359312292975	280.8359312292975	280.8359312292975	280.8359312292975	280.8359312292975	280.8359312292975	280.8359312292975	280.8359312292975	280.8359312292975	280.8359312292975	280.8359312292975	280.8359312292975	280.8359312292975	280.8359312292975	280.8359312292975	280.8359312292975	280.8359312292975	280.8359312292975	280.8359312292975	280.8359312292975	280.8359312292975	280.8359312292975	280.8359312292975	280.8359312292975	280.8359312292975	280.8359312292975	280.8359312292975	280.8359312292975	280.8359312292975	280.8359312292975	280.8359312292975	280.8359312292975	280.8359312292975	280.8359312292975	280.8359312292975	280.8359312292975	280.8359312292975	280.8359312292975	280.8359312292975	280.8359312292975
66	280.90626008520013	280.90626008520013	280.90626008520013	280.90626008520013	280.90626008520013	280.90626008520013	280.90626008520013	280.90626008520013	280.90626008520013	280.90626008520013	280.90626008520013	280.90626008520013	280.90626008520013	280.90626008520013	280.90626008520013	280.90626008520013	280.90626008520013	280.90626008520013	280.90626008520013	280.90626008520013	280.90626008520013	280.90626008520013	280.90626008520013	280.90626008520013	280.90626008520013	280.90626008520013	280.90626008520013	280.90626008520013	280.90626008520013	280.90626008520013	280.90626008520013	280.90626008520013	280.90626008520013	280.90626008520013	280.90626008520013	280.90626008520013	280.90626008520013	280.90626008520013	280.90626008520013	280.90626008520013	280.90626008520013	280.90626008520013	280.90626008520013	280.90626008520013	280.90626008520013	280.90626008520013	280.90626008520013	280.90626008520013	280.90626008520013
67	280.9775826996022	280.9775826996022	280.9775826996022	280.9775826996022	280.9775826996022	280.9775826996022	280.9775826996022	280.9775826996022	280.9775826996022	280.9775826996022	280.9775826996022	280.9775826996022	280.9775826996022	280.9775826996022	280.9775826996022	280.9775826996022	280.9775826996022	280.9775826996022	280.9775826996022	280.9775826996022	280.9775826996022	280.9775826996022	280.9775826996022	280.9775826996022	280.9775826996022	280.9775826996022	280.9775826996022	280.9775826996022	280.9775826996022	280.9775826996022	280.9775826996022	280.9775826996022	280.9775826996022	280.9775826996022	280.9775826996022	280.9775826996022	280.9775826996022	280.9775826996022	280.9775826996022	280.9775826996022	280.9775826996022	280.9775826996022	280.9775826996022	280.9775826996022	280.9775826996022	280.9775826996022	280.9775826996022	280.9775826996022	280.9775826996022
68	281.0502007757468	281.0502007757468	281.0502007757468	281.0502007757468	281.0502007757468	281.0502007757468	281.0502007757468	281.0502007757468	281.0502007757468	281.0502007757468	281.0502007757468	281.0502007757468	281.0502007757468	281.0502007757468	281.0502007757468	281.0502007757468	281.0502007757468	281.0502007757468	281.0502007757468	281.0502007757468	281.0502007757468	281.0502007757468	281.0502007757468	281.0502007757468	281.0502007757468	281.0502007757468	281.0502007757468	281.0502007757468	281.0502007757468	281.0502007757468	281.0502007757468	281.0502007757468	281.0502007757468	281.0502007757468	281.0502007757468	281.0502007757468	281.0502007757468	281.0502007757468	281.0502007757468	281.0502007757468	281.0502007757468	281.0502007757468	281.0502007757468	281.0502007757468	281.0502007757468	281.0502007757468	281.0502007757468	281.0502007757468	281.0502007757468
69	281.12406611248775	281.12406611248775	281.12406611248775	281.12406611248775	281.12406611248775	281.12406611248775	281.12406611248775	281.12406611248775	281.12406611248775	281.12406611248775	281.12406611248775	281.12406611248775	281.12406611248775	281.12406611248775	281.12406611248775	281.12406611248775	281.12406611248775	281.12406611248775	281.12406611248775	281.12406611248775	281.12406611248775	281.12406611248775	281.12406611248775	281.12406611248775	281.12406611248775	281.12406611248775	281.12406611248775	281.12406611248775	281.12406611248775	281.12406611248775	281.12406611248775	281.12406611248775	281.12406611248775	281.12406611248775	281.12406611248775	281.12406611248775	281.12406611248775	281.12406611248775	281.12406611248775	281.12406611248775	281.12406611248775	281.12406611248775	281.12406611248775	281.12406611248775	281.12406611248775	281.12406611248775	281.12406611248775	281.12406611248775	281.12406611248775
70	281.19924692394284	281.19924692394284	281.19924692394284	281.19924692394284	281.19924692394284	281.19924692394284	281.19924692394284	281.19924692394284	281.19924692394284	281.19924692394284	281.19924692394284	281.19924692394284	281.19924692394284	281.19924692394284	281.19924692394284	281.19924692394284	281.19924692394284	281.19924692394284	281.19924692394284	281.19924692394284	281.19924692394284	281.19924692394284	281.19924692394284	281.19924692394284	281.19924692394284	281.19924692394284	281.19924692394284	281.19924692394284	281.19924692394284	281.19924692394284	281.19924692394284	281.19924692394284	281.19924692394284	281.19924692394284	281.19924692394284	281.19924692394284	281.19924692394284	281.19924692394284	281.19924692394284	281.19924692394284	281.19924692394284	281.19924692394284	281.19924692394284	281.19924692394284	281.19924692394284	281.19924692394284	281.19924692394284	281.19924692394284	281.19924692394284
71	281.27734489451666	281.27734489451666	281.27734489451666	281.27734489451666	281.27734489451666	281.27734489451666	281.27734489451666	281.27734489451666	281.27734489451666	281.27734489451666	281.27734489451666	281.27734489451666	281.27734489451666	281.27734489451666	281.27734489451666	281.27734489451666	281.27734489451666	281.27734489451666	281.27734489451666	281.27734489451666	281.27734489451666	281.27734489451666	281.27734489451666	281.27734489451666	281.27734489451666	281.27734489451666	281.27734489451666	281.27734489451666	281.27734489451666	281.27734489451666	281.27734489451666	281.27734489451666	281.27734489451666	281.27734489451666	281.27734489451666	281.27734489451666	281.27734489451666	281.27734489451666	281.27734489451666	281.27734489451666	281.27734489451666	281.27734489451666	281.27734489451666	281.27734489451666	281.27734489451666	281.27734489451666	281.27734489451666	281.27734489451666	281.27734489451666
72	281.35614853688094	281.35614853688094	281.35614853688094	281.35614853688094	281.35614853688094	281.35614853688094	281.35614853688094	281.35614853688094	281.35614853688094	281.35614853688094	281.35614853688094	281.35614853688094	281.35614853688094	281.35614853688094	281.35614853688094	281.35614853688094	281.35614853688094	281.35614853688094	281.35614853688094	281.35614853688094	281.35614853688094	281.35614853688094	281.35614853688094	281.35614853688094	281.35614853688094	281.35614853688094	281.35614853688094	281.35614853688094	281.35614853688094	281.35614853688094	281.35614853688094	281.35614853688094	281.35614853688094	281.35614853688094	281.35614853688094	281.35614853688094	281.35614853688094	281.35614853688094	281.35614853688094	281.35614853688094	281.35614853688094	281.35614853688094	281.35614853688094	281.35614853688094	281.35614853688094	281.35614853688094	281.35614853688094	281.35614853688094	281.35614853688094
73	281.43646611097427	281.43646611097427	281.43646611097427	281.43646611097427	281.43646611097427	281.43646611097427	281.43646611097427	281.43646611097427	281.43646611097427	281.43646611097427	281.43646611097427	281.43646611097427	281.43646611097427	281.43646611097427	281.43646611097427	281.43646611097427	281.43646611097427	281.43646611097427	281.43646611097427	281.43646611097427	281.43646611097427	281.43646611097427	281.43646611097427	281.43646611097427	281.43646611097427	281.43646611097427	281.43646611097427	281.43646611097427	281.43646611097427	281.43646611097427	281.43646611097427	281.43646611097427	281.43646611097427	281.43646611097427	281.43646611097427	281.43646611097427	281.43646611097427	281.43646611097427	281.43646611097427	281.43646611097427	281.43646611097427	281.43646611097427	281.43646611097427	281.43646611097427	281.43646611097427	281.43646611097427	281.43646611097427	281.43646611097427	281.43646611097427
74	281.5182973496685	281.5182973496685	281.5182973496685	281.5182973496685	281.5182973496685	281.5182973496685	281.5182973496685	281.5182973496685	281.5182973496685	281.5182973496685	281.5182973496685	281.5182973496685	281.5182973496685	281.5182973496685	281.5182973496685	281.5182973496685	281.5182973496685	281.5182973496685	281.5182973496685	281.5182973496685	281.5182973496685	281.5182973496685	281.5182973496685	281.5182973496685	281.5182973496685	281.5182973496685	281.5182973496685	281.5182973496685	281.5182973496685	281.5182973496685	281.5182973496685	281.5182973496685	281.5182973496685	281.5182973496685	281.5182973496685	281.5182973496685	281.5182973496685	281.5182973496685	281.5182973496685	281.5182973496685	281.5182973496685	281.5182973496685	281.5182973496685	281.5182973496685	281.5182973496685	281.5182973496685	281.5182973496685	281.5182973496685	281.5182973496685
75	281.6022309153531	281.6022309153531	281.6022309153531	281.6022309153531	281.6022309153531	281.6022309153531	281.6022309153531	281.6022309153531	281.6022309153531	281.6022309153531	281.6022309153531	281.6022309153531	281.6022309153531	281.6022309153531	281.6022309153531	281.6022309153531	281.6022309153531	281.6022309153531	281.6022309153531	281.6022309153531	281.6022309153531	281.6022309153531	281.6022309153531	281.6022309153531	281.6022309153531	281.6022309153531	281.6022309153531	281.6022309153531	281.6022309153531	281.6022309153531	281.6022309153531	281.6022309153531	281.6022309153531	281.6022309153531	281.6022309153531	281.6022309153531	281.6022309153531	281.6022309153531	281.6022309153531	281.6022309153531	281.6022309153531	281.6022309153531	281.6022309153531	281.6022309153531	281.6022309153531	281.6022309153531	281.6022309153531	281.6022309153531	281.6022309153531
76	281.68759646989986	281.68759646989986	281.68759646989986	281.68759646989986	281.68759646989986	281.68759646989986	281.68759646989986	281.68759646989986	281.68759646989986	281.68759646989986	281.68759646989986	281.68759646989986	281.68759646989986	281.68759646989986	281.68759646989986	281.68759646989986	281.68759646989986	281.68759646989986	281.68759646989986	281.68759646989986	281.68759646989986	281.68759646989986	281.68759646989986	281.68759646989986	281.68759646989986	281.68759646989986	281.68759646989986	281.68759646989986	281.68759646989986	281.68759646989986	281.68759646989986	281.68759646989986	281.68759646989986	281.68759646989986	281.68759646989986	281.68759646989986	281.68759646989986	281.68759646989986	281.68759646989986	281.68759646989986	281.68759646989986	281.68759646989986	281.68759646989986	281.68759646989986	281.68759646989986	281.68759646989986	281.68759646989986	281.68759646989986	281.68759646989986
77	281.7749670210993	281.7749670210993	281.7749670210993	281.7749670210993	281.7749670210993	281.7749670210993	281.7749670210993	281.7749670210993	281.7749670210993	281.7749670210993	281.7749670210993	281.7749670210993	281.7749670210993	281.7749670210993	281.7749670210993	281.7749670210993	281.7749670210993	281.7749670210993	281.7749670210993	281.7749670210993	281.7749670210993	281.7749670210993	281.7749670210993	281.7749670210993	281.7749670210993	281.7749670210993	281.7749670210993	281.7749670210993	281.7749670210993	281.7749670210993	281.7749670210993	281.7749670210993	281.7749670210993	281.7749670210993	281.7749670210993	281.7749670210993	281.7749670210993	281.7749670210993	281.7749670210993	281.7749670210993	281.7749670210993	281.7749670210993	281.7749670210993	281.7749670210993	281.7749670210993	281.7749670210993	281.7749670210993	281.7749670210993	281.7749670210993
78	281.86370003529294	281.86370003529294	281.86370003529294	281.86370003529294	281.86370003529294	281.86370003529294	281.86370003529294	281.86370003529294	281.86370003529294	281.86370003529294	281.86370003529294	281.86370003529294	281.86370003529294	281.86370003529294	281.86370003529294	281.86370003529294	281.86370003529294	281.86370003529294	281.86370003529294	281.86370003529294	281.86370003529294	281.86370003529294	281.86370003529294	281.86370003529294	281.86370003529294	281.86370003529294	281.86370003529294	281.86370003529294	281.86370003529294	281.86370003529294	281.86370003529294	281.86370003529294	281.86370003529294	281.86370003529294	281.86370003529294	281.86370003529294	281.86370003529294	281.86370003529294	281.86370003529294	281.86370003529294	281.86370003529294	281.86370003529294	281.86370003529294	281.86370003529294	281.86370003529294	281.86370003529294	281.86370003529294	281.86370003529294	281.86370003529294
79	281.95467799731034	281.95467799731034	281.95467799731034	281.95467799731034	281.95467799731034	281.95467799731034	281.95467799731034	281.95467799731034	281.95467799731034	281.95467799731034	281.95467799731034	281.95467799731034	281.95467799731034	281.95467799731034	281.95467799731034	281.95467799731034	281.95467799731034	281.95467799731034	281.95467799731034	281.95467799731034	281.95467799731034	281.95467799731034	281.95467799731034	281.95467799731034	281.95467799731034	281.95467799731034	281.95467799731034	281.95467799731034	281.95467799731034	281.95467799731034	281.95467799731034	281.95467799731034	281.95467799731034	281.95467799731034	281.95467799731034	281.95467799731034	281.95467799731034	281.95467799731034	281.95467799731034	281.95467799731034	281.95467799731034	281.95467799731034	281.95467799731034	281.95467799731034	281.95467799731034	281.95467799731034	281.95467799731034	281.95467799731034	281.95467799731034
80	282.04850324631747	282.04850324631747	282.04850324631747	282.04850324631747	282.04850324631747	282.04850324631747	282.04850324631747	282.04850324631747	282.04850324631747	282.04850324631747	282.04850324631747	282.04850324631747	282.04850324631747	282.04850324631747	282.04850324631747	282.04850324631747	282.04850324631747	282.04850324631747	282.04850324631747	282.04850324631747	282.04850324631747	282.04850324631747	282.04850324631747	282.04850324631747	282.04850324631747	282.04850324631747	282.04850324631747	282.04850324631747	282.04850324631747	282.04850324631747	282.04850324631747	282.04850324631747	282.04850324631747	282.04850324631747	282.04850324631747	282.04850324631747	282.04850324631747	282.04850324631747	282.04850324631747	282.04850324631747	282.04850324631747	282.04850324631747	282.04850324631747	282.04850324631747	282.04850324631747	282.04850324631747	282.04850324631747	282.04850324631747	282.04850324631747
81	282.14330507188953	282.14330507188953	282.14330507188953	282.14330507188953	282.14330507188953	282.14330507188953	282.14330507188953	282.14330507188953	282.14330507188953	282.14330507188953	282.14330507188953	282.14330507188953	282.14330507188953	282.14330507188953	282.14330507188953	282.14330507188953	282.14330507188953	282.14330507188953	282.14330507188953	282.14330507188953	282.14330507188953	282.14330507188953	282.14330507188953	282.14330507188953	282.14330507188953	282.14330507188953	282.14330507188953	282.14330507188953	282.14330507188953	282.14330507188953	282.14330507188953	282.14330507188953	282.14330507188953	282.14330507188953	282.14330507188953	282.14330507188953	282.14330507188953	282.14330507188953	282.14330507188953	282.14330507188953	282.14330507188953	282.14330507188953	282.14330507188953	282.14330507188953	282.14330507188953	282.14330507188953	282.14330507188953	282.14330507188953	282.14330507188953
82	282.24078049871605	282.24078049871605	282.24078049871605	282.24078049871605	282.24078049871605	282.24078049871605	282.24078049871605	282.24078049871605	282.24078049871605	282.24078049871605	282.24078049871605	282.24078049871605	282.24078049871605	282.24078049871605	282.24078049871605	282.24078049871605	282.24078049871605	282.24078049871605	282.24078049871605	282.24078049871605	282.24078049871605	282.24078049871605	282.24078049871605	282.24078049871605	282.24078049871605	282.24078049871605	282.24078049871605	282.24078049871605	282.24078049871605	282.24078049871605	282.24078049871605	282.24078049871605	282.24078049871605	282.24078049871605	282.24078049871605	282.24078049871605	282.24078049871605	282.24078049871605	282.24078049871605	282.24078049871605	282.24078049871605	282.24078049871605	282.24078049871605	282.24078049871605	282.24078049871605	282.24078049871605	282.24078049871605	282.24078049871605	282.24078049871605
83	282.33902425328625	282.33902425328625	282.33902425328625	282.33902425328625	282.33902425328625	282.33902425328625	282.33902425328625	282.33902425328625	282.33902425328625	282.33902425328625	282.33902425328625	282.33902425328625	282.33902425328625	282.33902425328625	282.33902425328625	282.33902425328625	282.33902425328625	282.33902425328625	282.33902425328625	282.33902425328625	282.33902425328625	282.33902425328625	282.33902425328625	282.33902425328625	282.33902425328625	282.33902425328625	282.33902425328625	282.33902425328625	282.33902425328625	282.33902425328625	282.33902425328625	282.33902425328625	282.33902425328625	282.33902425328625	282.33902425328625	282.33902425328625	282.33902425328625	282.33902425328625	282.33902425328625	282.33902425328625	282.33902425328625	282.33902425328625	282.33902425328625	282.33902425328625	282.33902425328625	282.33902425328625	282.33902425328625	282.33902425328625	282.33902425328625
84	282.439386102483	282.439386102483	282.439386102483	282.439386102483	282.439386102483	282.439386102483	282.439386102483	282.439386102483	282.439386102483	282.439386102483	282.439386102483	282.439386102483	282.439386102483	282.439386102483	282.439386102483	282.439386102483	282.439386102483	282.439386102483	282.439386102483	282.439386102483	282.439386102483	282.439386102483	282.439386102483	282.439386102483	282.439386102483	282.439386102483	282.439386102483	282.439386102483	282.439386102483	282.439386102483	282.439386102483	282.439386102483	282.439386102483	282.439386102483	282.439386102483	282.439386102483	282.439386102483	282.439386102483	282.439386102483	282.439386102483	282.439386102483	282.439386102483	282.439386102483	282.439386102483	282.439386102483	282.439386102483	282.439386102483	282.439386102483	282.439386102483
85	282.5421425448724	282.5421425448724	282.5421425448724	282.5421425448724	282.5421425448724	282.5421425448724	282.5421425448724	282.5421425448724	282.5421425448724	282.5421425448724	282.5421425448724	282.5421425448724	282.5421425448724	282.5421425448724	282.5421425448724	282.5421425448724	282.5421425448724	282.5421425448724	282.5421425448724	282.5421425448724	282.5421425448724	282.5421425448724	282.5421425448724	282.5421425448724	282.5421425448724	282.5421425448724	282.5421425448724	282.5421425448724	282.5421425448724	282.5421425448724	282.5421425448724	282.5421425448724	282.5421425448724	282.5421425448724	282.5421425448724	282.5421425448724	282.5421425448724	282.5421425448724	282.5421425448724	282.5421425448724	282.5421425448724	282.5421425448724	282.5421425448724	282.5421425448724	282.5421425448724	282.5421425448724	282.5421425448724	282.5421425448724	282.5421425448724
86	282.6380571009777	282.6380571009777	282.6380571009777	282.6380571009777	282.6380571009777	282.6380571009777	282.6380571009777	282.6380571009777	282.6380571009777	282.6380571009777	282.6380571009777	282.6380571009777	282.6380571009777	282.6380571009777	282.6380571009777	282.6380571009777	282.6380571009777	282.6380571009777	282.6380571009777	282.6380571009777	282.6380571009777	282.6380571009777	282.6380571009777	282.6380571009777	282.6380571009777	282.6380571009777	282.6380571009777	282.6380571009777	282.6380571009777	282.6380571009777	282.6380571009777	282.6380571009777	282.6380571009777	282.6380571009777	282.6380571009777	282.6380571009777	282.6380571009777	282.6380571009777	282.6380571009777	282.6380571009777	282.6380571009777	282.6380571009777	282.6380571009777	282.6380571009777	282.6380571009777	282.6380571009777	282.6380571009777	282.6380571009777	282.6380571009777
87	282.76021836541423	282.76021836541423	282.76021836541423	282.76021836541423	282.76021836541423	282.76021836541423	282.76021836541423	282.76021836541423	282.76021836541423	282.76021836541423	282.76021836541423	282.76021836541423	282.76021836541423	282.76021836541423	282.76021836541423	282.76021836541423	282.76021836541423	282.76021836541423	282.76021836541423	282.76021836541423	282.76021836541423	282.76021836541423	282.76021836541423	282.76021836541423	282.76021836541423	282.76021836541423	282.76021836541423	282.76021836541423	282.76021836541423	282.76021836541423	282.76021836541423	282.76021836541423	282.76021836541423	282.76021836541423	282.76021836541423	282.76021836541423	282.76021836541423	282.76021836541423	282.76021836541423	282.76021836541423	282.76021836541423	282.76021836541423	282.76021836541423	282.76021836541423	282.76021836541423	282.76021836541423	282.76021836541423	282.76021836541423	282.76021836541423
88	282.87451685747476	282.87451685747476	282.87451685747476	282.87451685747476	282.87451685747476	282.87451685747476	282.87451685747476	282.87451685747476	282.87451685747476	282.87451685747476	282.87451685747476	282.87451685747476	282.87451685747476	282.87451685747476	282.87451685747476	282.87451685747476	282.87451685747476	282.87451685747476	282.87451685747476	282.87451685747476	282.87451685747476	282.87451685747476	282.87451685747476	282.87451685747476	282.87451685747476	282.87451685747476	282.87451685747476	282.87451685747476	282.87451685747476	282.87451685747476	282.87451685747476	282.87451685747476	282.87451685747476	282.87451685747476	282.87451685747476	282.87451685747476	282.87451685747476	282.87451685747476	282.87451685747476	282.87451685747476	282.87451685747476	282.87451685747476	282.87451685747476	282.87451685747476	282.87451685747476	282.87451685747476	282.87451685747476	282.87451685747476	282.87451685747476
89	282.9889701276516	282.9889701276516	282.9889701276516	282.9889701276516	282.9889701276516	282.9889701276516	282.9889701276516	282.9889701276516	282.9889701276516	282.9889701276516	282.9889701276516	282.9889701276516	282.9889701276516	282.9889701276516	282.9889701276516	282.9889701276516	282.9889701276516	282.9889701276516	282.9889701276516	282.9889701276516	282.9889701276516	282.9889701276516	282.9889701276516	282.9889701276516	282.9889701276516	282.9889701276516	282.9889701276516	282.9889701276516	282.9889701276516	282.9889701276516	282.9889701276516	282.9889701276516	282.9889701276516	282.9889701276516	282.9889701276516	282.9889701276516	282.9889701276516	282.9889701276516	282.9889701276516	282.9889701276516	282.9889701276516	282.9889701276516	282.9889701276516	282.9889701276516	282.9889701276516	282.9889701276516	282.9889701276516	282.9889701276516	282.9889701276516
90	283.0990910370171	283.0990910370171	283.0990910370171	283.0990910370171	283.0990910370171	283.0990910370171	283.0990910370171	283.0990910370171	283.0990910370171	283.0990910370171	283.0990910370171	283.0990910370171	283.0990910370171	283.0990910370171	283.0990910370171	283.0990910370171	283.0990910370171	283.0990910370171	283.0990910370171	283.0990910370171	283.0990910370171	283.0990910370171	283.0990910370171	283.0990910370171	283.0990910370171	283.0990910370171	283.0990910370171	283.0990910370171	283.0990910370171	283.0990910370171	283.0990910370171	283.0990910370171	283.0990910370171	283.0990910370171	283.0990910370171	283.0990910370171	283.0990910370171	283.0990910370171	283.0990910370171	283.0990910370171	283.0990910370171	283.0990910370171	283.0990910370171	283.0990910370171	283.0990910370171	283.0990910370171	283.0990910370171	283.0990910370171	283.0990910370171
91	283.21231257308693	283.21231257308693	283.21231257308693	283.21231257308693	283.21231257308693	283.21231257308693	283.21231257308693	283.21231257308693	283.21231257308693	283.21231257308693	283.21231257308693	283.21231257308693	283.21231257308693	283.21231257308693	283.21231257308693	283.21231257308693	283.21231257308693	283.21231257308693	283.21231257308693	283.21231257308693	283.21231257308693	283.21231257308693	283.21231257308693	283.21231257308693	283.21231257308693	283.21231257308693	283.21231257308693	283.21231257308693	283.21231257308693	283.21231257308693	283.21231257308693	283.21231257308693	283.21231257308693	283.21231257308693	283.21231257308693	283.21231257308693	283.21231257308693	283.21231257308693	283.21231257308693	283.21231257308693	283.21231257308693	283.21231257308693	283.21231257308693	283.21231257308693	283.21231257308693	283.21231257308693	283.21231257308693	283.21231257308693	283.21231257308693
92	283.32550452870277	283.32550452870277	283.32550452870277	283.32550452870277	283.32550452870277	283.32550452870277	283.32550452870277	283.32550452870277	283.32550452870277	283.32550452870277	283.32550452870277	283.32550452870277	283.32550452870277	283.32550452870277	283.32550452870277	283.32550452870277	283.32550452870277	283.32550452870277	283.32550452870277	283.32550452870277	283.32550452870277	283.32550452870277	283.32550452870277	283.32550452870277	283.32550452870277	283.32550452870277	283.32550452870277	283.32550452870277	283.32550452870277	283.32550452870277	283.32550452870277	283.32550452870277	283.32550452870277	283.32550452870277	283.32550452870277	283.32550452870277	283.32550452870277	283.32550452870277	283.32550452870277	283.32550452870277	283.32550452870277	283.32550452870277	283.32550452870277	283.32550452870277	283.32550452870277	283.32550452870277	283.32550452870277	283.32550452870277	283.32550452870277
93	283.4388283386334	283.4388283386334	283.4388283386334	283.4388283386334	283.4388283386334	283.4388283386334	283.4388283386334	283.4388283386334	283.4388283386334	283.4388283386334	283.4388283386334	283.4388283386334	283.4388283386334	283.4388283386334	283.4388283386334	283.4388283386334	283.4388283386334	283.4388283386334	283.4388283386334	283.4388283386334	283.4388283386334	283.4388283386334	283.4388283386334	283.4388283386334	283.4388283386334	283.4388283386334	283.4388283386334	283.4388283386334	283.4388283386334	283.4388283386334	283.4388283386334	283.4388283386334	283.4388283386334	283.4388283386334	283.4388283386334	283.4388283386334	283.4388283386334	283.4388283386334	283.4388283386334	283.4388283386334	283.4388283386334	283.4388283386334	283.4388283386334	283.4388283386334	283.4388283386334	283.4388283386334	283.4388283386334	283.4388283386334	283.4388283386334
94	283.55555405099835	283.55555405099835	283.55555405099835	283.55555405099835	283.55555405099835	283.55555405099835	283.55555405099835	283.55555405099835	283.55555405099835	283.55555405099835	283.55555405099835	283.55555405099835	283.55555405099835	283.55555405099835	283.55555405099835	283.55555405099835	283.55555405099835	283.55555405099835	283.55555405099835	283.55555405099835	283.55555405099835	283.55555405099835	283.55555405099835	283.55555405099835	283.55555405099835	283.55555405099835	283.55555405099835	283.55555405099835	283.55555405099835	283.55555405099835	283.55555405099835	283.55555405099835	283.55555405099835	283.55555405099835	283.55555405099835	283.55555405099835	283.55555405099835	283.55555405099835	283.55555405099835	283.55555405099835	283.55555405099835	283.55555405099835	283.55555405099835	283.55555405099835	283.55555405099835	283.55555405099835	283.55555405099835	283.55555405099835	283.55555405099835
95	283.6749833188301	283.6749833188301	283.6749833188301	283.6749833188301	283.6749833188301	283.6749833188301	283.6749833188301	283.6749833188301	283.6749833188301	283.6749833188301	283.6749833188301	283.6749833188301	283.6749833188301	283.6749833188301	283.6749833188301	283.6749833188301	283.6749833188301	283.6749833188301	283.6749833188301	283.6749833188301	283.6749833188301	283.6749833188301	283.6749833188301	283.6749833188301	283.6749833188301	283.6749833188301	283.6749833188301	283.6749833188301	283.6749833188301	283.6749833188301	283.6749833188301	283.6749833188301	283.6749833188301	283.6749833188301	283.6749833188301	283.6749833188301	283.6749833188301	283.6749833188301	283.6749833188301	283.6749833188301	283.6749833188301	283.6749833188301	283.6749833188301	283.6749833188301	283.6749833188301	283.6749833188301	283.6749833188301	283.6749833188301	283.6749833188301
96	283.79845936754924	283.79845936754924	283.79845936754924	283.79845936754924	283.79845936754924	283.79845936754924	283.79845936754924	283.79845936754924	283.79845936754924	283.79845936754924	283.79845936754924	283.79845936754924	283.79845936754924	283.79845936754924	283.79845936754924	283.79845936754924	283.79845936754924	283.79845936754924	283.79845936754924	283.79845936754924	283.79845936754924	283.79845936754924	283.79845936754924	283.79845936754924	283.79845936754924	283.79845936754924	283.79845936754924	283.79845936754924	283.79845936754924	283.79845936754924	283.79845936754924	283.79845936754924	283.79845936754924	283.79845936754924	283.79845936754924	283.79845936754924	283.79845936754924	283.79845936754924	283.79845936754924	283.79845936754924	283.79845936754924	283.79845936754924	283.79845936754924	283.79845936754924	283.79845936754924	283.79845936754924	283.79845936754924	283.79845936754924	283.79845936754924
97	283.8904816865606	283.8904816865606	283.8904816865606	283.8904816865606	283.8904816865606	283.8904816865606	283.8904816865606	283.8904816865606	283.8904816865606	283.8904816865606	283.8904816865606	283.8904816865606	283.8904816865606	283.8904816865606	283.8904816865606	283.8904816865606	283.8904816865606	283.8904816865606	283.8904816865606	283.8904816865606	283.8904816865606	283.8904816865606	283.8904816865606	283.8904816865606	283.8904816865606	283.8904816865606	283.8904816865606	283.8904816865606	283.8904816865606	283.8904816865606	283.8904816865606	283.8904816865606	283.8904816865606	283.8904816865606	283.8904816865606	283.8904816865606	283.8904816865606	283.8904816865606	283.8904816865606	283.8904816865606	283.8904816865606	283.8904816865606	283.8904816865606	283.8904816865606	283.8904816865606	283.8904816865606	283.8904816865606	283.8904816865606	283.8904816865606
98	283.989823809789	283.989823809789	283.989823809789	283.989823809789	283.989823809789	283.989823809789	283.989823809789	283.989823809789	283.989823809789	283.989823809789	283.989823809789	283.989823809789	283.989823809789	283.989823809789	283.989823809789	283.989823809789	283.989823809789	283.989823809789	283.989823809789	283.989823809789	283.989823809789	283.989823809789	283.989823809789	283.989823809789	283.989823809789	283.989823809789	283.989823809789	283.989823809789	283.989823809789	283.989823809789	283.989823809789	283.989823809789	283.989823809789	283.989823809789	283.989823809789	283.989823809789	283.989823809789	283.989823809789	283.989823809789	283.989823809789	283.989823809789	283.989823809789	283.989823809789	283.989823809789	283.989823809789	283.989823809789	283.989823809789	283.989823809789	283.989823809789
99	284.0928873272978	284.0928873272978	284.0928873272978	284.0928873272978	284.0928873272978	284.0928873272978	284.0928873272978	284.0928873272978	284.0928873272978	284.0928873272978	284.0928873272978	284.0928873272978	284.0928873272978	284.0928873272978	284.0928873272978	284.0928873272978	284.0928873272978	284.0928873272978	284.0928873272978	284.0928873272978	284.0928873272978	284.0928873272978	284.0928873272978	284.0928873272978	284.0928873272978	284.0928873272978	284.0928873272978	284.0928873272978	284.0928873272978	284.0928873272978	284.0928873272978	284.0928873272978	284.0928873272978	284.0928873272978	284.0928873272978	284.0928873272978	284.0928873272978	284.0928873272978	284.0928873272978	284.0928873272978	284.0928873272978	284.0928873272978	284.0928873272978	284.0928873272978	284.0928873272978	284.0928873272978	284.0928873272978	284.0928873272978	284.0928873272978
100	284.19796020015167	284.19796020015167	284.19796020015167	284.19796020015167	284.19796020015167	284.19796020015167	284.19796020015167	284.19796020015167	284.19796020015167	284.19796020015167	284.19796020015167	284.19796020015167	284.19796020015167	284.19796020015167	284.19796020015167	284.19796020015167	284.19796020015167	284.19796020015167	284.19796020015167	284.19796020015167	284.19796020015167	284.19796020015167	284.19796020015167	284.19796020015167	284.19796020015167	284.19796020015167	284.19796020015167	284.19796020015167	284.19796020015167	284.19796020015167	284.19796020015167	284.19796020015167	284.19796020015167	284.19796020015167	284.19796020015167	284.19796020015167	284.19796020015167	284.19796020015167	284.19796020015167	284.19796020015167	284.19796020015167	284.19796020015167	284.19796020015167	284.19796020015167	284.19796020015167	284.19796020015167	284.19796020015167	284.19796020015167	284.19796020015167
101	284.3032342468136	284.3032342468136	284.3032342468136	284.3032342468136	284.3032342468136	284.3032342468136	284.3032342468136	284.3032342468136	284.3032342468136	284.3032342468136	284.3032342468136	284.3032342468136	284.3032342468136	284.3032342468136	284.3032342468136	284.3032342468136	284.3032342468136	284.3032342468136	284.3032342468136	284.3032342468136	284.3032342468136	284.3032342468136	284.3032342468136	284.3032342468136	284.3032342468136	284.3032342468136	284.3032342468136	284.3032342468136	284.3032342468136	284.3032342468136	284.3032342468136	284.3032342468136	284.3032342468136	284.3032342468136	284.3032342468136	284.3032342468136	284.3032342468136	284.3032342468136	284.3032342468136	284.3032342468136	284.3032342468136	284.3032342468136	284.3032342468136	284.3032342468136	284.3032342468136	284.3032342468136	284.3032342468136	284.3032342468136	284.3032342468136
102	284.410032471867	284.410032471867	284.410032471867	284.410032471867	284.410032471867	284.410032471867	284.410032471867	284.410032471867	284.410032471867	284.410032471867	284.410032471867	284.410032471867	284.410032471867	284.410032471867	284.410032471867	284.410032471867	284.410032471867	284.410032471867	284.410032471867	284.410032471867	284.410032471867	284.410032471867	284.410032471867	284.410032471867	284.410032471867	284.410032471867	284.410032471867	284.410032471867	284.410032471867	284.410032471867	284.410032471867	284.410032471867	284.410032471867	284.410032471867	284.410032471867	284.410032471867	284.410032471867	284.410032471867	284.410032471867	284.410032471867	284.410032471867	284.410032471867	284.410032471867	284.410032471867	284.410032471867	284.410032471867	284.410032471867	284.410032471867	284.410032471867
103	284.5158800034573	284.5158800034573	284.5158800034573	284.5158800034573	284.5158800034573	284.5158800034573	284.5158800034573	284.5158800034573	284.5158800034573	284.5158800034573	284.5158800034573	284.5158800034573	284.5158800034573	284.5158800034573	284.5158800034573	284.5158800034573	284.5158800034573	284.5158800034573	284.5158800034573	284.5158800034573	284.5158800034573	284.5158800034573	284.5158800034573	284.5158800034573	284.5158800034573	284.5158800034573	284.5158800034573	284.5158800034573	284.5158800034573	284.5158800034573	284.5158800034573	284.5158800034573	284.5158800034573	284.5158800034573	284.5158800034573	284.5158800034573	284.5158800034573	284.5158800034573	284.5158800034573	284.5158800034573	284.5158800034573	284.5158800034573	284.5158800034573	284.5158800034573	284.5158800034573	284.5158800034573	284.5158800034573	284.5158800034573	284.5158800034573
104	284.62332999319125	284.62332999319125	284.62332999319125	284.62332999319125	284.62332999319125	284.62332999319125	284.62332999319125	284.62332999319125	284.62332999319125	284.62332999319125	284.62332999319125	284.62332999319125	284.62332999319125	284.62332999319125	284.62332999319125	284.62332999319125	284.62332999319125	284.62332999319125	284.62332999319125	284.62332999319125	284.62332999319125	284.62332999319125	284.62332999319125	284.62332999319125	284.62332999319125	284.62332999319125	284.62332999319125	284.62332999319125	284.62332999319125	284.62332999319125	284.62332999319125	284.62332999319125	284.62332999319125	284.62332999319125	284.62332999319125	284.62332999319125	284.62332999319125	284.62332999319125	284.62332999319125	284.62332999319125	284.62332999319125	284.62332999319125	284.62332999319125	284.62332999319125	284.62332999319125	284.62332999319125	284.62332999319125	284.62332999319125	284.62332999319125
105	284.7302475436957	284.7302475436957	284.7302475436957	284.7302475436957	284.7302475436957	284.7302475436957	284.7302475436957	284.7302475436957	284.7302475436957	284.7302475436957	284.7302475436957	284.7302475436957	284.7302475436957	284.7302475436957	284.7302475436957	284.7302475436957	284.7302475436957	284.7302475436957	284.7302475436957	284.7302475436957	284.7302475436957	284.7302475436957	284.7302475436957	284.7302475436957	284.7302475436957	284.7302475436957	284.7302475436957	284.7302475436957	284.7302475436957	284.7302475436957	284.7302475436957	284.7302475436957	284.7302475436957	284.7302475436957	284.7302475436957	284.7302475436957	284.7302475436957	284.7302475436957	284.7302475436957	284.7302475436957	284.7302475436957	284.7302475436957	284.7302475436957	284.7302475436957	284.7302475436957	284.7302475436957	284.7302475436957	284.7302475436957	284.7302475436957
106	284.84935406774713	284.84935406774713	284.84935406774713	284.84935406774713	284.84935406774713	284.84935406774713	284.84935406774713	284.84935406774713	284.84935406774713	284.84935406774713	284.84935406774713	284.84935406774713	284.84935406774713	284.84935406774713	284.84935406774713	284.84935406774713	284.84935406774713	284.84935406774713	284.84935406774713	284.84935406774713	284.84935406774713	284.84935406774713	284.84935406774713	284.84935406774713	284.84935406774713	284.84935406774713	284.84935406774713	284.84935406774713	284.84935406774713	284.84935406774713	284.84935406774713	284.84935406774713	284.84935406774713	284.84935406774713	284.84935406774713	284.84935406774713	284.84935406774713	284.84935406774713	284.84935406774713	284.84935406774713	284.84935406774713	284.84935406774713	284.84935406774713	284.84935406774713	284.84935406774713	284.84935406774713	284.84935406774713	284.84935406774713	284.84935406774713
107	285.0114210234504	285.0114210234504	285.0114210234504	285.0114210234504	285.0114210234504	285.0114210234504	285.0114210234504	285.0114210234504	285.0114210234504	285.0114210234504	285.0114210234504	285.0114210234504	285.0114210234504	285.0114210234504	285.0114210234504	285.0114210234504	285.0114210234504	285.0114210234504	285.0114210234504	285.0114210234504	285.0114210234504	285.0114210234504	285.0114210234504	285.0114210234504	285.0114210234504	285.0114210234504	285.0114210234504	285.0114210234504	285.0114210234504	285.0114210234504	285.0114210234504	285.0114210234504	285.0114210234504	285.0114210234504	285.0114210234504	285.0114210234504	285.0114210234504	285.0114210234504	285.0114210234504	285.0114210234504	285.0114210234504	285.0114210234504	285.0114210234504	285.0114210234504	285.0114210234504	285.0114210234504	285.0114210234504	285.0114210234504	285.0114210234504
108	285.16957613837974	285.16957613837974	285.16957613837974	285.16957613837974	285.16957613837974	285.16957613837974	285.16957613837974	285.16957613837974	285.16957613837974	285.16957613837974	285.16957613837974	285.16957613837974	285.16957613837974	285.16957613837974	285.16957613837974	285.16957613837974	285.16957613837974	285.16957613837974	285.16957613837974	285.16957613837974	285.16957613837974	285.16957613837974	285.16957613837974	285.16957613837974	285.16957613837974	285.16957613837974	285.16957613837974	285.16957613837974	285.16957613837974	285.16957613837974	285.16957613837974	285.16957613837974	285.16957613837974	285.16957613837974	285.16957613837974	285.16957613837974	285.16957613837974	285.16957613837974	285.16957613837974	285.16957613837974	285.16957613837974	285.16957613837974	285.16957613837974	285.16957613837974	285.16957613837974	285.16957613837974	285.16957613837974	285.16957613837974	285.16957613837974
109	285.318819988841	285.318819988841	285.318819988841	285.318819988841	285.318819988841	285.318819988841	285.318819988841	285.318819988841	285.318819988841	285.318819988841	285.318819988841	285.318819988841	285.318819988841	285.318819988841	285.318819988841	285.318819988841	285.318819988841	285.318819988841	285.318819988841	285.318819988841	285.318819988841	285.318819988841	285.318819988841	285.318819988841	285.318819988841	285.318819988841	285.318819988841	285.318819988841	285.318819988841	285.318819988841	285.318819988841	285.318819988841	285.318819988841	285.318819988841	285.318819988841	285.318819988841	285.318819988841	285.318819988841	285.318819988841	285.318819988841	285.318819988841	285.318819988841	285.318819988841	285.318819988841	285.318819988841	285.318819988841	285.318819988841	285.318819988841	285.318819988841
110	285.4735299201689	285.4735299201689	285.4735299201689	285.4735299201689	285.4735299201689	285.4735299201689	285.4735299201689	285.4735299201689	285.4735299201689	285.4735299201689	285.4735299201689	285.4735299201689	285.4735299201689	285.4735299201689	285.4735299201689	285.4735299201689	285.4735299201689	285.4735299201689	285.4735299201689	285.4735299201689	285.4735299201689	285.4735299201689	285.4735299201689	285.4735299201689	285.4735299201689	285.4735299201689	285.4735299201689	285.4735299201689	285.4735299201689	285.4735299201689	285.4735299201689	285.4735299201689	285.4735299201689	285.4735299201689	285.4735299201689	285.4735299201689	285.4735299201689	285.4735299201689	285.4735299201689	285.4735299201689	285.4735299201689	285.4735299201689	285.4735299201689	285.4735299201689	285.4735299201689	285.4735299201689	285.4735299201689	285.4735299201689	285.4735299201689
111	285.6279690531973	285.6279690531973	285.6279690531973	285.6279690531973	285.6279690531973	285.6279690531973	285.6279690531973	285.6279690531973	285.6279690531973	285.6279690531973	285.6279690531973	285.6279690531973	285.6279690531973	285.6279690531973	285.6279690531973	285.6279690531973	285.6279690531973	285.6279690531973	285.6279690531973	285.6279690531973	285.6279690531973	285.6279690531973	285.6279690531973	285.6279690531973	285.6279690531973	285.6279690531973	285.6279690531973	285.6279690531973	285.6279690531973	285.6279690531973	285.6279690531973	285.6279690531973	285.6279690531973	285.6279690531973	285.6279690531973	285.6279690531973	285.6279690531973	285.6279690531973	285.6279690531973	285.6279690531973	285.6279690531973	285.6279690531973	285.6279690531973	285.6279690531973	285.6279690531973	285.6279690531973	285.6279690531973	285.6279690531973	285.6279690531973
112	285.78296893190594	285.78296893190594	285.78296893190594	285.78296893190594	285.78296893190594	285.78296893190594	285.78296893190594	285.78296893190594	285.78296893190594	285.78296893190594	285.78296893190594	285.78296893190594	285.78296893190594	285.78296893190594	285.78296893190594	285.78296893190594	285.78296893190594	285.78296893190594	285.78296893190594	285.78296893190594	285.78296893190594	285.78296893190594	285.78296893190594	285.78296893190594	285.78296893190594	285.78296893190594	285.78296893190594	285.78296893190594	285.78296893190594	285.78296893190594	285.78296893190594	285.78296893190594	285.78296893190594	285.78296893190594	285.78296893190594	285.78296893190594	285.78296893190594	285.78296893190594	285.78296893190594	285.78296893190594	285.78296893190594	285.78296893190594	285.78296893190594	285.78296893190594	285.78296893190594	285.78296893190594	285.78296893190594	285.78296893190594	285.78296893190594
113	285.9375318604635	285.9375318604635	285.9375318604635	285.9375318604635	285.9375318604635	285.9375318604635	285.9375318604635	285.9375318604635	285.9375318604635	285.9375318604635	285.9375318604635	285.9375318604635	285.9375318604635	285.9375318604635	285.9375318604635	285.9375318604635	285.9375318604635	285.9375318604635	285.9375318604635	285.9375318604635	285.9375318604635	285.9375318604635	285.9375318604635	285.9375318604635	285.9375318604635	285.9375318604635	285.9375318604635	285.9375318604635	285.9375318604635	285.9375318604635	285.9375318604635	285.9375318604635	285.9375318604635	285.9375318604635	285.9375318604635	285.9375318604635	285.9375318604635	285.9375318604635	285.9375318604635	285.9375318604635	285.9375318604635	285.9375318604635	285.9375318604635	285.9375318604635	285.9375318604635	285.9375318604635	285.9375318604635	285.9375318604635	285.9375318604635
114	286.0975491266323	286.0975491266323	286.0975491266323	286.0975491266323	286.0975491266323	286.0975491266323	286.0975491266323	286.0975491266323	286.0975491266323	286.0975491266323	286.0975491266323	286.0975491266323	286.0975491266323	286.0975491266323	286.0975491266323	286.0975491266323	286.0975491266323	286.0975491266323	286.0975491266323	286.0975491266323	286.0975491266323	286.0975491266323	286.0975491266323	286.0975491266323	286.0975491266323	286.0975491266323	286.0975491266323	286.0975491266323	286.0975491266323	286.0975491266323	286.0975491266323	286.0975491266323	286.0975491266323	286.0975491266323	286.0975491266323	286.0975491266323	286.0975491266323	286.0975491266323	286.0975491266323	286.0975491266323	286.0975491266323	286.0975491266323	286.0975491266323	286.0975491266323	286.0975491266323	286.0975491266323	286.0975491266323	286.0975491266323	286.0975491266323
115	286.26799816431713	286.26799816431713	286.26799816431713	286.26799816431713	286.26799816431713	286.26799816431713	286.26799816431713	286.26799816431713	286.26799816431713	286.26799816431713	286.26799816431713	286.26799816431713	286.26799816431713	286.26799816431713	286.26799816431713	286.26799816431713	286.26799816431713	286.26799816431713	286.26799816431713	286.26799816431713	286.26799816431713	286.26799816431713	286.26799816431713	286.26799816431713	286.26799816431713	286.26799816431713	286.26799816431713	286.26799816431713	286.26799816431713	286.26799816431713	286.26799816431713	286.26799816431713	286.26799816431713	286.26799816431713	286.26799816431713	286.26799816431713	286.26799816431713	286.26799816431713	286.26799816431713	286.26799816431713	286.26799816431713	286.26799816431713	286.26799816431713	286.26799816431713	286.26799816431713	286.26799816431713	286.26799816431713	286.26799816431713	286.26799816431713
116	286.4523102486557	286.4523102486557	286.4523102486557	286.4523102486557	286.4523102486557	286.4523102486557	286.4523102486557	286.4523102486557	286.4523102486557	286.4523102486557	286.4523102486557	286.4523102486557	286.4523102486557	286.4523102486557	286.4523102486557	286.4523102486557	286.4523102486557	286.4523102486557	286.4523102486557	286.4523102486557	286.4523102486557	286.4523102486557	286.4523102486557	286.4523102486557	286.4523102486557	286.4523102486557	286.4523102486557	286.4523102486557	286.4523102486557	286.4523102486557	286.4523102486557	286.4523102486557	286.4523102486557	286.4523102486557	286.4523102486557	286.4523102486557	286.4523102486557	286.4523102486557	286.4523102486557	286.4523102486557	286.4523102486557	286.4523102486557	286.4523102486557	286.4523102486557	286.4523102486557	286.4523102486557	286.4523102486557	286.4523102486557	286.4523102486557
117	286.6108300338367	286.6108300338367	286.6108300338367	286.6108300338367	286.6108300338367	286.6108300338367	286.6108300338367	286.6108300338367	286.6108300338367	286.6108300338367	286.6108300338367	286.6108300338367	286.6108300338367	286.6108300338367	286.6108300338367	286.6108300338367	286.6108300338367	286.6108300338367	286.6108300338367	286.6108300338367	286.6108300338367	286.6108300338367	286.6108300338367	286.6108300338367	286.6108300338367	286.6108300338367	286.6108300338367	286.6108300338367	286.6108300338367	286.6108300338367	286.6108300338367	286.6108300338367	286.6108300338367	286.6108300338367	286.6108300338367	286.6108300338367	286.6108300338367	286.6108300338367	286.6108300338367	286.6108300338367	286.6108300338367	286.6108300338367	286.6108300338367	286.6108300338367	286.6108300338367	286.6108300338367	286.6108300338367	286.6108300338367	286.6108300338367
118	286.7789062816529	286.7789062816529	286.7789062816529	286.7789062816529	286.7789062816529	286.7789062816529	286.7789062816529	286.7789062816529	286.7789062816529	286.7789062816529	286.7789062816529	286.7789062816529	286.7789062816529	286.7789062816529	286.7789062816529	286.7789062816529	286.7789062816529	286.7789062816529	286.7789062816529	286.7789062816529	286.7789062816529	286.7789062816529	286.7789062816529	286.7789062816529	286.7789062816529	286.7789062816529	286.7789062816529	286.7789062816529	286.7789062816529	286.7789062816529	286.7789062816529	286.7789062816529	286.7789062816529	286.7789062816529	286.7789062816529	286.7789062816529	286.7789062816529	286.7789062816529	286.7789062816529	286.7789062816529	286.7789062816529	286.7789062816529	286.7789062816529	286.7789062816529	286.7789062816529	286.7789062816529	286.7789062816529	286.7789062816529	286.7789062816529
119	286.9454577761186	286.9454577761186	286.9454577761186	286.9454577761186	286.9454577761186	286.9454577761186	286.9454577761186	286.9454577761186	286.9454577761186	286.9454577761186	286.9454577761186	286.9454577761186	286.9454577761186	286.9454577761186	286.9454577761186	286.9454577761186	286.9454577761186	286.9454577761186	286.9454577761186	286.9454577761186	286.9454577761186	286.9454577761186	286.9454577761186	286.9454577761186	286.9454577761186	286.9454577761186	286.9454577761186	286.9454577761186	286.9454577761186	286.9454577761186	286.9454577761186	286.9454577761186	286.9454577761186	286.9454577761186	286.9454577761186	286.9454577761186	286.9454577761186	286.9454577761186	286.9454577761186	286.9454577761186	286.9454577761186	286.9454577761186	286.9454577761186	286.9454577761186	286.9454577761186	286.9454577761186	286.9454577761186	286.9454577761186	286.9454577761186
120	287.1124235109165	287.1124235109165	287.1124235109165	287.1124235109165	287.1124235109165	287.1124235109165	287.1124235109165	287.1124235109165	287.1124235109165	287.1124235109165	287.1124235109165	287.1124235109165	287.1124235109165	287.1124235109165	287.1124235109165	287.1124235109165	287.1124235109165	287.1124235109165	287.1124235109165	287.1124235109165	287.1124235109165	287.1124235109165	287.1124235109165	287.1124235109165	287.1124235109165	287.1124235109165	287.1124235109165	287.1124235109165	287.1124235109165	287.1124235109165	287.1124235109165	287.1124235109165	287.1124235109165	287.1124235109165	287.1124235109165	287.1124235109165	287.1124235109165	287.1124235109165	287.1124235109165	287.1124235109165	287.1124235109165	287.1124235109165	287.1124235109165	287.1124235109165	287.1124235109165	287.1124235109165	287.1124235109165	287.1124235109165	287.1124235109165
121	287.27848322306795	287.27848322306795	287.27848322306795	287.27848322306795	287.27848322306795	287.27848322306795	287.27848322306795	287.27848322306795	287.27848322306795	287.27848322306795	287.27848322306795	287.27848322306795	287.27848322306795	287.27848322306795	287.27848322306795	287.27848322306795	287.27848322306795	287.27848322306795	287.27848322306795	287.27848322306795	287.27848322306795	287.27848322306795	287.27848322306795	287.27848322306795	287.27848322306795	287.27848322306795	287.27848322306795	287.27848322306795	287.27848322306795	287.27848322306795	287.27848322306795	287.27848322306795	287.27848322306795	287.27848322306795	287.27848322306795	287.27848322306795	287.27848322306795	287.27848322306795	287.27848322306795	287.27848322306795	287.27848322306795	287.27848322306795	287.27848322306795	287.27848322306795	287.27848322306795	287.27848322306795	287.27848322306795	287.27848322306795	287.27848322306795
122	287.4476077032694	287.4476077032694	287.4476077032694	287.4476077032694	287.4476077032694	287.4476077032694	287.4476077032694	287.4476077032694	287.4476077032694	287.4476077032694	287.4476077032694	287.4476077032694	287.4476077032694	287.4476077032694	287.4476077032694	287.4476077032694	287.4476077032694	287.4476077032694	287.4476077032694	287.4476077032694	287.4476077032694	287.4476077032694	287.4476077032694	287.4476077032694	287.4476077032694	287.4476077032694	287.4476077032694	287.4476077032694	287.4476077032694	287.4476077032694	287.4476077032694	287.4476077032694	287.4476077032694	287.4476077032694	287.4476077032694	287.4476077032694	287.4476077032694	287.4476077032694	287.4476077032694	287.4476077032694	287.4476077032694	287.4476077032694	287.4476077032694	287.4476077032694	287.4476077032694	287.4476077032694	287.4476077032694	287.4476077032694	287.4476077032694
123	287.62621077413	287.62621077413	287.62621077413	287.62621077413	287.62621077413	287.62621077413	287.62621077413	287.62621077413	287.62621077413	287.62621077413	287.62621077413	287.62621077413	287.62621077413	287.62621077413	287.62621077413	287.62621077413	287.62621077413	287.62621077413	287.62621077413	287.62621077413	287.62621077413	287.62621077413	287.62621077413	287.62621077413	287.62621077413	287.62621077413	287.62621077413	287.62621077413	287.62621077413	287.62621077413	287.62621077413	287.62621077413	287.62621077413	287.62621077413	287.62621077413	287.62621077413	287.62621077413	287.62621077413	287.62621077413	287.62621077413	287.62621077413	287.62621077413	287.62621077413	287.62621077413	287.62621077413	287.62621077413	287.62621077413	287.62621077413	287.62621077413
124	287.79930116918706	287.79930116918706	287.79930116918706	287.79930116918706	287.79930116918706	287.79930116918706	287.79930116918706	287.79930116918706	287.79930116918706	287.79930116918706	287.79930116918706	287.79930116918706	287.79930116918706	287.79930116918706	287.79930116918706	287.79930116918706	287.79930116918706	287.79930116918706	287.79930116918706	287.79930116918706	287.79930116918706	287.79930116918706	287.79930116918706	287.79930116918706	287.79930116918706	287.79930116918706	287.79930116918706	287.79930116918706	287.79930116918706	287.79930116918706	287.79930116918706	287.79930116918706	287.79930116918706	287.79930116918706	287.79930116918706	287.79930116918706	287.79930116918706	287.79930116918706	287.79930116918706	287.79930116918706	287.79930116918706	287.79930116918706	287.79930116918706	287.79930116918706	287.79930116918706	287.79930116918706	287.79930116918706	287.79930116918706	287.79930116918706
125	287.9799906373921	287.9799906373921	287.9799906373921	287.9799906373921	287.9799906373921	287.9799906373921	287.9799906373921	287.9799906373921	287.9799906373921	287.9799906373921	287.9799906373921	287.9799906373921	287.9799906373921	287.9799906373921	287.9799906373921	287.9799906373921	287.9799906373921	287.9799906373921	287.9799906373921	287.9799906373921	287.9799906373921	287.9799906373921	287.9799906373921	287.9799906373921	287.9799906373921	287.9799906373921	287.9799906373921	287.9799906373921	287.9799906373921	287.9799906373921	287.9799906373921	287.9799906373921	287.9799906373921	287.9799906373921	287.9799906373921	287.9799906373921	287.9799906373921	287.9799906373921	287.9799906373921	287.9799906373921	287.9799906373921	287.9799906373921	287.9799906373921	287.9799906373921	287.9799906373921	287.9799906373921	287.9799906373921	287.9799906373921	287.9799906373921
126	288.1614662562234	288.1614662562234	288.1614662562234	288.1614662562234	288.1614662562234	288.1614662562234	288.1614662562234	288.1614662562234	288.1614662562234	288.1614662562234	288.1614662562234	288.1614662562234	288.1614662562234	288.1614662562234	288.1614662562234	288.1614662562234	288.1614662562234	288.1614662562234	288.1614662562234	288.1614662562234	288.1614662562234	288.1614662562234	288.1614662562234	288.1614662562234	288.1614662562234	288.1614662562234	288.1614662562234	288.1614662562234	288.1614662562234	288.1614662562234	288.1614662562234	288.1614662562234	288.1614662562234	288.1614662562234	288.1614662562234	288.1614662562234	288.1614662562234	288.1614662562234	288.1614662562234	288.1614662562234	288.1614662562234	288.1614662562234	288.1614662562234	288.1614662562234	288.1614662562234	288.1614662562234	288.1614662562234	288.1614662562234	288.1614662562234
127	288.34678134117246	288.34678134117246	288.34678134117246	288.34678134117246	288.34678134117246	288.34678134117246	288.34678134117246	288.34678134117246	288.34678134117246	288.34678134117246	288.34678134117246	288.34678134117246	288.34678134117246	288.34678134117246	288.34678134117246	288.34678134117246	288.34678134117246	288.34678134117246	288.34678134117246	288.34678134117246	288.34678134117246	288.34678134117246	288.34678134117246	288.34678134117246	288.34678134117246	288.34678134117246	288.34678134117246	288.34678134117246	288.34678134117246	288.34678134117246	288.34678134117246	288.34678134117246	288.34678134117246	288.34678134117246	288.34678134117246	288.34678134117246	288.34678134117246	288.34678134117246	288.34678134117246	288.34678134117246	288.34678134117246	288.34678134117246	288.34678134117246	288.34678134117246	288.34678134117246	288.34678134117246	288.34678134117246	288.34678134117246	288.34678134117246
128	288.52552475138197	288.52552475138197	288.52552475138197	288.52552475138197	288.52552475138197	288.52552475138197	288.52552475138197	288.52552475138197	288.52552475138197	288.52552475138197	288.52552475138197	288.52552475138197	288.52552475138197	288.52552475138197	288.52552475138197	288.52552475138197	288.52552475138197	288.52552475138197	288.52552475138197	288.52552475138197	288.52552475138197	288.52552475138197	288.52552475138197	288.52552475138197	288.52552475138197	288.52552475138197	288.52552475138197	288.52552475138197	288.52552475138197	288.52552475138197	288.52552475138197	288.52552475138197	288.52552475138197	288.52552475138197	288.52552475138197	288.52552475138197	288.52552475138197	288.52552475138197	288.52552475138197	288.52552475138197	288.52552475138197	288.52552475138197	288.52552475138197	288.52552475138197	288.52552475138197	288.52552475138197	288.52552475138197	288.52552475138197	288.52552475138197
129	288.71564081086746	288.71564081086746	288.71564081086746	288.71564081086746	288.71564081086746	288.71564081086746	288.71564081086746	288.71564081086746	288.71564081086746	288.71564081086746	288.71564081086746	288.71564081086746	288.71564081086746	288.71564081086746	288.71564081086746	288.71564081086746	288.71564081086746	288.71564081086746	288.71564081086746	288.71564081086746	288.71564081086746	288.71564081086746	288.71564081086746	288.71564081086746	288.71564081086746	288.71564081086746	288.71564081086746	288.71564081086746	288.71564081086746	288.71564081086746	288.71564081086746	288.71564081086746	288.71564081086746	288.71564081086746	288.71564081086746	288.71564081086746	288.71564081086746	288.71564081086746	288.71564081086746	288.71564081086746	288.71564081086746	288.71564081086746	288.71564081086746	288.71564081086746	288.71564081086746	288.71564081086746	288.71564081086746	288.71564081086746	288.71564081086746
130	288.9126997603527	288.9126997603527	288.9126997603527	288.9126997603527	288.9126997603527	288.9126997603527	288.9126997603527	288.9126997603527	288.9126997603527	288.9126997603527	288.9126997603527	288.9126997603527	288.9126997603527	288.9126997603527	288.9126997603527	288.9126997603527	288.9126997603527	288.9126997603527	288.9126997603527	288.9126997603527	288.9126997603527	288.9126997603527	288.9126997603527	288.9126997603527	288.9126997603527	288.9126997603527	288.9126997603527	288.9126997603527	288.9126997603527	288.9126997603527	288.9126997603527	288.9126997603527	288.9126997603527	288.9126997603527	288.9126997603527	288.9126997603527	288.9126997603527	288.9126997603527	288.9126997603527	288.9126997603527	288.9126997603527	288.9126997603527	288.9126997603527	288.9126997603527	288.9126997603527	288.9126997603527	288.9126997603527	288.9126997603527	288.9126997603527
131	289.11063354893645	289.11063354893645	289.11063354893645	289.11063354893645	289.11063354893645	289.11063354893645	289.11063354893645	289.11063354893645	289.11063354893645	289.11063354893645	289.11063354893645	289.11063354893645	289.11063354893645	289.11063354893645	289.11063354893645	289.11063354893645	289.11063354893645	289.11063354893645	289.11063354893645	289.11063354893645	289.11063354893645	289.11063354893645	289.11063354893645	289.11063354893645	289.11063354893645	289.11063354893645	289.11063354893645	289.11063354893645	289.11063354893645	289.11063354893645	289.11063354893645	289.11063354893645	289.11063354893645	289.11063354893645	289.11063354893645	289.11063354893645	289.11063354893645	289.11063354893645	289.11063354893645	289.11063354893645	289.11063354893645	289.11063354893645	289.11063354893645	289.11063354893645	289.11063354893645	289.11063354893645	289.11063354893645	289.11063354893645	289.11063354893645
132	289.3133580427373	289.3133580427373	289.3133580427373	289.3133580427373	289.3133580427373	289.3133580427373	289.3133580427373	289.3133580427373	289.3133580427373	289.3133580427373	289.3133580427373	289.3133580427373	289.3133580427373	289.3133580427373	289.3133580427373	289.3133580427373	289.3133580427373	289.3133580427373	289.3133580427373	289.3133580427373	289.3133580427373	289.3133580427373	289.3133580427373	289.3133580427373	289.3133580427373	289.3133580427373	289.3133580427373	289.3133580427373	289.3133580427373	289.3133580427373	289.3133580427373	289.3133580427373	289.3133580427373	289.3133580427373	289.3133580427373	289.3133580427373	289.3133580427373	289.3133580427373	289.3133580427373	289.3133580427373	289.3133580427373	289.3133580427373	289.3133580427373	289.3133580427373	289.3133580427373	289.3133580427373	289.3133580427373	289.3133580427373	289.3133580427373
133	289.5218912183797	289.5218912183797	289.5218912183797	289.5218912183797	289.5218912183797	289.5218912183797	289.5218912183797	289.5218912183797	289.5218912183797	289.5218912183797	289.5218912183797	289.5218912183797	289.5218912183797	289.5218912183797	289.5218912183797	289.5218912183797	289.5218912183797	289.5218912183797	289.5218912183797	289.5218912183797	289.5218912183797	289.5218912183797	289.5218912183797	289.5218912183797	289.5218912183797	289.5218912183797	289.5218912183797	289.5218912183797	289.5218912183797	289.5218912183797	289.5218912183797	289.5218912183797	289.5218912183797	289.5218912183797	289.5218912183797	289.5218912183797	289.5218912183797	289.5218912183797	289.5218912183797	289.5218912183797	289.5218912183797	289.5218912183797	289.5218912183797	289.5218912183797	289.5218912183797	289.5218912183797	289.5218912183797	289.5218912183797	289.5218912183797
134	289.74339348514	289.74339348514	289.74339348514	289.74339348514	289.74339348514	289.74339348514	289.74339348514	289.74339348514	289.74339348514	289.74339348514	289.74339348514	289.74339348514	289.74339348514	289.74339348514	289.74339348514	289.74339348514	289.74339348514	289.74339348514	289.74339348514	289.74339348514	289.74339348514	289.74339348514	289.74339348514	289.74339348514	289.74339348514	289.74339348514	289.74339348514	289.74339348514	289.74339348514	289.74339348514	289.74339348514	289.74339348514	289.74339348514	289.74339348514	289.74339348514	289.74339348514	289.74339348514	289.74339348514	289.74339348514	289.74339348514	289.74339348514	289.74339348514	289.74339348514	289.74339348514	289.74339348514	289.74339348514	289.74339348514	289.74339348514	289.74339348514
135	289.9695252775123	289.9695252775123	289.9695252775123	289.9695252775123	289.9695252775123	289.9695252775123	289.9695252775123	289.9695252775123	289.9695252775123	289.9695252775123	289.9695252775123	289.9695252775123	289.9695252775123	289.9695252775123	289.9695252775123	289.9695252775123	289.9695252775123	289.9695252775123	289.9695252775123	289.9695252775123	289.9695252775123	289.9695252775123	289.9695252775123	289.9695252775123	289.9695252775123	289.9695252775123	289.9695252775123	289.9695252775123	289.9695252775123	289.9695252775123	289.9695252775123	289.9695252775123	289.9695252775123	289.9695252775123	289.9695252775123	289.9695252775123	289.9695252775123	289.9695252775123	289.9695252775123	289.9695252775123	289.9695252775123	289.9695252775123	289.9695252775123	289.9695252775123	289.9695252775123	289.9695252775123	289.9695252775123	289.9695252775123	289.9695252775123
136	290.22714573075933	290.22714573075933	290.22714573075933	290.22714573075933	290.22714573075933	290.22714573075933	290.22714573075933	290.22714573075933	290.22714573075933	290.22714573075933	290.22714573075933	290.22714573075933	290.22714573075933	290.22714573075933	290.22714573075933	290.22714573075933	290.22714573075933	290.22714573075933	290.22714573075933	290.22714573075933	290.22714573075933	290.22714573075933	290.22714573075933	290.22714573075933	290.22714573075933	290.22714573075933	290.22714573075933	290.22714573075933	290.22714573075933	290.22714573075933	290.22714573075933	290.22714573075933	290.22714573075933	290.22714573075933	290.22714573075933	290.22714573075933	290.22714573075933	290.22714573075933	290.22714573075933	290.22714573075933	290.22714573075933	290.22714573075933	290.22714573075933	290.22714573075933	290.22714573075933	290.22714573075933	290.22714573075933	290.22714573075933	290.22714573075933
137	290.47985810755375	290.47985810755375	290.47985810755375	290.47985810755375	290.47985810755375	290.47985810755375	290.47985810755375	290.47985810755375	290.47985810755375	290.47985810755375	290.47985810755375	290.47985810755375	290.47985810755375	290.47985810755375	290.47985810755375	290.47985810755375	290.47985810755375	290.47985810755375	290.47985810755375	290.47985810755375	290.47985810755375	290.47985810755375	290.47985810755375	290.47985810755375	290.47985810755375	290.47985810755375	290.47985810755375	290.47985810755375	290.47985810755375	290.47985810755375	290.47985810755375	290.47985810755375	290.47985810755375	290.47985810755375	290.47985810755375	290.47985810755375	290.47985810755375	290.47985810755375	290.47985810755375	290.47985810755375	290.47985810755375	290.47985810755375	290.47985810755375	290.47985810755375	290.47985810755375	290.47985810755375	290.47985810755375	290.47985810755375	290.47985810755375
138	290.75974582019296	290.75974582019296	290.75974582019296	290.75974582019296	290.75974582019296	290.75974582019296	290.75974582019296	290.75974582019296	290.75974582019296	290.75974582019296	290.75974582019296	290.75974582019296	290.75974582019296	290.75974582019296	290.75974582019296	290.75974582019296	290.75974582019296	290.75974582019296	290.75974582019296	290.75974582019296	290.75974582019296	290.75974582019296	290.75974582019296	290.75974582019296	290.75974582019296	290.75974582019296	290.75974582019296	290.75974582019296	290.75974582019296	290.75974582019296	290.75974582019296	290.75974582019296	290.75974582019296	290.75974582019296	290.75974582019296	290.75974582019296	290.75974582019296	290.75974582019296	290.75974582019296	290.75974582019296	290.75974582019296	290.75974582019296	290.75974582019296	290.75974582019296	290.75974582019296	290.75974582019296	290.75974582019296	290.75974582019296	290.75974582019296
139	291.04246356018865	291.04246356018865	291.04246356018865	291.04246356018865	291.04246356018865	291.04246356018865	291.04246356018865	291.04246356018865	291.04246356018865	291.04246356018865	291.04246356018865	291.04246356018865	291.04246356018865	291.04246356018865	291.04246356018865	291.04246356018865	291.04246356018865	291.04246356018865	291.04246356018865	291.04246356018865	291.04246356018865	291.04246356018865	291.04246356018865	291.04246356018865	291.04246356018865	291.04246356018865	291.04246356018865	291.04246356018865	291.04246356018865	291.04246356018865	291.04246356018865	291.04246356018865	291.04246356018865	291.04246356018865	291.04246356018865	291.04246356018865	291.04246356018865	291.04246356018865	291.04246356018865	291.04246356018865	291.04246356018865	291.04246356018865	291.04246356018865	291.04246356018865	291.04246356018865	291.04246356018865	291.04246356018865	291.04246356018865	291.04246356018865
140	291.3442034688787	291.3442034688787	291.3442034688787	291.3442034688787	291.3442034688787	291.3442034688787	291.3442034688787	291.3442034688787	291.3442034688787	291.3442034688787	291.3442034688787	291.3442034688787	291.3442034688787	291.3442034688787	291.3442034688787	291.3442034688787	291.3442034688787	291.3442034688787	291.3442034688787	291.3442034688787	291.3442034688787	291.3442034688787	291.3442034688787	291.3442034688787	291.3442034688787	291.3442034688787	291.3442034688787	291.3442034688787	291.3442034688787	291.3442034688787	291.3442034688787	291.3442034688787	291.3442034688787	291.3442034688787	291.3442034688787	291.3442034688787	291.3442034688787	291.3442034688787	291.3442034688787	291.3442034688787	291.3442034688787	291.3442034688787	291.3442034688787	291.3442034688787	291.3442034688787	291.3442034688787	291.3442034688787	291.3442034688787	291.3442034688787
141	291.6618807892993	291.6618807892993	291.6618807892993	291.6618807892993	291.6618807892993	291.6618807892993	291.6618807892993	291.6618807892993	291.6618807892993	291.6618807892993	291.6618807892993	291.6618807892993	291.6618807892993	291.6618807892993	291.6618807892993	291.6618807892993	291.6618807892993	291.6618807892993	291.6618807892993	291.6618807892993	291.6618807892993	291.6618807892993	291.6618807892993	291.6618807892993	291.6618807892993	291.6618807892993	291.6618807892993	291.6618807892993	291.6618807892993	291.6618807892993	291.6618807892993	291.6618807892993	291.6618807892993	291.6618807892993	291.6618807892993	291.6618807892993	291.6618807892993	291.6618807892993	291.6618807892993	291.6618807892993	291.6618807892993	291.6618807892993	291.6618807892993	291.6618807892993	291.6618807892993	291.6618807892993	291.6618807892993	291.6618807892993	291.6618807892993
142	292.0081556578617	292.0081556578617	292.0081556578617	292.0081556578617	292.0081556578617	292.0081556578617	292.0081556578617	292.0081556578617	292.0081556578617	292.0081556578617	292.0081556578617	292.0081556578617	292.0081556578617	292.0081556578617	292.0081556578617	292.0081556578617	292.0081556578617	292.0081556578617	292.0081556578617	292.0081556578617	292.0081556578617	292.0081556578617	292.0081556578617	292.0081556578617	292.0081556578617	292.0081556578617	292.0081556578617	292.0081556578617	292.0081556578617	292.0081556578617	292.0081556578617	292.0081556578617	292.0081556578617	292.0081556578617	292.0081556578617	292.0081556578617	292.0081556578617	292.0081556578617	292.0081556578617	292.0081556578617	292.0081556578617	292.0081556578617	292.0081556578617	292.0081556578617	292.0081556578617	292.0081556578617	292.0081556578617	292.0081556578617	292.0081556578617
143	292.3295192579711	292.3295192579711	292.3295192579711	292.3295192579711	292.3295192579711	292.3295192579711	292.3295192579711	292.3295192579711	292.3295192579711	292.3295192579711	292.3295192579711	292.3295192579711	292.3295192579711	292.3295192579711	292.3295192579711	292.3295192579711	292.3295192579711	292.3295192579711	292.3295192579711	292.3295192579711	292.3295192579711	292.3295192579711	292.3295192579711	292.3295192579711	292.3295192579711	292.3295192579711	292.3295192579711	292.3295192579711	292.3295192579711	292.3295192579711	292.3295192579711	292.3295192579711	292.3295192579711	292.3295192579711	292.3295192579711	292.3295192579711	292.3295192579711	292.3295192579711	292.3295192579711	292.3295192579711	292.3295192579711	292.3295192579711	292.3295192579711	292.3295192579711	292.3295192579711	292.3295192579711	292.3295192579711	292.3295192579711	292.3295192579711
144	292.65837785381336	292.65837785381336	292.65837785381336	292.65837785381336	292.65837785381336	292.65837785381336	292.65837785381336	292.65837785381336	292.65837785381336	292.65837785381336	292.65837785381336	292.65837785381336	292.65837785381336	292.65837785381336	292.65837785381336	292.65837785381336	292.65837785381336	292.65837785381336	292.65837785381336	292.65837785381336	292.65837785381336	292.65837785381336	292.65837785381336	292.65837785381336	292.65837785381336	292.65837785381336	292.65837785381336	292.65837785381336	292.65837785381336	292.65837785381336	292.65837785381336	292.65837785381336	292.65837785381336	292.65837785381336	292.65837785381336	292.65837785381336	292.65837785381336	292.65837785381336	292.65837785381336	292.65837785381336	292.65837785381336	292.65837785381336	292.65837785381336	292.65837785381336	292.65837785381336	292.65837785381336	292.65837785381336	292.65837785381336	292.65837785381336
145	292.9974580139716	292.9974580139716	292.9974580139716	292.9974580139716	292.9974580139716	292.9974580139716	292.9974580139716	292.9974580139716	292.9974580139716	292.9974580139716	292.9974580139716	292.9974580139716	292.9974580139716	292.9974580139716	292.9974580139716	292.9974580139716	292.9974580139716	292.9974580139716	292.9974580139716	292.9974580139716	292.9974580139716	292.9974580139716	292.9974580139716	292.9974580139716	292.9974580139716	292.9974580139716	292.9974580139716	292.9974580139716	292.9974580139716	292.9974580139716	292.9974580139716	292.9974580139716	292.9974580139716	292.9974580139716	292.9974580139716	292.9974580139716	292.9974580139716	292.9974580139716	292.9974580139716	292.9974580139716	292.9974580139716	292.9974580139716	292.9974580139716	292.9974580139716	292.9974580139716	292.9974580139716	292.9974580139716	292.9974580139716	292.9974580139716
146	293.30521461561347	293.30521461561347	293.30521461561347	293.30521461561347	293.30521461561347	293.30521461561347	293.30521461561347	293.30521461561347	293.30521461561347	293.30521461561347	293.30521461561347	293.30521461561347	293.30521461561347	293.30521461561347	293.30521461561347	293.30521461561347	293.30521461561347	293.30521461561347	293.30521461561347	293.30521461561347	293.30521461561347	293.30521461561347	293.30521461561347	293.30521461561347	293.30521461561347	293.30521461561347	293.30521461561347	293.30521461561347	293.30521461561347	293.30521461561347	293.30521461561347	293.30521461561347	293.30521461561347	293.30521461561347	293.30521461561347	293.30521461561347	293.30521461561347	293.30521461561347	293.30521461561347	293.30521461561347	293.30521461561347	293.30521461561347	293.30521461561347	293.30521461561347	293.30521461561347	293.30521461561347	293.30521461561347	293.30521461561347	293.30521461561347
147	293.6118393606242	293.6118393606242	293.6118393606242	293.6118393606242	293.6118393606242	293.6118393606242	293.6118393606242	293.6118393606242	293.6118393606242	293.6118393606242	293.6118393606242	293.6118393606242	293.6118393606242	293.6118393606242	293.6118393606242	293.6118393606242	293.6118393606242	293.6118393606242	293.6118393606242	293.6118393606242	293.6118393606242	293.6118393606242	293.6118393606242	293.6118393606242	293.6118393606242	293.6118393606242	293.6118393606242	293.6118393606242	293.6118393606242	293.6118393606242	293.6118393606242	293.6118393606242	293.6118393606242	293.6118393606242	293.6118393606242	293.6118393606242	293.6118393606242	293.6118393606242	293.6118393606242	293.6118393606242	293.6118393606242	293.6118393606242	293.6118393606242	293.6118393606242	293.6118393606242	293.6118393606242	293.6118393606242	293.6118393606242	293.6118393606242
148	293.933086281608	293.933086281608	293.933086281608	293.933086281608	293.933086281608	293.933086281608	293.933086281608	293.933086281608	293.933086281608	293.933086281608	293.933086281608	293.933086281608	293.933086281608	293.933086281608	293.933086281608	293.933086281608	293.933086281608	293.933086281608	293.933086281608	293.933086281608	293.933086281608	293.933086281608	293.933086281608	293.933086281608	293.933086281608	293.933086281608	293.933086281608	293.933086281608	293.933086281608	293.933086281608	293.933086281608	293.933086281608	293.933086281608	293.933086281608	293.933086281608	293.933086281608	293.933086281608	293.933086281608	293.933086281608	293.933086281608	293.933086281608	293.933086281608	293.933086281608	293.933086281608	293.933086281608	293.933086281608	293.933086281608	293.933086281608	293.933086281608
149	294.2045305030972	294.2045305030972	294.2045305030972	294.2045305030972	294.2045305030972	294.2045305030972	294.2045305030972	294.2045305030972	294.2045305030972	294.2045305030972	294.2045305030972	294.2045305030972	294.2045305030972	294.2045305030972	294.2045305030972	294.2045305030972	294.2045305030972	294.2045305030972	294.2045305030972	294.2045305030972	294.2045305030972	294.2045305030972	294.2045305030972	294.2045305030972	294.2045305030972	294.2045305030972	294.2045305030972	294.2045305030972	294.2045305030972	294.2045305030972	294.2045305030972	294.2045305030972	294.2045305030972	294.2045305030972	294.2045305030972	294.2045305030972	294.2045305030972	294.2045305030972	294.2045305030972	294.2045305030972	294.2045305030972	294.2045305030972	294.2045305030972	294.2045305030972	294.2045305030972	294.2045305030972	294.2045305030972	294.2045305030972	294.2045305030972
150	294.47114039841244	294.47114039841244	294.47114039841244	294.47114039841244	294.47114039841244	294.47114039841244	294.47114039841244	294.47114039841244	294.47114039841244	294.47114039841244	294.47114039841244	294.47114039841244	294.47114039841244	294.47114039841244	294.47114039841244	294.47114039841244	294.47114039841244	294.47114039841244	294.47114039841244	294.47114039841244	294.47114039841244	294.47114039841244	294.47114039841244	294.47114039841244	294.47114039841244	294.47114039841244	294.47114039841244	294.47114039841244	294.47114039841244	294.47114039841244	294.47114039841244	294.47114039841244	294.47114039841244	294.47114039841244	294.47114039841244	294.47114039841244	294.47114039841244	294.47114039841244	294.47114039841244	294.47114039841244	294.47114039841244	294.47114039841244	294.47114039841244	294.47114039841244	294.47114039841244	294.47114039841244	294.47114039841244	294.47114039841244	294.47114039841244
151	294.77026825216154	294.77026825216154	294.77026825216154	294.77026825216154	294.77026825216154	294.77026825216154	294.77026825216154	294.77026825216154	294.77026825216154	294.77026825216154	294.77026825216154	294.77026825216154	294.77026825216154	294.77026825216154	294.77026825216154	294.77026825216154	294.77026825216154	294.77026825216154	294.77026825216154	294.77026825216154	294.77026825216154	294.77026825216154	294.77026825216154	294.77026825216154	294.77026825216154	294.77026825216154	294.77026825216154	294.77026825216154	294.77026825216154	294.77026825216154	294.77026825216154	294.77026825216154	294.77026825216154	294.77026825216154	294.77026825216154	294.77026825216154	294.77026825216154	294.77026825216154	294.77026825216154	294.77026825216154	294.77026825216154	294.77026825216154	294.77026825216154	294.77026825216154	294.77026825216154	294.77026825216154	294.77026825216154	294.77026825216154	294.77026825216154
152	295.0780093743654	295.0780093743654	295.0780093743654	295.0780093743654	295.0780093743654	295.0780093743654	295.0780093743654	295.0780093743654	295.0780093743654	295.0780093743654	295.0780093743654	295.0780093743654	295.0780093743654	295.0780093743654	295.0780093743654	295.0780093743654	295.0780093743654	295.0780093743654	295.0780093743654	295.0780093743654	295.0780093743654	295.0780093743654	295.0780093743654	295.0780093743654	295.0780093743654	295.0780093743654	295.0780093743654	295.0780093743654	295.0780093743654	295.0780093743654	295.0780093743654	295.0780093743654	295.0780093743654	295.0780093743654	295.0780093743654	295.0780093743654	295.0780093743654	295.0780093743654	295.0780093743654	295.0780093743654	295.0780093743654	295.0780093743654	295.0780093743654	295.0780093743654	295.0780093743654	295.0780093743654	295.0780093743654	295.0780093743654	295.0780093743654
153	295.3752493306941	295.3752493306941	295.3752493306941	295.3752493306941	295.3752493306941	295.3752493306941	295.3752493306941	295.3752493306941	295.3752493306941	295.3752493306941	295.3752493306941	295.3752493306941	295.3752493306941	295.3752493306941	295.3752493306941	295.3752493306941	295.3752493306941	295.3752493306941	295.3752493306941	295.3752493306941	295.3752493306941	295.3752493306941	295.3752493306941	295.3752493306941	295.3752493306941	295.3752493306941	295.3752493306941	295.3752493306941	295.3752493306941	295.3752493306941	295.3752493306941	295.3752493306941	295.3752493306941	295.3752493306941	295.3752493306941	295.3752493306941	295.3752493306941	295.3752493306941	295.3752493306941	295.3752493306941	295.3752493306941	295.3752493306941	295.3752493306941	295.3752493306941	295.3752493306941	295.3752493306941	295.3752493306941	295.3752493306941	295.3752493306941
154	295.6212349440315	295.6212349440315	295.6212349440315	295.6212349440315	295.6212349440315	295.6212349440315	295.6212349440315	295.6212349440315	295.6212349440315	295.6212349440315	295.6212349440315	295.6212349440315	295.6212349440315	295.6212349440315	295.6212349440315	295.6212349440315	295.6212349440315	295.6212349440315	295.6212349440315	295.6212349440315	295.6212349440315	295.6212349440315	295.6212349440315	295.6212349440315	295.6212349440315	295.6212349440315	295.6212349440315	295.6212349440315	295.6212349440315	295.6212349440315	295.6212349440315	295.6212349440315	295.6212349440315	295.6212349440315	295.6212349440315	295.6212349440315	295.6212349440315	295.6212349440315	295.6212349440315	295.6212349440315	295.6212349440315	295.6212349440315	295.6212349440315	295.6212349440315	295.6212349440315	295.6212349440315	295.6212349440315	295.6212349440315	295.6212349440315
155	295.93390379767794	295.93390379767794	295.93390379767794	295.93390379767794	295.93390379767794	295.93390379767794	295.93390379767794	295.93390379767794	295.93390379767794	295.93390379767794	295.93390379767794	295.93390379767794	295.93390379767794	295.93390379767794	295.93390379767794	295.93390379767794	295.93390379767794	295.93390379767794	295.93390379767794	295.93390379767794	295.93390379767794	295.93390379767794	295.93390379767794	295.93390379767794	295.93390379767794	295.93390379767794	295.93390379767794	295.93390379767794	295.93390379767794	295.93390379767794	295.93390379767794	295.93390379767794	295.93390379767794	295.93390379767794	295.93390379767794	295.93390379767794	295.93390379767794	295.93390379767794	295.93390379767794	295.93390379767794	295.93390379767794	295.93390379767794	295.93390379767794	295.93390379767794	295.93390379767794	295.93390379767794	295.93390379767794	295.93390379767794	295.93390379767794
156	296.2062848988339	296.2062848988339	296.2062848988339	296.2062848988339	296.2062848988339	296.2062848988339	296.2062848988339	296.2062848988339	296.2062848988339	296.2062848988339	296.2062848988339	296.2062848988339	296.2062848988339	296.2062848988339	296.2062848988339	296.2062848988339	296.2062848988339	296.2062848988339	296.2062848988339	296.2062848988339	296.2062848988339	296.2062848988339	296.2062848988339	296.2062848988339	296.2062848988339	296.2062848988339	296.2062848988339	296.2062848988339	296.2062848988339	296.2062848988339	296.2062848988339	296.2062848988339	296.2062848988339	296.2062848988339	296.2062848988339	296.2062848988339	296.2062848988339	296.2062848988339	296.2062848988339	296.2062848988339	296.2062848988339	296.2062848988339	296.2062848988339	296.2062848988339	296.2062848988339	296.2062848988339	296.2062848988339	296.2062848988339	296.2062848988339
157	296.49980862110044	296.49980862110044	296.49980862110044	296.49980862110044	296.49980862110044	296.49980862110044	296.49980862110044	296.49980862110044	296.49980862110044	296.49980862110044	296.49980862110044	296.49980862110044	296.49980862110044	296.49980862110044	296.49980862110044	296.49980862110044	296.49980862110044	296.49980862110044	296.49980862110044	296.49980862110044	296.49980862110044	296.49980862110044	296.49980862110044	296.49980862110044	296.49980862110044	296.49980862110044	296.49980862110044	296.49980862110044	296.49980862110044	296.49980862110044	296.49980862110044	296.49980862110044	296.49980862110044	296.49980862110044	296.49980862110044	296.49980862110044	296.49980862110044	296.49980862110044	296.49980862110044	296.49980862110044	296.49980862110044	296.49980862110044	296.49980862110044	296.49980862110044	296.49980862110044	296.49980862110044	296.49980862110044	296.49980862110044	296.49980862110044
158	296.84638534605017	296.84638534605017	296.84638534605017	296.84638534605017	296.84638534605017	296.84638534605017	296.84638534605017	296.84638534605017	296.84638534605017	296.84638534605017	296.84638534605017	296.84638534605017	296.84638534605017	296.84638534605017	296.84638534605017	296.84638534605017	296.84638534605017	296.84638534605017	296.84638534605017	296.84638534605017	296.84638534605017	296.84638534605017	296.84638534605017	296.84638534605017	296.84638534605017	296.84638534605017	296.84638534605017	296.84638534605017	296.84638534605017	296.84638534605017	296.84638534605017	296.84638534605017	296.84638534605017	296.84638534605017	296.84638534605017	296.84638534605017	296.84638534605017	296.84638534605017	296.84638534605017	296.84638534605017	296.84638534605017	296.84638534605017	296.84638534605017	296.84638534605017	296.84638534605017	296.84638534605017	296.84638534605017	296.84638534605017	296.84638534605017
159	297.1847697852259	297.1847697852259	297.1847697852259	297.1847697852259	297.1847697852259	297.1847697852259	297.1847697852259	297.1847697852259	297.1847697852259	297.1847697852259	297.1847697852259	297.1847697852259	297.1847697852259	297.1847697852259	297.1847697852259	297.1847697852259	297.1847697852259	297.1847697852259	297.1847697852259	297.1847697852259	297.1847697852259	297.1847697852259	297.1847697852259	297.1847697852259	297.1847697852259	297.1847697852259	297.1847697852259	297.1847697852259	297.1847697852259	297.1847697852259	297.1847697852259	297.1847697852259	297.1847697852259	297.1847697852259	297.1847697852259	297.1847697852259	297.1847697852259	297.1847697852259	297.1847697852259	297.1847697852259	297.1847697852259	297.1847697852259	297.1847697852259	297.1847697852259	297.1847697852259	297.1847697852259	297.1847697852259	297.1847697852259	297.1847697852259
160	297.5216216517231	297.5216216517231	297.5216216517231	297.5216216517231	297.5216216517231	297.5216216517231	297.5216216517231	297.5216216517231	297.5216216517231	297.5216216517231	297.5216216517231	297.5216216517231	297.5216216517231	297.5216216517231	297.5216216517231	297.5216216517231	297.5216216517231	297.5216216517231	297.5216216517231	297.5216216517231	297.5216216517231	297.5216216517231	297.5216216517231	297.5216216517231	297.5216216517231	297.5216216517231	297.5216216517231	297.5216216517231	297.5216216517231	297.5216216517231	297.5216216517231	297.5216216517231	297.5216216517231	297.5216216517231	297.5216216517231	297.5216216517231	297.5216216517231	297.5216216517231	297.5216216517231	297.5216216517231	297.5216216517231	297.5216216517231	297.5216216517231	297.5216216517231	297.5216216517231	297.5216216517231	297.5216216517231	297.5216216517231	297.5216216517231
161	297.84764764285165	297.84764764285165	297.84764764285165	297.84764764285165	297.84764764285165	297.84764764285165	297.84764764285165	297.84764764285165	297.84764764285165	297.84764764285165	297.84764764285165	297.84764764285165	297.84764764285165	297.84764764285165	297.84764764285165	297.84764764285165	297.84764764285165	297.84764764285165	297.84764764285165	297.84764764285165	297.84764764285165	297.84764764285165	297.84764764285165	297.84764764285165	297.84764764285165	297.84764764285165	297.84764764285165	297.84764764285165	297.84764764285165	297.84764764285165	297.84764764285165	297.84764764285165	297.84764764285165	297.84764764285165	297.84764764285165	297.84764764285165	297.84764764285165	297.84764764285165	297.84764764285165	297.84764764285165	297.84764764285165	297.84764764285165	297.84764764285165	297.84764764285165	297.84764764285165	297.84764764285165	297.84764764285165	297.84764764285165	297.84764764285165
162	298.2359474740168	298.2359474740168	298.2359474740168	298.2359474740168	298.2359474740168	298.2359474740168	298.2359474740168	298.2359474740168	298.2359474740168	298.2359474740168	298.2359474740168	298.2359474740168	298.2359474740168	298.2359474740168	298.2359474740168	298.2359474740168	298.2359474740168	298.2359474740168	298.2359474740168	298.2359474740168	298.2359474740168	298.2359474740168	298.2359474740168	298.2359474740168	298.2359474740168	298.2359474740168	298.2359474740168	298.2359474740168	298.2359474740168	298.2359474740168	298.2359474740168	298.2359474740168	298.2359474740168	298.2359474740168	298.2359474740168	298.2359474740168	298.2359474740168	298.2359474740168	298.2359474740168	298.2359474740168	298.2359474740168	298.2359474740168	298.2359474740168	298.2359474740168	298.2359474740168	298.2359474740168	298.2359474740168	298.2359474740168	298.2359474740168
163	298.6098139802431	298.6098139802431	298.6098139802431	298.6098139802431	298.6098139802431	298.6098139802431	298.6098139802431	298.6098139802431	298.6098139802431	298.6098139802431	298.6098139802431	298.6098139802431	298.6098139802431	298.6098139802431	298.6098139802431	298.6098139802431	298.6098139802431	298.6098139802431	298.6098139802431	298.6098139802431	298.6098139802431	298.6098139802431	298.6098139802431	298.6098139802431	298.6098139802431	298.6098139802431	298.6098139802431	298.6098139802431	298.6098139802431	298.6098139802431	298.6098139802431	298.6098139802431	298.6098139802431	298.6098139802431	298.6098139802431	298.6098139802431	298.6098139802431	298.6098139802431	298.6098139802431	298.6098139802431	298.6098139802431	298.6098139802431	298.6098139802431	298.6098139802431	298.6098139802431	298.6098139802431	298.6098139802431	298.6098139802431	298.6098139802431
164	299.02479196093594	299.02479196093594	299.02479196093594	299.02479196093594	299.02479196093594	299.02479196093594	299.02479196093594	299.02479196093594	299.02479196093594	299.02479196093594	299.02479196093594	299.02479196093594	299.02479196093594	299.02479196093594	299.02479196093594	299.02479196093594	299.02479196093594	299.02479196093594	299.02479196093594	299.02479196093594	299.02479196093594	299.02479196093594	299.02479196093594	299.02479196093594	299.02479196093594	299.02479196093594	299.02479196093594	299.02479196093594	299.02479196093594	299.02479196093594	299.02479196093594	299.02479196093594	299.02479196093594	299.02479196093594	299.02479196093594	299.02479196093594	299.02479196093594	299.02479196093594	299.02479196093594	299.02479196093594	299.02479196093594	299.02479196093594	299.02479196093594	299.02479196093594	299.02479196093594	299.02479196093594	299.02479196093594	299.02479196093594	299.02479196093594
165	299.41921046685616	299.41921046685616	299.41921046685616	299.41921046685616	299.41921046685616	299.41921046685616	299.41921046685616	299.41921046685616	299.41921046685616	299.41921046685616	299.41921046685616	299.41921046685616	299.41921046685616	299.41921046685616	299.41921046685616	299.41921046685616	299.41921046685616	299.41921046685616	299.41921046685616	299.41921046685616	299.41921046685616	299.41921046685616	299.41921046685616	299.41921046685616	299.41921046685616	299.41921046685616	299.41921046685616	299.41921046685616	299.41921046685616	299.41921046685616	299.41921046685616	299.41921046685616	299.41921046685616	299.41921046685616	299.41921046685616	299.41921046685616	299.41921046685616	299.41921046685616	299.41921046685616	299.41921046685616	299.41921046685616	299.41921046685616	299.41921046685616	299.41921046685616	299.41921046685616	299.41921046685616	299.41921046685616	299.41921046685616	299.41921046685616
166	299.7611083824433	299.7611083824433	299.7611083824433	299.7611083824433	299.7611083824433	299.7611083824433	299.7611083824433	299.7611083824433	299.7611083824433	299.7611083824433	299.7611083824433	299.7611083824433	299.7611083824433	299.7611083824433	299.7611083824433	299.7611083824433	299.7611083824433	299.7611083824433	299.7611083824433	299.7611083824433	299.7611083824433	299.7611083824433	299.7611083824433	299.7611083824433	299.7611083824433	299.7611083824433	299.7611083824433	299.7611083824433	299.7611083824433	299.7611083824433	299.7611083824433	299.7611083824433	299.7611083824433	299.7611083824433	299.7611083824433	299.7611083824433	299.7611083824433	299.7611083824433	299.7611083824433	299.7611083824433	299.7611083824433	299.7611083824433	299.7611083824433	299.7611083824433	299.7611083824433	299.7611083824433	299.7611083824433	299.7611083824433	299.7611083824433
167	300.0194067859168	300.0194067859168	300.0194067859168	300.0194067859168	300.0194067859168	300.0194067859168	300.0194067859168	300.0194067859168	300.0194067859168	300.0194067859168	300.0194067859168	300.0194067859168	300.0194067859168	300.0194067859168	300.0194067859168	300.0194067859168	300.0194067859168	300.0194067859168	300.0194067859168	300.0194067859168	300.0194067859168	300.0194067859168	300.0194067859168	300.0194067859168	300.0194067859168	300.0194067859168	300.0194067859168	300.0194067859168	300.0194067859168	300.0194067859168	300.0194067859168	300.0194067859168	300.0194067859168	300.0194067859168	300.0194067859168	300.0194067859168	300.0194067859168	300.0194067859168	300.0194067859168	300.0194067859168	300.0194067859168	300.0194067859168	300.0194067859168	300.0194067859168	300.0194067859168	300.0194067859168	300.0194067859168	300.0194067859168	300.0194067859168
168	300.3154205635761	300.3154205635761	300.3154205635761	300.3154205635761	300.3154205635761	300.3154205635761	300.3154205635761	300.3154205635761	300.3154205635761	300.3154205635761	300.3154205635761	300.3154205635761	300.3154205635761	300.3154205635761	300.3154205635761	300.3154205635761	300.3154205635761	300.3154205635761	300.3154205635761	300.3154205635761	300.3154205635761	300.3154205635761	300.3154205635761	300.3154205635761	300.3154205635761	300.3154205635761	300.3154205635761	300.3154205635761	300.3154205635761	300.3154205635761	300.3154205635761	300.3154205635761	300.3154205635761	300.3154205635761	300.3154205635761	300.3154205635761	300.3154205635761	300.3154205635761	300.3154205635761	300.3154205635761	300.3154205635761	300.3154205635761	300.3154205635761	300.3154205635761	300.3154205635761	300.3154205635761	300.3154205635761	300.3154205635761	300.3154205635761
169	300.64412949398195	300.64412949398195	300.64412949398195	300.64412949398195	300.64412949398195	300.64412949398195	300.64412949398195	300.64412949398195	300.64412949398195	300.64412949398195	300.64412949398195	300.64412949398195	300.64412949398195	300.64412949398195	300.64412949398195	300.64412949398195	300.64412949398195	300.64412949398195	300.64412949398195	300.64412949398195	300.64412949398195	300.64412949398195	300.64412949398195	300.64412949398195	300.64412949398195	300.64412949398195	300.64412949398195	300.64412949398195	300.64412949398195	300.64412949398195	300.64412949398195	300.64412949398195	300.64412949398195	300.64412949398195	300.64412949398195	300.64412949398195	300.64412949398195	300.64412949398195	300.64412949398195	300.64412949398195	300.64412949398195	300.64412949398195	300.64412949398195	300.64412949398195	300.64412949398195	300.64412949398195	300.64412949398195	300.64412949398195	300.64412949398195
170	300.98904147645726	300.98904147645726	300.98904147645726	300.98904147645726	300.98904147645726	300.98904147645726	300.98904147645726	300.98904147645726	300.98904147645726	300.98904147645726	300.98904147645726	300.98904147645726	300.98904147645726	300.98904147645726	300.98904147645726	300.98904147645726	300.98904147645726	300.98904147645726	300.98904147645726	300.98904147645726	300.98904147645726	300.98904147645726	300.98904147645726	300.98904147645726	300.98904147645726	300.98904147645726	300.98904147645726	300.98904147645726	300.98904147645726	300.98904147645726	300.98904147645726	300.98904147645726	300.98904147645726	300.98904147645726	300.98904147645726	300.98904147645726	300.98904147645726	300.98904147645726	300.98904147645726	300.98904147645726	300.98904147645726	300.98904147645726	300.98904147645726	300.98904147645726	300.98904147645726	300.98904147645726	300.98904147645726	300.98904147645726	300.98904147645726
171	301.37650931350555	301.37650931350555	301.37650931350555	301.37650931350555	301.37650931350555	301.37650931350555	301.37650931350555	301.37650931350555	301.37650931350555	301.37650931350555	301.37650931350555	301.37650931350555	301.37650931350555	301.37650931350555	301.37650931350555	301.37650931350555	301.37650931350555	301.37650931350555	301.37650931350555	301.37650931350555	301.37650931350555	301.37650931350555	301.37650931350555	301.37650931350555	301.37650931350555	301.37650931350555	301.37650931350555	301.37650931350555	301.37650931350555	301.37650931350555	301.37650931350555	301.37650931350555	301.37650931350555	301.37650931350555	301.37650931350555	301.37650931350555	301.37650931350555	301.37650931350555	301.37650931350555	301.37650931350555	301.37650931350555	301.37650931350555	301.37650931350555	301.37650931350555	301.37650931350555	301.37650931350555	301.37650931350555	301.37650931350555	301.37650931350555
172	301.77595605055865	301.77595605055865	301.77595605055865	301.77595605055865	301.77595605055865	301.77595605055865	301.77595605055865	301.77595605055865	301.77595605055865	301.77595605055865	301.77595605055865	301.77595605055865	301.77595605055865	301.77595605055865	301.77595605055865	301.77595605055865	301.77595605055865	301.77595605055865	301.77595605055865	301.77595605055865	301.77595605055865	301.77595605055865	301.77595605055865	301.77595605055865	301.77595605055865	301.77595605055865	301.77595605055865	301.77595605055865	301.77595605055865	301.77595605055865	301.77595605055865	301.77595605055865	301.77595605055865	301.77595605055865	301.77595605055865	301.77595605055865	301.77595605055865	301.77595605055865	301.77595605055865	301.77595605055865	301.77595605055865	301.77595605055865	301.77595605055865	301.77595605055865	301.77595605055865	301.77595605055865	301.77595605055865	301.77595605055865	301.77595605055865
173	302.13062498655023	302.13062498655023	302.13062498655023	302.13062498655023	302.13062498655023	302.13062498655023	302.13062498655023	302.13062498655023	302.13062498655023	302.13062498655023	302.13062498655023	302.13062498655023	302.13062498655023	302.13062498655023	302.13062498655023	302.13062498655023	302.13062498655023	302.13062498655023	302.13062498655023	302.13062498655023	302.13062498655023	302.13062498655023	302.13062498655023	302.13062498655023	302.13062498655023	302.13062498655023	302.13062498655023	302.13062498655023	302.13062498655023	302.13062498655023	302.13062498655023	302.13062498655023	302.13062498655023	302.13062498655023	302.13062498655023	302.13062498655023	302.13062498655023	302.13062498655023	302.13062498655023	302.13062498655023	302.13062498655023	302.13062498655023	302.13062498655023	302.13062498655023	302.13062498655023	302.13062498655023	302.13062498655023	302.13062498655023	302.13062498655023
174	302.5179581555954	302.5179581555954	302.5179581555954	302.5179581555954	302.5179581555954	302.5179581555954	302.5179581555954	302.5179581555954	302.5179581555954	302.5179581555954	302.5179581555954	302.5179581555954	302.5179581555954	302.5179581555954	302.5179581555954	302.5179581555954	302.5179581555954	302.5179581555954	302.5179581555954	302.5179581555954	302.5179581555954	302.5179581555954	302.5179581555954	302.5179581555954	302.5179581555954	302.5179581555954	302.5179581555954	302.5179581555954	302.5179581555954	302.5179581555954	302.5179581555954	302.5179581555954	302.5179581555954	302.5179581555954	302.5179581555954	302.5179581555954	302.5179581555954	302.5179581555954	302.5179581555954	302.5179581555954	302.5179581555954	302.5179581555954	302.5179581555954	302.5179581555954	302.5179581555954	302.5179581555954	302.5179581555954	302.5179581555954	302.5179581555954
175	302.9374311490083	302.9374311490083	302.9374311490083	302.9374311490083	302.9374311490083	302.9374311490083	302.9374311490083	302.9374311490083	302.9374311490083	302.9374311490083	302.9374311490083	302.9374311490083	302.9374311490083	302.9374311490083	302.9374311490083	302.9374311490083	302.9374311490083	302.9374311490083	302.9374311490083	302.9374311490083	302.9374311490083	302.9374311490083	302.9374311490083	302.9374311490083	302.9374311490083	302.9374311490083	302.9374311490083	302.9374311490083	302.9374311490083	302.9374311490083	302.9374311490083	302.9374311490083	302.9374311490083	302.9374311490083	302.9374311490083	302.9374311490083	302.9374311490083	302.9374311490083	302.9374311490083	302.9374311490083	302.9374311490083	302.9374311490083	302.9374311490083	302.9374311490083	302.9374311490083	302.9374311490083	302.9374311490083	302.9374311490083	302.9374311490083
176	303.34626008985344	303.34626008985344	303.34626008985344	303.34626008985344	303.34626008985344	303.34626008985344	303.34626008985344	303.34626008985344	303.34626008985344	303.34626008985344	303.34626008985344	303.34626008985344	303.34626008985344	303.34626008985344	303.34626008985344	303.34626008985344	303.34626008985344	303.34626008985344	303.34626008985344	303.34626008985344	303.34626008985344	303.34626008985344	303.34626008985344	303.34626008985344	303.34626008985344	303.34626008985344	303.34626008985344	303.34626008985344	303.34626008985344	303.34626008985344	303.34626008985344	303.34626008985344	303.34626008985344	303.34626008985344	303.34626008985344	303.34626008985344	303.34626008985344	303.34626008985344	303.34626008985344	303.34626008985344	303.34626008985344	303.34626008985344	303.34626008985344	303.34626008985344	303.34626008985344	303.34626008985344	303.34626008985344	303.34626008985344	303.34626008985344
177	303.75762238216186	303.75762238216186	303.75762238216186	303.75762238216186	303.75762238216186	303.75762238216186	303.75762238216186	303.75762238216186	303.75762238216186	303.75762238216186	303.75762238216186	303.75762238216186	303.75762238216186	303.75762238216186	303.75762238216186	303.75762238216186	303.75762238216186	303.75762238216186	303.75762238216186	303.75762238216186	303.75762238216186	303.75762238216186	303.75762238216186	303.75762238216186	303.75762238216186	303.75762238216186	303.75762238216186	303.75762238216186	303.75762238216186	303.75762238216186	303.75762238216186	303.75762238216186	303.75762238216186	303.75762238216186	303.75762238216186	303.75762238216186	303.75762238216186	303.75762238216186	303.75762238216186	303.75762238216186	303.75762238216186	303.75762238216186	303.75762238216186	303.75762238216186	303.75762238216186	303.75762238216186	303.75762238216186	303.75762238216186	303.75762238216186
178	304.1795126801363	304.1795126801363	304.1795126801363	304.1795126801363	304.1795126801363	304.1795126801363	304.1795126801363	304.1795126801363	304.1795126801363	304.1795126801363	304.1795126801363	304.1795126801363	304.1795126801363	304.1795126801363	304.1795126801363	304.1795126801363	304.1795126801363	304.1795126801363	304.1795126801363	304.1795126801363	304.1795126801363	304.1795126801363	304.1795126801363	304.1795126801363	304.1795126801363	304.1795126801363	304.1795126801363	304.1795126801363	304.1795126801363	304.1795126801363	304.1795126801363	304.1795126801363	304.1795126801363	304.1795126801363	304.1795126801363	304.1795126801363	304.1795126801363	304.1795126801363	304.1795126801363	304.1795126801363	304.1795126801363	304.1795126801363	304.1795126801363	304.1795126801363	304.1795126801363	304.1795126801363	304.1795126801363	304.1795126801363	304.1795126801363
179	304.588248405618	304.588248405618	304.588248405618	304.588248405618	304.588248405618	304.588248405618	304.588248405618	304.588248405618	304.588248405618	304.588248405618	304.588248405618	304.588248405618	304.588248405618	304.588248405618	304.588248405618	304.588248405618	304.588248405618	304.588248405618	304.588248405618	304.588248405618	304.588248405618	304.588248405618	304.588248405618	304.588248405618	304.588248405618	304.588248405618	304.588248405618	304.588248405618	304.588248405618	304.588248405618	304.588248405618	304.588248405618	304.588248405618	304.588248405618	304.588248405618	304.588248405618	304.588248405618	304.588248405618	304.588248405618	304.588248405618	304.588248405618	304.588248405618	304.588248405618	304.588248405618	304.588248405618	304.588248405618	304.588248405618	304.588248405618	304.588248405618
180	304.89527175292903	304.89527175292903	304.89527175292903	304.89527175292903	304.89527175292903	304.89527175292903	304.89527175292903	304.89527175292903	304.89527175292903	304.89527175292903	304.89527175292903	304.89527175292903	304.89527175292903	304.89527175292903	304.89527175292903	304.89527175292903	304.89527175292903	304.89527175292903	304.89527175292903	304.89527175292903	304.89527175292903	304.89527175292903	304.89527175292903	304.89527175292903	304.89527175292903	304.89527175292903	304.89527175292903	304.89527175292903	304.89527175292903	304.89527175292903	304.89527175292903	304.89527175292903	304.89527175292903	304.89527175292903	304.89527175292903	304.89527175292903	304.89527175292903	304.89527175292903	304.89527175292903	304.89527175292903	304.89527175292903	304.89527175292903	304.89527175292903	304.89527175292903	304.89527175292903	304.89527175292903	304.89527175292903	304.89527175292903	304.89527175292903
181	305.3121135555711	305.3121135555711	305.3121135555711	305.3121135555711	305.3121135555711	305.3121135555711	305.3121135555711	305.3121135555711	305.3121135555711	305.3121135555711	305.3121135555711	305.3121135555711	305.3121135555711	305.3121135555711	305.3121135555711	305.3121135555711	305.3121135555711	305.3121135555711	305.3121135555711	305.3121135555711	305.3121135555711	305.3121135555711	305.3121135555711	305.3121135555711	305.3121135555711	305.3121135555711	305.3121135555711	305.3121135555711	305.3121135555711	305.3121135555711	305.3121135555711	305.3121135555711	305.3121135555711	305.3121135555711	305.3121135555711	305.3121135555711	305.3121135555711	305.3121135555711	305.3121135555711	305.3121135555711	305.3121135555711	305.3121135555711	305.3121135555711	305.3121135555711	305.3121135555711	305.3121135555711	305.3121135555711	305.3121135555711	305.3121135555711
182	305.80217811813526	305.80217811813526	305.80217811813526	305.80217811813526	305.80217811813526	305.80217811813526	305.80217811813526	305.80217811813526	305.80217811813526	305.80217811813526	305.80217811813526	305.80217811813526	305.80217811813526	305.80217811813526	305.80217811813526	305.80217811813526	305.80217811813526	305.80217811813526	305.80217811813526	305.80217811813526	305.80217811813526	305.80217811813526	305.80217811813526	305.80217811813526	305.80217811813526	305.80217811813526	305.80217811813526	305.80217811813526	305.80217811813526	305.80217811813526	305.80217811813526	305.80217811813526	305.80217811813526	305.80217811813526	305.80217811813526	305.80217811813526	305.80217811813526	305.80217811813526	305.80217811813526	305.80217811813526	305.80217811813526	305.80217811813526	305.80217811813526	305.80217811813526	305.80217811813526	305.80217811813526	305.80217811813526	305.80217811813526	305.80217811813526
183	306.3135993321108	306.3135993321108	306.3135993321108	306.3135993321108	306.3135993321108	306.3135993321108	306.3135993321108	306.3135993321108	306.3135993321108	306.3135993321108	306.3135993321108	306.3135993321108	306.3135993321108	306.3135993321108	306.3135993321108	306.3135993321108	306.3135993321108	306.3135993321108	306.3135993321108	306.3135993321108	306.3135993321108	306.3135993321108	306.3135993321108	306.3135993321108	306.3135993321108	306.3135993321108	306.3135993321108	306.3135993321108	306.3135993321108	306.3135993321108	306.3135993321108	306.3135993321108	306.3135993321108	306.3135993321108	306.3135993321108	306.3135993321108	306.3135993321108	306.3135993321108	306.3135993321108	306.3135993321108	306.3135993321108	306.3135993321108	306.3135993321108	306.3135993321108	306.3135993321108	306.3135993321108	306.3135993321108	306.3135993321108	306.3135993321108
184	306.79513461667517	306.79513461667517	306.79513461667517	306.79513461667517	306.79513461667517	306.79513461667517	306.79513461667517	306.79513461667517	306.79513461667517	306.79513461667517	306.79513461667517	306.79513461667517	306.79513461667517	306.79513461667517	306.79513461667517	306.79513461667517	306.79513461667517	306.79513461667517	306.79513461667517	306.79513461667517	306.79513461667517	306.79513461667517	306.79513461667517	306.79513461667517	306.79513461667517	306.79513461667517	306.79513461667517	306.79513461667517	306.79513461667517	306.79513461667517	306.79513461667517	306.79513461667517	306.79513461667517	306.79513461667517	306.79513461667517	306.79513461667517	306.79513461667517	306.79513461667517	306.79513461667517	306.79513461667517	306.79513461667517	306.79513461667517	306.79513461667517	306.79513461667517	306.79513461667517	306.79513461667517	306.79513461667517	306.79513461667517	306.79513461667517
185	307.35779756351354	307.35779756351354	307.35779756351354	307.35779756351354	307.35779756351354	307.35779756351354	307.35779756351354	307.35779756351354	307.35779756351354	307.35779756351354	307.35779756351354	307.35779756351354	307.35779756351354	307.35779756351354	307.35779756351354	307.35779756351354	307.35779756351354	307.35779756351354	307.35779756351354	307.35779756351354	307.35779756351354	307.35779756351354	307.35779756351354	307.35779756351354	307.35779756351354	307.35779756351354	307.35779756351354	307.35779756351354	307.35779756351354	307.35779756351354	307.35779756351354	307.35779756351354	307.35779756351354	307.35779756351354	307.35779756351354	307.35779756351354	307.35779756351354	307.35779756351354	307.35779756351354	307.35779756351354	307.35779756351354	307.35779756351354	307.35779756351354	307.35779756351354	307.35779756351354	307.35779756351354	307.35779756351354	307.35779756351354	307.35779756351354
186	308.05407969978734	308.05407969978734	308.05407969978734	308.05407969978734	308.05407969978734	308.05407969978734	308.05407969978734	308.05407969978734	308.05407969978734	308.05407969978734	308.05407969978734	308.05407969978734	308.05407969978734	308.05407969978734	308.05407969978734	308.05407969978734	308.05407969978734	308.05407969978734	308.05407969978734	308.05407969978734	308.05407969978734	308.05407969978734	308.05407969978734	308.05407969978734	308.05407969978734	308.05407969978734	308.05407969978734	308.05407969978734	308.05407969978734	308.05407969978734	308.05407969978734	308.05407969978734	308.05407969978734	308.05407969978734	308.05407969978734	308.05407969978734	308.05407969978734	308.05407969978734	308.05407969978734	308.05407969978734	308.05407969978734	308.05407969978734	308.05407969978734	308.05407969978734	308.05407969978734	308.05407969978734	308.05407969978734	308.05407969978734	308.05407969978734
187	308.73209231176406	308.73209231176406	308.73209231176406	308.73209231176406	308.73209231176406	308.73209231176406	308.73209231176406	308.73209231176406	308.73209231176406	308.73209231176406	308.73209231176406	308.73209231176406	308.73209231176406	308.73209231176406	308.73209231176406	308.73209231176406	308.73209231176406	308.73209231176406	308.73209231176406	308.73209231176406	308.73209231176406	308.73209231176406	308.73209231176406	308.73209231176406	308.73209231176406	308.73209231176406	308.73209231176406	308.73209231176406	308.73209231176406	308.73209231176406	308.73209231176406	308.73209231176406	308.73209231176406	308.73209231176406	308.73209231176406	308.73209231176406	308.73209231176406	308.73209231176406	308.73209231176406	308.73209231176406	308.73209231176406	308.73209231176406	308.73209231176406	308.73209231176406	308.73209231176406	308.73209231176406	308.73209231176406	308.73209231176406	308.73209231176406
188	309.404441565105	309.404441565105	309.404441565105	309.404441565105	309.404441565105	309.404441565105	309.404441565105	309.404441565105	309.404441565105	309.404441565105	309.404441565105	309.404441565105	309.404441565105	309.404441565105	309.404441565105	309.404441565105	309.404441565105	309.404441565105	309.404441565105	309.404441565105	309.404441565105	309.404441565105	309.404441565105	309.404441565105	309.404441565105	309.404441565105	309.404441565105	309.404441565105	309.404441565105	309.404441565105	309.404441565105	309.404441565105	309.404441565105	309.404441565105	309.404441565105	309.404441565105	309.404441565105	309.404441565105	309.404441565105	309.404441565105	309.404441565105	309.404441565105	309.404441565105	309.404441565105	309.404441565105	309.404441565105	309.404441565105	309.404441565105	309.404441565105
189	310.1032629637937	310.1032629637937	310.1032629637937	310.1032629637937	310.1032629637937	310.1032629637937	310.1032629637937	310.1032629637937	310.1032629637937	310.1032629637937	310.1032629637937	310.1032629637937	310.1032629637937	310.1032629637937	310.1032629637937	310.1032629637937	310.1032629637937	310.1032629637937	310.1032629637937	310.1032629637937	310.1032629637937	310.1032629637937	310.1032629637937	310.1032629637937	310.1032629637937	310.1032629637937	310.1032629637937	310.1032629637937	310.1032629637937	310.1032629637937	310.1032629637937	310.1032629637937	310.1032629637937	310.1032629637937	310.1032629637937	310.1032629637937	310.1032629637937	310.1032629637937	310.1032629637937	310.1032629637937	310.1032629637937	310.1032629637937	310.1032629637937	310.1032629637937	310.1032629637937	310.1032629637937	310.1032629637937	310.1032629637937	310.1032629637937
190	310.8852019699374	310.8852019699374	310.8852019699374	310.8852019699374	310.8852019699374	310.8852019699374	310.8852019699374	310.8852019699374	310.8852019699374	310.8852019699374	310.8852019699374	310.8852019699374	310.8852019699374	310.8852019699374	310.8852019699374	310.8852019699374	310.8852019699374	310.8852019699374	310.8852019699374	310.8852019699374	310.8852019699374	310.8852019699374	310.8852019699374	310.8852019699374	310.8852019699374	310.8852019699374	310.8852019699374	310.8852019699374	310.8852019699374	310.8852019699374	310.8852019699374	310.8852019699374	310.8852019699374	310.8852019699374	310.8852019699374	310.8852019699374	310.8852019699374	310.8852019699374	310.8852019699374	310.8852019699374	310.8852019699374	310.8852019699374	310.8852019699374	310.8852019699374	310.8852019699374	310.8852019699374	310.8852019699374	310.8852019699374	310.8852019699374
191	311.72871508573206	311.72871508573206	311.72871508573206	311.72871508573206	311.72871508573206	311.72871508573206	311.72871508573206	311.72871508573206	311.72871508573206	311.72871508573206	311.72871508573206	311.72871508573206	311.72871508573206	311.72871508573206	311.72871508573206	311.72871508573206	311.72871508573206	311.72871508573206	311.72871508573206	311.72871508573206	311.72871508573206	311.72871508573206	311.72871508573206	311.72871508573206	311.72871508573206	311.72871508573206	311.72871508573206	311.72871508573206	311.72871508573206	311.72871508573206	311.72871508573206	311.72871508573206	311.72871508573206	311.72871508573206	311.72871508573206	311.72871508573206	311.72871508573206	311.72871508573206	311.72871508573206	311.72871508573206	311.72871508573206	311.72871508573206	311.72871508573206	311.72871508573206	311.72871508573206	311.72871508573206	311.72871508573206	311.72871508573206	311.72871508573206
192	312.5895142982795	312.5895142982795	312.5895142982795	312.5895142982795	312.5895142982795	312.5895142982795	312.5895142982795	312.5895142982795	312.5895142982795	312.5895142982795	312.5895142982795	312.5895142982795	312.5895142982795	312.5895142982795	312.5895142982795	312.5895142982795	312.5895142982795	312.5895142982795	312.5895142982795	312.5895142982795	312.5895142982795	312.5895142982795	312.5895142982795	312.5895142982795	312.5895142982795	312.5895142982795	312.5895142982795	312.5895142982795	312.5895142982795	312.5895142982795	312.5895142982795	312.5895142982795	312.5895142982795	312.5895142982795	312.5895142982795	312.5895142982795	312.5895142982795	312.5895142982795	312.5895142982795	312.5895142982795	312.5895142982795	312.5895142982795	312.5895142982795	312.5895142982795	312.5895142982795	312.5895142982795	312.5895142982795	312.5895142982795	312.5895142982795
193	313.4776967928494	313.4776967928494	313.4776967928494	313.4776967928494	313.4776967928494	313.4776967928494	313.4776967928494	313.4776967928494	313.4776967928494	313.4776967928494	313.4776967928494	313.4776967928494	313.4776967928494	313.4776967928494	313.4776967928494	313.4776967928494	313.4776967928494	313.4776967928494	313.4776967928494	313.4776967928494	313.4776967928494	313.4776967928494	313.4776967928494	313.4776967928494	313.4776967928494	313.4776967928494	313.4776967928494	313.4776967928494	313.4776967928494	313.4776967928494	313.4776967928494	313.4776967928494	313.4776967928494	313.4776967928494	313.4776967928494	313.4776967928494	313.4776967928494	313.4776967928494	313.4776967928494	313.4776967928494	313.4776967928494	313.4776967928494	313.4776967928494	313.4776967928494	313.4776967928494	313.4776967928494	313.4776967928494	313.4776967928494	313.4776967928494
194	314.3702864340218	314.3702864340218	314.3702864340218	314.3702864340218	314.3702864340218	314.3702864340218	314.3702864340218	314.3702864340218	314.3702864340218	314.3702864340218	314.3702864340218	314.3702864340218	314.3702864340218	314.3702864340218	314.3702864340218	314.3702864340218	314.3702864340218	314.3702864340218	314.3702864340218	314.3702864340218	314.3702864340218	314.3702864340218	314.3702864340218	314.3702864340218	314.3702864340218	314.3702864340218	314.3702864340218	314.3702864340218	314.3702864340218	314.3702864340218	314.3702864340218	314.3702864340218	314.3702864340218	314.3702864340218	314.3702864340218	314.3702864340218	314.3702864340218	314.3702864340218	314.3702864340218	314.3702864340218	314.3702864340218	314.3702864340218	314.3702864340218	314.3702864340218	314.3702864340218	314.3702864340218	314.3702864340218	314.3702864340218	314.3702864340218
195	315.28724823739844	315.28724823739844	315.28724823739844	315.28724823739844	315.28724823739844	315.28724823739844	315.28724823739844	315.28724823739844	315.28724823739844	315.28724823739844	315.28724823739844	315.28724823739844	315.28724823739844	315.28724823739844	315.28724823739844	315.28724823739844	315.28724823739844	315.28724823739844	315.28724823739844	315.28724823739844	315.28724823739844	315.28724823739844	315.28724823739844	315.28724823739844	315.28724823739844	315.28724823739844	315.28724823739844	315.28724823739844	315.28724823739844	315.28724823739844	315.28724823739844	315.28724823739844	315.28724823739844	315.28724823739844	315.28724823739844	315.28724823739844	315.28724823739844	315.28724823739844	315.28724823739844	315.28724823739844	315.28724823739844	315.28724823739844	315.28724823739844	315.28724823739844	315.28724823739844	315.28724823739844	315.28724823739844	315.28724823739844	315.28724823739844
196	316.21881990052873	316.21881990052873	316.21881990052873	316.21881990052873	316.21881990052873	316.21881990052873	316.21881990052873	316.21881990052873	316.21881990052873	316.21881990052873	316.21881990052873	316.21881990052873	316.21881990052873	316.21881990052873	316.21881990052873	316.21881990052873	316.21881990052873	316.21881990052873	316.21881990052873	316.21881990052873	316.21881990052873	316.21881990052873	316.21881990052873	316.21881990052873	316.21881990052873	316.21881990052873	316.21881990052873	316.21881990052873	316.21881990052873	316.21881990052873	316.21881990052873	316.21881990052873	316.21881990052873	316.21881990052873	316.21881990052873	316.21881990052873	316.21881990052873	316.21881990052873	316.21881990052873	316.21881990052873	316.21881990052873	316.21881990052873	316.21881990052873	316.21881990052873	316.21881990052873	316.21881990052873	316.21881990052873	316.21881990052873	316.21881990052873
197	317.1725733032687	317.1725733032687	317.1725733032687	317.1725733032687	317.1725733032687	317.1725733032687	317.1725733032687	317.1725733032687	317.1725733032687	317.1725733032687	317.1725733032687	317.1725733032687	317.1725733032687	317.1725733032687	317.1725733032687	317.1725733032687	317.1725733032687	317.1725733032687	317.1725733032687	317.1725733032687	317.1725733032687	317.1725733032687	317.1725733032687	317.1725733032687	317.1725733032687	317.1725733032687	317.1725733032687	317.1725733032687	317.1725733032687	317.1725733032687	317.1725733032687	317.1725733032687	317.1725733032687	317.1725733032687	317.1725733032687	317.1725733032687	317.1725733032687	317.1725733032687	317.1725733032687	317.1725733032687	317.1725733032687	317.1725733032687	317.1725733032687	317.1725733032687	317.1725733032687	317.1725733032687	317.1725733032687	317.1725733032687	317.1725733032687
198	318.18026669834717	318.18026669834717	318.18026669834717	318.18026669834717	318.18026669834717	318.18026669834717	318.18026669834717	318.18026669834717	318.18026669834717	318.18026669834717	318.18026669834717	318.18026669834717	318.18026669834717	318.18026669834717	318.18026669834717	318.18026669834717	318.18026669834717	318.18026669834717	318.18026669834717	318.18026669834717	318.18026669834717	318.18026669834717	318.18026669834717	318.18026669834717	318.18026669834717	318.18026669834717	318.18026669834717	318.18026669834717	318.18026669834717	318.18026669834717	318.18026669834717	318.18026669834717	318.18026669834717	318.18026669834717	318.18026669834717	318.18026669834717	318.18026669834717	318.18026669834717	318.18026669834717	318.18026669834717	318.18026669834717	318.18026669834717	318.18026669834717	318.18026669834717	318.18026669834717	318.18026669834717	318.18026669834717	318.18026669834717	318.18026669834717
199	319.22325923253914	319.22325923253914	319.22325923253914	319.22325923253914	319.22325923253914	319.22325923253914	319.22325923253914	319.22325923253914	319.22325923253914	319.22325923253914	319.22325923253914	319.22325923253914	319.22325923253914	319.22325923253914	319.22325923253914	319.22325923253914	319.22325923253914	319.22325923253914	319.22325923253914	319.22325923253914	319.22325923253914	319.22325923253914	319.22325923253914	319.22325923253914	319.22325923253914	319.22325923253914	319.22325923253914	319.22325923253914	319.22325923253914	319.22325923253914	319.22325923253914	319.22325923253914	319.22325923253914	319.22325923253914	319.22325923253914	319.22325923253914	319.22325923253914	319.22325923253914	319.22325923253914	319.22325923253914	319.22325923253914	319.22325923253914	319.22325923253914	319.22325923253914	319.22325923253914	319.22325923253914	319.22325923253914	319.22325923253914	319.22325923253914
200	320.31581964257487	320.31581964257487	320.31581964257487	320.31581964257487	320.31581964257487	320.31581964257487	320.31581964257487	320.31581964257487	320.31581964257487	320.31581964257487	320.31581964257487	320.31581964257487	320.31581964257487	320.31581964257487	320.31581964257487	320.31581964257487	320.31581964257487	320.31581964257487	320.31581964257487	320.31581964257487	320.31581964257487	320.31581964257487	320.31581964257487	320.31581964257487	320.31581964257487	320.31581964257487	320.31581964257487	320.31581964257487	320.31581964257487	320.31581964257487	320.31581964257487	320.31581964257487	320.31581964257487	320.31581964257487	320.31581964257487	320.31581964257487	320.31581964257487	320.31581964257487	320.31581964257487	320.31581964257487	320.31581964257487	320.31581964257487	320.31581964257487	320.31581964257487	320.31581964257487	320.31581964257487	320.31581964257487	320.31581964257487	320.31581964257487
201	321.4464770667671	321.4464770667671	321.4464770667671	321.4464770667671	321.4464770667671	321.4464770667671	321.4464770667671	321.4464770667671	321.4464770667671	321.4464770667671	321.4464770667671	321.4464770667671	321.4464770667671	321.4464770667671	321.4464770667671	321.4464770667671	321.4464770667671	321.4464770667671	321.4464770667671	321.4464770667671	321.4464770667671	321.4464770667671	321.4464770667671	321.4464770667671	321.4464770667671	321.4464770667671	321.4464770667671	321.4464770667671	321.4464770667671	321.4464770667671	321.4464770667671	321.4464770667671	321.4464770667671	321.4464770667671	321.4464770667671	321.4464770667671	321.4464770667671	321.4464770667671	321.4464770667671	321.4464770667671	321.4464770667671	321.4464770667671	321.4464770667671	321.4464770667671	321.4464770667671	321.4464770667671	321.4464770667671	321.4464770667671	321.4464770667671
202	322.6183072144938	322.6183072144938	322.6183072144938	322.6183072144938	322.6183072144938	322.6183072144938	322.6183072144938	322.6183072144938	322.6183072144938	322.6183072144938	322.6183072144938	322.6183072144938	322.6183072144938	322.6183072144938	322.6183072144938	322.6183072144938	322.6183072144938	322.6183072144938	322.6183072144938	322.6183072144938	322.6183072144938	322.6183072144938	322.6183072144938	322.6183072144938	322.6183072144938	322.6183072144938	322.6183072144938	322.6183072144938	322.6183072144938	322.6183072144938	322.6183072144938	322.6183072144938	322.6183072144938	322.6183072144938	322.6183072144938	322.6183072144938	322.6183072144938	322.6183072144938	322.6183072144938	322.6183072144938	322.6183072144938	322.6183072144938	322.6183072144938	322.6183072144938	322.6183072144938	322.6183072144938	322.6183072144938	322.6183072144938	322.6183072144938
203	323.826584341065	323.826584341065	323.826584341065	323.826584341065	323.826584341065	323.826584341065	323.826584341065	323.826584341065	323.826584341065	323.826584341065	323.826584341065	323.826584341065	323.826584341065	323.826584341065	323.826584341065	323.826584341065	323.826584341065	323.826584341065	323.826584341065	323.826584341065	323.826584341065	323.826584341065	323.826584341065	323.826584341065	323.826584341065	323.826584341065	323.826584341065	323.826584341065	323.826584341065	323.826584341065	323.826584341065	323.826584341065	323.826584341065	323.826584341065	323.826584341065	323.826584341065	323.826584341065	323.826584341065	323.826584341065	323.826584341065	323.826584341065	323.826584341065	323.826584341065	323.826584341065	323.826584341065	323.826584341065	323.826584341065	323.826584341065	323.826584341065
204	325.1017167089216	325.1017167089216	325.1017167089216	325.1017167089216	325.1017167089216	325.1017167089216	325.1017167089216	325.1017167089216	325.1017167089216	325.1017167089216	325.1017167089216	325.1017167089216	325.1017167089216	325.1017167089216	325.1017167089216	325.1017167089216	325.1017167089216	325.1017167089216	325.1017167089216	325.1017167089216	325.1017167089216	325.1017167089216	325.1017167089216	325.1017167089216	325.1017167089216	325.1017167089216	325.1017167089216	325.1017167089216	325.1017167089216	325.1017167089216	325.1017167089216	325.1017167089216	325.1017167089216	325.1017167089216	325.1017167089216	325.1017167089216	325.1017167089216	325.1017167089216	325.1017167089216	325.1017167089216	325.1017167089216	325.1017167089216	325.1017167089216	325.1017167089216	325.1017167089216	325.1017167089216	325.1017167089216	325.1017167089216	325.1017167089216
205	326.4504023816177	326.4504023816177	326.4504023816177	326.4504023816177	326.4504023816177	326.4504023816177	326.4504023816177	326.4504023816177	326.4504023816177	326.4504023816177	326.4504023816177	326.4504023816177	326.4504023816177	326.4504023816177	326.4504023816177	326.4504023816177	326.4504023816177	326.4504023816177	326.4504023816177	326.4504023816177	326.4504023816177	326.4504023816177	326.4504023816177	326.4504023816177	326.4504023816177	326.4504023816177	326.4504023816177	326.4504023816177	326.4504023816177	326.4504023816177	326.4504023816177	326.4504023816177	326.4504023816177	326.4504023816177	326.4504023816177	326.4504023816177	326.4504023816177	326.4504023816177	326.4504023816177	326.4504023816177	326.4504023816177	326.4504023816177	326.4504023816177	326.4504023816177	326.4504023816177	326.4504023816177	326.4504023816177	326.4504023816177	326.4504023816177
206	327.7784376684151	327.7784376684151	327.7784376684151	327.7784376684151	327.7784376684151	327.7784376684151	327.7784376684151	327.7784376684151	327.7784376684151	327.7784376684151	327.7784376684151	327.7784376684151	327.7784376684151	327.7784376684151	327.7784376684151	327.7784376684151	327.7784376684151	327.7784376684151	327.7784376684151	327.7784376684151	327.7784376684151	327.7784376684151	327.7784376684151	327.7784376684151	327.7784376684151	327.7784376684151	327.7784376684151	327.7784376684151	327.7784376684151	327.7784376684151	327.7784376684151	327.7784376684151	327.7784376684151	327.7784376684151	327.7784376684151	327.7784376684151	327.7784376684151	327.7784376684151	327.7784376684151	327.7784376684151	327.7784376684151	327.7784376684151	327.7784376684151	327.7784376684151	327.7784376684151	327.7784376684151	327.7784376684151	327.7784376684151	327.7784376684151
207	329.1273089907777	329.1273089907777	329.1273089907777	329.1273089907777	329.1273089907777	329.1273089907777	329.1273089907777	329.1273089907777	329.1273089907777	329.1273089907777	329.1273089907777	329.1273089907777	329.1273089907777	329.1273089907777	329.1273089907777	329.1273089907777	329.1273089907777	329.1273089907777	329.1273089907777	329.1273089907777	329.1273089907777	329.1273089907777	329.1273089907777	329.1273089907777	329.1273089907777	329.1273089907777	329.1273089907777	329.1273089907777	329.1273089907777	329.1273089907777	329.1273089907777	329.1273089907777	329.1273089907777	329.1273089907777	329.1273089907777	329.1273089907777	329.1273089907777	329.1273089907777	329.1273089907777	329.1273089907777	329.1273089907777	329.1273089907777	329.1273089907777	329.1273089907777	329.1273089907777	329.1273089907777	329.1273089907777	329.1273089907777	329.1273089907777
208	330.56548803159524	330.56548803159524	330.56548803159524	330.56548803159524	330.56548803159524	330.56548803159524	330.56548803159524	330.56548803159524	330.56548803159524	330.56548803159524	330.56548803159524	330.56548803159524	330.56548803159524	330.56548803159524	330.56548803159524	330.56548803159524	330.56548803159524	330.56548803159524	330.56548803159524	330.56548803159524	330.56548803159524	330.56548803159524	330.56548803159524	330.56548803159524	330.56548803159524	330.56548803159524	330.56548803159524	330.56548803159524	330.56548803159524	330.56548803159524	330.56548803159524	330.56548803159524	330.56548803159524	330.56548803159524	330.56548803159524	330.56548803159524	330.56548803159524	330.56548803159524	330.56548803159524	330.56548803159524	330.56548803159524	330.56548803159524	330.56548803159524	330.56548803159524	330.56548803159524	330.56548803159524	330.56548803159524	330.56548803159524	330.56548803159524
209	331.93276492946364	331.93276492946364	331.93276492946364	331.93276492946364	331.93276492946364	331.93276492946364	331.93276492946364	331.93276492946364	331.93276492946364	331.93276492946364	331.93276492946364	331.93276492946364	331.93276492946364	331.93276492946364	331.93276492946364	331.93276492946364	331.93276492946364	331.93276492946364	331.93276492946364	331.93276492946364	331.93276492946364	331.93276492946364	331.93276492946364	331.93276492946364	331.93276492946364	331.93276492946364	331.93276492946364	331.93276492946364	331.93276492946364	331.93276492946364	331.93276492946364	331.93276492946364	331.93276492946364	331.93276492946364	331.93276492946364	331.93276492946364	331.93276492946364	331.93276492946364	331.93276492946364	331.93276492946364	331.93276492946364	331.93276492946364	331.93276492946364	331.93276492946364	331.93276492946364	331.93276492946364	331.93276492946364	331.93276492946364	331.93276492946364
210	333.2744531934863	333.2744531934863	333.2744531934863	333.2744531934863	333.2744531934863	333.2744531934863	333.2744531934863	333.2744531934863	333.2744531934863	333.2744531934863	333.2744531934863	333.2744531934863	333.2744531934863	333.2744531934863	333.2744531934863	333.2744531934863	333.2744531934863	333.2744531934863	333.2744531934863	333.2744531934863	333.2744531934863	333.2744531934863	333.2744531934863	333.2744531934863	333.2744531934863	333.2744531934863	333.2744531934863	333.2744531934863	333.2744531934863	333.2744531934863	333.2744531934863	333.2744531934863	333.2744531934863	333.2744531934863	333.2744531934863	333.2744531934863	333.2744531934863	333.2744531934863	333.2744531934863	333.2744531934863	333.2744531934863	333.2744531934863	333.2744531934863	333.2744531934863	333.2744531934863	333.2744531934863	333.2744531934863	333.2744531934863	333.2744531934863
211	334.73283619944016	334.73283619944016	334.73283619944016	334.73283619944016	334.73283619944016	334.73283619944016	334.73283619944016	334.73283619944016	334.73283619944016	334.73283619944016	334.73283619944016	334.73283619944016	334.73283619944016	334.73283619944016	334.73283619944016	334.73283619944016	334.73283619944016	334.73283619944016	334.73283619944016	334.73283619944016	334.73283619944016	334.73283619944016	334.73283619944016	334.73283619944016	334.73283619944016	334.73283619944016	334.73283619944016	334.73283619944016	334.73283619944016	334.73283619944016	334.73283619944016	334.73283619944016	334.73283619944016	334.73283619944016	334.73283619944016	334.73283619944016	334.73283619944016	334.73283619944016	334.73283619944016	334.73283619944016	334.73283619944016	334.73283619944016	334.73283619944016	334.73283619944016	334.73283619944016	334.73283619944016	334.73283619944016	334.73283619944016	334.73283619944016
212	336.24803953451374	336.24803953451374	336.24803953451374	336.24803953451374	336.24803953451374	336.24803953451374	336.24803953451374	336.24803953451374	336.24803953451374	336.24803953451374	336.24803953451374	336.24803953451374	336.24803953451374	336.24803953451374	336.24803953451374	336.24803953451374	336.24803953451374	336.24803953451374	336.24803953451374	336.24803953451374	336.24803953451374	336.24803953451374	336.24803953451374	336.24803953451374	336.24803953451374	336.24803953451374	336.24803953451374	336.24803953451374	336.24803953451374	336.24803953451374	336.24803953451374	336.24803953451374	336.24803953451374	336.24803953451374	336.24803953451374	336.24803953451374	336.24803953451374	336.24803953451374	336.24803953451374	336.24803953451374	336.24803953451374	336.24803953451374	336.24803953451374	336.24803953451374	336.24803953451374	336.24803953451374	336.24803953451374	336.24803953451374	336.24803953451374
213	337.8000186140717	337.8000186140717	337.8000186140717	337.8000186140717	337.8000186140717	337.8000186140717	337.8000186140717	337.8000186140717	337.8000186140717	337.8000186140717	337.8000186140717	337.8000186140717	337.8000186140717	337.8000186140717	337.8000186140717	337.8000186140717	337.8000186140717	337.8000186140717	337.8000186140717	337.8000186140717	337.8000186140717	337.8000186140717	337.8000186140717	337.8000186140717	337.8000186140717	337.8000186140717	337.8000186140717	337.8000186140717	337.8000186140717	337.8000186140717	337.8000186140717	337.8000186140717	337.8000186140717	337.8000186140717	337.8000186140717	337.8000186140717	337.8000186140717	337.8000186140717	337.8000186140717	337.8000186140717	337.8000186140717	337.8000186140717	337.8000186140717	337.8000186140717	337.8000186140717	337.8000186140717	337.8000186140717	337.8000186140717	337.8000186140717
214	339.3611117468214	339.3611117468214	339.3611117468214	339.3611117468214	339.3611117468214	339.3611117468214	339.3611117468214	339.3611117468214	339.3611117468214	339.3611117468214	339.3611117468214	339.3611117468214	339.3611117468214	339.3611117468214	339.3611117468214	339.3611117468214	339.3611117468214	339.3611117468214	339.3611117468214	339.3611117468214	339.3611117468214	339.3611117468214	339.3611117468214	339.3611117468214	339.3611117468214	339.3611117468214	339.3611117468214	339.3611117468214	339.3611117468214	339.3611117468214	339.3611117468214	339.3611117468214	339.3611117468214	339.3611117468214	339.3611117468214	339.3611117468214	339.3611117468214	339.3611117468214	339.3611117468214	339.3611117468214	339.3611117468214	339.3611117468214	339.3611117468214	339.3611117468214	339.3611117468214	339.3611117468214	339.3611117468214	339.3611117468214	339.3611117468214
215	340.8481482683726	340.8481482683726	340.8481482683726	340.8481482683726	340.8481482683726	340.8481482683726	340.8481482683726	340.8481482683726	340.8481482683726	340.8481482683726	340.8481482683726	340.8481482683726	340.8481482683726	340.8481482683726	340.8481482683726	340.8481482683726	340.8481482683726	340.8481482683726	340.8481482683726	340.8481482683726	340.8481482683726	340.8481482683726	340.8481482683726	340.8481482683726	340.8481482683726	340.8481482683726	340.8481482683726	340.8481482683726	340.8481482683726	340.8481482683726	340.8481482683726	340.8481482683726	340.8481482683726	340.8481482683726	340.8481482683726	340.8481482683726	340.8481482683726	340.8481482683726	340.8481482683726	340.8481482683726	340.8481482683726	340.8481482683726	340.8481482683726	340.8481482683726	340.8481482683726	340.8481482683726	340.8481482683726	340.8481482683726	340.8481482683726
216	342.27289147242027	342.27289147242027	342.27289147242027	342.27289147242027	342.27289147242027	342.27289147242027	342.27289147242027	342.27289147242027	342.27289147242027	342.27289147242027	342.27289147242027	342.27289147242027	342.27289147242027	342.27289147242027	342.27289147242027	342.27289147242027	342.27289147242027	342.27289147242027	342.27289147242027	342.27289147242027	342.27289147242027	342.27289147242027	342.27289147242027	342.27289147242027	342.27289147242027	342.27289147242027	342.27289147242027	342.27289147242027	342.27289147242027	342.27289147242027	342.27289147242027	342.27289147242027	342.27289147242027	342.27289147242027	342.27289147242027	342.27289147242027	342.27289147242027	342.27289147242027	342.27289147242027	342.27289147242027	342.27289147242027	342.27289147242027	342.27289147242027	342.27289147242027	342.27289147242027	342.27289147242027	342.27289147242027	342.27289147242027	342.27289147242027
217	343.66749220783953	343.66749220783953	343.66749220783953	343.66749220783953	343.66749220783953	343.66749220783953	343.66749220783953	343.66749220783953	343.66749220783953	343.66749220783953	343.66749220783953	343.66749220783953	343.66749220783953	343.66749220783953	343.66749220783953	343.66749220783953	343.66749220783953	343.66749220783953	343.66749220783953	343.66749220783953	343.66749220783953	343.66749220783953	343.66749220783953	343.66749220783953	343.66749220783953	343.66749220783953	343.66749220783953	343.66749220783953	343.66749220783953	343.66749220783953	343.66749220783953	343.66749220783953	343.66749220783953	343.66749220783953	343.66749220783953	343.66749220783953	343.66749220783953	343.66749220783953	343.66749220783953	343.66749220783953	343.66749220783953	343.66749220783953	343.66749220783953	343.66749220783953	343.66749220783953	343.66749220783953	343.66749220783953	343.66749220783953	343.66749220783953
218	345.1454001820281	345.1454001820281	345.1454001820281	345.1454001820281	345.1454001820281	345.1454001820281	345.1454001820281	345.1454001820281	345.1454001820281	345.1454001820281	345.1454001820281	345.1454001820281	345.1454001820281	345.1454001820281	345.1454001820281	345.1454001820281	345.1454001820281	345.1454001820281	345.1454001820281	345.1454001820281	345.1454001820281	345.1454001820281	345.1454001820281	345.1454001820281	345.1454001820281	345.1454001820281	345.1454001820281	345.1454001820281	345.1454001820281	345.1454001820281	345.1454001820281	345.1454001820281	345.1454001820281	345.1454001820281	345.1454001820281	345.1454001820281	345.1454001820281	345.1454001820281	345.1454001820281	345.1454001820281	345.1454001820281	345.1454001820281	345.1454001820281	345.1454001820281	345.1454001820281	345.1454001820281	345.1454001820281	345.1454001820281	345.1454001820281
219	346.68115672007394	346.68115672007394	346.68115672007394	346.68115672007394	346.68115672007394	346.68115672007394	346.68115672007394	346.68115672007394	346.68115672007394	346.68115672007394	346.68115672007394	346.68115672007394	346.68115672007394	346.68115672007394	346.68115672007394	346.68115672007394	346.68115672007394	346.68115672007394	346.68115672007394	346.68115672007394	346.68115672007394	346.68115672007394	346.68115672007394	346.68115672007394	346.68115672007394	346.68115672007394	346.68115672007394	346.68115672007394	346.68115672007394	346.68115672007394	346.68115672007394	346.68115672007394	346.68115672007394	346.68115672007394	346.68115672007394	346.68115672007394	346.68115672007394	346.68115672007394	346.68115672007394	346.68115672007394	346.68115672007394	346.68115672007394	346.68115672007394	346.68115672007394	346.68115672007394	346.68115672007394	346.68115672007394	346.68115672007394	346.68115672007394
220	348.23712828612963	348.23712828612963	348.23712828612963	348.23712828612963	348.23712828612963	348.23712828612963	348.23712828612963	348.23712828612963	348.23712828612963	348.23712828612963	348.23712828612963	348.23712828612963	348.23712828612963	348.23712828612963	348.23712828612963	348.23712828612963	348.23712828612963	348.23712828612963	348.23712828612963	348.23712828612963	348.23712828612963	348.23712828612963	348.23712828612963	348.23712828612963	348.23712828612963	348.23712828612963	348.23712828612963	348.23712828612963	348.23712828612963	348.23712828612963	348.23712828612963	348.23712828612963	348.23712828612963	348.23712828612963	348.23712828612963	348.23712828612963	348.23712828612963	348.23712828612963	348.23712828612963	348.23712828612963	348.23712828612963	348.23712828612963	348.23712828612963	348.23712828612963	348.23712828612963	348.23712828612963	348.23712828612963	348.23712828612963	348.23712828612963
221	349.8328175023818	349.8328175023818	349.8328175023818	349.8328175023818	349.8328175023818	349.8328175023818	349.8328175023818	349.8328175023818	349.8328175023818	349.8328175023818	349.8328175023818	349.8328175023818	349.8328175023818	349.8328175023818	349.8328175023818	349.8328175023818	349.8328175023818	349.8328175023818	349.8328175023818	349.8328175023818	349.8328175023818	349.8328175023818	349.8328175023818	349.8328175023818	349.8328175023818	349.8328175023818	349.8328175023818	349.8328175023818	349.8328175023818	349.8328175023818	349.8328175023818	349.8328175023818	349.8328175023818	349.8328175023818	349.8328175023818	349.8328175023818	349.8328175023818	349.8328175023818	349.8328175023818	349.8328175023818	349.8328175023818	349.8328175023818	349.8328175023818	349.8328175023818	349.8328175023818	349.8328175023818	349.8328175023818	349.8328175023818	349.8328175023818
222	351.46967402708293	351.46967402708293	351.46967402708293	351.46967402708293	351.46967402708293	351.46967402708293	351.46967402708293	351.46967402708293	351.46967402708293	351.46967402708293	351.46967402708293	351.46967402708293	351.46967402708293	351.46967402708293	351.46967402708293	351.46967402708293	351.46967402708293	351.46967402708293	351.46967402708293	351.46967402708293	351.46967402708293	351.46967402708293	351.46967402708293	351.46967402708293	351.46967402708293	351.46967402708293	351.46967402708293	351.46967402708293	351.46967402708293	351.46967402708293	351.46967402708293	351.46967402708293	351.46967402708293	351.46967402708293	351.46967402708293	351.46967402708293	351.46967402708293	351.46967402708293	351.46967402708293	351.46967402708293	351.46967402708293	351.46967402708293	351.46967402708293	351.46967402708293	351.46967402708293	351.46967402708293	351.46967402708293	351.46967402708293	351.46967402708293
223	353.1684006621207	353.1684006621207	353.1684006621207	353.1684006621207	353.1684006621207	353.1684006621207	353.1684006621207	353.1684006621207	353.1684006621207	353.1684006621207	353.1684006621207	353.1684006621207	353.1684006621207	353.1684006621207	353.1684006621207	353.1684006621207	353.1684006621207	353.1684006621207	353.1684006621207	353.1684006621207	353.1684006621207	353.1684006621207	353.1684006621207	353.1684006621207	353.1684006621207	353.1684006621207	353.1684006621207	353.1684006621207	353.1684006621207	353.1684006621207	353.1684006621207	353.1684006621207	353.1684006621207	353.1684006621207	353.1684006621207	353.1684006621207	353.1684006621207	353.1684006621207	353.1684006621207	353.1684006621207	353.1684006621207	353.1684006621207	353.1684006621207	353.1684006621207	353.1684006621207	353.1684006621207	353.1684006621207	353.1684006621207	353.1684006621207
224	354.87945423233947	354.87945423233947	354.87945423233947	354.87945423233947	354.87945423233947	354.87945423233947	354.87945423233947	354.87945423233947	354.87945423233947	354.87945423233947	354.87945423233947	354.87945423233947	354.87945423233947	354.87945423233947	354.87945423233947	354.87945423233947	354.87945423233947	354.87945423233947	354.87945423233947	354.87945423233947	354.87945423233947	354.87945423233947	354.87945423233947	354.87945423233947	354.87945423233947	354.87945423233947	354.87945423233947	354.87945423233947	354.87945423233947	354.87945423233947	354.87945423233947	354.87945423233947	354.87945423233947	354.87945423233947	354.87945423233947	354.87945423233947	354.87945423233947	354.87945423233947	354.87945423233947	354.87945423233947	354.87945423233947	354.87945423233947	354.87945423233947	354.87945423233947	354.87945423233947	354.87945423233947	354.87945423233947	354.87945423233947	354.87945423233947
225	356.51111477424126	356.51111477424126	356.51111477424126	356.51111477424126	356.51111477424126	356.51111477424126	356.51111477424126	356.51111477424126	356.51111477424126	356.51111477424126	356.51111477424126	356.51111477424126	356.51111477424126	356.51111477424126	356.51111477424126	356.51111477424126	356.51111477424126	356.51111477424126	356.51111477424126	356.51111477424126	356.51111477424126	356.51111477424126	356.51111477424126	356.51111477424126	356.51111477424126	356.51111477424126	356.51111477424126	356.51111477424126	356.51111477424126	356.51111477424126	356.51111477424126	356.51111477424126	356.51111477424126	356.51111477424126	356.51111477424126	356.51111477424126	356.51111477424126	356.51111477424126	356.51111477424126	356.51111477424126	356.51111477424126	356.51111477424126	356.51111477424126	356.51111477424126	356.51111477424126	356.51111477424126	356.51111477424126	356.51111477424126	356.51111477424126
226	358.22554479822304	358.22554479822304	358.22554479822304	358.22554479822304	358.22554479822304	358.22554479822304	358.22554479822304	358.22554479822304	358.22554479822304	358.22554479822304	358.22554479822304	358.22554479822304	358.22554479822304	358.22554479822304	358.22554479822304	358.22554479822304	358.22554479822304	358.22554479822304	358.22554479822304	358.22554479822304	358.22554479822304	358.22554479822304	358.22554479822304	358.22554479822304	358.22554479822304	358.22554479822304	358.22554479822304	358.22554479822304	358.22554479822304	358.22554479822304	358.22554479822304	358.22554479822304	358.22554479822304	358.22554479822304	358.22554479822304	358.22554479822304	358.22554479822304	358.22554479822304	358.22554479822304	358.22554479822304	358.22554479822304	358.22554479822304	358.22554479822304	358.22554479822304	358.22554479822304	358.22554479822304	358.22554479822304	358.22554479822304	358.22554479822304
227	359.91829464817124	359.91829464817124	359.91829464817124	359.91829464817124	359.91829464817124	359.91829464817124	359.91829464817124	359.91829464817124	359.91829464817124	359.91829464817124	359.91829464817124	359.91829464817124	359.91829464817124	359.91829464817124	359.91829464817124	359.91829464817124	359.91829464817124	359.91829464817124	359.91829464817124	359.91829464817124	359.91829464817124	359.91829464817124	359.91829464817124	359.91829464817124	359.91829464817124	359.91829464817124	359.91829464817124	359.91829464817124	359.91829464817124	359.91829464817124	359.91829464817124	359.91829464817124	359.91829464817124	359.91829464817124	359.91829464817124	359.91829464817124	359.91829464817124	359.91829464817124	359.91829464817124	359.91829464817124	359.91829464817124	359.91829464817124	359.91829464817124	359.91829464817124	359.91829464817124	359.91829464817124	359.91829464817124	359.91829464817124	359.91829464817124
228	361.5545717157713	361.5545717157713	361.5545717157713	361.5545717157713	361.5545717157713	361.5545717157713	361.5545717157713	361.5545717157713	361.5545717157713	361.5545717157713	361.5545717157713	361.5545717157713	361.5545717157713	361.5545717157713	361.5545717157713	361.5545717157713	361.5545717157713	361.5545717157713	361.5545717157713	361.5545717157713	361.5545717157713	361.5545717157713	361.5545717157713	361.5545717157713	361.5545717157713	361.5545717157713	361.5545717157713	361.5545717157713	361.5545717157713	361.5545717157713	361.5545717157713	361.5545717157713	361.5545717157713	361.5545717157713	361.5545717157713	361.5545717157713	361.5545717157713	361.5545717157713	361.5545717157713	361.5545717157713	361.5545717157713	361.5545717157713	361.5545717157713	361.5545717157713	361.5545717157713	361.5545717157713	361.5545717157713	361.5545717157713	361.5545717157713
229	363.18859012493755	363.18859012493755	363.18859012493755	363.18859012493755	363.18859012493755	363.18859012493755	363.18859012493755	363.18859012493755	363.18859012493755	363.18859012493755	363.18859012493755	363.18859012493755	363.18859012493755	363.18859012493755	363.18859012493755	363.18859012493755	363.18859012493755	363.18859012493755	363.18859012493755	363.18859012493755	363.18859012493755	363.18859012493755	363.18859012493755	363.18859012493755	363.18859012493755	363.18859012493755	363.18859012493755	363.18859012493755	363.18859012493755	363.18859012493755	363.18859012493755	363.18859012493755	363.18859012493755	363.18859012493755	363.18859012493755	363.18859012493755	363.18859012493755	363.18859012493755	363.18859012493755	363.18859012493755	363.18859012493755	363.18859012493755	363.18859012493755	363.18859012493755	363.18859012493755	363.18859012493755	363.18859012493755	363.18859012493755	363.18859012493755
230	364.8739452360746	364.8739452360746	364.8739452360746	364.8739452360746	364.8739452360746	364.8739452360746	364.8739452360746	364.8739452360746	364.8739452360746	364.8739452360746	364.8739452360746	364.8739452360746	364.8739452360746	364.8739452360746	364.8739452360746	364.8739452360746	364.8739452360746	364.8739452360746	364.8739452360746	364.8739452360746	364.8739452360746	364.8739452360746	364.8739452360746	364.8739452360746	364.8739452360746	364.8739452360746	364.8739452360746	364.8739452360746	364.8739452360746	364.8739452360746	364.8739452360746	364.8739452360746	364.8739452360746	364.8739452360746	364.8739452360746	364.8739452360746	364.8739452360746	364.8739452360746	364.8739452360746	364.8739452360746	364.8739452360746	364.8739452360746	364.8739452360746	364.8739452360746	364.8739452360746	364.8739452360746	364.8739452360746	364.8739452360746	364.8739452360746
231	366.6014486541258	366.6014486541258	366.6014486541258	366.6014486541258	366.6014486541258	366.6014486541258	366.6014486541258	366.6014486541258	366.6014486541258	366.6014486541258	366.6014486541258	366.6014486541258	366.6014486541258	366.6014486541258	366.6014486541258	366.6014486541258	366.6014486541258	366.6014486541258	366.6014486541258	366.6014486541258	366.6014486541258	366.6014486541258	366.6014486541258	366.6014486541258	366.6014486541258	366.6014486541258	366.6014486541258	366.6014486541258	366.6014486541258	366.6014486541258	366.6014486541258	366.6014486541258	366.6014486541258	366.6014486541258	366.6014486541258	366.6014486541258	366.6014486541258	366.6014486541258	366.6014486541258	366.6014486541258	366.6014486541258	366.6014486541258	366.6014486541258	366.6014486541258	366.6014486541258	366.6014486541258	366.6014486541258	366.6014486541258	366.6014486541258
232	368.67619201630276	368.67619201630276	368.67619201630276	368.67619201630276	368.67619201630276	368.67619201630276	368.67619201630276	368.67619201630276	368.67619201630276	368.67619201630276	368.67619201630276	368.67619201630276	368.67619201630276	368.67619201630276	368.67619201630276	368.67619201630276	368.67619201630276	368.67619201630276	368.67619201630276	368.67619201630276	368.67619201630276	368.67619201630276	368.67619201630276	368.67619201630276	368.67619201630276	368.67619201630276	368.67619201630276	368.67619201630276	368.67619201630276	368.67619201630276	368.67619201630276	368.67619201630276	368.67619201630276	368.67619201630276	368.67619201630276	368.67619201630276	368.67619201630276	368.67619201630276	368.67619201630276	368.67619201630276	368.67619201630276	368.67619201630276	368.67619201630276	368.67619201630276	368.67619201630276	368.67619201630276	368.67619201630276	368.67619201630276	368.67619201630276
233	370.3904792744926	370.3904792744926	370.3904792744926	370.3904792744926	370.3904792744926	370.3904792744926	370.3904792744926	370.3904792744926	370.3904792744926	370.3904792744926	370.3904792744926	370.3904792744926	370.3904792744926	370.3904792744926	370.3904792744926	370.3904792744926	370.3904792744926	370.3904792744926	370.3904792744926	370.3904792744926	370.3904792744926	370.3904792744926	370.3904792744926	370.3904792744926	370.3904792744926	370.3904792744926	370.3904792744926	370.3904792744926	370.3904792744926	370.3904792744926	370.3904792744926	370.3904792744926	370.3904792744926	370.3904792744926	370.3904792744926	370.3904792744926	370.3904792744926	370.3904792744926	370.3904792744926	370.3904792744926	370.3904792744926	370.3904792744926	370.3904792744926	370.3904792744926	370.3904792744926	370.3904792744926	370.3904792744926	370.3904792744926	370.3904792744926
234	372.0324736974712	372.0324736974712	372.0324736974712	372.0324736974712	372.0324736974712	372.0324736974712	372.0324736974712	372.0324736974712	372.0324736974712	372.0324736974712	372.0324736974712	372.0324736974712	372.0324736974712	372.0324736974712	372.0324736974712	372.0324736974712	372.0324736974712	372.0324736974712	372.0324736974712	372.0324736974712	372.0324736974712	372.0324736974712	372.0324736974712	372.0324736974712	372.0324736974712	372.0324736974712	372.0324736974712	372.0324736974712	372.0324736974712	372.0324736974712	372.0324736974712	372.0324736974712	372.0324736974712	372.0324736974712	372.0324736974712	372.0324736974712	372.0324736974712	372.0324736974712	372.0324736974712	372.0324736974712	372.0324736974712	372.0324736974712	372.0324736974712	372.0324736974712	372.0324736974712	372.0324736974712	372.0324736974712	372.0324736974712	372.0324736974712
235	373.7473929014461	373.7473929014461	373.7473929014461	373.7473929014461	373.7473929014461	373.7473929014461	373.7473929014461	373.7473929014461	373.7473929014461	373.7473929014461	373.7473929014461	373.7473929014461	373.7473929014461	373.7473929014461	373.7473929014461	373.7473929014461	373.7473929014461	373.7473929014461	373.7473929014461	373.7473929014461	373.7473929014461	373.7473929014461	373.7473929014461	373.7473929014461	373.7473929014461	373.7473929014461	373.7473929014461	373.7473929014461	373.7473929014461	373.7473929014461	373.7473929014461	373.7473929014461	373.7473929014461	373.7473929014461	373.7473929014461	373.7473929014461	373.7473929014461	373.7473929014461	373.7473929014461	373.7473929014461	373.7473929014461	373.7473929014461	373.7473929014461	373.7473929014461	373.7473929014461	373.7473929014461	373.7473929014461	373.7473929014461	373.7473929014461
236	375.3758122190433	375.3758122190433	375.3758122190433	375.3758122190433	375.3758122190433	375.3758122190433	375.3758122190433	375.3758122190433	375.3758122190433	375.3758122190433	375.3758122190433	375.3758122190433	375.3758122190433	375.3758122190433	375.3758122190433	375.3758122190433	375.3758122190433	375.3758122190433	375.3758122190433	375.3758122190433	375.3758122190433	375.3758122190433	375.3758122190433	375.3758122190433	375.3758122190433	375.3758122190433	375.3758122190433	375.3758122190433	375.3758122190433	375.3758122190433	375.3758122190433	375.3758122190433	375.3758122190433	375.3758122190433	375.3758122190433	375.3758122190433	375.3758122190433	375.3758122190433	375.3758122190433	375.3758122190433	375.3758122190433	375.3758122190433	375.3758122190433	375.3758122190433	375.3758122190433	375.3758122190433	375.3758122190433	375.3758122190433	375.3758122190433
237	377.1301135591087	377.1301135591087	377.1301135591087	377.1301135591087	377.1301135591087	377.1301135591087	377.1301135591087	377.1301135591087	377.1301135591087	377.1301135591087	377.1301135591087	377.1301135591087	377.1301135591087	377.1301135591087	377.1301135591087	377.1301135591087	377.1301135591087	377.1301135591087	377.1301135591087	377.1301135591087	377.1301135591087	377.1301135591087	377.1301135591087	377.1301135591087	377.1301135591087	377.1301135591087	377.1301135591087	377.1301135591087	377.1301135591087	377.1301135591087	377.1301135591087	377.1301135591087	377.1301135591087	377.1301135591087	377.1301135591087	377.1301135591087	377.1301135591087	377.1301135591087	377.1301135591087	377.1301135591087	377.1301135591087	377.1301135591087	377.1301135591087	377.1301135591087	377.1301135591087	377.1301135591087	377.1301135591087	377.1301135591087	377.1301135591087
238	378.945137320142	378.945137320142	378.945137320142	378.945137320142	378.945137320142	378.945137320142	378.945137320142	378.945137320142	378.945137320142	378.945137320142	378.945137320142	378.945137320142	378.945137320142	378.945137320142	378.945137320142	378.945137320142	378.945137320142	378.945137320142	378.945137320142	378.945137320142	378.945137320142	378.945137320142	378.945137320142	378.945137320142	378.945137320142	378.945137320142	378.945137320142	378.945137320142	378.945137320142	378.945137320142	378.945137320142	378.945137320142	378.945137320142	378.945137320142	378.945137320142	378.945137320142	378.945137320142	378.945137320142	378.945137320142	378.945137320142	378.945137320142	378.945137320142	378.945137320142	378.945137320142	378.945137320142	378.945137320142	378.945137320142	378.945137320142	378.945137320142
239	380.9883863548427	380.9883863548427	380.9883863548427	380.9883863548427	380.9883863548427	380.9883863548427	380.9883863548427	380.9883863548427	380.9883863548427	380.9883863548427	380.9883863548427	380.9883863548427	380.9883863548427	380.9883863548427	380.9883863548427	380.9883863548427	380.9883863548427	380.9883863548427	380.9883863548427	380.9883863548427	380.9883863548427	380.9883863548427	380.9883863548427	380.9883863548427	380.9883863548427	380.9883863548427	380.9883863548427	380.9883863548427	380.9883863548427	380.9883863548427	380.9883863548427	380.9883863548427	380.9883863548427	380.9883863548427	380.9883863548427	380.9883863548427	380.9883863548427	380.9883863548427	380.9883863548427	380.9883863548427	380.9883863548427	380.9883863548427	380.9883863548427	380.9883863548427	380.9883863548427	380.9883863548427	380.9883863548427	380.9883863548427	380.9883863548427
240	383.1117816492238	383.1117816492238	383.1117816492238	383.1117816492238	383.1117816492238	383.1117816492238	383.1117816492238	383.1117816492238	383.1117816492238	383.1117816492238	383.1117816492238	383.1117816492238	383.1117816492238	383.1117816492238	383.1117816492238	383.1117816492238	383.1117816492238	383.1117816492238	383.1117816492238	383.1117816492238	383.1117816492238	383.1117816492238	383.1117816492238	383.1117816492238	383.1117816492238	383.1117816492238	383.1117816492238	383.1117816492238	383.1117816492238	383.1117816492238	383.1117816492238	383.1117816492238	383.1117816492238	383.1117816492238	383.1117816492238	383.1117816492238	383.1117816492238	383.1117816492238	383.1117816492238	383.1117816492238	383.1117816492238	383.1117816492238	383.1117816492238	383.1117816492238	383.1117816492238	383.1117816492238	383.1117816492238	383.1117816492238	383.1117816492238
241	385.3463718943928	385.3463718943928	385.3463718943928	385.3463718943928	385.3463718943928	385.3463718943928	385.3463718943928	385.3463718943928	385.3463718943928	385.3463718943928	385.3463718943928	385.3463718943928	385.3463718943928	385.3463718943928	385.3463718943928	385.3463718943928	385.3463718943928	385.3463718943928	385.3463718943928	385.3463718943928	385.3463718943928	385.3463718943928	385.3463718943928	385.3463718943928	385.3463718943928	385.3463718943928	385.3463718943928	385.3463718943928	385.3463718943928	385.3463718943928	385.3463718943928	385.3463718943928	385.3463718943928	385.3463718943928	385.3463718943928	385.3463718943928	385.3463718943928	385.3463718943928	385.3463718943928	385.3463718943928	385.3463718943928	385.3463718943928	385.3463718943928	385.3463718943928	385.3463718943928	385.3463718943928	385.3463718943928	385.3463718943928	385.3463718943928
242	387.6247208476967	387.6247208476967	387.6247208476967	387.6247208476967	387.6247208476967	387.6247208476967	387.6247208476967	387.6247208476967	387.6247208476967	387.6247208476967	387.6247208476967	387.6247208476967	387.6247208476967	387.6247208476967	387.6247208476967	387.6247208476967	387.6247208476967	387.6247208476967	387.6247208476967	387.6247208476967	387.6247208476967	387.6247208476967	387.6247208476967	387.6247208476967	387.6247208476967	387.6247208476967	387.6247208476967	387.6247208476967	387.6247208476967	387.6247208476967	387.6247208476967	387.6247208476967	387.6247208476967	387.6247208476967	387.6247208476967	387.6247208476967	387.6247208476967	387.6247208476967	387.6247208476967	387.6247208476967	387.6247208476967	387.6247208476967	387.6247208476967	387.6247208476967	387.6247208476967	387.6247208476967	387.6247208476967	387.6247208476967	387.6247208476967
243	389.7451196068287	389.7451196068287	389.7451196068287	389.7451196068287	389.7451196068287	389.7451196068287	389.7451196068287	389.7451196068287	389.7451196068287	389.7451196068287	389.7451196068287	389.7451196068287	389.7451196068287	389.7451196068287	389.7451196068287	389.7451196068287	389.7451196068287	389.7451196068287	389.7451196068287	389.7451196068287	389.7451196068287	389.7451196068287	389.7451196068287	389.7451196068287	389.7451196068287	389.7451196068287	389.7451196068287	389.7451196068287	389.7451196068287	389.7451196068287	389.7451196068287	389.7451196068287	389.7451196068287	389.7451196068287	389.7451196068287	389.7451196068287	389.7451196068287	389.7451196068287	389.7451196068287	389.7451196068287	389.7451196068287	389.7451196068287	389.7451196068287	389.7451196068287	389.7451196068287	389.7451196068287	389.7451196068287	389.7451196068287	389.7451196068287
244	391.8251515507422	391.8251515507422	391.8251515507422	391.8251515507422	391.8251515507422	391.8251515507422	391.8251515507422	391.8251515507422	391.8251515507422	391.8251515507422	391.8251515507422	391.8251515507422	391.8251515507422	391.8251515507422	391.8251515507422	391.8251515507422	391.8251515507422	391.8251515507422	391.8251515507422	391.8251515507422	391.8251515507422	391.8251515507422	391.8251515507422	391.8251515507422	391.8251515507422	391.8251515507422	391.8251515507422	391.8251515507422	391.8251515507422	391.8251515507422	391.8251515507422	391.8251515507422	391.8251515507422	391.8251515507422	391.8251515507422	391.8251515507422	391.8251515507422	391.8251515507422	391.8251515507422	391.8251515507422	391.8251515507422	391.8251515507422	391.8251515507422	391.8251515507422	391.8251515507422	391.8251515507422	391.8251515507422	391.8251515507422	391.8251515507422
245	394.14451776551806	394.14451776551806	394.14451776551806	394.14451776551806	394.14451776551806	394.14451776551806	394.14451776551806	394.14451776551806	394.14451776551806	394.14451776551806	394.14451776551806	394.14451776551806	394.14451776551806	394.14451776551806	394.14451776551806	394.14451776551806	394.14451776551806	394.14451776551806	394.14451776551806	394.14451776551806	394.14451776551806	394.14451776551806	394.14451776551806	394.14451776551806	394.14451776551806	394.14451776551806	394.14451776551806	394.14451776551806	394.14451776551806	394.14451776551806	394.14451776551806	394.14451776551806	394.14451776551806	394.14451776551806	394.14451776551806	394.14451776551806	394.14451776551806	394.14451776551806	394.14451776551806	394.14451776551806	394.14451776551806	394.14451776551806	394.14451776551806	394.14451776551806	394.14451776551806	394.14451776551806	394.14451776551806	394.14451776551806	394.14451776551806
246	396.57211508186265	396.57211508186265	396.57211508186265	396.57211508186265	396.57211508186265	396.57211508186265	396.57211508186265	396.57211508186265	396.57211508186265	396.57211508186265	396.57211508186265	396.57211508186265	396.57211508186265	396.57211508186265	396.57211508186265	396.57211508186265	396.57211508186265	396.57211508186265	396.57211508186265	396.57211508186265	396.57211508186265	396.57211508186265	396.57211508186265	396.57211508186265	396.57211508186265	396.57211508186265	396.57211508186265	396.57211508186265	396.57211508186265	396.57211508186265	396.57211508186265	396.57211508186265	396.57211508186265	396.57211508186265	396.57211508186265	396.57211508186265	396.57211508186265	396.57211508186265	396.57211508186265	396.57211508186265	396.57211508186265	396.57211508186265	396.57211508186265	396.57211508186265	396.57211508186265	396.57211508186265	396.57211508186265	396.57211508186265	396.57211508186265
247	399.04604605143516	399.04604605143516	399.04604605143516	399.04604605143516	399.04604605143516	399.04604605143516	399.04604605143516	399.04604605143516	399.04604605143516	399.04604605143516	399.04604605143516	399.04604605143516	399.04604605143516	399.04604605143516	399.04604605143516	399.04604605143516	399.04604605143516	399.04604605143516	399.04604605143516	399.04604605143516	399.04604605143516	399.04604605143516	399.04604605143516	399.04604605143516	399.04604605143516	399.04604605143516	399.04604605143516	399.04604605143516	399.04604605143516	399.04604605143516	399.04604605143516	399.04604605143516	399.04604605143516	399.04604605143516	399.04604605143516	399.04604605143516	399.04604605143516	399.04604605143516	399.04604605143516	399.04604605143516	399.04604605143516	399.04604605143516	399.04604605143516	399.04604605143516	399.04604605143516	399.04604605143516	399.04604605143516	399.04604605143516	399.04604605143516
248	401.5857049934218	401.5857049934218	401.5857049934218	401.5857049934218	401.5857049934218	401.5857049934218	401.5857049934218	401.5857049934218	401.5857049934218	401.5857049934218	401.5857049934218	401.5857049934218	401.5857049934218	401.5857049934218	401.5857049934218	401.5857049934218	401.5857049934218	401.5857049934218	401.5857049934218	401.5857049934218	401.5857049934218	401.5857049934218	401.5857049934218	401.5857049934218	401.5857049934218	401.5857049934218	401.5857049934218	401.5857049934218	401.5857049934218	401.5857049934218	401.5857049934218	401.5857049934218	401.5857049934218	401.5857049934218	401.5857049934218	401.5857049934218	401.5857049934218	401.5857049934218	401.5857049934218	401.5857049934218	401.5857049934218	401.5857049934218	401.5857049934218	401.5857049934218	401.5857049934218	401.5857049934218	401.5857049934218	401.5857049934218	401.5857049934218
249	404.1988563649264	404.1988563649264	404.1988563649264	404.1988563649264	404.1988563649264	404.1988563649264	404.1988563649264	404.1988563649264	404.1988563649264	404.1988563649264	404.1988563649264	404.1988563649264	404.1988563649264	404.1988563649264	404.1988563649264	404.1988563649264	404.1988563649264	404.1988563649264	404.1988563649264	404.1988563649264	404.1988563649264	404.1988563649264	404.1988563649264	404.1988563649264	404.1988563649264	404.1988563649264	404.1988563649264	404.1988563649264	404.1988563649264	404.1988563649264	404.1988563649264	404.1988563649264	404.1988563649264	404.1988563649264	404.1988563649264	404.1988563649264	404.1988563649264	404.1988563649264	404.1988563649264	404.1988563649264	404.1988563649264	404.1988563649264	404.1988563649264	404.1988563649264	404.1988563649264	404.1988563649264	404.1988563649264	404.1988563649264	404.1988563649264
250	406.7120935592637	406.7120935592637	406.7120935592637	406.7120935592637	406.7120935592637	406.7120935592637	406.7120935592637	406.7120935592637	406.7120935592637	406.7120935592637	406.7120935592637	406.7120935592637	406.7120935592637	406.7120935592637	406.7120935592637	406.7120935592637	406.7120935592637	406.7120935592637	406.7120935592637	406.7120935592637	406.7120935592637	406.7120935592637	406.7120935592637	406.7120935592637	406.7120935592637	406.7120935592637	406.7120935592637	406.7120935592637	406.7120935592637	406.7120935592637	406.7120935592637	406.7120935592637	406.7120935592637	406.7120935592637	406.7120935592637	406.7120935592637	406.7120935592637	406.7120935592637	406.7120935592637	406.7120935592637	406.7120935592637	406.7120935592637	406.7120935592637	406.7120935592637	406.7120935592637	406.7120935592637	406.7120935592637	406.7120935592637	406.7120935592637
251	409.2241463830212	409.2241463830212	409.2241463830212	409.2241463830212	409.2241463830212	409.2241463830212	409.2241463830212	409.2241463830212	409.2241463830212	409.2241463830212	409.2241463830212	409.2241463830212	409.2241463830212	409.2241463830212	409.2241463830212	409.2241463830212	409.2241463830212	409.2241463830212	409.2241463830212	409.2241463830212	409.2241463830212	409.2241463830212	409.2241463830212	409.2241463830212	409.2241463830212	409.2241463830212	409.2241463830212	409.2241463830212	409.2241463830212	409.2241463830212	409.2241463830212	409.2241463830212	409.2241463830212	409.2241463830212	409.2241463830212	409.2241463830212	409.2241463830212	409.2241463830212	409.2241463830212	409.2241463830212	409.2241463830212	409.2241463830212	409.2241463830212	409.2241463830212	409.2241463830212	409.2241463830212	409.2241463830212	409.2241463830212	409.2241463830212
252	411.7377282498268	411.7377282498268	411.7377282498268	411.7377282498268	411.7377282498268	411.7377282498268	411.7377282498268	411.7377282498268	411.7377282498268	411.7377282498268	411.7377282498268	411.7377282498268	411.7377282498268	411.7377282498268	411.7377282498268	411.7377282498268	411.7377282498268	411.7377282498268	411.7377282498268	411.7377282498268	411.7377282498268	411.7377282498268	411.7377282498268	411.7377282498268	411.7377282498268	411.7377282498268	411.7377282498268	411.7377282498268	411.7377282498268	411.7377282498268	411.7377282498268	411.7377282498268	411.7377282498268	411.7377282498268	411.7377282498268	411.7377282498268	411.7377282498268	411.7377282498268	411.7377282498268	411.7377282498268	411.7377282498268	411.7377282498268	411.7377282498268	411.7377282498268	411.7377282498268	411.7377282498268	411.7377282498268	411.7377282498268	411.7377282498268
253	414.2549823533443	414.2549823533443	414.2549823533443	414.2549823533443	414.2549823533443	414.2549823533443	414.2549823533443	414.2549823533443	414.2549823533443	414.2549823533443	414.2549823533443	414.2549823533443	414.2549823533443	414.2549823533443	414.2549823533443	414.2549823533443	414.2549823533443	414.2549823533443	414.2549823533443	414.2549823533443	414.2549823533443	414.2549823533443	414.2549823533443	414.2549823533443	414.2549823533443	414.2549823533443	414.2549823533443	414.2549823533443	414.2549823533443	414.2549823533443	414.2549823533443	414.2549823533443	414.2549823533443	414.2549823533443	414.2549823533443	414.2549823533443	414.2549823533443	414.2549823533443	414.2549823533443	414.2549823533443	414.2549823533443	414.2549823533443	414.2549823533443	414.2549823533443	414.2549823533443	414.2549823533443	414.2549823533443	414.2549823533443	414.2549823533443
254	416.7774169717654	416.7774169717654	416.7774169717654	416.7774169717654	416.7774169717654	416.7774169717654	416.7774169717654	416.7774169717654	416.7774169717654	416.7774169717654	416.7774169717654	416.7774169717654	416.7774169717654	416.7774169717654	416.7774169717654	416.7774169717654	416.7774169717654	416.7774169717654	416.7774169717654	416.7774169717654	416.7774169717654	416.7774169717654	416.7774169717654	416.7774169717654	416.7774169717654	416.7774169717654	416.7774169717654	416.7774169717654	416.7774169717654	416.7774169717654	416.7774169717654	416.7774169717654	416.7774169717654	416.7774169717654	416.7774169717654	416.7774169717654	416.7774169717654	416.7774169717654	416.7774169717654	416.7774169717654	416.7774169717654	416.7774169717654	416.7774169717654	416.7774169717654	416.7774169717654	416.7774169717654	416.7774169717654	416.7774169717654	416.7774169717654
255	419.306145851735	419.306145851735	419.306145851735	419.306145851735	419.306145851735	419.306145851735	419.306145851735	419.306145851735	419.306145851735	419.306145851735	419.306145851735	419.306145851735	419.306145851735	419.306145851735	419.306145851735	419.306145851735	419.306145851735	419.306145851735	419.306145851735	419.306145851735	419.306145851735	419.306145851735	419.306145851735	419.306145851735	419.306145851735	419.306145851735	419.306145851735	419.306145851735	419.306145851735	419.306145851735	419.306145851735	419.306145851735	419.306145851735	419.306145851735	419.306145851735	419.306145851735	419.306145851735	419.306145851735	419.306145851735	419.306145851735	419.306145851735	419.306145851735	419.306145851735	419.306145851735	419.306145851735	419.306145851735	419.306145851735	419.306145851735	419.306145851735
256	421.7603487278316	421.7603487278316	421.7603487278316	421.7603487278316	421.7603487278316	421.7603487278316	421.7603487278316	421.7603487278316	421.7603487278316	421.7603487278316	421.7603487278316	421.7603487278316	421.7603487278316	421.7603487278316	421.7603487278316	421.7603487278316	421.7603487278316	421.7603487278316	421.7603487278316	421.7603487278316	421.7603487278316	421.7603487278316	421.7603487278316	421.7603487278316	421.7603487278316	421.7603487278316	421.7603487278316	421.7603487278316	421.7603487278316	421.7603487278316	421.7603487278316	421.7603487278316	421.7603487278316	421.7603487278316	421.7603487278316	421.7603487278316	421.7603487278316	421.7603487278316	421.7603487278316	421.7603487278316	421.7603487278316	421.7603487278316	421.7603487278316	421.7603487278316	421.7603487278316	421.7603487278316	421.7603487278316	421.7603487278316	421.7603487278316
257	424.14996098066695	424.14996098066695	424.14996098066695	424.14996098066695	424.14996098066695	424.14996098066695	424.14996098066695	424.14996098066695	424.14996098066695	424.14996098066695	424.14996098066695	424.14996098066695	424.14996098066695	424.14996098066695	424.14996098066695	424.14996098066695	424.14996098066695	424.14996098066695	424.14996098066695	424.14996098066695	424.14996098066695	424.14996098066695	424.14996098066695	424.14996098066695	424.14996098066695	424.14996098066695	424.14996098066695	424.14996098066695	424.14996098066695	424.14996098066695	424.14996098066695	424.14996098066695	424.14996098066695	424.14996098066695	424.14996098066695	424.14996098066695	424.14996098066695	424.14996098066695	424.14996098066695	424.14996098066695	424.14996098066695	424.14996098066695	424.14996098066695	424.14996098066695	424.14996098066695	424.14996098066695	424.14996098066695	424.14996098066695	424.14996098066695
258	426.48116582409864	426.48116582409864	426.48116582409864	426.48116582409864	426.48116582409864	426.48116582409864	426.48116582409864	426.48116582409864	426.48116582409864	426.48116582409864	426.48116582409864	426.48116582409864	426.48116582409864	426.48116582409864	426.48116582409864	426.48116582409864	426.48116582409864	426.48116582409864	426.48116582409864	426.48116582409864	426.48116582409864	426.48116582409864	426.48116582409864	426.48116582409864	426.48116582409864	426.48116582409864	426.48116582409864	426.48116582409864	426.48116582409864	426.48116582409864	426.48116582409864	426.48116582409864	426.48116582409864	426.48116582409864	426.48116582409864	426.48116582409864	426.48116582409864	426.48116582409864	426.48116582409864	426.48116582409864	426.48116582409864	426.48116582409864	426.48116582409864	426.48116582409864	426.48116582409864	426.48116582409864	426.48116582409864	426.48116582409864	426.48116582409864
259	428.75812729479867	428.75812729479867	428.75812729479867	428.75812729479867	428.75812729479867	428.75812729479867	428.75812729479867	428.75812729479867	428.75812729479867	428.75812729479867	428.75812729479867	428.75812729479867	428.75812729479867	428.75812729479867	428.75812729479867	428.75812729479867	428.75812729479867	428.75812729479867	428.75812729479867	428.75812729479867	428.75812729479867	428.75812729479867	428.75812729479867	428.75812729479867	428.75812729479867	428.75812729479867	428.75812729479867	428.75812729479867	428.75812729479867	428.75812729479867	428.75812729479867	428.75812729479867	428.75812729479867	428.75812729479867	428.75812729479867	428.75812729479867	428.75812729479867	428.75812729479867	428.75812729479867	428.75812729479867	428.75812729479867	428.75812729479867	428.75812729479867	428.75812729479867	428.75812729479867	428.75812729479867	428.75812729479867	428.75812729479867	428.75812729479867
260	430.98373941724014	430.98373941724014	430.98373941724014	430.98373941724014	430.98373941724014	430.98373941724014	430.98373941724014	430.98373941724014	430.98373941724014	430.98373941724014	430.98373941724014	430.98373941724014	430.98373941724014	430.98373941724014	430.98373941724014	430.98373941724014	430.98373941724014	430.98373941724014	430.98373941724014	430.98373941724014	430.98373941724014	430.98373941724014	430.98373941724014	430.98373941724014	430.98373941724014	430.98373941724014	430.98373941724014	430.98373941724014	430.98373941724014	430.98373941724014	430.98373941724014	430.98373941724014	430.98373941724014	430.98373941724014	430.98373941724014	430.98373941724014	430.98373941724014	430.98373941724014	430.98373941724014	430.98373941724014	430.98373941724014	430.98373941724014	430.98373941724014	430.98373941724014	430.98373941724014	430.98373941724014	430.98373941724014	430.98373941724014	430.98373941724014
261	433.1600835212495	433.1600835212495	433.1600835212495	433.1600835212495	433.1600835212495	433.1600835212495	433.1600835212495	433.1600835212495	433.1600835212495	433.1600835212495	433.1600835212495	433.1600835212495	433.1600835212495	433.1600835212495	433.1600835212495	433.1600835212495	433.1600835212495	433.1600835212495	433.1600835212495	433.1600835212495	433.1600835212495	433.1600835212495	433.1600835212495	433.1600835212495	433.1600835212495	433.1600835212495	433.1600835212495	433.1600835212495	433.1600835212495	433.1600835212495	433.1600835212495	433.1600835212495	433.1600835212495	433.1600835212495	433.1600835212495	433.1600835212495	433.1600835212495	433.1600835212495	433.1600835212495	433.1600835212495	433.1600835212495	433.1600835212495	433.1600835212495	433.1600835212495	433.1600835212495	433.1600835212495	433.1600835212495	433.1600835212495	433.1600835212495
262	435.28871025390447	435.28871025390447	435.28871025390447	435.28871025390447	435.28871025390447	435.28871025390447	435.28871025390447	435.28871025390447	435.28871025390447	435.28871025390447	435.28871025390447	435.28871025390447	435.28871025390447	435.28871025390447	435.28871025390447	435.28871025390447	435.28871025390447	435.28871025390447	435.28871025390447	435.28871025390447	435.28871025390447	435.28871025390447	435.28871025390447	435.28871025390447	435.28871025390447	435.28871025390447	435.28871025390447	435.28871025390447	435.28871025390447	435.28871025390447	435.28871025390447	435.28871025390447	435.28871025390447	435.28871025390447	435.28871025390447	435.28871025390447	435.28871025390447	435.28871025390447	435.28871025390447	435.28871025390447	435.28871025390447	435.28871025390447	435.28871025390447	435.28871025390447	435.28871025390447	435.28871025390447	435.28871025390447	435.28871025390447	435.28871025390447
263	437.37081551384205	437.37081551384205	437.37081551384205	437.37081551384205	437.37081551384205	437.37081551384205	437.37081551384205	437.37081551384205	437.37081551384205	437.37081551384205	437.37081551384205	437.37081551384205	437.37081551384205	437.37081551384205	437.37081551384205	437.37081551384205	437.37081551384205	437.37081551384205	437.37081551384205	437.37081551384205	437.37081551384205	437.37081551384205	437.37081551384205	437.37081551384205	437.37081551384205	437.37081551384205	437.37081551384205	437.37081551384205	437.37081551384205	437.37081551384205	437.37081551384205	437.37081551384205	437.37081551384205	437.37081551384205	437.37081551384205	437.37081551384205	437.37081551384205	437.37081551384205	437.37081551384205	437.37081551384205	437.37081551384205	437.37081551384205	437.37081551384205	437.37081551384205	437.37081551384205	437.37081551384205	437.37081551384205	437.37081551384205	437.37081551384205
264	439.4073516683611	439.4073516683611	439.4073516683611	439.4073516683611	439.4073516683611	439.4073516683611	439.4073516683611	439.4073516683611	439.4073516683611	439.4073516683611	439.4073516683611	439.4073516683611	439.4073516683611	439.4073516683611	439.4073516683611	439.4073516683611	439.4073516683611	439.4073516683611	439.4073516683611	439.4073516683611	439.4073516683611	439.4073516683611	439.4073516683611	439.4073516683611	439.4073516683611	439.4073516683611	439.4073516683611	439.4073516683611	439.4073516683611	439.4073516683611	439.4073516683611	439.4073516683611	439.4073516683611	439.4073516683611	439.4073516683611	439.4073516683611	439.4073516683611	439.4073516683611	439.4073516683611	439.4073516683611	439.4073516683611	439.4073516683611	439.4073516683611	439.4073516683611	439.4073516683611	439.4073516683611	439.4073516683611	439.4073516683611	439.4073516683611
265	441.39909893040107	441.39909893040107	441.39909893040107	441.39909893040107	441.39909893040107	441.39909893040107	441.39909893040107	441.39909893040107	441.39909893040107	441.39909893040107	441.39909893040107	441.39909893040107	441.39909893040107	441.39909893040107	441.39909893040107	441.39909893040107	441.39909893040107	441.39909893040107	441.39909893040107	441.39909893040107	441.39909893040107	441.39909893040107	441.39909893040107	441.39909893040107	441.39909893040107	441.39909893040107	441.39909893040107	441.39909893040107	441.39909893040107	441.39909893040107	441.39909893040107	441.39909893040107	441.39909893040107	441.39909893040107	441.39909893040107	441.39909893040107	441.39909893040107	441.39909893040107	441.39909893040107	441.39909893040107	441.39909893040107	441.39909893040107	441.39909893040107	441.39909893040107	441.39909893040107	441.39909893040107	441.39909893040107	441.39909893040107	441.39909893040107
266	443.3062610156839	443.3062610156839	443.3062610156839	443.3062610156839	443.3062610156839	443.3062610156839	443.3062610156839	443.3062610156839	443.3062610156839	443.3062610156839	443.3062610156839	443.3062610156839	443.3062610156839	443.3062610156839	443.3062610156839	443.3062610156839	443.3062610156839	443.3062610156839	443.3062610156839	443.3062610156839	443.3062610156839	443.3062610156839	443.3062610156839	443.3062610156839	443.3062610156839	443.3062610156839	443.3062610156839	443.3062610156839	443.3062610156839	443.3062610156839	443.3062610156839	443.3062610156839	443.3062610156839	443.3062610156839	443.3062610156839	443.3062610156839	443.3062610156839	443.3062610156839	443.3062610156839	443.3062610156839	443.3062610156839	443.3062610156839	443.3062610156839	443.3062610156839	443.3062610156839	443.3062610156839	443.3062610156839	443.3062610156839	443.3062610156839
267	445.13340010364016	445.13340010364016	445.13340010364016	445.13340010364016	445.13340010364016	445.13340010364016	445.13340010364016	445.13340010364016	445.13340010364016	445.13340010364016	445.13340010364016	445.13340010364016	445.13340010364016	445.13340010364016	445.13340010364016	445.13340010364016	445.13340010364016	445.13340010364016	445.13340010364016	445.13340010364016	445.13340010364016	445.13340010364016	445.13340010364016	445.13340010364016	445.13340010364016	445.13340010364016	445.13340010364016	445.13340010364016	445.13340010364016	445.13340010364016	445.13340010364016	445.13340010364016	445.13340010364016	445.13340010364016	445.13340010364016	445.13340010364016	445.13340010364016	445.13340010364016	445.13340010364016	445.13340010364016	445.13340010364016	445.13340010364016	445.13340010364016	445.13340010364016	445.13340010364016	445.13340010364016	445.13340010364016	445.13340010364016	445.13340010364016
268	446.8835843409944	446.8835843409944	446.8835843409944	446.8835843409944	446.8835843409944	446.8835843409944	446.8835843409944	446.8835843409944	446.8835843409944	446.8835843409944	446.8835843409944	446.8835843409944	446.8835843409944	446.8835843409944	446.8835843409944	446.8835843409944	446.8835843409944	446.8835843409944	446.8835843409944	446.8835843409944	446.8835843409944	446.8835843409944	446.8835843409944	446.8835843409944	446.8835843409944	446.8835843409944	446.8835843409944	446.8835843409944	446.8835843409944	446.8835843409944	446.8835843409944	446.8835843409944	446.8835843409944	446.8835843409944	446.8835843409944	446.8835843409944	446.8835843409944	446.8835843409944	446.8835843409944	446.8835843409944	446.8835843409944	446.8835843409944	446.8835843409944	446.8835843409944	446.8835843409944	446.8835843409944	446.8835843409944	446.8835843409944	446.8835843409944
269	448.5590345764573	448.5590345764573	448.5590345764573	448.5590345764573	448.5590345764573	448.5590345764573	448.5590345764573	448.5590345764573	448.5590345764573	448.5590345764573	448.5590345764573	448.5590345764573	448.5590345764573	448.5590345764573	448.5590345764573	448.5590345764573	448.5590345764573	448.5590345764573	448.5590345764573	448.5590345764573	448.5590345764573	448.5590345764573	448.5590345764573	448.5590345764573	448.5590345764573	448.5590345764573	448.5590345764573	448.5590345764573	448.5590345764573	448.5590345764573	448.5590345764573	448.5590345764573	448.5590345764573	448.5590345764573	448.5590345764573	448.5590345764573	448.5590345764573	448.5590345764573	448.5590345764573	448.5590345764573	448.5590345764573	448.5590345764573	448.5590345764573	448.5590345764573	448.5590345764573	448.5590345764573	448.5590345764573	448.5590345764573	448.5590345764573
270	450.1614013507442	450.1614013507442	450.1614013507442	450.1614013507442	450.1614013507442	450.1614013507442	450.1614013507442	450.1614013507442	450.1614013507442	450.1614013507442	450.1614013507442	450.1614013507442	450.1614013507442	450.1614013507442	450.1614013507442	450.1614013507442	450.1614013507442	450.1614013507442	450.1614013507442	450.1614013507442	450.1614013507442	450.1614013507442	450.1614013507442	450.1614013507442	450.1614013507442	450.1614013507442	450.1614013507442	450.1614013507442	450.1614013507442	450.1614013507442	450.1614013507442	450.1614013507442	450.1614013507442	450.1614013507442	450.1614013507442	450.1614013507442	450.1614013507442	450.1614013507442	450.1614013507442	450.1614013507442	450.1614013507442	450.1614013507442	450.1614013507442	450.1614013507442	450.1614013507442	450.1614013507442	450.1614013507442	450.1614013507442	450.1614013507442
271	451.69194595562533	451.69194595562533	451.69194595562533	451.69194595562533	451.69194595562533	451.69194595562533	451.69194595562533	451.69194595562533	451.69194595562533	451.69194595562533	451.69194595562533	451.69194595562533	451.69194595562533	451.69194595562533	451.69194595562533	451.69194595562533	451.69194595562533	451.69194595562533	451.69194595562533	451.69194595562533	451.69194595562533	451.69194595562533	451.69194595562533	451.69194595562533	451.69194595562533	451.69194595562533	451.69194595562533	451.69194595562533	451.69194595562533	451.69194595562533	451.69194595562533	451.69194595562533	451.69194595562533	451.69194595562533	451.69194595562533	451.69194595562533	451.69194595562533	451.69194595562533	451.69194595562533	451.69194595562533	451.69194595562533	451.69194595562533	451.69194595562533	451.69194595562533	451.69194595562533	451.69194595562533	451.69194595562533	451.69194595562533	451.69194595562533
272	453.1516598584573	453.1516598584573	453.1516598584573	453.1516598584573	453.1516598584573	453.1516598584573	453.1516598584573	453.1516598584573	453.1516598584573	453.1516598584573	453.1516598584573	453.1516598584573	453.1516598584573	453.1516598584573	453.1516598584573	453.1516598584573	453.1516598584573	453.1516598584573	453.1516598584573	453.1516598584573	453.1516598584573	453.1516598584573	453.1516598584573	453.1516598584573	453.1516598584573	453.1516598584573	453.1516598584573	453.1516598584573	453.1516598584573	453.1516598584573	453.1516598584573	453.1516598584573	453.1516598584573	453.1516598584573	453.1516598584573	453.1516598584573	453.1516598584573	453.1516598584573	453.1516598584573	453.1516598584573	453.1516598584573	453.1516598584573	453.1516598584573	453.1516598584573	453.1516598584573	453.1516598584573	453.1516598584573	453.1516598584573	453.1516598584573
273	454.5413442625681	454.5413442625681	454.5413442625681	454.5413442625681	454.5413442625681	454.5413442625681	454.5413442625681	454.5413442625681	454.5413442625681	454.5413442625681	454.5413442625681	454.5413442625681	454.5413442625681	454.5413442625681	454.5413442625681	454.5413442625681	454.5413442625681	454.5413442625681	454.5413442625681	454.5413442625681	454.5413442625681	454.5413442625681	454.5413442625681	454.5413442625681	454.5413442625681	454.5413442625681	454.5413442625681	454.5413442625681	454.5413442625681	454.5413442625681	454.5413442625681	454.5413442625681	454.5413442625681	454.5413442625681	454.5413442625681	454.5413442625681	454.5413442625681	454.5413442625681	454.5413442625681	454.5413442625681	454.5413442625681	454.5413442625681	454.5413442625681	454.5413442625681	454.5413442625681	454.5413442625681	454.5413442625681	454.5413442625681	454.5413442625681
274	455.8616637001497	455.8616637001497	455.8616637001497	455.8616637001497	455.8616637001497	455.8616637001497	455.8616637001497	455.8616637001497	455.8616637001497	455.8616637001497	455.8616637001497	455.8616637001497	455.8616637001497	455.8616637001497	455.8616637001497	455.8616637001497	455.8616637001497	455.8616637001497	455.8616637001497	455.8616637001497	455.8616637001497	455.8616637001497	455.8616637001497	455.8616637001497	455.8616637001497	455.8616637001497	455.8616637001497	455.8616637001497	455.8616637001497	455.8616637001497	455.8616637001497	455.8616637001497	455.8616637001497	455.8616637001497	455.8616637001497	455.8616637001497	455.8616637001497	455.8616637001497	455.8616637001497	455.8616637001497	455.8616637001497	455.8616637001497	455.8616637001497	455.8616637001497	455.8616637001497	455.8616637001497	455.8616637001497	455.8616637001497	455.8616637001497
275	457.1131825816391	457.1131825816391	457.1131825816391	457.1131825816391	457.1131825816391	457.1131825816391	457.1131825816391	457.1131825816391	457.1131825816391	457.1131825816391	457.1131825816391	457.1131825816391	457.1131825816391	457.1131825816391	457.1131825816391	457.1131825816391	457.1131825816391	457.1131825816391	457.1131825816391	457.1131825816391	457.1131825816391	457.1131825816391	457.1131825816391	457.1131825816391	457.1131825816391	457.1131825816391	457.1131825816391	457.1131825816391	457.1131825816391	457.1131825816391	457.1131825816391	457.1131825816391	457.1131825816391	457.1131825816391	457.1131825816391	457.1131825816391	457.1131825816391	457.1131825816391	457.1131825816391	457.1131825816391	457.1131825816391	457.1131825816391	457.1131825816391	457.1131825816391	457.1131825816391	457.1131825816391	457.1131825816391	457.1131825816391	457.1131825816391
276	458.29228336363155	458.29228336363155	458.29228336363155	458.29228336363155	458.29228336363155	458.29228336363155	458.29228336363155	458.29228336363155	458.29228336363155	458.29228336363155	458.29228336363155	458.29228336363155	458.29228336363155	458.29228336363155	458.29228336363155	458.29228336363155	458.29228336363155	458.29228336363155	458.29228336363155	458.29228336363155	458.29228336363155	458.29228336363155	458.29228336363155	458.29228336363155	458.29228336363155	458.29228336363155	458.29228336363155	458.29228336363155	458.29228336363155	458.29228336363155	458.29228336363155	458.29228336363155	458.29228336363155	458.29228336363155	458.29228336363155	458.29228336363155	458.29228336363155	458.29228336363155	458.29228336363155	458.29228336363155	458.29228336363155	458.29228336363155	458.29228336363155	458.29228336363155	458.29228336363155	458.29228336363155	458.29228336363155	458.29228336363155	458.29228336363155
277	459.39975984333546	459.39975984333546	459.39975984333546	459.39975984333546	459.39975984333546	459.39975984333546	459.39975984333546	459.39975984333546	459.39975984333546	459.39975984333546	459.39975984333546	459.39975984333546	459.39975984333546	459.39975984333546	459.39975984333546	459.39975984333546	459.39975984333546	459.39975984333546	459.39975984333546	459.39975984333546	459.39975984333546	459.39975984333546	459.39975984333546	459.39975984333546	459.39975984333546	459.39975984333546	459.39975984333546	459.39975984333546	459.39975984333546	459.39975984333546	459.39975984333546	459.39975984333546	459.39975984333546	459.39975984333546	459.39975984333546	459.39975984333546	459.39975984333546	459.39975984333546	459.39975984333546	459.39975984333546	459.39975984333546	459.39975984333546	459.39975984333546	459.39975984333546	459.39975984333546	459.39975984333546	459.39975984333546	459.39975984333546	459.39975984333546
278	460.4362467701508	460.4362467701508	460.4362467701508	460.4362467701508	460.4362467701508	460.4362467701508	460.4362467701508	460.4362467701508	460.4362467701508	460.4362467701508	460.4362467701508	460.4362467701508	460.4362467701508	460.4362467701508	460.4362467701508	460.4362467701508	460.4362467701508	460.4362467701508	460.4362467701508	460.4362467701508	460.4362467701508	460.4362467701508	460.4362467701508	460.4362467701508	460.4362467701508	460.4362467701508	460.4362467701508	460.4362467701508	460.4362467701508	460.4362467701508	460.4362467701508	460.4362467701508	460.4362467701508	460.4362467701508	460.4362467701508	460.4362467701508	460.4362467701508	460.4362467701508	460.4362467701508	460.4362467701508	460.4362467701508	460.4362467701508	460.4362467701508	460.4362467701508	460.4362467701508	460.4362467701508	460.4362467701508	460.4362467701508	460.4362467701508
279	461.4022770977409	461.4022770977409	461.4022770977409	461.4022770977409	461.4022770977409	461.4022770977409	461.4022770977409	461.4022770977409	461.4022770977409	461.4022770977409	461.4022770977409	461.4022770977409	461.4022770977409	461.4022770977409	461.4022770977409	461.4022770977409	461.4022770977409	461.4022770977409	461.4022770977409	461.4022770977409	461.4022770977409	461.4022770977409	461.4022770977409	461.4022770977409	461.4022770977409	461.4022770977409	461.4022770977409	461.4022770977409	461.4022770977409	461.4022770977409	461.4022770977409	461.4022770977409	461.4022770977409	461.4022770977409	461.4022770977409	461.4022770977409	461.4022770977409	461.4022770977409	461.4022770977409	461.4022770977409	461.4022770977409	461.4022770977409	461.4022770977409	461.4022770977409	461.4022770977409	461.4022770977409	461.4022770977409	461.4022770977409	461.4022770977409
280	462.2983090826915	462.2983090826915	462.2983090826915	462.2983090826915	462.2983090826915	462.2983090826915	462.2983090826915	462.2983090826915	462.2983090826915	462.2983090826915	462.2983090826915	462.2983090826915	462.2983090826915	462.2983090826915	462.2983090826915	462.2983090826915	462.2983090826915	462.2983090826915	462.2983090826915	462.2983090826915	462.2983090826915	462.2983090826915	462.2983090826915	462.2983090826915	462.2983090826915	462.2983090826915	462.2983090826915	462.2983090826915	462.2983090826915	462.2983090826915	462.2983090826915	462.2983090826915	462.2983090826915	462.2983090826915	462.2983090826915	462.2983090826915	462.2983090826915	462.2983090826915	462.2983090826915	462.2983090826915	462.2983090826915	462.2983090826915	462.2983090826915	462.2983090826915	462.2983090826915	462.2983090826915	462.2983090826915	462.2983090826915	462.2983090826915
281	463.12474538950687	463.12474538950687	463.12474538950687	463.12474538950687	463.12474538950687	463.12474538950687	463.12474538950687	463.12474538950687	463.12474538950687	463.12474538950687	463.12474538950687	463.12474538950687	463.12474538950687	463.12474538950687	463.12474538950687	463.12474538950687	463.12474538950687	463.12474538950687	463.12474538950687	463.12474538950687	463.12474538950687	463.12474538950687	463.12474538950687	463.12474538950687	463.12474538950687	463.12474538950687	463.12474538950687	463.12474538950687	463.12474538950687	463.12474538950687	463.12474538950687	463.12474538950687	463.12474538950687	463.12474538950687	463.12474538950687	463.12474538950687	463.12474538950687	463.12474538950687	463.12474538950687	463.12474538950687	463.12474538950687	463.12474538950687	463.12474538950687	463.12474538950687	463.12474538950687	463.12474538950687	463.12474538950687	463.12474538950687	463.12474538950687
282	463.881946732091	463.881946732091	463.881946732091	463.881946732091	463.881946732091	463.881946732091	463.881946732091	463.881946732091	463.881946732091	463.881946732091	463.881946732091	463.881946732091	463.881946732091	463.881946732091	463.881946732091	463.881946732091	463.881946732091	463.881946732091	463.881946732091	463.881946732091	463.881946732091	463.881946732091	463.881946732091	463.881946732091	463.881946732091	463.881946732091	463.881946732091	463.881946732091	463.881946732091	463.881946732091	463.881946732091	463.881946732091	463.881946732091	463.881946732091	463.881946732091	463.881946732091	463.881946732091	463.881946732091	463.881946732091	463.881946732091	463.881946732091	463.881946732091	463.881946732091	463.881946732091	463.881946732091	463.881946732091	463.881946732091	463.881946732091	463.881946732091
283	464.5702417531196	464.5702417531196	464.5702417531196	464.5702417531196	464.5702417531196	464.5702417531196	464.5702417531196	464.5702417531196	464.5702417531196	464.5702417531196	464.5702417531196	464.5702417531196	464.5702417531196	464.5702417531196	464.5702417531196	464.5702417531196	464.5702417531196	464.5702417531196	464.5702417531196	464.5702417531196	464.5702417531196	464.5702417531196	464.5702417531196	464.5702417531196	464.5702417531196	464.5702417531196	464.5702417531196	464.5702417531196	464.5702417531196	464.5702417531196	464.5702417531196	464.5702417531196	464.5702417531196	464.5702417531196	464.5702417531196	464.5702417531196	464.5702417531196	464.5702417531196	464.5702417531196	464.5702417531196	464.5702417531196	464.5702417531196	464.5702417531196	464.5702417531196	464.5702417531196	464.5702417531196	464.5702417531196	464.5702417531196	464.5702417531196
284	465.1899342922204	465.1899342922204	465.1899342922204	465.1899342922204	465.1899342922204	465.1899342922204	465.1899342922204	465.1899342922204	465.1899342922204	465.1899342922204	465.1899342922204	465.1899342922204	465.1899342922204	465.1899342922204	465.1899342922204	465.1899342922204	465.1899342922204	465.1899342922204	465.1899342922204	465.1899342922204	465.1899342922204	465.1899342922204	465.1899342922204	465.1899342922204	465.1899342922204	465.1899342922204	465.1899342922204	465.1899342922204	465.1899342922204	465.1899342922204	465.1899342922204	465.1899342922204	465.1899342922204	465.1899342922204	465.1899342922204	465.1899342922204	465.1899342922204	465.1899342922204	465.1899342922204	465.1899342922204	465.1899342922204	465.1899342922204	465.1899342922204	465.1899342922204	465.1899342922204	465.1899342922204	465.1899342922204	465.1899342922204	465.1899342922204
285	465.74130882618977	465.74130882618977	465.74130882618977	465.74130882618977	465.74130882618977	465.74130882618977	465.74130882618977	465.74130882618977	465.74130882618977	465.74130882618977	465.74130882618977	465.74130882618977	465.74130882618977	465.74130882618977	465.74130882618977	465.74130882618977	465.74130882618977	465.74130882618977	465.74130882618977	465.74130882618977	465.74130882618977	465.74130882618977	465.74130882618977	465.74130882618977	465.74130882618977	465.74130882618977	465.74130882618977	465.74130882618977	465.74130882618977	465.74130882618977	465.74130882618977	465.74130882618977	465.74130882618977	465.74130882618977	465.74130882618977	465.74130882618977	465.74130882618977	465.74130882618977	465.74130882618977	465.74130882618977	465.74130882618977	465.74130882618977	465.74130882618977	465.74130882618977	465.74130882618977	465.74130882618977	465.74130882618977	465.74130882618977	465.74130882618977
286	466.2388643020256	466.2388643020256	466.2388643020256	466.2388643020256	466.2388643020256	466.2388643020256	466.2388643020256	466.2388643020256	466.2388643020256	466.2388643020256	466.2388643020256	466.2388643020256	466.2388643020256	466.2388643020256	466.2388643020256	466.2388643020256	466.2388643020256	466.2388643020256	466.2388643020256	466.2388643020256	466.2388643020256	466.2388643020256	466.2388643020256	466.2388643020256	466.2388643020256	466.2388643020256	466.2388643020256	466.2388643020256	466.2388643020256	466.2388643020256	466.2388643020256	466.2388643020256	466.2388643020256	466.2388643020256	466.2388643020256	466.2388643020256	466.2388643020256	466.2388643020256	466.2388643020256	466.2388643020256	466.2388643020256	466.2388643020256	466.2388643020256	466.2388643020256	466.2388643020256	466.2388643020256	466.2388643020256	466.2388643020256	466.2388643020256
287	466.6817187168058	466.6817187168058	466.6817187168058	466.6817187168058	466.6817187168058	466.6817187168058	466.6817187168058	466.6817187168058	466.6817187168058	466.6817187168058	466.6817187168058	466.6817187168058	466.6817187168058	466.6817187168058	466.6817187168058	466.6817187168058	466.6817187168058	466.6817187168058	466.6817187168058	466.6817187168058	466.6817187168058	466.6817187168058	466.6817187168058	466.6817187168058	466.6817187168058	466.6817187168058	466.6817187168058	466.6817187168058	466.6817187168058	466.6817187168058	466.6817187168058	466.6817187168058	466.6817187168058	466.6817187168058	466.6817187168058	466.6817187168058	466.6817187168058	466.6817187168058	466.6817187168058	466.6817187168058	466.6817187168058	466.6817187168058	466.6817187168058	466.6817187168058	466.6817187168058	466.6817187168058	466.6817187168058	466.6817187168058	466.6817187168058
288	467.069304005171	467.069304005171	467.069304005171	467.069304005171	467.069304005171	467.069304005171	467.069304005171	467.069304005171	467.069304005171	467.069304005171	467.069304005171	467.069304005171	467.069304005171	467.069304005171	467.069304005171	467.069304005171	467.069304005171	467.069304005171	467.069304005171	467.069304005171	467.069304005171	467.069304005171	467.069304005171	467.069304005171	467.069304005171	467.069304005171	467.069304005171	467.069304005171	467.069304005171	467.069304005171	467.069304005171	467.069304005171	467.069304005171	467.069304005171	467.069304005171	467.069304005171	467.069304005171	467.069304005171	467.069304005171	467.069304005171	467.069304005171	467.069304005171	467.069304005171	467.069304005171	467.069304005171	467.069304005171	467.069304005171	467.069304005171	467.069304005171
289	467.40124206318836	467.40124206318836	467.40124206318836	467.40124206318836	467.40124206318836	467.40124206318836	467.40124206318836	467.40124206318836	467.40124206318836	467.40124206318836	467.40124206318836	467.40124206318836	467.40124206318836	467.40124206318836	467.40124206318836	467.40124206318836	467.40124206318836	467.40124206318836	467.40124206318836	467.40124206318836	467.40124206318836	467.40124206318836	467.40124206318836	467.40124206318836	467.40124206318836	467.40124206318836	467.40124206318836	467.40124206318836	467.40124206318836	467.40124206318836	467.40124206318836	467.40124206318836	467.40124206318836	467.40124206318836	467.40124206318836	467.40124206318836	467.40124206318836	467.40124206318836	467.40124206318836	467.40124206318836	467.40124206318836	467.40124206318836	467.40124206318836	467.40124206318836	467.40124206318836	467.40124206318836	467.40124206318836	467.40124206318836	467.40124206318836
290	467.6772920460413	467.6772920460413	467.6772920460413	467.6772920460413	467.6772920460413	467.6772920460413	467.6772920460413	467.6772920460413	467.6772920460413	467.6772920460413	467.6772920460413	467.6772920460413	467.6772920460413	467.6772920460413	467.6772920460413	467.6772920460413	467.6772920460413	467.6772920460413	467.6772920460413	467.6772920460413	467.6772920460413	467.6772920460413	467.6772920460413	467.6772920460413	467.6772920460413	467.6772920460413	467.6772920460413	467.6772920460413	467.6772920460413	467.6772920460413	467.6772920460413	467.6772920460413	467.6772920460413	467.6772920460413	467.6772920460413	467.6772920460413	467.6772920460413	467.6772920460413	467.6772920460413	467.6772920460413	467.6772920460413	467.6772920460413	467.6772920460413	467.6772920460413	467.6772920460413	467.6772920460413	467.6772920460413	467.6772920460413	467.6772920460413
291	467.8973128400535	467.8973128400535	467.8973128400535	467.8973128400535	467.8973128400535	467.8973128400535	467.8973128400535	467.8973128400535	467.8973128400535	467.8973128400535	467.8973128400535	467.8973128400535	467.8973128400535	467.8973128400535	467.8973128400535	467.8973128400535	467.8973128400535	467.8973128400535	467.8973128400535	467.8973128400535	467.8973128400535	467.8973128400535	467.8973128400535	467.8973128400535	467.8973128400535	467.8973128400535	467.8973128400535	467.8973128400535	467.8973128400535	467.8973128400535	467.8973128400535	467.8973128400535	467.8973128400535	467.8973128400535	467.8973128400535	467.8973128400535	467.8973128400535	467.8973128400535	467.8973128400535	467.8973128400535	467.8973128400535	467.8973128400535	467.8973128400535	467.8973128400535	467.8973128400535	467.8973128400535	467.8973128400535	467.8973128400535	467.8973128400535
292	468.0612362626516	468.0612362626516	468.0612362626516	468.0612362626516	468.0612362626516	468.0612362626516	468.0612362626516	468.0612362626516	468.0612362626516	468.0612362626516	468.0612362626516	468.0612362626516	468.0612362626516	468.0612362626516	468.0612362626516	468.0612362626516	468.0612362626516	468.0612362626516	468.0612362626516	468.0612362626516	468.0612362626516	468.0612362626516	468.0612362626516	468.0612362626516	468.0612362626516	468.0612362626516	468.0612362626516	468.0612362626516	468.0612362626516	468.0612362626516	468.0612362626516	468.0612362626516	468.0612362626516	468.0612362626516	468.0612362626516	468.0612362626516	468.0612362626516	468.0612362626516	468.0612362626516	468.0612362626516	468.0612362626516	468.0612362626516	468.0612362626516	468.0612362626516	468.0612362626516	468.0612362626516	468.0612362626516	468.0612362626516	468.0612362626516
293	468.16904787721046	468.16904787721046	468.16904787721046	468.16904787721046	468.16904787721046	468.16904787721046	468.16904787721046	468.16904787721046	468.16904787721046	468.16904787721046	468.16904787721046	468.16904787721046	468.16904787721046	468.16904787721046	468.16904787721046	468.16904787721046	468.16904787721046	468.16904787721046	468.16904787721046	468.16904787721046	468.16904787721046	468.16904787721046	468.16904787721046	468.16904787721046	468.16904787721046	468.16904787721046	468.16904787721046	468.16904787721046	468.16904787721046	468.16904787721046	468.16904787721046	468.16904787721046	468.16904787721046	468.16904787721046	468.16904787721046	468.16904787721046	468.16904787721046	468.16904787721046	468.16904787721046	468.16904787721046	468.16904787721046	468.16904787721046	468.16904787721046	468.16904787721046	468.16904787721046	468.16904787721046	468.16904787721046	468.16904787721046	468.16904787721046
294	468.2207732333275	468.2207732333275	468.2207732333275	468.2207732333275	468.2207732333275	468.2207732333275	468.2207732333275	468.2207732333275	468.2207732333275	468.2207732333275	468.2207732333275	468.2207732333275	468.2207732333275	468.2207732333275	468.2207732333275	468.2207732333275	468.2207732333275	468.2207732333275	468.2207732333275	468.2207732333275	468.2207732333275	468.2207732333275	468.2207732333275	468.2207732333275	468.2207732333275	468.2207732333275	468.2207732333275	468.2207732333275	468.2207732333275	468.2207732333275	468.2207732333275	468.2207732333275	468.2207732333275	468.2207732333275	468.2207732333275	468.2207732333275	468.2207732333275	468.2207732333275	468.2207732333275	468.2207732333275	468.2207732333275	468.2207732333275	468.2207732333275	468.2207732333275	468.2207732333275	468.2207732333275	468.2207732333275	468.2207732333275	468.2207732333275
295	468.21646798627484	468.21646798627484	468.21646798627484	468.21646798627484	468.21646798627484	468.21646798627484	468.21646798627484	468.21646798627484	468.21646798627484	468.21646798627484	468.21646798627484	468.21646798627484	468.21646798627484	468.21646798627484	468.21646798627484	468.21646798627484	468.21646798627484	468.21646798627484	468.21646798627484	468.21646798627484	468.21646798627484	468.21646798627484	468.21646798627484	468.21646798627484	468.21646798627484	468.21646798627484	468.21646798627484	468.21646798627484	468.21646798627484	468.21646798627484	468.21646798627484	468.21646798627484	468.21646798627484	468.21646798627484	468.21646798627484	468.21646798627484	468.21646798627484	468.21646798627484	468.21646798627484	468.21646798627484	468.21646798627484	468.21646798627484	468.21646798627484	468.21646798627484	468.21646798627484	468.21646798627484	468.21646798627484	468.21646798627484	468.21646798627484
296	468.1739505554458	468.1739505554458	468.1739505554458	468.1739505554458	468.1739505554458	468.1739505554458	468.1739505554458	468.1739505554458	468.1739505554458	468.1739505554458	468.1739505554458	468.1739505554458	468.1739505554458	468.1739505554458	468.1739505554458	468.1739505554458	468.1739505554458	468.1739505554458	468.1739505554458	468.1739505554458	468.1739505554458	468.1739505554458	468.1739505554458	468.1739505554458	468.1739505554458	468.1739505554458	468.1739505554458	468.1739505554458	468.1739505554458	468.1739505554458	468.1739505554458	468.1739505554458	468.1739505554458	468.1739505554458	468.1739505554458	468.1739505554458	468.1739505554458	468.1739505554458	468.1739505554458	468.1739505554458	468.1739505554458	468.1739505554458	468.1739505554458	468.1739505554458	468.1739505554458	468.1739505554458	468.1739505554458	468.1739505554458	468.1739505554458
297	468.09199449591813	468.09199449591813	468.09199449591813	468.09199449591813	468.09199449591813	468.09199449591813	468.09199449591813	468.09199449591813	468.09199449591813	468.09199449591813	468.09199449591813	468.09199449591813	468.09199449591813	468.09199449591813	468.09199449591813	468.09199449591813	468.09199449591813	468.09199449591813	468.09199449591813	468.09199449591813	468.09199449591813	468.09199449591813	468.09199449591813	468.09199449591813	468.09199449591813	468.09199449591813	468.09199449591813	468.09199449591813	468.09199449591813	468.09199449591813	468.09199449591813	468.09199449591813	468.09199449591813	468.09199449591813	468.09199449591813	468.09199449591813	468.09199449591813	468.09199449591813	468.09199449591813	468.09199449591813	468.09199449591813	468.09199449591813	468.09199449591813	468.09199449591813	468.09199449591813	468.09199449591813	468.09199449591813	468.09199449591813	468.09199449591813
298	467.9697261106188	467.9697261106188	467.9697261106188	467.9697261106188	467.9697261106188	467.9697261106188	467.9697261106188	467.9697261106188	467.9697261106188	467.9697261106188	467.9697261106188	467.9697261106188	467.9697261106188	467.9697261106188	467.9697261106188	467.9697261106188	467.9697261106188	467.9697261106188	467.9697261106188	467.9697261106188	467.9697261106188	467.9697261106188	467.9697261106188	467.9697261106188	467.9697261106188	467.9697261106188	467.9697261106188	467.9697261106188	467.9697261106188	467.9697261106188	467.9697261106188	467.9697261106188	467.9697261106188	467.9697261106188	467.9697261106188	467.9697261106188	467.9697261106188	467.9697261106188	467.9697261106188	467.9697261106188	467.9697261106188	467.9697261106188	467.9697261106188	467.9697261106188	467.9697261106188	467.9697261106188	467.9697261106188	467.9697261106188	467.9697261106188
299	467.80650064041174	467.80650064041174	467.80650064041174	467.80650064041174	467.80650064041174	467.80650064041174	467.80650064041174	467.80650064041174	467.80650064041174	467.80650064041174	467.80650064041174	467.80650064041174	467.80650064041174	467.80650064041174	467.80650064041174	467.80650064041174	467.80650064041174	467.80650064041174	467.80650064041174	467.80650064041174	467.80650064041174	467.80650064041174	467.80650064041174	467.80650064041174	467.80650064041174	467.80650064041174	467.80650064041174	467.80650064041174	467.80650064041174	467.80650064041174	467.80650064041174	467.80650064041174	467.80650064041174	467.80650064041174	467.80650064041174	467.80650064041174	467.80650064041174	467.80650064041174	467.80650064041174	467.80650064041174	467.80650064041174	467.80650064041174	467.80650064041174	467.80650064041174	467.80650064041174	467.80650064041174	467.80650064041174	467.80650064041174	467.80650064041174
300	467.6018452680645	467.6018452680645	467.6018452680645	467.6018452680645	467.6018452680645	467.6018452680645	467.6018452680645	467.6018452680645	467.6018452680645	467.6018452680645	467.6018452680645	467.6018452680645	467.6018452680645	467.6018452680645	467.6018452680645	467.6018452680645	467.6018452680645	467.6018452680645	467.6018452680645	467.6018452680645	467.6018452680645	467.6018452680645	467.6018452680645	467.6018452680645	467.6018452680645	467.6018452680645	467.6018452680645	467.6018452680645	467.6018452680645	467.6018452680645	467.6018452680645	467.6018452680645	467.6018452680645	467.6018452680645	467.6018452680645	467.6018452680645	467.6018452680645	467.6018452680645	467.6018452680645	467.6018452680645	467.6018452680645	467.6018452680645	467.6018452680645	467.6018452680645	467.6018452680645	467.6018452680645	467.6018452680645	467.6018452680645	467.6018452680645
301	467.35541703913077	467.35541703913077	467.35541703913077	467.35541703913077	467.35541703913077	467.35541703913077	467.35541703913077	467.35541703913077	467.35541703913077	467.35541703913077	467.35541703913077	467.35541703913077	467.35541703913077	467.35541703913077	467.35541703913077	467.35541703913077	467.35541703913077	467.35541703913077	467.35541703913077	467.35541703913077	467.35541703913077	467.35541703913077	467.35541703913077	467.35541703913077	467.35541703913077	467.35541703913077	467.35541703913077	467.35541703913077	467.35541703913077	467.35541703913077	467.35541703913077	467.35541703913077	467.35541703913077	467.35541703913077	467.35541703913077	467.35541703913077	467.35541703913077	467.35541703913077	467.35541703913077	467.35541703913077	467.35541703913077	467.35541703913077	467.35541703913077	467.35541703913077	467.35541703913077	467.35541703913077	467.35541703913077	467.35541703913077	467.35541703913077
302	467.06697170026723	467.06697170026723	467.06697170026723	467.06697170026723	467.06697170026723	467.06697170026723	467.06697170026723	467.06697170026723	467.06697170026723	467.06697170026723	467.06697170026723	467.06697170026723	467.06697170026723	467.06697170026723	467.06697170026723	467.06697170026723	467.06697170026723	467.06697170026723	467.06697170026723	467.06697170026723	467.06697170026723	467.06697170026723	467.06697170026723	467.06697170026723	467.06697170026723	467.06697170026723	467.06697170026723	467.06697170026723	467.06697170026723	467.06697170026723	467.06697170026723	467.06697170026723	467.06697170026723	467.06697170026723	467.06697170026723	467.06697170026723	467.06697170026723	467.06697170026723	467.06697170026723	467.06697170026723	467.06697170026723	467.06697170026723	467.06697170026723	467.06697170026723	467.06697170026723	467.06697170026723	467.06697170026723	467.06697170026723	467.06697170026723
303	466.73634055594164	466.73634055594164	466.73634055594164	466.73634055594164	466.73634055594164	466.73634055594164	466.73634055594164	466.73634055594164	466.73634055594164	466.73634055594164	466.73634055594164	466.73634055594164	466.73634055594164	466.73634055594164	466.73634055594164	466.73634055594164	466.73634055594164	466.73634055594164	466.73634055594164	466.73634055594164	466.73634055594164	466.73634055594164	466.73634055594164	466.73634055594164	466.73634055594164	466.73634055594164	466.73634055594164	466.73634055594164	466.73634055594164	466.73634055594164	466.73634055594164	466.73634055594164	466.73634055594164	466.73634055594164	466.73634055594164	466.73634055594164	466.73634055594164	466.73634055594164	466.73634055594164	466.73634055594164	466.73634055594164	466.73634055594164	466.73634055594164	466.73634055594164	466.73634055594164	466.73634055594164	466.73634055594164	466.73634055594164	466.73634055594164
304	466.3634132335919	466.3634132335919	466.3634132335919	466.3634132335919	466.3634132335919	466.3634132335919	466.3634132335919	466.3634132335919	466.3634132335919	466.3634132335919	466.3634132335919	466.3634132335919	466.3634132335919	466.3634132335919	466.3634132335919	466.3634132335919	466.3634132335919	466.3634132335919	466.3634132335919	466.3634132335919	466.3634132335919	466.3634132335919	466.3634132335919	466.3634132335919	466.3634132335919	466.3634132335919	466.3634132335919	466.3634132335919	466.3634132335919	466.3634132335919	466.3634132335919	466.3634132335919	466.3634132335919	466.3634132335919	466.3634132335919	466.3634132335919	466.3634132335919	466.3634132335919	466.3634132335919	466.3634132335919	466.3634132335919	466.3634132335919	466.3634132335919	466.3634132335919	466.3634132335919	466.3634132335919	466.3634132335919	466.3634132335919	466.3634132335919
305	465.9481248160832	465.9481248160832	465.9481248160832	465.9481248160832	465.9481248160832	465.9481248160832	465.9481248160832	465.9481248160832	465.9481248160832	465.9481248160832	465.9481248160832	465.9481248160832	465.9481248160832	465.9481248160832	465.9481248160832	465.9481248160832	465.9481248160832	465.9481248160832	465.9481248160832	465.9481248160832	465.9481248160832	465.9481248160832	465.9481248160832	465.9481248160832	465.9481248160832	465.9481248160832	465.9481248160832	465.9481248160832	465.9481248160832	465.9481248160832	465.9481248160832	465.9481248160832	465.9481248160832	465.9481248160832	465.9481248160832	465.9481248160832	465.9481248160832	465.9481248160832	465.9481248160832	465.9481248160832	465.9481248160832	465.9481248160832	465.9481248160832	465.9481248160832	465.9481248160832	465.9481248160832	465.9481248160832	465.9481248160832	465.9481248160832
306	465.46853002092985	465.46853002092985	465.46853002092985	465.46853002092985	465.46853002092985	465.46853002092985	465.46853002092985	465.46853002092985	465.46853002092985	465.46853002092985	465.46853002092985	465.46853002092985	465.46853002092985	465.46853002092985	465.46853002092985	465.46853002092985	465.46853002092985	465.46853002092985	465.46853002092985	465.46853002092985	465.46853002092985	465.46853002092985	465.46853002092985	465.46853002092985	465.46853002092985	465.46853002092985	465.46853002092985	465.46853002092985	465.46853002092985	465.46853002092985	465.46853002092985	465.46853002092985	465.46853002092985	465.46853002092985	465.46853002092985	465.46853002092985	465.46853002092985	465.46853002092985	465.46853002092985	465.46853002092985	465.46853002092985	465.46853002092985	465.46853002092985	465.46853002092985	465.46853002092985	465.46853002092985	465.46853002092985	465.46853002092985	465.46853002092985
307	464.9261828656137	464.9261828656137	464.9261828656137	464.9261828656137	464.9261828656137	464.9261828656137	464.9261828656137	464.9261828656137	464.9261828656137	464.9261828656137	464.9261828656137	464.9261828656137	464.9261828656137	464.9261828656137	464.9261828656137	464.9261828656137	464.9261828656137	464.9261828656137	464.9261828656137	464.9261828656137	464.9261828656137	464.9261828656137	464.9261828656137	464.9261828656137	464.9261828656137	464.9261828656137	464.9261828656137	464.9261828656137	464.9261828656137	464.9261828656137	464.9261828656137	464.9261828656137	464.9261828656137	464.9261828656137	464.9261828656137	464.9261828656137	464.9261828656137	464.9261828656137	464.9261828656137	464.9261828656137	464.9261828656137	464.9261828656137	464.9261828656137	464.9261828656137	464.9261828656137	464.9261828656137	464.9261828656137	464.9261828656137	464.9261828656137
308	464.3222982000673	464.3222982000673	464.3222982000673	464.3222982000673	464.3222982000673	464.3222982000673	464.3222982000673	464.3222982000673	464.3222982000673	464.3222982000673	464.3222982000673	464.3222982000673	464.3222982000673	464.3222982000673	464.3222982000673	464.3222982000673	464.3222982000673	464.3222982000673	464.3222982000673	464.3222982000673	464.3222982000673	464.3222982000673	464.3222982000673	464.3222982000673	464.3222982000673	464.3222982000673	464.3222982000673	464.3222982000673	464.3222982000673	464.3222982000673	464.3222982000673	464.3222982000673	464.3222982000673	464.3222982000673	464.3222982000673	464.3222982000673	464.3222982000673	464.3222982000673	464.3222982000673	464.3222982000673	464.3222982000673	464.3222982000673	464.3222982000673	464.3222982000673	464.3222982000673	464.3222982000673	464.3222982000673	464.3222982000673	464.3222982000673
309	463.6578655910484	463.6578655910484	463.6578655910484	463.6578655910484	463.6578655910484	463.6578655910484	463.6578655910484	463.6578655910484	463.6578655910484	463.6578655910484	463.6578655910484	463.6578655910484	463.6578655910484	463.6578655910484	463.6578655910484	463.6578655910484	463.6578655910484	463.6578655910484	463.6578655910484	463.6578655910484	463.6578655910484	463.6578655910484	463.6578655910484	463.6578655910484	463.6578655910484	463.6578655910484	463.6578655910484	463.6578655910484	463.6578655910484	463.6578655910484	463.6578655910484	463.6578655910484	463.6578655910484	463.6578655910484	463.6578655910484	463.6578655910484	463.6578655910484	463.6578655910484	463.6578655910484	463.6578655910484	463.6578655910484	463.6578655910484	463.6578655910484	463.6578655910484	463.6578655910484	463.6578655910484	463.6578655910484	463.6578655910484	463.6578655910484
310	462.93370459959726	462.93370459959726	462.93370459959726	462.93370459959726	462.93370459959726	462.93370459959726	462.93370459959726	462.93370459959726	462.93370459959726	462.93370459959726	462.93370459959726	462.93370459959726	462.93370459959726	462.93370459959726	462.93370459959726	462.93370459959726	462.93370459959726	462.93370459959726	462.93370459959726	462.93370459959726	462.93370459959726	462.93370459959726	462.93370459959726	462.93370459959726	462.93370459959726	462.93370459959726	462.93370459959726	462.93370459959726	462.93370459959726	462.93370459959726	462.93370459959726	462.93370459959726	462.93370459959726	462.93370459959726	462.93370459959726	462.93370459959726	462.93370459959726	462.93370459959726	462.93370459959726	462.93370459959726	462.93370459959726	462.93370459959726	462.93370459959726	462.93370459959726	462.93370459959726	462.93370459959726	462.93370459959726	462.93370459959726	462.93370459959726
311	462.1505066397468	462.1505066397468	462.1505066397468	462.1505066397468	462.1505066397468	462.1505066397468	462.1505066397468	462.1505066397468	462.1505066397468	462.1505066397468	462.1505066397468	462.1505066397468	462.1505066397468	462.1505066397468	462.1505066397468	462.1505066397468	462.1505066397468	462.1505066397468	462.1505066397468	462.1505066397468	462.1505066397468	462.1505066397468	462.1505066397468	462.1505066397468	462.1505066397468	462.1505066397468	462.1505066397468	462.1505066397468	462.1505066397468	462.1505066397468	462.1505066397468	462.1505066397468	462.1505066397468	462.1505066397468	462.1505066397468	462.1505066397468	462.1505066397468	462.1505066397468	462.1505066397468	462.1505066397468	462.1505066397468	462.1505066397468	462.1505066397468	462.1505066397468	462.1505066397468	462.1505066397468	462.1505066397468	462.1505066397468	462.1505066397468
312	461.3088667509226	461.3088667509226	461.3088667509226	461.3088667509226	461.3088667509226	461.3088667509226	461.3088667509226	461.3088667509226	461.3088667509226	461.3088667509226	461.3088667509226	461.3088667509226	461.3088667509226	461.3088667509226	461.3088667509226	461.3088667509226	461.3088667509226	461.3088667509226	461.3088667509226	461.3088667509226	461.3088667509226	461.3088667509226	461.3088667509226	461.3088667509226	461.3088667509226	461.3088667509226	461.3088667509226	461.3088667509226	461.3088667509226	461.3088667509226	461.3088667509226	461.3088667509226	461.3088667509226	461.3088667509226	461.3088667509226	461.3088667509226	461.3088667509226	461.3088667509226	461.3088667509226	461.3088667509226	461.3088667509226	461.3088667509226	461.3088667509226	461.3088667509226	461.3088667509226	461.3088667509226	461.3088667509226	461.3088667509226	461.3088667509226
313	460.4093077782039	460.4093077782039	460.4093077782039	460.4093077782039	460.4093077782039	460.4093077782039	460.4093077782039	460.4093077782039	460.4093077782039	460.4093077782039	460.4093077782039	460.4093077782039	460.4093077782039	460.4093077782039	460.4093077782039	460.4093077782039	460.4093077782039	460.4093077782039	460.4093077782039	460.4093077782039	460.4093077782039	460.4093077782039	460.4093077782039	460.4093077782039	460.4093077782039	460.4093077782039	460.4093077782039	460.4093077782039	460.4093077782039	460.4093077782039	460.4093077782039	460.4093077782039	460.4093077782039	460.4093077782039	460.4093077782039	460.4093077782039	460.4093077782039	460.4093077782039	460.4093077782039	460.4093077782039	460.4093077782039	460.4093077782039	460.4093077782039	460.4093077782039	460.4093077782039	460.4093077782039	460.4093077782039	460.4093077782039	460.4093077782039
314	459.45229882859735	459.45229882859735	459.45229882859735	459.45229882859735	459.45229882859735	459.45229882859735	459.45229882859735	459.45229882859735	459.45229882859735	459.45229882859735	459.45229882859735	459.45229882859735	459.45229882859735	459.45229882859735	459.45229882859735	459.45229882859735	459.45229882859735	459.45229882859735	459.45229882859735	459.45229882859735	459.45229882859735	459.45229882859735	459.45229882859735	459.45229882859735	459.45229882859735	459.45229882859735	459.45229882859735	459.45229882859735	459.45229882859735	459.45229882859735	459.45229882859735	459.45229882859735	459.45229882859735	459.45229882859735	459.45229882859735	459.45229882859735	459.45229882859735	459.45229882859735	459.45229882859735	459.45229882859735	459.45229882859735	459.45229882859735	459.45229882859735	459.45229882859735	459.45229882859735	459.45229882859735	459.45229882859735	459.45229882859735	459.45229882859735
315	458.4382694042363	458.4382694042363	458.4382694042363	458.4382694042363	458.4382694042363	458.4382694042363	458.4382694042363	458.4382694042363	458.4382694042363	458.4382694042363	458.4382694042363	458.4382694042363	458.4382694042363	458.4382694042363	458.4382694042363	458.4382694042363	458.4382694042363	458.4382694042363	458.4382694042363	458.4382694042363	458.4382694042363	458.4382694042363	458.4382694042363	458.4382694042363	458.4382694042363	458.4382694042363	458.4382694042363	458.4382694042363	458.4382694042363	458.4382694042363	458.4382694042363	458.4382694042363	458.4382694042363	458.4382694042363	458.4382694042363	458.4382694042363	458.4382694042363	458.4382694042363	458.4382694042363	458.4382694042363	458.4382694042363	458.4382694042363	458.4382694042363	458.4382694042363	458.4382694042363	458.4382694042363	458.4382694042363	458.4382694042363	458.4382694042363
316	457.40173346642086	457.40173346642086	457.40173346642086	457.40173346642086	457.40173346642086	457.40173346642086	457.40173346642086	457.40173346642086	457.40173346642086	457.40173346642086	457.40173346642086	457.40173346642086	457.40173346642086	457.40173346642086	457.40173346642086	457.40173346642086	457.40173346642086	457.40173346642086	457.40173346642086	457.40173346642086	457.40173346642086	457.40173346642086	457.40173346642086	457.40173346642086	457.40173346642086	457.40173346642086	457.40173346642086	457.40173346642086	457.40173346642086	457.40173346642086	457.40173346642086	457.40173346642086	457.40173346642086	457.40173346642086	457.40173346642086	457.40173346642086	457.40173346642086	457.40173346642086	457.40173346642086	457.40173346642086	457.40173346642086	457.40173346642086	457.40173346642086	457.40173346642086	457.40173346642086	457.40173346642086	457.40173346642086	457.40173346642086	457.40173346642086
317	456.3407265686986	456.3407265686986	456.3407265686986	456.3407265686986	456.3407265686986	456.3407265686986	456.3407265686986	456.3407265686986	456.3407265686986	456.3407265686986	456.3407265686986	456.3407265686986	456.3407265686986	456.3407265686986	456.3407265686986	456.3407265686986	456.3407265686986	456.3407265686986	456.3407265686986	456.3407265686986	456.3407265686986	456.3407265686986	456.3407265686986	456.3407265686986	456.3407265686986	456.3407265686986	456.3407265686986	456.3407265686986	456.3407265686986	456.3407265686986	456.3407265686986	456.3407265686986	456.3407265686986	456.3407265686986	456.3407265686986	456.3407265686986	456.3407265686986	456.3407265686986	456.3407265686986	456.3407265686986	456.3407265686986	456.3407265686986	456.3407265686986	456.3407265686986	456.3407265686986	456.3407265686986	456.3407265686986	456.3407265686986	456.3407265686986
318	455.2537648161426	455.2537648161426	455.2537648161426	455.2537648161426	455.2537648161426	455.2537648161426	455.2537648161426	455.2537648161426	455.2537648161426	455.2537648161426	455.2537648161426	455.2537648161426	455.2537648161426	455.2537648161426	455.2537648161426	455.2537648161426	455.2537648161426	455.2537648161426	455.2537648161426	455.2537648161426	455.2537648161426	455.2537648161426	455.2537648161426	455.2537648161426	455.2537648161426	455.2537648161426	455.2537648161426	455.2537648161426	455.2537648161426	455.2537648161426	455.2537648161426	455.2537648161426	455.2537648161426	455.2537648161426	455.2537648161426	455.2537648161426	455.2537648161426	455.2537648161426	455.2537648161426	455.2537648161426	455.2537648161426	455.2537648161426	455.2537648161426	455.2537648161426	455.2537648161426	455.2537648161426	455.2537648161426	455.2537648161426	455.2537648161426
319	454.1397090999136	454.1397090999136	454.1397090999136	454.1397090999136	454.1397090999136	454.1397090999136	454.1397090999136	454.1397090999136	454.1397090999136	454.1397090999136	454.1397090999136	454.1397090999136	454.1397090999136	454.1397090999136	454.1397090999136	454.1397090999136	454.1397090999136	454.1397090999136	454.1397090999136	454.1397090999136	454.1397090999136	454.1397090999136	454.1397090999136	454.1397090999136	454.1397090999136	454.1397090999136	454.1397090999136	454.1397090999136	454.1397090999136	454.1397090999136	454.1397090999136	454.1397090999136	454.1397090999136	454.1397090999136	454.1397090999136	454.1397090999136	454.1397090999136	454.1397090999136	454.1397090999136	454.1397090999136	454.1397090999136	454.1397090999136	454.1397090999136	454.1397090999136	454.1397090999136	454.1397090999136	454.1397090999136	454.1397090999136	454.1397090999136
320	452.99768904591906	452.99768904591906	452.99768904591906	452.99768904591906	452.99768904591906	452.99768904591906	452.99768904591906	452.99768904591906	452.99768904591906	452.99768904591906	452.99768904591906	452.99768904591906	452.99768904591906	452.99768904591906	452.99768904591906	452.99768904591906	452.99768904591906	452.99768904591906	452.99768904591906	452.99768904591906	452.99768904591906	452.99768904591906	452.99768904591906	452.99768904591906	452.99768904591906	452.99768904591906	452.99768904591906	452.99768904591906	452.99768904591906	452.99768904591906	452.99768904591906	452.99768904591906	452.99768904591906	452.99768904591906	452.99768904591906	452.99768904591906	452.99768904591906	452.99768904591906	452.99768904591906	452.99768904591906	452.99768904591906	452.99768904591906	452.99768904591906	452.99768904591906	452.99768904591906	452.99768904591906	452.99768904591906	452.99768904591906	452.99768904591906
321	451.8270445038734	451.8270445038734	451.8270445038734	451.8270445038734	451.8270445038734	451.8270445038734	451.8270445038734	451.8270445038734	451.8270445038734	451.8270445038734	451.8270445038734	451.8270445038734	451.8270445038734	451.8270445038734	451.8270445038734	451.8270445038734	451.8270445038734	451.8270445038734	451.8270445038734	451.8270445038734	451.8270445038734	451.8270445038734	451.8270445038734	451.8270445038734	451.8270445038734	451.8270445038734	451.8270445038734	451.8270445038734	451.8270445038734	451.8270445038734	451.8270445038734	451.8270445038734	451.8270445038734	451.8270445038734	451.8270445038734	451.8270445038734	451.8270445038734	451.8270445038734	451.8270445038734	451.8270445038734	451.8270445038734	451.8270445038734	451.8270445038734	451.8270445038734	451.8270445038734	451.8270445038734	451.8270445038734	451.8270445038734	451.8270445038734
322	450.62728041956603	450.62728041956603	450.62728041956603	450.62728041956603	450.62728041956603	450.62728041956603	450.62728041956603	450.62728041956603	450.62728041956603	450.62728041956603	450.62728041956603	450.62728041956603	450.62728041956603	450.62728041956603	450.62728041956603	450.62728041956603	450.62728041956603	450.62728041956603	450.62728041956603	450.62728041956603	450.62728041956603	450.62728041956603	450.62728041956603	450.62728041956603	450.62728041956603	450.62728041956603	450.62728041956603	450.62728041956603	450.62728041956603	450.62728041956603	450.62728041956603	450.62728041956603	450.62728041956603	450.62728041956603	450.62728041956603	450.62728041956603	450.62728041956603	450.62728041956603	450.62728041956603	450.62728041956603	450.62728041956603	450.62728041956603	450.62728041956603	450.62728041956603	450.62728041956603	450.62728041956603	450.62728041956603	450.62728041956603	450.62728041956603
323	449.3980319531505	449.3980319531505	449.3980319531505	449.3980319531505	449.3980319531505	449.3980319531505	449.3980319531505	449.3980319531505	449.3980319531505	449.3980319531505	449.3980319531505	449.3980319531505	449.3980319531505	449.3980319531505	449.3980319531505	449.3980319531505	449.3980319531505	449.3980319531505	449.3980319531505	449.3980319531505	449.3980319531505	449.3980319531505	449.3980319531505	449.3980319531505	449.3980319531505	449.3980319531505	449.3980319531505	449.3980319531505	449.3980319531505	449.3980319531505	449.3980319531505	449.3980319531505	449.3980319531505	449.3980319531505	449.3980319531505	449.3980319531505	449.3980319531505	449.3980319531505	449.3980319531505	449.3980319531505	449.3980319531505	449.3980319531505	449.3980319531505	449.3980319531505	449.3980319531505	449.3980319531505	449.3980319531505	449.3980319531505	449.3980319531505
324	448.1390374646969	448.1390374646969	448.1390374646969	448.1390374646969	448.1390374646969	448.1390374646969	448.1390374646969	448.1390374646969	448.1390374646969	448.1390374646969	448.1390374646969	448.1390374646969	448.1390374646969	448.1390374646969	448.1390374646969	448.1390374646969	448.1390374646969	448.1390374646969	448.1390374646969	448.1390374646969	448.1390374646969	448.1390374646969	448.1390374646969	448.1390374646969	448.1390374646969	448.1390374646969	448.1390374646969	448.1390374646969	448.1390374646969	448.1390374646969	448.1390374646969	448.1390374646969	448.1390374646969	448.1390374646969	448.1390374646969	448.1390374646969	448.1390374646969	448.1390374646969	448.1390374646969	448.1390374646969	448.1390374646969	448.1390374646969	448.1390374646969	448.1390374646969	448.1390374646969	448.1390374646969	448.1390374646969	448.1390374646969	448.1390374646969
325	446.85011755609315	446.85011755609315	446.85011755609315	446.85011755609315	446.85011755609315	446.85011755609315	446.85011755609315	446.85011755609315	446.85011755609315	446.85011755609315	446.85011755609315	446.85011755609315	446.85011755609315	446.85011755609315	446.85011755609315	446.85011755609315	446.85011755609315	446.85011755609315	446.85011755609315	446.85011755609315	446.85011755609315	446.85011755609315	446.85011755609315	446.85011755609315	446.85011755609315	446.85011755609315	446.85011755609315	446.85011755609315	446.85011755609315	446.85011755609315	446.85011755609315	446.85011755609315	446.85011755609315	446.85011755609315	446.85011755609315	446.85011755609315	446.85011755609315	446.85011755609315	446.85011755609315	446.85011755609315	446.85011755609315	446.85011755609315	446.85011755609315	446.85011755609315	446.85011755609315	446.85011755609315	446.85011755609315	446.85011755609315	446.85011755609315
326	445.5935536690172	445.5935536690172	445.5935536690172	445.5935536690172	445.5935536690172	445.5935536690172	445.5935536690172	445.5935536690172	445.5935536690172	445.5935536690172	445.5935536690172	445.5935536690172	445.5935536690172	445.5935536690172	445.5935536690172	445.5935536690172	445.5935536690172	445.5935536690172	445.5935536690172	445.5935536690172	445.5935536690172	445.5935536690172	445.5935536690172	445.5935536690172	445.5935536690172	445.5935536690172	445.5935536690172	445.5935536690172	445.5935536690172	445.5935536690172	445.5935536690172	445.5935536690172	445.5935536690172	445.5935536690172	445.5935536690172	445.5935536690172	445.5935536690172	445.5935536690172	445.5935536690172	445.5935536690172	445.5935536690172	445.5935536690172	445.5935536690172	445.5935536690172	445.5935536690172	445.5935536690172	445.5935536690172	445.5935536690172	445.5935536690172
327	444.36503647774435	444.36503647774435	444.36503647774435	444.36503647774435	444.36503647774435	444.36503647774435	444.36503647774435	444.36503647774435	444.36503647774435	444.36503647774435	444.36503647774435	444.36503647774435	444.36503647774435	444.36503647774435	444.36503647774435	444.36503647774435	444.36503647774435	444.36503647774435	444.36503647774435	444.36503647774435	444.36503647774435	444.36503647774435	444.36503647774435	444.36503647774435	444.36503647774435	444.36503647774435	444.36503647774435	444.36503647774435	444.36503647774435	444.36503647774435	444.36503647774435	444.36503647774435	444.36503647774435	444.36503647774435	444.36503647774435	444.36503647774435	444.36503647774435	444.36503647774435	444.36503647774435	444.36503647774435	444.36503647774435	444.36503647774435	444.36503647774435	444.36503647774435	444.36503647774435	444.36503647774435	444.36503647774435	444.36503647774435	444.36503647774435
328	443.16112488342094	443.16112488342094	443.16112488342094	443.16112488342094	443.16112488342094	443.16112488342094	443.16112488342094	443.16112488342094	443.16112488342094	443.16112488342094	443.16112488342094	443.16112488342094	443.16112488342094	443.16112488342094	443.16112488342094	443.16112488342094	443.16112488342094	443.16112488342094	443.16112488342094	443.16112488342094	443.16112488342094	443.16112488342094	443.16112488342094	443.16112488342094	443.16112488342094	443.16112488342094	443.16112488342094	443.16112488342094	443.16112488342094	443.16112488342094	443.16112488342094	443.16112488342094	443.16112488342094	443.16112488342094	443.16112488342094	443.16112488342094	443.16112488342094	443.16112488342094	443.16112488342094	443.16112488342094	443.16112488342094	443.16112488342094	443.16112488342094	443.16112488342094	443.16112488342094	443.16112488342094	443.16112488342094	443.16112488342094	443.16112488342094
329	441.97904363157664	441.97904363157664	441.97904363157664	441.97904363157664	441.97904363157664	441.97904363157664	441.97904363157664	441.97904363157664	441.97904363157664	441.97904363157664	441.97904363157664	441.97904363157664	441.97904363157664	441.97904363157664	441.97904363157664	441.97904363157664	441.97904363157664	441.97904363157664	441.97904363157664	441.97904363157664	441.97904363157664	441.97904363157664	441.97904363157664	441.97904363157664	441.97904363157664	441.97904363157664	441.97904363157664	441.97904363157664	441.97904363157664	441.97904363157664	441.97904363157664	441.97904363157664	441.97904363157664	441.97904363157664	441.97904363157664	441.97904363157664	441.97904363157664	441.97904363157664	441.97904363157664	441.97904363157664	441.97904363157664	441.97904363157664	441.97904363157664	441.97904363157664	441.97904363157664	441.97904363157664	441.97904363157664	441.97904363157664	441.97904363157664
330	440.8165421758127	440.8165421758127	440.8165421758127	440.8165421758127	440.8165421758127	440.8165421758127	440.8165421758127	440.8165421758127	440.8165421758127	440.8165421758127	440.8165421758127	440.8165421758127	440.8165421758127	440.8165421758127	440.8165421758127	440.8165421758127	440.8165421758127	440.8165421758127	440.8165421758127	440.8165421758127	440.8165421758127	440.8165421758127	440.8165421758127	440.8165421758127	440.8165421758127	440.8165421758127	440.8165421758127	440.8165421758127	440.8165421758127	440.8165421758127	440.8165421758127	440.8165421758127	440.8165421758127	440.8165421758127	440.8165421758127	440.8165421758127	440.8165421758127	440.8165421758127	440.8165421758127	440.8165421758127	440.8165421758127	440.8165421758127	440.8165421758127	440.8165421758127	440.8165421758127	440.8165421758127	440.8165421758127	440.8165421758127	440.8165421758127
331	439.6717842939856	439.6717842939856	439.6717842939856	439.6717842939856	439.6717842939856	439.6717842939856	439.6717842939856	439.6717842939856	439.6717842939856	439.6717842939856	439.6717842939856	439.6717842939856	439.6717842939856	439.6717842939856	439.6717842939856	439.6717842939856	439.6717842939856	439.6717842939856	439.6717842939856	439.6717842939856	439.6717842939856	439.6717842939856	439.6717842939856	439.6717842939856	439.6717842939856	439.6717842939856	439.6717842939856	439.6717842939856	439.6717842939856	439.6717842939856	439.6717842939856	439.6717842939856	439.6717842939856	439.6717842939856	439.6717842939856	439.6717842939856	439.6717842939856	439.6717842939856	439.6717842939856	439.6717842939856	439.6717842939856	439.6717842939856	439.6717842939856	439.6717842939856	439.6717842939856	439.6717842939856	439.6717842939856	439.6717842939856	439.6717842939856
332	438.54326154066837	438.54326154066837	438.54326154066837	438.54326154066837	438.54326154066837	438.54326154066837	438.54326154066837	438.54326154066837	438.54326154066837	438.54326154066837	438.54326154066837	438.54326154066837	438.54326154066837	438.54326154066837	438.54326154066837	438.54326154066837	438.54326154066837	438.54326154066837	438.54326154066837	438.54326154066837	438.54326154066837	438.54326154066837	438.54326154066837	438.54326154066837	438.54326154066837	438.54326154066837	438.54326154066837	438.54326154066837	438.54326154066837	438.54326154066837	438.54326154066837	438.54326154066837	438.54326154066837	438.54326154066837	438.54326154066837	438.54326154066837	438.54326154066837	438.54326154066837	438.54326154066837	438.54326154066837	438.54326154066837	438.54326154066837	438.54326154066837	438.54326154066837	438.54326154066837	438.54326154066837	438.54326154066837	438.54326154066837	438.54326154066837
333	437.42972525767345	437.42972525767345	437.42972525767345	437.42972525767345	437.42972525767345	437.42972525767345	437.42972525767345	437.42972525767345	437.42972525767345	437.42972525767345	437.42972525767345	437.42972525767345	437.42972525767345	437.42972525767345	437.42972525767345	437.42972525767345	437.42972525767345	437.42972525767345	437.42972525767345	437.42972525767345	437.42972525767345	437.42972525767345	437.42972525767345	437.42972525767345	437.42972525767345	437.42972525767345	437.42972525767345	437.42972525767345	437.42972525767345	437.42972525767345	437.42972525767345	437.42972525767345	437.42972525767345	437.42972525767345	437.42972525767345	437.42972525767345	437.42972525767345	437.42972525767345	437.42972525767345	437.42972525767345	437.42972525767345	437.42972525767345	437.42972525767345	437.42972525767345	437.42972525767345	437.42972525767345	437.42972525767345	437.42972525767345	437.42972525767345
334	436.3301330828765	436.3301330828765	436.3301330828765	436.3301330828765	436.3301330828765	436.3301330828765	436.3301330828765	436.3301330828765	436.3301330828765	436.3301330828765	436.3301330828765	436.3301330828765	436.3301330828765	436.3301330828765	436.3301330828765	436.3301330828765	436.3301330828765	436.3301330828765	436.3301330828765	436.3301330828765	436.3301330828765	436.3301330828765	436.3301330828765	436.3301330828765	436.3301330828765	436.3301330828765	436.3301330828765	436.3301330828765	436.3301330828765	436.3301330828765	436.3301330828765	436.3301330828765	436.3301330828765	436.3301330828765	436.3301330828765	436.3301330828765	436.3301330828765	436.3301330828765	436.3301330828765	436.3301330828765	436.3301330828765	436.3301330828765	436.3301330828765	436.3301330828765	436.3301330828765	436.3301330828765	436.3301330828765	436.3301330828765	436.3301330828765
335	435.24360681543794	435.24360681543794	435.24360681543794	435.24360681543794	435.24360681543794	435.24360681543794	435.24360681543794	435.24360681543794	435.24360681543794	435.24360681543794	435.24360681543794	435.24360681543794	435.24360681543794	435.24360681543794	435.24360681543794	435.24360681543794	435.24360681543794	435.24360681543794	435.24360681543794	435.24360681543794	435.24360681543794	435.24360681543794	435.24360681543794	435.24360681543794	435.24360681543794	435.24360681543794	435.24360681543794	435.24360681543794	435.24360681543794	435.24360681543794	435.24360681543794	435.24360681543794	435.24360681543794	435.24360681543794	435.24360681543794	435.24360681543794	435.24360681543794	435.24360681543794	435.24360681543794	435.24360681543794	435.24360681543794	435.24360681543794	435.24360681543794	435.24360681543794	435.24360681543794	435.24360681543794	435.24360681543794	435.24360681543794	435.24360681543794
336	434.17981313822213	434.17981313822213	434.17981313822213	434.17981313822213	434.17981313822213	434.17981313822213	434.17981313822213	434.17981313822213	434.17981313822213	434.17981313822213	434.17981313822213	434.17981313822213	434.17981313822213	434.17981313822213	434.17981313822213	434.17981313822213	434.17981313822213	434.17981313822213	434.17981313822213	434.17981313822213	434.17981313822213	434.17981313822213	434.17981313822213	434.17981313822213	434.17981313822213	434.17981313822213	434.17981313822213	434.17981313822213	434.17981313822213	434.17981313822213	434.17981313822213	434.17981313822213	434.17981313822213	434.17981313822213	434.17981313822213	434.17981313822213	434.17981313822213	434.17981313822213	434.17981313822213	434.17981313822213	434.17981313822213	434.17981313822213	434.17981313822213	434.17981313822213	434.17981313822213	434.17981313822213	434.17981313822213	434.17981313822213	434.17981313822213
337	433.1373950914335	433.1373950914335	433.1373950914335	433.1373950914335	433.1373950914335	433.1373950914335	433.1373950914335	433.1373950914335	433.1373950914335	433.1373950914335	433.1373950914335	433.1373950914335	433.1373950914335	433.1373950914335	433.1373950914335	433.1373950914335	433.1373950914335	433.1373950914335	433.1373950914335	433.1373950914335	433.1373950914335	433.1373950914335	433.1373950914335	433.1373950914335	433.1373950914335	433.1373950914335	433.1373950914335	433.1373950914335	433.1373950914335	433.1373950914335	433.1373950914335	433.1373950914335	433.1373950914335	433.1373950914335	433.1373950914335	433.1373950914335	433.1373950914335	433.1373950914335	433.1373950914335	433.1373950914335	433.1373950914335	433.1373950914335	433.1373950914335	433.1373950914335	433.1373950914335	433.1373950914335	433.1373950914335	433.1373950914335	433.1373950914335
338	432.1152141347899	432.1152141347899	432.1152141347899	432.1152141347899	432.1152141347899	432.1152141347899	432.1152141347899	432.1152141347899	432.1152141347899	432.1152141347899	432.1152141347899	432.1152141347899	432.1152141347899	432.1152141347899	432.1152141347899	432.1152141347899	432.1152141347899	432.1152141347899	432.1152141347899	432.1152141347899	432.1152141347899	432.1152141347899	432.1152141347899	432.1152141347899	432.1152141347899	432.1152141347899	432.1152141347899	432.1152141347899	432.1152141347899	432.1152141347899	432.1152141347899	432.1152141347899	432.1152141347899	432.1152141347899	432.1152141347899	432.1152141347899	432.1152141347899	432.1152141347899	432.1152141347899	432.1152141347899	432.1152141347899	432.1152141347899	432.1152141347899	432.1152141347899	432.1152141347899	432.1152141347899	432.1152141347899	432.1152141347899	432.1152141347899
339	431.11230635363665	431.11230635363665	431.11230635363665	431.11230635363665	431.11230635363665	431.11230635363665	431.11230635363665	431.11230635363665	431.11230635363665	431.11230635363665	431.11230635363665	431.11230635363665	431.11230635363665	431.11230635363665	431.11230635363665	431.11230635363665	431.11230635363665	431.11230635363665	431.11230635363665	431.11230635363665	431.11230635363665	431.11230635363665	431.11230635363665	431.11230635363665	431.11230635363665	431.11230635363665	431.11230635363665	431.11230635363665	431.11230635363665	431.11230635363665	431.11230635363665	431.11230635363665	431.11230635363665	431.11230635363665	431.11230635363665	431.11230635363665	431.11230635363665	431.11230635363665	431.11230635363665	431.11230635363665	431.11230635363665	431.11230635363665	431.11230635363665	431.11230635363665	431.11230635363665	431.11230635363665	431.11230635363665	431.11230635363665	431.11230635363665
340	430.1278471050897	430.1278471050897	430.1278471050897	430.1278471050897	430.1278471050897	430.1278471050897	430.1278471050897	430.1278471050897	430.1278471050897	430.1278471050897	430.1278471050897	430.1278471050897	430.1278471050897	430.1278471050897	430.1278471050897	430.1278471050897	430.1278471050897	430.1278471050897	430.1278471050897	430.1278471050897	430.1278471050897	430.1278471050897	430.1278471050897	430.1278471050897	430.1278471050897	430.1278471050897	430.1278471050897	430.1278471050897	430.1278471050897	430.1278471050897	430.1278471050897	430.1278471050897	430.1278471050897	430.1278471050897	430.1278471050897	430.1278471050897	430.1278471050897	430.1278471050897	430.1278471050897	430.1278471050897	430.1278471050897	430.1278471050897	430.1278471050897	430.1278471050897	430.1278471050897	430.1278471050897	430.1278471050897	430.1278471050897	430.1278471050897
341	429.16112309763264	429.16112309763264	429.16112309763264	429.16112309763264	429.16112309763264	429.16112309763264	429.16112309763264	429.16112309763264	429.16112309763264	429.16112309763264	429.16112309763264	429.16112309763264	429.16112309763264	429.16112309763264	429.16112309763264	429.16112309763264	429.16112309763264	429.16112309763264	429.16112309763264	429.16112309763264	429.16112309763264	429.16112309763264	429.16112309763264	429.16112309763264	429.16112309763264	429.16112309763264	429.16112309763264	429.16112309763264	429.16112309763264	429.16112309763264	429.16112309763264	429.16112309763264	429.16112309763264	429.16112309763264	429.16112309763264	429.16112309763264	429.16112309763264	429.16112309763264	429.16112309763264	429.16112309763264	429.16112309763264	429.16112309763264	429.16112309763264	429.16112309763264	429.16112309763264	429.16112309763264	429.16112309763264	429.16112309763264	429.16112309763264
342	428.21151032974336	428.21151032974336	428.21151032974336	428.21151032974336	428.21151032974336	428.21151032974336	428.21151032974336	428.21151032974336	428.21151032974336	428.21151032974336	428.21151032974336	428.21151032974336	428.21151032974336	428.21151032974336	428.21151032974336	428.21151032974336	428.21151032974336	428.21151032974336	428.21151032974336	428.21151032974336	428.21151032974336	428.21151032974336	428.21151032974336	428.21151032974336	428.21151032974336	428.21151032974336	428.21151032974336	428.21151032974336	428.21151032974336	428.21151032974336	428.21151032974336	428.21151032974336	428.21151032974336	428.21151032974336	428.21151032974336	428.21151032974336	428.21151032974336	428.21151032974336	428.21151032974336	428.21151032974336	428.21151032974336	428.21151032974336	428.21151032974336	428.21151032974336	428.21151032974336	428.21151032974336	428.21151032974336	428.21151032974336	428.21151032974336
343	427.2784566501481	427.2784566501481	427.2784566501481	427.2784566501481	427.2784566501481	427.2784566501481	427.2784566501481	427.2784566501481	427.2784566501481	427.2784566501481	427.2784566501481	427.2784566501481	427.2784566501481	427.2784566501481	427.2784566501481	427.2784566501481	427.2784566501481	427.2784566501481	427.2784566501481	427.2784566501481	427.2784566501481	427.2784566501481	427.2784566501481	427.2784566501481	427.2784566501481	427.2784566501481	427.2784566501481	427.2784566501481	427.2784566501481	427.2784566501481	427.2784566501481	427.2784566501481	427.2784566501481	427.2784566501481	427.2784566501481	427.2784566501481	427.2784566501481	427.2784566501481	427.2784566501481	427.2784566501481	427.2784566501481	427.2784566501481	427.2784566501481	427.2784566501481	427.2784566501481	427.2784566501481	427.2784566501481	427.2784566501481	427.2784566501481
344	426.36146796548286	426.36146796548286	426.36146796548286	426.36146796548286	426.36146796548286	426.36146796548286	426.36146796548286	426.36146796548286	426.36146796548286	426.36146796548286	426.36146796548286	426.36146796548286	426.36146796548286	426.36146796548286	426.36146796548286	426.36146796548286	426.36146796548286	426.36146796548286	426.36146796548286	426.36146796548286	426.36146796548286	426.36146796548286	426.36146796548286	426.36146796548286	426.36146796548286	426.36146796548286	426.36146796548286	426.36146796548286	426.36146796548286	426.36146796548286	426.36146796548286	426.36146796548286	426.36146796548286	426.36146796548286	426.36146796548286	426.36146796548286	426.36146796548286	426.36146796548286	426.36146796548286	426.36146796548286	426.36146796548286	426.36146796548286	426.36146796548286	426.36146796548286	426.36146796548286	426.36146796548286	426.36146796548286	426.36146796548286	426.36146796548286
345	425.46009732740265	425.46009732740265	425.46009732740265	425.46009732740265	425.46009732740265	425.46009732740265	425.46009732740265	425.46009732740265	425.46009732740265	425.46009732740265	425.46009732740265	425.46009732740265	425.46009732740265	425.46009732740265	425.46009732740265	425.46009732740265	425.46009732740265	425.46009732740265	425.46009732740265	425.46009732740265	425.46009732740265	425.46009732740265	425.46009732740265	425.46009732740265	425.46009732740265	425.46009732740265	425.46009732740265	425.46009732740265	425.46009732740265	425.46009732740265	425.46009732740265	425.46009732740265	425.46009732740265	425.46009732740265	425.46009732740265	425.46009732740265	425.46009732740265	425.46009732740265	425.46009732740265	425.46009732740265	425.46009732740265	425.46009732740265	425.46009732740265	425.46009732740265	425.46009732740265	425.46009732740265	425.46009732740265	425.46009732740265	425.46009732740265
346	424.57393629324827	424.57393629324827	424.57393629324827	424.57393629324827	424.57393629324827	424.57393629324827	424.57393629324827	424.57393629324827	424.57393629324827	424.57393629324827	424.57393629324827	424.57393629324827	424.57393629324827	424.57393629324827	424.57393629324827	424.57393629324827	424.57393629324827	424.57393629324827	424.57393629324827	424.57393629324827	424.57393629324827	424.57393629324827	424.57393629324827	424.57393629324827	424.57393629324827	424.57393629324827	424.57393629324827	424.57393629324827	424.57393629324827	424.57393629324827	424.57393629324827	424.57393629324827	424.57393629324827	424.57393629324827	424.57393629324827	424.57393629324827	424.57393629324827	424.57393629324827	424.57393629324827	424.57393629324827	424.57393629324827	424.57393629324827	424.57393629324827	424.57393629324827	424.57393629324827	424.57393629324827	424.57393629324827	424.57393629324827	424.57393629324827
347	423.7026080819994	423.7026080819994	423.7026080819994	423.7026080819994	423.7026080819994	423.7026080819994	423.7026080819994	423.7026080819994	423.7026080819994	423.7026080819994	423.7026080819994	423.7026080819994	423.7026080819994	423.7026080819994	423.7026080819994	423.7026080819994	423.7026080819994	423.7026080819994	423.7026080819994	423.7026080819994	423.7026080819994	423.7026080819994	423.7026080819994	423.7026080819994	423.7026080819994	423.7026080819994	423.7026080819994	423.7026080819994	423.7026080819994	423.7026080819994	423.7026080819994	423.7026080819994	423.7026080819994	423.7026080819994	423.7026080819994	423.7026080819994	423.7026080819994	423.7026080819994	423.7026080819994	423.7026080819994	423.7026080819994	423.7026080819994	423.7026080819994	423.7026080819994	423.7026080819994	423.7026080819994	423.7026080819994	423.7026080819994	423.7026080819994
348	422.8457621478463	422.8457621478463	422.8457621478463	422.8457621478463	422.8457621478463	422.8457621478463	422.8457621478463	422.8457621478463	422.8457621478463	422.8457621478463	422.8457621478463	422.8457621478463	422.8457621478463	422.8457621478463	422.8457621478463	422.8457621478463	422.8457621478463	422.8457621478463	422.8457621478463	422.8457621478463	422.8457621478463	422.8457621478463	422.8457621478463	422.8457621478463	422.8457621478463	422.8457621478463	422.8457621478463	422.8457621478463	422.8457621478463	422.8457621478463	422.8457621478463	422.8457621478463	422.8457621478463	422.8457621478463	422.8457621478463	422.8457621478463	422.8457621478463	422.8457621478463	422.8457621478463	422.8457621478463	422.8457621478463	422.8457621478463	422.8457621478463	422.8457621478463	422.8457621478463	422.8457621478463	422.8457621478463	422.8457621478463	422.8457621478463
349	422.00306987312007	422.00306987312007	422.00306987312007	422.00306987312007	422.00306987312007	422.00306987312007	422.00306987312007	422.00306987312007	422.00306987312007	422.00306987312007	422.00306987312007	422.00306987312007	422.00306987312007	422.00306987312007	422.00306987312007	422.00306987312007	422.00306987312007	422.00306987312007	422.00306987312007	422.00306987312007	422.00306987312007	422.00306987312007	422.00306987312007	422.00306987312007	422.00306987312007	422.00306987312007	422.00306987312007	422.00306987312007	422.00306987312007	422.00306987312007	422.00306987312007	422.00306987312007	422.00306987312007	422.00306987312007	422.00306987312007	422.00306987312007	422.00306987312007	422.00306987312007	422.00306987312007	422.00306987312007	422.00306987312007	422.00306987312007	422.00306987312007	422.00306987312007	422.00306987312007	422.00306987312007	422.00306987312007	422.00306987312007	422.00306987312007
350	421.17422114502443	421.17422114502443	421.17422114502443	421.17422114502443	421.17422114502443	421.17422114502443	421.17422114502443	421.17422114502443	421.17422114502443	421.17422114502443	421.17422114502443	421.17422114502443	421.17422114502443	421.17422114502443	421.17422114502443	421.17422114502443	421.17422114502443	421.17422114502443	421.17422114502443	421.17422114502443	421.17422114502443	421.17422114502443	421.17422114502443	421.17422114502443	421.17422114502443	421.17422114502443	421.17422114502443	421.17422114502443	421.17422114502443	421.17422114502443	421.17422114502443	421.17422114502443	421.17422114502443	421.17422114502443	421.17422114502443	421.17422114502443	421.17422114502443	421.17422114502443	421.17422114502443	421.17422114502443	421.17422114502443	421.17422114502443	421.17422114502443	421.17422114502443	421.17422114502443	421.17422114502443	421.17422114502443	421.17422114502443	421.17422114502443
351	420.35892163015103	420.35892163015103	420.35892163015103	420.35892163015103	420.35892163015103	420.35892163015103	420.35892163015103	420.35892163015103	420.35892163015103	420.35892163015103	420.35892163015103	420.35892163015103	420.35892163015103	420.35892163015103	420.35892163015103	420.35892163015103	420.35892163015103	420.35892163015103	420.35892163015103	420.35892163015103	420.35892163015103	420.35892163015103	420.35892163015103	420.35892163015103	420.35892163015103	420.35892163015103	420.35892163015103	420.35892163015103	420.35892163015103	420.35892163015103	420.35892163015103	420.35892163015103	420.35892163015103	420.35892163015103	420.35892163015103	420.35892163015103	420.35892163015103	420.35892163015103	420.35892163015103	420.35892163015103	420.35892163015103	420.35892163015103	420.35892163015103	420.35892163015103	420.35892163015103	420.35892163015103	420.35892163015103	420.35892163015103	420.35892163015103
352	419.5568905998948	419.5568905998948	419.5568905998948	419.5568905998948	419.5568905998948	419.5568905998948	419.5568905998948	419.5568905998948	419.5568905998948	419.5568905998948	419.5568905998948	419.5568905998948	419.5568905998948	419.5568905998948	419.5568905998948	419.5568905998948	419.5568905998948	419.5568905998948	419.5568905998948	419.5568905998948	419.5568905998948	419.5568905998948	419.5568905998948	419.5568905998948	419.5568905998948	419.5568905998948	419.5568905998948	419.5568905998948	419.5568905998948	419.5568905998948	419.5568905998948	419.5568905998948	419.5568905998948	419.5568905998948	419.5568905998948	419.5568905998948	419.5568905998948	419.5568905998948	419.5568905998948	419.5568905998948	419.5568905998948	419.5568905998948	419.5568905998948	419.5568905998948	419.5568905998948	419.5568905998948	419.5568905998948	419.5568905998948	419.5568905998948
353	418.7678591908201	418.7678591908201	418.7678591908201	418.7678591908201	418.7678591908201	418.7678591908201	418.7678591908201	418.7678591908201	418.7678591908201	418.7678591908201	418.7678591908201	418.7678591908201	418.7678591908201	418.7678591908201	418.7678591908201	418.7678591908201	418.7678591908201	418.7678591908201	418.7678591908201	418.7678591908201	418.7678591908201	418.7678591908201	418.7678591908201	418.7678591908201	418.7678591908201	418.7678591908201	418.7678591908201	418.7678591908201	418.7678591908201	418.7678591908201	418.7678591908201	418.7678591908201	418.7678591908201	418.7678591908201	418.7678591908201	418.7678591908201	418.7678591908201	418.7678591908201	418.7678591908201	418.7678591908201	418.7678591908201	418.7678591908201	418.7678591908201	418.7678591908201	418.7678591908201	418.7678591908201	418.7678591908201	418.7678591908201	418.7678591908201
354	417.9915690084613	417.9915690084613	417.9915690084613	417.9915690084613	417.9915690084613	417.9915690084613	417.9915690084613	417.9915690084613	417.9915690084613	417.9915690084613	417.9915690084613	417.9915690084613	417.9915690084613	417.9915690084613	417.9915690084613	417.9915690084613	417.9915690084613	417.9915690084613	417.9915690084613	417.9915690084613	417.9915690084613	417.9915690084613	417.9915690084613	417.9915690084613	417.9915690084613	417.9915690084613	417.9915690084613	417.9915690084613	417.9915690084613	417.9915690084613	417.9915690084613	417.9915690084613	417.9915690084613	417.9915690084613	417.9915690084613	417.9915690084613	417.9915690084613	417.9915690084613	417.9915690084613	417.9915690084613	417.9915690084613	417.9915690084613	417.9915690084613	417.9915690084613	417.9915690084613	417.9915690084613	417.9915690084613	417.9915690084613	417.9915690084613
355	417.22777100234475	417.22777100234475	417.22777100234475	417.22777100234475	417.22777100234475	417.22777100234475	417.22777100234475	417.22777100234475	417.22777100234475	417.22777100234475	417.22777100234475	417.22777100234475	417.22777100234475	417.22777100234475	417.22777100234475	417.22777100234475	417.22777100234475	417.22777100234475	417.22777100234475	417.22777100234475	417.22777100234475	417.22777100234475	417.22777100234475	417.22777100234475	417.22777100234475	417.22777100234475	417.22777100234475	417.22777100234475	417.22777100234475	417.22777100234475	417.22777100234475	417.22777100234475	417.22777100234475	417.22777100234475	417.22777100234475	417.22777100234475	417.22777100234475	417.22777100234475	417.22777100234475	417.22777100234475	417.22777100234475	417.22777100234475	417.22777100234475	417.22777100234475	417.22777100234475	417.22777100234475	417.22777100234475	417.22777100234475	417.22777100234475
356	416.47622455527005	416.47622455527005	416.47622455527005	416.47622455527005	416.47622455527005	416.47622455527005	416.47622455527005	416.47622455527005	416.47622455527005	416.47622455527005	416.47622455527005	416.47622455527005	416.47622455527005	416.47622455527005	416.47622455527005	416.47622455527005	416.47622455527005	416.47622455527005	416.47622455527005	416.47622455527005	416.47622455527005	416.47622455527005	416.47622455527005	416.47622455527005	416.47622455527005	416.47622455527005	416.47622455527005	416.47622455527005	416.47622455527005	416.47622455527005	416.47622455527005	416.47622455527005	416.47622455527005	416.47622455527005	416.47622455527005	416.47622455527005	416.47622455527005	416.47622455527005	416.47622455527005	416.47622455527005	416.47622455527005	416.47622455527005	416.47622455527005	416.47622455527005	416.47622455527005	416.47622455527005	416.47622455527005	416.47622455527005	416.47622455527005
357	415.73669674192195	415.73669674192195	415.73669674192195	415.73669674192195	415.73669674192195	415.73669674192195	415.73669674192195	415.73669674192195	415.73669674192195	415.73669674192195	415.73669674192195	415.73669674192195	415.73669674192195	415.73669674192195	415.73669674192195	415.73669674192195	415.73669674192195	415.73669674192195	415.73669674192195	415.73669674192195	415.73669674192195	415.73669674192195	415.73669674192195	415.73669674192195	415.73669674192195	415.73669674192195	415.73669674192195	415.73669674192195	415.73669674192195	415.73669674192195	415.73669674192195	415.73669674192195	415.73669674192195	415.73669674192195	415.73669674192195	415.73669674192195	415.73669674192195	415.73669674192195	415.73669674192195	415.73669674192195	415.73669674192195	415.73669674192195	415.73669674192195	415.73669674192195	415.73669674192195	415.73669674192195	415.73669674192195	415.73669674192195	415.73669674192195
358	415.0089617213918	415.0089617213918	415.0089617213918	415.0089617213918	415.0089617213918	415.0089617213918	415.0089617213918	415.0089617213918	415.0089617213918	415.0089617213918	415.0089617213918	415.0089617213918	415.0089617213918	415.0089617213918	415.0089617213918	415.0089617213918	415.0089617213918	415.0089617213918	415.0089617213918	415.0089617213918	415.0089617213918	415.0089617213918	415.0089617213918	415.0089617213918	415.0089617213918	415.0089617213918	415.0089617213918	415.0089617213918	415.0089617213918	415.0089617213918	415.0089617213918	415.0089617213918	415.0089617213918	415.0089617213918	415.0089617213918	415.0089617213918	415.0089617213918	415.0089617213918	415.0089617213918	415.0089617213918	415.0089617213918	415.0089617213918	415.0089617213918	415.0089617213918	415.0089617213918	415.0089617213918	415.0089617213918	415.0089617213918	415.0089617213918
359	414.2928002356838	414.2928002356838	414.2928002356838	414.2928002356838	414.2928002356838	414.2928002356838	414.2928002356838	414.2928002356838	414.2928002356838	414.2928002356838	414.2928002356838	414.2928002356838	414.2928002356838	414.2928002356838	414.2928002356838	414.2928002356838	414.2928002356838	414.2928002356838	414.2928002356838	414.2928002356838	414.2928002356838	414.2928002356838	414.2928002356838	414.2928002356838	414.2928002356838	414.2928002356838	414.2928002356838	414.2928002356838	414.2928002356838	414.2928002356838	414.2928002356838	414.2928002356838	414.2928002356838	414.2928002356838	414.2928002356838	414.2928002356838	414.2928002356838	414.2928002356838	414.2928002356838	414.2928002356838	414.2928002356838	414.2928002356838	414.2928002356838	414.2928002356838	414.2928002356838	414.2928002356838	414.2928002356838	414.2928002356838	414.2928002356838
360	413.58799919219564	413.58799919219564	413.58799919219564	413.58799919219564	413.58799919219564	413.58799919219564	413.58799919219564	413.58799919219564	413.58799919219564	413.58799919219564	413.58799919219564	413.58799919219564	413.58799919219564	413.58799919219564	413.58799919219564	413.58799919219564	413.58799919219564	413.58799919219564	413.58799919219564	413.58799919219564	413.58799919219564	413.58799919219564	413.58799919219564	413.58799919219564	413.58799919219564	413.58799919219564	413.58799919219564	413.58799919219564	413.58799919219564	413.58799919219564	413.58799919219564	413.58799919219564	413.58799919219564	413.58799919219564	413.58799919219564	413.58799919219564	413.58799919219564	413.58799919219564	413.58799919219564	413.58799919219564	413.58799919219564	413.58799919219564	413.58799919219564	413.58799919219564	413.58799919219564	413.58799919219564	413.58799919219564	413.58799919219564	413.58799919219564
361	412.8943513128345	412.8943513128345	412.8943513128345	412.8943513128345	412.8943513128345	412.8943513128345	412.8943513128345	412.8943513128345	412.8943513128345	412.8943513128345	412.8943513128345	412.8943513128345	412.8943513128345	412.8943513128345	412.8943513128345	412.8943513128345	412.8943513128345	412.8943513128345	412.8943513128345	412.8943513128345	412.8943513128345	412.8943513128345	412.8943513128345	412.8943513128345	412.8943513128345	412.8943513128345	412.8943513128345	412.8943513128345	412.8943513128345	412.8943513128345	412.8943513128345	412.8943513128345	412.8943513128345	412.8943513128345	412.8943513128345	412.8943513128345	412.8943513128345	412.8943513128345	412.8943513128345	412.8943513128345	412.8943513128345	412.8943513128345	412.8943513128345	412.8943513128345	412.8943513128345	412.8943513128345	412.8943513128345	412.8943513128345	412.8943513128345
362	412.2116548360942	412.2116548360942	412.2116548360942	412.2116548360942	412.2116548360942	412.2116548360942	412.2116548360942	412.2116548360942	412.2116548360942	412.2116548360942	412.2116548360942	412.2116548360942	412.2116548360942	412.2116548360942	412.2116548360942	412.2116548360942	412.2116548360942	412.2116548360942	412.2116548360942	412.2116548360942	412.2116548360942	412.2116548360942	412.2116548360942	412.2116548360942	412.2116548360942	412.2116548360942	412.2116548360942	412.2116548360942	412.2116548360942	412.2116548360942	412.2116548360942	412.2116548360942	412.2116548360942	412.2116548360942	412.2116548360942	412.2116548360942	412.2116548360942	412.2116548360942	412.2116548360942	412.2116548360942	412.2116548360942	412.2116548360942	412.2116548360942	412.2116548360942	412.2116548360942	412.2116548360942	412.2116548360942	412.2116548360942	412.2116548360942
363	411.5397132613301	411.5397132613301	411.5397132613301	411.5397132613301	411.5397132613301	411.5397132613301	411.5397132613301	411.5397132613301	411.5397132613301	411.5397132613301	411.5397132613301	411.5397132613301	411.5397132613301	411.5397132613301	411.5397132613301	411.5397132613301	411.5397132613301	411.5397132613301	411.5397132613301	411.5397132613301	411.5397132613301	411.5397132613301	411.5397132613301	411.5397132613301	411.5397132613301	411.5397132613301	411.5397132613301	411.5397132613301	411.5397132613301	411.5397132613301	411.5397132613301	411.5397132613301	411.5397132613301	411.5397132613301	411.5397132613301	411.5397132613301	411.5397132613301	411.5397132613301	411.5397132613301	411.5397132613301	411.5397132613301	411.5397132613301	411.5397132613301	411.5397132613301	411.5397132613301	411.5397132613301	411.5397132613301	411.5397132613301	411.5397132613301
364	410.8783351267401	410.8783351267401	410.8783351267401	410.8783351267401	410.8783351267401	410.8783351267401	410.8783351267401	410.8783351267401	410.8783351267401	410.8783351267401	410.8783351267401	410.8783351267401	410.8783351267401	410.8783351267401	410.8783351267401	410.8783351267401	410.8783351267401	410.8783351267401	410.8783351267401	410.8783351267401	410.8783351267401	410.8783351267401	410.8783351267401	410.8783351267401	410.8783351267401	410.8783351267401	410.8783351267401	410.8783351267401	410.8783351267401	410.8783351267401	410.8783351267401	410.8783351267401	410.8783351267401	410.8783351267401	410.8783351267401	410.8783351267401	410.8783351267401	410.8783351267401	410.8783351267401	410.8783351267401	410.8783351267401	410.8783351267401	410.8783351267401	410.8783351267401	410.8783351267401	410.8783351267401	410.8783351267401	410.8783351267401	410.8783351267401
365	410.2273338143674	410.2273338143674	410.2273338143674	410.2273338143674	410.2273338143674	410.2273338143674	410.2273338143674	410.2273338143674	410.2273338143674	410.2273338143674	410.2273338143674	410.2273338143674	410.2273338143674	410.2273338143674	410.2273338143674	410.2273338143674	410.2273338143674	410.2273338143674	410.2273338143674	410.2273338143674	410.2273338143674	410.2273338143674	410.2273338143674	410.2273338143674	410.2273338143674	410.2273338143674	410.2273338143674	410.2273338143674	410.2273338143674	410.2273338143674	410.2273338143674	410.2273338143674	410.2273338143674	410.2273338143674	410.2273338143674	410.2273338143674	410.2273338143674	410.2273338143674	410.2273338143674	410.2273338143674	410.2273338143674	410.2273338143674	410.2273338143674	410.2273338143674	410.2273338143674	410.2273338143674	410.2273338143674	410.2273338143674	410.2273338143674
366	409.5865273768418	409.5865273768418	409.5865273768418	409.5865273768418	409.5865273768418	409.5865273768418	409.5865273768418	409.5865273768418	409.5865273768418	409.5865273768418	409.5865273768418	409.5865273768418	409.5865273768418	409.5865273768418	409.5865273768418	409.5865273768418	409.5865273768418	409.5865273768418	409.5865273768418	409.5865273768418	409.5865273768418	409.5865273768418	409.5865273768418	409.5865273768418	409.5865273768418	409.5865273768418	409.5865273768418	409.5865273768418	409.5865273768418	409.5865273768418	409.5865273768418	409.5865273768418	409.5865273768418	409.5865273768418	409.5865273768418	409.5865273768418	409.5865273768418	409.5865273768418	409.5865273768418	409.5865273768418	409.5865273768418	409.5865273768418	409.5865273768418	409.5865273768418	409.5865273768418	409.5865273768418	409.5865273768418	409.5865273768418	409.5865273768418
367	408.95573838170975	408.95573838170975	408.95573838170975	408.95573838170975	408.95573838170975	408.95573838170975	408.95573838170975	408.95573838170975	408.95573838170975	408.95573838170975	408.95573838170975	408.95573838170975	408.95573838170975	408.95573838170975	408.95573838170975	408.95573838170975	408.95573838170975	408.95573838170975	408.95573838170975	408.95573838170975	408.95573838170975	408.95573838170975	408.95573838170975	408.95573838170975	408.95573838170975	408.95573838170975	408.95573838170975	408.95573838170975	408.95573838170975	408.95573838170975	408.95573838170975	408.95573838170975	408.95573838170975	408.95573838170975	408.95573838170975	408.95573838170975	408.95573838170975	408.95573838170975	408.95573838170975	408.95573838170975	408.95573838170975	408.95573838170975	408.95573838170975	408.95573838170975	408.95573838170975	408.95573838170975	408.95573838170975	408.95573838170975	408.95573838170975
368	408.3347937700561	408.3347937700561	408.3347937700561	408.3347937700561	408.3347937700561	408.3347937700561	408.3347937700561	408.3347937700561	408.3347937700561	408.3347937700561	408.3347937700561	408.3347937700561	408.3347937700561	408.3347937700561	408.3347937700561	408.3347937700561	408.3347937700561	408.3347937700561	408.3347937700561	408.3347937700561	408.3347937700561	408.3347937700561	408.3347937700561	408.3347937700561	408.3347937700561	408.3347937700561	408.3347937700561	408.3347937700561	408.3347937700561	408.3347937700561	408.3347937700561	408.3347937700561	408.3347937700561	408.3347937700561	408.3347937700561	408.3347937700561	408.3347937700561	408.3347937700561	408.3347937700561	408.3347937700561	408.3347937700561	408.3347937700561	408.3347937700561	408.3347937700561	408.3347937700561	408.3347937700561	408.3347937700561	408.3347937700561	408.3347937700561
369	407.7235247268324	407.7235247268324	407.7235247268324	407.7235247268324	407.7235247268324	407.7235247268324	407.7235247268324	407.7235247268324	407.7235247268324	407.7235247268324	407.7235247268324	407.7235247268324	407.7235247268324	407.7235247268324	407.7235247268324	407.7235247268324	407.7235247268324	407.7235247268324	407.7235247268324	407.7235247268324	407.7235247268324	407.7235247268324	407.7235247268324	407.7235247268324	407.7235247268324	407.7235247268324	407.7235247268324	407.7235247268324	407.7235247268324	407.7235247268324	407.7235247268324	407.7235247268324	407.7235247268324	407.7235247268324	407.7235247268324	407.7235247268324	407.7235247268324	407.7235247268324	407.7235247268324	407.7235247268324	407.7235247268324	407.7235247268324	407.7235247268324	407.7235247268324	407.7235247268324	407.7235247268324	407.7235247268324	407.7235247268324	407.7235247268324
370	407.1217665608312	407.1217665608312	407.1217665608312	407.1217665608312	407.1217665608312	407.1217665608312	407.1217665608312	407.1217665608312	407.1217665608312	407.1217665608312	407.1217665608312	407.1217665608312	407.1217665608312	407.1217665608312	407.1217665608312	407.1217665608312	407.1217665608312	407.1217665608312	407.1217665608312	407.1217665608312	407.1217665608312	407.1217665608312	407.1217665608312	407.1217665608312	407.1217665608312	407.1217665608312	407.1217665608312	407.1217665608312	407.1217665608312	407.1217665608312	407.1217665608312	407.1217665608312	407.1217665608312	407.1217665608312	407.1217665608312	407.1217665608312	407.1217665608312	407.1217665608312	407.1217665608312	407.1217665608312	407.1217665608312	407.1217665608312	407.1217665608312	407.1217665608312	407.1217665608312	407.1217665608312	407.1217665608312	407.1217665608312	407.1217665608312
371	406.5293585926819	406.5293585926819	406.5293585926819	406.5293585926819	406.5293585926819	406.5293585926819	406.5293585926819	406.5293585926819	406.5293585926819	406.5293585926819	406.5293585926819	406.5293585926819	406.5293585926819	406.5293585926819	406.5293585926819	406.5293585926819	406.5293585926819	406.5293585926819	406.5293585926819	406.5293585926819	406.5293585926819	406.5293585926819	406.5293585926819	406.5293585926819	406.5293585926819	406.5293585926819	406.5293585926819	406.5293585926819	406.5293585926819	406.5293585926819	406.5293585926819	406.5293585926819	406.5293585926819	406.5293585926819	406.5293585926819	406.5293585926819	406.5293585926819	406.5293585926819	406.5293585926819	406.5293585926819	406.5293585926819	406.5293585926819	406.5293585926819	406.5293585926819	406.5293585926819	406.5293585926819	406.5293585926819	406.5293585926819	406.5293585926819
372	405.94614404957775	405.94614404957775	405.94614404957775	405.94614404957775	405.94614404957775	405.94614404957775	405.94614404957775	405.94614404957775	405.94614404957775	405.94614404957775	405.94614404957775	405.94614404957775	405.94614404957775	405.94614404957775	405.94614404957775	405.94614404957775	405.94614404957775	405.94614404957775	405.94614404957775	405.94614404957775	405.94614404957775	405.94614404957775	405.94614404957775	405.94614404957775	405.94614404957775	405.94614404957775	405.94614404957775	405.94614404957775	405.94614404957775	405.94614404957775	405.94614404957775	405.94614404957775	405.94614404957775	405.94614404957775	405.94614404957775	405.94614404957775	405.94614404957775	405.94614404957775	405.94614404957775	405.94614404957775	405.94614404957775	405.94614404957775	405.94614404957775	405.94614404957775	405.94614404957775	405.94614404957775	405.94614404957775	405.94614404957775	405.94614404957775
373	405.37196996570356	405.37196996570356	405.37196996570356	405.37196996570356	405.37196996570356	405.37196996570356	405.37196996570356	405.37196996570356	405.37196996570356	405.37196996570356	405.37196996570356	405.37196996570356	405.37196996570356	405.37196996570356	405.37196996570356	405.37196996570356	405.37196996570356	405.37196996570356	405.37196996570356	405.37196996570356	405.37196996570356	405.37196996570356	405.37196996570356	405.37196996570356	405.37196996570356	405.37196996570356	405.37196996570356	405.37196996570356	405.37196996570356	405.37196996570356	405.37196996570356	405.37196996570356	405.37196996570356	405.37196996570356	405.37196996570356	405.37196996570356	405.37196996570356	405.37196996570356	405.37196996570356	405.37196996570356	405.37196996570356	405.37196996570356	405.37196996570356	405.37196996570356	405.37196996570356	405.37196996570356	405.37196996570356	405.37196996570356	405.37196996570356
374	404.8066870875442	404.8066870875442	404.8066870875442	404.8066870875442	404.8066870875442	404.8066870875442	404.8066870875442	404.8066870875442	404.8066870875442	404.8066870875442	404.8066870875442	404.8066870875442	404.8066870875442	404.8066870875442	404.8066870875442	404.8066870875442	404.8066870875442	404.8066870875442	404.8066870875442	404.8066870875442	404.8066870875442	404.8066870875442	404.8066870875442	404.8066870875442	404.8066870875442	404.8066870875442	404.8066870875442	404.8066870875442	404.8066870875442	404.8066870875442	404.8066870875442	404.8066870875442	404.8066870875442	404.8066870875442	404.8066870875442	404.8066870875442	404.8066870875442	404.8066870875442	404.8066870875442	404.8066870875442	404.8066870875442	404.8066870875442	404.8066870875442	404.8066870875442	404.8066870875442	404.8066870875442	404.8066870875442	404.8066870875442	404.8066870875442
375	404.2501497834195	404.2501497834195	404.2501497834195	404.2501497834195	404.2501497834195	404.2501497834195	404.2501497834195	404.2501497834195	404.2501497834195	404.2501497834195	404.2501497834195	404.2501497834195	404.2501497834195	404.2501497834195	404.2501497834195	404.2501497834195	404.2501497834195	404.2501497834195	404.2501497834195	404.2501497834195	404.2501497834195	404.2501497834195	404.2501497834195	404.2501497834195	404.2501497834195	404.2501497834195	404.2501497834195	404.2501497834195	404.2501497834195	404.2501497834195	404.2501497834195	404.2501497834195	404.2501497834195	404.2501497834195	404.2501497834195	404.2501497834195	404.2501497834195	404.2501497834195	404.2501497834195	404.2501497834195	404.2501497834195	404.2501497834195	404.2501497834195	404.2501497834195	404.2501497834195	404.2501497834195	404.2501497834195	404.2501497834195	404.2501497834195
376	403.716877203563	403.716877203563	403.716877203563	403.716877203563	403.716877203563	403.716877203563	403.716877203563	403.716877203563	403.716877203563	403.716877203563	403.716877203563	403.716877203563	403.716877203563	403.716877203563	403.716877203563	403.716877203563	403.716877203563	403.716877203563	403.716877203563	403.716877203563	403.716877203563	403.716877203563	403.716877203563	403.716877203563	403.716877203563	403.716877203563	403.716877203563	403.716877203563	403.716877203563	403.716877203563	403.716877203563	403.716877203563	403.716877203563	403.716877203563	403.716877203563	403.716877203563	403.716877203563	403.716877203563	403.716877203563	403.716877203563	403.716877203563	403.716877203563	403.716877203563	403.716877203563	403.716877203563	403.716877203563	403.716877203563	403.716877203563	403.716877203563
377	403.2056654819026	403.2056654819026	403.2056654819026	403.2056654819026	403.2056654819026	403.2056654819026	403.2056654819026	403.2056654819026	403.2056654819026	403.2056654819026	403.2056654819026	403.2056654819026	403.2056654819026	403.2056654819026	403.2056654819026	403.2056654819026	403.2056654819026	403.2056654819026	403.2056654819026	403.2056654819026	403.2056654819026	403.2056654819026	403.2056654819026	403.2056654819026	403.2056654819026	403.2056654819026	403.2056654819026	403.2056654819026	403.2056654819026	403.2056654819026	403.2056654819026	403.2056654819026	403.2056654819026	403.2056654819026	403.2056654819026	403.2056654819026	403.2056654819026	403.2056654819026	403.2056654819026	403.2056654819026	403.2056654819026	403.2056654819026	403.2056654819026	403.2056654819026	403.2056654819026	403.2056654819026	403.2056654819026	403.2056654819026	403.2056654819026
378	402.71552016817714	402.71552016817714	402.71552016817714	402.71552016817714	402.71552016817714	402.71552016817714	402.71552016817714	402.71552016817714	402.71552016817714	402.71552016817714	402.71552016817714	402.71552016817714	402.71552016817714	402.71552016817714	402.71552016817714	402.71552016817714	402.71552016817714	402.71552016817714	402.71552016817714	402.71552016817714	402.71552016817714	402.71552016817714	402.71552016817714	402.71552016817714	402.71552016817714	402.71552016817714	402.71552016817714	402.71552016817714	402.71552016817714	402.71552016817714	402.71552016817714	402.71552016817714	402.71552016817714	402.71552016817714	402.71552016817714	402.71552016817714	402.71552016817714	402.71552016817714	402.71552016817714	402.71552016817714	402.71552016817714	402.71552016817714	402.71552016817714	402.71552016817714	402.71552016817714	402.71552016817714	402.71552016817714	402.71552016817714	402.71552016817714
379	402.245616812081	402.245616812081	402.245616812081	402.245616812081	402.245616812081	402.245616812081	402.245616812081	402.245616812081	402.245616812081	402.245616812081	402.245616812081	402.245616812081	402.245616812081	402.245616812081	402.245616812081	402.245616812081	402.245616812081	402.245616812081	402.245616812081	402.245616812081	402.245616812081	402.245616812081	402.245616812081	402.245616812081	402.245616812081	402.245616812081	402.245616812081	402.245616812081	402.245616812081	402.245616812081	402.245616812081	402.245616812081	402.245616812081	402.245616812081	402.245616812081	402.245616812081	402.245616812081	402.245616812081	402.245616812081	402.245616812081	402.245616812081	402.245616812081	402.245616812081	402.245616812081	402.245616812081	402.245616812081	402.245616812081	402.245616812081	402.245616812081
380	401.7952643741173	401.7952643741173	401.7952643741173	401.7952643741173	401.7952643741173	401.7952643741173	401.7952643741173	401.7952643741173	401.7952643741173	401.7952643741173	401.7952643741173	401.7952643741173	401.7952643741173	401.7952643741173	401.7952643741173	401.7952643741173	401.7952643741173	401.7952643741173	401.7952643741173	401.7952643741173	401.7952643741173	401.7952643741173	401.7952643741173	401.7952643741173	401.7952643741173	401.7952643741173	401.7952643741173	401.7952643741173	401.7952643741173	401.7952643741173	401.7952643741173	401.7952643741173	401.7952643741173	401.7952643741173	401.7952643741173	401.7952643741173	401.7952643741173	401.7952643741173	401.7952643741173	401.7952643741173	401.7952643741173	401.7952643741173	401.7952643741173	401.7952643741173	401.7952643741173	401.7952643741173	401.7952643741173	401.7952643741173	401.7952643741173
381	401.3638767264556	401.3638767264556	401.3638767264556	401.3638767264556	401.3638767264556	401.3638767264556	401.3638767264556	401.3638767264556	401.3638767264556	401.3638767264556	401.3638767264556	401.3638767264556	401.3638767264556	401.3638767264556	401.3638767264556	401.3638767264556	401.3638767264556	401.3638767264556	401.3638767264556	401.3638767264556	401.3638767264556	401.3638767264556	401.3638767264556	401.3638767264556	401.3638767264556	401.3638767264556	401.3638767264556	401.3638767264556	401.3638767264556	401.3638767264556	401.3638767264556	401.3638767264556	401.3638767264556	401.3638767264556	401.3638767264556	401.3638767264556	401.3638767264556	401.3638767264556	401.3638767264556	401.3638767264556	401.3638767264556	401.3638767264556	401.3638767264556	401.3638767264556	401.3638767264556	401.3638767264556	401.3638767264556	401.3638767264556	401.3638767264556
382	400.9509504572725	400.9509504572725	400.9509504572725	400.9509504572725	400.9509504572725	400.9509504572725	400.9509504572725	400.9509504572725	400.9509504572725	400.9509504572725	400.9509504572725	400.9509504572725	400.9509504572725	400.9509504572725	400.9509504572725	400.9509504572725	400.9509504572725	400.9509504572725	400.9509504572725	400.9509504572725	400.9509504572725	400.9509504572725	400.9509504572725	400.9509504572725	400.9509504572725	400.9509504572725	400.9509504572725	400.9509504572725	400.9509504572725	400.9509504572725	400.9509504572725	400.9509504572725	400.9509504572725	400.9509504572725	400.9509504572725	400.9509504572725	400.9509504572725	400.9509504572725	400.9509504572725	400.9509504572725	400.9509504572725	400.9509504572725	400.9509504572725	400.9509504572725	400.9509504572725	400.9509504572725	400.9509504572725	400.9509504572725	400.9509504572725
383	400.5560475876282	400.5560475876282	400.5560475876282	400.5560475876282	400.5560475876282	400.5560475876282	400.5560475876282	400.5560475876282	400.5560475876282	400.5560475876282	400.5560475876282	400.5560475876282	400.5560475876282	400.5560475876282	400.5560475876282	400.5560475876282	400.5560475876282	400.5560475876282	400.5560475876282	400.5560475876282	400.5560475876282	400.5560475876282	400.5560475876282	400.5560475876282	400.5560475876282	400.5560475876282	400.5560475876282	400.5560475876282	400.5560475876282	400.5560475876282	400.5560475876282	400.5560475876282	400.5560475876282	400.5560475876282	400.5560475876282	400.5560475876282	400.5560475876282	400.5560475876282	400.5560475876282	400.5560475876282	400.5560475876282	400.5560475876282	400.5560475876282	400.5560475876282	400.5560475876282	400.5560475876282	400.5560475876282	400.5560475876282	400.5560475876282
384	400.1787821165927	400.1787821165927	400.1787821165927	400.1787821165927	400.1787821165927	400.1787821165927	400.1787821165927	400.1787821165927	400.1787821165927	400.1787821165927	400.1787821165927	400.1787821165927	400.1787821165927	400.1787821165927	400.1787821165927	400.1787821165927	400.1787821165927	400.1787821165927	400.1787821165927	400.1787821165927	400.1787821165927	400.1787821165927	400.1787821165927	400.1787821165927	400.1787821165927	400.1787821165927	400.1787821165927	400.1787821165927	400.1787821165927	400.1787821165927	400.1787821165927	400.1787821165927	400.1787821165927	400.1787821165927	400.1787821165927	400.1787821165927	400.1787821165927	400.1787821165927	400.1787821165927	400.1787821165927	400.1787821165927	400.1787821165927	400.1787821165927	400.1787821165927	400.1787821165927	400.1787821165927	400.1787821165927	400.1787821165927	400.1787821165927
385	399.8188095488524	399.8188095488524	399.8188095488524	399.8188095488524	399.8188095488524	399.8188095488524	399.8188095488524	399.8188095488524	399.8188095488524	399.8188095488524	399.8188095488524	399.8188095488524	399.8188095488524	399.8188095488524	399.8188095488524	399.8188095488524	399.8188095488524	399.8188095488524	399.8188095488524	399.8188095488524	399.8188095488524	399.8188095488524	399.8188095488524	399.8188095488524	399.8188095488524	399.8188095488524	399.8188095488524	399.8188095488524	399.8188095488524	399.8188095488524	399.8188095488524	399.8188095488524	399.8188095488524	399.8188095488524	399.8188095488524	399.8188095488524	399.8188095488524	399.8188095488524	399.8188095488524	399.8188095488524	399.8188095488524	399.8188095488524	399.8188095488524	399.8188095488524	399.8188095488524	399.8188095488524	399.8188095488524	399.8188095488524	399.8188095488524
386	399.4683864431681	399.4683864431681	399.4683864431681	399.4683864431681	399.4683864431681	399.4683864431681	399.4683864431681	399.4683864431681	399.4683864431681	399.4683864431681	399.4683864431681	399.4683864431681	399.4683864431681	399.4683864431681	399.4683864431681	399.4683864431681	399.4683864431681	399.4683864431681	399.4683864431681	399.4683864431681	399.4683864431681	399.4683864431681	399.4683864431681	399.4683864431681	399.4683864431681	399.4683864431681	399.4683864431681	399.4683864431681	399.4683864431681	399.4683864431681	399.4683864431681	399.4683864431681	399.4683864431681	399.4683864431681	399.4683864431681	399.4683864431681	399.4683864431681	399.4683864431681	399.4683864431681	399.4683864431681	399.4683864431681	399.4683864431681	399.4683864431681	399.4683864431681	399.4683864431681	399.4683864431681	399.4683864431681	399.4683864431681	399.4683864431681
387	399.1277763847616	399.1277763847616	399.1277763847616	399.1277763847616	399.1277763847616	399.1277763847616	399.1277763847616	399.1277763847616	399.1277763847616	399.1277763847616	399.1277763847616	399.1277763847616	399.1277763847616	399.1277763847616	399.1277763847616	399.1277763847616	399.1277763847616	399.1277763847616	399.1277763847616	399.1277763847616	399.1277763847616	399.1277763847616	399.1277763847616	399.1277763847616	399.1277763847616	399.1277763847616	399.1277763847616	399.1277763847616	399.1277763847616	399.1277763847616	399.1277763847616	399.1277763847616	399.1277763847616	399.1277763847616	399.1277763847616	399.1277763847616	399.1277763847616	399.1277763847616	399.1277763847616	399.1277763847616	399.1277763847616	399.1277763847616	399.1277763847616	399.1277763847616	399.1277763847616	399.1277763847616	399.1277763847616	399.1277763847616	399.1277763847616
388	398.7971564527462	398.7971564527462	398.7971564527462	398.7971564527462	398.7971564527462	398.7971564527462	398.7971564527462	398.7971564527462	398.7971564527462	398.7971564527462	398.7971564527462	398.7971564527462	398.7971564527462	398.7971564527462	398.7971564527462	398.7971564527462	398.7971564527462	398.7971564527462	398.7971564527462	398.7971564527462	398.7971564527462	398.7971564527462	398.7971564527462	398.7971564527462	398.7971564527462	398.7971564527462	398.7971564527462	398.7971564527462	398.7971564527462	398.7971564527462	398.7971564527462	398.7971564527462	398.7971564527462	398.7971564527462	398.7971564527462	398.7971564527462	398.7971564527462	398.7971564527462	398.7971564527462	398.7971564527462	398.7971564527462	398.7971564527462	398.7971564527462	398.7971564527462	398.7971564527462	398.7971564527462	398.7971564527462	398.7971564527462	398.7971564527462
389	398.4766349312649	398.4766349312649	398.4766349312649	398.4766349312649	398.4766349312649	398.4766349312649	398.4766349312649	398.4766349312649	398.4766349312649	398.4766349312649	398.4766349312649	398.4766349312649	398.4766349312649	398.4766349312649	398.4766349312649	398.4766349312649	398.4766349312649	398.4766349312649	398.4766349312649	398.4766349312649	398.4766349312649	398.4766349312649	398.4766349312649	398.4766349312649	398.4766349312649	398.4766349312649	398.4766349312649	398.4766349312649	398.4766349312649	398.4766349312649	398.4766349312649	398.4766349312649	398.4766349312649	398.4766349312649	398.4766349312649	398.4766349312649	398.4766349312649	398.4766349312649	398.4766349312649	398.4766349312649	398.4766349312649	398.4766349312649	398.4766349312649	398.4766349312649	398.4766349312649	398.4766349312649	398.4766349312649	398.4766349312649	398.4766349312649
390	398.16626769903115	398.16626769903115	398.16626769903115	398.16626769903115	398.16626769903115	398.16626769903115	398.16626769903115	398.16626769903115	398.16626769903115	398.16626769903115	398.16626769903115	398.16626769903115	398.16626769903115	398.16626769903115	398.16626769903115	398.16626769903115	398.16626769903115	398.16626769903115	398.16626769903115	398.16626769903115	398.16626769903115	398.16626769903115	398.16626769903115	398.16626769903115	398.16626769903115	398.16626769903115	398.16626769903115	398.16626769903115	398.16626769903115	398.16626769903115	398.16626769903115	398.16626769903115	398.16626769903115	398.16626769903115	398.16626769903115	398.16626769903115	398.16626769903115	398.16626769903115	398.16626769903115	398.16626769903115	398.16626769903115	398.16626769903115	398.16626769903115	398.16626769903115	398.16626769903115	398.16626769903115	398.16626769903115	398.16626769903115	398.16626769903115
391	397.86607091121596	397.86607091121596	397.86607091121596	397.86607091121596	397.86607091121596	397.86607091121596	397.86607091121596	397.86607091121596	397.86607091121596	397.86607091121596	397.86607091121596	397.86607091121596	397.86607091121596	397.86607091121596	397.86607091121596	397.86607091121596	397.86607091121596	397.86607091121596	397.86607091121596	397.86607091121596	397.86607091121596	397.86607091121596	397.86607091121596	397.86607091121596	397.86607091121596	397.86607091121596	397.86607091121596	397.86607091121596	397.86607091121596	397.86607091121596	397.86607091121596	397.86607091121596	397.86607091121596	397.86607091121596	397.86607091121596	397.86607091121596	397.86607091121596	397.86607091121596	397.86607091121596	397.86607091121596	397.86607091121596	397.86607091121596	397.86607091121596	397.86607091121596	397.86607091121596	397.86607091121596	397.86607091121596	397.86607091121596	397.86607091121596
392	397.57603080067264	397.57603080067264	397.57603080067264	397.57603080067264	397.57603080067264	397.57603080067264	397.57603080067264	397.57603080067264	397.57603080067264	397.57603080067264	397.57603080067264	397.57603080067264	397.57603080067264	397.57603080067264	397.57603080067264	397.57603080067264	397.57603080067264	397.57603080067264	397.57603080067264	397.57603080067264	397.57603080067264	397.57603080067264	397.57603080067264	397.57603080067264	397.57603080067264	397.57603080067264	397.57603080067264	397.57603080067264	397.57603080067264	397.57603080067264	397.57603080067264	397.57603080067264	397.57603080067264	397.57603080067264	397.57603080067264	397.57603080067264	397.57603080067264	397.57603080067264	397.57603080067264	397.57603080067264	397.57603080067264	397.57603080067264	397.57603080067264	397.57603080067264	397.57603080067264	397.57603080067264	397.57603080067264	397.57603080067264	397.57603080067264
393	397.29611124362555	397.29611124362555	397.29611124362555	397.29611124362555	397.29611124362555	397.29611124362555	397.29611124362555	397.29611124362555	397.29611124362555	397.29611124362555	397.29611124362555	397.29611124362555	397.29611124362555	397.29611124362555	397.29611124362555	397.29611124362555	397.29611124362555	397.29611124362555	397.29611124362555	397.29611124362555	397.29611124362555	397.29611124362555	397.29611124362555	397.29611124362555	397.29611124362555	397.29611124362555	397.29611124362555	397.29611124362555	397.29611124362555	397.29611124362555	397.29611124362555	397.29611124362555	397.29611124362555	397.29611124362555	397.29611124362555	397.29611124362555	397.29611124362555	397.29611124362555	397.29611124362555	397.29611124362555	397.29611124362555	397.29611124362555	397.29611124362555	397.29611124362555	397.29611124362555	397.29611124362555	397.29611124362555	397.29611124362555	397.29611124362555
394	397.02625959226896	397.02625959226896	397.02625959226896	397.02625959226896	397.02625959226896	397.02625959226896	397.02625959226896	397.02625959226896	397.02625959226896	397.02625959226896	397.02625959226896	397.02625959226896	397.02625959226896	397.02625959226896	397.02625959226896	397.02625959226896	397.02625959226896	397.02625959226896	397.02625959226896	397.02625959226896	397.02625959226896	397.02625959226896	397.02625959226896	397.02625959226896	397.02625959226896	397.02625959226896	397.02625959226896	397.02625959226896	397.02625959226896	397.02625959226896	397.02625959226896	397.02625959226896	397.02625959226896	397.02625959226896	397.02625959226896	397.02625959226896	397.02625959226896	397.02625959226896	397.02625959226896	397.02625959226896	397.02625959226896	397.02625959226896	397.02625959226896	397.02625959226896	397.02625959226896	397.02625959226896	397.02625959226896	397.02625959226896	397.02625959226896
395	396.7664111650377	396.7664111650377	396.7664111650377	396.7664111650377	396.7664111650377	396.7664111650377	396.7664111650377	396.7664111650377	396.7664111650377	396.7664111650377	396.7664111650377	396.7664111650377	396.7664111650377	396.7664111650377	396.7664111650377	396.7664111650377	396.7664111650377	396.7664111650377	396.7664111650377	396.7664111650377	396.7664111650377	396.7664111650377	396.7664111650377	396.7664111650377	396.7664111650377	396.7664111650377	396.7664111650377	396.7664111650377	396.7664111650377	396.7664111650377	396.7664111650377	396.7664111650377	396.7664111650377	396.7664111650377	396.7664111650377	396.7664111650377	396.7664111650377	396.7664111650377	396.7664111650377	396.7664111650377	396.7664111650377	396.7664111650377	396.7664111650377	396.7664111650377	396.7664111650377	396.7664111650377	396.7664111650377	396.7664111650377	396.7664111650377
396	396.5164926980988	396.5164926980988	396.5164926980988	396.5164926980988	396.5164926980988	396.5164926980988	396.5164926980988	396.5164926980988	396.5164926980988	396.5164926980988	396.5164926980988	396.5164926980988	396.5164926980988	396.5164926980988	396.5164926980988	396.5164926980988	396.5164926980988	396.5164926980988	396.5164926980988	396.5164926980988	396.5164926980988	396.5164926980988	396.5164926980988	396.5164926980988	396.5164926980988	396.5164926980988	396.5164926980988	396.5164926980988	396.5164926980988	396.5164926980988	396.5164926980988	396.5164926980988	396.5164926980988	396.5164926980988	396.5164926980988	396.5164926980988	396.5164926980988	396.5164926980988	396.5164926980988	396.5164926980988	396.5164926980988	396.5164926980988	396.5164926980988	396.5164926980988	396.5164926980988	396.5164926980988	396.5164926980988	396.5164926980988	396.5164926980988
397	396.27642499362025	396.27642499362025	396.27642499362025	396.27642499362025	396.27642499362025	396.27642499362025	396.27642499362025	396.27642499362025	396.27642499362025	396.27642499362025	396.27642499362025	396.27642499362025	396.27642499362025	396.27642499362025	396.27642499362025	396.27642499362025	396.27642499362025	396.27642499362025	396.27642499362025	396.27642499362025	396.27642499362025	396.27642499362025	396.27642499362025	396.27642499362025	396.27642499362025	396.27642499362025	396.27642499362025	396.27642499362025	396.27642499362025	396.27642499362025	396.27642499362025	396.27642499362025	396.27642499362025	396.27642499362025	396.27642499362025	396.27642499362025	396.27642499362025	396.27642499362025	396.27642499362025	396.27642499362025	396.27642499362025	396.27642499362025	396.27642499362025	396.27642499362025	396.27642499362025	396.27642499362025	396.27642499362025	396.27642499362025	396.27642499362025
398	396.0461249474338	396.0461249474338	396.0461249474338	396.0461249474338	396.0461249474338	396.0461249474338	396.0461249474338	396.0461249474338	396.0461249474338	396.0461249474338	396.0461249474338	396.0461249474338	396.0461249474338	396.0461249474338	396.0461249474338	396.0461249474338	396.0461249474338	396.0461249474338	396.0461249474338	396.0461249474338	396.0461249474338	396.0461249474338	396.0461249474338	396.0461249474338	396.0461249474338	396.0461249474338	396.0461249474338	396.0461249474338	396.0461249474338	396.0461249474338	396.0461249474338	396.0461249474338	396.0461249474338	396.0461249474338	396.0461249474338	396.0461249474338	396.0461249474338	396.0461249474338	396.0461249474338	396.0461249474338	396.0461249474338	396.0461249474338	396.0461249474338	396.0461249474338	396.0461249474338	396.0461249474338	396.0461249474338	396.0461249474338	396.0461249474338
399	395.82550709755304	395.82550709755304	395.82550709755304	395.82550709755304	395.82550709755304	395.82550709755304	395.82550709755304	395.82550709755304	395.82550709755304	395.82550709755304	395.82550709755304	395.82550709755304	395.82550709755304	395.82550709755304	395.82550709755304	395.82550709755304	395.82550709755304	395.82550709755304	395.82550709755304	395.82550709755304	395.82550709755304	395.82550709755304	395.82550709755304	395.82550709755304	395.82550709755304	395.82550709755304	395.82550709755304	395.82550709755304	395.82550709755304	395.82550709755304	395.82550709755304	395.82550709755304	395.82550709755304	395.82550709755304	395.82550709755304	395.82550709755304	395.82550709755304	395.82550709755304	395.82550709755304	395.82550709755304	395.82550709755304	395.82550709755304	395.82550709755304	395.82550709755304	395.82550709755304	395.82550709755304	395.82550709755304	395.82550709755304	395.82550709755304
400	395.61448480304136	395.61448480304136	395.61448480304136	395.61448480304136	395.61448480304136	395.61448480304136	395.61448480304136	395.61448480304136	395.61448480304136	395.61448480304136	395.61448480304136	395.61448480304136	395.61448480304136	395.61448480304136	395.61448480304136	395.61448480304136	395.61448480304136	395.61448480304136	395.61448480304136	395.61448480304136	395.61448480304136	395.61448480304136	395.61448480304136	395.61448480304136	395.61448480304136	395.61448480304136	395.61448480304136	395.61448480304136	395.61448480304136	395.61448480304136	395.61448480304136	395.61448480304136	395.61448480304136	395.61448480304136	395.61448480304136	395.61448480304136	395.61448480304136	395.61448480304136	395.61448480304136	395.61448480304136	395.61448480304136	395.61448480304136	395.61448480304136	395.61448480304136	395.61448480304136	395.61448480304136	395.61448480304136	395.61448480304136	395.61448480304136
401	395.4129711379176	395.4129711379176	395.4129711379176	395.4129711379176	395.4129711379176	395.4129711379176	395.4129711379176	395.4129711379176	395.4129711379176	395.4129711379176	395.4129711379176	395.4129711379176	395.4129711379176	395.4129711379176	395.4129711379176	395.4129711379176	395.4129711379176	395.4129711379176	395.4129711379176	395.4129711379176	395.4129711379176	395.4129711379176	395.4129711379176	395.4129711379176	395.4129711379176	395.4129711379176	395.4129711379176	395.4129711379176	395.4129711379176	395.4129711379176	395.4129711379176	395.4129711379176	395.4129711379176	395.4129711379176	395.4129711379176	395.4129711379176	395.4129711379176	395.4129711379176	395.4129711379176	395.4129711379176	395.4129711379176	395.4129711379176	395.4129711379176	395.4129711379176	395.4129711379176	395.4129711379176	395.4129711379176	395.4129711379176	395.4129711379176
402	395.2208795655562	395.2208795655562	395.2208795655562	395.2208795655562	395.2208795655562	395.2208795655562	395.2208795655562	395.2208795655562	395.2208795655562	395.2208795655562	395.2208795655562	395.2208795655562	395.2208795655562	395.2208795655562	395.2208795655562	395.2208795655562	395.2208795655562	395.2208795655562	395.2208795655562	395.2208795655562	395.2208795655562	395.2208795655562	395.2208795655562	395.2208795655562	395.2208795655562	395.2208795655562	395.2208795655562	395.2208795655562	395.2208795655562	395.2208795655562	395.2208795655562	395.2208795655562	395.2208795655562	395.2208795655562	395.2208795655562	395.2208795655562	395.2208795655562	395.2208795655562	395.2208795655562	395.2208795655562	395.2208795655562	395.2208795655562	395.2208795655562	395.2208795655562	395.2208795655562	395.2208795655562	395.2208795655562	395.2208795655562	395.2208795655562
403	395.03812444414257	395.03812444414257	395.03812444414257	395.03812444414257	395.03812444414257	395.03812444414257	395.03812444414257	395.03812444414257	395.03812444414257	395.03812444414257	395.03812444414257	395.03812444414257	395.03812444414257	395.03812444414257	395.03812444414257	395.03812444414257	395.03812444414257	395.03812444414257	395.03812444414257	395.03812444414257	395.03812444414257	395.03812444414257	395.03812444414257	395.03812444414257	395.03812444414257	395.03812444414257	395.03812444414257	395.03812444414257	395.03812444414257	395.03812444414257	395.03812444414257	395.03812444414257	395.03812444414257	395.03812444414257	395.03812444414257	395.03812444414257	395.03812444414257	395.03812444414257	395.03812444414257	395.03812444414257	395.03812444414257	395.03812444414257	395.03812444414257	395.03812444414257	395.03812444414257	395.03812444414257	395.03812444414257	395.03812444414257	395.03812444414257
404	394.86462140221226	394.86462140221226	394.86462140221226	394.86462140221226	394.86462140221226	394.86462140221226	394.86462140221226	394.86462140221226	394.86462140221226	394.86462140221226	394.86462140221226	394.86462140221226	394.86462140221226	394.86462140221226	394.86462140221226	394.86462140221226	394.86462140221226	394.86462140221226	394.86462140221226	394.86462140221226	394.86462140221226	394.86462140221226	394.86462140221226	394.86462140221226	394.86462140221226	394.86462140221226	394.86462140221226	394.86462140221226	394.86462140221226	394.86462140221226	394.86462140221226	394.86462140221226	394.86462140221226	394.86462140221226	394.86462140221226	394.86462140221226	394.86462140221226	394.86462140221226	394.86462140221226	394.86462140221226	394.86462140221226	394.86462140221226	394.86462140221226	394.86462140221226	394.86462140221226	394.86462140221226	394.86462140221226	394.86462140221226	394.86462140221226
405	394.7002876143847	394.7002876143847	394.7002876143847	394.7002876143847	394.7002876143847	394.7002876143847	394.7002876143847	394.7002876143847	394.7002876143847	394.7002876143847	394.7002876143847	394.7002876143847	394.7002876143847	394.7002876143847	394.7002876143847	394.7002876143847	394.7002876143847	394.7002876143847	394.7002876143847	394.7002876143847	394.7002876143847	394.7002876143847	394.7002876143847	394.7002876143847	394.7002876143847	394.7002876143847	394.7002876143847	394.7002876143847	394.7002876143847	394.7002876143847	394.7002876143847	394.7002876143847	394.7002876143847	394.7002876143847	394.7002876143847	394.7002876143847	394.7002876143847	394.7002876143847	394.7002876143847	394.7002876143847	394.7002876143847	394.7002876143847	394.7002876143847	394.7002876143847	394.7002876143847	394.7002876143847	394.7002876143847	394.7002876143847	394.7002876143847
406	394.5450420005029	394.5450420005029	394.5450420005029	394.5450420005029	394.5450420005029	394.5450420005029	394.5450420005029	394.5450420005029	394.5450420005029	394.5450420005029	394.5450420005029	394.5450420005029	394.5450420005029	394.5450420005029	394.5450420005029	394.5450420005029	394.5450420005029	394.5450420005029	394.5450420005029	394.5450420005029	394.5450420005029	394.5450420005029	394.5450420005029	394.5450420005029	394.5450420005029	394.5450420005029	394.5450420005029	394.5450420005029	394.5450420005029	394.5450420005029	394.5450420005029	394.5450420005029	394.5450420005029	394.5450420005029	394.5450420005029	394.5450420005029	394.5450420005029	394.5450420005029	394.5450420005029	394.5450420005029	394.5450420005029	394.5450420005029	394.5450420005029	394.5450420005029	394.5450420005029	394.5450420005029	394.5450420005029	394.5450420005029	394.5450420005029
407	394.3988053660712	394.3988053660712	394.3988053660712	394.3988053660712	394.3988053660712	394.3988053660712	394.3988053660712	394.3988053660712	394.3988053660712	394.3988053660712	394.3988053660712	394.3988053660712	394.3988053660712	394.3988053660712	394.3988053660712	394.3988053660712	394.3988053660712	394.3988053660712	394.3988053660712	394.3988053660712	394.3988053660712	394.3988053660712	394.3988053660712	394.3988053660712	394.3988053660712	394.3988053660712	394.3988053660712	394.3988053660712	394.3988053660712	394.3988053660712	394.3988053660712	394.3988053660712	394.3988053660712	394.3988053660712	394.3988053660712	394.3988053660712	394.3988053660712	394.3988053660712	394.3988053660712	394.3988053660712	394.3988053660712	394.3988053660712	394.3988053660712	394.3988053660712	394.3988053660712	394.3988053660712	394.3988053660712	394.3988053660712	394.3988053660712
408	394.2615004977634	394.2615004977634	394.2615004977634	394.2615004977634	394.2615004977634	394.2615004977634	394.2615004977634	394.2615004977634	394.2615004977634	394.2615004977634	394.2615004977634	394.2615004977634	394.2615004977634	394.2615004977634	394.2615004977634	394.2615004977634	394.2615004977634	394.2615004977634	394.2615004977634	394.2615004977634	394.2615004977634	394.2615004977634	394.2615004977634	394.2615004977634	394.2615004977634	394.2615004977634	394.2615004977634	394.2615004977634	394.2615004977634	394.2615004977634	394.2615004977634	394.2615004977634	394.2615004977634	394.2615004977634	394.2615004977634	394.2615004977634	394.2615004977634	394.2615004977634	394.2615004977634	394.2615004977634	394.2615004977634	394.2615004977634	394.2615004977634	394.2615004977634	394.2615004977634	394.2615004977634	394.2615004977634	394.2615004977634	394.2615004977634
409	394.1330522246075	394.1330522246075	394.1330522246075	394.1330522246075	394.1330522246075	394.1330522246075	394.1330522246075	394.1330522246075	394.1330522246075	394.1330522246075	394.1330522246075	394.1330522246075	394.1330522246075	394.1330522246075	394.1330522246075	394.1330522246075	394.1330522246075	394.1330522246075	394.1330522246075	394.1330522246075	394.1330522246075	394.1330522246075	394.1330522246075	394.1330522246075	394.1330522246075	394.1330522246075	394.1330522246075	394.1330522246075	394.1330522246075	394.1330522246075	394.1330522246075	394.1330522246075	394.1330522246075	394.1330522246075	394.1330522246075	394.1330522246075	394.1330522246075	394.1330522246075	394.1330522246075	394.1330522246075	394.1330522246075	394.1330522246075	394.1330522246075	394.1330522246075	394.1330522246075	394.1330522246075	394.1330522246075	394.1330522246075	394.1330522246075
410	394.01338745300484	394.01338745300484	394.01338745300484	394.01338745300484	394.01338745300484	394.01338745300484	394.01338745300484	394.01338745300484	394.01338745300484	394.01338745300484	394.01338745300484	394.01338745300484	394.01338745300484	394.01338745300484	394.01338745300484	394.01338745300484	394.01338745300484	394.01338745300484	394.01338745300484	394.01338745300484	394.01338745300484	394.01338745300484	394.01338745300484	394.01338745300484	394.01338745300484	394.01338745300484	394.01338745300484	394.01338745300484	394.01338745300484	394.01338745300484	394.01338745300484	394.01338745300484	394.01338745300484	394.01338745300484	394.01338745300484	394.01338745300484	394.01338745300484	394.01338745300484	394.01338745300484	394.01338745300484	394.01338745300484	394.01338745300484	394.01338745300484	394.01338745300484	394.01338745300484	394.01338745300484	394.01338745300484	394.01338745300484	394.01338745300484
411	393.9024351818541	393.9024351818541	393.9024351818541	393.9024351818541	393.9024351818541	393.9024351818541	393.9024351818541	393.9024351818541	393.9024351818541	393.9024351818541	393.9024351818541	393.9024351818541	393.9024351818541	393.9024351818541	393.9024351818541	393.9024351818541	393.9024351818541	393.9024351818541	393.9024351818541	393.9024351818541	393.9024351818541	393.9024351818541	393.9024351818541	393.9024351818541	393.9024351818541	393.9024351818541	393.9024351818541	393.9024351818541	393.9024351818541	393.9024351818541	393.9024351818541	393.9024351818541	393.9024351818541	393.9024351818541	393.9024351818541	393.9024351818541	393.9024351818541	393.9024351818541	393.9024351818541	393.9024351818541	393.9024351818541	393.9024351818541	393.9024351818541	393.9024351818541	393.9024351818541	393.9024351818541	393.9024351818541	393.9024351818541	393.9024351818541
412	393.8001265026027	393.8001265026027	393.8001265026027	393.8001265026027	393.8001265026027	393.8001265026027	393.8001265026027	393.8001265026027	393.8001265026027	393.8001265026027	393.8001265026027	393.8001265026027	393.8001265026027	393.8001265026027	393.8001265026027	393.8001265026027	393.8001265026027	393.8001265026027	393.8001265026027	393.8001265026027	393.8001265026027	393.8001265026027	393.8001265026027	393.8001265026027	393.8001265026027	393.8001265026027	393.8001265026027	393.8001265026027	393.8001265026027	393.8001265026027	393.8001265026027	393.8001265026027	393.8001265026027	393.8001265026027	393.8001265026027	393.8001265026027	393.8001265026027	393.8001265026027	393.8001265026027	393.8001265026027	393.8001265026027	393.8001265026027	393.8001265026027	393.8001265026027	393.8001265026027	393.8001265026027	393.8001265026027	393.8001265026027	393.8001265026027
413	393.70639458792635	393.70639458792635	393.70639458792635	393.70639458792635	393.70639458792635	393.70639458792635	393.70639458792635	393.70639458792635	393.70639458792635	393.70639458792635	393.70639458792635	393.70639458792635	393.70639458792635	393.70639458792635	393.70639458792635	393.70639458792635	393.70639458792635	393.70639458792635	393.70639458792635	393.70639458792635	393.70639458792635	393.70639458792635	393.70639458792635	393.70639458792635	393.70639458792635	393.70639458792635	393.70639458792635	393.70639458792635	393.70639458792635	393.70639458792635	393.70639458792635	393.70639458792635	393.70639458792635	393.70639458792635	393.70639458792635	393.70639458792635	393.70639458792635	393.70639458792635	393.70639458792635	393.70639458792635	393.70639458792635	393.70639458792635	393.70639458792635	393.70639458792635	393.70639458792635	393.70639458792635	393.70639458792635	393.70639458792635	393.70639458792635
414	393.6211746718817	393.6211746718817	393.6211746718817	393.6211746718817	393.6211746718817	393.6211746718817	393.6211746718817	393.6211746718817	393.6211746718817	393.6211746718817	393.6211746718817	393.6211746718817	393.6211746718817	393.6211746718817	393.6211746718817	393.6211746718817	393.6211746718817	393.6211746718817	393.6211746718817	393.6211746718817	393.6211746718817	393.6211746718817	393.6211746718817	393.6211746718817	393.6211746718817	393.6211746718817	393.6211746718817	393.6211746718817	393.6211746718817	393.6211746718817	393.6211746718817	393.6211746718817	393.6211746718817	393.6211746718817	393.6211746718817	393.6211746718817	393.6211746718817	393.6211746718817	393.6211746718817	393.6211746718817	393.6211746718817	393.6211746718817	393.6211746718817	393.6211746718817	393.6211746718817	393.6211746718817	393.6211746718817	393.6211746718817	393.6211746718817
415	393.54440402371205	393.54440402371205	393.54440402371205	393.54440402371205	393.54440402371205	393.54440402371205	393.54440402371205	393.54440402371205	393.54440402371205	393.54440402371205	393.54440402371205	393.54440402371205	393.54440402371205	393.54440402371205	393.54440402371205	393.54440402371205	393.54440402371205	393.54440402371205	393.54440402371205	393.54440402371205	393.54440402371205	393.54440402371205	393.54440402371205	393.54440402371205	393.54440402371205	393.54440402371205	393.54440402371205	393.54440402371205	393.54440402371205	393.54440402371205	393.54440402371205	393.54440402371205	393.54440402371205	393.54440402371205	393.54440402371205	393.54440402371205	393.54440402371205	393.54440402371205	393.54440402371205	393.54440402371205	393.54440402371205	393.54440402371205	393.54440402371205	393.54440402371205	393.54440402371205	393.54440402371205	393.54440402371205	393.54440402371205	393.54440402371205
416	393.4760219169788	393.4760219169788	393.4760219169788	393.4760219169788	393.4760219169788	393.4760219169788	393.4760219169788	393.4760219169788	393.4760219169788	393.4760219169788	393.4760219169788	393.4760219169788	393.4760219169788	393.4760219169788	393.4760219169788	393.4760219169788	393.4760219169788	393.4760219169788	393.4760219169788	393.4760219169788	393.4760219169788	393.4760219169788	393.4760219169788	393.4760219169788	393.4760219169788	393.4760219169788	393.4760219169788	393.4760219169788	393.4760219169788	393.4760219169788	393.4760219169788	393.4760219169788	393.4760219169788	393.4760219169788	393.4760219169788	393.4760219169788	393.4760219169788	393.4760219169788	393.4760219169788	393.4760219169788	393.4760219169788	393.4760219169788	393.4760219169788	393.4760219169788	393.4760219169788	393.4760219169788	393.4760219169788	393.4760219169788	393.4760219169788
417	393.4159695953041	393.4159695953041	393.4159695953041	393.4159695953041	393.4159695953041	393.4159695953041	393.4159695953041	393.4159695953041	393.4159695953041	393.4159695953041	393.4159695953041	393.4159695953041	393.4159695953041	393.4159695953041	393.4159695953041	393.4159695953041	393.4159695953041	393.4159695953041	393.4159695953041	393.4159695953041	393.4159695953041	393.4159695953041	393.4159695953041	393.4159695953041	393.4159695953041	393.4159695953041	393.4159695953041	393.4159695953041	393.4159695953041	393.4159695953041	393.4159695953041	393.4159695953041	393.4159695953041	393.4159695953041	393.4159695953041	393.4159695953041	393.4159695953041	393.4159695953041	393.4159695953041	393.4159695953041	393.4159695953041	393.4159695953041	393.4159695953041	393.4159695953041	393.4159695953041	393.4159695953041	393.4159695953041	393.4159695953041	393.4159695953041
418	393.36419023570335	393.36419023570335	393.36419023570335	393.36419023570335	393.36419023570335	393.36419023570335	393.36419023570335	393.36419023570335	393.36419023570335	393.36419023570335	393.36419023570335	393.36419023570335	393.36419023570335	393.36419023570335	393.36419023570335	393.36419023570335	393.36419023570335	393.36419023570335	393.36419023570335	393.36419023570335	393.36419023570335	393.36419023570335	393.36419023570335	393.36419023570335	393.36419023570335	393.36419023570335	393.36419023570335	393.36419023570335	393.36419023570335	393.36419023570335	393.36419023570335	393.36419023570335	393.36419023570335	393.36419023570335	393.36419023570335	393.36419023570335	393.36419023570335	393.36419023570335	393.36419023570335	393.36419023570335	393.36419023570335	393.36419023570335	393.36419023570335	393.36419023570335	393.36419023570335	393.36419023570335	393.36419023570335	393.36419023570335	393.36419023570335
419	393.3206289102641	393.3206289102641	393.3206289102641	393.3206289102641	393.3206289102641	393.3206289102641	393.3206289102641	393.3206289102641	393.3206289102641	393.3206289102641	393.3206289102641	393.3206289102641	393.3206289102641	393.3206289102641	393.3206289102641	393.3206289102641	393.3206289102641	393.3206289102641	393.3206289102641	393.3206289102641	393.3206289102641	393.3206289102641	393.3206289102641	393.3206289102641	393.3206289102641	393.3206289102641	393.3206289102641	393.3206289102641	393.3206289102641	393.3206289102641	393.3206289102641	393.3206289102641	393.3206289102641	393.3206289102641	393.3206289102641	393.3206289102641	393.3206289102641	393.3206289102641	393.3206289102641	393.3206289102641	393.3206289102641	393.3206289102641	393.3206289102641	393.3206289102641	393.3206289102641	393.3206289102641	393.3206289102641	393.3206289102641	393.3206289102641
420	393.2852325467443	393.2852325467443	393.2852325467443	393.2852325467443	393.2852325467443	393.2852325467443	393.2852325467443	393.2852325467443	393.2852325467443	393.2852325467443	393.2852325467443	393.2852325467443	393.2852325467443	393.2852325467443	393.2852325467443	393.2852325467443	393.2852325467443	393.2852325467443	393.2852325467443	393.2852325467443	393.2852325467443	393.2852325467443	393.2852325467443	393.2852325467443	393.2852325467443	393.2852325467443	393.2852325467443	393.2852325467443	393.2852325467443	393.2852325467443	393.2852325467443	393.2852325467443	393.2852325467443	393.2852325467443	393.2852325467443	393.2852325467443	393.2852325467443	393.2852325467443	393.2852325467443	393.2852325467443	393.2852325467443	393.2852325467443	393.2852325467443	393.2852325467443	393.2852325467443	393.2852325467443	393.2852325467443	393.2852325467443	393.2852325467443
421	393.25794988853164	393.25794988853164	393.25794988853164	393.25794988853164	393.25794988853164	393.25794988853164	393.25794988853164	393.25794988853164	393.25794988853164	393.25794988853164	393.25794988853164	393.25794988853164	393.25794988853164	393.25794988853164	393.25794988853164	393.25794988853164	393.25794988853164	393.25794988853164	393.25794988853164	393.25794988853164	393.25794988853164	393.25794988853164	393.25794988853164	393.25794988853164	393.25794988853164	393.25794988853164	393.25794988853164	393.25794988853164	393.25794988853164	393.25794988853164	393.25794988853164	393.25794988853164	393.25794988853164	393.25794988853164	393.25794988853164	393.25794988853164	393.25794988853164	393.25794988853164	393.25794988853164	393.25794988853164	393.25794988853164	393.25794988853164	393.25794988853164	393.25794988853164	393.25794988853164	393.25794988853164	393.25794988853164	393.25794988853164	393.25794988853164
422	393.23873145430065	393.23873145430065	393.23873145430065	393.23873145430065	393.23873145430065	393.23873145430065	393.23873145430065	393.23873145430065	393.23873145430065	393.23873145430065	393.23873145430065	393.23873145430065	393.23873145430065	393.23873145430065	393.23873145430065	393.23873145430065	393.23873145430065	393.23873145430065	393.23873145430065	393.23873145430065	393.23873145430065	393.23873145430065	393.23873145430065	393.23873145430065	393.23873145430065	393.23873145430065	393.23873145430065	393.23873145430065	393.23873145430065	393.23873145430065	393.23873145430065	393.23873145430065	393.23873145430065	393.23873145430065	393.23873145430065	393.23873145430065	393.23873145430065	393.23873145430065	393.23873145430065	393.23873145430065	393.23873145430065	393.23873145430065	393.23873145430065	393.23873145430065	393.23873145430065	393.23873145430065	393.23873145430065	393.23873145430065	393.23873145430065
423	393.2275294976232	393.2275294976232	393.2275294976232	393.2275294976232	393.2275294976232	393.2275294976232	393.2275294976232	393.2275294976232	393.2275294976232	393.2275294976232	393.2275294976232	393.2275294976232	393.2275294976232	393.2275294976232	393.2275294976232	393.2275294976232	393.2275294976232	393.2275294976232	393.2275294976232	393.2275294976232	393.2275294976232	393.2275294976232	393.2275294976232	393.2275294976232	393.2275294976232	393.2275294976232	393.2275294976232	393.2275294976232	393.2275294976232	393.2275294976232	393.2275294976232	393.2275294976232	393.2275294976232	393.2275294976232	393.2275294976232	393.2275294976232	393.2275294976232	393.2275294976232	393.2275294976232	393.2275294976232	393.2275294976232	393.2275294976232	393.2275294976232	393.2275294976232	393.2275294976232	393.2275294976232	393.2275294976232	393.2275294976232	393.2275294976232
424	393.2242979667293	393.2242979667293	393.2242979667293	393.2242979667293	393.2242979667293	393.2242979667293	393.2242979667293	393.2242979667293	393.2242979667293	393.2242979667293	393.2242979667293	393.2242979667293	393.2242979667293	393.2242979667293	393.2242979667293	393.2242979667293	393.2242979667293	393.2242979667293	393.2242979667293	393.2242979667293	393.2242979667293	393.2242979667293	393.2242979667293	393.2242979667293	393.2242979667293	393.2242979667293	393.2242979667293	393.2242979667293	393.2242979667293	393.2242979667293	393.2242979667293	393.2242979667293	393.2242979667293	393.2242979667293	393.2242979667293	393.2242979667293	393.2242979667293	393.2242979667293	393.2242979667293	393.2242979667293	393.2242979667293	393.2242979667293	393.2242979667293	393.2242979667293	393.2242979667293	393.2242979667293	393.2242979667293	393.2242979667293	393.2242979667293
425	393.2289924645656	393.2289924645656	393.2289924645656	393.2289924645656	393.2289924645656	393.2289924645656	393.2289924645656	393.2289924645656	393.2289924645656	393.2289924645656	393.2289924645656	393.2289924645656	393.2289924645656	393.2289924645656	393.2289924645656	393.2289924645656	393.2289924645656	393.2289924645656	393.2289924645656	393.2289924645656	393.2289924645656	393.2289924645656	393.2289924645656	393.2289924645656	393.2289924645656	393.2289924645656	393.2289924645656	393.2289924645656	393.2289924645656	393.2289924645656	393.2289924645656	393.2289924645656	393.2289924645656	393.2289924645656	393.2289924645656	393.2289924645656	393.2289924645656	393.2289924645656	393.2289924645656	393.2289924645656	393.2289924645656	393.2289924645656	393.2289924645656	393.2289924645656	393.2289924645656	393.2289924645656	393.2289924645656	393.2289924645656	393.2289924645656
426	393.2269089624166	393.2269089624166	393.2269089624166	393.2269089624166	393.2269089624166	393.2269089624166	393.2269089624166	393.2269089624166	393.2269089624166	393.2269089624166	393.2269089624166	393.2269089624166	393.2269089624166	393.2269089624166	393.2269089624166	393.2269089624166	393.2269089624166	393.2269089624166	393.2269089624166	393.2269089624166	393.2269089624166	393.2269089624166	393.2269089624166	393.2269089624166	393.2269089624166	393.2269089624166	393.2269089624166	393.2269089624166	393.2269089624166	393.2269089624166	393.2269089624166	393.2269089624166	393.2269089624166	393.2269089624166	393.2269089624166	393.2269089624166	393.2269089624166	393.2269089624166	393.2269089624166	393.2269089624166	393.2269089624166	393.2269089624166	393.2269089624166	393.2269089624166	393.2269089624166	393.2269089624166	393.2269089624166	393.2269089624166	393.2269089624166
427	393.219111874951	393.219111874951	393.219111874951	393.219111874951	393.219111874951	393.219111874951	393.219111874951	393.219111874951	393.219111874951	393.219111874951	393.219111874951	393.219111874951	393.219111874951	393.219111874951	393.219111874951	393.219111874951	393.219111874951	393.219111874951	393.219111874951	393.219111874951	393.219111874951	393.219111874951	393.219111874951	393.219111874951	393.219111874951	393.219111874951	393.219111874951	393.219111874951	393.219111874951	393.219111874951	393.219111874951	393.219111874951	393.219111874951	393.219111874951	393.219111874951	393.219111874951	393.219111874951	393.219111874951	393.219111874951	393.219111874951	393.219111874951	393.219111874951	393.219111874951	393.219111874951	393.219111874951	393.219111874951	393.219111874951	393.219111874951	393.219111874951
428	393.2064322343863	393.2064322343863	393.2064322343863	393.2064322343863	393.2064322343863	393.2064322343863	393.2064322343863	393.2064322343863	393.2064322343863	393.2064322343863	393.2064322343863	393.2064322343863	393.2064322343863	393.2064322343863	393.2064322343863	393.2064322343863	393.2064322343863	393.2064322343863	393.2064322343863	393.2064322343863	393.2064322343863	393.2064322343863	393.2064322343863	393.2064322343863	393.2064322343863	393.2064322343863	393.2064322343863	393.2064322343863	393.2064322343863	393.2064322343863	393.2064322343863	393.2064322343863	393.2064322343863	393.2064322343863	393.2064322343863	393.2064322343863	393.2064322343863	393.2064322343863	393.2064322343863	393.2064322343863	393.2064322343863	393.2064322343863	393.2064322343863	393.2064322343863	393.2064322343863	393.2064322343863	393.2064322343863	393.2064322343863	393.2064322343863
429	393.18952239943707	393.18952239943707	393.18952239943707	393.18952239943707	393.18952239943707	393.18952239943707	393.18952239943707	393.18952239943707	393.18952239943707	393.18952239943707	393.18952239943707	393.18952239943707	393.18952239943707	393.18952239943707	393.18952239943707	393.18952239943707	393.18952239943707	393.18952239943707	393.18952239943707	393.18952239943707	393.18952239943707	393.18952239943707	393.18952239943707	393.18952239943707	393.18952239943707	393.18952239943707	393.18952239943707	393.18952239943707	393.18952239943707	393.18952239943707	393.18952239943707	393.18952239943707	393.18952239943707	393.18952239943707	393.18952239943707	393.18952239943707	393.18952239943707	393.18952239943707	393.18952239943707	393.18952239943707	393.18952239943707	393.18952239943707	393.18952239943707	393.18952239943707	393.18952239943707	393.18952239943707	393.18952239943707	393.18952239943707	393.18952239943707
430	393.1688979828857	393.1688979828857	393.1688979828857	393.1688979828857	393.1688979828857	393.1688979828857	393.1688979828857	393.1688979828857	393.1688979828857	393.1688979828857	393.1688979828857	393.1688979828857	393.1688979828857	393.1688979828857	393.1688979828857	393.1688979828857	393.1688979828857	393.1688979828857	393.1688979828857	393.1688979828857	393.1688979828857	393.1688979828857	393.1688979828857	393.1688979828857	393.1688979828857	393.1688979828857	393.1688979828857	393.1688979828857	393.1688979828857	393.1688979828857	393.1688979828857	393.1688979828857	393.1688979828857	393.1688979828857	393.1688979828857	393.1688979828857	393.1688979828857	393.1688979828857	393.1688979828857	393.1688979828857	393.1688979828857	393.1688979828857	393.1688979828857	393.1688979828857	393.1688979828857	393.1688979828857	393.1688979828857	393.1688979828857	393.1688979828857
431	393.1449698337421	393.1449698337421	393.1449698337421	393.1449698337421	393.1449698337421	393.1449698337421	393.1449698337421	393.1449698337421	393.1449698337421	393.1449698337421	393.1449698337421	393.1449698337421	393.1449698337421	393.1449698337421	393.1449698337421	393.1449698337421	393.1449698337421	393.1449698337421	393.1449698337421	393.1449698337421	393.1449698337421	393.1449698337421	393.1449698337421	393.1449698337421	393.1449698337421	393.1449698337421	393.1449698337421	393.1449698337421	393.1449698337421	393.1449698337421	393.1449698337421	393.1449698337421	393.1449698337421	393.1449698337421	393.1449698337421	393.1449698337421	393.1449698337421	393.1449698337421	393.1449698337421	393.1449698337421	393.1449698337421	393.1449698337421	393.1449698337421	393.1449698337421	393.1449698337421	393.1449698337421	393.1449698337421	393.1449698337421	393.1449698337421
432	393.11806842596945	393.11806842596945	393.11806842596945	393.11806842596945	393.11806842596945	393.11806842596945	393.11806842596945	393.11806842596945	393.11806842596945	393.11806842596945	393.11806842596945	393.11806842596945	393.11806842596945	393.11806842596945	393.11806842596945	393.11806842596945	393.11806842596945	393.11806842596945	393.11806842596945	393.11806842596945	393.11806842596945	393.11806842596945	393.11806842596945	393.11806842596945	393.11806842596945	393.11806842596945	393.11806842596945	393.11806842596945	393.11806842596945	393.11806842596945	393.11806842596945	393.11806842596945	393.11806842596945	393.11806842596945	393.11806842596945	393.11806842596945	393.11806842596945	393.11806842596945	393.11806842596945	393.11806842596945	393.11806842596945	393.11806842596945	393.11806842596945	393.11806842596945	393.11806842596945	393.11806842596945	393.11806842596945	393.11806842596945	393.11806842596945
433	393.0884624547365	393.0884624547365	393.0884624547365	393.0884624547365	393.0884624547365	393.0884624547365	393.0884624547365	393.0884624547365	393.0884624547365	393.0884624547365	393.0884624547365	393.0884624547365	393.0884624547365	393.0884624547365	393.0884624547365	393.0884624547365	393.0884624547365	393.0884624547365	393.0884624547365	393.0884624547365	393.0884624547365	393.0884624547365	393.0884624547365	393.0884624547365	393.0884624547365	393.0884624547365	393.0884624547365	393.0884624547365	393.0884624547365	393.0884624547365	393.0884624547365	393.0884624547365	393.0884624547365	393.0884624547365	393.0884624547365	393.0884624547365	393.0884624547365	393.0884624547365	393.0884624547365	393.0884624547365	393.0884624547365	393.0884624547365	393.0884624547365	393.0884624547365	393.0884624547365	393.0884624547365	393.0884624547365	393.0884624547365	393.0884624547365
434	393.05637301679985	393.05637301679985	393.05637301679985	393.05637301679985	393.05637301679985	393.05637301679985	393.05637301679985	393.05637301679985	393.05637301679985	393.05637301679985	393.05637301679985	393.05637301679985	393.05637301679985	393.05637301679985	393.05637301679985	393.05637301679985	393.05637301679985	393.05637301679985	393.05637301679985	393.05637301679985	393.05637301679985	393.05637301679985	393.05637301679985	393.05637301679985	393.05637301679985	393.05637301679985	393.05637301679985	393.05637301679985	393.05637301679985	393.05637301679985	393.05637301679985	393.05637301679985	393.05637301679985	393.05637301679985	393.05637301679985	393.05637301679985	393.05637301679985	393.05637301679985	393.05637301679985	393.05637301679985	393.05637301679985	393.05637301679985	393.05637301679985	393.05637301679985	393.05637301679985	393.05637301679985	393.05637301679985	393.05637301679985	393.05637301679985
435	393.02198442591316	393.02198442591316	393.02198442591316	393.02198442591316	393.02198442591316	393.02198442591316	393.02198442591316	393.02198442591316	393.02198442591316	393.02198442591316	393.02198442591316	393.02198442591316	393.02198442591316	393.02198442591316	393.02198442591316	393.02198442591316	393.02198442591316	393.02198442591316	393.02198442591316	393.02198442591316	393.02198442591316	393.02198442591316	393.02198442591316	393.02198442591316	393.02198442591316	393.02198442591316	393.02198442591316	393.02198442591316	393.02198442591316	393.02198442591316	393.02198442591316	393.02198442591316	393.02198442591316	393.02198442591316	393.02198442591316	393.02198442591316	393.02198442591316	393.02198442591316	393.02198442591316	393.02198442591316	393.02198442591316	393.02198442591316	393.02198442591316	393.02198442591316	393.02198442591316	393.02198442591316	393.02198442591316	393.02198442591316	393.02198442591316
436	392.98545246477653	392.98545246477653	392.98545246477653	392.98545246477653	392.98545246477653	392.98545246477653	392.98545246477653	392.98545246477653	392.98545246477653	392.98545246477653	392.98545246477653	392.98545246477653	392.98545246477653	392.98545246477653	392.98545246477653	392.98545246477653	392.98545246477653	392.98545246477653	392.98545246477653	392.98545246477653	392.98545246477653	392.98545246477653	392.98545246477653	392.98545246477653	392.98545246477653	392.98545246477653	392.98545246477653	392.98545246477653	392.98545246477653	392.98545246477653	392.98545246477653	392.98545246477653	392.98545246477653	392.98545246477653	392.98545246477653	392.98545246477653	392.98545246477653	392.98545246477653	392.98545246477653	392.98545246477653	392.98545246477653	392.98545246477653	392.98545246477653	392.98545246477653	392.98545246477653	392.98545246477653	392.98545246477653	392.98545246477653	392.98545246477653
437	392.94691068443933	392.94691068443933	392.94691068443933	392.94691068443933	392.94691068443933	392.94691068443933	392.94691068443933	392.94691068443933	392.94691068443933	392.94691068443933	392.94691068443933	392.94691068443933	392.94691068443933	392.94691068443933	392.94691068443933	392.94691068443933	392.94691068443933	392.94691068443933	392.94691068443933	392.94691068443933	392.94691068443933	392.94691068443933	392.94691068443933	392.94691068443933	392.94691068443933	392.94691068443933	392.94691068443933	392.94691068443933	392.94691068443933	392.94691068443933	392.94691068443933	392.94691068443933	392.94691068443933	392.94691068443933	392.94691068443933	392.94691068443933	392.94691068443933	392.94691068443933	392.94691068443933	392.94691068443933	392.94691068443933	392.94691068443933	392.94691068443933	392.94691068443933	392.94691068443933	392.94691068443933	392.94691068443933	392.94691068443933	392.94691068443933
[truncated: 298 more rows]
[truncated: 192 more columns]
