# Supplementary material for: The Value of Reversible Carbon Storage in a Zero-Emissions World
Source: Environ Sci Technol. 2026 Jun 7;60(24):17281–90. doi: 10.1021/acs.est.6c00333 (PMC13296497; doi:10.1021/acs.est.6c00333)
Supplement: Supplementary file 1 [file es6c00333_si_001.zip › baselineSSP245.csv]

	0	1	2	3	4	5	6	7	8	9	10	11	12	13	14	15	16	17	18	19	20	21	22	23	24	25	26	27	28	29	30	31	32	33	34	35	36	37	38	39	40	41	42	43	44	45	46	47	48
0	278.0515533787726	278.0515533787726	278.0515533787726	278.0515533787726	278.0515533787726	278.0515533787726	278.0515533787726	278.0515533787726	278.0515533787726	278.0515533787726	278.0515533787726	278.0515533787726	278.0515533787726	278.0515533787726	278.0515533787726	278.0515533787726	278.0515533787726	278.0515533787726	278.0515533787726	278.0515533787726	278.0515533787726	278.0515533787726	278.0515533787726	278.0515533787726	278.0515533787726	278.0515533787726	278.0515533787726	278.0515533787726	278.0515533787726	278.0515533787726	278.0515533787726	278.0515533787726	278.0515533787726	278.0515533787726	278.0515533787726	278.0515533787726	278.0515533787726	278.0515533787726	278.0515533787726	278.0515533787726	278.0515533787726	278.0515533787726	278.0515533787726	278.0515533787726	278.0515533787726	278.0515533787726	278.0515533787726	278.0515533787726	278.0515533787726
1	278.0909789653634	278.0909789653634	278.0909789653634	278.0909789653634	278.0909789653634	278.0909789653634	278.0909789653634	278.0909789653634	278.0909789653634	278.0909789653634	278.0909789653634	278.0909789653634	278.0909789653634	278.0909789653634	278.0909789653634	278.0909789653634	278.0909789653634	278.0909789653634	278.0909789653634	278.0909789653634	278.0909789653634	278.0909789653634	278.0909789653634	278.0909789653634	278.0909789653634	278.0909789653634	278.0909789653634	278.0909789653634	278.0909789653634	278.0909789653634	278.0909789653634	278.0909789653634	278.0909789653634	278.0909789653634	278.0909789653634	278.0909789653634	278.0909789653634	278.0909789653634	278.0909789653634	278.0909789653634	278.0909789653634	278.0909789653634	278.0909789653634	278.0909789653634	278.0909789653634	278.0909789653634	278.0909789653634	278.0909789653634	278.0909789653634
2	278.12638340107054	278.12638340107054	278.12638340107054	278.12638340107054	278.12638340107054	278.12638340107054	278.12638340107054	278.12638340107054	278.12638340107054	278.12638340107054	278.12638340107054	278.12638340107054	278.12638340107054	278.12638340107054	278.12638340107054	278.12638340107054	278.12638340107054	278.12638340107054	278.12638340107054	278.12638340107054	278.12638340107054	278.12638340107054	278.12638340107054	278.12638340107054	278.12638340107054	278.12638340107054	278.12638340107054	278.12638340107054	278.12638340107054	278.12638340107054	278.12638340107054	278.12638340107054	278.12638340107054	278.12638340107054	278.12638340107054	278.12638340107054	278.12638340107054	278.12638340107054	278.12638340107054	278.12638340107054	278.12638340107054	278.12638340107054	278.12638340107054	278.12638340107054	278.12638340107054	278.12638340107054	278.12638340107054	278.12638340107054	278.12638340107054
3	278.15999837456	278.15999837456	278.15999837456	278.15999837456	278.15999837456	278.15999837456	278.15999837456	278.15999837456	278.15999837456	278.15999837456	278.15999837456	278.15999837456	278.15999837456	278.15999837456	278.15999837456	278.15999837456	278.15999837456	278.15999837456	278.15999837456	278.15999837456	278.15999837456	278.15999837456	278.15999837456	278.15999837456	278.15999837456	278.15999837456	278.15999837456	278.15999837456	278.15999837456	278.15999837456	278.15999837456	278.15999837456	278.15999837456	278.15999837456	278.15999837456	278.15999837456	278.15999837456	278.15999837456	278.15999837456	278.15999837456	278.15999837456	278.15999837456	278.15999837456	278.15999837456	278.15999837456	278.15999837456	278.15999837456	278.15999837456	278.15999837456
4	278.19252879559855	278.19252879559855	278.19252879559855	278.19252879559855	278.19252879559855	278.19252879559855	278.19252879559855	278.19252879559855	278.19252879559855	278.19252879559855	278.19252879559855	278.19252879559855	278.19252879559855	278.19252879559855	278.19252879559855	278.19252879559855	278.19252879559855	278.19252879559855	278.19252879559855	278.19252879559855	278.19252879559855	278.19252879559855	278.19252879559855	278.19252879559855	278.19252879559855	278.19252879559855	278.19252879559855	278.19252879559855	278.19252879559855	278.19252879559855	278.19252879559855	278.19252879559855	278.19252879559855	278.19252879559855	278.19252879559855	278.19252879559855	278.19252879559855	278.19252879559855	278.19252879559855	278.19252879559855	278.19252879559855	278.19252879559855	278.19252879559855	278.19252879559855	278.19252879559855	278.19252879559855	278.19252879559855	278.19252879559855	278.19252879559855
5	278.22428574815126	278.22428574815126	278.22428574815126	278.22428574815126	278.22428574815126	278.22428574815126	278.22428574815126	278.22428574815126	278.22428574815126	278.22428574815126	278.22428574815126	278.22428574815126	278.22428574815126	278.22428574815126	278.22428574815126	278.22428574815126	278.22428574815126	278.22428574815126	278.22428574815126	278.22428574815126	278.22428574815126	278.22428574815126	278.22428574815126	278.22428574815126	278.22428574815126	278.22428574815126	278.22428574815126	278.22428574815126	278.22428574815126	278.22428574815126	278.22428574815126	278.22428574815126	278.22428574815126	278.22428574815126	278.22428574815126	278.22428574815126	278.22428574815126	278.22428574815126	278.22428574815126	278.22428574815126	278.22428574815126	278.22428574815126	278.22428574815126	278.22428574815126	278.22428574815126	278.22428574815126	278.22428574815126	278.22428574815126	278.22428574815126
6	278.2556368157096	278.2556368157096	278.2556368157096	278.2556368157096	278.2556368157096	278.2556368157096	278.2556368157096	278.2556368157096	278.2556368157096	278.2556368157096	278.2556368157096	278.2556368157096	278.2556368157096	278.2556368157096	278.2556368157096	278.2556368157096	278.2556368157096	278.2556368157096	278.2556368157096	278.2556368157096	278.2556368157096	278.2556368157096	278.2556368157096	278.2556368157096	278.2556368157096	278.2556368157096	278.2556368157096	278.2556368157096	278.2556368157096	278.2556368157096	278.2556368157096	278.2556368157096	278.2556368157096	278.2556368157096	278.2556368157096	278.2556368157096	278.2556368157096	278.2556368157096	278.2556368157096	278.2556368157096	278.2556368157096	278.2556368157096	278.2556368157096	278.2556368157096	278.2556368157096	278.2556368157096	278.2556368157096	278.2556368157096	278.2556368157096
7	278.2865150461188	278.2865150461188	278.2865150461188	278.2865150461188	278.2865150461188	278.2865150461188	278.2865150461188	278.2865150461188	278.2865150461188	278.2865150461188	278.2865150461188	278.2865150461188	278.2865150461188	278.2865150461188	278.2865150461188	278.2865150461188	278.2865150461188	278.2865150461188	278.2865150461188	278.2865150461188	278.2865150461188	278.2865150461188	278.2865150461188	278.2865150461188	278.2865150461188	278.2865150461188	278.2865150461188	278.2865150461188	278.2865150461188	278.2865150461188	278.2865150461188	278.2865150461188	278.2865150461188	278.2865150461188	278.2865150461188	278.2865150461188	278.2865150461188	278.2865150461188	278.2865150461188	278.2865150461188	278.2865150461188	278.2865150461188	278.2865150461188	278.2865150461188	278.2865150461188	278.2865150461188	278.2865150461188	278.2865150461188	278.2865150461188
8	278.317072867464	278.317072867464	278.317072867464	278.317072867464	278.317072867464	278.317072867464	278.317072867464	278.317072867464	278.317072867464	278.317072867464	278.317072867464	278.317072867464	278.317072867464	278.317072867464	278.317072867464	278.317072867464	278.317072867464	278.317072867464	278.317072867464	278.317072867464	278.317072867464	278.317072867464	278.317072867464	278.317072867464	278.317072867464	278.317072867464	278.317072867464	278.317072867464	278.317072867464	278.317072867464	278.317072867464	278.317072867464	278.317072867464	278.317072867464	278.317072867464	278.317072867464	278.317072867464	278.317072867464	278.317072867464	278.317072867464	278.317072867464	278.317072867464	278.317072867464	278.317072867464	278.317072867464	278.317072867464	278.317072867464	278.317072867464	278.317072867464
9	278.3474231120619	278.3474231120619	278.3474231120619	278.3474231120619	278.3474231120619	278.3474231120619	278.3474231120619	278.3474231120619	278.3474231120619	278.3474231120619	278.3474231120619	278.3474231120619	278.3474231120619	278.3474231120619	278.3474231120619	278.3474231120619	278.3474231120619	278.3474231120619	278.3474231120619	278.3474231120619	278.3474231120619	278.3474231120619	278.3474231120619	278.3474231120619	278.3474231120619	278.3474231120619	278.3474231120619	278.3474231120619	278.3474231120619	278.3474231120619	278.3474231120619	278.3474231120619	278.3474231120619	278.3474231120619	278.3474231120619	278.3474231120619	278.3474231120619	278.3474231120619	278.3474231120619	278.3474231120619	278.3474231120619	278.3474231120619	278.3474231120619	278.3474231120619	278.3474231120619	278.3474231120619	278.3474231120619	278.3474231120619	278.3474231120619
10	278.37765840920326	278.37765840920326	278.37765840920326	278.37765840920326	278.37765840920326	278.37765840920326	278.37765840920326	278.37765840920326	278.37765840920326	278.37765840920326	278.37765840920326	278.37765840920326	278.37765840920326	278.37765840920326	278.37765840920326	278.37765840920326	278.37765840920326	278.37765840920326	278.37765840920326	278.37765840920326	278.37765840920326	278.37765840920326	278.37765840920326	278.37765840920326	278.37765840920326	278.37765840920326	278.37765840920326	278.37765840920326	278.37765840920326	278.37765840920326	278.37765840920326	278.37765840920326	278.37765840920326	278.37765840920326	278.37765840920326	278.37765840920326	278.37765840920326	278.37765840920326	278.37765840920326	278.37765840920326	278.37765840920326	278.37765840920326	278.37765840920326	278.37765840920326	278.37765840920326	278.37765840920326	278.37765840920326	278.37765840920326	278.37765840920326
11	278.4080394364149	278.4080394364149	278.4080394364149	278.4080394364149	278.4080394364149	278.4080394364149	278.4080394364149	278.4080394364149	278.4080394364149	278.4080394364149	278.4080394364149	278.4080394364149	278.4080394364149	278.4080394364149	278.4080394364149	278.4080394364149	278.4080394364149	278.4080394364149	278.4080394364149	278.4080394364149	278.4080394364149	278.4080394364149	278.4080394364149	278.4080394364149	278.4080394364149	278.4080394364149	278.4080394364149	278.4080394364149	278.4080394364149	278.4080394364149	278.4080394364149	278.4080394364149	278.4080394364149	278.4080394364149	278.4080394364149	278.4080394364149	278.4080394364149	278.4080394364149	278.4080394364149	278.4080394364149	278.4080394364149	278.4080394364149	278.4080394364149	278.4080394364149	278.4080394364149	278.4080394364149	278.4080394364149	278.4080394364149	278.4080394364149
12	278.4384055752104	278.4384055752104	278.4384055752104	278.4384055752104	278.4384055752104	278.4384055752104	278.4384055752104	278.4384055752104	278.4384055752104	278.4384055752104	278.4384055752104	278.4384055752104	278.4384055752104	278.4384055752104	278.4384055752104	278.4384055752104	278.4384055752104	278.4384055752104	278.4384055752104	278.4384055752104	278.4384055752104	278.4384055752104	278.4384055752104	278.4384055752104	278.4384055752104	278.4384055752104	278.4384055752104	278.4384055752104	278.4384055752104	278.4384055752104	278.4384055752104	278.4384055752104	278.4384055752104	278.4384055752104	278.4384055752104	278.4384055752104	278.4384055752104	278.4384055752104	278.4384055752104	278.4384055752104	278.4384055752104	278.4384055752104	278.4384055752104	278.4384055752104	278.4384055752104	278.4384055752104	278.4384055752104	278.4384055752104	278.4384055752104
13	278.46884572063044	278.46884572063044	278.46884572063044	278.46884572063044	278.46884572063044	278.46884572063044	278.46884572063044	278.46884572063044	278.46884572063044	278.46884572063044	278.46884572063044	278.46884572063044	278.46884572063044	278.46884572063044	278.46884572063044	278.46884572063044	278.46884572063044	278.46884572063044	278.46884572063044	278.46884572063044	278.46884572063044	278.46884572063044	278.46884572063044	278.46884572063044	278.46884572063044	278.46884572063044	278.46884572063044	278.46884572063044	278.46884572063044	278.46884572063044	278.46884572063044	278.46884572063044	278.46884572063044	278.46884572063044	278.46884572063044	278.46884572063044	278.46884572063044	278.46884572063044	278.46884572063044	278.46884572063044	278.46884572063044	278.46884572063044	278.46884572063044	278.46884572063044	278.46884572063044	278.46884572063044	278.46884572063044	278.46884572063044	278.46884572063044
14	278.49941917664023	278.49941917664023	278.49941917664023	278.49941917664023	278.49941917664023	278.49941917664023	278.49941917664023	278.49941917664023	278.49941917664023	278.49941917664023	278.49941917664023	278.49941917664023	278.49941917664023	278.49941917664023	278.49941917664023	278.49941917664023	278.49941917664023	278.49941917664023	278.49941917664023	278.49941917664023	278.49941917664023	278.49941917664023	278.49941917664023	278.49941917664023	278.49941917664023	278.49941917664023	278.49941917664023	278.49941917664023	278.49941917664023	278.49941917664023	278.49941917664023	278.49941917664023	278.49941917664023	278.49941917664023	278.49941917664023	278.49941917664023	278.49941917664023	278.49941917664023	278.49941917664023	278.49941917664023	278.49941917664023	278.49941917664023	278.49941917664023	278.49941917664023	278.49941917664023	278.49941917664023	278.49941917664023	278.49941917664023	278.49941917664023
15	278.5301739084761	278.5301739084761	278.5301739084761	278.5301739084761	278.5301739084761	278.5301739084761	278.5301739084761	278.5301739084761	278.5301739084761	278.5301739084761	278.5301739084761	278.5301739084761	278.5301739084761	278.5301739084761	278.5301739084761	278.5301739084761	278.5301739084761	278.5301739084761	278.5301739084761	278.5301739084761	278.5301739084761	278.5301739084761	278.5301739084761	278.5301739084761	278.5301739084761	278.5301739084761	278.5301739084761	278.5301739084761	278.5301739084761	278.5301739084761	278.5301739084761	278.5301739084761	278.5301739084761	278.5301739084761	278.5301739084761	278.5301739084761	278.5301739084761	278.5301739084761	278.5301739084761	278.5301739084761	278.5301739084761	278.5301739084761	278.5301739084761	278.5301739084761	278.5301739084761	278.5301739084761	278.5301739084761	278.5301739084761	278.5301739084761
16	278.5613807410278	278.5613807410278	278.5613807410278	278.5613807410278	278.5613807410278	278.5613807410278	278.5613807410278	278.5613807410278	278.5613807410278	278.5613807410278	278.5613807410278	278.5613807410278	278.5613807410278	278.5613807410278	278.5613807410278	278.5613807410278	278.5613807410278	278.5613807410278	278.5613807410278	278.5613807410278	278.5613807410278	278.5613807410278	278.5613807410278	278.5613807410278	278.5613807410278	278.5613807410278	278.5613807410278	278.5613807410278	278.5613807410278	278.5613807410278	278.5613807410278	278.5613807410278	278.5613807410278	278.5613807410278	278.5613807410278	278.5613807410278	278.5613807410278	278.5613807410278	278.5613807410278	278.5613807410278	278.5613807410278	278.5613807410278	278.5613807410278	278.5613807410278	278.5613807410278	278.5613807410278	278.5613807410278	278.5613807410278	278.5613807410278
17	278.59278583418046	278.59278583418046	278.59278583418046	278.59278583418046	278.59278583418046	278.59278583418046	278.59278583418046	278.59278583418046	278.59278583418046	278.59278583418046	278.59278583418046	278.59278583418046	278.59278583418046	278.59278583418046	278.59278583418046	278.59278583418046	278.59278583418046	278.59278583418046	278.59278583418046	278.59278583418046	278.59278583418046	278.59278583418046	278.59278583418046	278.59278583418046	278.59278583418046	278.59278583418046	278.59278583418046	278.59278583418046	278.59278583418046	278.59278583418046	278.59278583418046	278.59278583418046	278.59278583418046	278.59278583418046	278.59278583418046	278.59278583418046	278.59278583418046	278.59278583418046	278.59278583418046	278.59278583418046	278.59278583418046	278.59278583418046	278.59278583418046	278.59278583418046	278.59278583418046	278.59278583418046	278.59278583418046	278.59278583418046	278.59278583418046
18	278.6244596023621	278.6244596023621	278.6244596023621	278.6244596023621	278.6244596023621	278.6244596023621	278.6244596023621	278.6244596023621	278.6244596023621	278.6244596023621	278.6244596023621	278.6244596023621	278.6244596023621	278.6244596023621	278.6244596023621	278.6244596023621	278.6244596023621	278.6244596023621	278.6244596023621	278.6244596023621	278.6244596023621	278.6244596023621	278.6244596023621	278.6244596023621	278.6244596023621	278.6244596023621	278.6244596023621	278.6244596023621	278.6244596023621	278.6244596023621	278.6244596023621	278.6244596023621	278.6244596023621	278.6244596023621	278.6244596023621	278.6244596023621	278.6244596023621	278.6244596023621	278.6244596023621	278.6244596023621	278.6244596023621	278.6244596023621	278.6244596023621	278.6244596023621	278.6244596023621	278.6244596023621	278.6244596023621	278.6244596023621	278.6244596023621
19	278.6564402163408	278.6564402163408	278.6564402163408	278.6564402163408	278.6564402163408	278.6564402163408	278.6564402163408	278.6564402163408	278.6564402163408	278.6564402163408	278.6564402163408	278.6564402163408	278.6564402163408	278.6564402163408	278.6564402163408	278.6564402163408	278.6564402163408	278.6564402163408	278.6564402163408	278.6564402163408	278.6564402163408	278.6564402163408	278.6564402163408	278.6564402163408	278.6564402163408	278.6564402163408	278.6564402163408	278.6564402163408	278.6564402163408	278.6564402163408	278.6564402163408	278.6564402163408	278.6564402163408	278.6564402163408	278.6564402163408	278.6564402163408	278.6564402163408	278.6564402163408	278.6564402163408	278.6564402163408	278.6564402163408	278.6564402163408	278.6564402163408	278.6564402163408	278.6564402163408	278.6564402163408	278.6564402163408	278.6564402163408	278.6564402163408
20	278.6887578544019	278.6887578544019	278.6887578544019	278.6887578544019	278.6887578544019	278.6887578544019	278.6887578544019	278.6887578544019	278.6887578544019	278.6887578544019	278.6887578544019	278.6887578544019	278.6887578544019	278.6887578544019	278.6887578544019	278.6887578544019	278.6887578544019	278.6887578544019	278.6887578544019	278.6887578544019	278.6887578544019	278.6887578544019	278.6887578544019	278.6887578544019	278.6887578544019	278.6887578544019	278.6887578544019	278.6887578544019	278.6887578544019	278.6887578544019	278.6887578544019	278.6887578544019	278.6887578544019	278.6887578544019	278.6887578544019	278.6887578544019	278.6887578544019	278.6887578544019	278.6887578544019	278.6887578544019	278.6887578544019	278.6887578544019	278.6887578544019	278.6887578544019	278.6887578544019	278.6887578544019	278.6887578544019	278.6887578544019	278.6887578544019
21	278.72173098231207	278.72173098231207	278.72173098231207	278.72173098231207	278.72173098231207	278.72173098231207	278.72173098231207	278.72173098231207	278.72173098231207	278.72173098231207	278.72173098231207	278.72173098231207	278.72173098231207	278.72173098231207	278.72173098231207	278.72173098231207	278.72173098231207	278.72173098231207	278.72173098231207	278.72173098231207	278.72173098231207	278.72173098231207	278.72173098231207	278.72173098231207	278.72173098231207	278.72173098231207	278.72173098231207	278.72173098231207	278.72173098231207	278.72173098231207	278.72173098231207	278.72173098231207	278.72173098231207	278.72173098231207	278.72173098231207	278.72173098231207	278.72173098231207	278.72173098231207	278.72173098231207	278.72173098231207	278.72173098231207	278.72173098231207	278.72173098231207	278.72173098231207	278.72173098231207	278.72173098231207	278.72173098231207	278.72173098231207	278.72173098231207
22	278.7550128747911	278.7550128747911	278.7550128747911	278.7550128747911	278.7550128747911	278.7550128747911	278.7550128747911	278.7550128747911	278.7550128747911	278.7550128747911	278.7550128747911	278.7550128747911	278.7550128747911	278.7550128747911	278.7550128747911	278.7550128747911	278.7550128747911	278.7550128747911	278.7550128747911	278.7550128747911	278.7550128747911	278.7550128747911	278.7550128747911	278.7550128747911	278.7550128747911	278.7550128747911	278.7550128747911	278.7550128747911	278.7550128747911	278.7550128747911	278.7550128747911	278.7550128747911	278.7550128747911	278.7550128747911	278.7550128747911	278.7550128747911	278.7550128747911	278.7550128747911	278.7550128747911	278.7550128747911	278.7550128747911	278.7550128747911	278.7550128747911	278.7550128747911	278.7550128747911	278.7550128747911	278.7550128747911	278.7550128747911	278.7550128747911
23	278.7886723435948	278.7886723435948	278.7886723435948	278.7886723435948	278.7886723435948	278.7886723435948	278.7886723435948	278.7886723435948	278.7886723435948	278.7886723435948	278.7886723435948	278.7886723435948	278.7886723435948	278.7886723435948	278.7886723435948	278.7886723435948	278.7886723435948	278.7886723435948	278.7886723435948	278.7886723435948	278.7886723435948	278.7886723435948	278.7886723435948	278.7886723435948	278.7886723435948	278.7886723435948	278.7886723435948	278.7886723435948	278.7886723435948	278.7886723435948	278.7886723435948	278.7886723435948	278.7886723435948	278.7886723435948	278.7886723435948	278.7886723435948	278.7886723435948	278.7886723435948	278.7886723435948	278.7886723435948	278.7886723435948	278.7886723435948	278.7886723435948	278.7886723435948	278.7886723435948	278.7886723435948	278.7886723435948	278.7886723435948	278.7886723435948
24	278.8227423331073	278.8227423331073	278.8227423331073	278.8227423331073	278.8227423331073	278.8227423331073	278.8227423331073	278.8227423331073	278.8227423331073	278.8227423331073	278.8227423331073	278.8227423331073	278.8227423331073	278.8227423331073	278.8227423331073	278.8227423331073	278.8227423331073	278.8227423331073	278.8227423331073	278.8227423331073	278.8227423331073	278.8227423331073	278.8227423331073	278.8227423331073	278.8227423331073	278.8227423331073	278.8227423331073	278.8227423331073	278.8227423331073	278.8227423331073	278.8227423331073	278.8227423331073	278.8227423331073	278.8227423331073	278.8227423331073	278.8227423331073	278.8227423331073	278.8227423331073	278.8227423331073	278.8227423331073	278.8227423331073	278.8227423331073	278.8227423331073	278.8227423331073	278.8227423331073	278.8227423331073	278.8227423331073	278.8227423331073	278.8227423331073
25	278.8572451261828	278.8572451261828	278.8572451261828	278.8572451261828	278.8572451261828	278.8572451261828	278.8572451261828	278.8572451261828	278.8572451261828	278.8572451261828	278.8572451261828	278.8572451261828	278.8572451261828	278.8572451261828	278.8572451261828	278.8572451261828	278.8572451261828	278.8572451261828	278.8572451261828	278.8572451261828	278.8572451261828	278.8572451261828	278.8572451261828	278.8572451261828	278.8572451261828	278.8572451261828	278.8572451261828	278.8572451261828	278.8572451261828	278.8572451261828	278.8572451261828	278.8572451261828	278.8572451261828	278.8572451261828	278.8572451261828	278.8572451261828	278.8572451261828	278.8572451261828	278.8572451261828	278.8572451261828	278.8572451261828	278.8572451261828	278.8572451261828	278.8572451261828	278.8572451261828	278.8572451261828	278.8572451261828	278.8572451261828	278.8572451261828
26	278.892488768763	278.892488768763	278.892488768763	278.892488768763	278.892488768763	278.892488768763	278.892488768763	278.892488768763	278.892488768763	278.892488768763	278.892488768763	278.892488768763	278.892488768763	278.892488768763	278.892488768763	278.892488768763	278.892488768763	278.892488768763	278.892488768763	278.892488768763	278.892488768763	278.892488768763	278.892488768763	278.892488768763	278.892488768763	278.892488768763	278.892488768763	278.892488768763	278.892488768763	278.892488768763	278.892488768763	278.892488768763	278.892488768763	278.892488768763	278.892488768763	278.892488768763	278.892488768763	278.892488768763	278.892488768763	278.892488768763	278.892488768763	278.892488768763	278.892488768763	278.892488768763	278.892488768763	278.892488768763	278.892488768763	278.892488768763	278.892488768763
27	278.9282110378479	278.9282110378479	278.9282110378479	278.9282110378479	278.9282110378479	278.9282110378479	278.9282110378479	278.9282110378479	278.9282110378479	278.9282110378479	278.9282110378479	278.9282110378479	278.9282110378479	278.9282110378479	278.9282110378479	278.9282110378479	278.9282110378479	278.9282110378479	278.9282110378479	278.9282110378479	278.9282110378479	278.9282110378479	278.9282110378479	278.9282110378479	278.9282110378479	278.9282110378479	278.9282110378479	278.9282110378479	278.9282110378479	278.9282110378479	278.9282110378479	278.9282110378479	278.9282110378479	278.9282110378479	278.9282110378479	278.9282110378479	278.9282110378479	278.9282110378479	278.9282110378479	278.9282110378479	278.9282110378479	278.9282110378479	278.9282110378479	278.9282110378479	278.9282110378479	278.9282110378479	278.9282110378479	278.9282110378479	278.9282110378479
28	278.9643740863529	278.9643740863529	278.9643740863529	278.9643740863529	278.9643740863529	278.9643740863529	278.9643740863529	278.9643740863529	278.9643740863529	278.9643740863529	278.9643740863529	278.9643740863529	278.9643740863529	278.9643740863529	278.9643740863529	278.9643740863529	278.9643740863529	278.9643740863529	278.9643740863529	278.9643740863529	278.9643740863529	278.9643740863529	278.9643740863529	278.9643740863529	278.9643740863529	278.9643740863529	278.9643740863529	278.9643740863529	278.9643740863529	278.9643740863529	278.9643740863529	278.9643740863529	278.9643740863529	278.9643740863529	278.9643740863529	278.9643740863529	278.9643740863529	278.9643740863529	278.9643740863529	278.9643740863529	278.9643740863529	278.9643740863529	278.9643740863529	278.9643740863529	278.9643740863529	278.9643740863529	278.9643740863529	278.9643740863529	278.9643740863529
29	279.0010110016162	279.0010110016162	279.0010110016162	279.0010110016162	279.0010110016162	279.0010110016162	279.0010110016162	279.0010110016162	279.0010110016162	279.0010110016162	279.0010110016162	279.0010110016162	279.0010110016162	279.0010110016162	279.0010110016162	279.0010110016162	279.0010110016162	279.0010110016162	279.0010110016162	279.0010110016162	279.0010110016162	279.0010110016162	279.0010110016162	279.0010110016162	279.0010110016162	279.0010110016162	279.0010110016162	279.0010110016162	279.0010110016162	279.0010110016162	279.0010110016162	279.0010110016162	279.0010110016162	279.0010110016162	279.0010110016162	279.0010110016162	279.0010110016162	279.0010110016162	279.0010110016162	279.0010110016162	279.0010110016162	279.0010110016162	279.0010110016162	279.0010110016162	279.0010110016162	279.0010110016162	279.0010110016162	279.0010110016162	279.0010110016162
30	279.0381548093868	279.0381548093868	279.0381548093868	279.0381548093868	279.0381548093868	279.0381548093868	279.0381548093868	279.0381548093868	279.0381548093868	279.0381548093868	279.0381548093868	279.0381548093868	279.0381548093868	279.0381548093868	279.0381548093868	279.0381548093868	279.0381548093868	279.0381548093868	279.0381548093868	279.0381548093868	279.0381548093868	279.0381548093868	279.0381548093868	279.0381548093868	279.0381548093868	279.0381548093868	279.0381548093868	279.0381548093868	279.0381548093868	279.0381548093868	279.0381548093868	279.0381548093868	279.0381548093868	279.0381548093868	279.0381548093868	279.0381548093868	279.0381548093868	279.0381548093868	279.0381548093868	279.0381548093868	279.0381548093868	279.0381548093868	279.0381548093868	279.0381548093868	279.0381548093868	279.0381548093868	279.0381548093868	279.0381548093868	279.0381548093868
31	279.07596196124075	279.07596196124075	279.07596196124075	279.07596196124075	279.07596196124075	279.07596196124075	279.07596196124075	279.07596196124075	279.07596196124075	279.07596196124075	279.07596196124075	279.07596196124075	279.07596196124075	279.07596196124075	279.07596196124075	279.07596196124075	279.07596196124075	279.07596196124075	279.07596196124075	279.07596196124075	279.07596196124075	279.07596196124075	279.07596196124075	279.07596196124075	279.07596196124075	279.07596196124075	279.07596196124075	279.07596196124075	279.07596196124075	279.07596196124075	279.07596196124075	279.07596196124075	279.07596196124075	279.07596196124075	279.07596196124075	279.07596196124075	279.07596196124075	279.07596196124075	279.07596196124075	279.07596196124075	279.07596196124075	279.07596196124075	279.07596196124075	279.07596196124075	279.07596196124075	279.07596196124075	279.07596196124075	279.07596196124075	279.07596196124075
32	279.1144205151185	279.1144205151185	279.1144205151185	279.1144205151185	279.1144205151185	279.1144205151185	279.1144205151185	279.1144205151185	279.1144205151185	279.1144205151185	279.1144205151185	279.1144205151185	279.1144205151185	279.1144205151185	279.1144205151185	279.1144205151185	279.1144205151185	279.1144205151185	279.1144205151185	279.1144205151185	279.1144205151185	279.1144205151185	279.1144205151185	279.1144205151185	279.1144205151185	279.1144205151185	279.1144205151185	279.1144205151185	279.1144205151185	279.1144205151185	279.1144205151185	279.1144205151185	279.1144205151185	279.1144205151185	279.1144205151185	279.1144205151185	279.1144205151185	279.1144205151185	279.1144205151185	279.1144205151185	279.1144205151185	279.1144205151185	279.1144205151185	279.1144205151185	279.1144205151185	279.1144205151185	279.1144205151185	279.1144205151185	279.1144205151185
33	279.1535137298857	279.1535137298857	279.1535137298857	279.1535137298857	279.1535137298857	279.1535137298857	279.1535137298857	279.1535137298857	279.1535137298857	279.1535137298857	279.1535137298857	279.1535137298857	279.1535137298857	279.1535137298857	279.1535137298857	279.1535137298857	279.1535137298857	279.1535137298857	279.1535137298857	279.1535137298857	279.1535137298857	279.1535137298857	279.1535137298857	279.1535137298857	279.1535137298857	279.1535137298857	279.1535137298857	279.1535137298857	279.1535137298857	279.1535137298857	279.1535137298857	279.1535137298857	279.1535137298857	279.1535137298857	279.1535137298857	279.1535137298857	279.1535137298857	279.1535137298857	279.1535137298857	279.1535137298857	279.1535137298857	279.1535137298857	279.1535137298857	279.1535137298857	279.1535137298857	279.1535137298857	279.1535137298857	279.1535137298857	279.1535137298857
34	279.19329877923127	279.19329877923127	279.19329877923127	279.19329877923127	279.19329877923127	279.19329877923127	279.19329877923127	279.19329877923127	279.19329877923127	279.19329877923127	279.19329877923127	279.19329877923127	279.19329877923127	279.19329877923127	279.19329877923127	279.19329877923127	279.19329877923127	279.19329877923127	279.19329877923127	279.19329877923127	279.19329877923127	279.19329877923127	279.19329877923127	279.19329877923127	279.19329877923127	279.19329877923127	279.19329877923127	279.19329877923127	279.19329877923127	279.19329877923127	279.19329877923127	279.19329877923127	279.19329877923127	279.19329877923127	279.19329877923127	279.19329877923127	279.19329877923127	279.19329877923127	279.19329877923127	279.19329877923127	279.19329877923127	279.19329877923127	279.19329877923127	279.19329877923127	279.19329877923127	279.19329877923127	279.19329877923127	279.19329877923127	279.19329877923127
35	279.2338316929205	279.2338316929205	279.2338316929205	279.2338316929205	279.2338316929205	279.2338316929205	279.2338316929205	279.2338316929205	279.2338316929205	279.2338316929205	279.2338316929205	279.2338316929205	279.2338316929205	279.2338316929205	279.2338316929205	279.2338316929205	279.2338316929205	279.2338316929205	279.2338316929205	279.2338316929205	279.2338316929205	279.2338316929205	279.2338316929205	279.2338316929205	279.2338316929205	279.2338316929205	279.2338316929205	279.2338316929205	279.2338316929205	279.2338316929205	279.2338316929205	279.2338316929205	279.2338316929205	279.2338316929205	279.2338316929205	279.2338316929205	279.2338316929205	279.2338316929205	279.2338316929205	279.2338316929205	279.2338316929205	279.2338316929205	279.2338316929205	279.2338316929205	279.2338316929205	279.2338316929205	279.2338316929205	279.2338316929205	279.2338316929205
36	279.27484750055527	279.27484750055527	279.27484750055527	279.27484750055527	279.27484750055527	279.27484750055527	279.27484750055527	279.27484750055527	279.27484750055527	279.27484750055527	279.27484750055527	279.27484750055527	279.27484750055527	279.27484750055527	279.27484750055527	279.27484750055527	279.27484750055527	279.27484750055527	279.27484750055527	279.27484750055527	279.27484750055527	279.27484750055527	279.27484750055527	279.27484750055527	279.27484750055527	279.27484750055527	279.27484750055527	279.27484750055527	279.27484750055527	279.27484750055527	279.27484750055527	279.27484750055527	279.27484750055527	279.27484750055527	279.27484750055527	279.27484750055527	279.27484750055527	279.27484750055527	279.27484750055527	279.27484750055527	279.27484750055527	279.27484750055527	279.27484750055527	279.27484750055527	279.27484750055527	279.27484750055527	279.27484750055527	279.27484750055527	279.27484750055527
37	279.3175378112528	279.3175378112528	279.3175378112528	279.3175378112528	279.3175378112528	279.3175378112528	279.3175378112528	279.3175378112528	279.3175378112528	279.3175378112528	279.3175378112528	279.3175378112528	279.3175378112528	279.3175378112528	279.3175378112528	279.3175378112528	279.3175378112528	279.3175378112528	279.3175378112528	279.3175378112528	279.3175378112528	279.3175378112528	279.3175378112528	279.3175378112528	279.3175378112528	279.3175378112528	279.3175378112528	279.3175378112528	279.3175378112528	279.3175378112528	279.3175378112528	279.3175378112528	279.3175378112528	279.3175378112528	279.3175378112528	279.3175378112528	279.3175378112528	279.3175378112528	279.3175378112528	279.3175378112528	279.3175378112528	279.3175378112528	279.3175378112528	279.3175378112528	279.3175378112528	279.3175378112528	279.3175378112528	279.3175378112528	279.3175378112528
38	279.35992194539403	279.35992194539403	279.35992194539403	279.35992194539403	279.35992194539403	279.35992194539403	279.35992194539403	279.35992194539403	279.35992194539403	279.35992194539403	279.35992194539403	279.35992194539403	279.35992194539403	279.35992194539403	279.35992194539403	279.35992194539403	279.35992194539403	279.35992194539403	279.35992194539403	279.35992194539403	279.35992194539403	279.35992194539403	279.35992194539403	279.35992194539403	279.35992194539403	279.35992194539403	279.35992194539403	279.35992194539403	279.35992194539403	279.35992194539403	279.35992194539403	279.35992194539403	279.35992194539403	279.35992194539403	279.35992194539403	279.35992194539403	279.35992194539403	279.35992194539403	279.35992194539403	279.35992194539403	279.35992194539403	279.35992194539403	279.35992194539403	279.35992194539403	279.35992194539403	279.35992194539403	279.35992194539403	279.35992194539403	279.35992194539403
39	279.40337216142314	279.40337216142314	279.40337216142314	279.40337216142314	279.40337216142314	279.40337216142314	279.40337216142314	279.40337216142314	279.40337216142314	279.40337216142314	279.40337216142314	279.40337216142314	279.40337216142314	279.40337216142314	279.40337216142314	279.40337216142314	279.40337216142314	279.40337216142314	279.40337216142314	279.40337216142314	279.40337216142314	279.40337216142314	279.40337216142314	279.40337216142314	279.40337216142314	279.40337216142314	279.40337216142314	279.40337216142314	279.40337216142314	279.40337216142314	279.40337216142314	279.40337216142314	279.40337216142314	279.40337216142314	279.40337216142314	279.40337216142314	279.40337216142314	279.40337216142314	279.40337216142314	279.40337216142314	279.40337216142314	279.40337216142314	279.40337216142314	279.40337216142314	279.40337216142314	279.40337216142314	279.40337216142314	279.40337216142314	279.40337216142314
40	279.4472774672977	279.4472774672977	279.4472774672977	279.4472774672977	279.4472774672977	279.4472774672977	279.4472774672977	279.4472774672977	279.4472774672977	279.4472774672977	279.4472774672977	279.4472774672977	279.4472774672977	279.4472774672977	279.4472774672977	279.4472774672977	279.4472774672977	279.4472774672977	279.4472774672977	279.4472774672977	279.4472774672977	279.4472774672977	279.4472774672977	279.4472774672977	279.4472774672977	279.4472774672977	279.4472774672977	279.4472774672977	279.4472774672977	279.4472774672977	279.4472774672977	279.4472774672977	279.4472774672977	279.4472774672977	279.4472774672977	279.4472774672977	279.4472774672977	279.4472774672977	279.4472774672977	279.4472774672977	279.4472774672977	279.4472774672977	279.4472774672977	279.4472774672977	279.4472774672977	279.4472774672977	279.4472774672977	279.4472774672977	279.4472774672977
41	279.49203465569184	279.49203465569184	279.49203465569184	279.49203465569184	279.49203465569184	279.49203465569184	279.49203465569184	279.49203465569184	279.49203465569184	279.49203465569184	279.49203465569184	279.49203465569184	279.49203465569184	279.49203465569184	279.49203465569184	279.49203465569184	279.49203465569184	279.49203465569184	279.49203465569184	279.49203465569184	279.49203465569184	279.49203465569184	279.49203465569184	279.49203465569184	279.49203465569184	279.49203465569184	279.49203465569184	279.49203465569184	279.49203465569184	279.49203465569184	279.49203465569184	279.49203465569184	279.49203465569184	279.49203465569184	279.49203465569184	279.49203465569184	279.49203465569184	279.49203465569184	279.49203465569184	279.49203465569184	279.49203465569184	279.49203465569184	279.49203465569184	279.49203465569184	279.49203465569184	279.49203465569184	279.49203465569184	279.49203465569184	279.49203465569184
42	279.5377236173139	279.5377236173139	279.5377236173139	279.5377236173139	279.5377236173139	279.5377236173139	279.5377236173139	279.5377236173139	279.5377236173139	279.5377236173139	279.5377236173139	279.5377236173139	279.5377236173139	279.5377236173139	279.5377236173139	279.5377236173139	279.5377236173139	279.5377236173139	279.5377236173139	279.5377236173139	279.5377236173139	279.5377236173139	279.5377236173139	279.5377236173139	279.5377236173139	279.5377236173139	279.5377236173139	279.5377236173139	279.5377236173139	279.5377236173139	279.5377236173139	279.5377236173139	279.5377236173139	279.5377236173139	279.5377236173139	279.5377236173139	279.5377236173139	279.5377236173139	279.5377236173139	279.5377236173139	279.5377236173139	279.5377236173139	279.5377236173139	279.5377236173139	279.5377236173139	279.5377236173139	279.5377236173139	279.5377236173139	279.5377236173139
43	279.58367119689126	279.58367119689126	279.58367119689126	279.58367119689126	279.58367119689126	279.58367119689126	279.58367119689126	279.58367119689126	279.58367119689126	279.58367119689126	279.58367119689126	279.58367119689126	279.58367119689126	279.58367119689126	279.58367119689126	279.58367119689126	279.58367119689126	279.58367119689126	279.58367119689126	279.58367119689126	279.58367119689126	279.58367119689126	279.58367119689126	279.58367119689126	279.58367119689126	279.58367119689126	279.58367119689126	279.58367119689126	279.58367119689126	279.58367119689126	279.58367119689126	279.58367119689126	279.58367119689126	279.58367119689126	279.58367119689126	279.58367119689126	279.58367119689126	279.58367119689126	279.58367119689126	279.58367119689126	279.58367119689126	279.58367119689126	279.58367119689126	279.58367119689126	279.58367119689126	279.58367119689126	279.58367119689126	279.58367119689126	279.58367119689126
44	279.63036513689354	279.63036513689354	279.63036513689354	279.63036513689354	279.63036513689354	279.63036513689354	279.63036513689354	279.63036513689354	279.63036513689354	279.63036513689354	279.63036513689354	279.63036513689354	279.63036513689354	279.63036513689354	279.63036513689354	279.63036513689354	279.63036513689354	279.63036513689354	279.63036513689354	279.63036513689354	279.63036513689354	279.63036513689354	279.63036513689354	279.63036513689354	279.63036513689354	279.63036513689354	279.63036513689354	279.63036513689354	279.63036513689354	279.63036513689354	279.63036513689354	279.63036513689354	279.63036513689354	279.63036513689354	279.63036513689354	279.63036513689354	279.63036513689354	279.63036513689354	279.63036513689354	279.63036513689354	279.63036513689354	279.63036513689354	279.63036513689354	279.63036513689354	279.63036513689354	279.63036513689354	279.63036513689354	279.63036513689354	279.63036513689354
45	279.67807399469916	279.67807399469916	279.67807399469916	279.67807399469916	279.67807399469916	279.67807399469916	279.67807399469916	279.67807399469916	279.67807399469916	279.67807399469916	279.67807399469916	279.67807399469916	279.67807399469916	279.67807399469916	279.67807399469916	279.67807399469916	279.67807399469916	279.67807399469916	279.67807399469916	279.67807399469916	279.67807399469916	279.67807399469916	279.67807399469916	279.67807399469916	279.67807399469916	279.67807399469916	279.67807399469916	279.67807399469916	279.67807399469916	279.67807399469916	279.67807399469916	279.67807399469916	279.67807399469916	279.67807399469916	279.67807399469916	279.67807399469916	279.67807399469916	279.67807399469916	279.67807399469916	279.67807399469916	279.67807399469916	279.67807399469916	279.67807399469916	279.67807399469916	279.67807399469916	279.67807399469916	279.67807399469916	279.67807399469916	279.67807399469916
46	279.7267264856117	279.7267264856117	279.7267264856117	279.7267264856117	279.7267264856117	279.7267264856117	279.7267264856117	279.7267264856117	279.7267264856117	279.7267264856117	279.7267264856117	279.7267264856117	279.7267264856117	279.7267264856117	279.7267264856117	279.7267264856117	279.7267264856117	279.7267264856117	279.7267264856117	279.7267264856117	279.7267264856117	279.7267264856117	279.7267264856117	279.7267264856117	279.7267264856117	279.7267264856117	279.7267264856117	279.7267264856117	279.7267264856117	279.7267264856117	279.7267264856117	279.7267264856117	279.7267264856117	279.7267264856117	279.7267264856117	279.7267264856117	279.7267264856117	279.7267264856117	279.7267264856117	279.7267264856117	279.7267264856117	279.7267264856117	279.7267264856117	279.7267264856117	279.7267264856117	279.7267264856117	279.7267264856117	279.7267264856117	279.7267264856117
47	279.77621081493885	279.77621081493885	279.77621081493885	279.77621081493885	279.77621081493885	279.77621081493885	279.77621081493885	279.77621081493885	279.77621081493885	279.77621081493885	279.77621081493885	279.77621081493885	279.77621081493885	279.77621081493885	279.77621081493885	279.77621081493885	279.77621081493885	279.77621081493885	279.77621081493885	279.77621081493885	279.77621081493885	279.77621081493885	279.77621081493885	279.77621081493885	279.77621081493885	279.77621081493885	279.77621081493885	279.77621081493885	279.77621081493885	279.77621081493885	279.77621081493885	279.77621081493885	279.77621081493885	279.77621081493885	279.77621081493885	279.77621081493885	279.77621081493885	279.77621081493885	279.77621081493885	279.77621081493885	279.77621081493885	279.77621081493885	279.77621081493885	279.77621081493885	279.77621081493885	279.77621081493885	279.77621081493885	279.77621081493885	279.77621081493885
48	279.82640446851906	279.82640446851906	279.82640446851906	279.82640446851906	279.82640446851906	279.82640446851906	279.82640446851906	279.82640446851906	279.82640446851906	279.82640446851906	279.82640446851906	279.82640446851906	279.82640446851906	279.82640446851906	279.82640446851906	279.82640446851906	279.82640446851906	279.82640446851906	279.82640446851906	279.82640446851906	279.82640446851906	279.82640446851906	279.82640446851906	279.82640446851906	279.82640446851906	279.82640446851906	279.82640446851906	279.82640446851906	279.82640446851906	279.82640446851906	279.82640446851906	279.82640446851906	279.82640446851906	279.82640446851906	279.82640446851906	279.82640446851906	279.82640446851906	279.82640446851906	279.82640446851906	279.82640446851906	279.82640446851906	279.82640446851906	279.82640446851906	279.82640446851906	279.82640446851906	279.82640446851906	279.82640446851906	279.82640446851906	279.82640446851906
49	279.87745982503776	279.87745982503776	279.87745982503776	279.87745982503776	279.87745982503776	279.87745982503776	279.87745982503776	279.87745982503776	279.87745982503776	279.87745982503776	279.87745982503776	279.87745982503776	279.87745982503776	279.87745982503776	279.87745982503776	279.87745982503776	279.87745982503776	279.87745982503776	279.87745982503776	279.87745982503776	279.87745982503776	279.87745982503776	279.87745982503776	279.87745982503776	279.87745982503776	279.87745982503776	279.87745982503776	279.87745982503776	279.87745982503776	279.87745982503776	279.87745982503776	279.87745982503776	279.87745982503776	279.87745982503776	279.87745982503776	279.87745982503776	279.87745982503776	279.87745982503776	279.87745982503776	279.87745982503776	279.87745982503776	279.87745982503776	279.87745982503776	279.87745982503776	279.87745982503776	279.87745982503776	279.87745982503776	279.87745982503776	279.87745982503776
50	279.9294464595068	279.9294464595068	279.9294464595068	279.9294464595068	279.9294464595068	279.9294464595068	279.9294464595068	279.9294464595068	279.9294464595068	279.9294464595068	279.9294464595068	279.9294464595068	279.9294464595068	279.9294464595068	279.9294464595068	279.9294464595068	279.9294464595068	279.9294464595068	279.9294464595068	279.9294464595068	279.9294464595068	279.9294464595068	279.9294464595068	279.9294464595068	279.9294464595068	279.9294464595068	279.9294464595068	279.9294464595068	279.9294464595068	279.9294464595068	279.9294464595068	279.9294464595068	279.9294464595068	279.9294464595068	279.9294464595068	279.9294464595068	279.9294464595068	279.9294464595068	279.9294464595068	279.9294464595068	279.9294464595068	279.9294464595068	279.9294464595068	279.9294464595068	279.9294464595068	279.9294464595068	279.9294464595068	279.9294464595068	279.9294464595068
51	279.98278412833935	279.98278412833935	279.98278412833935	279.98278412833935	279.98278412833935	279.98278412833935	279.98278412833935	279.98278412833935	279.98278412833935	279.98278412833935	279.98278412833935	279.98278412833935	279.98278412833935	279.98278412833935	279.98278412833935	279.98278412833935	279.98278412833935	279.98278412833935	279.98278412833935	279.98278412833935	279.98278412833935	279.98278412833935	279.98278412833935	279.98278412833935	279.98278412833935	279.98278412833935	279.98278412833935	279.98278412833935	279.98278412833935	279.98278412833935	279.98278412833935	279.98278412833935	279.98278412833935	279.98278412833935	279.98278412833935	279.98278412833935	279.98278412833935	279.98278412833935	279.98278412833935	279.98278412833935	279.98278412833935	279.98278412833935	279.98278412833935	279.98278412833935	279.98278412833935	279.98278412833935	279.98278412833935	279.98278412833935	279.98278412833935
52	280.0370471202029	280.0370471202029	280.0370471202029	280.0370471202029	280.0370471202029	280.0370471202029	280.0370471202029	280.0370471202029	280.0370471202029	280.0370471202029	280.0370471202029	280.0370471202029	280.0370471202029	280.0370471202029	280.0370471202029	280.0370471202029	280.0370471202029	280.0370471202029	280.0370471202029	280.0370471202029	280.0370471202029	280.0370471202029	280.0370471202029	280.0370471202029	280.0370471202029	280.0370471202029	280.0370471202029	280.0370471202029	280.0370471202029	280.0370471202029	280.0370471202029	280.0370471202029	280.0370471202029	280.0370471202029	280.0370471202029	280.0370471202029	280.0370471202029	280.0370471202029	280.0370471202029	280.0370471202029	280.0370471202029	280.0370471202029	280.0370471202029	280.0370471202029	280.0370471202029	280.0370471202029	280.0370471202029	280.0370471202029	280.0370471202029
53	280.0920586525777	280.0920586525777	280.0920586525777	280.0920586525777	280.0920586525777	280.0920586525777	280.0920586525777	280.0920586525777	280.0920586525777	280.0920586525777	280.0920586525777	280.0920586525777	280.0920586525777	280.0920586525777	280.0920586525777	280.0920586525777	280.0920586525777	280.0920586525777	280.0920586525777	280.0920586525777	280.0920586525777	280.0920586525777	280.0920586525777	280.0920586525777	280.0920586525777	280.0920586525777	280.0920586525777	280.0920586525777	280.0920586525777	280.0920586525777	280.0920586525777	280.0920586525777	280.0920586525777	280.0920586525777	280.0920586525777	280.0920586525777	280.0920586525777	280.0920586525777	280.0920586525777	280.0920586525777	280.0920586525777	280.0920586525777	280.0920586525777	280.0920586525777	280.0920586525777	280.0920586525777	280.0920586525777	280.0920586525777	280.0920586525777
54	280.14789568476635	280.14789568476635	280.14789568476635	280.14789568476635	280.14789568476635	280.14789568476635	280.14789568476635	280.14789568476635	280.14789568476635	280.14789568476635	280.14789568476635	280.14789568476635	280.14789568476635	280.14789568476635	280.14789568476635	280.14789568476635	280.14789568476635	280.14789568476635	280.14789568476635	280.14789568476635	280.14789568476635	280.14789568476635	280.14789568476635	280.14789568476635	280.14789568476635	280.14789568476635	280.14789568476635	280.14789568476635	280.14789568476635	280.14789568476635	280.14789568476635	280.14789568476635	280.14789568476635	280.14789568476635	280.14789568476635	280.14789568476635	280.14789568476635	280.14789568476635	280.14789568476635	280.14789568476635	280.14789568476635	280.14789568476635	280.14789568476635	280.14789568476635	280.14789568476635	280.14789568476635	280.14789568476635	280.14789568476635	280.14789568476635
55	280.2046701325388	280.2046701325388	280.2046701325388	280.2046701325388	280.2046701325388	280.2046701325388	280.2046701325388	280.2046701325388	280.2046701325388	280.2046701325388	280.2046701325388	280.2046701325388	280.2046701325388	280.2046701325388	280.2046701325388	280.2046701325388	280.2046701325388	280.2046701325388	280.2046701325388	280.2046701325388	280.2046701325388	280.2046701325388	280.2046701325388	280.2046701325388	280.2046701325388	280.2046701325388	280.2046701325388	280.2046701325388	280.2046701325388	280.2046701325388	280.2046701325388	280.2046701325388	280.2046701325388	280.2046701325388	280.2046701325388	280.2046701325388	280.2046701325388	280.2046701325388	280.2046701325388	280.2046701325388	280.2046701325388	280.2046701325388	280.2046701325388	280.2046701325388	280.2046701325388	280.2046701325388	280.2046701325388	280.2046701325388	280.2046701325388
56	280.26239704648754	280.26239704648754	280.26239704648754	280.26239704648754	280.26239704648754	280.26239704648754	280.26239704648754	280.26239704648754	280.26239704648754	280.26239704648754	280.26239704648754	280.26239704648754	280.26239704648754	280.26239704648754	280.26239704648754	280.26239704648754	280.26239704648754	280.26239704648754	280.26239704648754	280.26239704648754	280.26239704648754	280.26239704648754	280.26239704648754	280.26239704648754	280.26239704648754	280.26239704648754	280.26239704648754	280.26239704648754	280.26239704648754	280.26239704648754	280.26239704648754	280.26239704648754	280.26239704648754	280.26239704648754	280.26239704648754	280.26239704648754	280.26239704648754	280.26239704648754	280.26239704648754	280.26239704648754	280.26239704648754	280.26239704648754	280.26239704648754	280.26239704648754	280.26239704648754	280.26239704648754	280.26239704648754	280.26239704648754	280.26239704648754
57	280.3212560812478	280.3212560812478	280.3212560812478	280.3212560812478	280.3212560812478	280.3212560812478	280.3212560812478	280.3212560812478	280.3212560812478	280.3212560812478	280.3212560812478	280.3212560812478	280.3212560812478	280.3212560812478	280.3212560812478	280.3212560812478	280.3212560812478	280.3212560812478	280.3212560812478	280.3212560812478	280.3212560812478	280.3212560812478	280.3212560812478	280.3212560812478	280.3212560812478	280.3212560812478	280.3212560812478	280.3212560812478	280.3212560812478	280.3212560812478	280.3212560812478	280.3212560812478	280.3212560812478	280.3212560812478	280.3212560812478	280.3212560812478	280.3212560812478	280.3212560812478	280.3212560812478	280.3212560812478	280.3212560812478	280.3212560812478	280.3212560812478	280.3212560812478	280.3212560812478	280.3212560812478	280.3212560812478	280.3212560812478	280.3212560812478
58	280.381382522306	280.381382522306	280.381382522306	280.381382522306	280.381382522306	280.381382522306	280.381382522306	280.381382522306	280.381382522306	280.381382522306	280.381382522306	280.381382522306	280.381382522306	280.381382522306	280.381382522306	280.381382522306	280.381382522306	280.381382522306	280.381382522306	280.381382522306	280.381382522306	280.381382522306	280.381382522306	280.381382522306	280.381382522306	280.381382522306	280.381382522306	280.381382522306	280.381382522306	280.381382522306	280.381382522306	280.381382522306	280.381382522306	280.381382522306	280.381382522306	280.381382522306	280.381382522306	280.381382522306	280.381382522306	280.381382522306	280.381382522306	280.381382522306	280.381382522306	280.381382522306	280.381382522306	280.381382522306	280.381382522306	280.381382522306	280.381382522306
59	280.44253491824537	280.44253491824537	280.44253491824537	280.44253491824537	280.44253491824537	280.44253491824537	280.44253491824537	280.44253491824537	280.44253491824537	280.44253491824537	280.44253491824537	280.44253491824537	280.44253491824537	280.44253491824537	280.44253491824537	280.44253491824537	280.44253491824537	280.44253491824537	280.44253491824537	280.44253491824537	280.44253491824537	280.44253491824537	280.44253491824537	280.44253491824537	280.44253491824537	280.44253491824537	280.44253491824537	280.44253491824537	280.44253491824537	280.44253491824537	280.44253491824537	280.44253491824537	280.44253491824537	280.44253491824537	280.44253491824537	280.44253491824537	280.44253491824537	280.44253491824537	280.44253491824537	280.44253491824537	280.44253491824537	280.44253491824537	280.44253491824537	280.44253491824537	280.44253491824537	280.44253491824537	280.44253491824537	280.44253491824537	280.44253491824537
60	280.5048864161853	280.5048864161853	280.5048864161853	280.5048864161853	280.5048864161853	280.5048864161853	280.5048864161853	280.5048864161853	280.5048864161853	280.5048864161853	280.5048864161853	280.5048864161853	280.5048864161853	280.5048864161853	280.5048864161853	280.5048864161853	280.5048864161853	280.5048864161853	280.5048864161853	280.5048864161853	280.5048864161853	280.5048864161853	280.5048864161853	280.5048864161853	280.5048864161853	280.5048864161853	280.5048864161853	280.5048864161853	280.5048864161853	280.5048864161853	280.5048864161853	280.5048864161853	280.5048864161853	280.5048864161853	280.5048864161853	280.5048864161853	280.5048864161853	280.5048864161853	280.5048864161853	280.5048864161853	280.5048864161853	280.5048864161853	280.5048864161853	280.5048864161853	280.5048864161853	280.5048864161853	280.5048864161853	280.5048864161853	280.5048864161853
61	280.56816962827577	280.56816962827577	280.56816962827577	280.56816962827577	280.56816962827577	280.56816962827577	280.56816962827577	280.56816962827577	280.56816962827577	280.56816962827577	280.56816962827577	280.56816962827577	280.56816962827577	280.56816962827577	280.56816962827577	280.56816962827577	280.56816962827577	280.56816962827577	280.56816962827577	280.56816962827577	280.56816962827577	280.56816962827577	280.56816962827577	280.56816962827577	280.56816962827577	280.56816962827577	280.56816962827577	280.56816962827577	280.56816962827577	280.56816962827577	280.56816962827577	280.56816962827577	280.56816962827577	280.56816962827577	280.56816962827577	280.56816962827577	280.56816962827577	280.56816962827577	280.56816962827577	280.56816962827577	280.56816962827577	280.56816962827577	280.56816962827577	280.56816962827577	280.56816962827577	280.56816962827577	280.56816962827577	280.56816962827577	280.56816962827577
62	280.63297779130113	280.63297779130113	280.63297779130113	280.63297779130113	280.63297779130113	280.63297779130113	280.63297779130113	280.63297779130113	280.63297779130113	280.63297779130113	280.63297779130113	280.63297779130113	280.63297779130113	280.63297779130113	280.63297779130113	280.63297779130113	280.63297779130113	280.63297779130113	280.63297779130113	280.63297779130113	280.63297779130113	280.63297779130113	280.63297779130113	280.63297779130113	280.63297779130113	280.63297779130113	280.63297779130113	280.63297779130113	280.63297779130113	280.63297779130113	280.63297779130113	280.63297779130113	280.63297779130113	280.63297779130113	280.63297779130113	280.63297779130113	280.63297779130113	280.63297779130113	280.63297779130113	280.63297779130113	280.63297779130113	280.63297779130113	280.63297779130113	280.63297779130113	280.63297779130113	280.63297779130113	280.63297779130113	280.63297779130113	280.63297779130113
63	280.6987155472521	280.6987155472521	280.6987155472521	280.6987155472521	280.6987155472521	280.6987155472521	280.6987155472521	280.6987155472521	280.6987155472521	280.6987155472521	280.6987155472521	280.6987155472521	280.6987155472521	280.6987155472521	280.6987155472521	280.6987155472521	280.6987155472521	280.6987155472521	280.6987155472521	280.6987155472521	280.6987155472521	280.6987155472521	280.6987155472521	280.6987155472521	280.6987155472521	280.6987155472521	280.6987155472521	280.6987155472521	280.6987155472521	280.6987155472521	280.6987155472521	280.6987155472521	280.6987155472521	280.6987155472521	280.6987155472521	280.6987155472521	280.6987155472521	280.6987155472521	280.6987155472521	280.6987155472521	280.6987155472521	280.6987155472521	280.6987155472521	280.6987155472521	280.6987155472521	280.6987155472521	280.6987155472521	280.6987155472521	280.6987155472521
64	280.7653301738725	280.7653301738725	280.7653301738725	280.7653301738725	280.7653301738725	280.7653301738725	280.7653301738725	280.7653301738725	280.7653301738725	280.7653301738725	280.7653301738725	280.7653301738725	280.7653301738725	280.7653301738725	280.7653301738725	280.7653301738725	280.7653301738725	280.7653301738725	280.7653301738725	280.7653301738725	280.7653301738725	280.7653301738725	280.7653301738725	280.7653301738725	280.7653301738725	280.7653301738725	280.7653301738725	280.7653301738725	280.7653301738725	280.7653301738725	280.7653301738725	280.7653301738725	280.7653301738725	280.7653301738725	280.7653301738725	280.7653301738725	280.7653301738725	280.7653301738725	280.7653301738725	280.7653301738725	280.7653301738725	280.7653301738725	280.7653301738725	280.7653301738725	280.7653301738725	280.7653301738725	280.7653301738725	280.7653301738725	280.7653301738725
65	280.8359312292975	280.8359312292975	280.8359312292975	280.8359312292975	280.8359312292975	280.8359312292975	280.8359312292975	280.8359312292975	280.8359312292975	280.8359312292975	280.8359312292975	280.8359312292975	280.8359312292975	280.8359312292975	280.8359312292975	280.8359312292975	280.8359312292975	280.8359312292975	280.8359312292975	280.8359312292975	280.8359312292975	280.8359312292975	280.8359312292975	280.8359312292975	280.8359312292975	280.8359312292975	280.8359312292975	280.8359312292975	280.8359312292975	280.8359312292975	280.8359312292975	280.8359312292975	280.8359312292975	280.8359312292975	280.8359312292975	280.8359312292975	280.8359312292975	280.8359312292975	280.8359312292975	280.8359312292975	280.8359312292975	280.8359312292975	280.8359312292975	280.8359312292975	280.8359312292975	280.8359312292975	280.8359312292975	280.8359312292975	280.8359312292975
66	280.90626008520013	280.90626008520013	280.90626008520013	280.90626008520013	280.90626008520013	280.90626008520013	280.90626008520013	280.90626008520013	280.90626008520013	280.90626008520013	280.90626008520013	280.90626008520013	280.90626008520013	280.90626008520013	280.90626008520013	280.90626008520013	280.90626008520013	280.90626008520013	280.90626008520013	280.90626008520013	280.90626008520013	280.90626008520013	280.90626008520013	280.90626008520013	280.90626008520013	280.90626008520013	280.90626008520013	280.90626008520013	280.90626008520013	280.90626008520013	280.90626008520013	280.90626008520013	280.90626008520013	280.90626008520013	280.90626008520013	280.90626008520013	280.90626008520013	280.90626008520013	280.90626008520013	280.90626008520013	280.90626008520013	280.90626008520013	280.90626008520013	280.90626008520013	280.90626008520013	280.90626008520013	280.90626008520013	280.90626008520013	280.90626008520013
67	280.9775826996022	280.9775826996022	280.9775826996022	280.9775826996022	280.9775826996022	280.9775826996022	280.9775826996022	280.9775826996022	280.9775826996022	280.9775826996022	280.9775826996022	280.9775826996022	280.9775826996022	280.9775826996022	280.9775826996022	280.9775826996022	280.9775826996022	280.9775826996022	280.9775826996022	280.9775826996022	280.9775826996022	280.9775826996022	280.9775826996022	280.9775826996022	280.9775826996022	280.9775826996022	280.9775826996022	280.9775826996022	280.9775826996022	280.9775826996022	280.9775826996022	280.9775826996022	280.9775826996022	280.9775826996022	280.9775826996022	280.9775826996022	280.9775826996022	280.9775826996022	280.9775826996022	280.9775826996022	280.9775826996022	280.9775826996022	280.9775826996022	280.9775826996022	280.9775826996022	280.9775826996022	280.9775826996022	280.9775826996022	280.9775826996022
68	281.0502007757468	281.0502007757468	281.0502007757468	281.0502007757468	281.0502007757468	281.0502007757468	281.0502007757468	281.0502007757468	281.0502007757468	281.0502007757468	281.0502007757468	281.0502007757468	281.0502007757468	281.0502007757468	281.0502007757468	281.0502007757468	281.0502007757468	281.0502007757468	281.0502007757468	281.0502007757468	281.0502007757468	281.0502007757468	281.0502007757468	281.0502007757468	281.0502007757468	281.0502007757468	281.0502007757468	281.0502007757468	281.0502007757468	281.0502007757468	281.0502007757468	281.0502007757468	281.0502007757468	281.0502007757468	281.0502007757468	281.0502007757468	281.0502007757468	281.0502007757468	281.0502007757468	281.0502007757468	281.0502007757468	281.0502007757468	281.0502007757468	281.0502007757468	281.0502007757468	281.0502007757468	281.0502007757468	281.0502007757468	281.0502007757468
69	281.12406611248775	281.12406611248775	281.12406611248775	281.12406611248775	281.12406611248775	281.12406611248775	281.12406611248775	281.12406611248775	281.12406611248775	281.12406611248775	281.12406611248775	281.12406611248775	281.12406611248775	281.12406611248775	281.12406611248775	281.12406611248775	281.12406611248775	281.12406611248775	281.12406611248775	281.12406611248775	281.12406611248775	281.12406611248775	281.12406611248775	281.12406611248775	281.12406611248775	281.12406611248775	281.12406611248775	281.12406611248775	281.12406611248775	281.12406611248775	281.12406611248775	281.12406611248775	281.12406611248775	281.12406611248775	281.12406611248775	281.12406611248775	281.12406611248775	281.12406611248775	281.12406611248775	281.12406611248775	281.12406611248775	281.12406611248775	281.12406611248775	281.12406611248775	281.12406611248775	281.12406611248775	281.12406611248775	281.12406611248775	281.12406611248775
70	281.19924692394284	281.19924692394284	281.19924692394284	281.19924692394284	281.19924692394284	281.19924692394284	281.19924692394284	281.19924692394284	281.19924692394284	281.19924692394284	281.19924692394284	281.19924692394284	281.19924692394284	281.19924692394284	281.19924692394284	281.19924692394284	281.19924692394284	281.19924692394284	281.19924692394284	281.19924692394284	281.19924692394284	281.19924692394284	281.19924692394284	281.19924692394284	281.19924692394284	281.19924692394284	281.19924692394284	281.19924692394284	281.19924692394284	281.19924692394284	281.19924692394284	281.19924692394284	281.19924692394284	281.19924692394284	281.19924692394284	281.19924692394284	281.19924692394284	281.19924692394284	281.19924692394284	281.19924692394284	281.19924692394284	281.19924692394284	281.19924692394284	281.19924692394284	281.19924692394284	281.19924692394284	281.19924692394284	281.19924692394284	281.19924692394284
71	281.27734489451666	281.27734489451666	281.27734489451666	281.27734489451666	281.27734489451666	281.27734489451666	281.27734489451666	281.27734489451666	281.27734489451666	281.27734489451666	281.27734489451666	281.27734489451666	281.27734489451666	281.27734489451666	281.27734489451666	281.27734489451666	281.27734489451666	281.27734489451666	281.27734489451666	281.27734489451666	281.27734489451666	281.27734489451666	281.27734489451666	281.27734489451666	281.27734489451666	281.27734489451666	281.27734489451666	281.27734489451666	281.27734489451666	281.27734489451666	281.27734489451666	281.27734489451666	281.27734489451666	281.27734489451666	281.27734489451666	281.27734489451666	281.27734489451666	281.27734489451666	281.27734489451666	281.27734489451666	281.27734489451666	281.27734489451666	281.27734489451666	281.27734489451666	281.27734489451666	281.27734489451666	281.27734489451666	281.27734489451666	281.27734489451666
72	281.35614853688094	281.35614853688094	281.35614853688094	281.35614853688094	281.35614853688094	281.35614853688094	281.35614853688094	281.35614853688094	281.35614853688094	281.35614853688094	281.35614853688094	281.35614853688094	281.35614853688094	281.35614853688094	281.35614853688094	281.35614853688094	281.35614853688094	281.35614853688094	281.35614853688094	281.35614853688094	281.35614853688094	281.35614853688094	281.35614853688094	281.35614853688094	281.35614853688094	281.35614853688094	281.35614853688094	281.35614853688094	281.35614853688094	281.35614853688094	281.35614853688094	281.35614853688094	281.35614853688094	281.35614853688094	281.35614853688094	281.35614853688094	281.35614853688094	281.35614853688094	281.35614853688094	281.35614853688094	281.35614853688094	281.35614853688094	281.35614853688094	281.35614853688094	281.35614853688094	281.35614853688094	281.35614853688094	281.35614853688094	281.35614853688094
73	281.43646611097427	281.43646611097427	281.43646611097427	281.43646611097427	281.43646611097427	281.43646611097427	281.43646611097427	281.43646611097427	281.43646611097427	281.43646611097427	281.43646611097427	281.43646611097427	281.43646611097427	281.43646611097427	281.43646611097427	281.43646611097427	281.43646611097427	281.43646611097427	281.43646611097427	281.43646611097427	281.43646611097427	281.43646611097427	281.43646611097427	281.43646611097427	281.43646611097427	281.43646611097427	281.43646611097427	281.43646611097427	281.43646611097427	281.43646611097427	281.43646611097427	281.43646611097427	281.43646611097427	281.43646611097427	281.43646611097427	281.43646611097427	281.43646611097427	281.43646611097427	281.43646611097427	281.43646611097427	281.43646611097427	281.43646611097427	281.43646611097427	281.43646611097427	281.43646611097427	281.43646611097427	281.43646611097427	281.43646611097427	281.43646611097427
74	281.5182973496685	281.5182973496685	281.5182973496685	281.5182973496685	281.5182973496685	281.5182973496685	281.5182973496685	281.5182973496685	281.5182973496685	281.5182973496685	281.5182973496685	281.5182973496685	281.5182973496685	281.5182973496685	281.5182973496685	281.5182973496685	281.5182973496685	281.5182973496685	281.5182973496685	281.5182973496685	281.5182973496685	281.5182973496685	281.5182973496685	281.5182973496685	281.5182973496685	281.5182973496685	281.5182973496685	281.5182973496685	281.5182973496685	281.5182973496685	281.5182973496685	281.5182973496685	281.5182973496685	281.5182973496685	281.5182973496685	281.5182973496685	281.5182973496685	281.5182973496685	281.5182973496685	281.5182973496685	281.5182973496685	281.5182973496685	281.5182973496685	281.5182973496685	281.5182973496685	281.5182973496685	281.5182973496685	281.5182973496685	281.5182973496685
75	281.6022309153531	281.6022309153531	281.6022309153531	281.6022309153531	281.6022309153531	281.6022309153531	281.6022309153531	281.6022309153531	281.6022309153531	281.6022309153531	281.6022309153531	281.6022309153531	281.6022309153531	281.6022309153531	281.6022309153531	281.6022309153531	281.6022309153531	281.6022309153531	281.6022309153531	281.6022309153531	281.6022309153531	281.6022309153531	281.6022309153531	281.6022309153531	281.6022309153531	281.6022309153531	281.6022309153531	281.6022309153531	281.6022309153531	281.6022309153531	281.6022309153531	281.6022309153531	281.6022309153531	281.6022309153531	281.6022309153531	281.6022309153531	281.6022309153531	281.6022309153531	281.6022309153531	281.6022309153531	281.6022309153531	281.6022309153531	281.6022309153531	281.6022309153531	281.6022309153531	281.6022309153531	281.6022309153531	281.6022309153531	281.6022309153531
76	281.68759646989986	281.68759646989986	281.68759646989986	281.68759646989986	281.68759646989986	281.68759646989986	281.68759646989986	281.68759646989986	281.68759646989986	281.68759646989986	281.68759646989986	281.68759646989986	281.68759646989986	281.68759646989986	281.68759646989986	281.68759646989986	281.68759646989986	281.68759646989986	281.68759646989986	281.68759646989986	281.68759646989986	281.68759646989986	281.68759646989986	281.68759646989986	281.68759646989986	281.68759646989986	281.68759646989986	281.68759646989986	281.68759646989986	281.68759646989986	281.68759646989986	281.68759646989986	281.68759646989986	281.68759646989986	281.68759646989986	281.68759646989986	281.68759646989986	281.68759646989986	281.68759646989986	281.68759646989986	281.68759646989986	281.68759646989986	281.68759646989986	281.68759646989986	281.68759646989986	281.68759646989986	281.68759646989986	281.68759646989986	281.68759646989986
77	281.7749670210993	281.7749670210993	281.7749670210993	281.7749670210993	281.7749670210993	281.7749670210993	281.7749670210993	281.7749670210993	281.7749670210993	281.7749670210993	281.7749670210993	281.7749670210993	281.7749670210993	281.7749670210993	281.7749670210993	281.7749670210993	281.7749670210993	281.7749670210993	281.7749670210993	281.7749670210993	281.7749670210993	281.7749670210993	281.7749670210993	281.7749670210993	281.7749670210993	281.7749670210993	281.7749670210993	281.7749670210993	281.7749670210993	281.7749670210993	281.7749670210993	281.7749670210993	281.7749670210993	281.7749670210993	281.7749670210993	281.7749670210993	281.7749670210993	281.7749670210993	281.7749670210993	281.7749670210993	281.7749670210993	281.7749670210993	281.7749670210993	281.7749670210993	281.7749670210993	281.7749670210993	281.7749670210993	281.7749670210993	281.7749670210993
78	281.86370003529294	281.86370003529294	281.86370003529294	281.86370003529294	281.86370003529294	281.86370003529294	281.86370003529294	281.86370003529294	281.86370003529294	281.86370003529294	281.86370003529294	281.86370003529294	281.86370003529294	281.86370003529294	281.86370003529294	281.86370003529294	281.86370003529294	281.86370003529294	281.86370003529294	281.86370003529294	281.86370003529294	281.86370003529294	281.86370003529294	281.86370003529294	281.86370003529294	281.86370003529294	281.86370003529294	281.86370003529294	281.86370003529294	281.86370003529294	281.86370003529294	281.86370003529294	281.86370003529294	281.86370003529294	281.86370003529294	281.86370003529294	281.86370003529294	281.86370003529294	281.86370003529294	281.86370003529294	281.86370003529294	281.86370003529294	281.86370003529294	281.86370003529294	281.86370003529294	281.86370003529294	281.86370003529294	281.86370003529294	281.86370003529294
79	281.95467799731034	281.95467799731034	281.95467799731034	281.95467799731034	281.95467799731034	281.95467799731034	281.95467799731034	281.95467799731034	281.95467799731034	281.95467799731034	281.95467799731034	281.95467799731034	281.95467799731034	281.95467799731034	281.95467799731034	281.95467799731034	281.95467799731034	281.95467799731034	281.95467799731034	281.95467799731034	281.95467799731034	281.95467799731034	281.95467799731034	281.95467799731034	281.95467799731034	281.95467799731034	281.95467799731034	281.95467799731034	281.95467799731034	281.95467799731034	281.95467799731034	281.95467799731034	281.95467799731034	281.95467799731034	281.95467799731034	281.95467799731034	281.95467799731034	281.95467799731034	281.95467799731034	281.95467799731034	281.95467799731034	281.95467799731034	281.95467799731034	281.95467799731034	281.95467799731034	281.95467799731034	281.95467799731034	281.95467799731034	281.95467799731034
80	282.04850324631747	282.04850324631747	282.04850324631747	282.04850324631747	282.04850324631747	282.04850324631747	282.04850324631747	282.04850324631747	282.04850324631747	282.04850324631747	282.04850324631747	282.04850324631747	282.04850324631747	282.04850324631747	282.04850324631747	282.04850324631747	282.04850324631747	282.04850324631747	282.04850324631747	282.04850324631747	282.04850324631747	282.04850324631747	282.04850324631747	282.04850324631747	282.04850324631747	282.04850324631747	282.04850324631747	282.04850324631747	282.04850324631747	282.04850324631747	282.04850324631747	282.04850324631747	282.04850324631747	282.04850324631747	282.04850324631747	282.04850324631747	282.04850324631747	282.04850324631747	282.04850324631747	282.04850324631747	282.04850324631747	282.04850324631747	282.04850324631747	282.04850324631747	282.04850324631747	282.04850324631747	282.04850324631747	282.04850324631747	282.04850324631747
81	282.14330507188953	282.14330507188953	282.14330507188953	282.14330507188953	282.14330507188953	282.14330507188953	282.14330507188953	282.14330507188953	282.14330507188953	282.14330507188953	282.14330507188953	282.14330507188953	282.14330507188953	282.14330507188953	282.14330507188953	282.14330507188953	282.14330507188953	282.14330507188953	282.14330507188953	282.14330507188953	282.14330507188953	282.14330507188953	282.14330507188953	282.14330507188953	282.14330507188953	282.14330507188953	282.14330507188953	282.14330507188953	282.14330507188953	282.14330507188953	282.14330507188953	282.14330507188953	282.14330507188953	282.14330507188953	282.14330507188953	282.14330507188953	282.14330507188953	282.14330507188953	282.14330507188953	282.14330507188953	282.14330507188953	282.14330507188953	282.14330507188953	282.14330507188953	282.14330507188953	282.14330507188953	282.14330507188953	282.14330507188953	282.14330507188953
82	282.24078049871605	282.24078049871605	282.24078049871605	282.24078049871605	282.24078049871605	282.24078049871605	282.24078049871605	282.24078049871605	282.24078049871605	282.24078049871605	282.24078049871605	282.24078049871605	282.24078049871605	282.24078049871605	282.24078049871605	282.24078049871605	282.24078049871605	282.24078049871605	282.24078049871605	282.24078049871605	282.24078049871605	282.24078049871605	282.24078049871605	282.24078049871605	282.24078049871605	282.24078049871605	282.24078049871605	282.24078049871605	282.24078049871605	282.24078049871605	282.24078049871605	282.24078049871605	282.24078049871605	282.24078049871605	282.24078049871605	282.24078049871605	282.24078049871605	282.24078049871605	282.24078049871605	282.24078049871605	282.24078049871605	282.24078049871605	282.24078049871605	282.24078049871605	282.24078049871605	282.24078049871605	282.24078049871605	282.24078049871605	282.24078049871605
83	282.33902425328625	282.33902425328625	282.33902425328625	282.33902425328625	282.33902425328625	282.33902425328625	282.33902425328625	282.33902425328625	282.33902425328625	282.33902425328625	282.33902425328625	282.33902425328625	282.33902425328625	282.33902425328625	282.33902425328625	282.33902425328625	282.33902425328625	282.33902425328625	282.33902425328625	282.33902425328625	282.33902425328625	282.33902425328625	282.33902425328625	282.33902425328625	282.33902425328625	282.33902425328625	282.33902425328625	282.33902425328625	282.33902425328625	282.33902425328625	282.33902425328625	282.33902425328625	282.33902425328625	282.33902425328625	282.33902425328625	282.33902425328625	282.33902425328625	282.33902425328625	282.33902425328625	282.33902425328625	282.33902425328625	282.33902425328625	282.33902425328625	282.33902425328625	282.33902425328625	282.33902425328625	282.33902425328625	282.33902425328625	282.33902425328625
84	282.439386102483	282.439386102483	282.439386102483	282.439386102483	282.439386102483	282.439386102483	282.439386102483	282.439386102483	282.439386102483	282.439386102483	282.439386102483	282.439386102483	282.439386102483	282.439386102483	282.439386102483	282.439386102483	282.439386102483	282.439386102483	282.439386102483	282.439386102483	282.439386102483	282.439386102483	282.439386102483	282.439386102483	282.439386102483	282.439386102483	282.439386102483	282.439386102483	282.439386102483	282.439386102483	282.439386102483	282.439386102483	282.439386102483	282.439386102483	282.439386102483	282.439386102483	282.439386102483	282.439386102483	282.439386102483	282.439386102483	282.439386102483	282.439386102483	282.439386102483	282.439386102483	282.439386102483	282.439386102483	282.439386102483	282.439386102483	282.439386102483
85	282.5421425448724	282.5421425448724	282.5421425448724	282.5421425448724	282.5421425448724	282.5421425448724	282.5421425448724	282.5421425448724	282.5421425448724	282.5421425448724	282.5421425448724	282.5421425448724	282.5421425448724	282.5421425448724	282.5421425448724	282.5421425448724	282.5421425448724	282.5421425448724	282.5421425448724	282.5421425448724	282.5421425448724	282.5421425448724	282.5421425448724	282.5421425448724	282.5421425448724	282.5421425448724	282.5421425448724	282.5421425448724	282.5421425448724	282.5421425448724	282.5421425448724	282.5421425448724	282.5421425448724	282.5421425448724	282.5421425448724	282.5421425448724	282.5421425448724	282.5421425448724	282.5421425448724	282.5421425448724	282.5421425448724	282.5421425448724	282.5421425448724	282.5421425448724	282.5421425448724	282.5421425448724	282.5421425448724	282.5421425448724	282.5421425448724
86	282.6380571009777	282.6380571009777	282.6380571009777	282.6380571009777	282.6380571009777	282.6380571009777	282.6380571009777	282.6380571009777	282.6380571009777	282.6380571009777	282.6380571009777	282.6380571009777	282.6380571009777	282.6380571009777	282.6380571009777	282.6380571009777	282.6380571009777	282.6380571009777	282.6380571009777	282.6380571009777	282.6380571009777	282.6380571009777	282.6380571009777	282.6380571009777	282.6380571009777	282.6380571009777	282.6380571009777	282.6380571009777	282.6380571009777	282.6380571009777	282.6380571009777	282.6380571009777	282.6380571009777	282.6380571009777	282.6380571009777	282.6380571009777	282.6380571009777	282.6380571009777	282.6380571009777	282.6380571009777	282.6380571009777	282.6380571009777	282.6380571009777	282.6380571009777	282.6380571009777	282.6380571009777	282.6380571009777	282.6380571009777	282.6380571009777
87	282.76021836541423	282.76021836541423	282.76021836541423	282.76021836541423	282.76021836541423	282.76021836541423	282.76021836541423	282.76021836541423	282.76021836541423	282.76021836541423	282.76021836541423	282.76021836541423	282.76021836541423	282.76021836541423	282.76021836541423	282.76021836541423	282.76021836541423	282.76021836541423	282.76021836541423	282.76021836541423	282.76021836541423	282.76021836541423	282.76021836541423	282.76021836541423	282.76021836541423	282.76021836541423	282.76021836541423	282.76021836541423	282.76021836541423	282.76021836541423	282.76021836541423	282.76021836541423	282.76021836541423	282.76021836541423	282.76021836541423	282.76021836541423	282.76021836541423	282.76021836541423	282.76021836541423	282.76021836541423	282.76021836541423	282.76021836541423	282.76021836541423	282.76021836541423	282.76021836541423	282.76021836541423	282.76021836541423	282.76021836541423	282.76021836541423
88	282.87451685747476	282.87451685747476	282.87451685747476	282.87451685747476	282.87451685747476	282.87451685747476	282.87451685747476	282.87451685747476	282.87451685747476	282.87451685747476	282.87451685747476	282.87451685747476	282.87451685747476	282.87451685747476	282.87451685747476	282.87451685747476	282.87451685747476	282.87451685747476	282.87451685747476	282.87451685747476	282.87451685747476	282.87451685747476	282.87451685747476	282.87451685747476	282.87451685747476	282.87451685747476	282.87451685747476	282.87451685747476	282.87451685747476	282.87451685747476	282.87451685747476	282.87451685747476	282.87451685747476	282.87451685747476	282.87451685747476	282.87451685747476	282.87451685747476	282.87451685747476	282.87451685747476	282.87451685747476	282.87451685747476	282.87451685747476	282.87451685747476	282.87451685747476	282.87451685747476	282.87451685747476	282.87451685747476	282.87451685747476	282.87451685747476
89	282.9889701276516	282.9889701276516	282.9889701276516	282.9889701276516	282.9889701276516	282.9889701276516	282.9889701276516	282.9889701276516	282.9889701276516	282.9889701276516	282.9889701276516	282.9889701276516	282.9889701276516	282.9889701276516	282.9889701276516	282.9889701276516	282.9889701276516	282.9889701276516	282.9889701276516	282.9889701276516	282.9889701276516	282.9889701276516	282.9889701276516	282.9889701276516	282.9889701276516	282.9889701276516	282.9889701276516	282.9889701276516	282.9889701276516	282.9889701276516	282.9889701276516	282.9889701276516	282.9889701276516	282.9889701276516	282.9889701276516	282.9889701276516	282.9889701276516	282.9889701276516	282.9889701276516	282.9889701276516	282.9889701276516	282.9889701276516	282.9889701276516	282.9889701276516	282.9889701276516	282.9889701276516	282.9889701276516	282.9889701276516	282.9889701276516
90	283.0990910370171	283.0990910370171	283.0990910370171	283.0990910370171	283.0990910370171	283.0990910370171	283.0990910370171	283.0990910370171	283.0990910370171	283.0990910370171	283.0990910370171	283.0990910370171	283.0990910370171	283.0990910370171	283.0990910370171	283.0990910370171	283.0990910370171	283.0990910370171	283.0990910370171	283.0990910370171	283.0990910370171	283.0990910370171	283.0990910370171	283.0990910370171	283.0990910370171	283.0990910370171	283.0990910370171	283.0990910370171	283.0990910370171	283.0990910370171	283.0990910370171	283.0990910370171	283.0990910370171	283.0990910370171	283.0990910370171	283.0990910370171	283.0990910370171	283.0990910370171	283.0990910370171	283.0990910370171	283.0990910370171	283.0990910370171	283.0990910370171	283.0990910370171	283.0990910370171	283.0990910370171	283.0990910370171	283.0990910370171	283.0990910370171
91	283.21231257308693	283.21231257308693	283.21231257308693	283.21231257308693	283.21231257308693	283.21231257308693	283.21231257308693	283.21231257308693	283.21231257308693	283.21231257308693	283.21231257308693	283.21231257308693	283.21231257308693	283.21231257308693	283.21231257308693	283.21231257308693	283.21231257308693	283.21231257308693	283.21231257308693	283.21231257308693	283.21231257308693	283.21231257308693	283.21231257308693	283.21231257308693	283.21231257308693	283.21231257308693	283.21231257308693	283.21231257308693	283.21231257308693	283.21231257308693	283.21231257308693	283.21231257308693	283.21231257308693	283.21231257308693	283.21231257308693	283.21231257308693	283.21231257308693	283.21231257308693	283.21231257308693	283.21231257308693	283.21231257308693	283.21231257308693	283.21231257308693	283.21231257308693	283.21231257308693	283.21231257308693	283.21231257308693	283.21231257308693	283.21231257308693
92	283.32550452870277	283.32550452870277	283.32550452870277	283.32550452870277	283.32550452870277	283.32550452870277	283.32550452870277	283.32550452870277	283.32550452870277	283.32550452870277	283.32550452870277	283.32550452870277	283.32550452870277	283.32550452870277	283.32550452870277	283.32550452870277	283.32550452870277	283.32550452870277	283.32550452870277	283.32550452870277	283.32550452870277	283.32550452870277	283.32550452870277	283.32550452870277	283.32550452870277	283.32550452870277	283.32550452870277	283.32550452870277	283.32550452870277	283.32550452870277	283.32550452870277	283.32550452870277	283.32550452870277	283.32550452870277	283.32550452870277	283.32550452870277	283.32550452870277	283.32550452870277	283.32550452870277	283.32550452870277	283.32550452870277	283.32550452870277	283.32550452870277	283.32550452870277	283.32550452870277	283.32550452870277	283.32550452870277	283.32550452870277	283.32550452870277
93	283.4388283386334	283.4388283386334	283.4388283386334	283.4388283386334	283.4388283386334	283.4388283386334	283.4388283386334	283.4388283386334	283.4388283386334	283.4388283386334	283.4388283386334	283.4388283386334	283.4388283386334	283.4388283386334	283.4388283386334	283.4388283386334	283.4388283386334	283.4388283386334	283.4388283386334	283.4388283386334	283.4388283386334	283.4388283386334	283.4388283386334	283.4388283386334	283.4388283386334	283.4388283386334	283.4388283386334	283.4388283386334	283.4388283386334	283.4388283386334	283.4388283386334	283.4388283386334	283.4388283386334	283.4388283386334	283.4388283386334	283.4388283386334	283.4388283386334	283.4388283386334	283.4388283386334	283.4388283386334	283.4388283386334	283.4388283386334	283.4388283386334	283.4388283386334	283.4388283386334	283.4388283386334	283.4388283386334	283.4388283386334	283.4388283386334
94	283.55555405099835	283.55555405099835	283.55555405099835	283.55555405099835	283.55555405099835	283.55555405099835	283.55555405099835	283.55555405099835	283.55555405099835	283.55555405099835	283.55555405099835	283.55555405099835	283.55555405099835	283.55555405099835	283.55555405099835	283.55555405099835	283.55555405099835	283.55555405099835	283.55555405099835	283.55555405099835	283.55555405099835	283.55555405099835	283.55555405099835	283.55555405099835	283.55555405099835	283.55555405099835	283.55555405099835	283.55555405099835	283.55555405099835	283.55555405099835	283.55555405099835	283.55555405099835	283.55555405099835	283.55555405099835	283.55555405099835	283.55555405099835	283.55555405099835	283.55555405099835	283.55555405099835	283.55555405099835	283.55555405099835	283.55555405099835	283.55555405099835	283.55555405099835	283.55555405099835	283.55555405099835	283.55555405099835	283.55555405099835	283.55555405099835
95	283.6749833188301	283.6749833188301	283.6749833188301	283.6749833188301	283.6749833188301	283.6749833188301	283.6749833188301	283.6749833188301	283.6749833188301	283.6749833188301	283.6749833188301	283.6749833188301	283.6749833188301	283.6749833188301	283.6749833188301	283.6749833188301	283.6749833188301	283.6749833188301	283.6749833188301	283.6749833188301	283.6749833188301	283.6749833188301	283.6749833188301	283.6749833188301	283.6749833188301	283.6749833188301	283.6749833188301	283.6749833188301	283.6749833188301	283.6749833188301	283.6749833188301	283.6749833188301	283.6749833188301	283.6749833188301	283.6749833188301	283.6749833188301	283.6749833188301	283.6749833188301	283.6749833188301	283.6749833188301	283.6749833188301	283.6749833188301	283.6749833188301	283.6749833188301	283.6749833188301	283.6749833188301	283.6749833188301	283.6749833188301	283.6749833188301
96	283.79845936754924	283.79845936754924	283.79845936754924	283.79845936754924	283.79845936754924	283.79845936754924	283.79845936754924	283.79845936754924	283.79845936754924	283.79845936754924	283.79845936754924	283.79845936754924	283.79845936754924	283.79845936754924	283.79845936754924	283.79845936754924	283.79845936754924	283.79845936754924	283.79845936754924	283.79845936754924	283.79845936754924	283.79845936754924	283.79845936754924	283.79845936754924	283.79845936754924	283.79845936754924	283.79845936754924	283.79845936754924	283.79845936754924	283.79845936754924	283.79845936754924	283.79845936754924	283.79845936754924	283.79845936754924	283.79845936754924	283.79845936754924	283.79845936754924	283.79845936754924	283.79845936754924	283.79845936754924	283.79845936754924	283.79845936754924	283.79845936754924	283.79845936754924	283.79845936754924	283.79845936754924	283.79845936754924	283.79845936754924	283.79845936754924
97	283.8904816865606	283.8904816865606	283.8904816865606	283.8904816865606	283.8904816865606	283.8904816865606	283.8904816865606	283.8904816865606	283.8904816865606	283.8904816865606	283.8904816865606	283.8904816865606	283.8904816865606	283.8904816865606	283.8904816865606	283.8904816865606	283.8904816865606	283.8904816865606	283.8904816865606	283.8904816865606	283.8904816865606	283.8904816865606	283.8904816865606	283.8904816865606	283.8904816865606	283.8904816865606	283.8904816865606	283.8904816865606	283.8904816865606	283.8904816865606	283.8904816865606	283.8904816865606	283.8904816865606	283.8904816865606	283.8904816865606	283.8904816865606	283.8904816865606	283.8904816865606	283.8904816865606	283.8904816865606	283.8904816865606	283.8904816865606	283.8904816865606	283.8904816865606	283.8904816865606	283.8904816865606	283.8904816865606	283.8904816865606	283.8904816865606
98	283.989823809789	283.989823809789	283.989823809789	283.989823809789	283.989823809789	283.989823809789	283.989823809789	283.989823809789	283.989823809789	283.989823809789	283.989823809789	283.989823809789	283.989823809789	283.989823809789	283.989823809789	283.989823809789	283.989823809789	283.989823809789	283.989823809789	283.989823809789	283.989823809789	283.989823809789	283.989823809789	283.989823809789	283.989823809789	283.989823809789	283.989823809789	283.989823809789	283.989823809789	283.989823809789	283.989823809789	283.989823809789	283.989823809789	283.989823809789	283.989823809789	283.989823809789	283.989823809789	283.989823809789	283.989823809789	283.989823809789	283.989823809789	283.989823809789	283.989823809789	283.989823809789	283.989823809789	283.989823809789	283.989823809789	283.989823809789	283.989823809789
99	284.0928873272978	284.0928873272978	284.0928873272978	284.0928873272978	284.0928873272978	284.0928873272978	284.0928873272978	284.0928873272978	284.0928873272978	284.0928873272978	284.0928873272978	284.0928873272978	284.0928873272978	284.0928873272978	284.0928873272978	284.0928873272978	284.0928873272978	284.0928873272978	284.0928873272978	284.0928873272978	284.0928873272978	284.0928873272978	284.0928873272978	284.0928873272978	284.0928873272978	284.0928873272978	284.0928873272978	284.0928873272978	284.0928873272978	284.0928873272978	284.0928873272978	284.0928873272978	284.0928873272978	284.0928873272978	284.0928873272978	284.0928873272978	284.0928873272978	284.0928873272978	284.0928873272978	284.0928873272978	284.0928873272978	284.0928873272978	284.0928873272978	284.0928873272978	284.0928873272978	284.0928873272978	284.0928873272978	284.0928873272978	284.0928873272978
100	284.19796020015167	284.19796020015167	284.19796020015167	284.19796020015167	284.19796020015167	284.19796020015167	284.19796020015167	284.19796020015167	284.19796020015167	284.19796020015167	284.19796020015167	284.19796020015167	284.19796020015167	284.19796020015167	284.19796020015167	284.19796020015167	284.19796020015167	284.19796020015167	284.19796020015167	284.19796020015167	284.19796020015167	284.19796020015167	284.19796020015167	284.19796020015167	284.19796020015167	284.19796020015167	284.19796020015167	284.19796020015167	284.19796020015167	284.19796020015167	284.19796020015167	284.19796020015167	284.19796020015167	284.19796020015167	284.19796020015167	284.19796020015167	284.19796020015167	284.19796020015167	284.19796020015167	284.19796020015167	284.19796020015167	284.19796020015167	284.19796020015167	284.19796020015167	284.19796020015167	284.19796020015167	284.19796020015167	284.19796020015167	284.19796020015167
101	284.3032342468136	284.3032342468136	284.3032342468136	284.3032342468136	284.3032342468136	284.3032342468136	284.3032342468136	284.3032342468136	284.3032342468136	284.3032342468136	284.3032342468136	284.3032342468136	284.3032342468136	284.3032342468136	284.3032342468136	284.3032342468136	284.3032342468136	284.3032342468136	284.3032342468136	284.3032342468136	284.3032342468136	284.3032342468136	284.3032342468136	284.3032342468136	284.3032342468136	284.3032342468136	284.3032342468136	284.3032342468136	284.3032342468136	284.3032342468136	284.3032342468136	284.3032342468136	284.3032342468136	284.3032342468136	284.3032342468136	284.3032342468136	284.3032342468136	284.3032342468136	284.3032342468136	284.3032342468136	284.3032342468136	284.3032342468136	284.3032342468136	284.3032342468136	284.3032342468136	284.3032342468136	284.3032342468136	284.3032342468136	284.3032342468136
102	284.410032471867	284.410032471867	284.410032471867	284.410032471867	284.410032471867	284.410032471867	284.410032471867	284.410032471867	284.410032471867	284.410032471867	284.410032471867	284.410032471867	284.410032471867	284.410032471867	284.410032471867	284.410032471867	284.410032471867	284.410032471867	284.410032471867	284.410032471867	284.410032471867	284.410032471867	284.410032471867	284.410032471867	284.410032471867	284.410032471867	284.410032471867	284.410032471867	284.410032471867	284.410032471867	284.410032471867	284.410032471867	284.410032471867	284.410032471867	284.410032471867	284.410032471867	284.410032471867	284.410032471867	284.410032471867	284.410032471867	284.410032471867	284.410032471867	284.410032471867	284.410032471867	284.410032471867	284.410032471867	284.410032471867	284.410032471867	284.410032471867
103	284.5158800034573	284.5158800034573	284.5158800034573	284.5158800034573	284.5158800034573	284.5158800034573	284.5158800034573	284.5158800034573	284.5158800034573	284.5158800034573	284.5158800034573	284.5158800034573	284.5158800034573	284.5158800034573	284.5158800034573	284.5158800034573	284.5158800034573	284.5158800034573	284.5158800034573	284.5158800034573	284.5158800034573	284.5158800034573	284.5158800034573	284.5158800034573	284.5158800034573	284.5158800034573	284.5158800034573	284.5158800034573	284.5158800034573	284.5158800034573	284.5158800034573	284.5158800034573	284.5158800034573	284.5158800034573	284.5158800034573	284.5158800034573	284.5158800034573	284.5158800034573	284.5158800034573	284.5158800034573	284.5158800034573	284.5158800034573	284.5158800034573	284.5158800034573	284.5158800034573	284.5158800034573	284.5158800034573	284.5158800034573	284.5158800034573
104	284.62332999319125	284.62332999319125	284.62332999319125	284.62332999319125	284.62332999319125	284.62332999319125	284.62332999319125	284.62332999319125	284.62332999319125	284.62332999319125	284.62332999319125	284.62332999319125	284.62332999319125	284.62332999319125	284.62332999319125	284.62332999319125	284.62332999319125	284.62332999319125	284.62332999319125	284.62332999319125	284.62332999319125	284.62332999319125	284.62332999319125	284.62332999319125	284.62332999319125	284.62332999319125	284.62332999319125	284.62332999319125	284.62332999319125	284.62332999319125	284.62332999319125	284.62332999319125	284.62332999319125	284.62332999319125	284.62332999319125	284.62332999319125	284.62332999319125	284.62332999319125	284.62332999319125	284.62332999319125	284.62332999319125	284.62332999319125	284.62332999319125	284.62332999319125	284.62332999319125	284.62332999319125	284.62332999319125	284.62332999319125	284.62332999319125
105	284.7302475436957	284.7302475436957	284.7302475436957	284.7302475436957	284.7302475436957	284.7302475436957	284.7302475436957	284.7302475436957	284.7302475436957	284.7302475436957	284.7302475436957	284.7302475436957	284.7302475436957	284.7302475436957	284.7302475436957	284.7302475436957	284.7302475436957	284.7302475436957	284.7302475436957	284.7302475436957	284.7302475436957	284.7302475436957	284.7302475436957	284.7302475436957	284.7302475436957	284.7302475436957	284.7302475436957	284.7302475436957	284.7302475436957	284.7302475436957	284.7302475436957	284.7302475436957	284.7302475436957	284.7302475436957	284.7302475436957	284.7302475436957	284.7302475436957	284.7302475436957	284.7302475436957	284.7302475436957	284.7302475436957	284.7302475436957	284.7302475436957	284.7302475436957	284.7302475436957	284.7302475436957	284.7302475436957	284.7302475436957	284.7302475436957
106	284.84935406774713	284.84935406774713	284.84935406774713	284.84935406774713	284.84935406774713	284.84935406774713	284.84935406774713	284.84935406774713	284.84935406774713	284.84935406774713	284.84935406774713	284.84935406774713	284.84935406774713	284.84935406774713	284.84935406774713	284.84935406774713	284.84935406774713	284.84935406774713	284.84935406774713	284.84935406774713	284.84935406774713	284.84935406774713	284.84935406774713	284.84935406774713	284.84935406774713	284.84935406774713	284.84935406774713	284.84935406774713	284.84935406774713	284.84935406774713	284.84935406774713	284.84935406774713	284.84935406774713	284.84935406774713	284.84935406774713	284.84935406774713	284.84935406774713	284.84935406774713	284.84935406774713	284.84935406774713	284.84935406774713	284.84935406774713	284.84935406774713	284.84935406774713	284.84935406774713	284.84935406774713	284.84935406774713	284.84935406774713	284.84935406774713
107	285.0114210234504	285.0114210234504	285.0114210234504	285.0114210234504	285.0114210234504	285.0114210234504	285.0114210234504	285.0114210234504	285.0114210234504	285.0114210234504	285.0114210234504	285.0114210234504	285.0114210234504	285.0114210234504	285.0114210234504	285.0114210234504	285.0114210234504	285.0114210234504	285.0114210234504	285.0114210234504	285.0114210234504	285.0114210234504	285.0114210234504	285.0114210234504	285.0114210234504	285.0114210234504	285.0114210234504	285.0114210234504	285.0114210234504	285.0114210234504	285.0114210234504	285.0114210234504	285.0114210234504	285.0114210234504	285.0114210234504	285.0114210234504	285.0114210234504	285.0114210234504	285.0114210234504	285.0114210234504	285.0114210234504	285.0114210234504	285.0114210234504	285.0114210234504	285.0114210234504	285.0114210234504	285.0114210234504	285.0114210234504	285.0114210234504
108	285.16957613837974	285.16957613837974	285.16957613837974	285.16957613837974	285.16957613837974	285.16957613837974	285.16957613837974	285.16957613837974	285.16957613837974	285.16957613837974	285.16957613837974	285.16957613837974	285.16957613837974	285.16957613837974	285.16957613837974	285.16957613837974	285.16957613837974	285.16957613837974	285.16957613837974	285.16957613837974	285.16957613837974	285.16957613837974	285.16957613837974	285.16957613837974	285.16957613837974	285.16957613837974	285.16957613837974	285.16957613837974	285.16957613837974	285.16957613837974	285.16957613837974	285.16957613837974	285.16957613837974	285.16957613837974	285.16957613837974	285.16957613837974	285.16957613837974	285.16957613837974	285.16957613837974	285.16957613837974	285.16957613837974	285.16957613837974	285.16957613837974	285.16957613837974	285.16957613837974	285.16957613837974	285.16957613837974	285.16957613837974	285.16957613837974
109	285.318819988841	285.318819988841	285.318819988841	285.318819988841	285.318819988841	285.318819988841	285.318819988841	285.318819988841	285.318819988841	285.318819988841	285.318819988841	285.318819988841	285.318819988841	285.318819988841	285.318819988841	285.318819988841	285.318819988841	285.318819988841	285.318819988841	285.318819988841	285.318819988841	285.318819988841	285.318819988841	285.318819988841	285.318819988841	285.318819988841	285.318819988841	285.318819988841	285.318819988841	285.318819988841	285.318819988841	285.318819988841	285.318819988841	285.318819988841	285.318819988841	285.318819988841	285.318819988841	285.318819988841	285.318819988841	285.318819988841	285.318819988841	285.318819988841	285.318819988841	285.318819988841	285.318819988841	285.318819988841	285.318819988841	285.318819988841	285.318819988841
110	285.4735299201689	285.4735299201689	285.4735299201689	285.4735299201689	285.4735299201689	285.4735299201689	285.4735299201689	285.4735299201689	285.4735299201689	285.4735299201689	285.4735299201689	285.4735299201689	285.4735299201689	285.4735299201689	285.4735299201689	285.4735299201689	285.4735299201689	285.4735299201689	285.4735299201689	285.4735299201689	285.4735299201689	285.4735299201689	285.4735299201689	285.4735299201689	285.4735299201689	285.4735299201689	285.4735299201689	285.4735299201689	285.4735299201689	285.4735299201689	285.4735299201689	285.4735299201689	285.4735299201689	285.4735299201689	285.4735299201689	285.4735299201689	285.4735299201689	285.4735299201689	285.4735299201689	285.4735299201689	285.4735299201689	285.4735299201689	285.4735299201689	285.4735299201689	285.4735299201689	285.4735299201689	285.4735299201689	285.4735299201689	285.4735299201689
111	285.6279690531973	285.6279690531973	285.6279690531973	285.6279690531973	285.6279690531973	285.6279690531973	285.6279690531973	285.6279690531973	285.6279690531973	285.6279690531973	285.6279690531973	285.6279690531973	285.6279690531973	285.6279690531973	285.6279690531973	285.6279690531973	285.6279690531973	285.6279690531973	285.6279690531973	285.6279690531973	285.6279690531973	285.6279690531973	285.6279690531973	285.6279690531973	285.6279690531973	285.6279690531973	285.6279690531973	285.6279690531973	285.6279690531973	285.6279690531973	285.6279690531973	285.6279690531973	285.6279690531973	285.6279690531973	285.6279690531973	285.6279690531973	285.6279690531973	285.6279690531973	285.6279690531973	285.6279690531973	285.6279690531973	285.6279690531973	285.6279690531973	285.6279690531973	285.6279690531973	285.6279690531973	285.6279690531973	285.6279690531973	285.6279690531973
112	285.78296893190594	285.78296893190594	285.78296893190594	285.78296893190594	285.78296893190594	285.78296893190594	285.78296893190594	285.78296893190594	285.78296893190594	285.78296893190594	285.78296893190594	285.78296893190594	285.78296893190594	285.78296893190594	285.78296893190594	285.78296893190594	285.78296893190594	285.78296893190594	285.78296893190594	285.78296893190594	285.78296893190594	285.78296893190594	285.78296893190594	285.78296893190594	285.78296893190594	285.78296893190594	285.78296893190594	285.78296893190594	285.78296893190594	285.78296893190594	285.78296893190594	285.78296893190594	285.78296893190594	285.78296893190594	285.78296893190594	285.78296893190594	285.78296893190594	285.78296893190594	285.78296893190594	285.78296893190594	285.78296893190594	285.78296893190594	285.78296893190594	285.78296893190594	285.78296893190594	285.78296893190594	285.78296893190594	285.78296893190594	285.78296893190594
113	285.9375318604635	285.9375318604635	285.9375318604635	285.9375318604635	285.9375318604635	285.9375318604635	285.9375318604635	285.9375318604635	285.9375318604635	285.9375318604635	285.9375318604635	285.9375318604635	285.9375318604635	285.9375318604635	285.9375318604635	285.9375318604635	285.9375318604635	285.9375318604635	285.9375318604635	285.9375318604635	285.9375318604635	285.9375318604635	285.9375318604635	285.9375318604635	285.9375318604635	285.9375318604635	285.9375318604635	285.9375318604635	285.9375318604635	285.9375318604635	285.9375318604635	285.9375318604635	285.9375318604635	285.9375318604635	285.9375318604635	285.9375318604635	285.9375318604635	285.9375318604635	285.9375318604635	285.9375318604635	285.9375318604635	285.9375318604635	285.9375318604635	285.9375318604635	285.9375318604635	285.9375318604635	285.9375318604635	285.9375318604635	285.9375318604635
114	286.0975491266323	286.0975491266323	286.0975491266323	286.0975491266323	286.0975491266323	286.0975491266323	286.0975491266323	286.0975491266323	286.0975491266323	286.0975491266323	286.0975491266323	286.0975491266323	286.0975491266323	286.0975491266323	286.0975491266323	286.0975491266323	286.0975491266323	286.0975491266323	286.0975491266323	286.0975491266323	286.0975491266323	286.0975491266323	286.0975491266323	286.0975491266323	286.0975491266323	286.0975491266323	286.0975491266323	286.0975491266323	286.0975491266323	286.0975491266323	286.0975491266323	286.0975491266323	286.0975491266323	286.0975491266323	286.0975491266323	286.0975491266323	286.0975491266323	286.0975491266323	286.0975491266323	286.0975491266323	286.0975491266323	286.0975491266323	286.0975491266323	286.0975491266323	286.0975491266323	286.0975491266323	286.0975491266323	286.0975491266323	286.0975491266323
115	286.26799816431713	286.26799816431713	286.26799816431713	286.26799816431713	286.26799816431713	286.26799816431713	286.26799816431713	286.26799816431713	286.26799816431713	286.26799816431713	286.26799816431713	286.26799816431713	286.26799816431713	286.26799816431713	286.26799816431713	286.26799816431713	286.26799816431713	286.26799816431713	286.26799816431713	286.26799816431713	286.26799816431713	286.26799816431713	286.26799816431713	286.26799816431713	286.26799816431713	286.26799816431713	286.26799816431713	286.26799816431713	286.26799816431713	286.26799816431713	286.26799816431713	286.26799816431713	286.26799816431713	286.26799816431713	286.26799816431713	286.26799816431713	286.26799816431713	286.26799816431713	286.26799816431713	286.26799816431713	286.26799816431713	286.26799816431713	286.26799816431713	286.26799816431713	286.26799816431713	286.26799816431713	286.26799816431713	286.26799816431713	286.26799816431713
116	286.4523102486557	286.4523102486557	286.4523102486557	286.4523102486557	286.4523102486557	286.4523102486557	286.4523102486557	286.4523102486557	286.4523102486557	286.4523102486557	286.4523102486557	286.4523102486557	286.4523102486557	286.4523102486557	286.4523102486557	286.4523102486557	286.4523102486557	286.4523102486557	286.4523102486557	286.4523102486557	286.4523102486557	286.4523102486557	286.4523102486557	286.4523102486557	286.4523102486557	286.4523102486557	286.4523102486557	286.4523102486557	286.4523102486557	286.4523102486557	286.4523102486557	286.4523102486557	286.4523102486557	286.4523102486557	286.4523102486557	286.4523102486557	286.4523102486557	286.4523102486557	286.4523102486557	286.4523102486557	286.4523102486557	286.4523102486557	286.4523102486557	286.4523102486557	286.4523102486557	286.4523102486557	286.4523102486557	286.4523102486557	286.4523102486557
117	286.6108300338367	286.6108300338367	286.6108300338367	286.6108300338367	286.6108300338367	286.6108300338367	286.6108300338367	286.6108300338367	286.6108300338367	286.6108300338367	286.6108300338367	286.6108300338367	286.6108300338367	286.6108300338367	286.6108300338367	286.6108300338367	286.6108300338367	286.6108300338367	286.6108300338367	286.6108300338367	286.6108300338367	286.6108300338367	286.6108300338367	286.6108300338367	286.6108300338367	286.6108300338367	286.6108300338367	286.6108300338367	286.6108300338367	286.6108300338367	286.6108300338367	286.6108300338367	286.6108300338367	286.6108300338367	286.6108300338367	286.6108300338367	286.6108300338367	286.6108300338367	286.6108300338367	286.6108300338367	286.6108300338367	286.6108300338367	286.6108300338367	286.6108300338367	286.6108300338367	286.6108300338367	286.6108300338367	286.6108300338367	286.6108300338367
118	286.7789062816529	286.7789062816529	286.7789062816529	286.7789062816529	286.7789062816529	286.7789062816529	286.7789062816529	286.7789062816529	286.7789062816529	286.7789062816529	286.7789062816529	286.7789062816529	286.7789062816529	286.7789062816529	286.7789062816529	286.7789062816529	286.7789062816529	286.7789062816529	286.7789062816529	286.7789062816529	286.7789062816529	286.7789062816529	286.7789062816529	286.7789062816529	286.7789062816529	286.7789062816529	286.7789062816529	286.7789062816529	286.7789062816529	286.7789062816529	286.7789062816529	286.7789062816529	286.7789062816529	286.7789062816529	286.7789062816529	286.7789062816529	286.7789062816529	286.7789062816529	286.7789062816529	286.7789062816529	286.7789062816529	286.7789062816529	286.7789062816529	286.7789062816529	286.7789062816529	286.7789062816529	286.7789062816529	286.7789062816529	286.7789062816529
119	286.9454577761186	286.9454577761186	286.9454577761186	286.9454577761186	286.9454577761186	286.9454577761186	286.9454577761186	286.9454577761186	286.9454577761186	286.9454577761186	286.9454577761186	286.9454577761186	286.9454577761186	286.9454577761186	286.9454577761186	286.9454577761186	286.9454577761186	286.9454577761186	286.9454577761186	286.9454577761186	286.9454577761186	286.9454577761186	286.9454577761186	286.9454577761186	286.9454577761186	286.9454577761186	286.9454577761186	286.9454577761186	286.9454577761186	286.9454577761186	286.9454577761186	286.9454577761186	286.9454577761186	286.9454577761186	286.9454577761186	286.9454577761186	286.9454577761186	286.9454577761186	286.9454577761186	286.9454577761186	286.9454577761186	286.9454577761186	286.9454577761186	286.9454577761186	286.9454577761186	286.9454577761186	286.9454577761186	286.9454577761186	286.9454577761186
120	287.1124235109165	287.1124235109165	287.1124235109165	287.1124235109165	287.1124235109165	287.1124235109165	287.1124235109165	287.1124235109165	287.1124235109165	287.1124235109165	287.1124235109165	287.1124235109165	287.1124235109165	287.1124235109165	287.1124235109165	287.1124235109165	287.1124235109165	287.1124235109165	287.1124235109165	287.1124235109165	287.1124235109165	287.1124235109165	287.1124235109165	287.1124235109165	287.1124235109165	287.1124235109165	287.1124235109165	287.1124235109165	287.1124235109165	287.1124235109165	287.1124235109165	287.1124235109165	287.1124235109165	287.1124235109165	287.1124235109165	287.1124235109165	287.1124235109165	287.1124235109165	287.1124235109165	287.1124235109165	287.1124235109165	287.1124235109165	287.1124235109165	287.1124235109165	287.1124235109165	287.1124235109165	287.1124235109165	287.1124235109165	287.1124235109165
121	287.27848322306795	287.27848322306795	287.27848322306795	287.27848322306795	287.27848322306795	287.27848322306795	287.27848322306795	287.27848322306795	287.27848322306795	287.27848322306795	287.27848322306795	287.27848322306795	287.27848322306795	287.27848322306795	287.27848322306795	287.27848322306795	287.27848322306795	287.27848322306795	287.27848322306795	287.27848322306795	287.27848322306795	287.27848322306795	287.27848322306795	287.27848322306795	287.27848322306795	287.27848322306795	287.27848322306795	287.27848322306795	287.27848322306795	287.27848322306795	287.27848322306795	287.27848322306795	287.27848322306795	287.27848322306795	287.27848322306795	287.27848322306795	287.27848322306795	287.27848322306795	287.27848322306795	287.27848322306795	287.27848322306795	287.27848322306795	287.27848322306795	287.27848322306795	287.27848322306795	287.27848322306795	287.27848322306795	287.27848322306795	287.27848322306795
122	287.4476077032694	287.4476077032694	287.4476077032694	287.4476077032694	287.4476077032694	287.4476077032694	287.4476077032694	287.4476077032694	287.4476077032694	287.4476077032694	287.4476077032694	287.4476077032694	287.4476077032694	287.4476077032694	287.4476077032694	287.4476077032694	287.4476077032694	287.4476077032694	287.4476077032694	287.4476077032694	287.4476077032694	287.4476077032694	287.4476077032694	287.4476077032694	287.4476077032694	287.4476077032694	287.4476077032694	287.4476077032694	287.4476077032694	287.4476077032694	287.4476077032694	287.4476077032694	287.4476077032694	287.4476077032694	287.4476077032694	287.4476077032694	287.4476077032694	287.4476077032694	287.4476077032694	287.4476077032694	287.4476077032694	287.4476077032694	287.4476077032694	287.4476077032694	287.4476077032694	287.4476077032694	287.4476077032694	287.4476077032694	287.4476077032694
123	287.62621077413	287.62621077413	287.62621077413	287.62621077413	287.62621077413	287.62621077413	287.62621077413	287.62621077413	287.62621077413	287.62621077413	287.62621077413	287.62621077413	287.62621077413	287.62621077413	287.62621077413	287.62621077413	287.62621077413	287.62621077413	287.62621077413	287.62621077413	287.62621077413	287.62621077413	287.62621077413	287.62621077413	287.62621077413	287.62621077413	287.62621077413	287.62621077413	287.62621077413	287.62621077413	287.62621077413	287.62621077413	287.62621077413	287.62621077413	287.62621077413	287.62621077413	287.62621077413	287.62621077413	287.62621077413	287.62621077413	287.62621077413	287.62621077413	287.62621077413	287.62621077413	287.62621077413	287.62621077413	287.62621077413	287.62621077413	287.62621077413
124	287.79930116918706	287.79930116918706	287.79930116918706	287.79930116918706	287.79930116918706	287.79930116918706	287.79930116918706	287.79930116918706	287.79930116918706	287.79930116918706	287.79930116918706	287.79930116918706	287.79930116918706	287.79930116918706	287.79930116918706	287.79930116918706	287.79930116918706	287.79930116918706	287.79930116918706	287.79930116918706	287.79930116918706	287.79930116918706	287.79930116918706	287.79930116918706	287.79930116918706	287.79930116918706	287.79930116918706	287.79930116918706	287.79930116918706	287.79930116918706	287.79930116918706	287.79930116918706	287.79930116918706	287.79930116918706	287.79930116918706	287.79930116918706	287.79930116918706	287.79930116918706	287.79930116918706	287.79930116918706	287.79930116918706	287.79930116918706	287.79930116918706	287.79930116918706	287.79930116918706	287.79930116918706	287.79930116918706	287.79930116918706	287.79930116918706
125	287.9799906373921	287.9799906373921	287.9799906373921	287.9799906373921	287.9799906373921	287.9799906373921	287.9799906373921	287.9799906373921	287.9799906373921	287.9799906373921	287.9799906373921	287.9799906373921	287.9799906373921	287.9799906373921	287.9799906373921	287.9799906373921	287.9799906373921	287.9799906373921	287.9799906373921	287.9799906373921	287.9799906373921	287.9799906373921	287.9799906373921	287.9799906373921	287.9799906373921	287.9799906373921	287.9799906373921	287.9799906373921	287.9799906373921	287.9799906373921	287.9799906373921	287.9799906373921	287.9799906373921	287.9799906373921	287.9799906373921	287.9799906373921	287.9799906373921	287.9799906373921	287.9799906373921	287.9799906373921	287.9799906373921	287.9799906373921	287.9799906373921	287.9799906373921	287.9799906373921	287.9799906373921	287.9799906373921	287.9799906373921	287.9799906373921
126	288.1614662562234	288.1614662562234	288.1614662562234	288.1614662562234	288.1614662562234	288.1614662562234	288.1614662562234	288.1614662562234	288.1614662562234	288.1614662562234	288.1614662562234	288.1614662562234	288.1614662562234	288.1614662562234	288.1614662562234	288.1614662562234	288.1614662562234	288.1614662562234	288.1614662562234	288.1614662562234	288.1614662562234	288.1614662562234	288.1614662562234	288.1614662562234	288.1614662562234	288.1614662562234	288.1614662562234	288.1614662562234	288.1614662562234	288.1614662562234	288.1614662562234	288.1614662562234	288.1614662562234	288.1614662562234	288.1614662562234	288.1614662562234	288.1614662562234	288.1614662562234	288.1614662562234	288.1614662562234	288.1614662562234	288.1614662562234	288.1614662562234	288.1614662562234	288.1614662562234	288.1614662562234	288.1614662562234	288.1614662562234	288.1614662562234
127	288.34678134117246	288.34678134117246	288.34678134117246	288.34678134117246	288.34678134117246	288.34678134117246	288.34678134117246	288.34678134117246	288.34678134117246	288.34678134117246	288.34678134117246	288.34678134117246	288.34678134117246	288.34678134117246	288.34678134117246	288.34678134117246	288.34678134117246	288.34678134117246	288.34678134117246	288.34678134117246	288.34678134117246	288.34678134117246	288.34678134117246	288.34678134117246	288.34678134117246	288.34678134117246	288.34678134117246	288.34678134117246	288.34678134117246	288.34678134117246	288.34678134117246	288.34678134117246	288.34678134117246	288.34678134117246	288.34678134117246	288.34678134117246	288.34678134117246	288.34678134117246	288.34678134117246	288.34678134117246	288.34678134117246	288.34678134117246	288.34678134117246	288.34678134117246	288.34678134117246	288.34678134117246	288.34678134117246	288.34678134117246	288.34678134117246
128	288.52552475138197	288.52552475138197	288.52552475138197	288.52552475138197	288.52552475138197	288.52552475138197	288.52552475138197	288.52552475138197	288.52552475138197	288.52552475138197	288.52552475138197	288.52552475138197	288.52552475138197	288.52552475138197	288.52552475138197	288.52552475138197	288.52552475138197	288.52552475138197	288.52552475138197	288.52552475138197	288.52552475138197	288.52552475138197	288.52552475138197	288.52552475138197	288.52552475138197	288.52552475138197	288.52552475138197	288.52552475138197	288.52552475138197	288.52552475138197	288.52552475138197	288.52552475138197	288.52552475138197	288.52552475138197	288.52552475138197	288.52552475138197	288.52552475138197	288.52552475138197	288.52552475138197	288.52552475138197	288.52552475138197	288.52552475138197	288.52552475138197	288.52552475138197	288.52552475138197	288.52552475138197	288.52552475138197	288.52552475138197	288.52552475138197
129	288.71564081086746	288.71564081086746	288.71564081086746	288.71564081086746	288.71564081086746	288.71564081086746	288.71564081086746	288.71564081086746	288.71564081086746	288.71564081086746	288.71564081086746	288.71564081086746	288.71564081086746	288.71564081086746	288.71564081086746	288.71564081086746	288.71564081086746	288.71564081086746	288.71564081086746	288.71564081086746	288.71564081086746	288.71564081086746	288.71564081086746	288.71564081086746	288.71564081086746	288.71564081086746	288.71564081086746	288.71564081086746	288.71564081086746	288.71564081086746	288.71564081086746	288.71564081086746	288.71564081086746	288.71564081086746	288.71564081086746	288.71564081086746	288.71564081086746	288.71564081086746	288.71564081086746	288.71564081086746	288.71564081086746	288.71564081086746	288.71564081086746	288.71564081086746	288.71564081086746	288.71564081086746	288.71564081086746	288.71564081086746	288.71564081086746
130	288.9126997603527	288.9126997603527	288.9126997603527	288.9126997603527	288.9126997603527	288.9126997603527	288.9126997603527	288.9126997603527	288.9126997603527	288.9126997603527	288.9126997603527	288.9126997603527	288.9126997603527	288.9126997603527	288.9126997603527	288.9126997603527	288.9126997603527	288.9126997603527	288.9126997603527	288.9126997603527	288.9126997603527	288.9126997603527	288.9126997603527	288.9126997603527	288.9126997603527	288.9126997603527	288.9126997603527	288.9126997603527	288.9126997603527	288.9126997603527	288.9126997603527	288.9126997603527	288.9126997603527	288.9126997603527	288.9126997603527	288.9126997603527	288.9126997603527	288.9126997603527	288.9126997603527	288.9126997603527	288.9126997603527	288.9126997603527	288.9126997603527	288.9126997603527	288.9126997603527	288.9126997603527	288.9126997603527	288.9126997603527	288.9126997603527
131	289.11063354893645	289.11063354893645	289.11063354893645	289.11063354893645	289.11063354893645	289.11063354893645	289.11063354893645	289.11063354893645	289.11063354893645	289.11063354893645	289.11063354893645	289.11063354893645	289.11063354893645	289.11063354893645	289.11063354893645	289.11063354893645	289.11063354893645	289.11063354893645	289.11063354893645	289.11063354893645	289.11063354893645	289.11063354893645	289.11063354893645	289.11063354893645	289.11063354893645	289.11063354893645	289.11063354893645	289.11063354893645	289.11063354893645	289.11063354893645	289.11063354893645	289.11063354893645	289.11063354893645	289.11063354893645	289.11063354893645	289.11063354893645	289.11063354893645	289.11063354893645	289.11063354893645	289.11063354893645	289.11063354893645	289.11063354893645	289.11063354893645	289.11063354893645	289.11063354893645	289.11063354893645	289.11063354893645	289.11063354893645	289.11063354893645
132	289.3133580427373	289.3133580427373	289.3133580427373	289.3133580427373	289.3133580427373	289.3133580427373	289.3133580427373	289.3133580427373	289.3133580427373	289.3133580427373	289.3133580427373	289.3133580427373	289.3133580427373	289.3133580427373	289.3133580427373	289.3133580427373	289.3133580427373	289.3133580427373	289.3133580427373	289.3133580427373	289.3133580427373	289.3133580427373	289.3133580427373	289.3133580427373	289.3133580427373	289.3133580427373	289.3133580427373	289.3133580427373	289.3133580427373	289.3133580427373	289.3133580427373	289.3133580427373	289.3133580427373	289.3133580427373	289.3133580427373	289.3133580427373	289.3133580427373	289.3133580427373	289.3133580427373	289.3133580427373	289.3133580427373	289.3133580427373	289.3133580427373	289.3133580427373	289.3133580427373	289.3133580427373	289.3133580427373	289.3133580427373	289.3133580427373
133	289.5218912183797	289.5218912183797	289.5218912183797	289.5218912183797	289.5218912183797	289.5218912183797	289.5218912183797	289.5218912183797	289.5218912183797	289.5218912183797	289.5218912183797	289.5218912183797	289.5218912183797	289.5218912183797	289.5218912183797	289.5218912183797	289.5218912183797	289.5218912183797	289.5218912183797	289.5218912183797	289.5218912183797	289.5218912183797	289.5218912183797	289.5218912183797	289.5218912183797	289.5218912183797	289.5218912183797	289.5218912183797	289.5218912183797	289.5218912183797	289.5218912183797	289.5218912183797	289.5218912183797	289.5218912183797	289.5218912183797	289.5218912183797	289.5218912183797	289.5218912183797	289.5218912183797	289.5218912183797	289.5218912183797	289.5218912183797	289.5218912183797	289.5218912183797	289.5218912183797	289.5218912183797	289.5218912183797	289.5218912183797	289.5218912183797
134	289.74339348514	289.74339348514	289.74339348514	289.74339348514	289.74339348514	289.74339348514	289.74339348514	289.74339348514	289.74339348514	289.74339348514	289.74339348514	289.74339348514	289.74339348514	289.74339348514	289.74339348514	289.74339348514	289.74339348514	289.74339348514	289.74339348514	289.74339348514	289.74339348514	289.74339348514	289.74339348514	289.74339348514	289.74339348514	289.74339348514	289.74339348514	289.74339348514	289.74339348514	289.74339348514	289.74339348514	289.74339348514	289.74339348514	289.74339348514	289.74339348514	289.74339348514	289.74339348514	289.74339348514	289.74339348514	289.74339348514	289.74339348514	289.74339348514	289.74339348514	289.74339348514	289.74339348514	289.74339348514	289.74339348514	289.74339348514	289.74339348514
135	289.9695252775123	289.9695252775123	289.9695252775123	289.9695252775123	289.9695252775123	289.9695252775123	289.9695252775123	289.9695252775123	289.9695252775123	289.9695252775123	289.9695252775123	289.9695252775123	289.9695252775123	289.9695252775123	289.9695252775123	289.9695252775123	289.9695252775123	289.9695252775123	289.9695252775123	289.9695252775123	289.9695252775123	289.9695252775123	289.9695252775123	289.9695252775123	289.9695252775123	289.9695252775123	289.9695252775123	289.9695252775123	289.9695252775123	289.9695252775123	289.9695252775123	289.9695252775123	289.9695252775123	289.9695252775123	289.9695252775123	289.9695252775123	289.9695252775123	289.9695252775123	289.9695252775123	289.9695252775123	289.9695252775123	289.9695252775123	289.9695252775123	289.9695252775123	289.9695252775123	289.9695252775123	289.9695252775123	289.9695252775123	289.9695252775123
136	290.22714573075933	290.22714573075933	290.22714573075933	290.22714573075933	290.22714573075933	290.22714573075933	290.22714573075933	290.22714573075933	290.22714573075933	290.22714573075933	290.22714573075933	290.22714573075933	290.22714573075933	290.22714573075933	290.22714573075933	290.22714573075933	290.22714573075933	290.22714573075933	290.22714573075933	290.22714573075933	290.22714573075933	290.22714573075933	290.22714573075933	290.22714573075933	290.22714573075933	290.22714573075933	290.22714573075933	290.22714573075933	290.22714573075933	290.22714573075933	290.22714573075933	290.22714573075933	290.22714573075933	290.22714573075933	290.22714573075933	290.22714573075933	290.22714573075933	290.22714573075933	290.22714573075933	290.22714573075933	290.22714573075933	290.22714573075933	290.22714573075933	290.22714573075933	290.22714573075933	290.22714573075933	290.22714573075933	290.22714573075933	290.22714573075933
137	290.47985810755375	290.47985810755375	290.47985810755375	290.47985810755375	290.47985810755375	290.47985810755375	290.47985810755375	290.47985810755375	290.47985810755375	290.47985810755375	290.47985810755375	290.47985810755375	290.47985810755375	290.47985810755375	290.47985810755375	290.47985810755375	290.47985810755375	290.47985810755375	290.47985810755375	290.47985810755375	290.47985810755375	290.47985810755375	290.47985810755375	290.47985810755375	290.47985810755375	290.47985810755375	290.47985810755375	290.47985810755375	290.47985810755375	290.47985810755375	290.47985810755375	290.47985810755375	290.47985810755375	290.47985810755375	290.47985810755375	290.47985810755375	290.47985810755375	290.47985810755375	290.47985810755375	290.47985810755375	290.47985810755375	290.47985810755375	290.47985810755375	290.47985810755375	290.47985810755375	290.47985810755375	290.47985810755375	290.47985810755375	290.47985810755375
138	290.75974582019296	290.75974582019296	290.75974582019296	290.75974582019296	290.75974582019296	290.75974582019296	290.75974582019296	290.75974582019296	290.75974582019296	290.75974582019296	290.75974582019296	290.75974582019296	290.75974582019296	290.75974582019296	290.75974582019296	290.75974582019296	290.75974582019296	290.75974582019296	290.75974582019296	290.75974582019296	290.75974582019296	290.75974582019296	290.75974582019296	290.75974582019296	290.75974582019296	290.75974582019296	290.75974582019296	290.75974582019296	290.75974582019296	290.75974582019296	290.75974582019296	290.75974582019296	290.75974582019296	290.75974582019296	290.75974582019296	290.75974582019296	290.75974582019296	290.75974582019296	290.75974582019296	290.75974582019296	290.75974582019296	290.75974582019296	290.75974582019296	290.75974582019296	290.75974582019296	290.75974582019296	290.75974582019296	290.75974582019296	290.75974582019296
139	291.04246356018865	291.04246356018865	291.04246356018865	291.04246356018865	291.04246356018865	291.04246356018865	291.04246356018865	291.04246356018865	291.04246356018865	291.04246356018865	291.04246356018865	291.04246356018865	291.04246356018865	291.04246356018865	291.04246356018865	291.04246356018865	291.04246356018865	291.04246356018865	291.04246356018865	291.04246356018865	291.04246356018865	291.04246356018865	291.04246356018865	291.04246356018865	291.04246356018865	291.04246356018865	291.04246356018865	291.04246356018865	291.04246356018865	291.04246356018865	291.04246356018865	291.04246356018865	291.04246356018865	291.04246356018865	291.04246356018865	291.04246356018865	291.04246356018865	291.04246356018865	291.04246356018865	291.04246356018865	291.04246356018865	291.04246356018865	291.04246356018865	291.04246356018865	291.04246356018865	291.04246356018865	291.04246356018865	291.04246356018865	291.04246356018865
140	291.3442034688787	291.3442034688787	291.3442034688787	291.3442034688787	291.3442034688787	291.3442034688787	291.3442034688787	291.3442034688787	291.3442034688787	291.3442034688787	291.3442034688787	291.3442034688787	291.3442034688787	291.3442034688787	291.3442034688787	291.3442034688787	291.3442034688787	291.3442034688787	291.3442034688787	291.3442034688787	291.3442034688787	291.3442034688787	291.3442034688787	291.3442034688787	291.3442034688787	291.3442034688787	291.3442034688787	291.3442034688787	291.3442034688787	291.3442034688787	291.3442034688787	291.3442034688787	291.3442034688787	291.3442034688787	291.3442034688787	291.3442034688787	291.3442034688787	291.3442034688787	291.3442034688787	291.3442034688787	291.3442034688787	291.3442034688787	291.3442034688787	291.3442034688787	291.3442034688787	291.3442034688787	291.3442034688787	291.3442034688787	291.3442034688787
141	291.6618807892993	291.6618807892993	291.6618807892993	291.6618807892993	291.6618807892993	291.6618807892993	291.6618807892993	291.6618807892993	291.6618807892993	291.6618807892993	291.6618807892993	291.6618807892993	291.6618807892993	291.6618807892993	291.6618807892993	291.6618807892993	291.6618807892993	291.6618807892993	291.6618807892993	291.6618807892993	291.6618807892993	291.6618807892993	291.6618807892993	291.6618807892993	291.6618807892993	291.6618807892993	291.6618807892993	291.6618807892993	291.6618807892993	291.6618807892993	291.6618807892993	291.6618807892993	291.6618807892993	291.6618807892993	291.6618807892993	291.6618807892993	291.6618807892993	291.6618807892993	291.6618807892993	291.6618807892993	291.6618807892993	291.6618807892993	291.6618807892993	291.6618807892993	291.6618807892993	291.6618807892993	291.6618807892993	291.6618807892993	291.6618807892993
142	292.0081556578617	292.0081556578617	292.0081556578617	292.0081556578617	292.0081556578617	292.0081556578617	292.0081556578617	292.0081556578617	292.0081556578617	292.0081556578617	292.0081556578617	292.0081556578617	292.0081556578617	292.0081556578617	292.0081556578617	292.0081556578617	292.0081556578617	292.0081556578617	292.0081556578617	292.0081556578617	292.0081556578617	292.0081556578617	292.0081556578617	292.0081556578617	292.0081556578617	292.0081556578617	292.0081556578617	292.0081556578617	292.0081556578617	292.0081556578617	292.0081556578617	292.0081556578617	292.0081556578617	292.0081556578617	292.0081556578617	292.0081556578617	292.0081556578617	292.0081556578617	292.0081556578617	292.0081556578617	292.0081556578617	292.0081556578617	292.0081556578617	292.0081556578617	292.0081556578617	292.0081556578617	292.0081556578617	292.0081556578617	292.0081556578617
143	292.3295192579711	292.3295192579711	292.3295192579711	292.3295192579711	292.3295192579711	292.3295192579711	292.3295192579711	292.3295192579711	292.3295192579711	292.3295192579711	292.3295192579711	292.3295192579711	292.3295192579711	292.3295192579711	292.3295192579711	292.3295192579711	292.3295192579711	292.3295192579711	292.3295192579711	292.3295192579711	292.3295192579711	292.3295192579711	292.3295192579711	292.3295192579711	292.3295192579711	292.3295192579711	292.3295192579711	292.3295192579711	292.3295192579711	292.3295192579711	292.3295192579711	292.3295192579711	292.3295192579711	292.3295192579711	292.3295192579711	292.3295192579711	292.3295192579711	292.3295192579711	292.3295192579711	292.3295192579711	292.3295192579711	292.3295192579711	292.3295192579711	292.3295192579711	292.3295192579711	292.3295192579711	292.3295192579711	292.3295192579711	292.3295192579711
144	292.65837785381336	292.65837785381336	292.65837785381336	292.65837785381336	292.65837785381336	292.65837785381336	292.65837785381336	292.65837785381336	292.65837785381336	292.65837785381336	292.65837785381336	292.65837785381336	292.65837785381336	292.65837785381336	292.65837785381336	292.65837785381336	292.65837785381336	292.65837785381336	292.65837785381336	292.65837785381336	292.65837785381336	292.65837785381336	292.65837785381336	292.65837785381336	292.65837785381336	292.65837785381336	292.65837785381336	292.65837785381336	292.65837785381336	292.65837785381336	292.65837785381336	292.65837785381336	292.65837785381336	292.65837785381336	292.65837785381336	292.65837785381336	292.65837785381336	292.65837785381336	292.65837785381336	292.65837785381336	292.65837785381336	292.65837785381336	292.65837785381336	292.65837785381336	292.65837785381336	292.65837785381336	292.65837785381336	292.65837785381336	292.65837785381336
145	292.9974580139716	292.9974580139716	292.9974580139716	292.9974580139716	292.9974580139716	292.9974580139716	292.9974580139716	292.9974580139716	292.9974580139716	292.9974580139716	292.9974580139716	292.9974580139716	292.9974580139716	292.9974580139716	292.9974580139716	292.9974580139716	292.9974580139716	292.9974580139716	292.9974580139716	292.9974580139716	292.9974580139716	292.9974580139716	292.9974580139716	292.9974580139716	292.9974580139716	292.9974580139716	292.9974580139716	292.9974580139716	292.9974580139716	292.9974580139716	292.9974580139716	292.9974580139716	292.9974580139716	292.9974580139716	292.9974580139716	292.9974580139716	292.9974580139716	292.9974580139716	292.9974580139716	292.9974580139716	292.9974580139716	292.9974580139716	292.9974580139716	292.9974580139716	292.9974580139716	292.9974580139716	292.9974580139716	292.9974580139716	292.9974580139716
146	293.30521461561347	293.30521461561347	293.30521461561347	293.30521461561347	293.30521461561347	293.30521461561347	293.30521461561347	293.30521461561347	293.30521461561347	293.30521461561347	293.30521461561347	293.30521461561347	293.30521461561347	293.30521461561347	293.30521461561347	293.30521461561347	293.30521461561347	293.30521461561347	293.30521461561347	293.30521461561347	293.30521461561347	293.30521461561347	293.30521461561347	293.30521461561347	293.30521461561347	293.30521461561347	293.30521461561347	293.30521461561347	293.30521461561347	293.30521461561347	293.30521461561347	293.30521461561347	293.30521461561347	293.30521461561347	293.30521461561347	293.30521461561347	293.30521461561347	293.30521461561347	293.30521461561347	293.30521461561347	293.30521461561347	293.30521461561347	293.30521461561347	293.30521461561347	293.30521461561347	293.30521461561347	293.30521461561347	293.30521461561347	293.30521461561347
147	293.6118393606242	293.6118393606242	293.6118393606242	293.6118393606242	293.6118393606242	293.6118393606242	293.6118393606242	293.6118393606242	293.6118393606242	293.6118393606242	293.6118393606242	293.6118393606242	293.6118393606242	293.6118393606242	293.6118393606242	293.6118393606242	293.6118393606242	293.6118393606242	293.6118393606242	293.6118393606242	293.6118393606242	293.6118393606242	293.6118393606242	293.6118393606242	293.6118393606242	293.6118393606242	293.6118393606242	293.6118393606242	293.6118393606242	293.6118393606242	293.6118393606242	293.6118393606242	293.6118393606242	293.6118393606242	293.6118393606242	293.6118393606242	293.6118393606242	293.6118393606242	293.6118393606242	293.6118393606242	293.6118393606242	293.6118393606242	293.6118393606242	293.6118393606242	293.6118393606242	293.6118393606242	293.6118393606242	293.6118393606242	293.6118393606242
148	293.933086281608	293.933086281608	293.933086281608	293.933086281608	293.933086281608	293.933086281608	293.933086281608	293.933086281608	293.933086281608	293.933086281608	293.933086281608	293.933086281608	293.933086281608	293.933086281608	293.933086281608	293.933086281608	293.933086281608	293.933086281608	293.933086281608	293.933086281608	293.933086281608	293.933086281608	293.933086281608	293.933086281608	293.933086281608	293.933086281608	293.933086281608	293.933086281608	293.933086281608	293.933086281608	293.933086281608	293.933086281608	293.933086281608	293.933086281608	293.933086281608	293.933086281608	293.933086281608	293.933086281608	293.933086281608	293.933086281608	293.933086281608	293.933086281608	293.933086281608	293.933086281608	293.933086281608	293.933086281608	293.933086281608	293.933086281608	293.933086281608
149	294.2045305030972	294.2045305030972	294.2045305030972	294.2045305030972	294.2045305030972	294.2045305030972	294.2045305030972	294.2045305030972	294.2045305030972	294.2045305030972	294.2045305030972	294.2045305030972	294.2045305030972	294.2045305030972	294.2045305030972	294.2045305030972	294.2045305030972	294.2045305030972	294.2045305030972	294.2045305030972	294.2045305030972	294.2045305030972	294.2045305030972	294.2045305030972	294.2045305030972	294.2045305030972	294.2045305030972	294.2045305030972	294.2045305030972	294.2045305030972	294.2045305030972	294.2045305030972	294.2045305030972	294.2045305030972	294.2045305030972	294.2045305030972	294.2045305030972	294.2045305030972	294.2045305030972	294.2045305030972	294.2045305030972	294.2045305030972	294.2045305030972	294.2045305030972	294.2045305030972	294.2045305030972	294.2045305030972	294.2045305030972	294.2045305030972
150	294.47114039841244	294.47114039841244	294.47114039841244	294.47114039841244	294.47114039841244	294.47114039841244	294.47114039841244	294.47114039841244	294.47114039841244	294.47114039841244	294.47114039841244	294.47114039841244	294.47114039841244	294.47114039841244	294.47114039841244	294.47114039841244	294.47114039841244	294.47114039841244	294.47114039841244	294.47114039841244	294.47114039841244	294.47114039841244	294.47114039841244	294.47114039841244	294.47114039841244	294.47114039841244	294.47114039841244	294.47114039841244	294.47114039841244	294.47114039841244	294.47114039841244	294.47114039841244	294.47114039841244	294.47114039841244	294.47114039841244	294.47114039841244	294.47114039841244	294.47114039841244	294.47114039841244	294.47114039841244	294.47114039841244	294.47114039841244	294.47114039841244	294.47114039841244	294.47114039841244	294.47114039841244	294.47114039841244	294.47114039841244	294.47114039841244
151	294.77026825216154	294.77026825216154	294.77026825216154	294.77026825216154	294.77026825216154	294.77026825216154	294.77026825216154	294.77026825216154	294.77026825216154	294.77026825216154	294.77026825216154	294.77026825216154	294.77026825216154	294.77026825216154	294.77026825216154	294.77026825216154	294.77026825216154	294.77026825216154	294.77026825216154	294.77026825216154	294.77026825216154	294.77026825216154	294.77026825216154	294.77026825216154	294.77026825216154	294.77026825216154	294.77026825216154	294.77026825216154	294.77026825216154	294.77026825216154	294.77026825216154	294.77026825216154	294.77026825216154	294.77026825216154	294.77026825216154	294.77026825216154	294.77026825216154	294.77026825216154	294.77026825216154	294.77026825216154	294.77026825216154	294.77026825216154	294.77026825216154	294.77026825216154	294.77026825216154	294.77026825216154	294.77026825216154	294.77026825216154	294.77026825216154
152	295.0780093743654	295.0780093743654	295.0780093743654	295.0780093743654	295.0780093743654	295.0780093743654	295.0780093743654	295.0780093743654	295.0780093743654	295.0780093743654	295.0780093743654	295.0780093743654	295.0780093743654	295.0780093743654	295.0780093743654	295.0780093743654	295.0780093743654	295.0780093743654	295.0780093743654	295.0780093743654	295.0780093743654	295.0780093743654	295.0780093743654	295.0780093743654	295.0780093743654	295.0780093743654	295.0780093743654	295.0780093743654	295.0780093743654	295.0780093743654	295.0780093743654	295.0780093743654	295.0780093743654	295.0780093743654	295.0780093743654	295.0780093743654	295.0780093743654	295.0780093743654	295.0780093743654	295.0780093743654	295.0780093743654	295.0780093743654	295.0780093743654	295.0780093743654	295.0780093743654	295.0780093743654	295.0780093743654	295.0780093743654	295.0780093743654
153	295.3752493306941	295.3752493306941	295.3752493306941	295.3752493306941	295.3752493306941	295.3752493306941	295.3752493306941	295.3752493306941	295.3752493306941	295.3752493306941	295.3752493306941	295.3752493306941	295.3752493306941	295.3752493306941	295.3752493306941	295.3752493306941	295.3752493306941	295.3752493306941	295.3752493306941	295.3752493306941	295.3752493306941	295.3752493306941	295.3752493306941	295.3752493306941	295.3752493306941	295.3752493306941	295.3752493306941	295.3752493306941	295.3752493306941	295.3752493306941	295.3752493306941	295.3752493306941	295.3752493306941	295.3752493306941	295.3752493306941	295.3752493306941	295.3752493306941	295.3752493306941	295.3752493306941	295.3752493306941	295.3752493306941	295.3752493306941	295.3752493306941	295.3752493306941	295.3752493306941	295.3752493306941	295.3752493306941	295.3752493306941	295.3752493306941
154	295.6212349440315	295.6212349440315	295.6212349440315	295.6212349440315	295.6212349440315	295.6212349440315	295.6212349440315	295.6212349440315	295.6212349440315	295.6212349440315	295.6212349440315	295.6212349440315	295.6212349440315	295.6212349440315	295.6212349440315	295.6212349440315	295.6212349440315	295.6212349440315	295.6212349440315	295.6212349440315	295.6212349440315	295.6212349440315	295.6212349440315	295.6212349440315	295.6212349440315	295.6212349440315	295.6212349440315	295.6212349440315	295.6212349440315	295.6212349440315	295.6212349440315	295.6212349440315	295.6212349440315	295.6212349440315	295.6212349440315	295.6212349440315	295.6212349440315	295.6212349440315	295.6212349440315	295.6212349440315	295.6212349440315	295.6212349440315	295.6212349440315	295.6212349440315	295.6212349440315	295.6212349440315	295.6212349440315	295.6212349440315	295.6212349440315
155	295.93390379767794	295.93390379767794	295.93390379767794	295.93390379767794	295.93390379767794	295.93390379767794	295.93390379767794	295.93390379767794	295.93390379767794	295.93390379767794	295.93390379767794	295.93390379767794	295.93390379767794	295.93390379767794	295.93390379767794	295.93390379767794	295.93390379767794	295.93390379767794	295.93390379767794	295.93390379767794	295.93390379767794	295.93390379767794	295.93390379767794	295.93390379767794	295.93390379767794	295.93390379767794	295.93390379767794	295.93390379767794	295.93390379767794	295.93390379767794	295.93390379767794	295.93390379767794	295.93390379767794	295.93390379767794	295.93390379767794	295.93390379767794	295.93390379767794	295.93390379767794	295.93390379767794	295.93390379767794	295.93390379767794	295.93390379767794	295.93390379767794	295.93390379767794	295.93390379767794	295.93390379767794	295.93390379767794	295.93390379767794	295.93390379767794
156	296.2062848988339	296.2062848988339	296.2062848988339	296.2062848988339	296.2062848988339	296.2062848988339	296.2062848988339	296.2062848988339	296.2062848988339	296.2062848988339	296.2062848988339	296.2062848988339	296.2062848988339	296.2062848988339	296.2062848988339	296.2062848988339	296.2062848988339	296.2062848988339	296.2062848988339	296.2062848988339	296.2062848988339	296.2062848988339	296.2062848988339	296.2062848988339	296.2062848988339	296.2062848988339	296.2062848988339	296.2062848988339	296.2062848988339	296.2062848988339	296.2062848988339	296.2062848988339	296.2062848988339	296.2062848988339	296.2062848988339	296.2062848988339	296.2062848988339	296.2062848988339	296.2062848988339	296.2062848988339	296.2062848988339	296.2062848988339	296.2062848988339	296.2062848988339	296.2062848988339	296.2062848988339	296.2062848988339	296.2062848988339	296.2062848988339
157	296.49980862110044	296.49980862110044	296.49980862110044	296.49980862110044	296.49980862110044	296.49980862110044	296.49980862110044	296.49980862110044	296.49980862110044	296.49980862110044	296.49980862110044	296.49980862110044	296.49980862110044	296.49980862110044	296.49980862110044	296.49980862110044	296.49980862110044	296.49980862110044	296.49980862110044	296.49980862110044	296.49980862110044	296.49980862110044	296.49980862110044	296.49980862110044	296.49980862110044	296.49980862110044	296.49980862110044	296.49980862110044	296.49980862110044	296.49980862110044	296.49980862110044	296.49980862110044	296.49980862110044	296.49980862110044	296.49980862110044	296.49980862110044	296.49980862110044	296.49980862110044	296.49980862110044	296.49980862110044	296.49980862110044	296.49980862110044	296.49980862110044	296.49980862110044	296.49980862110044	296.49980862110044	296.49980862110044	296.49980862110044	296.49980862110044
158	296.84638534605017	296.84638534605017	296.84638534605017	296.84638534605017	296.84638534605017	296.84638534605017	296.84638534605017	296.84638534605017	296.84638534605017	296.84638534605017	296.84638534605017	296.84638534605017	296.84638534605017	296.84638534605017	296.84638534605017	296.84638534605017	296.84638534605017	296.84638534605017	296.84638534605017	296.84638534605017	296.84638534605017	296.84638534605017	296.84638534605017	296.84638534605017	296.84638534605017	296.84638534605017	296.84638534605017	296.84638534605017	296.84638534605017	296.84638534605017	296.84638534605017	296.84638534605017	296.84638534605017	296.84638534605017	296.84638534605017	296.84638534605017	296.84638534605017	296.84638534605017	296.84638534605017	296.84638534605017	296.84638534605017	296.84638534605017	296.84638534605017	296.84638534605017	296.84638534605017	296.84638534605017	296.84638534605017	296.84638534605017	296.84638534605017
159	297.1847697852259	297.1847697852259	297.1847697852259	297.1847697852259	297.1847697852259	297.1847697852259	297.1847697852259	297.1847697852259	297.1847697852259	297.1847697852259	297.1847697852259	297.1847697852259	297.1847697852259	297.1847697852259	297.1847697852259	297.1847697852259	297.1847697852259	297.1847697852259	297.1847697852259	297.1847697852259	297.1847697852259	297.1847697852259	297.1847697852259	297.1847697852259	297.1847697852259	297.1847697852259	297.1847697852259	297.1847697852259	297.1847697852259	297.1847697852259	297.1847697852259	297.1847697852259	297.1847697852259	297.1847697852259	297.1847697852259	297.1847697852259	297.1847697852259	297.1847697852259	297.1847697852259	297.1847697852259	297.1847697852259	297.1847697852259	297.1847697852259	297.1847697852259	297.1847697852259	297.1847697852259	297.1847697852259	297.1847697852259	297.1847697852259
160	297.5216216517231	297.5216216517231	297.5216216517231	297.5216216517231	297.5216216517231	297.5216216517231	297.5216216517231	297.5216216517231	297.5216216517231	297.5216216517231	297.5216216517231	297.5216216517231	297.5216216517231	297.5216216517231	297.5216216517231	297.5216216517231	297.5216216517231	297.5216216517231	297.5216216517231	297.5216216517231	297.5216216517231	297.5216216517231	297.5216216517231	297.5216216517231	297.5216216517231	297.5216216517231	297.5216216517231	297.5216216517231	297.5216216517231	297.5216216517231	297.5216216517231	297.5216216517231	297.5216216517231	297.5216216517231	297.5216216517231	297.5216216517231	297.5216216517231	297.5216216517231	297.5216216517231	297.5216216517231	297.5216216517231	297.5216216517231	297.5216216517231	297.5216216517231	297.5216216517231	297.5216216517231	297.5216216517231	297.5216216517231	297.5216216517231
161	297.84764764285165	297.84764764285165	297.84764764285165	297.84764764285165	297.84764764285165	297.84764764285165	297.84764764285165	297.84764764285165	297.84764764285165	297.84764764285165	297.84764764285165	297.84764764285165	297.84764764285165	297.84764764285165	297.84764764285165	297.84764764285165	297.84764764285165	297.84764764285165	297.84764764285165	297.84764764285165	297.84764764285165	297.84764764285165	297.84764764285165	297.84764764285165	297.84764764285165	297.84764764285165	297.84764764285165	297.84764764285165	297.84764764285165	297.84764764285165	297.84764764285165	297.84764764285165	297.84764764285165	297.84764764285165	297.84764764285165	297.84764764285165	297.84764764285165	297.84764764285165	297.84764764285165	297.84764764285165	297.84764764285165	297.84764764285165	297.84764764285165	297.84764764285165	297.84764764285165	297.84764764285165	297.84764764285165	297.84764764285165	297.84764764285165
162	298.2359474740168	298.2359474740168	298.2359474740168	298.2359474740168	298.2359474740168	298.2359474740168	298.2359474740168	298.2359474740168	298.2359474740168	298.2359474740168	298.2359474740168	298.2359474740168	298.2359474740168	298.2359474740168	298.2359474740168	298.2359474740168	298.2359474740168	298.2359474740168	298.2359474740168	298.2359474740168	298.2359474740168	298.2359474740168	298.2359474740168	298.2359474740168	298.2359474740168	298.2359474740168	298.2359474740168	298.2359474740168	298.2359474740168	298.2359474740168	298.2359474740168	298.2359474740168	298.2359474740168	298.2359474740168	298.2359474740168	298.2359474740168	298.2359474740168	298.2359474740168	298.2359474740168	298.2359474740168	298.2359474740168	298.2359474740168	298.2359474740168	298.2359474740168	298.2359474740168	298.2359474740168	298.2359474740168	298.2359474740168	298.2359474740168
163	298.6098139802431	298.6098139802431	298.6098139802431	298.6098139802431	298.6098139802431	298.6098139802431	298.6098139802431	298.6098139802431	298.6098139802431	298.6098139802431	298.6098139802431	298.6098139802431	298.6098139802431	298.6098139802431	298.6098139802431	298.6098139802431	298.6098139802431	298.6098139802431	298.6098139802431	298.6098139802431	298.6098139802431	298.6098139802431	298.6098139802431	298.6098139802431	298.6098139802431	298.6098139802431	298.6098139802431	298.6098139802431	298.6098139802431	298.6098139802431	298.6098139802431	298.6098139802431	298.6098139802431	298.6098139802431	298.6098139802431	298.6098139802431	298.6098139802431	298.6098139802431	298.6098139802431	298.6098139802431	298.6098139802431	298.6098139802431	298.6098139802431	298.6098139802431	298.6098139802431	298.6098139802431	298.6098139802431	298.6098139802431	298.6098139802431
164	299.02479196093594	299.02479196093594	299.02479196093594	299.02479196093594	299.02479196093594	299.02479196093594	299.02479196093594	299.02479196093594	299.02479196093594	299.02479196093594	299.02479196093594	299.02479196093594	299.02479196093594	299.02479196093594	299.02479196093594	299.02479196093594	299.02479196093594	299.02479196093594	299.02479196093594	299.02479196093594	299.02479196093594	299.02479196093594	299.02479196093594	299.02479196093594	299.02479196093594	299.02479196093594	299.02479196093594	299.02479196093594	299.02479196093594	299.02479196093594	299.02479196093594	299.02479196093594	299.02479196093594	299.02479196093594	299.02479196093594	299.02479196093594	299.02479196093594	299.02479196093594	299.02479196093594	299.02479196093594	299.02479196093594	299.02479196093594	299.02479196093594	299.02479196093594	299.02479196093594	299.02479196093594	299.02479196093594	299.02479196093594	299.02479196093594
165	299.41921046685616	299.41921046685616	299.41921046685616	299.41921046685616	299.41921046685616	299.41921046685616	299.41921046685616	299.41921046685616	299.41921046685616	299.41921046685616	299.41921046685616	299.41921046685616	299.41921046685616	299.41921046685616	299.41921046685616	299.41921046685616	299.41921046685616	299.41921046685616	299.41921046685616	299.41921046685616	299.41921046685616	299.41921046685616	299.41921046685616	299.41921046685616	299.41921046685616	299.41921046685616	299.41921046685616	299.41921046685616	299.41921046685616	299.41921046685616	299.41921046685616	299.41921046685616	299.41921046685616	299.41921046685616	299.41921046685616	299.41921046685616	299.41921046685616	299.41921046685616	299.41921046685616	299.41921046685616	299.41921046685616	299.41921046685616	299.41921046685616	299.41921046685616	299.41921046685616	299.41921046685616	299.41921046685616	299.41921046685616	299.41921046685616
166	299.7611083824433	299.7611083824433	299.7611083824433	299.7611083824433	299.7611083824433	299.7611083824433	299.7611083824433	299.7611083824433	299.7611083824433	299.7611083824433	299.7611083824433	299.7611083824433	299.7611083824433	299.7611083824433	299.7611083824433	299.7611083824433	299.7611083824433	299.7611083824433	299.7611083824433	299.7611083824433	299.7611083824433	299.7611083824433	299.7611083824433	299.7611083824433	299.7611083824433	299.7611083824433	299.7611083824433	299.7611083824433	299.7611083824433	299.7611083824433	299.7611083824433	299.7611083824433	299.7611083824433	299.7611083824433	299.7611083824433	299.7611083824433	299.7611083824433	299.7611083824433	299.7611083824433	299.7611083824433	299.7611083824433	299.7611083824433	299.7611083824433	299.7611083824433	299.7611083824433	299.7611083824433	299.7611083824433	299.7611083824433	299.7611083824433
167	300.0194067859168	300.0194067859168	300.0194067859168	300.0194067859168	300.0194067859168	300.0194067859168	300.0194067859168	300.0194067859168	300.0194067859168	300.0194067859168	300.0194067859168	300.0194067859168	300.0194067859168	300.0194067859168	300.0194067859168	300.0194067859168	300.0194067859168	300.0194067859168	300.0194067859168	300.0194067859168	300.0194067859168	300.0194067859168	300.0194067859168	300.0194067859168	300.0194067859168	300.0194067859168	300.0194067859168	300.0194067859168	300.0194067859168	300.0194067859168	300.0194067859168	300.0194067859168	300.0194067859168	300.0194067859168	300.0194067859168	300.0194067859168	300.0194067859168	300.0194067859168	300.0194067859168	300.0194067859168	300.0194067859168	300.0194067859168	300.0194067859168	300.0194067859168	300.0194067859168	300.0194067859168	300.0194067859168	300.0194067859168	300.0194067859168
168	300.3154205635761	300.3154205635761	300.3154205635761	300.3154205635761	300.3154205635761	300.3154205635761	300.3154205635761	300.3154205635761	300.3154205635761	300.3154205635761	300.3154205635761	300.3154205635761	300.3154205635761	300.3154205635761	300.3154205635761	300.3154205635761	300.3154205635761	300.3154205635761	300.3154205635761	300.3154205635761	300.3154205635761	300.3154205635761	300.3154205635761	300.3154205635761	300.3154205635761	300.3154205635761	300.3154205635761	300.3154205635761	300.3154205635761	300.3154205635761	300.3154205635761	300.3154205635761	300.3154205635761	300.3154205635761	300.3154205635761	300.3154205635761	300.3154205635761	300.3154205635761	300.3154205635761	300.3154205635761	300.3154205635761	300.3154205635761	300.3154205635761	300.3154205635761	300.3154205635761	300.3154205635761	300.3154205635761	300.3154205635761	300.3154205635761
169	300.64412949398195	300.64412949398195	300.64412949398195	300.64412949398195	300.64412949398195	300.64412949398195	300.64412949398195	300.64412949398195	300.64412949398195	300.64412949398195	300.64412949398195	300.64412949398195	300.64412949398195	300.64412949398195	300.64412949398195	300.64412949398195	300.64412949398195	300.64412949398195	300.64412949398195	300.64412949398195	300.64412949398195	300.64412949398195	300.64412949398195	300.64412949398195	300.64412949398195	300.64412949398195	300.64412949398195	300.64412949398195	300.64412949398195	300.64412949398195	300.64412949398195	300.64412949398195	300.64412949398195	300.64412949398195	300.64412949398195	300.64412949398195	300.64412949398195	300.64412949398195	300.64412949398195	300.64412949398195	300.64412949398195	300.64412949398195	300.64412949398195	300.64412949398195	300.64412949398195	300.64412949398195	300.64412949398195	300.64412949398195	300.64412949398195
170	300.98904147645726	300.98904147645726	300.98904147645726	300.98904147645726	300.98904147645726	300.98904147645726	300.98904147645726	300.98904147645726	300.98904147645726	300.98904147645726	300.98904147645726	300.98904147645726	300.98904147645726	300.98904147645726	300.98904147645726	300.98904147645726	300.98904147645726	300.98904147645726	300.98904147645726	300.98904147645726	300.98904147645726	300.98904147645726	300.98904147645726	300.98904147645726	300.98904147645726	300.98904147645726	300.98904147645726	300.98904147645726	300.98904147645726	300.98904147645726	300.98904147645726	300.98904147645726	300.98904147645726	300.98904147645726	300.98904147645726	300.98904147645726	300.98904147645726	300.98904147645726	300.98904147645726	300.98904147645726	300.98904147645726	300.98904147645726	300.98904147645726	300.98904147645726	300.98904147645726	300.98904147645726	300.98904147645726	300.98904147645726	300.98904147645726
171	301.37650931350555	301.37650931350555	301.37650931350555	301.37650931350555	301.37650931350555	301.37650931350555	301.37650931350555	301.37650931350555	301.37650931350555	301.37650931350555	301.37650931350555	301.37650931350555	301.37650931350555	301.37650931350555	301.37650931350555	301.37650931350555	301.37650931350555	301.37650931350555	301.37650931350555	301.37650931350555	301.37650931350555	301.37650931350555	301.37650931350555	301.37650931350555	301.37650931350555	301.37650931350555	301.37650931350555	301.37650931350555	301.37650931350555	301.37650931350555	301.37650931350555	301.37650931350555	301.37650931350555	301.37650931350555	301.37650931350555	301.37650931350555	301.37650931350555	301.37650931350555	301.37650931350555	301.37650931350555	301.37650931350555	301.37650931350555	301.37650931350555	301.37650931350555	301.37650931350555	301.37650931350555	301.37650931350555	301.37650931350555	301.37650931350555
172	301.77595605055865	301.77595605055865	301.77595605055865	301.77595605055865	301.77595605055865	301.77595605055865	301.77595605055865	301.77595605055865	301.77595605055865	301.77595605055865	301.77595605055865	301.77595605055865	301.77595605055865	301.77595605055865	301.77595605055865	301.77595605055865	301.77595605055865	301.77595605055865	301.77595605055865	301.77595605055865	301.77595605055865	301.77595605055865	301.77595605055865	301.77595605055865	301.77595605055865	301.77595605055865	301.77595605055865	301.77595605055865	301.77595605055865	301.77595605055865	301.77595605055865	301.77595605055865	301.77595605055865	301.77595605055865	301.77595605055865	301.77595605055865	301.77595605055865	301.77595605055865	301.77595605055865	301.77595605055865	301.77595605055865	301.77595605055865	301.77595605055865	301.77595605055865	301.77595605055865	301.77595605055865	301.77595605055865	301.77595605055865	301.77595605055865
173	302.13062498655023	302.13062498655023	302.13062498655023	302.13062498655023	302.13062498655023	302.13062498655023	302.13062498655023	302.13062498655023	302.13062498655023	302.13062498655023	302.13062498655023	302.13062498655023	302.13062498655023	302.13062498655023	302.13062498655023	302.13062498655023	302.13062498655023	302.13062498655023	302.13062498655023	302.13062498655023	302.13062498655023	302.13062498655023	302.13062498655023	302.13062498655023	302.13062498655023	302.13062498655023	302.13062498655023	302.13062498655023	302.13062498655023	302.13062498655023	302.13062498655023	302.13062498655023	302.13062498655023	302.13062498655023	302.13062498655023	302.13062498655023	302.13062498655023	302.13062498655023	302.13062498655023	302.13062498655023	302.13062498655023	302.13062498655023	302.13062498655023	302.13062498655023	302.13062498655023	302.13062498655023	302.13062498655023	302.13062498655023	302.13062498655023
174	302.5179581555954	302.5179581555954	302.5179581555954	302.5179581555954	302.5179581555954	302.5179581555954	302.5179581555954	302.5179581555954	302.5179581555954	302.5179581555954	302.5179581555954	302.5179581555954	302.5179581555954	302.5179581555954	302.5179581555954	302.5179581555954	302.5179581555954	302.5179581555954	302.5179581555954	302.5179581555954	302.5179581555954	302.5179581555954	302.5179581555954	302.5179581555954	302.5179581555954	302.5179581555954	302.5179581555954	302.5179581555954	302.5179581555954	302.5179581555954	302.5179581555954	302.5179581555954	302.5179581555954	302.5179581555954	302.5179581555954	302.5179581555954	302.5179581555954	302.5179581555954	302.5179581555954	302.5179581555954	302.5179581555954	302.5179581555954	302.5179581555954	302.5179581555954	302.5179581555954	302.5179581555954	302.5179581555954	302.5179581555954	302.5179581555954
175	302.9374311490083	302.9374311490083	302.9374311490083	302.9374311490083	302.9374311490083	302.9374311490083	302.9374311490083	302.9374311490083	302.9374311490083	302.9374311490083	302.9374311490083	302.9374311490083	302.9374311490083	302.9374311490083	302.9374311490083	302.9374311490083	302.9374311490083	302.9374311490083	302.9374311490083	302.9374311490083	302.9374311490083	302.9374311490083	302.9374311490083	302.9374311490083	302.9374311490083	302.9374311490083	302.9374311490083	302.9374311490083	302.9374311490083	302.9374311490083	302.9374311490083	302.9374311490083	302.9374311490083	302.9374311490083	302.9374311490083	302.9374311490083	302.9374311490083	302.9374311490083	302.9374311490083	302.9374311490083	302.9374311490083	302.9374311490083	302.9374311490083	302.9374311490083	302.9374311490083	302.9374311490083	302.9374311490083	302.9374311490083	302.9374311490083
176	303.34626008985344	303.34626008985344	303.34626008985344	303.34626008985344	303.34626008985344	303.34626008985344	303.34626008985344	303.34626008985344	303.34626008985344	303.34626008985344	303.34626008985344	303.34626008985344	303.34626008985344	303.34626008985344	303.34626008985344	303.34626008985344	303.34626008985344	303.34626008985344	303.34626008985344	303.34626008985344	303.34626008985344	303.34626008985344	303.34626008985344	303.34626008985344	303.34626008985344	303.34626008985344	303.34626008985344	303.34626008985344	303.34626008985344	303.34626008985344	303.34626008985344	303.34626008985344	303.34626008985344	303.34626008985344	303.34626008985344	303.34626008985344	303.34626008985344	303.34626008985344	303.34626008985344	303.34626008985344	303.34626008985344	303.34626008985344	303.34626008985344	303.34626008985344	303.34626008985344	303.34626008985344	303.34626008985344	303.34626008985344	303.34626008985344
177	303.75762238216186	303.75762238216186	303.75762238216186	303.75762238216186	303.75762238216186	303.75762238216186	303.75762238216186	303.75762238216186	303.75762238216186	303.75762238216186	303.75762238216186	303.75762238216186	303.75762238216186	303.75762238216186	303.75762238216186	303.75762238216186	303.75762238216186	303.75762238216186	303.75762238216186	303.75762238216186	303.75762238216186	303.75762238216186	303.75762238216186	303.75762238216186	303.75762238216186	303.75762238216186	303.75762238216186	303.75762238216186	303.75762238216186	303.75762238216186	303.75762238216186	303.75762238216186	303.75762238216186	303.75762238216186	303.75762238216186	303.75762238216186	303.75762238216186	303.75762238216186	303.75762238216186	303.75762238216186	303.75762238216186	303.75762238216186	303.75762238216186	303.75762238216186	303.75762238216186	303.75762238216186	303.75762238216186	303.75762238216186	303.75762238216186
178	304.1795126801363	304.1795126801363	304.1795126801363	304.1795126801363	304.1795126801363	304.1795126801363	304.1795126801363	304.1795126801363	304.1795126801363	304.1795126801363	304.1795126801363	304.1795126801363	304.1795126801363	304.1795126801363	304.1795126801363	304.1795126801363	304.1795126801363	304.1795126801363	304.1795126801363	304.1795126801363	304.1795126801363	304.1795126801363	304.1795126801363	304.1795126801363	304.1795126801363	304.1795126801363	304.1795126801363	304.1795126801363	304.1795126801363	304.1795126801363	304.1795126801363	304.1795126801363	304.1795126801363	304.1795126801363	304.1795126801363	304.1795126801363	304.1795126801363	304.1795126801363	304.1795126801363	304.1795126801363	304.1795126801363	304.1795126801363	304.1795126801363	304.1795126801363	304.1795126801363	304.1795126801363	304.1795126801363	304.1795126801363	304.1795126801363
179	304.588248405618	304.588248405618	304.588248405618	304.588248405618	304.588248405618	304.588248405618	304.588248405618	304.588248405618	304.588248405618	304.588248405618	304.588248405618	304.588248405618	304.588248405618	304.588248405618	304.588248405618	304.588248405618	304.588248405618	304.588248405618	304.588248405618	304.588248405618	304.588248405618	304.588248405618	304.588248405618	304.588248405618	304.588248405618	304.588248405618	304.588248405618	304.588248405618	304.588248405618	304.588248405618	304.588248405618	304.588248405618	304.588248405618	304.588248405618	304.588248405618	304.588248405618	304.588248405618	304.588248405618	304.588248405618	304.588248405618	304.588248405618	304.588248405618	304.588248405618	304.588248405618	304.588248405618	304.588248405618	304.588248405618	304.588248405618	304.588248405618
180	304.89527175292903	304.89527175292903	304.89527175292903	304.89527175292903	304.89527175292903	304.89527175292903	304.89527175292903	304.89527175292903	304.89527175292903	304.89527175292903	304.89527175292903	304.89527175292903	304.89527175292903	304.89527175292903	304.89527175292903	304.89527175292903	304.89527175292903	304.89527175292903	304.89527175292903	304.89527175292903	304.89527175292903	304.89527175292903	304.89527175292903	304.89527175292903	304.89527175292903	304.89527175292903	304.89527175292903	304.89527175292903	304.89527175292903	304.89527175292903	304.89527175292903	304.89527175292903	304.89527175292903	304.89527175292903	304.89527175292903	304.89527175292903	304.89527175292903	304.89527175292903	304.89527175292903	304.89527175292903	304.89527175292903	304.89527175292903	304.89527175292903	304.89527175292903	304.89527175292903	304.89527175292903	304.89527175292903	304.89527175292903	304.89527175292903
181	305.3121135555711	305.3121135555711	305.3121135555711	305.3121135555711	305.3121135555711	305.3121135555711	305.3121135555711	305.3121135555711	305.3121135555711	305.3121135555711	305.3121135555711	305.3121135555711	305.3121135555711	305.3121135555711	305.3121135555711	305.3121135555711	305.3121135555711	305.3121135555711	305.3121135555711	305.3121135555711	305.3121135555711	305.3121135555711	305.3121135555711	305.3121135555711	305.3121135555711	305.3121135555711	305.3121135555711	305.3121135555711	305.3121135555711	305.3121135555711	305.3121135555711	305.3121135555711	305.3121135555711	305.3121135555711	305.3121135555711	305.3121135555711	305.3121135555711	305.3121135555711	305.3121135555711	305.3121135555711	305.3121135555711	305.3121135555711	305.3121135555711	305.3121135555711	305.3121135555711	305.3121135555711	305.3121135555711	305.3121135555711	305.3121135555711
182	305.80217811813526	305.80217811813526	305.80217811813526	305.80217811813526	305.80217811813526	305.80217811813526	305.80217811813526	305.80217811813526	305.80217811813526	305.80217811813526	305.80217811813526	305.80217811813526	305.80217811813526	305.80217811813526	305.80217811813526	305.80217811813526	305.80217811813526	305.80217811813526	305.80217811813526	305.80217811813526	305.80217811813526	305.80217811813526	305.80217811813526	305.80217811813526	305.80217811813526	305.80217811813526	305.80217811813526	305.80217811813526	305.80217811813526	305.80217811813526	305.80217811813526	305.80217811813526	305.80217811813526	305.80217811813526	305.80217811813526	305.80217811813526	305.80217811813526	305.80217811813526	305.80217811813526	305.80217811813526	305.80217811813526	305.80217811813526	305.80217811813526	305.80217811813526	305.80217811813526	305.80217811813526	305.80217811813526	305.80217811813526	305.80217811813526
183	306.3135993321108	306.3135993321108	306.3135993321108	306.3135993321108	306.3135993321108	306.3135993321108	306.3135993321108	306.3135993321108	306.3135993321108	306.3135993321108	306.3135993321108	306.3135993321108	306.3135993321108	306.3135993321108	306.3135993321108	306.3135993321108	306.3135993321108	306.3135993321108	306.3135993321108	306.3135993321108	306.3135993321108	306.3135993321108	306.3135993321108	306.3135993321108	306.3135993321108	306.3135993321108	306.3135993321108	306.3135993321108	306.3135993321108	306.3135993321108	306.3135993321108	306.3135993321108	306.3135993321108	306.3135993321108	306.3135993321108	306.3135993321108	306.3135993321108	306.3135993321108	306.3135993321108	306.3135993321108	306.3135993321108	306.3135993321108	306.3135993321108	306.3135993321108	306.3135993321108	306.3135993321108	306.3135993321108	306.3135993321108	306.3135993321108
184	306.79513461667517	306.79513461667517	306.79513461667517	306.79513461667517	306.79513461667517	306.79513461667517	306.79513461667517	306.79513461667517	306.79513461667517	306.79513461667517	306.79513461667517	306.79513461667517	306.79513461667517	306.79513461667517	306.79513461667517	306.79513461667517	306.79513461667517	306.79513461667517	306.79513461667517	306.79513461667517	306.79513461667517	306.79513461667517	306.79513461667517	306.79513461667517	306.79513461667517	306.79513461667517	306.79513461667517	306.79513461667517	306.79513461667517	306.79513461667517	306.79513461667517	306.79513461667517	306.79513461667517	306.79513461667517	306.79513461667517	306.79513461667517	306.79513461667517	306.79513461667517	306.79513461667517	306.79513461667517	306.79513461667517	306.79513461667517	306.79513461667517	306.79513461667517	306.79513461667517	306.79513461667517	306.79513461667517	306.79513461667517	306.79513461667517
185	307.35779756351354	307.35779756351354	307.35779756351354	307.35779756351354	307.35779756351354	307.35779756351354	307.35779756351354	307.35779756351354	307.35779756351354	307.35779756351354	307.35779756351354	307.35779756351354	307.35779756351354	307.35779756351354	307.35779756351354	307.35779756351354	307.35779756351354	307.35779756351354	307.35779756351354	307.35779756351354	307.35779756351354	307.35779756351354	307.35779756351354	307.35779756351354	307.35779756351354	307.35779756351354	307.35779756351354	307.35779756351354	307.35779756351354	307.35779756351354	307.35779756351354	307.35779756351354	307.35779756351354	307.35779756351354	307.35779756351354	307.35779756351354	307.35779756351354	307.35779756351354	307.35779756351354	307.35779756351354	307.35779756351354	307.35779756351354	307.35779756351354	307.35779756351354	307.35779756351354	307.35779756351354	307.35779756351354	307.35779756351354	307.35779756351354
186	308.05407969978734	308.05407969978734	308.05407969978734	308.05407969978734	308.05407969978734	308.05407969978734	308.05407969978734	308.05407969978734	308.05407969978734	308.05407969978734	308.05407969978734	308.05407969978734	308.05407969978734	308.05407969978734	308.05407969978734	308.05407969978734	308.05407969978734	308.05407969978734	308.05407969978734	308.05407969978734	308.05407969978734	308.05407969978734	308.05407969978734	308.05407969978734	308.05407969978734	308.05407969978734	308.05407969978734	308.05407969978734	308.05407969978734	308.05407969978734	308.05407969978734	308.05407969978734	308.05407969978734	308.05407969978734	308.05407969978734	308.05407969978734	308.05407969978734	308.05407969978734	308.05407969978734	308.05407969978734	308.05407969978734	308.05407969978734	308.05407969978734	308.05407969978734	308.05407969978734	308.05407969978734	308.05407969978734	308.05407969978734	308.05407969978734
187	308.73209231176406	308.73209231176406	308.73209231176406	308.73209231176406	308.73209231176406	308.73209231176406	308.73209231176406	308.73209231176406	308.73209231176406	308.73209231176406	308.73209231176406	308.73209231176406	308.73209231176406	308.73209231176406	308.73209231176406	308.73209231176406	308.73209231176406	308.73209231176406	308.73209231176406	308.73209231176406	308.73209231176406	308.73209231176406	308.73209231176406	308.73209231176406	308.73209231176406	308.73209231176406	308.73209231176406	308.73209231176406	308.73209231176406	308.73209231176406	308.73209231176406	308.73209231176406	308.73209231176406	308.73209231176406	308.73209231176406	308.73209231176406	308.73209231176406	308.73209231176406	308.73209231176406	308.73209231176406	308.73209231176406	308.73209231176406	308.73209231176406	308.73209231176406	308.73209231176406	308.73209231176406	308.73209231176406	308.73209231176406	308.73209231176406
188	309.404441565105	309.404441565105	309.404441565105	309.404441565105	309.404441565105	309.404441565105	309.404441565105	309.404441565105	309.404441565105	309.404441565105	309.404441565105	309.404441565105	309.404441565105	309.404441565105	309.404441565105	309.404441565105	309.404441565105	309.404441565105	309.404441565105	309.404441565105	309.404441565105	309.404441565105	309.404441565105	309.404441565105	309.404441565105	309.404441565105	309.404441565105	309.404441565105	309.404441565105	309.404441565105	309.404441565105	309.404441565105	309.404441565105	309.404441565105	309.404441565105	309.404441565105	309.404441565105	309.404441565105	309.404441565105	309.404441565105	309.404441565105	309.404441565105	309.404441565105	309.404441565105	309.404441565105	309.404441565105	309.404441565105	309.404441565105	309.404441565105
189	310.1032629637937	310.1032629637937	310.1032629637937	310.1032629637937	310.1032629637937	310.1032629637937	310.1032629637937	310.1032629637937	310.1032629637937	310.1032629637937	310.1032629637937	310.1032629637937	310.1032629637937	310.1032629637937	310.1032629637937	310.1032629637937	310.1032629637937	310.1032629637937	310.1032629637937	310.1032629637937	310.1032629637937	310.1032629637937	310.1032629637937	310.1032629637937	310.1032629637937	310.1032629637937	310.1032629637937	310.1032629637937	310.1032629637937	310.1032629637937	310.1032629637937	310.1032629637937	310.1032629637937	310.1032629637937	310.1032629637937	310.1032629637937	310.1032629637937	310.1032629637937	310.1032629637937	310.1032629637937	310.1032629637937	310.1032629637937	310.1032629637937	310.1032629637937	310.1032629637937	310.1032629637937	310.1032629637937	310.1032629637937	310.1032629637937
190	310.8852019699374	310.8852019699374	310.8852019699374	310.8852019699374	310.8852019699374	310.8852019699374	310.8852019699374	310.8852019699374	310.8852019699374	310.8852019699374	310.8852019699374	310.8852019699374	310.8852019699374	310.8852019699374	310.8852019699374	310.8852019699374	310.8852019699374	310.8852019699374	310.8852019699374	310.8852019699374	310.8852019699374	310.8852019699374	310.8852019699374	310.8852019699374	310.8852019699374	310.8852019699374	310.8852019699374	310.8852019699374	310.8852019699374	310.8852019699374	310.8852019699374	310.8852019699374	310.8852019699374	310.8852019699374	310.8852019699374	310.8852019699374	310.8852019699374	310.8852019699374	310.8852019699374	310.8852019699374	310.8852019699374	310.8852019699374	310.8852019699374	310.8852019699374	310.8852019699374	310.8852019699374	310.8852019699374	310.8852019699374	310.8852019699374
191	311.72871508573206	311.72871508573206	311.72871508573206	311.72871508573206	311.72871508573206	311.72871508573206	311.72871508573206	311.72871508573206	311.72871508573206	311.72871508573206	311.72871508573206	311.72871508573206	311.72871508573206	311.72871508573206	311.72871508573206	311.72871508573206	311.72871508573206	311.72871508573206	311.72871508573206	311.72871508573206	311.72871508573206	311.72871508573206	311.72871508573206	311.72871508573206	311.72871508573206	311.72871508573206	311.72871508573206	311.72871508573206	311.72871508573206	311.72871508573206	311.72871508573206	311.72871508573206	311.72871508573206	311.72871508573206	311.72871508573206	311.72871508573206	311.72871508573206	311.72871508573206	311.72871508573206	311.72871508573206	311.72871508573206	311.72871508573206	311.72871508573206	311.72871508573206	311.72871508573206	311.72871508573206	311.72871508573206	311.72871508573206	311.72871508573206
192	312.5895142982795	312.5895142982795	312.5895142982795	312.5895142982795	312.5895142982795	312.5895142982795	312.5895142982795	312.5895142982795	312.5895142982795	312.5895142982795	312.5895142982795	312.5895142982795	312.5895142982795	312.5895142982795	312.5895142982795	312.5895142982795	312.5895142982795	312.5895142982795	312.5895142982795	312.5895142982795	312.5895142982795	312.5895142982795	312.5895142982795	312.5895142982795	312.5895142982795	312.5895142982795	312.5895142982795	312.5895142982795	312.5895142982795	312.5895142982795	312.5895142982795	312.5895142982795	312.5895142982795	312.5895142982795	312.5895142982795	312.5895142982795	312.5895142982795	312.5895142982795	312.5895142982795	312.5895142982795	312.5895142982795	312.5895142982795	312.5895142982795	312.5895142982795	312.5895142982795	312.5895142982795	312.5895142982795	312.5895142982795	312.5895142982795
193	313.4776967928494	313.4776967928494	313.4776967928494	313.4776967928494	313.4776967928494	313.4776967928494	313.4776967928494	313.4776967928494	313.4776967928494	313.4776967928494	313.4776967928494	313.4776967928494	313.4776967928494	313.4776967928494	313.4776967928494	313.4776967928494	313.4776967928494	313.4776967928494	313.4776967928494	313.4776967928494	313.4776967928494	313.4776967928494	313.4776967928494	313.4776967928494	313.4776967928494	313.4776967928494	313.4776967928494	313.4776967928494	313.4776967928494	313.4776967928494	313.4776967928494	313.4776967928494	313.4776967928494	313.4776967928494	313.4776967928494	313.4776967928494	313.4776967928494	313.4776967928494	313.4776967928494	313.4776967928494	313.4776967928494	313.4776967928494	313.4776967928494	313.4776967928494	313.4776967928494	313.4776967928494	313.4776967928494	313.4776967928494	313.4776967928494
194	314.3702864340218	314.3702864340218	314.3702864340218	314.3702864340218	314.3702864340218	314.3702864340218	314.3702864340218	314.3702864340218	314.3702864340218	314.3702864340218	314.3702864340218	314.3702864340218	314.3702864340218	314.3702864340218	314.3702864340218	314.3702864340218	314.3702864340218	314.3702864340218	314.3702864340218	314.3702864340218	314.3702864340218	314.3702864340218	314.3702864340218	314.3702864340218	314.3702864340218	314.3702864340218	314.3702864340218	314.3702864340218	314.3702864340218	314.3702864340218	314.3702864340218	314.3702864340218	314.3702864340218	314.3702864340218	314.3702864340218	314.3702864340218	314.3702864340218	314.3702864340218	314.3702864340218	314.3702864340218	314.3702864340218	314.3702864340218	314.3702864340218	314.3702864340218	314.3702864340218	314.3702864340218	314.3702864340218	314.3702864340218	314.3702864340218
195	315.28724823739844	315.28724823739844	315.28724823739844	315.28724823739844	315.28724823739844	315.28724823739844	315.28724823739844	315.28724823739844	315.28724823739844	315.28724823739844	315.28724823739844	315.28724823739844	315.28724823739844	315.28724823739844	315.28724823739844	315.28724823739844	315.28724823739844	315.28724823739844	315.28724823739844	315.28724823739844	315.28724823739844	315.28724823739844	315.28724823739844	315.28724823739844	315.28724823739844	315.28724823739844	315.28724823739844	315.28724823739844	315.28724823739844	315.28724823739844	315.28724823739844	315.28724823739844	315.28724823739844	315.28724823739844	315.28724823739844	315.28724823739844	315.28724823739844	315.28724823739844	315.28724823739844	315.28724823739844	315.28724823739844	315.28724823739844	315.28724823739844	315.28724823739844	315.28724823739844	315.28724823739844	315.28724823739844	315.28724823739844	315.28724823739844
196	316.21881990052873	316.21881990052873	316.21881990052873	316.21881990052873	316.21881990052873	316.21881990052873	316.21881990052873	316.21881990052873	316.21881990052873	316.21881990052873	316.21881990052873	316.21881990052873	316.21881990052873	316.21881990052873	316.21881990052873	316.21881990052873	316.21881990052873	316.21881990052873	316.21881990052873	316.21881990052873	316.21881990052873	316.21881990052873	316.21881990052873	316.21881990052873	316.21881990052873	316.21881990052873	316.21881990052873	316.21881990052873	316.21881990052873	316.21881990052873	316.21881990052873	316.21881990052873	316.21881990052873	316.21881990052873	316.21881990052873	316.21881990052873	316.21881990052873	316.21881990052873	316.21881990052873	316.21881990052873	316.21881990052873	316.21881990052873	316.21881990052873	316.21881990052873	316.21881990052873	316.21881990052873	316.21881990052873	316.21881990052873	316.21881990052873
197	317.1725733032687	317.1725733032687	317.1725733032687	317.1725733032687	317.1725733032687	317.1725733032687	317.1725733032687	317.1725733032687	317.1725733032687	317.1725733032687	317.1725733032687	317.1725733032687	317.1725733032687	317.1725733032687	317.1725733032687	317.1725733032687	317.1725733032687	317.1725733032687	317.1725733032687	317.1725733032687	317.1725733032687	317.1725733032687	317.1725733032687	317.1725733032687	317.1725733032687	317.1725733032687	317.1725733032687	317.1725733032687	317.1725733032687	317.1725733032687	317.1725733032687	317.1725733032687	317.1725733032687	317.1725733032687	317.1725733032687	317.1725733032687	317.1725733032687	317.1725733032687	317.1725733032687	317.1725733032687	317.1725733032687	317.1725733032687	317.1725733032687	317.1725733032687	317.1725733032687	317.1725733032687	317.1725733032687	317.1725733032687	317.1725733032687
198	318.18026669834717	318.18026669834717	318.18026669834717	318.18026669834717	318.18026669834717	318.18026669834717	318.18026669834717	318.18026669834717	318.18026669834717	318.18026669834717	318.18026669834717	318.18026669834717	318.18026669834717	318.18026669834717	318.18026669834717	318.18026669834717	318.18026669834717	318.18026669834717	318.18026669834717	318.18026669834717	318.18026669834717	318.18026669834717	318.18026669834717	318.18026669834717	318.18026669834717	318.18026669834717	318.18026669834717	318.18026669834717	318.18026669834717	318.18026669834717	318.18026669834717	318.18026669834717	318.18026669834717	318.18026669834717	318.18026669834717	318.18026669834717	318.18026669834717	318.18026669834717	318.18026669834717	318.18026669834717	318.18026669834717	318.18026669834717	318.18026669834717	318.18026669834717	318.18026669834717	318.18026669834717	318.18026669834717	318.18026669834717	318.18026669834717
199	319.22325923253914	319.22325923253914	319.22325923253914	319.22325923253914	319.22325923253914	319.22325923253914	319.22325923253914	319.22325923253914	319.22325923253914	319.22325923253914	319.22325923253914	319.22325923253914	319.22325923253914	319.22325923253914	319.22325923253914	319.22325923253914	319.22325923253914	319.22325923253914	319.22325923253914	319.22325923253914	319.22325923253914	319.22325923253914	319.22325923253914	319.22325923253914	319.22325923253914	319.22325923253914	319.22325923253914	319.22325923253914	319.22325923253914	319.22325923253914	319.22325923253914	319.22325923253914	319.22325923253914	319.22325923253914	319.22325923253914	319.22325923253914	319.22325923253914	319.22325923253914	319.22325923253914	319.22325923253914	319.22325923253914	319.22325923253914	319.22325923253914	319.22325923253914	319.22325923253914	319.22325923253914	319.22325923253914	319.22325923253914	319.22325923253914
200	320.31581964257487	320.31581964257487	320.31581964257487	320.31581964257487	320.31581964257487	320.31581964257487	320.31581964257487	320.31581964257487	320.31581964257487	320.31581964257487	320.31581964257487	320.31581964257487	320.31581964257487	320.31581964257487	320.31581964257487	320.31581964257487	320.31581964257487	320.31581964257487	320.31581964257487	320.31581964257487	320.31581964257487	320.31581964257487	320.31581964257487	320.31581964257487	320.31581964257487	320.31581964257487	320.31581964257487	320.31581964257487	320.31581964257487	320.31581964257487	320.31581964257487	320.31581964257487	320.31581964257487	320.31581964257487	320.31581964257487	320.31581964257487	320.31581964257487	320.31581964257487	320.31581964257487	320.31581964257487	320.31581964257487	320.31581964257487	320.31581964257487	320.31581964257487	320.31581964257487	320.31581964257487	320.31581964257487	320.31581964257487	320.31581964257487
201	321.4464770667671	321.4464770667671	321.4464770667671	321.4464770667671	321.4464770667671	321.4464770667671	321.4464770667671	321.4464770667671	321.4464770667671	321.4464770667671	321.4464770667671	321.4464770667671	321.4464770667671	321.4464770667671	321.4464770667671	321.4464770667671	321.4464770667671	321.4464770667671	321.4464770667671	321.4464770667671	321.4464770667671	321.4464770667671	321.4464770667671	321.4464770667671	321.4464770667671	321.4464770667671	321.4464770667671	321.4464770667671	321.4464770667671	321.4464770667671	321.4464770667671	321.4464770667671	321.4464770667671	321.4464770667671	321.4464770667671	321.4464770667671	321.4464770667671	321.4464770667671	321.4464770667671	321.4464770667671	321.4464770667671	321.4464770667671	321.4464770667671	321.4464770667671	321.4464770667671	321.4464770667671	321.4464770667671	321.4464770667671	321.4464770667671
202	322.6183072144938	322.6183072144938	322.6183072144938	322.6183072144938	322.6183072144938	322.6183072144938	322.6183072144938	322.6183072144938	322.6183072144938	322.6183072144938	322.6183072144938	322.6183072144938	322.6183072144938	322.6183072144938	322.6183072144938	322.6183072144938	322.6183072144938	322.6183072144938	322.6183072144938	322.6183072144938	322.6183072144938	322.6183072144938	322.6183072144938	322.6183072144938	322.6183072144938	322.6183072144938	322.6183072144938	322.6183072144938	322.6183072144938	322.6183072144938	322.6183072144938	322.6183072144938	322.6183072144938	322.6183072144938	322.6183072144938	322.6183072144938	322.6183072144938	322.6183072144938	322.6183072144938	322.6183072144938	322.6183072144938	322.6183072144938	322.6183072144938	322.6183072144938	322.6183072144938	322.6183072144938	322.6183072144938	322.6183072144938	322.6183072144938
203	323.826584341065	323.826584341065	323.826584341065	323.826584341065	323.826584341065	323.826584341065	323.826584341065	323.826584341065	323.826584341065	323.826584341065	323.826584341065	323.826584341065	323.826584341065	323.826584341065	323.826584341065	323.826584341065	323.826584341065	323.826584341065	323.826584341065	323.826584341065	323.826584341065	323.826584341065	323.826584341065	323.826584341065	323.826584341065	323.826584341065	323.826584341065	323.826584341065	323.826584341065	323.826584341065	323.826584341065	323.826584341065	323.826584341065	323.826584341065	323.826584341065	323.826584341065	323.826584341065	323.826584341065	323.826584341065	323.826584341065	323.826584341065	323.826584341065	323.826584341065	323.826584341065	323.826584341065	323.826584341065	323.826584341065	323.826584341065	323.826584341065
204	325.1017167089216	325.1017167089216	325.1017167089216	325.1017167089216	325.1017167089216	325.1017167089216	325.1017167089216	325.1017167089216	325.1017167089216	325.1017167089216	325.1017167089216	325.1017167089216	325.1017167089216	325.1017167089216	325.1017167089216	325.1017167089216	325.1017167089216	325.1017167089216	325.1017167089216	325.1017167089216	325.1017167089216	325.1017167089216	325.1017167089216	325.1017167089216	325.1017167089216	325.1017167089216	325.1017167089216	325.1017167089216	325.1017167089216	325.1017167089216	325.1017167089216	325.1017167089216	325.1017167089216	325.1017167089216	325.1017167089216	325.1017167089216	325.1017167089216	325.1017167089216	325.1017167089216	325.1017167089216	325.1017167089216	325.1017167089216	325.1017167089216	325.1017167089216	325.1017167089216	325.1017167089216	325.1017167089216	325.1017167089216	325.1017167089216
205	326.4504023816177	326.4504023816177	326.4504023816177	326.4504023816177	326.4504023816177	326.4504023816177	326.4504023816177	326.4504023816177	326.4504023816177	326.4504023816177	326.4504023816177	326.4504023816177	326.4504023816177	326.4504023816177	326.4504023816177	326.4504023816177	326.4504023816177	326.4504023816177	326.4504023816177	326.4504023816177	326.4504023816177	326.4504023816177	326.4504023816177	326.4504023816177	326.4504023816177	326.4504023816177	326.4504023816177	326.4504023816177	326.4504023816177	326.4504023816177	326.4504023816177	326.4504023816177	326.4504023816177	326.4504023816177	326.4504023816177	326.4504023816177	326.4504023816177	326.4504023816177	326.4504023816177	326.4504023816177	326.4504023816177	326.4504023816177	326.4504023816177	326.4504023816177	326.4504023816177	326.4504023816177	326.4504023816177	326.4504023816177	326.4504023816177
206	327.7784376684151	327.7784376684151	327.7784376684151	327.7784376684151	327.7784376684151	327.7784376684151	327.7784376684151	327.7784376684151	327.7784376684151	327.7784376684151	327.7784376684151	327.7784376684151	327.7784376684151	327.7784376684151	327.7784376684151	327.7784376684151	327.7784376684151	327.7784376684151	327.7784376684151	327.7784376684151	327.7784376684151	327.7784376684151	327.7784376684151	327.7784376684151	327.7784376684151	327.7784376684151	327.7784376684151	327.7784376684151	327.7784376684151	327.7784376684151	327.7784376684151	327.7784376684151	327.7784376684151	327.7784376684151	327.7784376684151	327.7784376684151	327.7784376684151	327.7784376684151	327.7784376684151	327.7784376684151	327.7784376684151	327.7784376684151	327.7784376684151	327.7784376684151	327.7784376684151	327.7784376684151	327.7784376684151	327.7784376684151	327.7784376684151
207	329.1273089907777	329.1273089907777	329.1273089907777	329.1273089907777	329.1273089907777	329.1273089907777	329.1273089907777	329.1273089907777	329.1273089907777	329.1273089907777	329.1273089907777	329.1273089907777	329.1273089907777	329.1273089907777	329.1273089907777	329.1273089907777	329.1273089907777	329.1273089907777	329.1273089907777	329.1273089907777	329.1273089907777	329.1273089907777	329.1273089907777	329.1273089907777	329.1273089907777	329.1273089907777	329.1273089907777	329.1273089907777	329.1273089907777	329.1273089907777	329.1273089907777	329.1273089907777	329.1273089907777	329.1273089907777	329.1273089907777	329.1273089907777	329.1273089907777	329.1273089907777	329.1273089907777	329.1273089907777	329.1273089907777	329.1273089907777	329.1273089907777	329.1273089907777	329.1273089907777	329.1273089907777	329.1273089907777	329.1273089907777	329.1273089907777
208	330.56548803159524	330.56548803159524	330.56548803159524	330.56548803159524	330.56548803159524	330.56548803159524	330.56548803159524	330.56548803159524	330.56548803159524	330.56548803159524	330.56548803159524	330.56548803159524	330.56548803159524	330.56548803159524	330.56548803159524	330.56548803159524	330.56548803159524	330.56548803159524	330.56548803159524	330.56548803159524	330.56548803159524	330.56548803159524	330.56548803159524	330.56548803159524	330.56548803159524	330.56548803159524	330.56548803159524	330.56548803159524	330.56548803159524	330.56548803159524	330.56548803159524	330.56548803159524	330.56548803159524	330.56548803159524	330.56548803159524	330.56548803159524	330.56548803159524	330.56548803159524	330.56548803159524	330.56548803159524	330.56548803159524	330.56548803159524	330.56548803159524	330.56548803159524	330.56548803159524	330.56548803159524	330.56548803159524	330.56548803159524	330.56548803159524
209	331.93276492946364	331.93276492946364	331.93276492946364	331.93276492946364	331.93276492946364	331.93276492946364	331.93276492946364	331.93276492946364	331.93276492946364	331.93276492946364	331.93276492946364	331.93276492946364	331.93276492946364	331.93276492946364	331.93276492946364	331.93276492946364	331.93276492946364	331.93276492946364	331.93276492946364	331.93276492946364	331.93276492946364	331.93276492946364	331.93276492946364	331.93276492946364	331.93276492946364	331.93276492946364	331.93276492946364	331.93276492946364	331.93276492946364	331.93276492946364	331.93276492946364	331.93276492946364	331.93276492946364	331.93276492946364	331.93276492946364	331.93276492946364	331.93276492946364	331.93276492946364	331.93276492946364	331.93276492946364	331.93276492946364	331.93276492946364	331.93276492946364	331.93276492946364	331.93276492946364	331.93276492946364	331.93276492946364	331.93276492946364	331.93276492946364
210	333.2744531934863	333.2744531934863	333.2744531934863	333.2744531934863	333.2744531934863	333.2744531934863	333.2744531934863	333.2744531934863	333.2744531934863	333.2744531934863	333.2744531934863	333.2744531934863	333.2744531934863	333.2744531934863	333.2744531934863	333.2744531934863	333.2744531934863	333.2744531934863	333.2744531934863	333.2744531934863	333.2744531934863	333.2744531934863	333.2744531934863	333.2744531934863	333.2744531934863	333.2744531934863	333.2744531934863	333.2744531934863	333.2744531934863	333.2744531934863	333.2744531934863	333.2744531934863	333.2744531934863	333.2744531934863	333.2744531934863	333.2744531934863	333.2744531934863	333.2744531934863	333.2744531934863	333.2744531934863	333.2744531934863	333.2744531934863	333.2744531934863	333.2744531934863	333.2744531934863	333.2744531934863	333.2744531934863	333.2744531934863	333.2744531934863
211	334.73283619944016	334.73283619944016	334.73283619944016	334.73283619944016	334.73283619944016	334.73283619944016	334.73283619944016	334.73283619944016	334.73283619944016	334.73283619944016	334.73283619944016	334.73283619944016	334.73283619944016	334.73283619944016	334.73283619944016	334.73283619944016	334.73283619944016	334.73283619944016	334.73283619944016	334.73283619944016	334.73283619944016	334.73283619944016	334.73283619944016	334.73283619944016	334.73283619944016	334.73283619944016	334.73283619944016	334.73283619944016	334.73283619944016	334.73283619944016	334.73283619944016	334.73283619944016	334.73283619944016	334.73283619944016	334.73283619944016	334.73283619944016	334.73283619944016	334.73283619944016	334.73283619944016	334.73283619944016	334.73283619944016	334.73283619944016	334.73283619944016	334.73283619944016	334.73283619944016	334.73283619944016	334.73283619944016	334.73283619944016	334.73283619944016
212	336.24803953451374	336.24803953451374	336.24803953451374	336.24803953451374	336.24803953451374	336.24803953451374	336.24803953451374	336.24803953451374	336.24803953451374	336.24803953451374	336.24803953451374	336.24803953451374	336.24803953451374	336.24803953451374	336.24803953451374	336.24803953451374	336.24803953451374	336.24803953451374	336.24803953451374	336.24803953451374	336.24803953451374	336.24803953451374	336.24803953451374	336.24803953451374	336.24803953451374	336.24803953451374	336.24803953451374	336.24803953451374	336.24803953451374	336.24803953451374	336.24803953451374	336.24803953451374	336.24803953451374	336.24803953451374	336.24803953451374	336.24803953451374	336.24803953451374	336.24803953451374	336.24803953451374	336.24803953451374	336.24803953451374	336.24803953451374	336.24803953451374	336.24803953451374	336.24803953451374	336.24803953451374	336.24803953451374	336.24803953451374	336.24803953451374
213	337.8000186140717	337.8000186140717	337.8000186140717	337.8000186140717	337.8000186140717	337.8000186140717	337.8000186140717	337.8000186140717	337.8000186140717	337.8000186140717	337.8000186140717	337.8000186140717	337.8000186140717	337.8000186140717	337.8000186140717	337.8000186140717	337.8000186140717	337.8000186140717	337.8000186140717	337.8000186140717	337.8000186140717	337.8000186140717	337.8000186140717	337.8000186140717	337.8000186140717	337.8000186140717	337.8000186140717	337.8000186140717	337.8000186140717	337.8000186140717	337.8000186140717	337.8000186140717	337.8000186140717	337.8000186140717	337.8000186140717	337.8000186140717	337.8000186140717	337.8000186140717	337.8000186140717	337.8000186140717	337.8000186140717	337.8000186140717	337.8000186140717	337.8000186140717	337.8000186140717	337.8000186140717	337.8000186140717	337.8000186140717	337.8000186140717
214	339.3611117468214	339.3611117468214	339.3611117468214	339.3611117468214	339.3611117468214	339.3611117468214	339.3611117468214	339.3611117468214	339.3611117468214	339.3611117468214	339.3611117468214	339.3611117468214	339.3611117468214	339.3611117468214	339.3611117468214	339.3611117468214	339.3611117468214	339.3611117468214	339.3611117468214	339.3611117468214	339.3611117468214	339.3611117468214	339.3611117468214	339.3611117468214	339.3611117468214	339.3611117468214	339.3611117468214	339.3611117468214	339.3611117468214	339.3611117468214	339.3611117468214	339.3611117468214	339.3611117468214	339.3611117468214	339.3611117468214	339.3611117468214	339.3611117468214	339.3611117468214	339.3611117468214	339.3611117468214	339.3611117468214	339.3611117468214	339.3611117468214	339.3611117468214	339.3611117468214	339.3611117468214	339.3611117468214	339.3611117468214	339.3611117468214
215	340.8481482683726	340.8481482683726	340.8481482683726	340.8481482683726	340.8481482683726	340.8481482683726	340.8481482683726	340.8481482683726	340.8481482683726	340.8481482683726	340.8481482683726	340.8481482683726	340.8481482683726	340.8481482683726	340.8481482683726	340.8481482683726	340.8481482683726	340.8481482683726	340.8481482683726	340.8481482683726	340.8481482683726	340.8481482683726	340.8481482683726	340.8481482683726	340.8481482683726	340.8481482683726	340.8481482683726	340.8481482683726	340.8481482683726	340.8481482683726	340.8481482683726	340.8481482683726	340.8481482683726	340.8481482683726	340.8481482683726	340.8481482683726	340.8481482683726	340.8481482683726	340.8481482683726	340.8481482683726	340.8481482683726	340.8481482683726	340.8481482683726	340.8481482683726	340.8481482683726	340.8481482683726	340.8481482683726	340.8481482683726	340.8481482683726
216	342.27289147242027	342.27289147242027	342.27289147242027	342.27289147242027	342.27289147242027	342.27289147242027	342.27289147242027	342.27289147242027	342.27289147242027	342.27289147242027	342.27289147242027	342.27289147242027	342.27289147242027	342.27289147242027	342.27289147242027	342.27289147242027	342.27289147242027	342.27289147242027	342.27289147242027	342.27289147242027	342.27289147242027	342.27289147242027	342.27289147242027	342.27289147242027	342.27289147242027	342.27289147242027	342.27289147242027	342.27289147242027	342.27289147242027	342.27289147242027	342.27289147242027	342.27289147242027	342.27289147242027	342.27289147242027	342.27289147242027	342.27289147242027	342.27289147242027	342.27289147242027	342.27289147242027	342.27289147242027	342.27289147242027	342.27289147242027	342.27289147242027	342.27289147242027	342.27289147242027	342.27289147242027	342.27289147242027	342.27289147242027	342.27289147242027
217	343.66749220783953	343.66749220783953	343.66749220783953	343.66749220783953	343.66749220783953	343.66749220783953	343.66749220783953	343.66749220783953	343.66749220783953	343.66749220783953	343.66749220783953	343.66749220783953	343.66749220783953	343.66749220783953	343.66749220783953	343.66749220783953	343.66749220783953	343.66749220783953	343.66749220783953	343.66749220783953	343.66749220783953	343.66749220783953	343.66749220783953	343.66749220783953	343.66749220783953	343.66749220783953	343.66749220783953	343.66749220783953	343.66749220783953	343.66749220783953	343.66749220783953	343.66749220783953	343.66749220783953	343.66749220783953	343.66749220783953	343.66749220783953	343.66749220783953	343.66749220783953	343.66749220783953	343.66749220783953	343.66749220783953	343.66749220783953	343.66749220783953	343.66749220783953	343.66749220783953	343.66749220783953	343.66749220783953	343.66749220783953	343.66749220783953
218	345.1454001820281	345.1454001820281	345.1454001820281	345.1454001820281	345.1454001820281	345.1454001820281	345.1454001820281	345.1454001820281	345.1454001820281	345.1454001820281	345.1454001820281	345.1454001820281	345.1454001820281	345.1454001820281	345.1454001820281	345.1454001820281	345.1454001820281	345.1454001820281	345.1454001820281	345.1454001820281	345.1454001820281	345.1454001820281	345.1454001820281	345.1454001820281	345.1454001820281	345.1454001820281	345.1454001820281	345.1454001820281	345.1454001820281	345.1454001820281	345.1454001820281	345.1454001820281	345.1454001820281	345.1454001820281	345.1454001820281	345.1454001820281	345.1454001820281	345.1454001820281	345.1454001820281	345.1454001820281	345.1454001820281	345.1454001820281	345.1454001820281	345.1454001820281	345.1454001820281	345.1454001820281	345.1454001820281	345.1454001820281	345.1454001820281
219	346.68115672007394	346.68115672007394	346.68115672007394	346.68115672007394	346.68115672007394	346.68115672007394	346.68115672007394	346.68115672007394	346.68115672007394	346.68115672007394	346.68115672007394	346.68115672007394	346.68115672007394	346.68115672007394	346.68115672007394	346.68115672007394	346.68115672007394	346.68115672007394	346.68115672007394	346.68115672007394	346.68115672007394	346.68115672007394	346.68115672007394	346.68115672007394	346.68115672007394	346.68115672007394	346.68115672007394	346.68115672007394	346.68115672007394	346.68115672007394	346.68115672007394	346.68115672007394	346.68115672007394	346.68115672007394	346.68115672007394	346.68115672007394	346.68115672007394	346.68115672007394	346.68115672007394	346.68115672007394	346.68115672007394	346.68115672007394	346.68115672007394	346.68115672007394	346.68115672007394	346.68115672007394	346.68115672007394	346.68115672007394	346.68115672007394
220	348.23712828612963	348.23712828612963	348.23712828612963	348.23712828612963	348.23712828612963	348.23712828612963	348.23712828612963	348.23712828612963	348.23712828612963	348.23712828612963	348.23712828612963	348.23712828612963	348.23712828612963	348.23712828612963	348.23712828612963	348.23712828612963	348.23712828612963	348.23712828612963	348.23712828612963	348.23712828612963	348.23712828612963	348.23712828612963	348.23712828612963	348.23712828612963	348.23712828612963	348.23712828612963	348.23712828612963	348.23712828612963	348.23712828612963	348.23712828612963	348.23712828612963	348.23712828612963	348.23712828612963	348.23712828612963	348.23712828612963	348.23712828612963	348.23712828612963	348.23712828612963	348.23712828612963	348.23712828612963	348.23712828612963	348.23712828612963	348.23712828612963	348.23712828612963	348.23712828612963	348.23712828612963	348.23712828612963	348.23712828612963	348.23712828612963
221	349.8328175023818	349.8328175023818	349.8328175023818	349.8328175023818	349.8328175023818	349.8328175023818	349.8328175023818	349.8328175023818	349.8328175023818	349.8328175023818	349.8328175023818	349.8328175023818	349.8328175023818	349.8328175023818	349.8328175023818	349.8328175023818	349.8328175023818	349.8328175023818	349.8328175023818	349.8328175023818	349.8328175023818	349.8328175023818	349.8328175023818	349.8328175023818	349.8328175023818	349.8328175023818	349.8328175023818	349.8328175023818	349.8328175023818	349.8328175023818	349.8328175023818	349.8328175023818	349.8328175023818	349.8328175023818	349.8328175023818	349.8328175023818	349.8328175023818	349.8328175023818	349.8328175023818	349.8328175023818	349.8328175023818	349.8328175023818	349.8328175023818	349.8328175023818	349.8328175023818	349.8328175023818	349.8328175023818	349.8328175023818	349.8328175023818
222	351.46967402708293	351.46967402708293	351.46967402708293	351.46967402708293	351.46967402708293	351.46967402708293	351.46967402708293	351.46967402708293	351.46967402708293	351.46967402708293	351.46967402708293	351.46967402708293	351.46967402708293	351.46967402708293	351.46967402708293	351.46967402708293	351.46967402708293	351.46967402708293	351.46967402708293	351.46967402708293	351.46967402708293	351.46967402708293	351.46967402708293	351.46967402708293	351.46967402708293	351.46967402708293	351.46967402708293	351.46967402708293	351.46967402708293	351.46967402708293	351.46967402708293	351.46967402708293	351.46967402708293	351.46967402708293	351.46967402708293	351.46967402708293	351.46967402708293	351.46967402708293	351.46967402708293	351.46967402708293	351.46967402708293	351.46967402708293	351.46967402708293	351.46967402708293	351.46967402708293	351.46967402708293	351.46967402708293	351.46967402708293	351.46967402708293
223	353.1684006621207	353.1684006621207	353.1684006621207	353.1684006621207	353.1684006621207	353.1684006621207	353.1684006621207	353.1684006621207	353.1684006621207	353.1684006621207	353.1684006621207	353.1684006621207	353.1684006621207	353.1684006621207	353.1684006621207	353.1684006621207	353.1684006621207	353.1684006621207	353.1684006621207	353.1684006621207	353.1684006621207	353.1684006621207	353.1684006621207	353.1684006621207	353.1684006621207	353.1684006621207	353.1684006621207	353.1684006621207	353.1684006621207	353.1684006621207	353.1684006621207	353.1684006621207	353.1684006621207	353.1684006621207	353.1684006621207	353.1684006621207	353.1684006621207	353.1684006621207	353.1684006621207	353.1684006621207	353.1684006621207	353.1684006621207	353.1684006621207	353.1684006621207	353.1684006621207	353.1684006621207	353.1684006621207	353.1684006621207	353.1684006621207
224	354.87945423233947	354.87945423233947	354.87945423233947	354.87945423233947	354.87945423233947	354.87945423233947	354.87945423233947	354.87945423233947	354.87945423233947	354.87945423233947	354.87945423233947	354.87945423233947	354.87945423233947	354.87945423233947	354.87945423233947	354.87945423233947	354.87945423233947	354.87945423233947	354.87945423233947	354.87945423233947	354.87945423233947	354.87945423233947	354.87945423233947	354.87945423233947	354.87945423233947	354.87945423233947	354.87945423233947	354.87945423233947	354.87945423233947	354.87945423233947	354.87945423233947	354.87945423233947	354.87945423233947	354.87945423233947	354.87945423233947	354.87945423233947	354.87945423233947	354.87945423233947	354.87945423233947	354.87945423233947	354.87945423233947	354.87945423233947	354.87945423233947	354.87945423233947	354.87945423233947	354.87945423233947	354.87945423233947	354.87945423233947	354.87945423233947
225	356.51111477424126	356.51111477424126	356.51111477424126	356.51111477424126	356.51111477424126	356.51111477424126	356.51111477424126	356.51111477424126	356.51111477424126	356.51111477424126	356.51111477424126	356.51111477424126	356.51111477424126	356.51111477424126	356.51111477424126	356.51111477424126	356.51111477424126	356.51111477424126	356.51111477424126	356.51111477424126	356.51111477424126	356.51111477424126	356.51111477424126	356.51111477424126	356.51111477424126	356.51111477424126	356.51111477424126	356.51111477424126	356.51111477424126	356.51111477424126	356.51111477424126	356.51111477424126	356.51111477424126	356.51111477424126	356.51111477424126	356.51111477424126	356.51111477424126	356.51111477424126	356.51111477424126	356.51111477424126	356.51111477424126	356.51111477424126	356.51111477424126	356.51111477424126	356.51111477424126	356.51111477424126	356.51111477424126	356.51111477424126	356.51111477424126
226	358.22554479822304	358.22554479822304	358.22554479822304	358.22554479822304	358.22554479822304	358.22554479822304	358.22554479822304	358.22554479822304	358.22554479822304	358.22554479822304	358.22554479822304	358.22554479822304	358.22554479822304	358.22554479822304	358.22554479822304	358.22554479822304	358.22554479822304	358.22554479822304	358.22554479822304	358.22554479822304	358.22554479822304	358.22554479822304	358.22554479822304	358.22554479822304	358.22554479822304	358.22554479822304	358.22554479822304	358.22554479822304	358.22554479822304	358.22554479822304	358.22554479822304	358.22554479822304	358.22554479822304	358.22554479822304	358.22554479822304	358.22554479822304	358.22554479822304	358.22554479822304	358.22554479822304	358.22554479822304	358.22554479822304	358.22554479822304	358.22554479822304	358.22554479822304	358.22554479822304	358.22554479822304	358.22554479822304	358.22554479822304	358.22554479822304
227	359.91829464817124	359.91829464817124	359.91829464817124	359.91829464817124	359.91829464817124	359.91829464817124	359.91829464817124	359.91829464817124	359.91829464817124	359.91829464817124	359.91829464817124	359.91829464817124	359.91829464817124	359.91829464817124	359.91829464817124	359.91829464817124	359.91829464817124	359.91829464817124	359.91829464817124	359.91829464817124	359.91829464817124	359.91829464817124	359.91829464817124	359.91829464817124	359.91829464817124	359.91829464817124	359.91829464817124	359.91829464817124	359.91829464817124	359.91829464817124	359.91829464817124	359.91829464817124	359.91829464817124	359.91829464817124	359.91829464817124	359.91829464817124	359.91829464817124	359.91829464817124	359.91829464817124	359.91829464817124	359.91829464817124	359.91829464817124	359.91829464817124	359.91829464817124	359.91829464817124	359.91829464817124	359.91829464817124	359.91829464817124	359.91829464817124
228	361.5545717157713	361.5545717157713	361.5545717157713	361.5545717157713	361.5545717157713	361.5545717157713	361.5545717157713	361.5545717157713	361.5545717157713	361.5545717157713	361.5545717157713	361.5545717157713	361.5545717157713	361.5545717157713	361.5545717157713	361.5545717157713	361.5545717157713	361.5545717157713	361.5545717157713	361.5545717157713	361.5545717157713	361.5545717157713	361.5545717157713	361.5545717157713	361.5545717157713	361.5545717157713	361.5545717157713	361.5545717157713	361.5545717157713	361.5545717157713	361.5545717157713	361.5545717157713	361.5545717157713	361.5545717157713	361.5545717157713	361.5545717157713	361.5545717157713	361.5545717157713	361.5545717157713	361.5545717157713	361.5545717157713	361.5545717157713	361.5545717157713	361.5545717157713	361.5545717157713	361.5545717157713	361.5545717157713	361.5545717157713	361.5545717157713
229	363.18859012493755	363.18859012493755	363.18859012493755	363.18859012493755	363.18859012493755	363.18859012493755	363.18859012493755	363.18859012493755	363.18859012493755	363.18859012493755	363.18859012493755	363.18859012493755	363.18859012493755	363.18859012493755	363.18859012493755	363.18859012493755	363.18859012493755	363.18859012493755	363.18859012493755	363.18859012493755	363.18859012493755	363.18859012493755	363.18859012493755	363.18859012493755	363.18859012493755	363.18859012493755	363.18859012493755	363.18859012493755	363.18859012493755	363.18859012493755	363.18859012493755	363.18859012493755	363.18859012493755	363.18859012493755	363.18859012493755	363.18859012493755	363.18859012493755	363.18859012493755	363.18859012493755	363.18859012493755	363.18859012493755	363.18859012493755	363.18859012493755	363.18859012493755	363.18859012493755	363.18859012493755	363.18859012493755	363.18859012493755	363.18859012493755
230	364.8739452360746	364.8739452360746	364.8739452360746	364.8739452360746	364.8739452360746	364.8739452360746	364.8739452360746	364.8739452360746	364.8739452360746	364.8739452360746	364.8739452360746	364.8739452360746	364.8739452360746	364.8739452360746	364.8739452360746	364.8739452360746	364.8739452360746	364.8739452360746	364.8739452360746	364.8739452360746	364.8739452360746	364.8739452360746	364.8739452360746	364.8739452360746	364.8739452360746	364.8739452360746	364.8739452360746	364.8739452360746	364.8739452360746	364.8739452360746	364.8739452360746	364.8739452360746	364.8739452360746	364.8739452360746	364.8739452360746	364.8739452360746	364.8739452360746	364.8739452360746	364.8739452360746	364.8739452360746	364.8739452360746	364.8739452360746	364.8739452360746	364.8739452360746	364.8739452360746	364.8739452360746	364.8739452360746	364.8739452360746	364.8739452360746
231	366.6014486541258	366.6014486541258	366.6014486541258	366.6014486541258	366.6014486541258	366.6014486541258	366.6014486541258	366.6014486541258	366.6014486541258	366.6014486541258	366.6014486541258	366.6014486541258	366.6014486541258	366.6014486541258	366.6014486541258	366.6014486541258	366.6014486541258	366.6014486541258	366.6014486541258	366.6014486541258	366.6014486541258	366.6014486541258	366.6014486541258	366.6014486541258	366.6014486541258	366.6014486541258	366.6014486541258	366.6014486541258	366.6014486541258	366.6014486541258	366.6014486541258	366.6014486541258	366.6014486541258	366.6014486541258	366.6014486541258	366.6014486541258	366.6014486541258	366.6014486541258	366.6014486541258	366.6014486541258	366.6014486541258	366.6014486541258	366.6014486541258	366.6014486541258	366.6014486541258	366.6014486541258	366.6014486541258	366.6014486541258	366.6014486541258
232	368.67619201630276	368.67619201630276	368.67619201630276	368.67619201630276	368.67619201630276	368.67619201630276	368.67619201630276	368.67619201630276	368.67619201630276	368.67619201630276	368.67619201630276	368.67619201630276	368.67619201630276	368.67619201630276	368.67619201630276	368.67619201630276	368.67619201630276	368.67619201630276	368.67619201630276	368.67619201630276	368.67619201630276	368.67619201630276	368.67619201630276	368.67619201630276	368.67619201630276	368.67619201630276	368.67619201630276	368.67619201630276	368.67619201630276	368.67619201630276	368.67619201630276	368.67619201630276	368.67619201630276	368.67619201630276	368.67619201630276	368.67619201630276	368.67619201630276	368.67619201630276	368.67619201630276	368.67619201630276	368.67619201630276	368.67619201630276	368.67619201630276	368.67619201630276	368.67619201630276	368.67619201630276	368.67619201630276	368.67619201630276	368.67619201630276
233	370.3904792744926	370.3904792744926	370.3904792744926	370.3904792744926	370.3904792744926	370.3904792744926	370.3904792744926	370.3904792744926	370.3904792744926	370.3904792744926	370.3904792744926	370.3904792744926	370.3904792744926	370.3904792744926	370.3904792744926	370.3904792744926	370.3904792744926	370.3904792744926	370.3904792744926	370.3904792744926	370.3904792744926	370.3904792744926	370.3904792744926	370.3904792744926	370.3904792744926	370.3904792744926	370.3904792744926	370.3904792744926	370.3904792744926	370.3904792744926	370.3904792744926	370.3904792744926	370.3904792744926	370.3904792744926	370.3904792744926	370.3904792744926	370.3904792744926	370.3904792744926	370.3904792744926	370.3904792744926	370.3904792744926	370.3904792744926	370.3904792744926	370.3904792744926	370.3904792744926	370.3904792744926	370.3904792744926	370.3904792744926	370.3904792744926
234	372.0324736974712	372.0324736974712	372.0324736974712	372.0324736974712	372.0324736974712	372.0324736974712	372.0324736974712	372.0324736974712	372.0324736974712	372.0324736974712	372.0324736974712	372.0324736974712	372.0324736974712	372.0324736974712	372.0324736974712	372.0324736974712	372.0324736974712	372.0324736974712	372.0324736974712	372.0324736974712	372.0324736974712	372.0324736974712	372.0324736974712	372.0324736974712	372.0324736974712	372.0324736974712	372.0324736974712	372.0324736974712	372.0324736974712	372.0324736974712	372.0324736974712	372.0324736974712	372.0324736974712	372.0324736974712	372.0324736974712	372.0324736974712	372.0324736974712	372.0324736974712	372.0324736974712	372.0324736974712	372.0324736974712	372.0324736974712	372.0324736974712	372.0324736974712	372.0324736974712	372.0324736974712	372.0324736974712	372.0324736974712	372.0324736974712
235	373.7473929014461	373.7473929014461	373.7473929014461	373.7473929014461	373.7473929014461	373.7473929014461	373.7473929014461	373.7473929014461	373.7473929014461	373.7473929014461	373.7473929014461	373.7473929014461	373.7473929014461	373.7473929014461	373.7473929014461	373.7473929014461	373.7473929014461	373.7473929014461	373.7473929014461	373.7473929014461	373.7473929014461	373.7473929014461	373.7473929014461	373.7473929014461	373.7473929014461	373.7473929014461	373.7473929014461	373.7473929014461	373.7473929014461	373.7473929014461	373.7473929014461	373.7473929014461	373.7473929014461	373.7473929014461	373.7473929014461	373.7473929014461	373.7473929014461	373.7473929014461	373.7473929014461	373.7473929014461	373.7473929014461	373.7473929014461	373.7473929014461	373.7473929014461	373.7473929014461	373.7473929014461	373.7473929014461	373.7473929014461	373.7473929014461
236	375.3758122190433	375.3758122190433	375.3758122190433	375.3758122190433	375.3758122190433	375.3758122190433	375.3758122190433	375.3758122190433	375.3758122190433	375.3758122190433	375.3758122190433	375.3758122190433	375.3758122190433	375.3758122190433	375.3758122190433	375.3758122190433	375.3758122190433	375.3758122190433	375.3758122190433	375.3758122190433	375.3758122190433	375.3758122190433	375.3758122190433	375.3758122190433	375.3758122190433	375.3758122190433	375.3758122190433	375.3758122190433	375.3758122190433	375.3758122190433	375.3758122190433	375.3758122190433	375.3758122190433	375.3758122190433	375.3758122190433	375.3758122190433	375.3758122190433	375.3758122190433	375.3758122190433	375.3758122190433	375.3758122190433	375.3758122190433	375.3758122190433	375.3758122190433	375.3758122190433	375.3758122190433	375.3758122190433	375.3758122190433	375.3758122190433
237	377.1301135591087	377.1301135591087	377.1301135591087	377.1301135591087	377.1301135591087	377.1301135591087	377.1301135591087	377.1301135591087	377.1301135591087	377.1301135591087	377.1301135591087	377.1301135591087	377.1301135591087	377.1301135591087	377.1301135591087	377.1301135591087	377.1301135591087	377.1301135591087	377.1301135591087	377.1301135591087	377.1301135591087	377.1301135591087	377.1301135591087	377.1301135591087	377.1301135591087	377.1301135591087	377.1301135591087	377.1301135591087	377.1301135591087	377.1301135591087	377.1301135591087	377.1301135591087	377.1301135591087	377.1301135591087	377.1301135591087	377.1301135591087	377.1301135591087	377.1301135591087	377.1301135591087	377.1301135591087	377.1301135591087	377.1301135591087	377.1301135591087	377.1301135591087	377.1301135591087	377.1301135591087	377.1301135591087	377.1301135591087	377.1301135591087
238	378.945137320142	378.945137320142	378.945137320142	378.945137320142	378.945137320142	378.945137320142	378.945137320142	378.945137320142	378.945137320142	378.945137320142	378.945137320142	378.945137320142	378.945137320142	378.945137320142	378.945137320142	378.945137320142	378.945137320142	378.945137320142	378.945137320142	378.945137320142	378.945137320142	378.945137320142	378.945137320142	378.945137320142	378.945137320142	378.945137320142	378.945137320142	378.945137320142	378.945137320142	378.945137320142	378.945137320142	378.945137320142	378.945137320142	378.945137320142	378.945137320142	378.945137320142	378.945137320142	378.945137320142	378.945137320142	378.945137320142	378.945137320142	378.945137320142	378.945137320142	378.945137320142	378.945137320142	378.945137320142	378.945137320142	378.945137320142	378.945137320142
239	380.9883863548427	380.9883863548427	380.9883863548427	380.9883863548427	380.9883863548427	380.9883863548427	380.9883863548427	380.9883863548427	380.9883863548427	380.9883863548427	380.9883863548427	380.9883863548427	380.9883863548427	380.9883863548427	380.9883863548427	380.9883863548427	380.9883863548427	380.9883863548427	380.9883863548427	380.9883863548427	380.9883863548427	380.9883863548427	380.9883863548427	380.9883863548427	380.9883863548427	380.9883863548427	380.9883863548427	380.9883863548427	380.9883863548427	380.9883863548427	380.9883863548427	380.9883863548427	380.9883863548427	380.9883863548427	380.9883863548427	380.9883863548427	380.9883863548427	380.9883863548427	380.9883863548427	380.9883863548427	380.9883863548427	380.9883863548427	380.9883863548427	380.9883863548427	380.9883863548427	380.9883863548427	380.9883863548427	380.9883863548427	380.9883863548427
240	383.1117816492238	383.1117816492238	383.1117816492238	383.1117816492238	383.1117816492238	383.1117816492238	383.1117816492238	383.1117816492238	383.1117816492238	383.1117816492238	383.1117816492238	383.1117816492238	383.1117816492238	383.1117816492238	383.1117816492238	383.1117816492238	383.1117816492238	383.1117816492238	383.1117816492238	383.1117816492238	383.1117816492238	383.1117816492238	383.1117816492238	383.1117816492238	383.1117816492238	383.1117816492238	383.1117816492238	383.1117816492238	383.1117816492238	383.1117816492238	383.1117816492238	383.1117816492238	383.1117816492238	383.1117816492238	383.1117816492238	383.1117816492238	383.1117816492238	383.1117816492238	383.1117816492238	383.1117816492238	383.1117816492238	383.1117816492238	383.1117816492238	383.1117816492238	383.1117816492238	383.1117816492238	383.1117816492238	383.1117816492238	383.1117816492238
241	385.3463718943928	385.3463718943928	385.3463718943928	385.3463718943928	385.3463718943928	385.3463718943928	385.3463718943928	385.3463718943928	385.3463718943928	385.3463718943928	385.3463718943928	385.3463718943928	385.3463718943928	385.3463718943928	385.3463718943928	385.3463718943928	385.3463718943928	385.3463718943928	385.3463718943928	385.3463718943928	385.3463718943928	385.3463718943928	385.3463718943928	385.3463718943928	385.3463718943928	385.3463718943928	385.3463718943928	385.3463718943928	385.3463718943928	385.3463718943928	385.3463718943928	385.3463718943928	385.3463718943928	385.3463718943928	385.3463718943928	385.3463718943928	385.3463718943928	385.3463718943928	385.3463718943928	385.3463718943928	385.3463718943928	385.3463718943928	385.3463718943928	385.3463718943928	385.3463718943928	385.3463718943928	385.3463718943928	385.3463718943928	385.3463718943928
242	387.6247208476967	387.6247208476967	387.6247208476967	387.6247208476967	387.6247208476967	387.6247208476967	387.6247208476967	387.6247208476967	387.6247208476967	387.6247208476967	387.6247208476967	387.6247208476967	387.6247208476967	387.6247208476967	387.6247208476967	387.6247208476967	387.6247208476967	387.6247208476967	387.6247208476967	387.6247208476967	387.6247208476967	387.6247208476967	387.6247208476967	387.6247208476967	387.6247208476967	387.6247208476967	387.6247208476967	387.6247208476967	387.6247208476967	387.6247208476967	387.6247208476967	387.6247208476967	387.6247208476967	387.6247208476967	387.6247208476967	387.6247208476967	387.6247208476967	387.6247208476967	387.6247208476967	387.6247208476967	387.6247208476967	387.6247208476967	387.6247208476967	387.6247208476967	387.6247208476967	387.6247208476967	387.6247208476967	387.6247208476967	387.6247208476967
243	389.7451196068287	389.7451196068287	389.7451196068287	389.7451196068287	389.7451196068287	389.7451196068287	389.7451196068287	389.7451196068287	389.7451196068287	389.7451196068287	389.7451196068287	389.7451196068287	389.7451196068287	389.7451196068287	389.7451196068287	389.7451196068287	389.7451196068287	389.7451196068287	389.7451196068287	389.7451196068287	389.7451196068287	389.7451196068287	389.7451196068287	389.7451196068287	389.7451196068287	389.7451196068287	389.7451196068287	389.7451196068287	389.7451196068287	389.7451196068287	389.7451196068287	389.7451196068287	389.7451196068287	389.7451196068287	389.7451196068287	389.7451196068287	389.7451196068287	389.7451196068287	389.7451196068287	389.7451196068287	389.7451196068287	389.7451196068287	389.7451196068287	389.7451196068287	389.7451196068287	389.7451196068287	389.7451196068287	389.7451196068287	389.7451196068287
244	391.8251515507422	391.8251515507422	391.8251515507422	391.8251515507422	391.8251515507422	391.8251515507422	391.8251515507422	391.8251515507422	391.8251515507422	391.8251515507422	391.8251515507422	391.8251515507422	391.8251515507422	391.8251515507422	391.8251515507422	391.8251515507422	391.8251515507422	391.8251515507422	391.8251515507422	391.8251515507422	391.8251515507422	391.8251515507422	391.8251515507422	391.8251515507422	391.8251515507422	391.8251515507422	391.8251515507422	391.8251515507422	391.8251515507422	391.8251515507422	391.8251515507422	391.8251515507422	391.8251515507422	391.8251515507422	391.8251515507422	391.8251515507422	391.8251515507422	391.8251515507422	391.8251515507422	391.8251515507422	391.8251515507422	391.8251515507422	391.8251515507422	391.8251515507422	391.8251515507422	391.8251515507422	391.8251515507422	391.8251515507422	391.8251515507422
245	394.14451776551806	394.14451776551806	394.14451776551806	394.14451776551806	394.14451776551806	394.14451776551806	394.14451776551806	394.14451776551806	394.14451776551806	394.14451776551806	394.14451776551806	394.14451776551806	394.14451776551806	394.14451776551806	394.14451776551806	394.14451776551806	394.14451776551806	394.14451776551806	394.14451776551806	394.14451776551806	394.14451776551806	394.14451776551806	394.14451776551806	394.14451776551806	394.14451776551806	394.14451776551806	394.14451776551806	394.14451776551806	394.14451776551806	394.14451776551806	394.14451776551806	394.14451776551806	394.14451776551806	394.14451776551806	394.14451776551806	394.14451776551806	394.14451776551806	394.14451776551806	394.14451776551806	394.14451776551806	394.14451776551806	394.14451776551806	394.14451776551806	394.14451776551806	394.14451776551806	394.14451776551806	394.14451776551806	394.14451776551806	394.14451776551806
246	396.57211508186265	396.57211508186265	396.57211508186265	396.57211508186265	396.57211508186265	396.57211508186265	396.57211508186265	396.57211508186265	396.57211508186265	396.57211508186265	396.57211508186265	396.57211508186265	396.57211508186265	396.57211508186265	396.57211508186265	396.57211508186265	396.57211508186265	396.57211508186265	396.57211508186265	396.57211508186265	396.57211508186265	396.57211508186265	396.57211508186265	396.57211508186265	396.57211508186265	396.57211508186265	396.57211508186265	396.57211508186265	396.57211508186265	396.57211508186265	396.57211508186265	396.57211508186265	396.57211508186265	396.57211508186265	396.57211508186265	396.57211508186265	396.57211508186265	396.57211508186265	396.57211508186265	396.57211508186265	396.57211508186265	396.57211508186265	396.57211508186265	396.57211508186265	396.57211508186265	396.57211508186265	396.57211508186265	396.57211508186265	396.57211508186265
247	399.04604605143516	399.04604605143516	399.04604605143516	399.04604605143516	399.04604605143516	399.04604605143516	399.04604605143516	399.04604605143516	399.04604605143516	399.04604605143516	399.04604605143516	399.04604605143516	399.04604605143516	399.04604605143516	399.04604605143516	399.04604605143516	399.04604605143516	399.04604605143516	399.04604605143516	399.04604605143516	399.04604605143516	399.04604605143516	399.04604605143516	399.04604605143516	399.04604605143516	399.04604605143516	399.04604605143516	399.04604605143516	399.04604605143516	399.04604605143516	399.04604605143516	399.04604605143516	399.04604605143516	399.04604605143516	399.04604605143516	399.04604605143516	399.04604605143516	399.04604605143516	399.04604605143516	399.04604605143516	399.04604605143516	399.04604605143516	399.04604605143516	399.04604605143516	399.04604605143516	399.04604605143516	399.04604605143516	399.04604605143516	399.04604605143516
248	401.5857049934218	401.5857049934218	401.5857049934218	401.5857049934218	401.5857049934218	401.5857049934218	401.5857049934218	401.5857049934218	401.5857049934218	401.5857049934218	401.5857049934218	401.5857049934218	401.5857049934218	401.5857049934218	401.5857049934218	401.5857049934218	401.5857049934218	401.5857049934218	401.5857049934218	401.5857049934218	401.5857049934218	401.5857049934218	401.5857049934218	401.5857049934218	401.5857049934218	401.5857049934218	401.5857049934218	401.5857049934218	401.5857049934218	401.5857049934218	401.5857049934218	401.5857049934218	401.5857049934218	401.5857049934218	401.5857049934218	401.5857049934218	401.5857049934218	401.5857049934218	401.5857049934218	401.5857049934218	401.5857049934218	401.5857049934218	401.5857049934218	401.5857049934218	401.5857049934218	401.5857049934218	401.5857049934218	401.5857049934218	401.5857049934218
249	404.1988563649264	404.1988563649264	404.1988563649264	404.1988563649264	404.1988563649264	404.1988563649264	404.1988563649264	404.1988563649264	404.1988563649264	404.1988563649264	404.1988563649264	404.1988563649264	404.1988563649264	404.1988563649264	404.1988563649264	404.1988563649264	404.1988563649264	404.1988563649264	404.1988563649264	404.1988563649264	404.1988563649264	404.1988563649264	404.1988563649264	404.1988563649264	404.1988563649264	404.1988563649264	404.1988563649264	404.1988563649264	404.1988563649264	404.1988563649264	404.1988563649264	404.1988563649264	404.1988563649264	404.1988563649264	404.1988563649264	404.1988563649264	404.1988563649264	404.1988563649264	404.1988563649264	404.1988563649264	404.1988563649264	404.1988563649264	404.1988563649264	404.1988563649264	404.1988563649264	404.1988563649264	404.1988563649264	404.1988563649264	404.1988563649264
250	406.7120935592637	406.7120935592637	406.7120935592637	406.7120935592637	406.7120935592637	406.7120935592637	406.7120935592637	406.7120935592637	406.7120935592637	406.7120935592637	406.7120935592637	406.7120935592637	406.7120935592637	406.7120935592637	406.7120935592637	406.7120935592637	406.7120935592637	406.7120935592637	406.7120935592637	406.7120935592637	406.7120935592637	406.7120935592637	406.7120935592637	406.7120935592637	406.7120935592637	406.7120935592637	406.7120935592637	406.7120935592637	406.7120935592637	406.7120935592637	406.7120935592637	406.7120935592637	406.7120935592637	406.7120935592637	406.7120935592637	406.7120935592637	406.7120935592637	406.7120935592637	406.7120935592637	406.7120935592637	406.7120935592637	406.7120935592637	406.7120935592637	406.7120935592637	406.7120935592637	406.7120935592637	406.7120935592637	406.7120935592637	406.7120935592637
251	409.2457717420483	409.2457717420483	409.2457717420483	409.2457717420483	409.2457717420483	409.2457717420483	409.2457717420483	409.2457717420483	409.2457717420483	409.2457717420483	409.2457717420483	409.2457717420483	409.2457717420483	409.2457717420483	409.2457717420483	409.2457717420483	409.2457717420483	409.2457717420483	409.2457717420483	409.2457717420483	409.2457717420483	409.2457717420483	409.2457717420483	409.2457717420483	409.2457717420483	409.2457717420483	409.2457717420483	409.2457717420483	409.2457717420483	409.2457717420483	409.2457717420483	409.2457717420483	409.2457717420483	409.2457717420483	409.2457717420483	409.2457717420483	409.2457717420483	409.2457717420483	409.2457717420483	409.2457717420483	409.2457717420483	409.2457717420483	409.2457717420483	409.2457717420483	409.2457717420483	409.2457717420483	409.2457717420483	409.2457717420483	409.2457717420483
252	411.79998584314023	411.79998584314023	411.79998584314023	411.79998584314023	411.79998584314023	411.79998584314023	411.79998584314023	411.79998584314023	411.79998584314023	411.79998584314023	411.79998584314023	411.79998584314023	411.79998584314023	411.79998584314023	411.79998584314023	411.79998584314023	411.79998584314023	411.79998584314023	411.79998584314023	411.79998584314023	411.79998584314023	411.79998584314023	411.79998584314023	411.79998584314023	411.79998584314023	411.79998584314023	411.79998584314023	411.79998584314023	411.79998584314023	411.79998584314023	411.79998584314023	411.79998584314023	411.79998584314023	411.79998584314023	411.79998584314023	411.79998584314023	411.79998584314023	411.79998584314023	411.79998584314023	411.79998584314023	411.79998584314023	411.79998584314023	411.79998584314023	411.79998584314023	411.79998584314023	411.79998584314023	411.79998584314023	411.79998584314023	411.79998584314023
253	414.37533568032086	414.37533568032086	414.37533568032086	414.37533568032086	414.37533568032086	414.37533568032086	414.37533568032086	414.37533568032086	414.37533568032086	414.37533568032086	414.37533568032086	414.37533568032086	414.37533568032086	414.37533568032086	414.37533568032086	414.37533568032086	414.37533568032086	414.37533568032086	414.37533568032086	414.37533568032086	414.37533568032086	414.37533568032086	414.37533568032086	414.37533568032086	414.37533568032086	414.37533568032086	414.37533568032086	414.37533568032086	414.37533568032086	414.37533568032086	414.37533568032086	414.37533568032086	414.37533568032086	414.37533568032086	414.37533568032086	414.37533568032086	414.37533568032086	414.37533568032086	414.37533568032086	414.37533568032086	414.37533568032086	414.37533568032086	414.37533568032086	414.37533568032086	414.37533568032086	414.37533568032086	414.37533568032086	414.37533568032086	414.37533568032086
254	416.97234933859505	416.97234933859505	416.97234933859505	416.97234933859505	416.97234933859505	416.97234933859505	416.97234933859505	416.97234933859505	416.97234933859505	416.97234933859505	416.97234933859505	416.97234933859505	416.97234933859505	416.97234933859505	416.97234933859505	416.97234933859505	416.97234933859505	416.97234933859505	416.97234933859505	416.97234933859505	416.97234933859505	416.97234933859505	416.97234933859505	416.97234933859505	416.97234933859505	416.97234933859505	416.97234933859505	416.97234933859505	416.97234933859505	416.97234933859505	416.97234933859505	416.97234933859505	416.97234933859505	416.97234933859505	416.97234933859505	416.97234933859505	416.97234933859505	416.97234933859505	416.97234933859505	416.97234933859505	416.97234933859505	416.97234933859505	416.97234933859505	416.97234933859505	416.97234933859505	416.97234933859505	416.97234933859505	416.97234933859505	416.97234933859505
255	419.59150174118224	419.59150174118224	419.59150174118224	419.59150174118224	419.59150174118224	419.59150174118224	419.59150174118224	419.59150174118224	419.59150174118224	419.59150174118224	419.59150174118224	419.59150174118224	419.59150174118224	419.59150174118224	419.59150174118224	419.59150174118224	419.59150174118224	419.59150174118224	419.59150174118224	419.59150174118224	419.59150174118224	419.59150174118224	419.59150174118224	419.59150174118224	419.59150174118224	419.59150174118224	419.59150174118224	419.59150174118224	419.59150174118224	419.59150174118224	419.59150174118224	419.59150174118224	419.59150174118224	419.59150174118224	419.59150174118224	419.59150174118224	419.59150174118224	419.59150174118224	419.59150174118224	419.59150174118224	419.59150174118224	419.59150174118224	419.59150174118224	419.59150174118224	419.59150174118224	419.59150174118224	419.59150174118224	419.59150174118224	419.59150174118224
256	422.2311618747068	422.2311618747068	422.2311618747068	422.2311618747068	422.2311618747068	422.2311618747068	422.2311618747068	422.2311618747068	422.2311618747068	422.2311618747068	422.2311618747068	422.2311618747068	422.2311618747068	422.2311618747068	422.2311618747068	422.2311618747068	422.2311618747068	422.2311618747068	422.2311618747068	422.2311618747068	422.2311618747068	422.2311618747068	422.2311618747068	422.2311618747068	422.2311618747068	422.2311618747068	422.2311618747068	422.2311618747068	422.2311618747068	422.2311618747068	422.2311618747068	422.2311618747068	422.2311618747068	422.2311618747068	422.2311618747068	422.2311618747068	422.2311618747068	422.2311618747068	422.2311618747068	422.2311618747068	422.2311618747068	422.2311618747068	422.2311618747068	422.2311618747068	422.2311618747068	422.2311618747068	422.2311618747068	422.2311618747068	422.2311618747068
257	424.89196389748895	424.89196389748895	424.89196389748895	424.89196389748895	424.89196389748895	424.89196389748895	424.89196389748895	424.89196389748895	424.89196389748895	424.89196389748895	424.89196389748895	424.89196389748895	424.89196389748895	424.89196389748895	424.89196389748895	424.89196389748895	424.89196389748895	424.89196389748895	424.89196389748895	424.89196389748895	424.89196389748895	424.89196389748895	424.89196389748895	424.89196389748895	424.89196389748895	424.89196389748895	424.89196389748895	424.89196389748895	424.89196389748895	424.89196389748895	424.89196389748895	424.89196389748895	424.89196389748895	424.89196389748895	424.89196389748895	424.89196389748895	424.89196389748895	424.89196389748895	424.89196389748895	424.89196389748895	424.89196389748895	424.89196389748895	424.89196389748895	424.89196389748895	424.89196389748895	424.89196389748895	424.89196389748895	424.89196389748895	424.89196389748895
258	427.57442221144333	427.57442221144333	427.57442221144333	427.57442221144333	427.57442221144333	427.57442221144333	427.57442221144333	427.57442221144333	427.57442221144333	427.57442221144333	427.57442221144333	427.57442221144333	427.57442221144333	427.57442221144333	427.57442221144333	427.57442221144333	427.57442221144333	427.57442221144333	427.57442221144333	427.57442221144333	427.57442221144333	427.57442221144333	427.57442221144333	427.57442221144333	427.57442221144333	427.57442221144333	427.57442221144333	427.57442221144333	427.57442221144333	427.57442221144333	427.57442221144333	427.57442221144333	427.57442221144333	427.57442221144333	427.57442221144333	427.57442221144333	427.57442221144333	427.57442221144333	427.57442221144333	427.57442221144333	427.57442221144333	427.57442221144333	427.57442221144333	427.57442221144333	427.57442221144333	427.57442221144333	427.57442221144333	427.57442221144333	427.57442221144333
259	430.27897851142666	430.27897851142666	430.27897851142666	430.27897851142666	430.27897851142666	430.27897851142666	430.27897851142666	430.27897851142666	430.27897851142666	430.27897851142666	430.27897851142666	430.27897851142666	430.27897851142666	430.27897851142666	430.27897851142666	430.27897851142666	430.27897851142666	430.27897851142666	430.27897851142666	430.27897851142666	430.27897851142666	430.27897851142666	430.27897851142666	430.27897851142666	430.27897851142666	430.27897851142666	430.27897851142666	430.27897851142666	430.27897851142666	430.27897851142666	430.27897851142666	430.27897851142666	430.27897851142666	430.27897851142666	430.27897851142666	430.27897851142666	430.27897851142666	430.27897851142666	430.27897851142666	430.27897851142666	430.27897851142666	430.27897851142666	430.27897851142666	430.27897851142666	430.27897851142666	430.27897851142666	430.27897851142666	430.27897851142666	430.27897851142666
260	433.00602326623294	433.00602326623294	433.00602326623294	433.00602326623294	433.00602326623294	433.00602326623294	433.00602326623294	433.00602326623294	433.00602326623294	433.00602326623294	433.00602326623294	433.00602326623294	433.00602326623294	433.00602326623294	433.00602326623294	433.00602326623294	433.00602326623294	433.00602326623294	433.00602326623294	433.00602326623294	433.00602326623294	433.00602326623294	433.00602326623294	433.00602326623294	433.00602326623294	433.00602326623294	433.00602326623294	433.00602326623294	433.00602326623294	433.00602326623294	433.00602326623294	433.00602326623294	433.00602326623294	433.00602326623294	433.00602326623294	433.00602326623294	433.00602326623294	433.00602326623294	433.00602326623294	433.00602326623294	433.00602326623294	433.00602326623294	433.00602326623294	433.00602326623294	433.00602326623294	433.00602326623294	433.00602326623294	433.00602326623294	433.00602326623294
261	435.75590939570674	435.75590939570674	435.75590939570674	435.75590939570674	435.75590939570674	435.75590939570674	435.75590939570674	435.75590939570674	435.75590939570674	435.75590939570674	435.75590939570674	435.75590939570674	435.75590939570674	435.75590939570674	435.75590939570674	435.75590939570674	435.75590939570674	435.75590939570674	435.75590939570674	435.75590939570674	435.75590939570674	435.75590939570674	435.75590939570674	435.75590939570674	435.75590939570674	435.75590939570674	435.75590939570674	435.75590939570674	435.75590939570674	435.75590939570674	435.75590939570674	435.75590939570674	435.75590939570674	435.75590939570674	435.75590939570674	435.75590939570674	435.75590939570674	435.75590939570674	435.75590939570674	435.75590939570674	435.75590939570674	435.75590939570674	435.75590939570674	435.75590939570674	435.75590939570674	435.75590939570674	435.75590939570674	435.75590939570674	435.75590939570674
262	438.5289611985332	438.5289611985332	438.5289611985332	438.5289611985332	438.5289611985332	438.5289611985332	438.5289611985332	438.5289611985332	438.5289611985332	438.5289611985332	438.5289611985332	438.5289611985332	438.5289611985332	438.5289611985332	438.5289611985332	438.5289611985332	438.5289611985332	438.5289611985332	438.5289611985332	438.5289611985332	438.5289611985332	438.5289611985332	438.5289611985332	438.5289611985332	438.5289611985332	438.5289611985332	438.5289611985332	438.5289611985332	438.5289611985332	438.5289611985332	438.5289611985332	438.5289611985332	438.5289611985332	438.5289611985332	438.5289611985332	438.5289611985332	438.5289611985332	438.5289611985332	438.5289611985332	438.5289611985332	438.5289611985332	438.5289611985332	438.5289611985332	438.5289611985332	438.5289611985332	438.5289611985332	438.5289611985332	438.5289611985332	438.5289611985332
263	441.32548035292086	441.32548035292086	441.32548035292086	441.32548035292086	441.32548035292086	441.32548035292086	441.32548035292086	441.32548035292086	441.32548035292086	441.32548035292086	441.32548035292086	441.32548035292086	441.32548035292086	441.32548035292086	441.32548035292086	441.32548035292086	441.32548035292086	441.32548035292086	441.32548035292086	441.32548035292086	441.32548035292086	441.32548035292086	441.32548035292086	441.32548035292086	441.32548035292086	441.32548035292086	441.32548035292086	441.32548035292086	441.32548035292086	441.32548035292086	441.32548035292086	441.32548035292086	441.32548035292086	441.32548035292086	441.32548035292086	441.32548035292086	441.32548035292086	441.32548035292086	441.32548035292086	441.32548035292086	441.32548035292086	441.32548035292086	441.32548035292086	441.32548035292086	441.32548035292086	441.32548035292086	441.32548035292086	441.32548035292086	441.32548035292086
264	444.14575008667725	444.14575008667725	444.14575008667725	444.14575008667725	444.14575008667725	444.14575008667725	444.14575008667725	444.14575008667725	444.14575008667725	444.14575008667725	444.14575008667725	444.14575008667725	444.14575008667725	444.14575008667725	444.14575008667725	444.14575008667725	444.14575008667725	444.14575008667725	444.14575008667725	444.14575008667725	444.14575008667725	444.14575008667725	444.14575008667725	444.14575008667725	444.14575008667725	444.14575008667725	444.14575008667725	444.14575008667725	444.14575008667725	444.14575008667725	444.14575008667725	444.14575008667725	444.14575008667725	444.14575008667725	444.14575008667725	444.14575008667725	444.14575008667725	444.14575008667725	444.14575008667725	444.14575008667725	444.14575008667725	444.14575008667725	444.14575008667725	444.14575008667725	444.14575008667725	444.14575008667725	444.14575008667725	444.14575008667725	444.14575008667725
265	446.99003818278544	446.99003818278544	446.99003818278544	446.99003818278544	446.99003818278544	446.99003818278544	446.99003818278544	446.99003818278544	446.99003818278544	446.99003818278544	446.99003818278544	446.99003818278544	446.99003818278544	446.99003818278544	446.99003818278544	446.99003818278544	446.99003818278544	446.99003818278544	446.99003818278544	446.99003818278544	446.99003818278544	446.99003818278544	446.99003818278544	446.99003818278544	446.99003818278544	446.99003818278544	446.99003818278544	446.99003818278544	446.99003818278544	446.99003818278544	446.99003818278544	446.99003818278544	446.99003818278544	446.99003818278544	446.99003818278544	446.99003818278544	446.99003818278544	446.99003818278544	446.99003818278544	446.99003818278544	446.99003818278544	446.99003818278544	446.99003818278544	446.99003818278544	446.99003818278544	446.99003818278544	446.99003818278544	446.99003818278544	446.99003818278544
266	449.832299419787	449.832299419787	449.832299419787	449.832299419787	449.832299419787	449.832299419787	449.832299419787	449.832299419787	449.832299419787	449.832299419787	449.832299419787	449.832299419787	449.832299419787	449.832299419787	449.832299419787	449.832299419787	449.832299419787	449.832299419787	449.832299419787	449.832299419787	449.832299419787	449.832299419787	449.832299419787	449.832299419787	449.832299419787	449.832299419787	449.832299419787	449.832299419787	449.832299419787	449.832299419787	449.832299419787	449.832299419787	449.832299419787	449.832299419787	449.832299419787	449.832299419787	449.832299419787	449.832299419787	449.832299419787	449.832299419787	449.832299419787	449.832299419787	449.832299419787	449.832299419787	449.832299419787	449.832299419787	449.832299419787	449.832299419787	449.832299419787
267	452.6753639527759	452.6753639527759	452.6753639527759	452.6753639527759	452.6753639527759	452.6753639527759	452.6753639527759	452.6753639527759	452.6753639527759	452.6753639527759	452.6753639527759	452.6753639527759	452.6753639527759	452.6753639527759	452.6753639527759	452.6753639527759	452.6753639527759	452.6753639527759	452.6753639527759	452.6753639527759	452.6753639527759	452.6753639527759	452.6753639527759	452.6753639527759	452.6753639527759	452.6753639527759	452.6753639527759	452.6753639527759	452.6753639527759	452.6753639527759	452.6753639527759	452.6753639527759	452.6753639527759	452.6753639527759	452.6753639527759	452.6753639527759	452.6753639527759	452.6753639527759	452.6753639527759	452.6753639527759	452.6753639527759	452.6753639527759	452.6753639527759	452.6753639527759	452.6753639527759	452.6753639527759	452.6753639527759	452.6753639527759	452.6753639527759
268	455.5211079318318	455.5211079318318	455.5211079318318	455.5211079318318	455.5211079318318	455.5211079318318	455.5211079318318	455.5211079318318	455.5211079318318	455.5211079318318	455.5211079318318	455.5211079318318	455.5211079318318	455.5211079318318	455.5211079318318	455.5211079318318	455.5211079318318	455.5211079318318	455.5211079318318	455.5211079318318	455.5211079318318	455.5211079318318	455.5211079318318	455.5211079318318	455.5211079318318	455.5211079318318	455.5211079318318	455.5211079318318	455.5211079318318	455.5211079318318	455.5211079318318	455.5211079318318	455.5211079318318	455.5211079318318	455.5211079318318	455.5211079318318	455.5211079318318	455.5211079318318	455.5211079318318	455.5211079318318	455.5211079318318	455.5211079318318	455.5211079318318	455.5211079318318	455.5211079318318	455.5211079318318	455.5211079318318	455.5211079318318	455.5211079318318
269	458.3708814456754	458.3708814456754	458.3708814456754	458.3708814456754	458.3708814456754	458.3708814456754	458.3708814456754	458.3708814456754	458.3708814456754	458.3708814456754	458.3708814456754	458.3708814456754	458.3708814456754	458.3708814456754	458.3708814456754	458.3708814456754	458.3708814456754	458.3708814456754	458.3708814456754	458.3708814456754	458.3708814456754	458.3708814456754	458.3708814456754	458.3708814456754	458.3708814456754	458.3708814456754	458.3708814456754	458.3708814456754	458.3708814456754	458.3708814456754	458.3708814456754	458.3708814456754	458.3708814456754	458.3708814456754	458.3708814456754	458.3708814456754	458.3708814456754	458.3708814456754	458.3708814456754	458.3708814456754	458.3708814456754	458.3708814456754	458.3708814456754	458.3708814456754	458.3708814456754	458.3708814456754	458.3708814456754	458.3708814456754	458.3708814456754
270	461.22568262203293	461.22568262203293	461.22568262203293	461.22568262203293	461.22568262203293	461.22568262203293	461.22568262203293	461.22568262203293	461.22568262203293	461.22568262203293	461.22568262203293	461.22568262203293	461.22568262203293	461.22568262203293	461.22568262203293	461.22568262203293	461.22568262203293	461.22568262203293	461.22568262203293	461.22568262203293	461.22568262203293	461.22568262203293	461.22568262203293	461.22568262203293	461.22568262203293	461.22568262203293	461.22568262203293	461.22568262203293	461.22568262203293	461.22568262203293	461.22568262203293	461.22568262203293	461.22568262203293	461.22568262203293	461.22568262203293	461.22568262203293	461.22568262203293	461.22568262203293	461.22568262203293	461.22568262203293	461.22568262203293	461.22568262203293	461.22568262203293	461.22568262203293	461.22568262203293	461.22568262203293	461.22568262203293	461.22568262203293	461.22568262203293
271	464.086271045909	464.086271045909	464.086271045909	464.086271045909	464.086271045909	464.086271045909	464.086271045909	464.086271045909	464.086271045909	464.086271045909	464.086271045909	464.086271045909	464.086271045909	464.086271045909	464.086271045909	464.086271045909	464.086271045909	464.086271045909	464.086271045909	464.086271045909	464.086271045909	464.086271045909	464.086271045909	464.086271045909	464.086271045909	464.086271045909	464.086271045909	464.086271045909	464.086271045909	464.086271045909	464.086271045909	464.086271045909	464.086271045909	464.086271045909	464.086271045909	464.086271045909	464.086271045909	464.086271045909	464.086271045909	464.086271045909	464.086271045909	464.086271045909	464.086271045909	464.086271045909	464.086271045909	464.086271045909	464.086271045909	464.086271045909	464.086271045909
272	466.95324224202614	466.95324224202614	466.95324224202614	466.95324224202614	466.95324224202614	466.95324224202614	466.95324224202614	466.95324224202614	466.95324224202614	466.95324224202614	466.95324224202614	466.95324224202614	466.95324224202614	466.95324224202614	466.95324224202614	466.95324224202614	466.95324224202614	466.95324224202614	466.95324224202614	466.95324224202614	466.95324224202614	466.95324224202614	466.95324224202614	466.95324224202614	466.95324224202614	466.95324224202614	466.95324224202614	466.95324224202614	466.95324224202614	466.95324224202614	466.95324224202614	466.95324224202614	466.95324224202614	466.95324224202614	466.95324224202614	466.95324224202614	466.95324224202614	466.95324224202614	466.95324224202614	466.95324224202614	466.95324224202614	466.95324224202614	466.95324224202614	466.95324224202614	466.95324224202614	466.95324224202614	466.95324224202614	466.95324224202614	466.95324224202614
273	469.8270770175344	469.8270770175344	469.8270770175344	469.8270770175344	469.8270770175344	469.8270770175344	469.8270770175344	469.8270770175344	469.8270770175344	469.8270770175344	469.8270770175344	469.8270770175344	469.8270770175344	469.8270770175344	469.8270770175344	469.8270770175344	469.8270770175344	469.8270770175344	469.8270770175344	469.8270770175344	469.8270770175344	469.8270770175344	469.8270770175344	469.8270770175344	469.8270770175344	469.8270770175344	469.8270770175344	469.8270770175344	469.8270770175344	469.8270770175344	469.8270770175344	469.8270770175344	469.8270770175344	469.8270770175344	469.8270770175344	469.8270770175344	469.8270770175344	469.8270770175344	469.8270770175344	469.8270770175344	469.8270770175344	469.8270770175344	469.8270770175344	469.8270770175344	469.8270770175344	469.8270770175344	469.8270770175344	469.8270770175344	469.8270770175344
274	472.70817446552246	472.70817446552246	472.70817446552246	472.70817446552246	472.70817446552246	472.70817446552246	472.70817446552246	472.70817446552246	472.70817446552246	472.70817446552246	472.70817446552246	472.70817446552246	472.70817446552246	472.70817446552246	472.70817446552246	472.70817446552246	472.70817446552246	472.70817446552246	472.70817446552246	472.70817446552246	472.70817446552246	472.70817446552246	472.70817446552246	472.70817446552246	472.70817446552246	472.70817446552246	472.70817446552246	472.70817446552246	472.70817446552246	472.70817446552246	472.70817446552246	472.70817446552246	472.70817446552246	472.70817446552246	472.70817446552246	472.70817446552246	472.70817446552246	472.70817446552246	472.70817446552246	472.70817446552246	472.70817446552246	472.70817446552246	472.70817446552246	472.70817446552246	472.70817446552246	472.70817446552246	472.70817446552246	472.70817446552246	472.70817446552246
275	475.59687427574363	475.59687427574363	475.59687427574363	475.59687427574363	475.59687427574363	475.59687427574363	475.59687427574363	475.59687427574363	475.59687427574363	475.59687427574363	475.59687427574363	475.59687427574363	475.59687427574363	475.59687427574363	475.59687427574363	475.59687427574363	475.59687427574363	475.59687427574363	475.59687427574363	475.59687427574363	475.59687427574363	475.59687427574363	475.59687427574363	475.59687427574363	475.59687427574363	475.59687427574363	475.59687427574363	475.59687427574363	475.59687427574363	475.59687427574363	475.59687427574363	475.59687427574363	475.59687427574363	475.59687427574363	475.59687427574363	475.59687427574363	475.59687427574363	475.59687427574363	475.59687427574363	475.59687427574363	475.59687427574363	475.59687427574363	475.59687427574363	475.59687427574363	475.59687427574363	475.59687427574363	475.59687427574363	475.59687427574363	475.59687427574363
276	478.4733782712252	478.4733782712252	478.4733782712252	478.4733782712252	478.4733782712252	478.4733782712252	478.4733782712252	478.4733782712252	478.4733782712252	478.4733782712252	478.4733782712252	478.4733782712252	478.4733782712252	478.4733782712252	478.4733782712252	478.4733782712252	478.4733782712252	478.4733782712252	478.4733782712252	478.4733782712252	478.4733782712252	478.4733782712252	478.4733782712252	478.4733782712252	478.4733782712252	478.4733782712252	478.4733782712252	478.4733782712252	478.4733782712252	478.4733782712252	478.4733782712252	478.4733782712252	478.4733782712252	478.4733782712252	478.4733782712252	478.4733782712252	478.4733782712252	478.4733782712252	478.4733782712252	478.4733782712252	478.4733782712252	478.4733782712252	478.4733782712252	478.4733782712252	478.4733782712252	478.4733782712252	478.4733782712252	478.4733782712252	478.4733782712252
277	481.3396632649914	481.3396632649914	481.3396632649914	481.3396632649914	481.3396632649914	481.3396632649914	481.3396632649914	481.3396632649914	481.3396632649914	481.3396632649914	481.3396632649914	481.3396632649914	481.3396632649914	481.3396632649914	481.3396632649914	481.3396632649914	481.3396632649914	481.3396632649914	481.3396632649914	481.3396632649914	481.3396632649914	481.3396632649914	481.3396632649914	481.3396632649914	481.3396632649914	481.3396632649914	481.3396632649914	481.3396632649914	481.3396632649914	481.3396632649914	481.3396632649914	481.3396632649914	481.3396632649914	481.3396632649914	481.3396632649914	481.3396632649914	481.3396632649914	481.3396632649914	481.3396632649914	481.3396632649914	481.3396632649914	481.3396632649914	481.3396632649914	481.3396632649914	481.3396632649914	481.3396632649914	481.3396632649914	481.3396632649914	481.3396632649914
278	484.19710210183507	484.19710210183507	484.19710210183507	484.19710210183507	484.19710210183507	484.19710210183507	484.19710210183507	484.19710210183507	484.19710210183507	484.19710210183507	484.19710210183507	484.19710210183507	484.19710210183507	484.19710210183507	484.19710210183507	484.19710210183507	484.19710210183507	484.19710210183507	484.19710210183507	484.19710210183507	484.19710210183507	484.19710210183507	484.19710210183507	484.19710210183507	484.19710210183507	484.19710210183507	484.19710210183507	484.19710210183507	484.19710210183507	484.19710210183507	484.19710210183507	484.19710210183507	484.19710210183507	484.19710210183507	484.19710210183507	484.19710210183507	484.19710210183507	484.19710210183507	484.19710210183507	484.19710210183507	484.19710210183507	484.19710210183507	484.19710210183507	484.19710210183507	484.19710210183507	484.19710210183507	484.19710210183507	484.19710210183507	484.19710210183507
279	487.04672622160865	487.04672622160865	487.04672622160865	487.04672622160865	487.04672622160865	487.04672622160865	487.04672622160865	487.04672622160865	487.04672622160865	487.04672622160865	487.04672622160865	487.04672622160865	487.04672622160865	487.04672622160865	487.04672622160865	487.04672622160865	487.04672622160865	487.04672622160865	487.04672622160865	487.04672622160865	487.04672622160865	487.04672622160865	487.04672622160865	487.04672622160865	487.04672622160865	487.04672622160865	487.04672622160865	487.04672622160865	487.04672622160865	487.04672622160865	487.04672622160865	487.04672622160865	487.04672622160865	487.04672622160865	487.04672622160865	487.04672622160865	487.04672622160865	487.04672622160865	487.04672622160865	487.04672622160865	487.04672622160865	487.04672622160865	487.04672622160865	487.04672622160865	487.04672622160865	487.04672622160865	487.04672622160865	487.04672622160865	487.04672622160865
280	489.88932565637435	489.88932565637435	489.88932565637435	489.88932565637435	489.88932565637435	489.88932565637435	489.88932565637435	489.88932565637435	489.88932565637435	489.88932565637435	489.88932565637435	489.88932565637435	489.88932565637435	489.88932565637435	489.88932565637435	489.88932565637435	489.88932565637435	489.88932565637435	489.88932565637435	489.88932565637435	489.88932565637435	489.88932565637435	489.88932565637435	489.88932565637435	489.88932565637435	489.88932565637435	489.88932565637435	489.88932565637435	489.88932565637435	489.88932565637435	489.88932565637435	489.88932565637435	489.88932565637435	489.88932565637435	489.88932565637435	489.88932565637435	489.88932565637435	489.88932565637435	489.88932565637435	489.88932565637435	489.88932565637435	489.88932565637435	489.88932565637435	489.88932565637435	489.88932565637435	489.88932565637435	489.88932565637435	489.88932565637435	489.88932565637435
281	492.725517890554	492.725517890554	492.725517890554	492.725517890554	492.725517890554	492.725517890554	492.725517890554	492.725517890554	492.725517890554	492.725517890554	492.725517890554	492.725517890554	492.725517890554	492.725517890554	492.725517890554	492.725517890554	492.725517890554	492.725517890554	492.725517890554	492.725517890554	492.725517890554	492.725517890554	492.725517890554	492.725517890554	492.725517890554	492.725517890554	492.725517890554	492.725517890554	492.725517890554	492.725517890554	492.725517890554	492.725517890554	492.725517890554	492.725517890554	492.725517890554	492.725517890554	492.725517890554	492.725517890554	492.725517890554	492.725517890554	492.725517890554	492.725517890554	492.725517890554	492.725517890554	492.725517890554	492.725517890554	492.725517890554	492.725517890554	492.725517890554
282	495.55579560231325	495.55579560231325	495.55579560231325	495.55579560231325	495.55579560231325	495.55579560231325	495.55579560231325	495.55579560231325	495.55579560231325	495.55579560231325	495.55579560231325	495.55579560231325	495.55579560231325	495.55579560231325	495.55579560231325	495.55579560231325	495.55579560231325	495.55579560231325	495.55579560231325	495.55579560231325	495.55579560231325	495.55579560231325	495.55579560231325	495.55579560231325	495.55579560231325	495.55579560231325	495.55579560231325	495.55579560231325	495.55579560231325	495.55579560231325	495.55579560231325	495.55579560231325	495.55579560231325	495.55579560231325	495.55579560231325	495.55579560231325	495.55579560231325	495.55579560231325	495.55579560231325	495.55579560231325	495.55579560231325	495.55579560231325	495.55579560231325	495.55579560231325	495.55579560231325	495.55579560231325	495.55579560231325	495.55579560231325	495.55579560231325
283	498.3805600044335	498.3805600044335	498.3805600044335	498.3805600044335	498.3805600044335	498.3805600044335	498.3805600044335	498.3805600044335	498.3805600044335	498.3805600044335	498.3805600044335	498.3805600044335	498.3805600044335	498.3805600044335	498.3805600044335	498.3805600044335	498.3805600044335	498.3805600044335	498.3805600044335	498.3805600044335	498.3805600044335	498.3805600044335	498.3805600044335	498.3805600044335	498.3805600044335	498.3805600044335	498.3805600044335	498.3805600044335	498.3805600044335	498.3805600044335	498.3805600044335	498.3805600044335	498.3805600044335	498.3805600044335	498.3805600044335	498.3805600044335	498.3805600044335	498.3805600044335	498.3805600044335	498.3805600044335	498.3805600044335	498.3805600044335	498.3805600044335	498.3805600044335	498.3805600044335	498.3805600044335	498.3805600044335	498.3805600044335	498.3805600044335
284	501.20014431080403	501.20014431080403	501.20014431080403	501.20014431080403	501.20014431080403	501.20014431080403	501.20014431080403	501.20014431080403	501.20014431080403	501.20014431080403	501.20014431080403	501.20014431080403	501.20014431080403	501.20014431080403	501.20014431080403	501.20014431080403	501.20014431080403	501.20014431080403	501.20014431080403	501.20014431080403	501.20014431080403	501.20014431080403	501.20014431080403	501.20014431080403	501.20014431080403	501.20014431080403	501.20014431080403	501.20014431080403	501.20014431080403	501.20014431080403	501.20014431080403	501.20014431080403	501.20014431080403	501.20014431080403	501.20014431080403	501.20014431080403	501.20014431080403	501.20014431080403	501.20014431080403	501.20014431080403	501.20014431080403	501.20014431080403	501.20014431080403	501.20014431080403	501.20014431080403	501.20014431080403	501.20014431080403	501.20014431080403	501.20014431080403
285	504.0148303929402	504.0148303929402	504.0148303929402	504.0148303929402	504.0148303929402	504.0148303929402	504.0148303929402	504.0148303929402	504.0148303929402	504.0148303929402	504.0148303929402	504.0148303929402	504.0148303929402	504.0148303929402	504.0148303929402	504.0148303929402	504.0148303929402	504.0148303929402	504.0148303929402	504.0148303929402	504.0148303929402	504.0148303929402	504.0148303929402	504.0148303929402	504.0148303929402	504.0148303929402	504.0148303929402	504.0148303929402	504.0148303929402	504.0148303929402	504.0148303929402	504.0148303929402	504.0148303929402	504.0148303929402	504.0148303929402	504.0148303929402	504.0148303929402	504.0148303929402	504.0148303929402	504.0148303929402	504.0148303929402	504.0148303929402	504.0148303929402	504.0148303929402	504.0148303929402	504.0148303929402	504.0148303929402	504.0148303929402	504.0148303929402
286	506.79313479848776	506.79313479848776	506.79313479848776	506.79313479848776	506.79313479848776	506.79313479848776	506.79313479848776	506.79313479848776	506.79313479848776	506.79313479848776	506.79313479848776	506.79313479848776	506.79313479848776	506.79313479848776	506.79313479848776	506.79313479848776	506.79313479848776	506.79313479848776	506.79313479848776	506.79313479848776	506.79313479848776	506.79313479848776	506.79313479848776	506.79313479848776	506.79313479848776	506.79313479848776	506.79313479848776	506.79313479848776	506.79313479848776	506.79313479848776	506.79313479848776	506.79313479848776	506.79313479848776	506.79313479848776	506.79313479848776	506.79313479848776	506.79313479848776	506.79313479848776	506.79313479848776	506.79313479848776	506.79313479848776	506.79313479848776	506.79313479848776	506.79313479848776	506.79313479848776	506.79313479848776	506.79313479848776	506.79313479848776	506.79313479848776
287	509.53762552101483	509.53762552101483	509.53762552101483	509.53762552101483	509.53762552101483	509.53762552101483	509.53762552101483	509.53762552101483	509.53762552101483	509.53762552101483	509.53762552101483	509.53762552101483	509.53762552101483	509.53762552101483	509.53762552101483	509.53762552101483	509.53762552101483	509.53762552101483	509.53762552101483	509.53762552101483	509.53762552101483	509.53762552101483	509.53762552101483	509.53762552101483	509.53762552101483	509.53762552101483	509.53762552101483	509.53762552101483	509.53762552101483	509.53762552101483	509.53762552101483	509.53762552101483	509.53762552101483	509.53762552101483	509.53762552101483	509.53762552101483	509.53762552101483	509.53762552101483	509.53762552101483	509.53762552101483	509.53762552101483	509.53762552101483	509.53762552101483	509.53762552101483	509.53762552101483	509.53762552101483	509.53762552101483	509.53762552101483	509.53762552101483
288	512.2501107960824	512.2501107960824	512.2501107960824	512.2501107960824	512.2501107960824	512.2501107960824	512.2501107960824	512.2501107960824	512.2501107960824	512.2501107960824	512.2501107960824	512.2501107960824	512.2501107960824	512.2501107960824	512.2501107960824	512.2501107960824	512.2501107960824	512.2501107960824	512.2501107960824	512.2501107960824	512.2501107960824	512.2501107960824	512.2501107960824	512.2501107960824	512.2501107960824	512.2501107960824	512.2501107960824	512.2501107960824	512.2501107960824	512.2501107960824	512.2501107960824	512.2501107960824	512.2501107960824	512.2501107960824	512.2501107960824	512.2501107960824	512.2501107960824	512.2501107960824	512.2501107960824	512.2501107960824	512.2501107960824	512.2501107960824	512.2501107960824	512.2501107960824	512.2501107960824	512.2501107960824	512.2501107960824	512.2501107960824	512.2501107960824
289	514.9319703890003	514.9319703890003	514.9319703890003	514.9319703890003	514.9319703890003	514.9319703890003	514.9319703890003	514.9319703890003	514.9319703890003	514.9319703890003	514.9319703890003	514.9319703890003	514.9319703890003	514.9319703890003	514.9319703890003	514.9319703890003	514.9319703890003	514.9319703890003	514.9319703890003	514.9319703890003	514.9319703890003	514.9319703890003	514.9319703890003	514.9319703890003	514.9319703890003	514.9319703890003	514.9319703890003	514.9319703890003	514.9319703890003	514.9319703890003	514.9319703890003	514.9319703890003	514.9319703890003	514.9319703890003	514.9319703890003	514.9319703890003	514.9319703890003	514.9319703890003	514.9319703890003	514.9319703890003	514.9319703890003	514.9319703890003	514.9319703890003	514.9319703890003	514.9319703890003	514.9319703890003	514.9319703890003	514.9319703890003	514.9319703890003
290	517.5842691327007	517.5842691327007	517.5842691327007	517.5842691327007	517.5842691327007	517.5842691327007	517.5842691327007	517.5842691327007	517.5842691327007	517.5842691327007	517.5842691327007	517.5842691327007	517.5842691327007	517.5842691327007	517.5842691327007	517.5842691327007	517.5842691327007	517.5842691327007	517.5842691327007	517.5842691327007	517.5842691327007	517.5842691327007	517.5842691327007	517.5842691327007	517.5842691327007	517.5842691327007	517.5842691327007	517.5842691327007	517.5842691327007	517.5842691327007	517.5842691327007	517.5842691327007	517.5842691327007	517.5842691327007	517.5842691327007	517.5842691327007	517.5842691327007	517.5842691327007	517.5842691327007	517.5842691327007	517.5842691327007	517.5842691327007	517.5842691327007	517.5842691327007	517.5842691327007	517.5842691327007	517.5842691327007	517.5842691327007	517.5842691327007
291	520.2078386170555	520.2078386170555	520.2078386170555	520.2078386170555	520.2078386170555	520.2078386170555	520.2078386170555	520.2078386170555	520.2078386170555	520.2078386170555	520.2078386170555	520.2078386170555	520.2078386170555	520.2078386170555	520.2078386170555	520.2078386170555	520.2078386170555	520.2078386170555	520.2078386170555	520.2078386170555	520.2078386170555	520.2078386170555	520.2078386170555	520.2078386170555	520.2078386170555	520.2078386170555	520.2078386170555	520.2078386170555	520.2078386170555	520.2078386170555	520.2078386170555	520.2078386170555	520.2078386170555	520.2078386170555	520.2078386170555	520.2078386170555	520.2078386170555	520.2078386170555	520.2078386170555	520.2078386170555	520.2078386170555	520.2078386170555	520.2078386170555	520.2078386170555	520.2078386170555	520.2078386170555	520.2078386170555	520.2078386170555	520.2078386170555
292	522.803336260238	522.803336260238	522.803336260238	522.803336260238	522.803336260238	522.803336260238	522.803336260238	522.803336260238	522.803336260238	522.803336260238	522.803336260238	522.803336260238	522.803336260238	522.803336260238	522.803336260238	522.803336260238	522.803336260238	522.803336260238	522.803336260238	522.803336260238	522.803336260238	522.803336260238	522.803336260238	522.803336260238	522.803336260238	522.803336260238	522.803336260238	522.803336260238	522.803336260238	522.803336260238	522.803336260238	522.803336260238	522.803336260238	522.803336260238	522.803336260238	522.803336260238	522.803336260238	522.803336260238	522.803336260238	522.803336260238	522.803336260238	522.803336260238	522.803336260238	522.803336260238	522.803336260238	522.803336260238	522.803336260238	522.803336260238	522.803336260238
293	525.3712882540717	525.3712882540717	525.3712882540717	525.3712882540717	525.3712882540717	525.3712882540717	525.3712882540717	525.3712882540717	525.3712882540717	525.3712882540717	525.3712882540717	525.3712882540717	525.3712882540717	525.3712882540717	525.3712882540717	525.3712882540717	525.3712882540717	525.3712882540717	525.3712882540717	525.3712882540717	525.3712882540717	525.3712882540717	525.3712882540717	525.3712882540717	525.3712882540717	525.3712882540717	525.3712882540717	525.3712882540717	525.3712882540717	525.3712882540717	525.3712882540717	525.3712882540717	525.3712882540717	525.3712882540717	525.3712882540717	525.3712882540717	525.3712882540717	525.3712882540717	525.3712882540717	525.3712882540717	525.3712882540717	525.3712882540717	525.3712882540717	525.3712882540717	525.3712882540717	525.3712882540717	525.3712882540717	525.3712882540717	525.3712882540717
294	527.9121209636296	527.9121209636296	527.9121209636296	527.9121209636296	527.9121209636296	527.9121209636296	527.9121209636296	527.9121209636296	527.9121209636296	527.9121209636296	527.9121209636296	527.9121209636296	527.9121209636296	527.9121209636296	527.9121209636296	527.9121209636296	527.9121209636296	527.9121209636296	527.9121209636296	527.9121209636296	527.9121209636296	527.9121209636296	527.9121209636296	527.9121209636296	527.9121209636296	527.9121209636296	527.9121209636296	527.9121209636296	527.9121209636296	527.9121209636296	527.9121209636296	527.9121209636296	527.9121209636296	527.9121209636296	527.9121209636296	527.9121209636296	527.9121209636296	527.9121209636296	527.9121209636296	527.9121209636296	527.9121209636296	527.9121209636296	527.9121209636296	527.9121209636296	527.9121209636296	527.9121209636296	527.9121209636296	527.9121209636296	527.9121209636296
295	530.4261840238869	530.4261840238869	530.4261840238869	530.4261840238869	530.4261840238869	530.4261840238869	530.4261840238869	530.4261840238869	530.4261840238869	530.4261840238869	530.4261840238869	530.4261840238869	530.4261840238869	530.4261840238869	530.4261840238869	530.4261840238869	530.4261840238869	530.4261840238869	530.4261840238869	530.4261840238869	530.4261840238869	530.4261840238869	530.4261840238869	530.4261840238869	530.4261840238869	530.4261840238869	530.4261840238869	530.4261840238869	530.4261840238869	530.4261840238869	530.4261840238869	530.4261840238869	530.4261840238869	530.4261840238869	530.4261840238869	530.4261840238869	530.4261840238869	530.4261840238869	530.4261840238869	530.4261840238869	530.4261840238869	530.4261840238869	530.4261840238869	530.4261840238869	530.4261840238869	530.4261840238869	530.4261840238869	530.4261840238869	530.4261840238869
296	532.892035518759	532.892035518759	532.892035518759	532.892035518759	532.892035518759	532.892035518759	532.892035518759	532.892035518759	532.892035518759	532.892035518759	532.892035518759	532.892035518759	532.892035518759	532.892035518759	532.892035518759	532.892035518759	532.892035518759	532.892035518759	532.892035518759	532.892035518759	532.892035518759	532.892035518759	532.892035518759	532.892035518759	532.892035518759	532.892035518759	532.892035518759	532.892035518759	532.892035518759	532.892035518759	532.892035518759	532.892035518759	532.892035518759	532.892035518759	532.892035518759	532.892035518759	532.892035518759	532.892035518759	532.892035518759	532.892035518759	532.892035518759	532.892035518759	532.892035518759	532.892035518759	532.892035518759	532.892035518759	532.892035518759	532.892035518759	532.892035518759
297	535.3113321570092	535.3113321570092	535.3113321570092	535.3113321570092	535.3113321570092	535.3113321570092	535.3113321570092	535.3113321570092	535.3113321570092	535.3113321570092	535.3113321570092	535.3113321570092	535.3113321570092	535.3113321570092	535.3113321570092	535.3113321570092	535.3113321570092	535.3113321570092	535.3113321570092	535.3113321570092	535.3113321570092	535.3113321570092	535.3113321570092	535.3113321570092	535.3113321570092	535.3113321570092	535.3113321570092	535.3113321570092	535.3113321570092	535.3113321570092	535.3113321570092	535.3113321570092	535.3113321570092	535.3113321570092	535.3113321570092	535.3113321570092	535.3113321570092	535.3113321570092	535.3113321570092	535.3113321570092	535.3113321570092	535.3113321570092	535.3113321570092	535.3113321570092	535.3113321570092	535.3113321570092	535.3113321570092	535.3113321570092	535.3113321570092
298	537.6852849131673	537.6852849131673	537.6852849131673	537.6852849131673	537.6852849131673	537.6852849131673	537.6852849131673	537.6852849131673	537.6852849131673	537.6852849131673	537.6852849131673	537.6852849131673	537.6852849131673	537.6852849131673	537.6852849131673	537.6852849131673	537.6852849131673	537.6852849131673	537.6852849131673	537.6852849131673	537.6852849131673	537.6852849131673	537.6852849131673	537.6852849131673	537.6852849131673	537.6852849131673	537.6852849131673	537.6852849131673	537.6852849131673	537.6852849131673	537.6852849131673	537.6852849131673	537.6852849131673	537.6852849131673	537.6852849131673	537.6852849131673	537.6852849131673	537.6852849131673	537.6852849131673	537.6852849131673	537.6852849131673	537.6852849131673	537.6852849131673	537.6852849131673	537.6852849131673	537.6852849131673	537.6852849131673	537.6852849131673	537.6852849131673
299	540.0148488223363	540.0148488223363	540.0148488223363	540.0148488223363	540.0148488223363	540.0148488223363	540.0148488223363	540.0148488223363	540.0148488223363	540.0148488223363	540.0148488223363	540.0148488223363	540.0148488223363	540.0148488223363	540.0148488223363	540.0148488223363	540.0148488223363	540.0148488223363	540.0148488223363	540.0148488223363	540.0148488223363	540.0148488223363	540.0148488223363	540.0148488223363	540.0148488223363	540.0148488223363	540.0148488223363	540.0148488223363	540.0148488223363	540.0148488223363	540.0148488223363	540.0148488223363	540.0148488223363	540.0148488223363	540.0148488223363	540.0148488223363	540.0148488223363	540.0148488223363	540.0148488223363	540.0148488223363	540.0148488223363	540.0148488223363	540.0148488223363	540.0148488223363	540.0148488223363	540.0148488223363	540.0148488223363	540.0148488223363	540.0148488223363
300	542.300783366371	542.300783366371	542.300783366371	542.300783366371	542.300783366371	542.300783366371	542.300783366371	542.300783366371	542.300783366371	542.300783366371	542.300783366371	542.300783366371	542.300783366371	542.300783366371	542.300783366371	542.300783366371	542.300783366371	542.300783366371	542.300783366371	542.300783366371	542.300783366371	542.300783366371	542.300783366371	542.300783366371	542.300783366371	542.300783366371	542.300783366371	542.300783366371	542.300783366371	542.300783366371	542.300783366371	542.300783366371	542.300783366371	542.300783366371	542.300783366371	542.300783366371	542.300783366371	542.300783366371	542.300783366371	542.300783366371	542.300783366371	542.300783366371	542.300783366371	542.300783366371	542.300783366371	542.300783366371	542.300783366371	542.300783366371	542.300783366371
301	544.5436976256035	544.5436976256035	544.5436976256035	544.5436976256035	544.5436976256035	544.5436976256035	544.5436976256035	544.5436976256035	544.5436976256035	544.5436976256035	544.5436976256035	544.5436976256035	544.5436976256035	544.5436976256035	544.5436976256035	544.5436976256035	544.5436976256035	544.5436976256035	544.5436976256035	544.5436976256035	544.5436976256035	544.5436976256035	544.5436976256035	544.5436976256035	544.5436976256035	544.5436976256035	544.5436976256035	544.5436976256035	544.5436976256035	544.5436976256035	544.5436976256035	544.5436976256035	544.5436976256035	544.5436976256035	544.5436976256035	544.5436976256035	544.5436976256035	544.5436976256035	544.5436976256035	544.5436976256035	544.5436976256035	544.5436976256035	544.5436976256035	544.5436976256035	544.5436976256035	544.5436976256035	544.5436976256035	544.5436976256035	544.5436976256035
302	546.7440841935695	546.7440841935695	546.7440841935695	546.7440841935695	546.7440841935695	546.7440841935695	546.7440841935695	546.7440841935695	546.7440841935695	546.7440841935695	546.7440841935695	546.7440841935695	546.7440841935695	546.7440841935695	546.7440841935695	546.7440841935695	546.7440841935695	546.7440841935695	546.7440841935695	546.7440841935695	546.7440841935695	546.7440841935695	546.7440841935695	546.7440841935695	546.7440841935695	546.7440841935695	546.7440841935695	546.7440841935695	546.7440841935695	546.7440841935695	546.7440841935695	546.7440841935695	546.7440841935695	546.7440841935695	546.7440841935695	546.7440841935695	546.7440841935695	546.7440841935695	546.7440841935695	546.7440841935695	546.7440841935695	546.7440841935695	546.7440841935695	546.7440841935695	546.7440841935695	546.7440841935695	546.7440841935695	546.7440841935695	546.7440841935695
303	548.9023447744376	548.9023447744376	548.9023447744376	548.9023447744376	548.9023447744376	548.9023447744376	548.9023447744376	548.9023447744376	548.9023447744376	548.9023447744376	548.9023447744376	548.9023447744376	548.9023447744376	548.9023447744376	548.9023447744376	548.9023447744376	548.9023447744376	548.9023447744376	548.9023447744376	548.9023447744376	548.9023447744376	548.9023447744376	548.9023447744376	548.9023447744376	548.9023447744376	548.9023447744376	548.9023447744376	548.9023447744376	548.9023447744376	548.9023447744376	548.9023447744376	548.9023447744376	548.9023447744376	548.9023447744376	548.9023447744376	548.9023447744376	548.9023447744376	548.9023447744376	548.9023447744376	548.9023447744376	548.9023447744376	548.9023447744376	548.9023447744376	548.9023447744376	548.9023447744376	548.9023447744376	548.9023447744376	548.9023447744376	548.9023447744376
304	551.0188096015089	551.0188096015089	551.0188096015089	551.0188096015089	551.0188096015089	551.0188096015089	551.0188096015089	551.0188096015089	551.0188096015089	551.0188096015089	551.0188096015089	551.0188096015089	551.0188096015089	551.0188096015089	551.0188096015089	551.0188096015089	551.0188096015089	551.0188096015089	551.0188096015089	551.0188096015089	551.0188096015089	551.0188096015089	551.0188096015089	551.0188096015089	551.0188096015089	551.0188096015089	551.0188096015089	551.0188096015089	551.0188096015089	551.0188096015089	551.0188096015089	551.0188096015089	551.0188096015089	551.0188096015089	551.0188096015089	551.0188096015089	551.0188096015089	551.0188096015089	551.0188096015089	551.0188096015089	551.0188096015089	551.0188096015089	551.0188096015089	551.0188096015089	551.0188096015089	551.0188096015089	551.0188096015089	551.0188096015089	551.0188096015089
305	553.0937522477227	553.0937522477227	553.0937522477227	553.0937522477227	553.0937522477227	553.0937522477227	553.0937522477227	553.0937522477227	553.0937522477227	553.0937522477227	553.0937522477227	553.0937522477227	553.0937522477227	553.0937522477227	553.0937522477227	553.0937522477227	553.0937522477227	553.0937522477227	553.0937522477227	553.0937522477227	553.0937522477227	553.0937522477227	553.0937522477227	553.0937522477227	553.0937522477227	553.0937522477227	553.0937522477227	553.0937522477227	553.0937522477227	553.0937522477227	553.0937522477227	553.0937522477227	553.0937522477227	553.0937522477227	553.0937522477227	553.0937522477227	553.0937522477227	553.0937522477227	553.0937522477227	553.0937522477227	553.0937522477227	553.0937522477227	553.0937522477227	553.0937522477227	553.0937522477227	553.0937522477227	553.0937522477227	553.0937522477227	553.0937522477227
306	555.083356242912	555.083356242912	555.083356242912	555.083356242912	555.083356242912	555.083356242912	555.083356242912	555.083356242912	555.083356242912	555.083356242912	555.083356242912	555.083356242912	555.083356242912	555.083356242912	555.083356242912	555.083356242912	555.083356242912	555.083356242912	555.083356242912	555.083356242912	555.083356242912	555.083356242912	555.083356242912	555.083356242912	555.083356242912	555.083356242912	555.083356242912	555.083356242912	555.083356242912	555.083356242912	555.083356242912	555.083356242912	555.083356242912	555.083356242912	555.083356242912	555.083356242912	555.083356242912	555.083356242912	555.083356242912	555.083356242912	555.083356242912	555.083356242912	555.083356242912	555.083356242912	555.083356242912	555.083356242912	555.083356242912	555.083356242912	555.083356242912
307	556.9903473955965	556.9903473955965	556.9903473955965	556.9903473955965	556.9903473955965	556.9903473955965	556.9903473955965	556.9903473955965	556.9903473955965	556.9903473955965	556.9903473955965	556.9903473955965	556.9903473955965	556.9903473955965	556.9903473955965	556.9903473955965	556.9903473955965	556.9903473955965	556.9903473955965	556.9903473955965	556.9903473955965	556.9903473955965	556.9903473955965	556.9903473955965	556.9903473955965	556.9903473955965	556.9903473955965	556.9903473955965	556.9903473955965	556.9903473955965	556.9903473955965	556.9903473955965	556.9903473955965	556.9903473955965	556.9903473955965	556.9903473955965	556.9903473955965	556.9903473955965	556.9903473955965	556.9903473955965	556.9903473955965	556.9903473955965	556.9903473955965	556.9903473955965	556.9903473955965	556.9903473955965	556.9903473955965	556.9903473955965	556.9903473955965
308	558.8167444748321	558.8167444748321	558.8167444748321	558.8167444748321	558.8167444748321	558.8167444748321	558.8167444748321	558.8167444748321	558.8167444748321	558.8167444748321	558.8167444748321	558.8167444748321	558.8167444748321	558.8167444748321	558.8167444748321	558.8167444748321	558.8167444748321	558.8167444748321	558.8167444748321	558.8167444748321	558.8167444748321	558.8167444748321	558.8167444748321	558.8167444748321	558.8167444748321	558.8167444748321	558.8167444748321	558.8167444748321	558.8167444748321	558.8167444748321	558.8167444748321	558.8167444748321	558.8167444748321	558.8167444748321	558.8167444748321	558.8167444748321	558.8167444748321	558.8167444748321	558.8167444748321	558.8167444748321	558.8167444748321	558.8167444748321	558.8167444748321	558.8167444748321	558.8167444748321	558.8167444748321	558.8167444748321	558.8167444748321	558.8167444748321
309	560.5641698652207	560.5641698652207	560.5641698652207	560.5641698652207	560.5641698652207	560.5641698652207	560.5641698652207	560.5641698652207	560.5641698652207	560.5641698652207	560.5641698652207	560.5641698652207	560.5641698652207	560.5641698652207	560.5641698652207	560.5641698652207	560.5641698652207	560.5641698652207	560.5641698652207	560.5641698652207	560.5641698652207	560.5641698652207	560.5641698652207	560.5641698652207	560.5641698652207	560.5641698652207	560.5641698652207	560.5641698652207	560.5641698652207	560.5641698652207	560.5641698652207	560.5641698652207	560.5641698652207	560.5641698652207	560.5641698652207	560.5641698652207	560.5641698652207	560.5641698652207	560.5641698652207	560.5641698652207	560.5641698652207	560.5641698652207	560.5641698652207	560.5641698652207	560.5641698652207	560.5641698652207	560.5641698652207	560.5641698652207	560.5641698652207
310	562.2339361285493	562.2339361285493	562.2339361285493	562.2339361285493	562.2339361285493	562.2339361285493	562.2339361285493	562.2339361285493	562.2339361285493	562.2339361285493	562.2339361285493	562.2339361285493	562.2339361285493	562.2339361285493	562.2339361285493	562.2339361285493	562.2339361285493	562.2339361285493	562.2339361285493	562.2339361285493	562.2339361285493	562.2339361285493	562.2339361285493	562.2339361285493	562.2339361285493	562.2339361285493	562.2339361285493	562.2339361285493	562.2339361285493	562.2339361285493	562.2339361285493	562.2339361285493	562.2339361285493	562.2339361285493	562.2339361285493	562.2339361285493	562.2339361285493	562.2339361285493	562.2339361285493	562.2339361285493	562.2339361285493	562.2339361285493	562.2339361285493	562.2339361285493	562.2339361285493	562.2339361285493	562.2339361285493	562.2339361285493	562.2339361285493
311	563.8271126522473	563.8271126522473	563.8271126522473	563.8271126522473	563.8271126522473	563.8271126522473	563.8271126522473	563.8271126522473	563.8271126522473	563.8271126522473	563.8271126522473	563.8271126522473	563.8271126522473	563.8271126522473	563.8271126522473	563.8271126522473	563.8271126522473	563.8271126522473	563.8271126522473	563.8271126522473	563.8271126522473	563.8271126522473	563.8271126522473	563.8271126522473	563.8271126522473	563.8271126522473	563.8271126522473	563.8271126522473	563.8271126522473	563.8271126522473	563.8271126522473	563.8271126522473	563.8271126522473	563.8271126522473	563.8271126522473	563.8271126522473	563.8271126522473	563.8271126522473	563.8271126522473	563.8271126522473	563.8271126522473	563.8271126522473	563.8271126522473	563.8271126522473	563.8271126522473	563.8271126522473	563.8271126522473	563.8271126522473	563.8271126522473
312	565.3445771408808	565.3445771408808	565.3445771408808	565.3445771408808	565.3445771408808	565.3445771408808	565.3445771408808	565.3445771408808	565.3445771408808	565.3445771408808	565.3445771408808	565.3445771408808	565.3445771408808	565.3445771408808	565.3445771408808	565.3445771408808	565.3445771408808	565.3445771408808	565.3445771408808	565.3445771408808	565.3445771408808	565.3445771408808	565.3445771408808	565.3445771408808	565.3445771408808	565.3445771408808	565.3445771408808	565.3445771408808	565.3445771408808	565.3445771408808	565.3445771408808	565.3445771408808	565.3445771408808	565.3445771408808	565.3445771408808	565.3445771408808	565.3445771408808	565.3445771408808	565.3445771408808	565.3445771408808	565.3445771408808	565.3445771408808	565.3445771408808	565.3445771408808	565.3445771408808	565.3445771408808	565.3445771408808	565.3445771408808	565.3445771408808
313	566.7870555463719	566.7870555463719	566.7870555463719	566.7870555463719	566.7870555463719	566.7870555463719	566.7870555463719	566.7870555463719	566.7870555463719	566.7870555463719	566.7870555463719	566.7870555463719	566.7870555463719	566.7870555463719	566.7870555463719	566.7870555463719	566.7870555463719	566.7870555463719	566.7870555463719	566.7870555463719	566.7870555463719	566.7870555463719	566.7870555463719	566.7870555463719	566.7870555463719	566.7870555463719	566.7870555463719	566.7870555463719	566.7870555463719	566.7870555463719	566.7870555463719	566.7870555463719	566.7870555463719	566.7870555463719	566.7870555463719	566.7870555463719	566.7870555463719	566.7870555463719	566.7870555463719	566.7870555463719	566.7870555463719	566.7870555463719	566.7870555463719	566.7870555463719	566.7870555463719	566.7870555463719	566.7870555463719	566.7870555463719	566.7870555463719
314	568.1551531573908	568.1551531573908	568.1551531573908	568.1551531573908	568.1551531573908	568.1551531573908	568.1551531573908	568.1551531573908	568.1551531573908	568.1551531573908	568.1551531573908	568.1551531573908	568.1551531573908	568.1551531573908	568.1551531573908	568.1551531573908	568.1551531573908	568.1551531573908	568.1551531573908	568.1551531573908	568.1551531573908	568.1551531573908	568.1551531573908	568.1551531573908	568.1551531573908	568.1551531573908	568.1551531573908	568.1551531573908	568.1551531573908	568.1551531573908	568.1551531573908	568.1551531573908	568.1551531573908	568.1551531573908	568.1551531573908	568.1551531573908	568.1551531573908	568.1551531573908	568.1551531573908	568.1551531573908	568.1551531573908	568.1551531573908	568.1551531573908	568.1551531573908	568.1551531573908	568.1551531573908	568.1551531573908	568.1551531573908	568.1551531573908
315	569.4493789091189	569.4493789091189	569.4493789091189	569.4493789091189	569.4493789091189	569.4493789091189	569.4493789091189	569.4493789091189	569.4493789091189	569.4493789091189	569.4493789091189	569.4493789091189	569.4493789091189	569.4493789091189	569.4493789091189	569.4493789091189	569.4493789091189	569.4493789091189	569.4493789091189	569.4493789091189	569.4493789091189	569.4493789091189	569.4493789091189	569.4493789091189	569.4493789091189	569.4493789091189	569.4493789091189	569.4493789091189	569.4493789091189	569.4493789091189	569.4493789091189	569.4493789091189	569.4493789091189	569.4493789091189	569.4493789091189	569.4493789091189	569.4493789091189	569.4493789091189	569.4493789091189	569.4493789091189	569.4493789091189	569.4493789091189	569.4493789091189	569.4493789091189	569.4493789091189	569.4493789091189	569.4493789091189	569.4493789091189	569.4493789091189
316	570.6430285586323	570.6430285586323	570.6430285586323	570.6430285586323	570.6430285586323	570.6430285586323	570.6430285586323	570.6430285586323	570.6430285586323	570.6430285586323	570.6430285586323	570.6430285586323	570.6430285586323	570.6430285586323	570.6430285586323	570.6430285586323	570.6430285586323	570.6430285586323	570.6430285586323	570.6430285586323	570.6430285586323	570.6430285586323	570.6430285586323	570.6430285586323	570.6430285586323	570.6430285586323	570.6430285586323	570.6430285586323	570.6430285586323	570.6430285586323	570.6430285586323	570.6430285586323	570.6430285586323	570.6430285586323	570.6430285586323	570.6430285586323	570.6430285586323	570.6430285586323	570.6430285586323	570.6430285586323	570.6430285586323	570.6430285586323	570.6430285586323	570.6430285586323	570.6430285586323	570.6430285586323	570.6430285586323	570.6430285586323	570.6430285586323
317	571.7378691477643	571.7378691477643	571.7378691477643	571.7378691477643	571.7378691477643	571.7378691477643	571.7378691477643	571.7378691477643	571.7378691477643	571.7378691477643	571.7378691477643	571.7378691477643	571.7378691477643	571.7378691477643	571.7378691477643	571.7378691477643	571.7378691477643	571.7378691477643	571.7378691477643	571.7378691477643	571.7378691477643	571.7378691477643	571.7378691477643	571.7378691477643	571.7378691477643	571.7378691477643	571.7378691477643	571.7378691477643	571.7378691477643	571.7378691477643	571.7378691477643	571.7378691477643	571.7378691477643	571.7378691477643	571.7378691477643	571.7378691477643	571.7378691477643	571.7378691477643	571.7378691477643	571.7378691477643	571.7378691477643	571.7378691477643	571.7378691477643	571.7378691477643	571.7378691477643	571.7378691477643	571.7378691477643	571.7378691477643	571.7378691477643
318	572.7352769144804	572.7352769144804	572.7352769144804	572.7352769144804	572.7352769144804	572.7352769144804	572.7352769144804	572.7352769144804	572.7352769144804	572.7352769144804	572.7352769144804	572.7352769144804	572.7352769144804	572.7352769144804	572.7352769144804	572.7352769144804	572.7352769144804	572.7352769144804	572.7352769144804	572.7352769144804	572.7352769144804	572.7352769144804	572.7352769144804	572.7352769144804	572.7352769144804	572.7352769144804	572.7352769144804	572.7352769144804	572.7352769144804	572.7352769144804	572.7352769144804	572.7352769144804	572.7352769144804	572.7352769144804	572.7352769144804	572.7352769144804	572.7352769144804	572.7352769144804	572.7352769144804	572.7352769144804	572.7352769144804	572.7352769144804	572.7352769144804	572.7352769144804	572.7352769144804	572.7352769144804	572.7352769144804	572.7352769144804	572.7352769144804
319	573.6364003401884	573.6364003401884	573.6364003401884	573.6364003401884	573.6364003401884	573.6364003401884	573.6364003401884	573.6364003401884	573.6364003401884	573.6364003401884	573.6364003401884	573.6364003401884	573.6364003401884	573.6364003401884	573.6364003401884	573.6364003401884	573.6364003401884	573.6364003401884	573.6364003401884	573.6364003401884	573.6364003401884	573.6364003401884	573.6364003401884	573.6364003401884	573.6364003401884	573.6364003401884	573.6364003401884	573.6364003401884	573.6364003401884	573.6364003401884	573.6364003401884	573.6364003401884	573.6364003401884	573.6364003401884	573.6364003401884	573.6364003401884	573.6364003401884	573.6364003401884	573.6364003401884	573.6364003401884	573.6364003401884	573.6364003401884	573.6364003401884	573.6364003401884	573.6364003401884	573.6364003401884	573.6364003401884	573.6364003401884	573.6364003401884
320	574.4422059386029	574.4422059386029	574.4422059386029	574.4422059386029	574.4422059386029	574.4422059386029	574.4422059386029	574.4422059386029	574.4422059386029	574.4422059386029	574.4422059386029	574.4422059386029	574.4422059386029	574.4422059386029	574.4422059386029	574.4422059386029	574.4422059386029	574.4422059386029	574.4422059386029	574.4422059386029	574.4422059386029	574.4422059386029	574.4422059386029	574.4422059386029	574.4422059386029	574.4422059386029	574.4422059386029	574.4422059386029	574.4422059386029	574.4422059386029	574.4422059386029	574.4422059386029	574.4422059386029	574.4422059386029	574.4422059386029	574.4422059386029	574.4422059386029	574.4422059386029	574.4422059386029	574.4422059386029	574.4422059386029	574.4422059386029	574.4422059386029	574.4422059386029	574.4422059386029	574.4422059386029	574.4422059386029	574.4422059386029	574.4422059386029
321	575.1535144767349	575.1535144767349	575.1535144767349	575.1535144767349	575.1535144767349	575.1535144767349	575.1535144767349	575.1535144767349	575.1535144767349	575.1535144767349	575.1535144767349	575.1535144767349	575.1535144767349	575.1535144767349	575.1535144767349	575.1535144767349	575.1535144767349	575.1535144767349	575.1535144767349	575.1535144767349	575.1535144767349	575.1535144767349	575.1535144767349	575.1535144767349	575.1535144767349	575.1535144767349	575.1535144767349	575.1535144767349	575.1535144767349	575.1535144767349	575.1535144767349	575.1535144767349	575.1535144767349	575.1535144767349	575.1535144767349	575.1535144767349	575.1535144767349	575.1535144767349	575.1535144767349	575.1535144767349	575.1535144767349	575.1535144767349	575.1535144767349	575.1535144767349	575.1535144767349	575.1535144767349	575.1535144767349	575.1535144767349	575.1535144767349
322	575.7710297344141	575.7710297344141	575.7710297344141	575.7710297344141	575.7710297344141	575.7710297344141	575.7710297344141	575.7710297344141	575.7710297344141	575.7710297344141	575.7710297344141	575.7710297344141	575.7710297344141	575.7710297344141	575.7710297344141	575.7710297344141	575.7710297344141	575.7710297344141	575.7710297344141	575.7710297344141	575.7710297344141	575.7710297344141	575.7710297344141	575.7710297344141	575.7710297344141	575.7710297344141	575.7710297344141	575.7710297344141	575.7710297344141	575.7710297344141	575.7710297344141	575.7710297344141	575.7710297344141	575.7710297344141	575.7710297344141	575.7710297344141	575.7710297344141	575.7710297344141	575.7710297344141	575.7710297344141	575.7710297344141	575.7710297344141	575.7710297344141	575.7710297344141	575.7710297344141	575.7710297344141	575.7710297344141	575.7710297344141	575.7710297344141
323	576.295361431257	576.295361431257	576.295361431257	576.295361431257	576.295361431257	576.295361431257	576.295361431257	576.295361431257	576.295361431257	576.295361431257	576.295361431257	576.295361431257	576.295361431257	576.295361431257	576.295361431257	576.295361431257	576.295361431257	576.295361431257	576.295361431257	576.295361431257	576.295361431257	576.295361431257	576.295361431257	576.295361431257	576.295361431257	576.295361431257	576.295361431257	576.295361431257	576.295361431257	576.295361431257	576.295361431257	576.295361431257	576.295361431257	576.295361431257	576.295361431257	576.295361431257	576.295361431257	576.295361431257	576.295361431257	576.295361431257	576.295361431257	576.295361431257	576.295361431257	576.295361431257	576.295361431257	576.295361431257	576.295361431257	576.295361431257	576.295361431257
324	576.727043582302	576.727043582302	576.727043582302	576.727043582302	576.727043582302	576.727043582302	576.727043582302	576.727043582302	576.727043582302	576.727043582302	576.727043582302	576.727043582302	576.727043582302	576.727043582302	576.727043582302	576.727043582302	576.727043582302	576.727043582302	576.727043582302	576.727043582302	576.727043582302	576.727043582302	576.727043582302	576.727043582302	576.727043582302	576.727043582302	576.727043582302	576.727043582302	576.727043582302	576.727043582302	576.727043582302	576.727043582302	576.727043582302	576.727043582302	576.727043582302	576.727043582302	576.727043582302	576.727043582302	576.727043582302	576.727043582302	576.727043582302	576.727043582302	576.727043582302	576.727043582302	576.727043582302	576.727043582302	576.727043582302	576.727043582302	576.727043582302
325	577.0665492606252	577.0665492606252	577.0665492606252	577.0665492606252	577.0665492606252	577.0665492606252	577.0665492606252	577.0665492606252	577.0665492606252	577.0665492606252	577.0665492606252	577.0665492606252	577.0665492606252	577.0665492606252	577.0665492606252	577.0665492606252	577.0665492606252	577.0665492606252	577.0665492606252	577.0665492606252	577.0665492606252	577.0665492606252	577.0665492606252	577.0665492606252	577.0665492606252	577.0665492606252	577.0665492606252	577.0665492606252	577.0665492606252	577.0665492606252	577.0665492606252	577.0665492606252	577.0665492606252	577.0665492606252	577.0665492606252	577.0665492606252	577.0665492606252	577.0665492606252	577.0665492606252	577.0665492606252	577.0665492606252	577.0665492606252	577.0665492606252	577.0665492606252	577.0665492606252	577.0665492606252	577.0665492606252	577.0665492606252	577.0665492606252
326	577.363941808461	577.363941808461	577.363941808461	577.363941808461	577.363941808461	577.363941808461	577.363941808461	577.363941808461	577.363941808461	577.363941808461	577.363941808461	577.363941808461	577.363941808461	577.363941808461	577.363941808461	577.363941808461	577.363941808461	577.363941808461	577.363941808461	577.363941808461	577.363941808461	577.363941808461	577.363941808461	577.363941808461	577.363941808461	577.363941808461	577.363941808461	577.363941808461	577.363941808461	577.363941808461	577.363941808461	577.363941808461	577.363941808461	577.363941808461	577.363941808461	577.363941808461	577.363941808461	577.363941808461	577.363941808461	577.363941808461	577.363941808461	577.363941808461	577.363941808461	577.363941808461	577.363941808461	577.363941808461	577.363941808461	577.363941808461	577.363941808461
327	577.6172781562282	577.6172781562282	577.6172781562282	577.6172781562282	577.6172781562282	577.6172781562282	577.6172781562282	577.6172781562282	577.6172781562282	577.6172781562282	577.6172781562282	577.6172781562282	577.6172781562282	577.6172781562282	577.6172781562282	577.6172781562282	577.6172781562282	577.6172781562282	577.6172781562282	577.6172781562282	577.6172781562282	577.6172781562282	577.6172781562282	577.6172781562282	577.6172781562282	577.6172781562282	577.6172781562282	577.6172781562282	577.6172781562282	577.6172781562282	577.6172781562282	577.6172781562282	577.6172781562282	577.6172781562282	577.6172781562282	577.6172781562282	577.6172781562282	577.6172781562282	577.6172781562282	577.6172781562282	577.6172781562282	577.6172781562282	577.6172781562282	577.6172781562282	577.6172781562282	577.6172781562282	577.6172781562282	577.6172781562282	577.6172781562282
328	577.8250882876274	577.8250882876274	577.8250882876274	577.8250882876274	577.8250882876274	577.8250882876274	577.8250882876274	577.8250882876274	577.8250882876274	577.8250882876274	577.8250882876274	577.8250882876274	577.8250882876274	577.8250882876274	577.8250882876274	577.8250882876274	577.8250882876274	577.8250882876274	577.8250882876274	577.8250882876274	577.8250882876274	577.8250882876274	577.8250882876274	577.8250882876274	577.8250882876274	577.8250882876274	577.8250882876274	577.8250882876274	577.8250882876274	577.8250882876274	577.8250882876274	577.8250882876274	577.8250882876274	577.8250882876274	577.8250882876274	577.8250882876274	577.8250882876274	577.8250882876274	577.8250882876274	577.8250882876274	577.8250882876274	577.8250882876274	577.8250882876274	577.8250882876274	577.8250882876274	577.8250882876274	577.8250882876274	577.8250882876274	577.8250882876274
329	577.9861612424105	577.9861612424105	577.9861612424105	577.9861612424105	577.9861612424105	577.9861612424105	577.9861612424105	577.9861612424105	577.9861612424105	577.9861612424105	577.9861612424105	577.9861612424105	577.9861612424105	577.9861612424105	577.9861612424105	577.9861612424105	577.9861612424105	577.9861612424105	577.9861612424105	577.9861612424105	577.9861612424105	577.9861612424105	577.9861612424105	577.9861612424105	577.9861612424105	577.9861612424105	577.9861612424105	577.9861612424105	577.9861612424105	577.9861612424105	577.9861612424105	577.9861612424105	577.9861612424105	577.9861612424105	577.9861612424105	577.9861612424105	577.9861612424105	577.9861612424105	577.9861612424105	577.9861612424105	577.9861612424105	577.9861612424105	577.9861612424105	577.9861612424105	577.9861612424105	577.9861612424105	577.9861612424105	577.9861612424105	577.9861612424105
330	578.099497696493	578.099497696493	578.099497696493	578.099497696493	578.099497696493	578.099497696493	578.099497696493	578.099497696493	578.099497696493	578.099497696493	578.099497696493	578.099497696493	578.099497696493	578.099497696493	578.099497696493	578.099497696493	578.099497696493	578.099497696493	578.099497696493	578.099497696493	578.099497696493	578.099497696493	578.099497696493	578.099497696493	578.099497696493	578.099497696493	578.099497696493	578.099497696493	578.099497696493	578.099497696493	578.099497696493	578.099497696493	578.099497696493	578.099497696493	578.099497696493	578.099497696493	578.099497696493	578.099497696493	578.099497696493	578.099497696493	578.099497696493	578.099497696493	578.099497696493	578.099497696493	578.099497696493	578.099497696493	578.099497696493	578.099497696493	578.099497696493
331	578.1642719675297	578.1642719675297	578.1642719675297	578.1642719675297	578.1642719675297	578.1642719675297	578.1642719675297	578.1642719675297	578.1642719675297	578.1642719675297	578.1642719675297	578.1642719675297	578.1642719675297	578.1642719675297	578.1642719675297	578.1642719675297	578.1642719675297	578.1642719675297	578.1642719675297	578.1642719675297	578.1642719675297	578.1642719675297	578.1642719675297	578.1642719675297	578.1642719675297	578.1642719675297	578.1642719675297	578.1642719675297	578.1642719675297	578.1642719675297	578.1642719675297	578.1642719675297	578.1642719675297	578.1642719675297	578.1642719675297	578.1642719675297	578.1642719675297	578.1642719675297	578.1642719675297	578.1642719675297	578.1642719675297	578.1642719675297	578.1642719675297	578.1642719675297	578.1642719675297	578.1642719675297	578.1642719675297	578.1642719675297	578.1642719675297
332	578.1798014468532	578.1798014468532	578.1798014468532	578.1798014468532	578.1798014468532	578.1798014468532	578.1798014468532	578.1798014468532	578.1798014468532	578.1798014468532	578.1798014468532	578.1798014468532	578.1798014468532	578.1798014468532	578.1798014468532	578.1798014468532	578.1798014468532	578.1798014468532	578.1798014468532	578.1798014468532	578.1798014468532	578.1798014468532	578.1798014468532	578.1798014468532	578.1798014468532	578.1798014468532	578.1798014468532	578.1798014468532	578.1798014468532	578.1798014468532	578.1798014468532	578.1798014468532	578.1798014468532	578.1798014468532	578.1798014468532	578.1798014468532	578.1798014468532	578.1798014468532	578.1798014468532	578.1798014468532	578.1798014468532	578.1798014468532	578.1798014468532	578.1798014468532	578.1798014468532	578.1798014468532	578.1798014468532	578.1798014468532	578.1798014468532
333	578.1455219125423	578.1455219125423	578.1455219125423	578.1455219125423	578.1455219125423	578.1455219125423	578.1455219125423	578.1455219125423	578.1455219125423	578.1455219125423	578.1455219125423	578.1455219125423	578.1455219125423	578.1455219125423	578.1455219125423	578.1455219125423	578.1455219125423	578.1455219125423	578.1455219125423	578.1455219125423	578.1455219125423	578.1455219125423	578.1455219125423	578.1455219125423	578.1455219125423	578.1455219125423	578.1455219125423	578.1455219125423	578.1455219125423	578.1455219125423	578.1455219125423	578.1455219125423	578.1455219125423	578.1455219125423	578.1455219125423	578.1455219125423	578.1455219125423	578.1455219125423	578.1455219125423	578.1455219125423	578.1455219125423	578.1455219125423	578.1455219125423	578.1455219125423	578.1455219125423	578.1455219125423	578.1455219125423	578.1455219125423	578.1455219125423
334	578.0609675219199	578.0609675219199	578.0609675219199	578.0609675219199	578.0609675219199	578.0609675219199	578.0609675219199	578.0609675219199	578.0609675219199	578.0609675219199	578.0609675219199	578.0609675219199	578.0609675219199	578.0609675219199	578.0609675219199	578.0609675219199	578.0609675219199	578.0609675219199	578.0609675219199	578.0609675219199	578.0609675219199	578.0609675219199	578.0609675219199	578.0609675219199	578.0609675219199	578.0609675219199	578.0609675219199	578.0609675219199	578.0609675219199	578.0609675219199	578.0609675219199	578.0609675219199	578.0609675219199	578.0609675219199	578.0609675219199	578.0609675219199	578.0609675219199	578.0609675219199	578.0609675219199	578.0609675219199	578.0609675219199	578.0609675219199	578.0609675219199	578.0609675219199	578.0609675219199	578.0609675219199	578.0609675219199	578.0609675219199	578.0609675219199
335	577.9257545432924	577.9257545432924	577.9257545432924	577.9257545432924	577.9257545432924	577.9257545432924	577.9257545432924	577.9257545432924	577.9257545432924	577.9257545432924	577.9257545432924	577.9257545432924	577.9257545432924	577.9257545432924	577.9257545432924	577.9257545432924	577.9257545432924	577.9257545432924	577.9257545432924	577.9257545432924	577.9257545432924	577.9257545432924	577.9257545432924	577.9257545432924	577.9257545432924	577.9257545432924	577.9257545432924	577.9257545432924	577.9257545432924	577.9257545432924	577.9257545432924	577.9257545432924	577.9257545432924	577.9257545432924	577.9257545432924	577.9257545432924	577.9257545432924	577.9257545432924	577.9257545432924	577.9257545432924	577.9257545432924	577.9257545432924	577.9257545432924	577.9257545432924	577.9257545432924	577.9257545432924	577.9257545432924	577.9257545432924	577.9257545432924
336	577.8246323995377	577.8246323995377	577.8246323995377	577.8246323995377	577.8246323995377	577.8246323995377	577.8246323995377	577.8246323995377	577.8246323995377	577.8246323995377	577.8246323995377	577.8246323995377	577.8246323995377	577.8246323995377	577.8246323995377	577.8246323995377	577.8246323995377	577.8246323995377	577.8246323995377	577.8246323995377	577.8246323995377	577.8246323995377	577.8246323995377	577.8246323995377	577.8246323995377	577.8246323995377	577.8246323995377	577.8246323995377	577.8246323995377	577.8246323995377	577.8246323995377	577.8246323995377	577.8246323995377	577.8246323995377	577.8246323995377	577.8246323995377	577.8246323995377	577.8246323995377	577.8246323995377	577.8246323995377	577.8246323995377	577.8246323995377	577.8246323995377	577.8246323995377	577.8246323995377	577.8246323995377	577.8246323995377	577.8246323995377	577.8246323995377
337	577.7536319173698	577.7536319173698	577.7536319173698	577.7536319173698	577.7536319173698	577.7536319173698	577.7536319173698	577.7536319173698	577.7536319173698	577.7536319173698	577.7536319173698	577.7536319173698	577.7536319173698	577.7536319173698	577.7536319173698	577.7536319173698	577.7536319173698	577.7536319173698	577.7536319173698	577.7536319173698	577.7536319173698	577.7536319173698	577.7536319173698	577.7536319173698	577.7536319173698	577.7536319173698	577.7536319173698	577.7536319173698	577.7536319173698	577.7536319173698	577.7536319173698	577.7536319173698	577.7536319173698	577.7536319173698	577.7536319173698	577.7536319173698	577.7536319173698	577.7536319173698	577.7536319173698	577.7536319173698	577.7536319173698	577.7536319173698	577.7536319173698	577.7536319173698	577.7536319173698	577.7536319173698	577.7536319173698	577.7536319173698	577.7536319173698
338	577.7095483017926	577.7095483017926	577.7095483017926	577.7095483017926	577.7095483017926	577.7095483017926	577.7095483017926	577.7095483017926	577.7095483017926	577.7095483017926	577.7095483017926	577.7095483017926	577.7095483017926	577.7095483017926	577.7095483017926	577.7095483017926	577.7095483017926	577.7095483017926	577.7095483017926	577.7095483017926	577.7095483017926	577.7095483017926	577.7095483017926	577.7095483017926	577.7095483017926	577.7095483017926	577.7095483017926	577.7095483017926	577.7095483017926	577.7095483017926	577.7095483017926	577.7095483017926	577.7095483017926	577.7095483017926	577.7095483017926	577.7095483017926	577.7095483017926	577.7095483017926	577.7095483017926	577.7095483017926	577.7095483017926	577.7095483017926	577.7095483017926	577.7095483017926	577.7095483017926	577.7095483017926	577.7095483017926	577.7095483017926	577.7095483017926
339	577.6896422816347	577.6896422816347	577.6896422816347	577.6896422816347	577.6896422816347	577.6896422816347	577.6896422816347	577.6896422816347	577.6896422816347	577.6896422816347	577.6896422816347	577.6896422816347	577.6896422816347	577.6896422816347	577.6896422816347	577.6896422816347	577.6896422816347	577.6896422816347	577.6896422816347	577.6896422816347	577.6896422816347	577.6896422816347	577.6896422816347	577.6896422816347	577.6896422816347	577.6896422816347	577.6896422816347	577.6896422816347	577.6896422816347	577.6896422816347	577.6896422816347	577.6896422816347	577.6896422816347	577.6896422816347	577.6896422816347	577.6896422816347	577.6896422816347	577.6896422816347	577.6896422816347	577.6896422816347	577.6896422816347	577.6896422816347	577.6896422816347	577.6896422816347	577.6896422816347	577.6896422816347	577.6896422816347	577.6896422816347	577.6896422816347
340	577.6915641231355	577.6915641231355	577.6915641231355	577.6915641231355	577.6915641231355	577.6915641231355	577.6915641231355	577.6915641231355	577.6915641231355	577.6915641231355	577.6915641231355	577.6915641231355	577.6915641231355	577.6915641231355	577.6915641231355	577.6915641231355	577.6915641231355	577.6915641231355	577.6915641231355	577.6915641231355	577.6915641231355	577.6915641231355	577.6915641231355	577.6915641231355	577.6915641231355	577.6915641231355	577.6915641231355	577.6915641231355	577.6915641231355	577.6915641231355	577.6915641231355	577.6915641231355	577.6915641231355	577.6915641231355	577.6915641231355	577.6915641231355	577.6915641231355	577.6915641231355	577.6915641231355	577.6915641231355	577.6915641231355	577.6915641231355	577.6915641231355	577.6915641231355	577.6915641231355	577.6915641231355	577.6915641231355	577.6915641231355	577.6915641231355
341	577.713291242719	577.713291242719	577.713291242719	577.713291242719	577.713291242719	577.713291242719	577.713291242719	577.713291242719	577.713291242719	577.713291242719	577.713291242719	577.713291242719	577.713291242719	577.713291242719	577.713291242719	577.713291242719	577.713291242719	577.713291242719	577.713291242719	577.713291242719	577.713291242719	577.713291242719	577.713291242719	577.713291242719	577.713291242719	577.713291242719	577.713291242719	577.713291242719	577.713291242719	577.713291242719	577.713291242719	577.713291242719	577.713291242719	577.713291242719	577.713291242719	577.713291242719	577.713291242719	577.713291242719	577.713291242719	577.713291242719	577.713291242719	577.713291242719	577.713291242719	577.713291242719	577.713291242719	577.713291242719	577.713291242719	577.713291242719	577.713291242719
342	577.7530767202275	577.7530767202275	577.7530767202275	577.7530767202275	577.7530767202275	577.7530767202275	577.7530767202275	577.7530767202275	577.7530767202275	577.7530767202275	577.7530767202275	577.7530767202275	577.7530767202275	577.7530767202275	577.7530767202275	577.7530767202275	577.7530767202275	577.7530767202275	577.7530767202275	577.7530767202275	577.7530767202275	577.7530767202275	577.7530767202275	577.7530767202275	577.7530767202275	577.7530767202275	577.7530767202275	577.7530767202275	577.7530767202275	577.7530767202275	577.7530767202275	577.7530767202275	577.7530767202275	577.7530767202275	577.7530767202275	577.7530767202275	577.7530767202275	577.7530767202275	577.7530767202275	577.7530767202275	577.7530767202275	577.7530767202275	577.7530767202275	577.7530767202275	577.7530767202275	577.7530767202275	577.7530767202275	577.7530767202275	577.7530767202275
343	577.8094066159842	577.8094066159842	577.8094066159842	577.8094066159842	577.8094066159842	577.8094066159842	577.8094066159842	577.8094066159842	577.8094066159842	577.8094066159842	577.8094066159842	577.8094066159842	577.8094066159842	577.8094066159842	577.8094066159842	577.8094066159842	577.8094066159842	577.8094066159842	577.8094066159842	577.8094066159842	577.8094066159842	577.8094066159842	577.8094066159842	577.8094066159842	577.8094066159842	577.8094066159842	577.8094066159842	577.8094066159842	577.8094066159842	577.8094066159842	577.8094066159842	577.8094066159842	577.8094066159842	577.8094066159842	577.8094066159842	577.8094066159842	577.8094066159842	577.8094066159842	577.8094066159842	577.8094066159842	577.8094066159842	577.8094066159842	577.8094066159842	577.8094066159842	577.8094066159842	577.8094066159842	577.8094066159842	577.8094066159842	577.8094066159842
344	577.8809644455756	577.8809644455756	577.8809644455756	577.8809644455756	577.8809644455756	577.8809644455756	577.8809644455756	577.8809644455756	577.8809644455756	577.8809644455756	577.8809644455756	577.8809644455756	577.8809644455756	577.8809644455756	577.8809644455756	577.8809644455756	577.8809644455756	577.8809644455756	577.8809644455756	577.8809644455756	577.8809644455756	577.8809644455756	577.8809644455756	577.8809644455756	577.8809644455756	577.8809644455756	577.8809644455756	577.8809644455756	577.8809644455756	577.8809644455756	577.8809644455756	577.8809644455756	577.8809644455756	577.8809644455756	577.8809644455756	577.8809644455756	577.8809644455756	577.8809644455756	577.8809644455756	577.8809644455756	577.8809644455756	577.8809644455756	577.8809644455756	577.8809644455756	577.8809644455756	577.8809644455756	577.8809644455756	577.8809644455756	577.8809644455756
345	577.966601507995	577.966601507995	577.966601507995	577.966601507995	577.966601507995	577.966601507995	577.966601507995	577.966601507995	577.966601507995	577.966601507995	577.966601507995	577.966601507995	577.966601507995	577.966601507995	577.966601507995	577.966601507995	577.966601507995	577.966601507995	577.966601507995	577.966601507995	577.966601507995	577.966601507995	577.966601507995	577.966601507995	577.966601507995	577.966601507995	577.966601507995	577.966601507995	577.966601507995	577.966601507995	577.966601507995	577.966601507995	577.966601507995	577.966601507995	577.966601507995	577.966601507995	577.966601507995	577.966601507995	577.966601507995	577.966601507995	577.966601507995	577.966601507995	577.966601507995	577.966601507995	577.966601507995	577.966601507995	577.966601507995	577.966601507995	577.966601507995
346	578.0653120248802	578.0653120248802	578.0653120248802	578.0653120248802	578.0653120248802	578.0653120248802	578.0653120248802	578.0653120248802	578.0653120248802	578.0653120248802	578.0653120248802	578.0653120248802	578.0653120248802	578.0653120248802	578.0653120248802	578.0653120248802	578.0653120248802	578.0653120248802	578.0653120248802	578.0653120248802	578.0653120248802	578.0653120248802	578.0653120248802	578.0653120248802	578.0653120248802	578.0653120248802	578.0653120248802	578.0653120248802	578.0653120248802	578.0653120248802	578.0653120248802	578.0653120248802	578.0653120248802	578.0653120248802	578.0653120248802	578.0653120248802	578.0653120248802	578.0653120248802	578.0653120248802	578.0653120248802	578.0653120248802	578.0653120248802	578.0653120248802	578.0653120248802	578.0653120248802	578.0653120248802	578.0653120248802	578.0653120248802	578.0653120248802
347	578.1762122519297	578.1762122519297	578.1762122519297	578.1762122519297	578.1762122519297	578.1762122519297	578.1762122519297	578.1762122519297	578.1762122519297	578.1762122519297	578.1762122519297	578.1762122519297	578.1762122519297	578.1762122519297	578.1762122519297	578.1762122519297	578.1762122519297	578.1762122519297	578.1762122519297	578.1762122519297	578.1762122519297	578.1762122519297	578.1762122519297	578.1762122519297	578.1762122519297	578.1762122519297	578.1762122519297	578.1762122519297	578.1762122519297	578.1762122519297	578.1762122519297	578.1762122519297	578.1762122519297	578.1762122519297	578.1762122519297	578.1762122519297	578.1762122519297	578.1762122519297	578.1762122519297	578.1762122519297	578.1762122519297	578.1762122519297	578.1762122519297	578.1762122519297	578.1762122519297	578.1762122519297	578.1762122519297	578.1762122519297	578.1762122519297
348	578.2985228827874	578.2985228827874	578.2985228827874	578.2985228827874	578.2985228827874	578.2985228827874	578.2985228827874	578.2985228827874	578.2985228827874	578.2985228827874	578.2985228827874	578.2985228827874	578.2985228827874	578.2985228827874	578.2985228827874	578.2985228827874	578.2985228827874	578.2985228827874	578.2985228827874	578.2985228827874	578.2985228827874	578.2985228827874	578.2985228827874	578.2985228827874	578.2985228827874	578.2985228827874	578.2985228827874	578.2985228827874	578.2985228827874	578.2985228827874	578.2985228827874	578.2985228827874	578.2985228827874	578.2985228827874	578.2985228827874	578.2985228827874	578.2985228827874	578.2985228827874	578.2985228827874	578.2985228827874	578.2985228827874	578.2985228827874	578.2985228827874	578.2985228827874	578.2985228827874	578.2985228827874	578.2985228827874	578.2985228827874	578.2985228827874
349	578.4315541915954	578.4315541915954	578.4315541915954	578.4315541915954	578.4315541915954	578.4315541915954	578.4315541915954	578.4315541915954	578.4315541915954	578.4315541915954	578.4315541915954	578.4315541915954	578.4315541915954	578.4315541915954	578.4315541915954	578.4315541915954	578.4315541915954	578.4315541915954	578.4315541915954	578.4315541915954	578.4315541915954	578.4315541915954	578.4315541915954	578.4315541915954	578.4315541915954	578.4315541915954	578.4315541915954	578.4315541915954	578.4315541915954	578.4315541915954	578.4315541915954	578.4315541915954	578.4315541915954	578.4315541915954	578.4315541915954	578.4315541915954	578.4315541915954	578.4315541915954	578.4315541915954	578.4315541915954	578.4315541915954	578.4315541915954	578.4315541915954	578.4315541915954	578.4315541915954	578.4315541915954	578.4315541915954	578.4315541915954	578.4315541915954
350	578.574693460652	578.574693460652	578.574693460652	578.574693460652	578.574693460652	578.574693460652	578.574693460652	578.574693460652	578.574693460652	578.574693460652	578.574693460652	578.574693460652	578.574693460652	578.574693460652	578.574693460652	578.574693460652	578.574693460652	578.574693460652	578.574693460652	578.574693460652	578.574693460652	578.574693460652	578.574693460652	578.574693460652	578.574693460652	578.574693460652	578.574693460652	578.574693460652	578.574693460652	578.574693460652	578.574693460652	578.574693460652	578.574693460652	578.574693460652	578.574693460652	578.574693460652	578.574693460652	578.574693460652	578.574693460652	578.574693460652	578.574693460652	578.574693460652	578.574693460652	578.574693460652	578.574693460652	578.574693460652	578.574693460652	578.574693460652	578.574693460652
351	578.7273943200801	578.7273943200801	578.7273943200801	578.7273943200801	578.7273943200801	578.7273943200801	578.7273943200801	578.7273943200801	578.7273943200801	578.7273943200801	578.7273943200801	578.7273943200801	578.7273943200801	578.7273943200801	578.7273943200801	578.7273943200801	578.7273943200801	578.7273943200801	578.7273943200801	578.7273943200801	578.7273943200801	578.7273943200801	578.7273943200801	578.7273943200801	578.7273943200801	578.7273943200801	578.7273943200801	578.7273943200801	578.7273943200801	578.7273943200801	578.7273943200801	578.7273943200801	578.7273943200801	578.7273943200801	578.7273943200801	578.7273943200801	578.7273943200801	578.7273943200801	578.7273943200801	578.7273943200801	578.7273943200801	578.7273943200801	578.7273943200801	578.7273943200801	578.7273943200801	578.7273943200801	578.7273943200801	578.7273943200801	578.7273943200801
352	578.889167691412	578.889167691412	578.889167691412	578.889167691412	578.889167691412	578.889167691412	578.889167691412	578.889167691412	578.889167691412	578.889167691412	578.889167691412	578.889167691412	578.889167691412	578.889167691412	578.889167691412	578.889167691412	578.889167691412	578.889167691412	578.889167691412	578.889167691412	578.889167691412	578.889167691412	578.889167691412	578.889167691412	578.889167691412	578.889167691412	578.889167691412	578.889167691412	578.889167691412	578.889167691412	578.889167691412	578.889167691412	578.889167691412	578.889167691412	578.889167691412	578.889167691412	578.889167691412	578.889167691412	578.889167691412	578.889167691412	578.889167691412	578.889167691412	578.889167691412	578.889167691412	578.889167691412	578.889167691412	578.889167691412	578.889167691412	578.889167691412
353	579.0595740796948	579.0595740796948	579.0595740796948	579.0595740796948	579.0595740796948	579.0595740796948	579.0595740796948	579.0595740796948	579.0595740796948	579.0595740796948	579.0595740796948	579.0595740796948	579.0595740796948	579.0595740796948	579.0595740796948	579.0595740796948	579.0595740796948	579.0595740796948	579.0595740796948	579.0595740796948	579.0595740796948	579.0595740796948	579.0595740796948	579.0595740796948	579.0595740796948	579.0595740796948	579.0595740796948	579.0595740796948	579.0595740796948	579.0595740796948	579.0595740796948	579.0595740796948	579.0595740796948	579.0595740796948	579.0595740796948	579.0595740796948	579.0595740796948	579.0595740796948	579.0595740796948	579.0595740796948	579.0595740796948	579.0595740796948	579.0595740796948	579.0595740796948	579.0595740796948	579.0595740796948	579.0595740796948	579.0595740796948	579.0595740796948
354	579.2382170018257	579.2382170018257	579.2382170018257	579.2382170018257	579.2382170018257	579.2382170018257	579.2382170018257	579.2382170018257	579.2382170018257	579.2382170018257	579.2382170018257	579.2382170018257	579.2382170018257	579.2382170018257	579.2382170018257	579.2382170018257	579.2382170018257	579.2382170018257	579.2382170018257	579.2382170018257	579.2382170018257	579.2382170018257	579.2382170018257	579.2382170018257	579.2382170018257	579.2382170018257	579.2382170018257	579.2382170018257	579.2382170018257	579.2382170018257	579.2382170018257	579.2382170018257	579.2382170018257	579.2382170018257	579.2382170018257	579.2382170018257	579.2382170018257	579.2382170018257	579.2382170018257	579.2382170018257	579.2382170018257	579.2382170018257	579.2382170018257	579.2382170018257	579.2382170018257	579.2382170018257	579.2382170018257	579.2382170018257	579.2382170018257
355	579.4247373741059	579.4247373741059	579.4247373741059	579.4247373741059	579.4247373741059	579.4247373741059	579.4247373741059	579.4247373741059	579.4247373741059	579.4247373741059	579.4247373741059	579.4247373741059	579.4247373741059	579.4247373741059	579.4247373741059	579.4247373741059	579.4247373741059	579.4247373741059	579.4247373741059	579.4247373741059	579.4247373741059	579.4247373741059	579.4247373741059	579.4247373741059	579.4247373741059	579.4247373741059	579.4247373741059	579.4247373741059	579.4247373741059	579.4247373741059	579.4247373741059	579.4247373741059	579.4247373741059	579.4247373741059	579.4247373741059	579.4247373741059	579.4247373741059	579.4247373741059	579.4247373741059	579.4247373741059	579.4247373741059	579.4247373741059	579.4247373741059	579.4247373741059	579.4247373741059	579.4247373741059	579.4247373741059	579.4247373741059	579.4247373741059
356	579.618808711079	579.618808711079	579.618808711079	579.618808711079	579.618808711079	579.618808711079	579.618808711079	579.618808711079	579.618808711079	579.618808711079	579.618808711079	579.618808711079	579.618808711079	579.618808711079	579.618808711079	579.618808711079	579.618808711079	579.618808711079	579.618808711079	579.618808711079	579.618808711079	579.618808711079	579.618808711079	579.618808711079	579.618808711079	579.618808711079	579.618808711079	579.618808711079	579.618808711079	579.618808711079	579.618808711079	579.618808711079	579.618808711079	579.618808711079	579.618808711079	579.618808711079	579.618808711079	579.618808711079	579.618808711079	579.618808711079	579.618808711079	579.618808711079	579.618808711079	579.618808711079	579.618808711079	579.618808711079	579.618808711079	579.618808711079	579.618808711079
357	579.8201330116628	579.8201330116628	579.8201330116628	579.8201330116628	579.8201330116628	579.8201330116628	579.8201330116628	579.8201330116628	579.8201330116628	579.8201330116628	579.8201330116628	579.8201330116628	579.8201330116628	579.8201330116628	579.8201330116628	579.8201330116628	579.8201330116628	579.8201330116628	579.8201330116628	579.8201330116628	579.8201330116628	579.8201330116628	579.8201330116628	579.8201330116628	579.8201330116628	579.8201330116628	579.8201330116628	579.8201330116628	579.8201330116628	579.8201330116628	579.8201330116628	579.8201330116628	579.8201330116628	579.8201330116628	579.8201330116628	579.8201330116628	579.8201330116628	579.8201330116628	579.8201330116628	579.8201330116628	579.8201330116628	579.8201330116628	579.8201330116628	579.8201330116628	579.8201330116628	579.8201330116628	579.8201330116628	579.8201330116628	579.8201330116628
358	580.0284372285324	580.0284372285324	580.0284372285324	580.0284372285324	580.0284372285324	580.0284372285324	580.0284372285324	580.0284372285324	580.0284372285324	580.0284372285324	580.0284372285324	580.0284372285324	580.0284372285324	580.0284372285324	580.0284372285324	580.0284372285324	580.0284372285324	580.0284372285324	580.0284372285324	580.0284372285324	580.0284372285324	580.0284372285324	580.0284372285324	580.0284372285324	580.0284372285324	580.0284372285324	580.0284372285324	580.0284372285324	580.0284372285324	580.0284372285324	580.0284372285324	580.0284372285324	580.0284372285324	580.0284372285324	580.0284372285324	580.0284372285324	580.0284372285324	580.0284372285324	580.0284372285324	580.0284372285324	580.0284372285324	580.0284372285324	580.0284372285324	580.0284372285324	580.0284372285324	580.0284372285324	580.0284372285324	580.0284372285324	580.0284372285324
359	580.2434702331713	580.2434702331713	580.2434702331713	580.2434702331713	580.2434702331713	580.2434702331713	580.2434702331713	580.2434702331713	580.2434702331713	580.2434702331713	580.2434702331713	580.2434702331713	580.2434702331713	580.2434702331713	580.2434702331713	580.2434702331713	580.2434702331713	580.2434702331713	580.2434702331713	580.2434702331713	580.2434702331713	580.2434702331713	580.2434702331713	580.2434702331713	580.2434702331713	580.2434702331713	580.2434702331713	580.2434702331713	580.2434702331713	580.2434702331713	580.2434702331713	580.2434702331713	580.2434702331713	580.2434702331713	580.2434702331713	580.2434702331713	580.2434702331713	580.2434702331713	580.2434702331713	580.2434702331713	580.2434702331713	580.2434702331713	580.2434702331713	580.2434702331713	580.2434702331713	580.2434702331713	580.2434702331713	580.2434702331713	580.2434702331713
360	580.4650002028143	580.4650002028143	580.4650002028143	580.4650002028143	580.4650002028143	580.4650002028143	580.4650002028143	580.4650002028143	580.4650002028143	580.4650002028143	580.4650002028143	580.4650002028143	580.4650002028143	580.4650002028143	580.4650002028143	580.4650002028143	580.4650002028143	580.4650002028143	580.4650002028143	580.4650002028143	580.4650002028143	580.4650002028143	580.4650002028143	580.4650002028143	580.4650002028143	580.4650002028143	580.4650002028143	580.4650002028143	580.4650002028143	580.4650002028143	580.4650002028143	580.4650002028143	580.4650002028143	580.4650002028143	580.4650002028143	580.4650002028143	580.4650002028143	580.4650002028143	580.4650002028143	580.4650002028143	580.4650002028143	580.4650002028143	580.4650002028143	580.4650002028143	580.4650002028143	580.4650002028143	580.4650002028143	580.4650002028143	580.4650002028143
361	580.6928123669854	580.6928123669854	580.6928123669854	580.6928123669854	580.6928123669854	580.6928123669854	580.6928123669854	580.6928123669854	580.6928123669854	580.6928123669854	580.6928123669854	580.6928123669854	580.6928123669854	580.6928123669854	580.6928123669854	580.6928123669854	580.6928123669854	580.6928123669854	580.6928123669854	580.6928123669854	580.6928123669854	580.6928123669854	580.6928123669854	580.6928123669854	580.6928123669854	580.6928123669854	580.6928123669854	580.6928123669854	580.6928123669854	580.6928123669854	580.6928123669854	580.6928123669854	580.6928123669854	580.6928123669854	580.6928123669854	580.6928123669854	580.6928123669854	580.6928123669854	580.6928123669854	580.6928123669854	580.6928123669854	580.6928123669854	580.6928123669854	580.6928123669854	580.6928123669854	580.6928123669854	580.6928123669854	580.6928123669854	580.6928123669854
362	580.9267070609371	580.9267070609371	580.9267070609371	580.9267070609371	580.9267070609371	580.9267070609371	580.9267070609371	580.9267070609371	580.9267070609371	580.9267070609371	580.9267070609371	580.9267070609371	580.9267070609371	580.9267070609371	580.9267070609371	580.9267070609371	580.9267070609371	580.9267070609371	580.9267070609371	580.9267070609371	580.9267070609371	580.9267070609371	580.9267070609371	580.9267070609371	580.9267070609371	580.9267070609371	580.9267070609371	580.9267070609371	580.9267070609371	580.9267070609371	580.9267070609371	580.9267070609371	580.9267070609371	580.9267070609371	580.9267070609371	580.9267070609371	580.9267070609371	580.9267070609371	580.9267070609371	580.9267070609371	580.9267070609371	580.9267070609371	580.9267070609371	580.9267070609371	580.9267070609371	580.9267070609371	580.9267070609371	580.9267070609371	580.9267070609371
363	581.1664980414054	581.1664980414054	581.1664980414054	581.1664980414054	581.1664980414054	581.1664980414054	581.1664980414054	581.1664980414054	581.1664980414054	581.1664980414054	581.1664980414054	581.1664980414054	581.1664980414054	581.1664980414054	581.1664980414054	581.1664980414054	581.1664980414054	581.1664980414054	581.1664980414054	581.1664980414054	581.1664980414054	581.1664980414054	581.1664980414054	581.1664980414054	581.1664980414054	581.1664980414054	581.1664980414054	581.1664980414054	581.1664980414054	581.1664980414054	581.1664980414054	581.1664980414054	581.1664980414054	581.1664980414054	581.1664980414054	581.1664980414054	581.1664980414054	581.1664980414054	581.1664980414054	581.1664980414054	581.1664980414054	581.1664980414054	581.1664980414054	581.1664980414054	581.1664980414054	581.1664980414054	581.1664980414054	581.1664980414054	581.1664980414054
364	581.4120110268173	581.4120110268173	581.4120110268173	581.4120110268173	581.4120110268173	581.4120110268173	581.4120110268173	581.4120110268173	581.4120110268173	581.4120110268173	581.4120110268173	581.4120110268173	581.4120110268173	581.4120110268173	581.4120110268173	581.4120110268173	581.4120110268173	581.4120110268173	581.4120110268173	581.4120110268173	581.4120110268173	581.4120110268173	581.4120110268173	581.4120110268173	581.4120110268173	581.4120110268173	581.4120110268173	581.4120110268173	581.4120110268173	581.4120110268173	581.4120110268173	581.4120110268173	581.4120110268173	581.4120110268173	581.4120110268173	581.4120110268173	581.4120110268173	581.4120110268173	581.4120110268173	581.4120110268173	581.4120110268173	581.4120110268173	581.4120110268173	581.4120110268173	581.4120110268173	581.4120110268173	581.4120110268173	581.4120110268173	581.4120110268173
365	581.6630824298436	581.6630824298436	581.6630824298436	581.6630824298436	581.6630824298436	581.6630824298436	581.6630824298436	581.6630824298436	581.6630824298436	581.6630824298436	581.6630824298436	581.6630824298436	581.6630824298436	581.6630824298436	581.6630824298436	581.6630824298436	581.6630824298436	581.6630824298436	581.6630824298436	581.6630824298436	581.6630824298436	581.6630824298436	581.6630824298436	581.6630824298436	581.6630824298436	581.6630824298436	581.6630824298436	581.6630824298436	581.6630824298436	581.6630824298436	581.6630824298436	581.6630824298436	581.6630824298436	581.6630824298436	581.6630824298436	581.6630824298436	581.6630824298436	581.6630824298436	581.6630824298436	581.6630824298436	581.6630824298436	581.6630824298436	581.6630824298436	581.6630824298436	581.6630824298436	581.6630824298436	581.6630824298436	581.6630824298436	581.6630824298436
366	581.9195582549617	581.9195582549617	581.9195582549617	581.9195582549617	581.9195582549617	581.9195582549617	581.9195582549617	581.9195582549617	581.9195582549617	581.9195582549617	581.9195582549617	581.9195582549617	581.9195582549617	581.9195582549617	581.9195582549617	581.9195582549617	581.9195582549617	581.9195582549617	581.9195582549617	581.9195582549617	581.9195582549617	581.9195582549617	581.9195582549617	581.9195582549617	581.9195582549617	581.9195582549617	581.9195582549617	581.9195582549617	581.9195582549617	581.9195582549617	581.9195582549617	581.9195582549617	581.9195582549617	581.9195582549617	581.9195582549617	581.9195582549617	581.9195582549617	581.9195582549617	581.9195582549617	581.9195582549617	581.9195582549617	581.9195582549617	581.9195582549617	581.9195582549617	581.9195582549617	581.9195582549617	581.9195582549617	581.9195582549617	581.9195582549617
367	582.1812931377724	582.1812931377724	582.1812931377724	582.1812931377724	582.1812931377724	582.1812931377724	582.1812931377724	582.1812931377724	582.1812931377724	582.1812931377724	582.1812931377724	582.1812931377724	582.1812931377724	582.1812931377724	582.1812931377724	582.1812931377724	582.1812931377724	582.1812931377724	582.1812931377724	582.1812931377724	582.1812931377724	582.1812931377724	582.1812931377724	582.1812931377724	582.1812931377724	582.1812931377724	582.1812931377724	582.1812931377724	582.1812931377724	582.1812931377724	582.1812931377724	582.1812931377724	582.1812931377724	582.1812931377724	582.1812931377724	582.1812931377724	582.1812931377724	582.1812931377724	582.1812931377724	582.1812931377724	582.1812931377724	582.1812931377724	582.1812931377724	582.1812931377724	582.1812931377724	582.1812931377724	582.1812931377724	582.1812931377724	582.1812931377724
368	582.4481495062421	582.4481495062421	582.4481495062421	582.4481495062421	582.4481495062421	582.4481495062421	582.4481495062421	582.4481495062421	582.4481495062421	582.4481495062421	582.4481495062421	582.4481495062421	582.4481495062421	582.4481495062421	582.4481495062421	582.4481495062421	582.4481495062421	582.4481495062421	582.4481495062421	582.4481495062421	582.4481495062421	582.4481495062421	582.4481495062421	582.4481495062421	582.4481495062421	582.4481495062421	582.4481495062421	582.4481495062421	582.4481495062421	582.4481495062421	582.4481495062421	582.4481495062421	582.4481495062421	582.4481495062421	582.4481495062421	582.4481495062421	582.4481495062421	582.4481495062421	582.4481495062421	582.4481495062421	582.4481495062421	582.4481495062421	582.4481495062421	582.4481495062421	582.4481495062421	582.4481495062421	582.4481495062421	582.4481495062421	582.4481495062421
369	582.7199968469379	582.7199968469379	582.7199968469379	582.7199968469379	582.7199968469379	582.7199968469379	582.7199968469379	582.7199968469379	582.7199968469379	582.7199968469379	582.7199968469379	582.7199968469379	582.7199968469379	582.7199968469379	582.7199968469379	582.7199968469379	582.7199968469379	582.7199968469379	582.7199968469379	582.7199968469379	582.7199968469379	582.7199968469379	582.7199968469379	582.7199968469379	582.7199968469379	582.7199968469379	582.7199968469379	582.7199968469379	582.7199968469379	582.7199968469379	582.7199968469379	582.7199968469379	582.7199968469379	582.7199968469379	582.7199968469379	582.7199968469379	582.7199968469379	582.7199968469379	582.7199968469379	582.7199968469379	582.7199968469379	582.7199968469379	582.7199968469379	582.7199968469379	582.7199968469379	582.7199968469379	582.7199968469379	582.7199968469379	582.7199968469379
370	582.9967110617969	582.9967110617969	582.9967110617969	582.9967110617969	582.9967110617969	582.9967110617969	582.9967110617969	582.9967110617969	582.9967110617969	582.9967110617969	582.9967110617969	582.9967110617969	582.9967110617969	582.9967110617969	582.9967110617969	582.9967110617969	582.9967110617969	582.9967110617969	582.9967110617969	582.9967110617969	582.9967110617969	582.9967110617969	582.9967110617969	582.9967110617969	582.9967110617969	582.9967110617969	582.9967110617969	582.9967110617969	582.9967110617969	582.9967110617969	582.9967110617969	582.9967110617969	582.9967110617969	582.9967110617969	582.9967110617969	582.9967110617969	582.9967110617969	582.9967110617969	582.9967110617969	582.9967110617969	582.9967110617969	582.9967110617969	582.9967110617969	582.9967110617969	582.9967110617969	582.9967110617969	582.9967110617969	582.9967110617969	582.9967110617969
371	583.2781739030677	583.2781739030677	583.2781739030677	583.2781739030677	583.2781739030677	583.2781739030677	583.2781739030677	583.2781739030677	583.2781739030677	583.2781739030677	583.2781739030677	583.2781739030677	583.2781739030677	583.2781739030677	583.2781739030677	583.2781739030677	583.2781739030677	583.2781739030677	583.2781739030677	583.2781739030677	583.2781739030677	583.2781739030677	583.2781739030677	583.2781739030677	583.2781739030677	583.2781739030677	583.2781739030677	583.2781739030677	583.2781739030677	583.2781739030677	583.2781739030677	583.2781739030677	583.2781739030677	583.2781739030677	583.2781739030677	583.2781739030677	583.2781739030677	583.2781739030677	583.2781739030677	583.2781739030677	583.2781739030677	583.2781739030677	583.2781739030677	583.2781739030677	583.2781739030677	583.2781739030677	583.2781739030677	583.2781739030677	583.2781739030677
372	583.5642724758251	583.5642724758251	583.5642724758251	583.5642724758251	583.5642724758251	583.5642724758251	583.5642724758251	583.5642724758251	583.5642724758251	583.5642724758251	583.5642724758251	583.5642724758251	583.5642724758251	583.5642724758251	583.5642724758251	583.5642724758251	583.5642724758251	583.5642724758251	583.5642724758251	583.5642724758251	583.5642724758251	583.5642724758251	583.5642724758251	583.5642724758251	583.5642724758251	583.5642724758251	583.5642724758251	583.5642724758251	583.5642724758251	583.5642724758251	583.5642724758251	583.5642724758251	583.5642724758251	583.5642724758251	583.5642724758251	583.5642724758251	583.5642724758251	583.5642724758251	583.5642724758251	583.5642724758251	583.5642724758251	583.5642724758251	583.5642724758251	583.5642724758251	583.5642724758251	583.5642724758251	583.5642724758251	583.5642724758251	583.5642724758251
373	583.8548987989786	583.8548987989786	583.8548987989786	583.8548987989786	583.8548987989786	583.8548987989786	583.8548987989786	583.8548987989786	583.8548987989786	583.8548987989786	583.8548987989786	583.8548987989786	583.8548987989786	583.8548987989786	583.8548987989786	583.8548987989786	583.8548987989786	583.8548987989786	583.8548987989786	583.8548987989786	583.8548987989786	583.8548987989786	583.8548987989786	583.8548987989786	583.8548987989786	583.8548987989786	583.8548987989786	583.8548987989786	583.8548987989786	583.8548987989786	583.8548987989786	583.8548987989786	583.8548987989786	583.8548987989786	583.8548987989786	583.8548987989786	583.8548987989786	583.8548987989786	583.8548987989786	583.8548987989786	583.8548987989786	583.8548987989786	583.8548987989786	583.8548987989786	583.8548987989786	583.8548987989786	583.8548987989786	583.8548987989786	583.8548987989786
374	584.1499494169725	584.1499494169725	584.1499494169725	584.1499494169725	584.1499494169725	584.1499494169725	584.1499494169725	584.1499494169725	584.1499494169725	584.1499494169725	584.1499494169725	584.1499494169725	584.1499494169725	584.1499494169725	584.1499494169725	584.1499494169725	584.1499494169725	584.1499494169725	584.1499494169725	584.1499494169725	584.1499494169725	584.1499494169725	584.1499494169725	584.1499494169725	584.1499494169725	584.1499494169725	584.1499494169725	584.1499494169725	584.1499494169725	584.1499494169725	584.1499494169725	584.1499494169725	584.1499494169725	584.1499494169725	584.1499494169725	584.1499494169725	584.1499494169725	584.1499494169725	584.1499494169725	584.1499494169725	584.1499494169725	584.1499494169725	584.1499494169725	584.1499494169725	584.1499494169725	584.1499494169725	584.1499494169725	584.1499494169725	584.1499494169725
375	584.4493250555088	584.4493250555088	584.4493250555088	584.4493250555088	584.4493250555088	584.4493250555088	584.4493250555088	584.4493250555088	584.4493250555088	584.4493250555088	584.4493250555088	584.4493250555088	584.4493250555088	584.4493250555088	584.4493250555088	584.4493250555088	584.4493250555088	584.4493250555088	584.4493250555088	584.4493250555088	584.4493250555088	584.4493250555088	584.4493250555088	584.4493250555088	584.4493250555088	584.4493250555088	584.4493250555088	584.4493250555088	584.4493250555088	584.4493250555088	584.4493250555088	584.4493250555088	584.4493250555088	584.4493250555088	584.4493250555088	584.4493250555088	584.4493250555088	584.4493250555088	584.4493250555088	584.4493250555088	584.4493250555088	584.4493250555088	584.4493250555088	584.4493250555088	584.4493250555088	584.4493250555088	584.4493250555088	584.4493250555088	584.4493250555088
376	584.7529303155061	584.7529303155061	584.7529303155061	584.7529303155061	584.7529303155061	584.7529303155061	584.7529303155061	584.7529303155061	584.7529303155061	584.7529303155061	584.7529303155061	584.7529303155061	584.7529303155061	584.7529303155061	584.7529303155061	584.7529303155061	584.7529303155061	584.7529303155061	584.7529303155061	584.7529303155061	584.7529303155061	584.7529303155061	584.7529303155061	584.7529303155061	584.7529303155061	584.7529303155061	584.7529303155061	584.7529303155061	584.7529303155061	584.7529303155061	584.7529303155061	584.7529303155061	584.7529303155061	584.7529303155061	584.7529303155061	584.7529303155061	584.7529303155061	584.7529303155061	584.7529303155061	584.7529303155061	584.7529303155061	584.7529303155061	584.7529303155061	584.7529303155061	584.7529303155061	584.7529303155061	584.7529303155061	584.7529303155061	584.7529303155061
377	585.0606734003566	585.0606734003566	585.0606734003566	585.0606734003566	585.0606734003566	585.0606734003566	585.0606734003566	585.0606734003566	585.0606734003566	585.0606734003566	585.0606734003566	585.0606734003566	585.0606734003566	585.0606734003566	585.0606734003566	585.0606734003566	585.0606734003566	585.0606734003566	585.0606734003566	585.0606734003566	585.0606734003566	585.0606734003566	585.0606734003566	585.0606734003566	585.0606734003566	585.0606734003566	585.0606734003566	585.0606734003566	585.0606734003566	585.0606734003566	585.0606734003566	585.0606734003566	585.0606734003566	585.0606734003566	585.0606734003566	585.0606734003566	585.0606734003566	585.0606734003566	585.0606734003566	585.0606734003566	585.0606734003566	585.0606734003566	585.0606734003566	585.0606734003566	585.0606734003566	585.0606734003566	585.0606734003566	585.0606734003566	585.0606734003566
378	585.372465872211	585.372465872211	585.372465872211	585.372465872211	585.372465872211	585.372465872211	585.372465872211	585.372465872211	585.372465872211	585.372465872211	585.372465872211	585.372465872211	585.372465872211	585.372465872211	585.372465872211	585.372465872211	585.372465872211	585.372465872211	585.372465872211	585.372465872211	585.372465872211	585.372465872211	585.372465872211	585.372465872211	585.372465872211	585.372465872211	585.372465872211	585.372465872211	585.372465872211	585.372465872211	585.372465872211	585.372465872211	585.372465872211	585.372465872211	585.372465872211	585.372465872211	585.372465872211	585.372465872211	585.372465872211	585.372465872211	585.372465872211	585.372465872211	585.372465872211	585.372465872211	585.372465872211	585.372465872211	585.372465872211	585.372465872211	585.372465872211
379	585.6882224335986	585.6882224335986	585.6882224335986	585.6882224335986	585.6882224335986	585.6882224335986	585.6882224335986	585.6882224335986	585.6882224335986	585.6882224335986	585.6882224335986	585.6882224335986	585.6882224335986	585.6882224335986	585.6882224335986	585.6882224335986	585.6882224335986	585.6882224335986	585.6882224335986	585.6882224335986	585.6882224335986	585.6882224335986	585.6882224335986	585.6882224335986	585.6882224335986	585.6882224335986	585.6882224335986	585.6882224335986	585.6882224335986	585.6882224335986	585.6882224335986	585.6882224335986	585.6882224335986	585.6882224335986	585.6882224335986	585.6882224335986	585.6882224335986	585.6882224335986	585.6882224335986	585.6882224335986	585.6882224335986	585.6882224335986	585.6882224335986	585.6882224335986	585.6882224335986	585.6882224335986	585.6882224335986	585.6882224335986	585.6882224335986
380	586.0078607311955	586.0078607311955	586.0078607311955	586.0078607311955	586.0078607311955	586.0078607311955	586.0078607311955	586.0078607311955	586.0078607311955	586.0078607311955	586.0078607311955	586.0078607311955	586.0078607311955	586.0078607311955	586.0078607311955	586.0078607311955	586.0078607311955	586.0078607311955	586.0078607311955	586.0078607311955	586.0078607311955	586.0078607311955	586.0078607311955	586.0078607311955	586.0078607311955	586.0078607311955	586.0078607311955	586.0078607311955	586.0078607311955	586.0078607311955	586.0078607311955	586.0078607311955	586.0078607311955	586.0078607311955	586.0078607311955	586.0078607311955	586.0078607311955	586.0078607311955	586.0078607311955	586.0078607311955	586.0078607311955	586.0078607311955	586.0078607311955	586.0078607311955	586.0078607311955	586.0078607311955	586.0078607311955	586.0078607311955	586.0078607311955
381	586.331301179016	586.331301179016	586.331301179016	586.331301179016	586.331301179016	586.331301179016	586.331301179016	586.331301179016	586.331301179016	586.331301179016	586.331301179016	586.331301179016	586.331301179016	586.331301179016	586.331301179016	586.331301179016	586.331301179016	586.331301179016	586.331301179016	586.331301179016	586.331301179016	586.331301179016	586.331301179016	586.331301179016	586.331301179016	586.331301179016	586.331301179016	586.331301179016	586.331301179016	586.331301179016	586.331301179016	586.331301179016	586.331301179016	586.331301179016	586.331301179016	586.331301179016	586.331301179016	586.331301179016	586.331301179016	586.331301179016	586.331301179016	586.331301179016	586.331301179016	586.331301179016	586.331301179016	586.331301179016	586.331301179016	586.331301179016	586.331301179016
382	586.6584667986192	586.6584667986192	586.6584667986192	586.6584667986192	586.6584667986192	586.6584667986192	586.6584667986192	586.6584667986192	586.6584667986192	586.6584667986192	586.6584667986192	586.6584667986192	586.6584667986192	586.6584667986192	586.6584667986192	586.6584667986192	586.6584667986192	586.6584667986192	586.6584667986192	586.6584667986192	586.6584667986192	586.6584667986192	586.6584667986192	586.6584667986192	586.6584667986192	586.6584667986192	586.6584667986192	586.6584667986192	586.6584667986192	586.6584667986192	586.6584667986192	586.6584667986192	586.6584667986192	586.6584667986192	586.6584667986192	586.6584667986192	586.6584667986192	586.6584667986192	586.6584667986192	586.6584667986192	586.6584667986192	586.6584667986192	586.6584667986192	586.6584667986192	586.6584667986192	586.6584667986192	586.6584667986192	586.6584667986192	586.6584667986192
383	586.9892830742988	586.9892830742988	586.9892830742988	586.9892830742988	586.9892830742988	586.9892830742988	586.9892830742988	586.9892830742988	586.9892830742988	586.9892830742988	586.9892830742988	586.9892830742988	586.9892830742988	586.9892830742988	586.9892830742988	586.9892830742988	586.9892830742988	586.9892830742988	586.9892830742988	586.9892830742988	586.9892830742988	586.9892830742988	586.9892830742988	586.9892830742988	586.9892830742988	586.9892830742988	586.9892830742988	586.9892830742988	586.9892830742988	586.9892830742988	586.9892830742988	586.9892830742988	586.9892830742988	586.9892830742988	586.9892830742988	586.9892830742988	586.9892830742988	586.9892830742988	586.9892830742988	586.9892830742988	586.9892830742988	586.9892830742988	586.9892830742988	586.9892830742988	586.9892830742988	586.9892830742988	586.9892830742988	586.9892830742988	586.9892830742988
384	587.3236778214208	587.3236778214208	587.3236778214208	587.3236778214208	587.3236778214208	587.3236778214208	587.3236778214208	587.3236778214208	587.3236778214208	587.3236778214208	587.3236778214208	587.3236778214208	587.3236778214208	587.3236778214208	587.3236778214208	587.3236778214208	587.3236778214208	587.3236778214208	587.3236778214208	587.3236778214208	587.3236778214208	587.3236778214208	587.3236778214208	587.3236778214208	587.3236778214208	587.3236778214208	587.3236778214208	587.3236778214208	587.3236778214208	587.3236778214208	587.3236778214208	587.3236778214208	587.3236778214208	587.3236778214208	587.3236778214208	587.3236778214208	587.3236778214208	587.3236778214208	587.3236778214208	587.3236778214208	587.3236778214208	587.3236778214208	587.3236778214208	587.3236778214208	587.3236778214208	587.3236778214208	587.3236778214208	587.3236778214208	587.3236778214208
385	587.6615810664155	587.6615810664155	587.6615810664155	587.6615810664155	587.6615810664155	587.6615810664155	587.6615810664155	587.6615810664155	587.6615810664155	587.6615810664155	587.6615810664155	587.6615810664155	587.6615810664155	587.6615810664155	587.6615810664155	587.6615810664155	587.6615810664155	587.6615810664155	587.6615810664155	587.6615810664155	587.6615810664155	587.6615810664155	587.6615810664155	587.6615810664155	587.6615810664155	587.6615810664155	587.6615810664155	587.6615810664155	587.6615810664155	587.6615810664155	587.6615810664155	587.6615810664155	587.6615810664155	587.6615810664155	587.6615810664155	587.6615810664155	587.6615810664155	587.6615810664155	587.6615810664155	587.6615810664155	587.6615810664155	587.6615810664155	587.6615810664155	587.6615810664155	587.6615810664155	587.6615810664155	587.6615810664155	587.6615810664155	587.6615810664155
386	587.9906189072698	587.9906189072698	587.9906189072698	587.9906189072698	587.9906189072698	587.9906189072698	587.9906189072698	587.9906189072698	587.9906189072698	587.9906189072698	587.9906189072698	587.9906189072698	587.9906189072698	587.9906189072698	587.9906189072698	587.9906189072698	587.9906189072698	587.9906189072698	587.9906189072698	587.9906189072698	587.9906189072698	587.9906189072698	587.9906189072698	587.9906189072698	587.9906189072698	587.9906189072698	587.9906189072698	587.9906189072698	587.9906189072698	587.9906189072698	587.9906189072698	587.9906189072698	587.9906189072698	587.9906189072698	587.9906189072698	587.9906189072698	587.9906189072698	587.9906189072698	587.9906189072698	587.9906189072698	587.9906189072698	587.9906189072698	587.9906189072698	587.9906189072698	587.9906189072698	587.9906189072698	587.9906189072698	587.9906189072698	587.9906189072698
387	588.3111487810523	588.3111487810523	588.3111487810523	588.3111487810523	588.3111487810523	588.3111487810523	588.3111487810523	588.3111487810523	588.3111487810523	588.3111487810523	588.3111487810523	588.3111487810523	588.3111487810523	588.3111487810523	588.3111487810523	588.3111487810523	588.3111487810523	588.3111487810523	588.3111487810523	588.3111487810523	588.3111487810523	588.3111487810523	588.3111487810523	588.3111487810523	588.3111487810523	588.3111487810523	588.3111487810523	588.3111487810523	588.3111487810523	588.3111487810523	588.3111487810523	588.3111487810523	588.3111487810523	588.3111487810523	588.3111487810523	588.3111487810523	588.3111487810523	588.3111487810523	588.3111487810523	588.3111487810523	588.3111487810523	588.3111487810523	588.3111487810523	588.3111487810523	588.3111487810523	588.3111487810523	588.3111487810523	588.3111487810523	588.3111487810523
388	588.6234636758663	588.6234636758663	588.6234636758663	588.6234636758663	588.6234636758663	588.6234636758663	588.6234636758663	588.6234636758663	588.6234636758663	588.6234636758663	588.6234636758663	588.6234636758663	588.6234636758663	588.6234636758663	588.6234636758663	588.6234636758663	588.6234636758663	588.6234636758663	588.6234636758663	588.6234636758663	588.6234636758663	588.6234636758663	588.6234636758663	588.6234636758663	588.6234636758663	588.6234636758663	588.6234636758663	588.6234636758663	588.6234636758663	588.6234636758663	588.6234636758663	588.6234636758663	588.6234636758663	588.6234636758663	588.6234636758663	588.6234636758663	588.6234636758663	588.6234636758663	588.6234636758663	588.6234636758663	588.6234636758663	588.6234636758663	588.6234636758663	588.6234636758663	588.6234636758663	588.6234636758663	588.6234636758663	588.6234636758663	588.6234636758663
389	588.9278175502573	588.9278175502573	588.9278175502573	588.9278175502573	588.9278175502573	588.9278175502573	588.9278175502573	588.9278175502573	588.9278175502573	588.9278175502573	588.9278175502573	588.9278175502573	588.9278175502573	588.9278175502573	588.9278175502573	588.9278175502573	588.9278175502573	588.9278175502573	588.9278175502573	588.9278175502573	588.9278175502573	588.9278175502573	588.9278175502573	588.9278175502573	588.9278175502573	588.9278175502573	588.9278175502573	588.9278175502573	588.9278175502573	588.9278175502573	588.9278175502573	588.9278175502573	588.9278175502573	588.9278175502573	588.9278175502573	588.9278175502573	588.9278175502573	588.9278175502573	588.9278175502573	588.9278175502573	588.9278175502573	588.9278175502573	588.9278175502573	588.9278175502573	588.9278175502573	588.9278175502573	588.9278175502573	588.9278175502573	588.9278175502573
390	589.2244305105271	589.2244305105271	589.2244305105271	589.2244305105271	589.2244305105271	589.2244305105271	589.2244305105271	589.2244305105271	589.2244305105271	589.2244305105271	589.2244305105271	589.2244305105271	589.2244305105271	589.2244305105271	589.2244305105271	589.2244305105271	589.2244305105271	589.2244305105271	589.2244305105271	589.2244305105271	589.2244305105271	589.2244305105271	589.2244305105271	589.2244305105271	589.2244305105271	589.2244305105271	589.2244305105271	589.2244305105271	589.2244305105271	589.2244305105271	589.2244305105271	589.2244305105271	589.2244305105271	589.2244305105271	589.2244305105271	589.2244305105271	589.2244305105271	589.2244305105271	589.2244305105271	589.2244305105271	589.2244305105271	589.2244305105271	589.2244305105271	589.2244305105271	589.2244305105271	589.2244305105271	589.2244305105271	589.2244305105271	589.2244305105271
391	589.5134932639008	589.5134932639008	589.5134932639008	589.5134932639008	589.5134932639008	589.5134932639008	589.5134932639008	589.5134932639008	589.5134932639008	589.5134932639008	589.5134932639008	589.5134932639008	589.5134932639008	589.5134932639008	589.5134932639008	589.5134932639008	589.5134932639008	589.5134932639008	589.5134932639008	589.5134932639008	589.5134932639008	589.5134932639008	589.5134932639008	589.5134932639008	589.5134932639008	589.5134932639008	589.5134932639008	589.5134932639008	589.5134932639008	589.5134932639008	589.5134932639008	589.5134932639008	589.5134932639008	589.5134932639008	589.5134932639008	589.5134932639008	589.5134932639008	589.5134932639008	589.5134932639008	589.5134932639008	589.5134932639008	589.5134932639008	589.5134932639008	589.5134932639008	589.5134932639008	589.5134932639008	589.5134932639008	589.5134932639008	589.5134932639008
392	589.7951709553558	589.7951709553558	589.7951709553558	589.7951709553558	589.7951709553558	589.7951709553558	589.7951709553558	589.7951709553558	589.7951709553558	589.7951709553558	589.7951709553558	589.7951709553558	589.7951709553558	589.7951709553558	589.7951709553558	589.7951709553558	589.7951709553558	589.7951709553558	589.7951709553558	589.7951709553558	589.7951709553558	589.7951709553558	589.7951709553558	589.7951709553558	589.7951709553558	589.7951709553558	589.7951709553558	589.7951709553558	589.7951709553558	589.7951709553558	589.7951709553558	589.7951709553558	589.7951709553558	589.7951709553558	589.7951709553558	589.7951709553558	589.7951709553558	589.7951709553558	589.7951709553558	589.7951709553558	589.7951709553558	589.7951709553558	589.7951709553558	589.7951709553558	589.7951709553558	589.7951709553558	589.7951709553558	589.7951709553558	589.7951709553558
393	590.069606479008	590.069606479008	590.069606479008	590.069606479008	590.069606479008	590.069606479008	590.069606479008	590.069606479008	590.069606479008	590.069606479008	590.069606479008	590.069606479008	590.069606479008	590.069606479008	590.069606479008	590.069606479008	590.069606479008	590.069606479008	590.069606479008	590.069606479008	590.069606479008	590.069606479008	590.069606479008	590.069606479008	590.069606479008	590.069606479008	590.069606479008	590.069606479008	590.069606479008	590.069606479008	590.069606479008	590.069606479008	590.069606479008	590.069606479008	590.069606479008	590.069606479008	590.069606479008	590.069606479008	590.069606479008	590.069606479008	590.069606479008	590.069606479008	590.069606479008	590.069606479008	590.069606479008	590.069606479008	590.069606479008	590.069606479008	590.069606479008
394	590.3369233407689	590.3369233407689	590.3369233407689	590.3369233407689	590.3369233407689	590.3369233407689	590.3369233407689	590.3369233407689	590.3369233407689	590.3369233407689	590.3369233407689	590.3369233407689	590.3369233407689	590.3369233407689	590.3369233407689	590.3369233407689	590.3369233407689	590.3369233407689	590.3369233407689	590.3369233407689	590.3369233407689	590.3369233407689	590.3369233407689	590.3369233407689	590.3369233407689	590.3369233407689	590.3369233407689	590.3369233407689	590.3369233407689	590.3369233407689	590.3369233407689	590.3369233407689	590.3369233407689	590.3369233407689	590.3369233407689	590.3369233407689	590.3369233407689	590.3369233407689	590.3369233407689	590.3369233407689	590.3369233407689	590.3369233407689	590.3369233407689	590.3369233407689	590.3369233407689	590.3369233407689	590.3369233407689	590.3369233407689	590.3369233407689
395	590.5972281370148	590.5972281370148	590.5972281370148	590.5972281370148	590.5972281370148	590.5972281370148	590.5972281370148	590.5972281370148	590.5972281370148	590.5972281370148	590.5972281370148	590.5972281370148	590.5972281370148	590.5972281370148	590.5972281370148	590.5972281370148	590.5972281370148	590.5972281370148	590.5972281370148	590.5972281370148	590.5972281370148	590.5972281370148	590.5972281370148	590.5972281370148	590.5972281370148	590.5972281370148	590.5972281370148	590.5972281370148	590.5972281370148	590.5972281370148	590.5972281370148	590.5972281370148	590.5972281370148	590.5972281370148	590.5972281370148	590.5972281370148	590.5972281370148	590.5972281370148	590.5972281370148	590.5972281370148	590.5972281370148	590.5972281370148	590.5972281370148	590.5972281370148	590.5972281370148	590.5972281370148	590.5972281370148	590.5972281370148	590.5972281370148
396	590.8506127041477	590.8506127041477	590.8506127041477	590.8506127041477	590.8506127041477	590.8506127041477	590.8506127041477	590.8506127041477	590.8506127041477	590.8506127041477	590.8506127041477	590.8506127041477	590.8506127041477	590.8506127041477	590.8506127041477	590.8506127041477	590.8506127041477	590.8506127041477	590.8506127041477	590.8506127041477	590.8506127041477	590.8506127041477	590.8506127041477	590.8506127041477	590.8506127041477	590.8506127041477	590.8506127041477	590.8506127041477	590.8506127041477	590.8506127041477	590.8506127041477	590.8506127041477	590.8506127041477	590.8506127041477	590.8506127041477	590.8506127041477	590.8506127041477	590.8506127041477	590.8506127041477	590.8506127041477	590.8506127041477	590.8506127041477	590.8506127041477	590.8506127041477	590.8506127041477	590.8506127041477	590.8506127041477	590.8506127041477	590.8506127041477
397	591.0971559854611	591.0971559854611	591.0971559854611	591.0971559854611	591.0971559854611	591.0971559854611	591.0971559854611	591.0971559854611	591.0971559854611	591.0971559854611	591.0971559854611	591.0971559854611	591.0971559854611	591.0971559854611	591.0971559854611	591.0971559854611	591.0971559854611	591.0971559854611	591.0971559854611	591.0971559854611	591.0971559854611	591.0971559854611	591.0971559854611	591.0971559854611	591.0971559854611	591.0971559854611	591.0971559854611	591.0971559854611	591.0971559854611	591.0971559854611	591.0971559854611	591.0971559854611	591.0971559854611	591.0971559854611	591.0971559854611	591.0971559854611	591.0971559854611	591.0971559854611	591.0971559854611	591.0971559854611	591.0971559854611	591.0971559854611	591.0971559854611	591.0971559854611	591.0971559854611	591.0971559854611	591.0971559854611	591.0971559854611	591.0971559854611
398	591.3369256548287	591.3369256548287	591.3369256548287	591.3369256548287	591.3369256548287	591.3369256548287	591.3369256548287	591.3369256548287	591.3369256548287	591.3369256548287	591.3369256548287	591.3369256548287	591.3369256548287	591.3369256548287	591.3369256548287	591.3369256548287	591.3369256548287	591.3369256548287	591.3369256548287	591.3369256548287	591.3369256548287	591.3369256548287	591.3369256548287	591.3369256548287	591.3369256548287	591.3369256548287	591.3369256548287	591.3369256548287	591.3369256548287	591.3369256548287	591.3369256548287	591.3369256548287	591.3369256548287	591.3369256548287	591.3369256548287	591.3369256548287	591.3369256548287	591.3369256548287	591.3369256548287	591.3369256548287	591.3369256548287	591.3369256548287	591.3369256548287	591.3369256548287	591.3369256548287	591.3369256548287	591.3369256548287	591.3369256548287	591.3369256548287
399	591.5699795307228	591.5699795307228	591.5699795307228	591.5699795307228	591.5699795307228	591.5699795307228	591.5699795307228	591.5699795307228	591.5699795307228	591.5699795307228	591.5699795307228	591.5699795307228	591.5699795307228	591.5699795307228	591.5699795307228	591.5699795307228	591.5699795307228	591.5699795307228	591.5699795307228	591.5699795307228	591.5699795307228	591.5699795307228	591.5699795307228	591.5699795307228	591.5699795307228	591.5699795307228	591.5699795307228	591.5699795307228	591.5699795307228	591.5699795307228	591.5699795307228	591.5699795307228	591.5699795307228	591.5699795307228	591.5699795307228	591.5699795307228	591.5699795307228	591.5699795307228	591.5699795307228	591.5699795307228	591.5699795307228	591.5699795307228	591.5699795307228	591.5699795307228	591.5699795307228	591.5699795307228	591.5699795307228	591.5699795307228	591.5699795307228
400	591.7963668092441	591.7963668092441	591.7963668092441	591.7963668092441	591.7963668092441	591.7963668092441	591.7963668092441	591.7963668092441	591.7963668092441	591.7963668092441	591.7963668092441	591.7963668092441	591.7963668092441	591.7963668092441	591.7963668092441	591.7963668092441	591.7963668092441	591.7963668092441	591.7963668092441	591.7963668092441	591.7963668092441	591.7963668092441	591.7963668092441	591.7963668092441	591.7963668092441	591.7963668092441	591.7963668092441	591.7963668092441	591.7963668092441	591.7963668092441	591.7963668092441	591.7963668092441	591.7963668092441	591.7963668092441	591.7963668092441	591.7963668092441	591.7963668092441	591.7963668092441	591.7963668092441	591.7963668092441	591.7963668092441	591.7963668092441	591.7963668092441	591.7963668092441	591.7963668092441	591.7963668092441	591.7963668092441	591.7963668092441	591.7963668092441
401	592.0161291405925	592.0161291405925	592.0161291405925	592.0161291405925	592.0161291405925	592.0161291405925	592.0161291405925	592.0161291405925	592.0161291405925	592.0161291405925	592.0161291405925	592.0161291405925	592.0161291405925	592.0161291405925	592.0161291405925	592.0161291405925	592.0161291405925	592.0161291405925	592.0161291405925	592.0161291405925	592.0161291405925	592.0161291405925	592.0161291405925	592.0161291405925	592.0161291405925	592.0161291405925	592.0161291405925	592.0161291405925	592.0161291405925	592.0161291405925	592.0161291405925	592.0161291405925	592.0161291405925	592.0161291405925	592.0161291405925	592.0161291405925	592.0161291405925	592.0161291405925	592.0161291405925	592.0161291405925	592.0161291405925	592.0161291405925	592.0161291405925	592.0161291405925	592.0161291405925	592.0161291405925	592.0161291405925	592.0161291405925	592.0161291405925
402	592.2293015699049	592.2293015699049	592.2293015699049	592.2293015699049	592.2293015699049	592.2293015699049	592.2293015699049	592.2293015699049	592.2293015699049	592.2293015699049	592.2293015699049	592.2293015699049	592.2293015699049	592.2293015699049	592.2293015699049	592.2293015699049	592.2293015699049	592.2293015699049	592.2293015699049	592.2293015699049	592.2293015699049	592.2293015699049	592.2293015699049	592.2293015699049	592.2293015699049	592.2293015699049	592.2293015699049	592.2293015699049	592.2293015699049	592.2293015699049	592.2293015699049	592.2293015699049	592.2293015699049	592.2293015699049	592.2293015699049	592.2293015699049	592.2293015699049	592.2293015699049	592.2293015699049	592.2293015699049	592.2293015699049	592.2293015699049	592.2293015699049	592.2293015699049	592.2293015699049	592.2293015699049	592.2293015699049	592.2293015699049	592.2293015699049
403	592.4359133604205	592.4359133604205	592.4359133604205	592.4359133604205	592.4359133604205	592.4359133604205	592.4359133604205	592.4359133604205	592.4359133604205	592.4359133604205	592.4359133604205	592.4359133604205	592.4359133604205	592.4359133604205	592.4359133604205	592.4359133604205	592.4359133604205	592.4359133604205	592.4359133604205	592.4359133604205	592.4359133604205	592.4359133604205	592.4359133604205	592.4359133604205	592.4359133604205	592.4359133604205	592.4359133604205	592.4359133604205	592.4359133604205	592.4359133604205	592.4359133604205	592.4359133604205	592.4359133604205	592.4359133604205	592.4359133604205	592.4359133604205	592.4359133604205	592.4359133604205	592.4359133604205	592.4359133604205	592.4359133604205	592.4359133604205	592.4359133604205	592.4359133604205	592.4359133604205	592.4359133604205	592.4359133604205	592.4359133604205	592.4359133604205
404	592.6359887143983	592.6359887143983	592.6359887143983	592.6359887143983	592.6359887143983	592.6359887143983	592.6359887143983	592.6359887143983	592.6359887143983	592.6359887143983	592.6359887143983	592.6359887143983	592.6359887143983	592.6359887143983	592.6359887143983	592.6359887143983	592.6359887143983	592.6359887143983	592.6359887143983	592.6359887143983	592.6359887143983	592.6359887143983	592.6359887143983	592.6359887143983	592.6359887143983	592.6359887143983	592.6359887143983	592.6359887143983	592.6359887143983	592.6359887143983	592.6359887143983	592.6359887143983	592.6359887143983	592.6359887143983	592.6359887143983	592.6359887143983	592.6359887143983	592.6359887143983	592.6359887143983	592.6359887143983	592.6359887143983	592.6359887143983	592.6359887143983	592.6359887143983	592.6359887143983	592.6359887143983	592.6359887143983	592.6359887143983	592.6359887143983
405	592.8295474050686	592.8295474050686	592.8295474050686	592.8295474050686	592.8295474050686	592.8295474050686	592.8295474050686	592.8295474050686	592.8295474050686	592.8295474050686	592.8295474050686	592.8295474050686	592.8295474050686	592.8295474050686	592.8295474050686	592.8295474050686	592.8295474050686	592.8295474050686	592.8295474050686	592.8295474050686	592.8295474050686	592.8295474050686	592.8295474050686	592.8295474050686	592.8295474050686	592.8295474050686	592.8295474050686	592.8295474050686	592.8295474050686	592.8295474050686	592.8295474050686	592.8295474050686	592.8295474050686	592.8295474050686	592.8295474050686	592.8295474050686	592.8295474050686	592.8295474050686	592.8295474050686	592.8295474050686	592.8295474050686	592.8295474050686	592.8295474050686	592.8295474050686	592.8295474050686	592.8295474050686	592.8295474050686	592.8295474050686	592.8295474050686
406	593.0166053310704	593.0166053310704	593.0166053310704	593.0166053310704	593.0166053310704	593.0166053310704	593.0166053310704	593.0166053310704	593.0166053310704	593.0166053310704	593.0166053310704	593.0166053310704	593.0166053310704	593.0166053310704	593.0166053310704	593.0166053310704	593.0166053310704	593.0166053310704	593.0166053310704	593.0166053310704	593.0166053310704	593.0166053310704	593.0166053310704	593.0166053310704	593.0166053310704	593.0166053310704	593.0166053310704	593.0166053310704	593.0166053310704	593.0166053310704	593.0166053310704	593.0166053310704	593.0166053310704	593.0166053310704	593.0166053310704	593.0166053310704	593.0166053310704	593.0166053310704	593.0166053310704	593.0166053310704	593.0166053310704	593.0166053310704	593.0166053310704	593.0166053310704	593.0166053310704	593.0166053310704	593.0166053310704	593.0166053310704	593.0166053310704
407	593.1971750032753	593.1971750032753	593.1971750032753	593.1971750032753	593.1971750032753	593.1971750032753	593.1971750032753	593.1971750032753	593.1971750032753	593.1971750032753	593.1971750032753	593.1971750032753	593.1971750032753	593.1971750032753	593.1971750032753	593.1971750032753	593.1971750032753	593.1971750032753	593.1971750032753	593.1971750032753	593.1971750032753	593.1971750032753	593.1971750032753	593.1971750032753	593.1971750032753	593.1971750032753	593.1971750032753	593.1971750032753	593.1971750032753	593.1971750032753	593.1971750032753	593.1971750032753	593.1971750032753	593.1971750032753	593.1971750032753	593.1971750032753	593.1971750032753	593.1971750032753	593.1971750032753	593.1971750032753	593.1971750032753	593.1971750032753	593.1971750032753	593.1971750032753	593.1971750032753	593.1971750032753	593.1971750032753	593.1971750032753	593.1971750032753
408	593.371265972562	593.371265972562	593.371265972562	593.371265972562	593.371265972562	593.371265972562	593.371265972562	593.371265972562	593.371265972562	593.371265972562	593.371265972562	593.371265972562	593.371265972562	593.371265972562	593.371265972562	593.371265972562	593.371265972562	593.371265972562	593.371265972562	593.371265972562	593.371265972562	593.371265972562	593.371265972562	593.371265972562	593.371265972562	593.371265972562	593.371265972562	593.371265972562	593.371265972562	593.371265972562	593.371265972562	593.371265972562	593.371265972562	593.371265972562	593.371265972562	593.371265972562	593.371265972562	593.371265972562	593.371265972562	593.371265972562	593.371265972562	593.371265972562	593.371265972562	593.371265972562	593.371265972562	593.371265972562	593.371265972562	593.371265972562	593.371265972562
409	593.5388852059418	593.5388852059418	593.5388852059418	593.5388852059418	593.5388852059418	593.5388852059418	593.5388852059418	593.5388852059418	593.5388852059418	593.5388852059418	593.5388852059418	593.5388852059418	593.5388852059418	593.5388852059418	593.5388852059418	593.5388852059418	593.5388852059418	593.5388852059418	593.5388852059418	593.5388852059418	593.5388852059418	593.5388852059418	593.5388852059418	593.5388852059418	593.5388852059418	593.5388852059418	593.5388852059418	593.5388852059418	593.5388852059418	593.5388852059418	593.5388852059418	593.5388852059418	593.5388852059418	593.5388852059418	593.5388852059418	593.5388852059418	593.5388852059418	593.5388852059418	593.5388852059418	593.5388852059418	593.5388852059418	593.5388852059418	593.5388852059418	593.5388852059418	593.5388852059418	593.5388852059418	593.5388852059418	593.5388852059418	593.5388852059418
410	593.7000374175288	593.7000374175288	593.7000374175288	593.7000374175288	593.7000374175288	593.7000374175288	593.7000374175288	593.7000374175288	593.7000374175288	593.7000374175288	593.7000374175288	593.7000374175288	593.7000374175288	593.7000374175288	593.7000374175288	593.7000374175288	593.7000374175288	593.7000374175288	593.7000374175288	593.7000374175288	593.7000374175288	593.7000374175288	593.7000374175288	593.7000374175288	593.7000374175288	593.7000374175288	593.7000374175288	593.7000374175288	593.7000374175288	593.7000374175288	593.7000374175288	593.7000374175288	593.7000374175288	593.7000374175288	593.7000374175288	593.7000374175288	593.7000374175288	593.7000374175288	593.7000374175288	593.7000374175288	593.7000374175288	593.7000374175288	593.7000374175288	593.7000374175288	593.7000374175288	593.7000374175288	593.7000374175288	593.7000374175288	593.7000374175288
411	593.8547253598902	593.8547253598902	593.8547253598902	593.8547253598902	593.8547253598902	593.8547253598902	593.8547253598902	593.8547253598902	593.8547253598902	593.8547253598902	593.8547253598902	593.8547253598902	593.8547253598902	593.8547253598902	593.8547253598902	593.8547253598902	593.8547253598902	593.8547253598902	593.8547253598902	593.8547253598902	593.8547253598902	593.8547253598902	593.8547253598902	593.8547253598902	593.8547253598902	593.8547253598902	593.8547253598902	593.8547253598902	593.8547253598902	593.8547253598902	593.8547253598902	593.8547253598902	593.8547253598902	593.8547253598902	593.8547253598902	593.8547253598902	593.8547253598902	593.8547253598902	593.8547253598902	593.8547253598902	593.8547253598902	593.8547253598902	593.8547253598902	593.8547253598902	593.8547253598902	593.8547253598902	593.8547253598902	593.8547253598902	593.8547253598902
412	594.0029500807045	594.0029500807045	594.0029500807045	594.0029500807045	594.0029500807045	594.0029500807045	594.0029500807045	594.0029500807045	594.0029500807045	594.0029500807045	594.0029500807045	594.0029500807045	594.0029500807045	594.0029500807045	594.0029500807045	594.0029500807045	594.0029500807045	594.0029500807045	594.0029500807045	594.0029500807045	594.0029500807045	594.0029500807045	594.0029500807045	594.0029500807045	594.0029500807045	594.0029500807045	594.0029500807045	594.0029500807045	594.0029500807045	594.0029500807045	594.0029500807045	594.0029500807045	594.0029500807045	594.0029500807045	594.0029500807045	594.0029500807045	594.0029500807045	594.0029500807045	594.0029500807045	594.0029500807045	594.0029500807045	594.0029500807045	594.0029500807045	594.0029500807045	594.0029500807045	594.0029500807045	594.0029500807045	594.0029500807045	594.0029500807045
413	594.1447111489374	594.1447111489374	594.1447111489374	594.1447111489374	594.1447111489374	594.1447111489374	594.1447111489374	594.1447111489374	594.1447111489374	594.1447111489374	594.1447111489374	594.1447111489374	594.1447111489374	594.1447111489374	594.1447111489374	594.1447111489374	594.1447111489374	594.1447111489374	594.1447111489374	594.1447111489374	594.1447111489374	594.1447111489374	594.1447111489374	594.1447111489374	594.1447111489374	594.1447111489374	594.1447111489374	594.1447111489374	594.1447111489374	594.1447111489374	594.1447111489374	594.1447111489374	594.1447111489374	594.1447111489374	594.1447111489374	594.1447111489374	594.1447111489374	594.1447111489374	594.1447111489374	594.1447111489374	594.1447111489374	594.1447111489374	594.1447111489374	594.1447111489374	594.1447111489374	594.1447111489374	594.1447111489374	594.1447111489374	594.1447111489374
414	594.2800068542754	594.2800068542754	594.2800068542754	594.2800068542754	594.2800068542754	594.2800068542754	594.2800068542754	594.2800068542754	594.2800068542754	594.2800068542754	594.2800068542754	594.2800068542754	594.2800068542754	594.2800068542754	594.2800068542754	594.2800068542754	594.2800068542754	594.2800068542754	594.2800068542754	594.2800068542754	594.2800068542754	594.2800068542754	594.2800068542754	594.2800068542754	594.2800068542754	594.2800068542754	594.2800068542754	594.2800068542754	594.2800068542754	594.2800068542754	594.2800068542754	594.2800068542754	594.2800068542754	594.2800068542754	594.2800068542754	594.2800068542754	594.2800068542754	594.2800068542754	594.2800068542754	594.2800068542754	594.2800068542754	594.2800068542754	594.2800068542754	594.2800068542754	594.2800068542754	594.2800068542754	594.2800068542754	594.2800068542754	594.2800068542754
415	594.40883438302	594.40883438302	594.40883438302	594.40883438302	594.40883438302	594.40883438302	594.40883438302	594.40883438302	594.40883438302	594.40883438302	594.40883438302	594.40883438302	594.40883438302	594.40883438302	594.40883438302	594.40883438302	594.40883438302	594.40883438302	594.40883438302	594.40883438302	594.40883438302	594.40883438302	594.40883438302	594.40883438302	594.40883438302	594.40883438302	594.40883438302	594.40883438302	594.40883438302	594.40883438302	594.40883438302	594.40883438302	594.40883438302	594.40883438302	594.40883438302	594.40883438302	594.40883438302	594.40883438302	594.40883438302	594.40883438302	594.40883438302	594.40883438302	594.40883438302	594.40883438302	594.40883438302	594.40883438302	594.40883438302	594.40883438302	594.40883438302
416	594.5311899732937	594.5311899732937	594.5311899732937	594.5311899732937	594.5311899732937	594.5311899732937	594.5311899732937	594.5311899732937	594.5311899732937	594.5311899732937	594.5311899732937	594.5311899732937	594.5311899732937	594.5311899732937	594.5311899732937	594.5311899732937	594.5311899732937	594.5311899732937	594.5311899732937	594.5311899732937	594.5311899732937	594.5311899732937	594.5311899732937	594.5311899732937	594.5311899732937	594.5311899732937	594.5311899732937	594.5311899732937	594.5311899732937	594.5311899732937	594.5311899732937	594.5311899732937	594.5311899732937	594.5311899732937	594.5311899732937	594.5311899732937	594.5311899732937	594.5311899732937	594.5311899732937	594.5311899732937	594.5311899732937	594.5311899732937	594.5311899732937	594.5311899732937	594.5311899732937	594.5311899732937	594.5311899732937	594.5311899732937	594.5311899732937
417	594.6470690520301	594.6470690520301	594.6470690520301	594.6470690520301	594.6470690520301	594.6470690520301	594.6470690520301	594.6470690520301	594.6470690520301	594.6470690520301	594.6470690520301	594.6470690520301	594.6470690520301	594.6470690520301	594.6470690520301	594.6470690520301	594.6470690520301	594.6470690520301	594.6470690520301	594.6470690520301	594.6470690520301	594.6470690520301	594.6470690520301	594.6470690520301	594.6470690520301	594.6470690520301	594.6470690520301	594.6470690520301	594.6470690520301	594.6470690520301	594.6470690520301	594.6470690520301	594.6470690520301	594.6470690520301	594.6470690520301	594.6470690520301	594.6470690520301	594.6470690520301	594.6470690520301	594.6470690520301	594.6470690520301	594.6470690520301	594.6470690520301	594.6470690520301	594.6470690520301	594.6470690520301	594.6470690520301	594.6470690520301	594.6470690520301
418	594.7564663559218	594.7564663559218	594.7564663559218	594.7564663559218	594.7564663559218	594.7564663559218	594.7564663559218	594.7564663559218	594.7564663559218	594.7564663559218	594.7564663559218	594.7564663559218	594.7564663559218	594.7564663559218	594.7564663559218	594.7564663559218	594.7564663559218	594.7564663559218	594.7564663559218	594.7564663559218	594.7564663559218	594.7564663559218	594.7564663559218	594.7564663559218	594.7564663559218	594.7564663559218	594.7564663559218	594.7564663559218	594.7564663559218	594.7564663559218	594.7564663559218	594.7564663559218	594.7564663559218	594.7564663559218	594.7564663559218	594.7564663559218	594.7564663559218	594.7564663559218	594.7564663559218	594.7564663559218	594.7564663559218	594.7564663559218	594.7564663559218	594.7564663559218	594.7564663559218	594.7564663559218	594.7564663559218	594.7564663559218	594.7564663559218
419	594.8593760382271	594.8593760382271	594.8593760382271	594.8593760382271	594.8593760382271	594.8593760382271	594.8593760382271	594.8593760382271	594.8593760382271	594.8593760382271	594.8593760382271	594.8593760382271	594.8593760382271	594.8593760382271	594.8593760382271	594.8593760382271	594.8593760382271	594.8593760382271	594.8593760382271	594.8593760382271	594.8593760382271	594.8593760382271	594.8593760382271	594.8593760382271	594.8593760382271	594.8593760382271	594.8593760382271	594.8593760382271	594.8593760382271	594.8593760382271	594.8593760382271	594.8593760382271	594.8593760382271	594.8593760382271	594.8593760382271	594.8593760382271	594.8593760382271	594.8593760382271	594.8593760382271	594.8593760382271	594.8593760382271	594.8593760382271	594.8593760382271	594.8593760382271	594.8593760382271	594.8593760382271	594.8593760382271	594.8593760382271	594.8593760382271
420	594.9557917630984	594.9557917630984	594.9557917630984	594.9557917630984	594.9557917630984	594.9557917630984	594.9557917630984	594.9557917630984	594.9557917630984	594.9557917630984	594.9557917630984	594.9557917630984	594.9557917630984	594.9557917630984	594.9557917630984	594.9557917630984	594.9557917630984	594.9557917630984	594.9557917630984	594.9557917630984	594.9557917630984	594.9557917630984	594.9557917630984	594.9557917630984	594.9557917630984	594.9557917630984	594.9557917630984	594.9557917630984	594.9557917630984	594.9557917630984	594.9557917630984	594.9557917630984	594.9557917630984	594.9557917630984	594.9557917630984	594.9557917630984	594.9557917630984	594.9557917630984	594.9557917630984	594.9557917630984	594.9557917630984	594.9557917630984	594.9557917630984	594.9557917630984	594.9557917630984	594.9557917630984	594.9557917630984	594.9557917630984	594.9557917630984
421	595.0457067889097	595.0457067889097	595.0457067889097	595.0457067889097	595.0457067889097	595.0457067889097	595.0457067889097	595.0457067889097	595.0457067889097	595.0457067889097	595.0457067889097	595.0457067889097	595.0457067889097	595.0457067889097	595.0457067889097	595.0457067889097	595.0457067889097	595.0457067889097	595.0457067889097	595.0457067889097	595.0457067889097	595.0457067889097	595.0457067889097	595.0457067889097	595.0457067889097	595.0457067889097	595.0457067889097	595.0457067889097	595.0457067889097	595.0457067889097	595.0457067889097	595.0457067889097	595.0457067889097	595.0457067889097	595.0457067889097	595.0457067889097	595.0457067889097	595.0457067889097	595.0457067889097	595.0457067889097	595.0457067889097	595.0457067889097	595.0457067889097	595.0457067889097	595.0457067889097	595.0457067889097	595.0457067889097	595.0457067889097	595.0457067889097
422	595.1291140418678	595.1291140418678	595.1291140418678	595.1291140418678	595.1291140418678	595.1291140418678	595.1291140418678	595.1291140418678	595.1291140418678	595.1291140418678	595.1291140418678	595.1291140418678	595.1291140418678	595.1291140418678	595.1291140418678	595.1291140418678	595.1291140418678	595.1291140418678	595.1291140418678	595.1291140418678	595.1291140418678	595.1291140418678	595.1291140418678	595.1291140418678	595.1291140418678	595.1291140418678	595.1291140418678	595.1291140418678	595.1291140418678	595.1291140418678	595.1291140418678	595.1291140418678	595.1291140418678	595.1291140418678	595.1291140418678	595.1291140418678	595.1291140418678	595.1291140418678	595.1291140418678	595.1291140418678	595.1291140418678	595.1291140418678	595.1291140418678	595.1291140418678	595.1291140418678	595.1291140418678	595.1291140418678	595.1291140418678	595.1291140418678
423	595.2060061810502	595.2060061810502	595.2060061810502	595.2060061810502	595.2060061810502	595.2060061810502	595.2060061810502	595.2060061810502	595.2060061810502	595.2060061810502	595.2060061810502	595.2060061810502	595.2060061810502	595.2060061810502	595.2060061810502	595.2060061810502	595.2060061810502	595.2060061810502	595.2060061810502	595.2060061810502	595.2060061810502	595.2060061810502	595.2060061810502	595.2060061810502	595.2060061810502	595.2060061810502	595.2060061810502	595.2060061810502	595.2060061810502	595.2060061810502	595.2060061810502	595.2060061810502	595.2060061810502	595.2060061810502	595.2060061810502	595.2060061810502	595.2060061810502	595.2060061810502	595.2060061810502	595.2060061810502	595.2060061810502	595.2060061810502	595.2060061810502	595.2060061810502	595.2060061810502	595.2060061810502	595.2060061810502	595.2060061810502	595.2060061810502
424	595.2763756558525	595.2763756558525	595.2763756558525	595.2763756558525	595.2763756558525	595.2763756558525	595.2763756558525	595.2763756558525	595.2763756558525	595.2763756558525	595.2763756558525	595.2763756558525	595.2763756558525	595.2763756558525	595.2763756558525	595.2763756558525	595.2763756558525	595.2763756558525	595.2763756558525	595.2763756558525	595.2763756558525	595.2763756558525	595.2763756558525	595.2763756558525	595.2763756558525	595.2763756558525	595.2763756558525	595.2763756558525	595.2763756558525	595.2763756558525	595.2763756558525	595.2763756558525	595.2763756558525	595.2763756558525	595.2763756558525	595.2763756558525	595.2763756558525	595.2763756558525	595.2763756558525	595.2763756558525	595.2763756558525	595.2763756558525	595.2763756558525	595.2763756558525	595.2763756558525	595.2763756558525	595.2763756558525	595.2763756558525	595.2763756558525
425	595.3402147567374	595.3402147567374	595.3402147567374	595.3402147567374	595.3402147567374	595.3402147567374	595.3402147567374	595.3402147567374	595.3402147567374	595.3402147567374	595.3402147567374	595.3402147567374	595.3402147567374	595.3402147567374	595.3402147567374	595.3402147567374	595.3402147567374	595.3402147567374	595.3402147567374	595.3402147567374	595.3402147567374	595.3402147567374	595.3402147567374	595.3402147567374	595.3402147567374	595.3402147567374	595.3402147567374	595.3402147567374	595.3402147567374	595.3402147567374	595.3402147567374	595.3402147567374	595.3402147567374	595.3402147567374	595.3402147567374	595.3402147567374	595.3402147567374	595.3402147567374	595.3402147567374	595.3402147567374	595.3402147567374	595.3402147567374	595.3402147567374	595.3402147567374	595.3402147567374	595.3402147567374	595.3402147567374	595.3402147567374	595.3402147567374
426	595.3975156600582	595.3975156600582	595.3975156600582	595.3975156600582	595.3975156600582	595.3975156600582	595.3975156600582	595.3975156600582	595.3975156600582	595.3975156600582	595.3975156600582	595.3975156600582	595.3975156600582	595.3975156600582	595.3975156600582	595.3975156600582	595.3975156600582	595.3975156600582	595.3975156600582	595.3975156600582	595.3975156600582	595.3975156600582	595.3975156600582	595.3975156600582	595.3975156600582	595.3975156600582	595.3975156600582	595.3975156600582	595.3975156600582	595.3975156600582	595.3975156600582	595.3975156600582	595.3975156600582	595.3975156600582	595.3975156600582	595.3975156600582	595.3975156600582	595.3975156600582	595.3975156600582	595.3975156600582	595.3975156600582	595.3975156600582	595.3975156600582	595.3975156600582	595.3975156600582	595.3975156600582	595.3975156600582	595.3975156600582	595.3975156600582
427	595.4482704676368	595.4482704676368	595.4482704676368	595.4482704676368	595.4482704676368	595.4482704676368	595.4482704676368	595.4482704676368	595.4482704676368	595.4482704676368	595.4482704676368	595.4482704676368	595.4482704676368	595.4482704676368	595.4482704676368	595.4482704676368	595.4482704676368	595.4482704676368	595.4482704676368	595.4482704676368	595.4482704676368	595.4482704676368	595.4482704676368	595.4482704676368	595.4482704676368	595.4482704676368	595.4482704676368	595.4482704676368	595.4482704676368	595.4482704676368	595.4482704676368	595.4482704676368	595.4482704676368	595.4482704676368	595.4482704676368	595.4482704676368	595.4482704676368	595.4482704676368	595.4482704676368	595.4482704676368	595.4482704676368	595.4482704676368	595.4482704676368	595.4482704676368	595.4482704676368	595.4482704676368	595.4482704676368	595.4482704676368	595.4482704676368
428	595.4924712417022	595.4924712417022	595.4924712417022	595.4924712417022	595.4924712417022	595.4924712417022	595.4924712417022	595.4924712417022	595.4924712417022	595.4924712417022	595.4924712417022	595.4924712417022	595.4924712417022	595.4924712417022	595.4924712417022	595.4924712417022	595.4924712417022	595.4924712417022	595.4924712417022	595.4924712417022	595.4924712417022	595.4924712417022	595.4924712417022	595.4924712417022	595.4924712417022	595.4924712417022	595.4924712417022	595.4924712417022	595.4924712417022	595.4924712417022	595.4924712417022	595.4924712417022	595.4924712417022	595.4924712417022	595.4924712417022	595.4924712417022	595.4924712417022	595.4924712417022	595.4924712417022	595.4924712417022	595.4924712417022	595.4924712417022	595.4924712417022	595.4924712417022	595.4924712417022	595.4924712417022	595.4924712417022	595.4924712417022	595.4924712417022
429	595.5301100357211	595.5301100357211	595.5301100357211	595.5301100357211	595.5301100357211	595.5301100357211	595.5301100357211	595.5301100357211	595.5301100357211	595.5301100357211	595.5301100357211	595.5301100357211	595.5301100357211	595.5301100357211	595.5301100357211	595.5301100357211	595.5301100357211	595.5301100357211	595.5301100357211	595.5301100357211	595.5301100357211	595.5301100357211	595.5301100357211	595.5301100357211	595.5301100357211	595.5301100357211	595.5301100357211	595.5301100357211	595.5301100357211	595.5301100357211	595.5301100357211	595.5301100357211	595.5301100357211	595.5301100357211	595.5301100357211	595.5301100357211	595.5301100357211	595.5301100357211	595.5301100357211	595.5301100357211	595.5301100357211	595.5301100357211	595.5301100357211	595.5301100357211	595.5301100357211	595.5301100357211	595.5301100357211	595.5301100357211	595.5301100357211
430	595.5611789216018	595.5611789216018	595.5611789216018	595.5611789216018	595.5611789216018	595.5611789216018	595.5611789216018	595.5611789216018	595.5611789216018	595.5611789216018	595.5611789216018	595.5611789216018	595.5611789216018	595.5611789216018	595.5611789216018	595.5611789216018	595.5611789216018	595.5611789216018	595.5611789216018	595.5611789216018	595.5611789216018	595.5611789216018	595.5611789216018	595.5611789216018	595.5611789216018	595.5611789216018	595.5611789216018	595.5611789216018	595.5611789216018	595.5611789216018	595.5611789216018	595.5611789216018	595.5611789216018	595.5611789216018	595.5611789216018	595.5611789216018	595.5611789216018	595.5611789216018	595.5611789216018	595.5611789216018	595.5611789216018	595.5611789216018	595.5611789216018	595.5611789216018	595.5611789216018	595.5611789216018	595.5611789216018	595.5611789216018	595.5611789216018
431	595.5856700136649	595.5856700136649	595.5856700136649	595.5856700136649	595.5856700136649	595.5856700136649	595.5856700136649	595.5856700136649	595.5856700136649	595.5856700136649	595.5856700136649	595.5856700136649	595.5856700136649	595.5856700136649	595.5856700136649	595.5856700136649	595.5856700136649	595.5856700136649	595.5856700136649	595.5856700136649	595.5856700136649	595.5856700136649	595.5856700136649	595.5856700136649	595.5856700136649	595.5856700136649	595.5856700136649	595.5856700136649	595.5856700136649	595.5856700136649	595.5856700136649	595.5856700136649	595.5856700136649	595.5856700136649	595.5856700136649	595.5856700136649	595.5856700136649	595.5856700136649	595.5856700136649	595.5856700136649	595.5856700136649	595.5856700136649	595.5856700136649	595.5856700136649	595.5856700136649	595.5856700136649	595.5856700136649	595.5856700136649	595.5856700136649
432	595.6035754897695	595.6035754897695	595.6035754897695	595.6035754897695	595.6035754897695	595.6035754897695	595.6035754897695	595.6035754897695	595.6035754897695	595.6035754897695	595.6035754897695	595.6035754897695	595.6035754897695	595.6035754897695	595.6035754897695	595.6035754897695	595.6035754897695	595.6035754897695	595.6035754897695	595.6035754897695	595.6035754897695	595.6035754897695	595.6035754897695	595.6035754897695	595.6035754897695	595.6035754897695	595.6035754897695	595.6035754897695	595.6035754897695	595.6035754897695	595.6035754897695	595.6035754897695	595.6035754897695	595.6035754897695	595.6035754897695	595.6035754897695	595.6035754897695	595.6035754897695	595.6035754897695	595.6035754897695	595.6035754897695	595.6035754897695	595.6035754897695	595.6035754897695	595.6035754897695	595.6035754897695	595.6035754897695	595.6035754897695	595.6035754897695
433	595.6148876099128	595.6148876099128	595.6148876099128	595.6148876099128	595.6148876099128	595.6148876099128	595.6148876099128	595.6148876099128	595.6148876099128	595.6148876099128	595.6148876099128	595.6148876099128	595.6148876099128	595.6148876099128	595.6148876099128	595.6148876099128	595.6148876099128	595.6148876099128	595.6148876099128	595.6148876099128	595.6148876099128	595.6148876099128	595.6148876099128	595.6148876099128	595.6148876099128	595.6148876099128	595.6148876099128	595.6148876099128	595.6148876099128	595.6148876099128	595.6148876099128	595.6148876099128	595.6148876099128	595.6148876099128	595.6148876099128	595.6148876099128	595.6148876099128	595.6148876099128	595.6148876099128	595.6148876099128	595.6148876099128	595.6148876099128	595.6148876099128	595.6148876099128	595.6148876099128	595.6148876099128	595.6148876099128	595.6148876099128	595.6148876099128
434	595.6195987325864	595.6195987325864	595.6195987325864	595.6195987325864	595.6195987325864	595.6195987325864	595.6195987325864	595.6195987325864	595.6195987325864	595.6195987325864	595.6195987325864	595.6195987325864	595.6195987325864	595.6195987325864	595.6195987325864	595.6195987325864	595.6195987325864	595.6195987325864	595.6195987325864	595.6195987325864	595.6195987325864	595.6195987325864	595.6195987325864	595.6195987325864	595.6195987325864	595.6195987325864	595.6195987325864	595.6195987325864	595.6195987325864	595.6195987325864	595.6195987325864	595.6195987325864	595.6195987325864	595.6195987325864	595.6195987325864	595.6195987325864	595.6195987325864	595.6195987325864	595.6195987325864	595.6195987325864	595.6195987325864	595.6195987325864	595.6195987325864	595.6195987325864	595.6195987325864	595.6195987325864	595.6195987325864	595.6195987325864	595.6195987325864
435	595.6177013291499	595.6177013291499	595.6177013291499	595.6177013291499	595.6177013291499	595.6177013291499	595.6177013291499	595.6177013291499	595.6177013291499	595.6177013291499	595.6177013291499	595.6177013291499	595.6177013291499	595.6177013291499	595.6177013291499	595.6177013291499	595.6177013291499	595.6177013291499	595.6177013291499	595.6177013291499	595.6177013291499	595.6177013291499	595.6177013291499	595.6177013291499	595.6177013291499	595.6177013291499	595.6177013291499	595.6177013291499	595.6177013291499	595.6177013291499	595.6177013291499	595.6177013291499	595.6177013291499	595.6177013291499	595.6177013291499	595.6177013291499	595.6177013291499	595.6177013291499	595.6177013291499	595.6177013291499	595.6177013291499	595.6177013291499	595.6177013291499	595.6177013291499	595.6177013291499	595.6177013291499	595.6177013291499	595.6177013291499	595.6177013291499
436	595.6091879964681	595.6091879964681	595.6091879964681	595.6091879964681	595.6091879964681	595.6091879964681	595.6091879964681	595.6091879964681	595.6091879964681	595.6091879964681	595.6091879964681	595.6091879964681	595.6091879964681	595.6091879964681	595.6091879964681	595.6091879964681	595.6091879964681	595.6091879964681	595.6091879964681	595.6091879964681	595.6091879964681	595.6091879964681	595.6091879964681	595.6091879964681	595.6091879964681	595.6091879964681	595.6091879964681	595.6091879964681	595.6091879964681	595.6091879964681	595.6091879964681	595.6091879964681	595.6091879964681	595.6091879964681	595.6091879964681	595.6091879964681	595.6091879964681	595.6091879964681	595.6091879964681	595.6091879964681	595.6091879964681	595.6091879964681	595.6091879964681	595.6091879964681	595.6091879964681	595.6091879964681	595.6091879964681	595.6091879964681	595.6091879964681
437	595.5940514679374	595.5940514679374	595.5940514679374	595.5940514679374	595.5940514679374	595.5940514679374	595.5940514679374	595.5940514679374	595.5940514679374	595.5940514679374	595.5940514679374	595.5940514679374	595.5940514679374	595.5940514679374	595.5940514679374	595.5940514679374	595.5940514679374	595.5940514679374	595.5940514679374	595.5940514679374	595.5940514679374	595.5940514679374	595.5940514679374	595.5940514679374	595.5940514679374	595.5940514679374	595.5940514679374	595.5940514679374	595.5940514679374	595.5940514679374	595.5940514679374	595.5940514679374	595.5940514679374	595.5940514679374	595.5940514679374	595.5940514679374	595.5940514679374	595.5940514679374	595.5940514679374	595.5940514679374	595.5940514679374	595.5940514679374	595.5940514679374	595.5940514679374	595.5940514679374	595.5940514679374	595.5940514679374	595.5940514679374	595.5940514679374
438	595.5722846231884	595.5722846231884	595.5722846231884	595.5722846231884	595.5722846231884	595.5722846231884	595.5722846231884	595.5722846231884	595.5722846231884	595.5722846231884	595.5722846231884	595.5722846231884	595.5722846231884	595.5722846231884	595.5722846231884	595.5722846231884	595.5722846231884	595.5722846231884	595.5722846231884	595.5722846231884	595.5722846231884	595.5722846231884	595.5722846231884	595.5722846231884	595.5722846231884	595.5722846231884	595.5722846231884	595.5722846231884	595.5722846231884	595.5722846231884	595.5722846231884	595.5722846231884	595.5722846231884	595.5722846231884	595.5722846231884	595.5722846231884	595.5722846231884	595.5722846231884	595.5722846231884	595.5722846231884	595.5722846231884	595.5722846231884	595.5722846231884	595.5722846231884	595.5722846231884	595.5722846231884	595.5722846231884	595.5722846231884	595.5722846231884
439	595.5438804965376	595.5438804965376	595.5438804965376	595.5438804965376	595.5438804965376	595.5438804965376	595.5438804965376	595.5438804965376	595.5438804965376	595.5438804965376	595.5438804965376	595.5438804965376	595.5438804965376	595.5438804965376	595.5438804965376	595.5438804965376	595.5438804965376	595.5438804965376	595.5438804965376	595.5438804965376	595.5438804965376	595.5438804965376	595.5438804965376	595.5438804965376	595.5438804965376	595.5438804965376	595.5438804965376	595.5438804965376	595.5438804965376	595.5438804965376	595.5438804965376	595.5438804965376	595.5438804965376	595.5438804965376	595.5438804965376	595.5438804965376	595.5438804965376	595.5438804965376	595.5438804965376	595.5438804965376	595.5438804965376	595.5438804965376	595.5438804965376	595.5438804965376	595.5438804965376	595.5438804965376	595.5438804965376	595.5438804965376	595.5438804965376
440	595.5088322843617	595.5088322843617	595.5088322843617	595.5088322843617	595.5088322843617	595.5088322843617	595.5088322843617	595.5088322843617	595.5088322843617	595.5088322843617	595.5088322843617	595.5088322843617	595.5088322843617	595.5088322843617	595.5088322843617	595.5088322843617	595.5088322843617	595.5088322843617	595.5088322843617	595.5088322843617	595.5088322843617	595.5088322843617	595.5088322843617	595.5088322843617	595.5088322843617	595.5088322843617	595.5088322843617	595.5088322843617	595.5088322843617	595.5088322843617	595.5088322843617	595.5088322843617	595.5088322843617	595.5088322843617	595.5088322843617	595.5088322843617	595.5088322843617	595.5088322843617	595.5088322843617	595.5088322843617	595.5088322843617	595.5088322843617	595.5088322843617	595.5088322843617	595.5088322843617	595.5088322843617	595.5088322843617	595.5088322843617	595.5088322843617
[truncated: 295 more rows]
[truncated: 192 more columns]
