# Supplementary material for: The Value of Reversible Carbon Storage in a Zero-Emissions World
Source: Environ Sci Technol. 2026 Jun 7;60(24):17281–90. doi: 10.1021/acs.est.6c00333 (PMC13296497; doi:10.1021/acs.est.6c00333)
Supplement: Supplementary file 1 [file es6c00333_si_001.zip › buyonly.csv]

	yoi	discountrate	SSP	dacscenario	tempanomaly	npv
1	2050	0	SSP2 - 4.5	Low DAC Cost	134.854086936365	0.000580377073992538
2	2075	0	SSP2 - 4.5	Low DAC Cost	162.52821740248	0.000673964150863355
3	2100	0	SSP2 - 4.5	Low DAC Cost	170.803510474826	0.000693380224283414
4	2200	0	SSP2 - 4.5	Low DAC Cost	185.986115486703	0.000700453235280096
5	2300	0	SSP2 - 4.5	Low DAC Cost	200.034743970789	0.000700499862734635
6	2400	0	SSP2 - 4.5	Low DAC Cost	208.656454113054	0.000700500174711832
7	2500	0	SSP2 - 4.5	Low DAC Cost	214.00520822068	0.000700500176799254
8	2050	0.025	SSP2 - 4.5	Low DAC Cost	134.854086936365	0.000265409738439687
9	2075	0.025	SSP2 - 4.5	Low DAC Cost	162.52821740248	0.000268995685570776
10	2100	0.025	SSP2 - 4.5	Low DAC Cost	170.803510474826	0.00026905570713745
11	2200	0.025	SSP2 - 4.5	Low DAC Cost	185.986115486703	0.000269057051152164
12	2300	0.025	SSP2 - 4.5	Low DAC Cost	200.034743970789	0.000269057051152615
13	2400	0.025	SSP2 - 4.5	Low DAC Cost	208.656454113054	0.000269057051152615
14	2500	0.025	SSP2 - 4.5	Low DAC Cost	214.00520822068	0.000269057051152615
15	2050	0.05	SSP2 - 4.5	Low DAC Cost	134.854086936365	0.000157750371644189
16	2075	0.05	SSP2 - 4.5	Low DAC Cost	162.52821740248	0.000157941517230119
17	2100	0.05	SSP2 - 4.5	Low DAC Cost	170.803510474826	0.000157941797294277
18	2200	0.05	SSP2 - 4.5	Low DAC Cost	185.986115486703	0.000157941797839446
19	2300	0.05	SSP2 - 4.5	Low DAC Cost	200.034743970789	0.000157941797839446
20	2400	0.05	SSP2 - 4.5	Low DAC Cost	208.656454113054	0.000157941797839446
21	2500	0.05	SSP2 - 4.5	Low DAC Cost	214.00520822068	0.000157941797839446
22	2050	0	SSP2 - 4.5	Medium DAC Cost	134.854086936365	0.000977145291187628
23	2075	0	SSP2 - 4.5	Medium DAC Cost	162.52821740248	0.00119169392517511
24	2100	0	SSP2 - 4.5	Medium DAC Cost	170.803510474826	0.00123814281089437
25	2200	0	SSP2 - 4.5	Medium DAC Cost	185.986115486703	0.00125244917490102
26	2300	0	SSP2 - 4.5	Medium DAC Cost	200.034743970789	0.00125252750300888
27	2400	0	SSP2 - 4.5	Medium DAC Cost	208.656454113054	0.00125252802310023
28	2500	0	SSP2 - 4.5	Medium DAC Cost	214.00520822068	0.0012525280265793
29	2050	0.025	SSP2 - 4.5	Medium DAC Cost	134.854086936365	0.000426685833676516
30	2075	0.025	SSP2 - 4.5	Medium DAC Cost	162.52821740248	0.000434677050247944
31	2100	0.025	SSP2 - 4.5	Medium DAC Cost	170.803510474826	0.000434822817239943
32	2200	0.025	SSP2 - 4.5	Medium DAC Cost	185.986115486703	0.000434825683786065
33	2300	0.025	SSP2 - 4.5	Medium DAC Cost	200.034743970789	0.000434825683786824
34	2400	0.025	SSP2 - 4.5	Medium DAC Cost	208.656454113054	0.000434825683786824
35	2500	0.025	SSP2 - 4.5	Medium DAC Cost	214.00520822068	0.000434825683786824
36	2050	0.05	SSP2 - 4.5	Medium DAC Cost	134.854086936365	0.000247778839205637
37	2075	0.05	SSP2 - 4.5	Medium DAC Cost	162.52821740248	0.000248197608016298
38	2100	0.05	SSP2 - 4.5	Medium DAC Cost	170.803510474826	0.000248198292938282
39	2200	0.05	SSP2 - 4.5	Medium DAC Cost	185.986115486703	0.000248198294117264
40	2300	0.05	SSP2 - 4.5	Medium DAC Cost	200.034743970789	0.000248198294117264
41	2400	0.05	SSP2 - 4.5	Medium DAC Cost	208.656454113054	0.000248198294117264
42	2500	0.05	SSP2 - 4.5	Medium DAC Cost	214.00520822068	0.000248198294117264
43	2050	0	SSP2 - 4.5	High DAC Cost	134.854086936365	0.00136600237169082
44	2075	0	SSP2 - 4.5	High DAC Cost	162.52821740248	0.00171293486300835
45	2100	0	SSP2 - 4.5	High DAC Cost	170.803510474826	0.00180014888027677
46	2200	0	SSP2 - 4.5	High DAC Cost	185.986115486703	0.00182994523111932
47	2300	0	SSP2 - 4.5	High DAC Cost	200.034743970789	0.00183010599329233
48	2400	0	SSP2 - 4.5	High DAC Cost	208.656454113054	0.00183010703684278
49	2500	0	SSP2 - 4.5	High DAC Cost	214.00520822068	0.00183010704380327
50	2050	0.025	SSP2 - 4.5	High DAC Cost	134.854086936365	0.000585418038247999
51	2075	0.025	SSP2 - 4.5	High DAC Cost	162.52821740248	0.000598038354530564
52	2100	0.025	SSP2 - 4.5	High DAC Cost	170.803510474826	0.000598306921603569
53	2200	0.025	SSP2 - 4.5	High DAC Cost	185.986115486703	0.000598312798642041
54	2300	0.025	SSP2 - 4.5	High DAC Cost	200.034743970789	0.000598312798643607
55	2400	0.025	SSP2 - 4.5	High DAC Cost	208.656454113054	0.000598312798643607
56	2500	0.025	SSP2 - 4.5	High DAC Cost	214.00520822068	0.000598312798643607
57	2050	0.05	SSP2 - 4.5	High DAC Cost	134.854086936365	0.000336716826669352
58	2075	0.05	SSP2 - 4.5	High DAC Cost	162.52821740248	0.000337369963317726
59	2100	0.05	SSP2 - 4.5	High DAC Cost	170.803510474826	0.000337371212179871
60	2200	0.05	SSP2 - 4.5	High DAC Cost	185.986115486703	0.000337371214582824
61	2300	0.05	SSP2 - 4.5	High DAC Cost	200.034743970789	0.000337371214582824
62	2400	0.05	SSP2 - 4.5	High DAC Cost	208.656454113054	0.000337371214582824
63	2500	0.05	SSP2 - 4.5	High DAC Cost	214.00520822068	0.000337371214582824
64	2050	0	SSP1 - 2.6	Low DAC Cost	141.354462432242	0.000580377073992533
65	2075	0	SSP1 - 2.6	Low DAC Cost	180.367578570984	0.00067396415086335
66	2100	0	SSP1 - 2.6	Low DAC Cost	194.782421478079	0.000693380224283409
67	2200	0	SSP1 - 2.6	Low DAC Cost	208.985340759416	0.000700453235280093
68	2300	0	SSP1 - 2.6	Low DAC Cost	223.331616462374	0.000700499862734631
69	2400	0	SSP1 - 2.6	Low DAC Cost	228.479246302982	0.000700500174711827
70	2500	0	SSP1 - 2.6	Low DAC Cost	227.543865878754	0.000700500176799249
71	2050	0.025	SSP1 - 2.6	Low DAC Cost	141.354462432242	0.000265409738439686
72	2075	0.025	SSP1 - 2.6	Low DAC Cost	180.367578570984	0.000268995685570775
73	2100	0.025	SSP1 - 2.6	Low DAC Cost	194.782421478079	0.000269055707137449
74	2200	0.025	SSP1 - 2.6	Low DAC Cost	208.985340759416	0.000269057051152163
75	2300	0.025	SSP1 - 2.6	Low DAC Cost	223.331616462374	0.000269057051152614
76	2400	0.025	SSP1 - 2.6	Low DAC Cost	228.479246302982	0.000269057051152614
77	2500	0.025	SSP1 - 2.6	Low DAC Cost	227.543865878754	0.000269057051152614
78	2050	0.05	SSP1 - 2.6	Low DAC Cost	141.354462432242	0.000157750371644188
79	2075	0.05	SSP1 - 2.6	Low DAC Cost	180.367578570984	0.000157941517230119
80	2100	0.05	SSP1 - 2.6	Low DAC Cost	194.782421478079	0.000157941797294277
81	2200	0.05	SSP1 - 2.6	Low DAC Cost	208.985340759416	0.000157941797839446
82	2300	0.05	SSP1 - 2.6	Low DAC Cost	223.331616462374	0.000157941797839446
83	2400	0.05	SSP1 - 2.6	Low DAC Cost	228.479246302982	0.000157941797839446
84	2500	0.05	SSP1 - 2.6	Low DAC Cost	227.543865878754	0.000157941797839446
85	2050	0	SSP1 - 2.6	Medium DAC Cost	141.354462432242	0.000977145291187619
86	2075	0	SSP1 - 2.6	Medium DAC Cost	180.367578570984	0.0011916939251751
87	2100	0	SSP1 - 2.6	Medium DAC Cost	194.782421478079	0.00123814281089437
88	2200	0	SSP1 - 2.6	Medium DAC Cost	208.985340759416	0.00125244917490101
89	2300	0	SSP1 - 2.6	Medium DAC Cost	223.331616462374	0.00125252750300887
90	2400	0	SSP1 - 2.6	Medium DAC Cost	228.479246302982	0.00125252802310022
91	2500	0	SSP1 - 2.6	Medium DAC Cost	227.543865878754	0.00125252802657929
92	2050	0.025	SSP1 - 2.6	Medium DAC Cost	141.354462432242	0.000426685833676514
93	2075	0.025	SSP1 - 2.6	Medium DAC Cost	180.367578570984	0.000434677050247942
94	2100	0.025	SSP1 - 2.6	Medium DAC Cost	194.782421478079	0.000434822817239941
95	2200	0.025	SSP1 - 2.6	Medium DAC Cost	208.985340759416	0.000434825683786063
96	2300	0.025	SSP1 - 2.6	Medium DAC Cost	223.331616462374	0.000434825683786822
97	2400	0.025	SSP1 - 2.6	Medium DAC Cost	228.479246302982	0.000434825683786822
98	2500	0.025	SSP1 - 2.6	Medium DAC Cost	227.543865878754	0.000434825683786822
99	2050	0.05	SSP1 - 2.6	Medium DAC Cost	141.354462432242	0.000247778839205636
100	2075	0.05	SSP1 - 2.6	Medium DAC Cost	180.367578570984	0.000248197608016297
101	2100	0.05	SSP1 - 2.6	Medium DAC Cost	194.782421478079	0.000248198292938281
102	2200	0.05	SSP1 - 2.6	Medium DAC Cost	208.985340759416	0.000248198294117264
103	2300	0.05	SSP1 - 2.6	Medium DAC Cost	223.331616462374	0.000248198294117264
104	2400	0.05	SSP1 - 2.6	Medium DAC Cost	228.479246302982	0.000248198294117264
105	2500	0.05	SSP1 - 2.6	Medium DAC Cost	227.543865878754	0.000248198294117264
106	2050	0	SSP1 - 2.6	High DAC Cost	141.354462432242	0.00136600237169081
107	2075	0	SSP1 - 2.6	High DAC Cost	180.367578570984	0.00171293486300834
108	2100	0	SSP1 - 2.6	High DAC Cost	194.782421478079	0.00180014888027676
109	2200	0	SSP1 - 2.6	High DAC Cost	208.985340759416	0.00182994523111932
110	2300	0	SSP1 - 2.6	High DAC Cost	223.331616462374	0.00183010599329232
111	2400	0	SSP1 - 2.6	High DAC Cost	228.479246302982	0.00183010703684277
112	2500	0	SSP1 - 2.6	High DAC Cost	227.543865878754	0.00183010704380326
113	2050	0.025	SSP1 - 2.6	High DAC Cost	141.354462432242	0.000585418038247996
114	2075	0.025	SSP1 - 2.6	High DAC Cost	180.367578570984	0.000598038354530561
115	2100	0.025	SSP1 - 2.6	High DAC Cost	194.782421478079	0.000598306921603565
116	2200	0.025	SSP1 - 2.6	High DAC Cost	208.985340759416	0.000598312798642037
117	2300	0.025	SSP1 - 2.6	High DAC Cost	223.331616462374	0.000598312798643603
118	2400	0.025	SSP1 - 2.6	High DAC Cost	228.479246302982	0.000598312798643603
119	2500	0.025	SSP1 - 2.6	High DAC Cost	227.543865878754	0.000598312798643603
120	2050	0.05	SSP1 - 2.6	High DAC Cost	141.354462432242	0.000336716826669351
121	2075	0.05	SSP1 - 2.6	High DAC Cost	180.367578570984	0.000337369963317725
122	2100	0.05	SSP1 - 2.6	High DAC Cost	194.782421478079	0.00033737121217987
123	2200	0.05	SSP1 - 2.6	High DAC Cost	208.985340759416	0.000337371214582823
124	2300	0.05	SSP1 - 2.6	High DAC Cost	223.331616462374	0.000337371214582823
125	2400	0.05	SSP1 - 2.6	High DAC Cost	228.479246302982	0.000337371214582823
126	2500	0.05	SSP1 - 2.6	High DAC Cost	227.543865878754	0.000337371214582823
