# Supplementary material for: The Value of Reversible Carbon Storage in a Zero-Emissions World
Source: Environ Sci Technol. 2026 Jun 7;60(24):17281–90. doi: 10.1021/acs.est.6c00333 (PMC13296497; doi:10.1021/acs.est.6c00333)
Supplement: Supplementary file 1 [file es6c00333_si_001.zip › Carbon fluxes to atmosphere_net.csv]

	year	Buy Only ; 0% contract renewal; Constant contracted land area (25%); 10 y	Rent Only ; 0% contract renewal; Constant contracted land area (25%); 10 y	Logistic Growth (2050) ; 0% contract renewal; Constant contracted land area (25%); 10 y	Logistic Growth (2075) ; 0% contract renewal; Constant contracted land area (25%); 10 y	Buy Only ; 25% contract renewal; Constant contracted land area (25%); 10 y	Rent Only ; 25% contract renewal; Constant contracted land area (25%); 10 y	Logistic Growth (2050) ; 25% contract renewal; Constant contracted land area (25%); 10 y	Logistic Growth (2075) ; 25% contract renewal; Constant contracted land area (25%); 10 y	Buy Only ; 50% contract renewal; Constant contracted land area (25%); 10 y	Rent Only ; 50% contract renewal; Constant contracted land area (25%); 10 y	Logistic Growth (2050) ; 50% contract renewal; Constant contracted land area (25%); 10 y	Logistic Growth (2075) ; 50% contract renewal; Constant contracted land area (25%); 10 y	Buy Only ; 75% contract renewal; Constant contracted land area (25%); 10 y	Rent Only ; 75% contract renewal; Constant contracted land area (25%); 10 y	Logistic Growth (2050) ; 75% contract renewal; Constant contracted land area (25%); 10 y	Logistic Growth (2075) ; 75% contract renewal; Constant contracted land area (25%); 10 y	Buy Only ; 100% contract renewal; Constant contracted land area (25%); 10 y	Rent Only ; 100% contract renewal; Constant contracted land area (25%); 10 y	Logistic Growth (2050) ; 100% contract renewal; Constant contracted land area (25%); 10 y	Logistic Growth (2075) ; 100% contract renewal; Constant contracted land area (25%); 10 y	Buy Only ; 0% contract renewal; Constant contracted land area (25%); 5 y	Rent Only ; 0% contract renewal; Constant contracted land area (25%); 5 y	Logistic Growth (2050) ; 0% contract renewal; Constant contracted land area (25%); 5 y	Logistic Growth (2075) ; 0% contract renewal; Constant contracted land area (25%); 5 y	Buy Only ; 25% contract renewal; Constant contracted land area (25%); 5 y	Rent Only ; 25% contract renewal; Constant contracted land area (25%); 5 y	Logistic Growth (2050) ; 25% contract renewal; Constant contracted land area (25%); 5 y	Logistic Growth (2075) ; 25% contract renewal; Constant contracted land area (25%); 5 y	Buy Only ; 50% contract renewal; Constant contracted land area (25%); 5 y	Rent Only ; 50% contract renewal; Constant contracted land area (25%); 5 y	Logistic Growth (2050) ; 50% contract renewal; Constant contracted land area (25%); 5 y	Logistic Growth (2075) ; 50% contract renewal; Constant contracted land area (25%); 5 y	Buy Only ; 75% contract renewal; Constant contracted land area (25%); 5 y	Rent Only ; 75% contract renewal; Constant contracted land area (25%); 5 y	Logistic Growth (2050) ; 75% contract renewal; Constant contracted land area (25%); 5 y	Logistic Growth (2075) ; 75% contract renewal; Constant contracted land area (25%); 5 y	Buy Only ; 100% contract renewal; Constant contracted land area (25%); 5 y	Rent Only ; 100% contract renewal; Constant contracted land area (25%); 5 y	Logistic Growth (2050) ; 100% contract renewal; Constant contracted land area (25%); 5 y	Logistic Growth (2075) ; 100% contract renewal; Constant contracted land area (25%); 5 y	Buy Only ; 0% contract renewal; Constant contracted land area (25%); 15 y	Rent Only ; 0% contract renewal; Constant contracted land area (25%); 15 y	Logistic Growth (2050) ; 0% contract renewal; Constant contracted land area (25%); 15 y	Logistic Growth (2075) ; 0% contract renewal; Constant contracted land area (25%); 15 y	Buy Only ; 25% contract renewal; Constant contracted land area (25%); 15 y	Rent Only ; 25% contract renewal; Constant contracted land area (25%); 15 y	Logistic Growth (2050) ; 25% contract renewal; Constant contracted land area (25%); 15 y	Logistic Growth (2075) ; 25% contract renewal; Constant contracted land area (25%); 15 y
1	2025	0	0	0	0	0	0	0	0	0	0	0	0	0	0	0	0	0	0	0	0	0	0	0	0	0	0	0	0	0	0	0	0	0	0	0	0	0	0	0	0	0	0	0	0	0	0	0	0
2	2026	6656952.50119452	6656952.50119452	6656952.50119452	6656952.50119453	6656952.50119452	6656952.50119452	6656952.50119452	6656952.50119453	6656952.50119448	6656952.50119448	6656952.50119448	6656952.50119448	6656943.56495425	6656943.56495425	6656943.56495425	6656943.56495425	6656952.50119452	6656952.50119452	6656952.50119452	6656952.50119453	6656952.50119452	6656952.50119452	6656952.50119452	6656952.50119453	6656952.50119452	6656952.50119452	6656952.50119452	6656952.50119453	6656952.50119452	6656952.50119452	6656952.50119452	6656952.50119453	6656952.50118553	6656952.50118553	6656952.50118553	6656952.50118553	6656952.50119452	6656952.50119452	6656952.50119452	6656952.50119453	6656952.50119452	6656952.50119452	6656952.50119452	6656952.50119453	6656952.50119452	6656952.50119452	6656952.50119452	6656952.50119453
3	2027	6331845.85191679	6331845.85191679	6331845.85191679	6331845.85191679	6331845.85191679	6331845.85191679	6331845.85191679	6331845.85191679	6331845.85191675	6331845.85191675	6331845.85191675	6331845.85191675	6331837.3520971	6331837.3520971	6331837.3520971	6331837.3520971	6331845.85191679	6331845.85191679	6331845.85191679	6331845.85191679	6331845.85191679	6331845.85191679	6331845.85191679	6331845.85191679	6331845.85191679	6331845.85191679	6331845.85191679	6331845.85191679	6331845.85191679	6331845.85191679	6331845.85191679	6331845.85191679	6331845.85190823	6331845.85190823	6331845.85190823	6331845.85190823	6331845.85191679	6331845.85191679	6331845.85191679	6331845.85191679	6331845.85191679	6331845.85191679	6331845.85191679	6331845.85191679	6331845.85191679	6331845.85191679	6331845.85191679	6331845.85191679
4	2028	6022616.48783611	6022616.48783611	6022616.48783611	6022616.48783611	6022616.48783611	6022616.48783611	6022616.48783611	6022616.48783611	6022616.48783607	6022616.48783607	6022616.48783607	6022616.48783607	6022608.40312347	6022608.40312347	6022608.40312347	6022608.40312347	6022616.48783611	6022616.48783611	6022616.48783611	6022616.48783611	6022616.48783611	6022616.48783611	6022616.48783611	6022616.48783611	6022616.48783611	6022616.48783611	6022616.48783611	6022616.48783611	6022616.48783611	6022616.48783611	6022616.48783611	6022616.48783611	6022616.48782798	6022616.48782798	6022616.48782798	6022616.48782798	6022616.48783611	6022616.48783611	6022616.48783611	6022616.48783611	6022616.48783611	6022616.48783611	6022616.48783611	6022616.48783611	6022616.48783611	6022616.48783611	6022616.48783611	6022616.48783611
5	2029	5728489.00744725	5728489.00744725	5728489.00744725	5728489.00744725	5728489.00744725	5728489.00744725	5728489.00744725	5728489.00744725	5728489.00744721	5728489.00744721	5728489.00744721	5728489.00744721	5728481.31756901	5728481.31756901	5728481.31756901	5728481.31756901	5728489.00744725	5728489.00744725	5728489.00744725	5728489.00744725	5728489.00744725	5728489.00744725	5728489.00744725	5728489.00744725	5728489.00744725	5728489.00744725	5728489.00744725	5728489.00744725	5728489.00744725	5728489.00744725	5728489.00744725	5728489.00744725	5728489.00743951	5728489.00743951	5728489.00743951	5728489.00743951	5728489.00744725	5728489.00744725	5728489.00744725	5728489.00744725	5728489.00744725	5728489.00744725	5728489.00744725	5728489.00744725	5728489.00744725	5728489.00744725	5728489.00744725	5728489.00744725
6	2030	5448725.87765155	5448725.87765155	5448725.87765155	5448725.87765155	5448725.87765155	5448725.87765155	5448725.87765155	5448725.87765155	5448725.87765151	5448725.87765151	5448725.87765151	5448725.87765151	5448718.56332511	5448718.56332511	5448718.56332512	5448718.56332511	5448725.87765155	5448725.87765155	5448725.87765155	5448725.87765155	5448725.87765155	5448725.87765155	5448725.87765155	5448725.87765155	5448725.87765155	5448725.87765155	5448725.87765155	5448725.87765155	5448725.87765155	5448725.87765155	5448725.87765155	5448725.87765155	5448725.87764418	5448725.87764418	5448725.87764418	5448725.87764418	5448725.87765155	5448725.87765155	5448725.87765155	5448725.87765155	5448725.87765155	5448725.87765155	5448725.87765155	5448725.87765155	5448725.87765155	5448725.87765155	5448725.87765155	5448725.87765155
7	2031	5182625.58437216	5182625.58437216	5182625.58437216	5182625.58437216	5182625.58437216	5182625.58437216	5182625.58437216	5182625.58437216	5182625.58437212	5182625.58437212	5182625.58437212	5182625.58437212	5182618.62725665	5182618.62725665	5182618.62725665	5182618.62725665	5182625.58437216	5182625.58437216	5182625.58437216	5182625.58437216	5182625.584372	5182625.584372	5182625.584372	5182625.584372	5182625.58437204	5182625.58437204	5182625.58437204	5182625.58437204	5182625.58437208	5182625.58437208	5182625.58437208	5182625.58437208	5182625.58436212	5182625.58436212	5182625.58436212	5182625.58436211	5182625.58437216	5182625.58437216	5182625.58437216	5182625.58437216	5182625.58437216	5182625.58437216	5182625.58437216	5182625.58437216	5182625.58437216	5182625.58437216	5182625.58437216	5182625.58437216
8	2032	4929520.873486	4929520.873486	4929520.873486	4929520.873486	4929520.873486	4929520.873486	4929520.873486	4929520.873486	4929520.87348597	4929520.87348597	4929520.87348597	4929520.87348597	4929514.25613625	4929514.25613625	4929514.25613625	4929514.25613625	4929520.873486	4929520.873486	4929520.873486	4929520.873486	4929520.87348616	4929520.87348616	4929520.87348616	4929520.87348616	4929520.87348612	4929520.87348612	4929520.87348612	4929520.87348612	4929520.87348609	4929520.87348609	4929520.87348609	4929520.87348609	4929520.87347653	4929520.87347653	4929520.87347653	4929520.87347653	4929520.873486	4929520.873486	4929520.873486	4929520.873486	4929520.873486	4929520.873486	4929520.873486	4929520.873486	4929520.873486	4929520.873486	4929520.873486	4929520.873486
9	2033	4688777.07766731	4688777.07766731	4688777.07766731	4688777.07766731	4688777.07766732	4688777.07766732	4688777.07766732	4688777.07766732	4688777.07766727	4688777.07766727	4688777.07766727	4688777.07766727	4688770.78349013	4688770.78349013	4688770.78349013	4688770.78349013	4688777.07766731	4688777.07766731	4688777.07766731	4688777.07766731	4688777.07766731	4688777.07766731	4688777.07766731	4688777.07766731	4688777.07766732	4688777.07766732	4688777.07766732	4688777.07766732	4688777.07766731	4688777.07766731	4688777.07766731	4688777.07766731	4688777.07765827	4688777.07765827	4688777.07765827	4688777.07765827	4688777.07766731	4688777.07766731	4688777.07766731	4688777.07766731	4688777.07766731	4688777.07766731	4688777.07766731	4688777.07766731	4688777.07766732	4688777.07766732	4688777.07766732	4688777.07766732
10	2034	4459790.52493813	4459790.52493813	4459790.52493813	4459790.52493813	4459790.52493813	4459790.52493813	4459790.52493813	4459790.52493813	4459790.5249381	4459790.5249381	4459790.5249381	4459790.5249381	4459784.53815067	4459784.53815067	4459784.53815067	4459784.53815067	4459790.52493813	4459790.52493813	4459790.52493813	4459790.52493813	4459790.52493796	4459790.52493796	4459790.52493796	4459790.52493796	4459790.524938	4459790.524938	4459790.524938	4459790.524938	4459790.52493805	4459790.52493805	4459790.52493805	4459790.52493805	4459790.52492947	4459790.52492947	4459790.52492947	4459790.52492947	4459790.52493813	4459790.52493813	4459790.52493813	4459790.52493813	4459790.52493813	4459790.52493813	4459790.52493813	4459790.52493813	4459790.52493813	4459790.52493813	4459790.52493813	4459790.52493813
11	2035	4241987.02494569	4241987.02494569	4241987.02494569	4241987.02494569	4241987.02494568	4241987.02494568	4241987.02494568	4241987.02494568	4241987.02494566	4241987.02494566	4241987.02494566	4241987.02494566	4241981.33053593	4241981.33053593	4241981.33053593	4241981.33053593	4241987.02494569	4241987.02494569	4241987.02494569	4241987.02494569	4241987.02494568	4241987.02494568	4241987.02494568	4241987.02494568	4241987.02494569	4241987.02494569	4241987.02494569	4241987.02494569	4241987.02494569	4241987.02494569	4241987.02494569	4241987.02494569	4241987.0249375	4241987.0249375	4241987.0249375	4241987.0249375	4241987.02494569	4241987.02494569	4241987.02494569	4241987.02494569	4241987.02494569	4241987.02494569	4241987.02494569	4241987.02494569	4241987.02494568	4241987.02494568	4241987.02494568	4241987.02494568
12	2036	4034820.42916311	4034820.42916311	4034820.42916311	4034820.42916311	4034820.42916308	4034820.42916308	4034820.42916308	4034820.42916308	4034820.42916295	4034820.42916295	4034820.42916295	4034820.42916295	4034812.03410526	4034812.03410526	4034812.03410526	4034812.03410526	4034820.42916294	4034820.42916294	4034820.42916294	4034820.42916294	4034820.42916311	4034820.42916311	4034820.42916311	4034820.42916311	4034820.42916313	4034820.42916313	4034820.42916313	4034820.42916313	4034820.42916311	4034820.42916311	4034820.42916311	4034820.42916311	4034820.42915127	4034820.42915127	4034820.42915127	4034820.42915127	4034820.42916294	4034820.42916294	4034820.42916294	4034820.42916294	4034820.42916294	4034820.42916294	4034820.42916294	4034820.42916294	4034820.42916295	4034820.42916295	4034820.42916295	4034820.42916295
13	2037	3837771.26140542	3837771.26140542	3837771.26140542	3837771.26140542	3837771.26140541	3837771.26140541	3837771.26140541	3837771.26140541	3837771.26140535	3837771.26140535	3837771.26140535	3837771.26140535	3837763.27633847	3837763.27633847	3837763.27633847	3837763.27633847	3837771.26140542	3837771.26140542	3837771.26140542	3837771.26140542	3837771.26140542	3837771.26140542	3837771.26140542	3837771.26140542	3837771.26140539	3837771.26140539	3837771.26140539	3837771.26140539	3837771.26140538	3837771.26140538	3837771.26140538	3837771.26140538	3837771.26139417	3837771.26139417	3837771.26139417	3837771.26139417	3837771.26140542	3837771.26140542	3837771.26140542	3837771.26140542	3837771.26140542	3837771.26140542	3837771.26140542	3837771.26140542	3837771.26140542	3837771.26140542	3837771.26140542	3837771.26140542
14	2038	3650345.41522934	3650345.41522934	3650345.41522934	3650345.41522933	3650345.41522939	3650345.41522939	3650345.41522939	3650345.41522939	3650345.41522934	3650345.41522934	3650345.41522934	3650345.41522934	3650337.82013049	3650337.82013049	3650337.82013049	3650337.82013049	3650345.4152295	3650345.4152295	3650345.4152295	3650345.4152295	3650345.4152295	3650345.4152295	3650345.4152295	3650345.4152295	3650345.41522948	3650345.41522948	3650345.41522948	3650345.41522948	3650345.41522946	3650345.41522946	3650345.41522946	3650345.41522946	3650345.41521881	3650345.41521881	3650345.41521881	3650345.41521881	3650345.4152295	3650345.4152295	3650345.4152295	3650345.4152295	3650345.4152295	3650345.4152295	3650345.4152295	3650345.4152295	3650345.4152295	3650345.4152295	3650345.4152295	3650345.4152295
15	2039	3472072.91494672	3472072.91494672	3472072.91494672	3472072.91494672	3472072.91494672	3472072.91494672	3472072.91494672	3472072.91494672	3472072.91494665	3472072.91494665	3472072.91494665	3472072.91494665	3472065.6907708	3472065.6907708	3472065.6907708	3472065.6907708	3472072.91494672	3472072.91494672	3472072.91494672	3472072.91494672	3472072.91494656	3472072.91494656	3472072.91494656	3472072.91494656	3472072.91494663	3472072.91494663	3472072.91494663	3472072.91494663	3472072.91494668	3472072.91494668	3472072.91494668	3472072.91494668	3472072.91493656	3472072.91493656	3472072.91493656	3472072.91493656	3472072.91494672	3472072.91494672	3472072.91494672	3472072.91494672	3472072.91494672	3472072.91494672	3472072.91494672	3472072.91494672	3472072.91494673	3472072.91494673	3472072.91494673	3472072.91494673
16	2040	3302506.73714638	3302506.73714638	3302506.73714638	3302506.73714638	3302506.73714638	3302506.73714638	3302506.73714638	3302506.73714638	3302506.73714632	3302506.73714632	3302506.73714632	3302506.73714632	3302499.86577871	3302499.86577871	3302499.86577871	3302499.86577871	3302506.73714638	3302506.73714638	3302506.73714638	3302506.73714638	3302506.73714638	3302506.73714638	3302506.73714638	3302506.73714638	3302506.73714638	3302506.73714638	3302506.73714638	3302506.73714638	3302506.73714638	3302506.73714638	3302506.73714638	3302506.73714638	3302506.73713674	3302506.73713674	3302506.73713674	3302506.73713674	3302506.73714638	3302506.73714638	3302506.73714638	3302506.73714638	3302506.73714638	3302506.73714638	3302506.73714638	3302506.73714638	3302506.73714638	3302506.73714638	3302506.73714638	3302506.73714638
17	2041	3141221.68977109	3141221.68977109	3141221.68977109	3141221.68977109	3141221.68977106	3141221.68977106	3141221.68977106	3141221.68977106	3141221.68977097	3141221.68977097	3141221.68977097	3141221.68977097	3141215.15398136	3141215.15398136	3141215.15398136	3141215.15398136	3141221.68977094	3141221.68977094	3141221.68977094	3141221.68977094	3141221.68977094	3141221.68977094	3141221.68977094	3141221.68977094	3141221.68977097	3141221.68977097	3141221.68977097	3141221.68977097	3141221.68977098	3141221.68977098	3141221.68977098	3141221.68977098	3141221.68975645	3141221.68975645	3141221.68975645	3141221.68975645	3141221.68977094	3141221.68977094	3141221.68977094	3141221.68977094	3141221.68977109	3141221.68977109	3141221.68977109	3141221.68977109	3141221.68977106	3141221.68977106	3141221.68977106	3141221.68977106
18	2042	2987813.34593531	2987813.34593531	2987813.34593531	2987813.34593532	2987813.34593533	2987813.34593533	2987813.34593533	2987813.34593533	2987813.34593531	2987813.34593531	2987813.34593531	2987813.34593532	2987807.12933521	2987807.12933521	2987807.12933521	2987807.12933521	2987813.34593545	2987813.34593545	2987813.34593545	2987813.34593545	2987813.34593563	2987813.34593563	2987813.34593563	2987813.34593563	2987813.34593554	2987813.34593554	2987813.34593554	2987813.34593554	2987813.34593549	2987813.34593549	2987813.34593549	2987813.34593549	2987813.34592167	2987813.34592167	2987813.34592167	2987813.34592167	2987813.34593545	2987813.34593545	2987813.34593545	2987813.34593545	2987813.34593546	2987813.34593546	2987813.34593546	2987813.34593546	2987813.34593545	2987813.34593545	2987813.34593545	2987813.34593545
19	2043	2841897.0298149	2841897.0298149	2841897.0298149	2841897.0298149	2841897.02981491	2841897.02981491	2841897.02981491	2841897.02981491	2841897.02981485	2841897.02981485	2841897.02981485	2841897.02981485	2841891.11681579	2841891.11681579	2841891.11681579	2841891.11681579	2841897.02981491	2841897.02981491	2841897.02981491	2841897.02981491	2841897.0298149	2841897.0298149	2841897.0298149	2841897.0298149	2841897.02981488	2841897.02981488	2841897.02981488	2841897.02981488	2841897.02981487	2841897.02981487	2841897.02981487	2841897.02981487	2841897.02980176	2841897.02980176	2841897.02980176	2841897.02980176	2841897.02981491	2841897.02981491	2841897.02981491	2841897.02981491	2841897.02981475	2841897.02981475	2841897.02981475	2841897.02981475	2841897.02981479	2841897.02981479	2841897.02981479	2841897.02981479
20	2044	2703106.85205878	2703106.85205878	2703106.85205878	2703106.85205878	2703106.85205874	2703106.85205874	2703106.85205874	2703106.85205874	2703106.85205865	2703106.85205865	2703106.85205865	2703106.85205865	2703101.22783364	2703101.22783364	2703101.22783364	2703101.22783364	2703106.85205862	2703106.85205862	2703106.85205862	2703106.85205862	2703106.85205846	2703106.85205846	2703106.85205846	2703106.85205846	2703106.85205856	2703106.85205856	2703106.85205856	2703106.85205856	2703106.85205862	2703106.85205862	2703106.85205862	2703106.85205862	2703106.85204616	2703106.85204616	2703106.85204616	2703106.85204616	2703106.85205862	2703106.85205862	2703106.85205862	2703106.85205862	2703106.85205862	2703106.85205862	2703106.85205862	2703106.85205862	2703106.85205862	2703106.85205862	2703106.85205862	2703106.85205862
21	2045	2571094.79231283	2571094.79231283	2571094.79231283	2571094.79231283	2571094.79231288	2571094.79231288	2571094.79231288	2571094.79231288	2571094.79231286	2571094.79231286	2571094.79231286	2571094.79231286	2571089.44275908	2571089.44275908	2571089.44275908	2571089.44275908	2571094.79231299	2571094.79231299	2571094.79231299	2571094.79231299	2571094.79231299	2571094.79231299	2571094.79231299	2571094.79231299	2571094.79231296	2571094.79231296	2571094.79231296	2571094.79231296	2571094.79231295	2571094.79231295	2571094.79231295	2571094.79231295	2571094.79230109	2571094.79230109	2571094.79230109	2571094.79230109	2571094.79231299	2571094.79231299	2571094.79231299	2571094.79231299	2571094.79231299	2571094.79231299	2571094.79231299	2571094.79231299	2571094.79231299	2571094.79231299	2571094.79231299	2571094.79231299
22	2046	2445529.82654917	2445529.82654917	2445529.82654917	2445529.82654917	2445529.8265491	2445529.8265491	2445529.8265491	2445529.8265491	2445529.82654892	2445529.82654892	2445529.82654892	2445529.82654892	2445520.76658984	2445520.76658984	2445520.76658984	2445520.76658984	2445529.82654901	2445529.82654901	2445529.82654901	2445529.82654901	0	-4211422.67464551	-605381.568999842	-3339420.83907359	2445529.82654907	2445529.82654907	2445529.82654907	2445529.82654907	2445529.82654908	2445529.82654908	2445529.82654908	2445529.82654908	2445529.82653065	2445529.82653065	2445529.82653065	2445529.82653065	2445529.82654901	2445529.82654901	2445529.82654901	2445529.82654901	2445529.82654917	2445529.82654917	2445529.82654917	2445529.82654917	2445529.82654913	2445529.82654913	2445529.82654913	2445529.82654913
23	2047	2326097.09701164	2326097.09701164	2326097.09701164	2326097.09701164	2326097.09701167	2326097.09701167	2326097.09701167	2326097.09701167	2326097.09701155	2326097.09701155	2326097.09701155	2326097.09701155	2326088.47951515	2326088.47951515	2326088.47951515	2326088.47951515	2326097.09701164	2326097.09701164	2326097.09701164	2326097.09701164	0	-4005748.75490499	-447045.992903269	-3074897.00177405	2326097.0970117	2326097.0970117	2326097.0970117	2326097.0970117	2326097.09701166	2326097.09701166	2326097.09701166	2326097.09701166	2326097.09699413	2326097.09699413	2326097.09699413	2326097.09699413	2326097.09701164	2326097.09701164	2326097.09701164	2326097.09701164	2326097.09701149	2326097.09701149	2326097.09701149	2326097.09701149	2326097.09701152	2326097.09701152	2326097.09701152	2326097.09701152
24	2048	2212497.12270388	2212497.12270388	2212497.12270388	2212497.12270388	2212497.12270392	2212497.12270392	2212497.12270392	2212497.12270392	2212497.12270382	2212497.12270382	2212497.12270382	2212497.12270382	2212488.92606153	2212488.92606153	2212488.92606153	2212488.92606153	2212497.12270404	2212497.12270404	2212497.12270404	2212497.12270404	0	-3810119.36513208	-327373.999000136	-2820311.79071287	2212497.12270401	2212497.12270401	2212497.12270401	2212497.12270401	2212497.122704	2212497.122704	2212497.122704	2212497.122704	2212497.12268735	2212497.12268735	2212497.12268735	2212497.12268735	2212497.12270404	2212497.12270404	2212497.12270404	2212497.12270404	2212497.12270403	2212497.12270403	2212497.12270403	2212497.12270403	2212497.12270404	2212497.12270404	2212497.12270404	2212497.12270404
25	2049	2104445.04842964	2104445.04842964	2104445.04842964	2104445.04842964	2104445.04842962	2104445.04842962	2104445.04842962	2104445.04842962	2104445.04842952	2104445.04842952	2104445.04842952	2104445.04842952	2104437.25208789	2104437.25208789	2104437.25208789	2104437.25208789	2104445.04842964	2104445.04842964	2104445.04842964	2104445.04842964	0	-3624043.95901778	-238153.687011999	-2575959.32671043	2104445.04842958	2104445.04842958	2104445.04842958	2104445.04842958	2104445.04842964	2104445.04842964	2104445.04842964	2104445.04842964	2104445.04841381	2104445.04841381	2104445.04841381	2104445.04841381	2104445.04842964	2104445.04842964	2104445.04842964	2104445.04842964	2104445.04842979	2104445.04842979	2104445.04842979	2104445.04842979	2104445.04842976	2104445.04842976	2104445.04842976	2104445.04842976
26	2050	2001669.93051188	2001669.93051188	2001669.93051188	2001669.93051188	2001669.93051189	2001669.93051189	2001669.93051189	2001669.93051189	2001669.93051176	2001669.93051176	2001669.93051176	2001669.93051176	2001662.51492132	2001662.51492132	2001662.51492132	2001662.51492132	2001669.93051188	2001669.93051188	2001669.93051188	2001669.93051188	0	-3447055.94713967	-172352.797441505	-2342235.6566208	2001669.93051185	2001669.93051185	2001669.93051185	2001669.93051185	2001669.93051183	2001669.93051183	2001669.93051183	2001669.93051183	2001669.9304968	2001669.9304968	2001669.9304968	2001669.9304968	2001669.93051188	2001669.93051188	2001669.93051188	2001669.93051188	2001669.93051173	2001669.93051173	2001669.93051173	2001669.93051173	2001669.93051176	2001669.93051176	2001669.93051176	2001669.93051176
27	2051	1903914.05739258	1903914.05739258	1903914.05739258	1903914.05739258	1903914.05739254	1903914.05739254	1903914.05739254	1903914.05739254	1903914.0573924	1903914.0573924	1903914.0573924	1903914.0573924	1903907.00395828	1903907.00395828	1903907.00395828	1903907.00395828	1903914.05739242	1903914.05739242	1903914.05739242	1903914.05739242	0	-3278711.52697958	-124232.716899276	-2119611.31608096	0	-3088800.31850342	-117036.845836977	-1996838.10373083	1903914.05739249	1903914.05739249	1903914.05739249	1903914.05739249	1903914.05736865	1903914.05736865	1903914.05736865	1903914.05736865	1903914.05739242	1903914.05739242	1903914.05739242	1903914.05739242	1903914.0573924	1903914.0573924	1903914.0573924	1903914.0573924	1903914.05739242	1903914.05739242	1903914.05739242	1903914.05739242
28	2052	1810932.30341397	1810932.30341397	1810932.30341397	1810932.30341397	1810932.30341402	1810932.30341402	1810932.30341402	1810932.30341402	1810932.30341394	1810932.30341394	1810932.30341394	1810932.30341394	1810925.59444961	1810925.59444961	1810925.59444961	1810925.59444961	1810932.30341414	1810932.30341414	1810932.30341414	1810932.30341414	0	-3118588.57007203	-89271.9468726361	-1908596.40408314	0	-2937952.08552352	-84101.0914393072	-1798045.7055511	1810932.30341406	1810932.30341406	1810932.30341406	1810932.30341406	1810932.30339144	1810932.30339144	1810932.30339144	1810932.30339144	1810932.30341414	1810932.30341414	1810932.30341414	1810932.30341414	1810932.30341415	1810932.30341415	1810932.30341415	1810932.30341415	1810932.30341414	1810932.30341414	1810932.30341414	1810932.30341414
29	2053	1722491.5141601	1722491.5141601	1722491.5141601	1722491.5141601	1722491.51416013	1722491.51416013	1722491.51416013	1722491.51416013	1722491.51416005	1722491.51416005	1722491.51416005	1722491.51416005	1722485.13284241	1722485.13284241	1722485.13284241	1722485.13284241	1722491.5141601	1722491.5141601	1722491.5141601	1722491.5141601	0	-2966285.56350688	-63998.915024238	-1709699.99188814	0	-2794470.85171676	-60291.9370868981	-1610669.87322129	1722491.51416025	1722491.51416025	1722491.51416025	1722491.51416025	1722491.51413864	1722491.51413864	1722491.51413864	1722491.51413864	1722491.5141601	1722491.5141601	1722491.5141601	1722491.5141601	1722491.51416011	1722491.51416011	1722491.51416011	1722491.51416011	1722491.5141601	1722491.5141601	1722491.5141601	1722491.5141601
30	2054	1638369.92181344	1638369.92181344	1638369.92181344	1638369.92181344	1638369.92181337	1638369.92181337	1638369.92181337	1638369.92181337	1638369.92181322	1638369.92181322	1638369.92181322	1638369.92181322	1638363.85214099	1638363.85214099	1638363.85214099	1638363.85214099	1638369.92181328	1638369.92181328	1638369.92181328	1638369.92181328	0	-2821420.60312501	-45798.8485795789	-1523386.72463215	0	-2657996.83377235	-43146.0642132221	-1435148.33846404	1638369.9218132	1638369.9218132	1638369.9218132	1638369.9218132	1638369.92179279	1638369.92179279	1638369.92179279	1638369.92179279	1638369.92181328	1638369.92181328	1638369.92181328	1638369.92181328	1638369.92181343	1638369.92181343	1638369.92181343	1638369.92181343	1638369.9218134	1638369.9218134	1638369.9218134	1638369.9218134
31	2055	1558356.58906648	1558356.58906648	1558356.58906648	1558356.58906648	1558356.58906652	1558356.58906652	1558356.58906652	1558356.58906652	1558356.58906643	1558356.58906643	1558356.58906643	1558356.58906643	1558350.81581977	1558350.81581977	1558350.81581977	1558350.81581977	1558356.58906649	1558356.58906649	1558356.58906649	1558356.58906649	0	-2683630.43587921	-32730.2722862666	-1350034.24280444	0	-2528187.81917217	-30834.4526899129	-1271836.86788278	1558356.58906649	1558356.58906649	1558356.58906649	1558356.58906649	1558356.589047	1558356.589047	1558356.589047	1558356.589047	1558356.58906649	1558356.58906649	1558356.58906649	1558356.58906649	1558356.58906648	1558356.58906648	1558356.58906648	1558356.58906648	1558356.58906649	1558356.58906649	1558356.58906649	1558356.58906649
32	2056	1482250.88019149	1482250.88019149	1482250.88019149	1482250.88019149	1482250.88019139	1482250.88019139	1482250.88019139	1482250.88019139	1482250.88019109	1482250.88019109	1482250.88019109	1482250.88019109	1482240.09334384	1482240.09334384	1482240.09334384	1482240.09334384	1482250.88019149	1482250.88019149	1482250.88019149	1482250.88019149	0	-2552569.54897178	-23366.9396512473	-1189895.3514617	0	-3652896.90206163	-33439.6457471984	-1702819.43733242	1482250.88019139	1482250.88019139	1482250.88019139	1482250.88019139	1482250.88016023	1482250.88016023	1482250.88016023	1482250.88016023	1482250.88019149	1482250.88019149	1482250.88019149	1482250.88019149	1482250.88019149	1482250.88019149	1482250.88019149	1482250.88019149	1482250.88019146	1482250.88019146	1482250.88019146	1482250.88019146
33	2057	1409861.95793873	1409861.95793873	1409861.95793873	1409861.95793873	1409861.95793878	1409861.95793878	1409861.95793878	1409861.95793878	1409861.95793852	1409861.95793852	1409861.95793852	1409861.95793852	1409851.69789018	1409851.69789018	1409851.69789018	1409851.69789018	1409861.95793872	1409861.95793872	1409861.95793872	1409861.95793872	0	-2427909.30346654	-16669.4243664553	-1043068.57474504	0	-3474499.79441017	-23855.0556445787	-1492700.54830007	1409861.95793878	1409861.95793878	1409861.95793878	1409861.95793878	1409861.95790911	1409861.95790911	1409861.95790911	1409861.95790911	1409861.95793872	1409861.95793872	1409861.95793872	1409861.95793872	1409861.95793873	1409861.95793873	1409861.95793873	1409861.95793873	1409861.95793872	1409861.95793872	1409861.95793872	1409861.95793872
34	2058	1341008.30500858	1341008.30500858	1341008.30500858	1341008.30500858	1341008.30500862	1341008.30500862	1341008.30500862	1341008.30500862	1341008.30500841	1341008.30500841	1341008.30500841	1341008.30500841	1340998.54603176	1340998.54603176	1340998.54603176	1340998.54603176	1341008.30500874	1341008.30500874	1341008.30500874	1341008.30500874	0	-2309337.11022043	-11884.7123915339	-909479.855336464	0	-3304815.09471087	-17007.8143784255	-1301526.20028893	1341008.3050088	1341008.3050088	1341008.3050088	1341008.3050088	1341008.30498055	1341008.30498055	1341008.30498055	1341008.30498055	1341008.30500874	1341008.30500874	1341008.30500874	1341008.30500874	1341008.30500858	1341008.30500858	1341008.30500858	1341008.30500858	1341008.30500862	1341008.30500862	1341008.30500862	1341008.30500862
35	2059	1275517.26889014	1275517.26889014	1275517.26889014	1275517.26889014	1275517.26889016	1275517.26889016	1275517.26889016	1275517.26889016	1275517.26888993	1275517.26888993	1275517.26888993	1275517.26888993	1275507.98651393	1275507.98651393	1275507.98651393	1275507.98651393	1275517.26889014	1275517.26889014	1275517.26889014	1275517.26889014	0	-2196555.64605674	-8469.70918769315	-788876.834844105	0	-3143417.31370986	-12120.7175199395	-1128935.25164513	1275517.2688901	1275517.2688901	1275517.2688901	1275517.2688901	1275517.26886334	1275517.26886334	1275517.26886334	1275517.26886334	1275517.26889014	1275517.26889014	1275517.26889014	1275517.26889014	1275517.26889014	1275517.26889014	1275517.26889014	1275517.26889014	1275517.26889017	1275517.26889017	1275517.26889017	1275517.26889017
36	2060	1213224.62893063	1213224.62893063	1213224.62893063	1213224.62893063	1213224.62893064	1213224.62893064	1213224.62893064	1213224.62893064	1213224.62893043	1213224.62893043	1213224.62893043	1213224.62893043	1213215.7998793	1213215.7998793	1213215.7998793	1213215.7998793	1213224.62893061	1213224.62893061	1213224.62893061	1213224.62893061	0	-2089282.10821576	-6034.02471022869	-680835.630653099	0	-2989901.74183831	-8635.09093408898	-974321.098137252	1213224.62893064	1213224.62893064	1213224.62893064	1213224.62893064	1213224.62890513	1213224.62890513	1213224.62890513	1213224.62890513	1213224.62893061	1213224.62893061	1213224.62893061	1213224.62893061	1213224.62893078	1213224.62893078	1213224.62893078	1213224.62893078	1213224.62893073	1213224.62893073	1213224.62893073	1213224.62893073
37	2061	1153974.18454769	1153974.18454769	1153974.18454769	1153974.18454769	1153974.18454763	1153974.18454763	1153974.18454763	1153974.18454763	1153974.18454736	1153974.18454736	1153974.18454736	1153974.18454736	1153965.78668199	1153965.78668199	1153965.78668199	1153965.78668199	1153974.18454754	1153974.18454754	1153974.18454754	1153974.18454754	0	-1987247.50522339	-4297.73641080643	-584778.596150173	0	-3155928.082888	-6825.19263255514	-928681.097352637	0	-2174502.06604967	-4702.703956136	-639881.173415905	1153974.18450646	1153974.18450646	1153974.18450646	1153974.18450646	1153974.18454754	1153974.18454754	1153974.18454754	1153974.18454754	1153974.18454771	1153974.18454771	1153974.18454771	1153974.18454771	1153974.18454768	1153974.18454768	1153974.18454768	1153974.18454768
38	2062	1097617.3635511	1097617.3635511	1097617.3635511	1097617.3635511	1097617.36355112	1097617.36355112	1097617.36355112	1097617.36355112	1097617.36355095	1097617.36355095	1097617.36355095	1097617.36355095	1097609.37581351	1097609.37581351	1097609.37581351	1097609.37581351	1097617.36355126	1097617.36355126	1097617.36355126	1097617.36355126	0	-1890195.98238437	-3060.50512745839	-500000.46483203	0	-3001801.5205901	-4860.35788404836	-794045.786583066	0	-2068305.56240723	-3348.89071709539	-547114.559683787	1097617.36351204	1097617.36351204	1097617.36351204	1097617.36351204	1097617.36355126	1097617.36355126	1097617.36355126	1097617.36355126	1097617.36355093	1097617.36355093	1097617.36355093	1097617.36355093	1097617.36355098	1097617.36355098	1097617.36355098	1097617.36355098
39	2063	1044012.84959531	1044012.84959531	1044012.84959531	1044012.84959531	1044012.84959538	1044012.84959538	1044012.84959538	1044012.84959538	1044012.8495952	1044012.8495952	1044012.8495952	1044012.8495952	1044005.25195614	1044005.25195614	1044005.25195614	1044005.25195614	1044012.84959531	1044012.84959531	1044012.84959531	1044012.84959531	0	-1797884.1802191	-2179.14937479648	-425699.685989868	0	-2855202.06175644	-3460.68554151021	-676049.455521222	0	-1967295.39432259	-2384.48648458302	-465812.55946664	1044012.84955822	1044012.84955822	1044012.84955822	1044012.84955822	1044012.84959531	1044012.84959531	1044012.84959531	1044012.84959531	1044012.84959547	1044012.84959547	1044012.84959547	1044012.84959547	1044012.84959546	1044012.84959546	1044012.84959546	1044012.84959546
40	2064	993026.227823332	993026.227823332	993026.227823332	993026.227823332	993026.227823213	993026.227823213	993026.227823213	993026.227823213	993026.227822974	993026.227822974	993026.227822974	993026.227822974	993019.001231	993019.001231	993019.001231	993019.001231	993026.227823153	993026.227823153	993026.227823153	993026.227823153	0	-1710080.62423579	-1551.44495449023	-361011.688067549	0	-2715762.10403706	-2463.83436791873	-573319.086640393	0	-1871218.27590062	-1697.63466806909	-395029.134271149	993026.227787703	993026.227787703	993026.227787703	993026.227787703	993026.227823153	993026.227823153	993026.227823153	993026.227823153	993026.227823153	993026.227823153	993026.227823153	993026.227823153	993026.227823123	993026.227823123	993026.227823123	993026.227823123
41	2065	944529.647816792	944529.647816792	944529.647816792	944529.647816792	944529.647816792	944529.647816792	944529.647816792	944529.647816792	944529.647816628	944529.647816628	944529.647816628	944529.647816628	944522.774150893	944522.774150893	944522.774150893	944522.774150893	944529.647816807	944529.647816807	944529.647816807	944529.647816807	0	-1626565.1444962	-1104.46614569756	-305041.173965477	0	-2583131.99773522	-1753.99174820652	-484432.86748346	0	-1779833.29100896	-1208.53789444366	-333784.624851515	944529.64778313	944529.64778313	944529.64778313	944529.64778313	944529.647816807	944529.647816807	944529.647816807	944529.647816807	944529.647816643	944529.647816643	944529.647816643	944529.647816643	944529.647816718	944529.647816718	944529.647816718	944529.647816718
42	2066	0	-5758550.99818428	-2926.37765181119	-956172.231322652	898401.503010198	898401.503010198	898401.503010198	898401.503010198	898401.503009632	898401.503009632	898401.503009632	898401.503009632	898387.904301569	898387.904301569	898387.904301569	898387.904301569	898401.503010243	898401.503010243	898401.503010243	898401.503010243	0	-1547128.32353877	-786.218920682568	-256891.211300722	0	-2534990.33117684	-1288.23015634531	-420919.665746987	0	-3357149.41447441	-1706.03456032718	-557434.161394712	898401.502955779	898401.502955779	898401.502955779	898401.502955779	898401.503010243	898401.503010243	898401.503010243	898401.503010243	898401.503010243	898401.503010243	898401.503010243	898401.503010243	898401.503010213	898401.503010213	898401.503010213	898401.503010213
43	2067	0	-5477319.72616029	-2083.06477553084	-802808.910152346	854526.125756562	854526.125756562	854526.125756562	854526.125756562	854526.125756055	854526.125756055	854526.125756055	854526.125756055	854513.191170216	854513.191170216	854513.191170216	854513.191170216	854526.125756502	854526.125756502	854526.125756502	854526.125756502	0	-1471570.97125514	-559.649209498343	-215687.662343813	0	-2411188.60473039	-916.992671741698	-353407.102873716	0	-3193195.77396567	-1214.39572102262	-468025.630666907	854526.125704736	854526.125704736	854526.125704736	854526.125704736	854526.125756502	854526.125756502	854526.125756502	854526.125756502	854526.125756666	854526.125756666	854526.125756666	854526.125756666	854526.125756651	854526.125756651	854526.125756651	854526.125756651
44	2068	0	-5209822.99054819	-1482.72700624491	-672202.985437843	812793.497288004	812793.497288004	812793.497288004	812793.497288004	812793.497287571	812793.497287571	812793.497287571	812793.497287571	812781.194390193	812781.194390193	812781.194390193	812781.194390193	812793.497288108	812793.497288108	812793.497288108	812793.497288108	0	-1399703.62541561	-398.358710057492	-180598.257837076	0	-2293433.00291094	-652.716043635027	-295912.646985382	0	-3037249.16350457	-864.407748131408	-391884.322928126	812793.4972388	812793.4972388	812793.4972388	812793.4972388	812793.497288108	812793.497288108	812793.497288108	812793.497288108	812793.497287944	812793.497287944	812793.497287944	812793.497287944	812793.497287989	812793.497287989	812793.497287989	812793.497287989
45	2069	0	-4955390.0356061	-1055.38072217384	-561463.355666093	773098.971841112	773098.971841112	773098.971841112	773098.971841112	773098.971840635	773098.971840635	773098.971840635	773098.971840635	773087.269781798	773087.269781798	773087.269781798	773087.269781798	773098.971841127	773098.971841127	773098.971841127	773098.971841127	0	-1331346.07658882	-283.545184874992	-150846.256367996	0	-2181428.25016803	-464.592555881661	-247163.596948701	0	-2888918.54248983	-615.271233095057	-327324.769081259	773098.971794188	773098.971794188	773098.971794188	773098.971794188	773098.971841127	773098.971841127	773098.971841127	773098.971841127	773098.971841127	773098.971841127	773098.971841127	773098.971841127	773098.971841097	773098.971841097	773098.971841097	773098.971841097
46	2070	0	-4713382.86339776	-751.189113516599	-467937.805748272	735343.01425381	735343.01425381	735343.01425381	735343.01425381	735343.014253363	735343.014253363	735343.014253363	735343.014253363	735331.883689821	735331.883689821	735331.883689821	735331.883689821	735343.01425378	735343.01425378	735343.01425378	735343.01425378	0	-1266326.91625809	-201.819164963907	-125719.097244442	0	-2074893.49136893	-330.683385499307	-205992.412594431	0	-2747831.96763192	-437.932058498215	-272800.767254397	735343.014209241	735343.014209241	735343.014209241	735343.014209241	735343.01425378	735343.01425378	735343.01425378	735343.01425378	735343.014253944	735343.014253944	735343.014253944	735343.014253944	735343.014253914	735343.014253914	735343.014253914	735343.014253914
47	2071	0	-4483194.63399281	-534.667213612619	-389229.171725147	699430.950379297	699430.950379297	699430.950379297	699430.950379297	699430.95037882	699430.95037882	699430.95037882	699430.95037882	699420.36340037	699420.36340037	699420.36340037	699420.36340037	699430.950379208	699430.950379208	699430.950379208	699430.950379208	0	-1204483.10701322	-143.647037268305	-104572.743406	0	-1993064.37807936	-237.693489704505	-173037.055137582	0	-3445754.72294466	-410.941800862331	-299159.052031894	699430.950306818	699430.950306818	699430.950306818	699430.950306818	699430.950379208	699430.950379208	699430.950379208	699430.950379208	699430.950379193	699430.950379193	699430.950379193	699430.950379193	699430.950379193	699430.950379193	699430.950379193	699430.950379193
48	2072	0	-4264248.14380006	-380.551498317712	-323198.55139659	665272.729685977	665272.729685977	665272.729685977	665272.729685977	665272.729685619	665272.729685619	665272.729685619	665272.729685619	665262.659745187	665262.659745187	665262.659745187	665262.659745187	665272.729686096	665272.729686096	665272.729686096	665272.729686096	0	-1145659.57372803	-102.241345400624	-86832.5440115136	0	-1895728.77569447	-169.179278894319	-143682.256164221	0	-3277473.85087778	-292.48944774991	-248408.339553132	665272.729617223	665272.729617223	665272.729617223	665272.729617223	665272.729686096	665272.729686096	665272.729686096	665272.729686096	665272.729686111	665272.729686111	665272.729686111	665272.729686111	665272.729686096	665272.729686096	665272.729686096	665272.729686096
49	2073	0	-4055994.37821139	-270.856983319004	-267958.701450427	632782.699455962	632782.699455962	632782.699455962	632782.699455962	632782.699455589	632782.699455589	632782.699455589	632782.699455589	632773.121302381	632773.121302381	632773.121302381	632773.121302381	632782.699455917	632782.699455917	632782.699455917	632782.699455917	0	-1089708.81470403	-72.7701310022574	-71991.4604704018	0	-1803146.7676216	-120.413109195376	-119124.639070502	0	-3117411.33855499	-208.178945084686	-205951.344176764	632782.699390545	632782.699390545	632782.699390545	632782.699390545	632782.699455917	632782.699455917	632782.699455917	632782.699455917	632782.699455917	632782.699455917	632782.699455917	632782.699455917	632782.699455932	632782.699455932	632782.699455932	632782.699455932
50	2074	0	-3857911.13493221	-192.780979443942	-221860.517849723	601879.390005797	601879.390005797	601879.390005797	601879.390005797	601879.39000535	601879.39000535	601879.39000535	601879.39000535	601870.279621944	601870.279621944	601870.279621944	601870.279621944	601879.390005767	601879.390005767	601879.390005767	601879.390005767	0	-1036490.53180768	-51.7937435357145	-59606.4341791085	0	-1715086.20181891	-85.7033732124182	-98631.0725115093	0	-2965165.82463315	-148.170227849618	-170520.57508706	601879.389943376	601879.389943376	601879.389943376	601879.389943376	601879.390005767	601879.390005767	601879.390005767	601879.390005767	601879.390005589	601879.390005589	601879.390005589	601879.390005589	601879.390005618	601879.390005618	601879.390005618	601879.390005618
51	2075	0	-3669501.71454625	-137.210229271111	-183475.086165257	572485.310399473	572485.310399473	572485.310399473	572485.310399473	572485.310399145	572485.310399145	572485.310399145	572485.310399145	572476.644940987	572476.644940987	572476.644940987	572476.644940987	572485.310399428	572485.310399428	572485.310399428	572485.310399428	0	-985871.27866704	-36.8637582703609	-49293.5640510128	0	-1631326.26389012	-60.9986499793818	-81566.3133892	0	-2820355.54911658	-105.458904675342	-141017.77779243	572485.310340255	572485.310340255	572485.310340255	572485.310340255	572485.310399428	572485.310399428	572485.310399428	572485.310399428	572485.310399607	572485.310399607	572485.310399607	572485.310399607	572485.310399562	572485.310399562	572485.310399562	572485.310399562
52	2076	0	-3490293.67502354	-97.6579093079416	-151573.313271298	0	-4448187.62175637	-124.459642596482	-193171.864220692	544526.75413844	544526.75413844	544526.75413844	544526.75413844	544509.097566679	544509.097566679	544509.097566679	544509.097566679	544526.754139572	544526.754139572	544526.754139572	544526.754139572	0	-937724.126051754	-26.2373846399081	-40722.6342405521	0	-1556532.62101941	-43.5515563134786	-67595.6892312729	0	-3098676.92740785	-86.7005296765939	-134566.535763316	544526.754043296	544526.754043296	544526.754043296	544526.754043296	544526.754139572	544526.754139572	544526.754139572	544526.754139572	544526.754139736	544526.754139736	544526.754139736	544526.754139736	544526.754139692	544526.754139692	544526.754139692	544526.754139692
53	2077	0	-3319837.64706206	-69.5068050278763	-125104.680943372	0	-4230950.77459419	-88.5826060899425	-159439.045825371	517933.614342377	517933.614342377	517933.614342377	517933.614342377	517916.820067421	517916.820067421	517916.820067421	517916.820067421	517933.614343509	517933.614343509	517933.614343509	517933.614343509	0	-891928.343595374	-18.6741329148983	-33611.405951914	0	-1480515.98956224	-30.9972797369245	-55791.7284508349	0	-2947346.34890623	-61.7080260549315	-111067.727946226	517933.614251837	517933.614251837	517933.614251837	517933.614251837	517933.614343509	517933.614343509	517933.614343509	517933.614343509	517933.614343196	517933.614343196	517933.614343196	517933.614343196	517933.614343241	517933.614343241	517933.614343241	517933.614343241
54	2078	0	-3157706.2072796	-49.4705182038927	-103176.237192416	0	-4024323.15792724	-63.0474588115976	-131492.448450088	492639.207948938	492639.207948938	492639.207948938	492639.207948938	492623.233858675	492623.233858675	492623.233858675	492623.233858675	492639.207949907	492639.207949907	492639.207949907	492639.207949907	0	-848369.097058833	-13.2910587954368	-27719.9731194333	0	-1408211.79443965	-22.0618900679112	-46012.5117990114	0	-2803406.32596304	-43.9198438922986	-91599.6920066451	492639.207862794	492639.207862794	492639.207862794	492639.207862794	492639.207949907	492639.207949907	492639.207949907	492639.207949907	492639.207949892	492639.207949892	492639.207949892	492639.207949892	492639.207949936	492639.207949936	492639.207949936	492639.207949936
55	2079	0	-3003492.8064376	-35.2099182762739	-85032.5829286301	0	-3827786.64707638	-44.8731073148225	-108369.35743711	468580.108508095	468580.108508095	468580.108508095	468580.108508095	468564.914546967	468564.914546967	468564.914546967	468564.914546967	468580.108508959	468580.108508959	468580.108508959	468580.108508959	0	-806937.160381027	-9.45971683707933	-22845.3854995835	0	-1339438.73080695	-15.7022278018127	-37921.1612263695	0	-2666495.92483964	-31.2593069630085	-75491.785887349	468580.108426213	468580.108426213	468580.108426213	468580.108426213	468580.108508959	468580.108508959	468580.108508959	468580.108508959	468580.108509123	468580.108509123	468580.108509123	468580.108509123	468580.108509079	468580.108509079	468580.108509079	468580.108509079
56	2080	0	-2856810.75000788	-25.0601198300647	-70037.3251507672	0	-3640848.42110014	-31.9377465642831	-89258.7248534206	445695.987137631	445695.987137631	445695.987137631	445695.987137631	445681.535206422	445681.535206422	445681.535206422	445681.535206422	445695.987138495	445695.987138495	445695.987138495	445695.987138495	0	-767528.641792288	-6.73280851252344	-18816.665768842	0	-1274024.34823387	-11.1758200409575	-31233.8706814945	0	-2536271.83877606	-22.2483327609892	-62179.0209388574	445695.987059668	445695.987059668	445695.987059668	445695.987059668	445695.987138495	445695.987138495	445695.987138495	445695.987138495	445695.987138331	445695.987138331	445695.987138331	445695.987138331	445695.987138405	445695.987138405	445695.987138405	445695.987138405
57	2081	0	-2717292.22852381	-17.8361430581329	-57656.2494979995	0	-3463039.7270319	-22.7311848681413	-73479.7238321714	423929.461246312	423929.461246312	423929.461246312	423929.461246312	423915.715106338	423915.715106338	423915.715106338	423915.715106338	423929.461247116	423929.461247116	423929.461247116	423929.461247116	0	-730044.723300423	-4.79196973624556	-15490.2885561829	0	-1213023.54268615	-7.96221371154732	-25738.265207513	0	-2620437.29280113	-17.2003930746375	-55601.1549886491	423929.461118892	423929.461118892	423929.461118892	423929.461118892	423929.461247116	423929.461247116	423929.461247116	423929.461247116	423929.461247116	423929.461247116	423929.461247116	423929.461247116	423929.461247087	423929.461247087	423929.461247087	423929.461247087
58	2082	0	-2584587.395289	-12.6945850408539	-47442.3060348555	0	-3293914.70446816	-16.1785515202185	-60462.6137800287	403225.950645581	403225.950645581	403225.950645581	403225.950645581	403212.875828102	403212.875828102	403212.875828102	403212.875828102	403225.950646475	403225.950646475	403225.950646475	403225.950646475	0	-694391.412904788	-3.41060660545893	-12746.1466302327	0	-1153782.91878412	-5.66697624846691	-21178.6695356164	0	-2492462.57948426	-12.2421003190225	-45751.2764675136	403225.950524449	403225.950524449	403225.950524449	403225.950524449	403225.950646475	403225.950646475	403225.950646475	403225.950646475	403225.950646475	403225.950646475	403225.950646475	403225.950646475	403225.95064646	403225.95064646	403225.95064646	403225.95064646
59	2083	0	-2458363.48912527	-9.03516089895094	-39022.3920728767	0	-3133049.26756081	-11.5148164061062	-49731.8958092316	383533.540688917	383533.540688917	383533.540688917	383533.540688917	383521.104408339	383521.104408339	383521.104408339	383521.104408339	383533.540689617	383533.540689617	383533.540689617	383533.540689617	0	-660479.308905849	-2.42744283048054	-10483.9998894213	0	-1097435.4386643	-4.03337659723822	-17419.9446711867	0	-2370737.78761876	-8.71311238354752	-37631.4812108444	383533.540573701	383533.540573701	383533.540573701	383533.540573701	383533.540689617	383533.540689617	383533.540689617	383533.540689617	383533.540689617	383533.540689617	383533.540689617	383533.540689617	383533.540689662	383533.540689662	383533.540689662	383533.540689662
60	2084	0	-2338303.99996495	-6.43062430105118	-32085.8441945095	0	-2980040.04160993	-8.19547753840804	-40891.6464539808	364802.852092832	364802.852092832	364802.852092832	364802.852092832	364791.023164839	364791.023164839	364791.023164839	364791.023164839	364802.852093518	364802.852093518	364802.852093518	364802.852093518	0	-628223.375729317	-1.72769174004489	-8620.38355718583	0	-1043839.80940298	-2.87068817606782	-14323.4076873806	0	-2254957.68879563	-6.20141166915369	-30942.1790618296	364802.85198319	364802.85198319	364802.85198319	364802.85198319	364802.852093518	364802.852093518	364802.852093518	364802.852093518	364802.852093518	364802.852093518	364802.852093518	364802.852093518	364802.852093488	364802.852093488	364802.852093488	364802.852093488
61	2085	0	-2224107.87519427	-4.5768879774189	-26374.50899949	0	-2834503.35159059	-5.8329923905851	-33612.8633819439	346986.917118058	346986.917118058	346986.917118058	346986.917118058	346975.665881366	346975.665881366	346975.665881366	346975.665881366	346986.917118728	346986.917118728	346986.917118728	346986.917118728	0	-597542.73069823	-1.22965534659055	-7085.94052660495	0	-992861.638422415	-2.04316370928684	-11773.8165985016	0	-2144831.96109448	-4.41374976717786	-25434.4182182886	346986.917013809	346986.917013809	346986.917013809	346986.917013809	346986.917118728	346986.917118728	346986.917118728	346986.917118728	346986.917118892	346986.917118892	346986.917118892	346986.917118892	346986.917118862	346986.917118862	346986.917118862	346986.917118862
62	2086	0	-2115488.76475186	-3.25752196225849	-21674.2404896324	0	-3944252.85404904	-6.0735327508452	-40410.8432694065	330041.061795041	330041.061795041	330041.061795041	330041.061795041	330017.807623982	330017.807623982	330017.807623982	330017.807623982	330041.061797321	330041.061797321	330041.061797321	330041.061797321	0	-568360.44121293	-0.875186222011068	-5823.13699457892	0	-944677.827596676	-1.45465616359147	-9678.69683909926	0	-2144099.34392305	-3.30157778120491	-21967.3701832693	330041.061626464	330041.061626464	330041.061626464	330041.061626464	330041.061797321	330041.061797321	330041.061797321	330041.061797321	0	-6326911.43939722	-9.74245446749909	-64822.3722002071	330041.061797306	330041.061797306	330041.061797306	330041.061797306
63	2087	0	-2012174.30310139	-2.31848539987242	-17807.6650608023	0	-3751626.74937816	-4.32273279248106	-33201.7521956728	313922.793908253	313922.793908253	313922.793908253	313922.793908253	313900.675404772	313900.675404772	313900.675404772	313900.675404772	313922.79391025	313922.79391025	313922.79391025	313922.79391025	0	-540603.331846252	-0.622898786688643	-4784.3186593894	0	-898542.446110677	-1.035326581431	-7952.06603055735	0	-2039387.62286203	-2.34984137358198	-18048.5018922553	313922.793747827	313922.793747827	313922.793747827	313922.793747827	313922.79391025	313922.79391025	313922.79391025	313922.79391025	0	-6017923.05800638	-6.93402491326833	-53258.3872150051	313922.793910354	313922.793910354	313922.793910354	313922.793910354
64	2088	0	-1913905.42626549	-1.65014206763817	-14628.0578546787	0	-3568407.95645279	-3.07663064361921	-27273.4887104324	298591.696436629	298591.696436629	298591.696436629	298591.696436629	298570.658138141	298570.658138141	298570.658138141	298570.658138141	298591.6964387	298591.6964387	298591.6964387	298591.6964387	0	-514201.800849555	-0.443337487418489	-3930.0655030192	0	-854660.185596513	-0.736875869849077	-6532.20293407642	0	-1939789.72479574	-1.67245914209227	-14825.8926124635	298591.696284056	298591.696284056	298591.696284056	298591.696284056	298591.6964387	298591.6964387	298591.6964387	298591.6964387	0	-5724024.79139772	-4.93517285382258	-43748.9567985404	298591.696438447	298591.696438447	298591.696438447	298591.696438447
65	2089	0	-1820435.7222142	-1.17446012090966	-12014.1830668935	0	-3394137.04889102	-2.18973873132745	-22400.0130089209	284009.326213479	284009.326213479	284009.326213479	284009.326213479	283989.315365627	283989.315365627	283989.315365627	283989.315365627	284009.326215282	284009.326215282	284009.326215282	284009.326215282	0	-489089.645625537	-0.315537800828455	-3227.80555608976	0	-812921.010026017	-0.524458675510883	-5364.96933904232	0	-1845055.90513586	-1.19034391326669	-12176.6669058732	284009.326068357	284009.326068357	284009.326068357	284009.326068357	284009.326215282	284009.326215282	284009.326215282	284009.326215282	0	-5444479.68123183	-3.51252405491816	-35931.4942000488	284009.326215416	284009.326215416	284009.326215416	284009.326215416
66	2090	0	-1731530.81298324	-0.835901665181439	-9865.96306371044	0	-3228377.03739081	-1.55850864515607	-18394.7339358939	270139.117526844	270139.117526844	270139.117526844	270139.117526844	270120.083951965	270120.083951965	270120.083951965	270120.083951965	270139.117528632	270139.117528632	270139.117528632	270139.117528632	0	-465203.896725468	-0.224578568862856	-2650.65133566992	0	-773220.257219451	-0.373274385714334	-4405.67527914598	0	-1754948.61611133	-0.847206679497608	-9999.3936552787	270139.11738874	270139.11738874	270139.11738874	270139.11738874	270139.117528632	270139.117528632	270139.117528632	270139.117528632	0	-5178586.76012291	-2.49997820634521	-29506.6916017319	270139.117528632	270139.117528632	270139.117528632	270139.117528632
67	2091	0	-1646967.76696043	-0.594938519428253	-8100.85498046882	0	-3070712.273966	-1.10924151067942	-15103.7532835589	256946.290430322	256946.290430322	256946.290430322	256946.290430322	256928.186401173	256928.186401173	256928.186401173	256928.186401173	256946.290431991	256946.290431991	256946.290431991	256946.290431991	0	-442484.659947049	-0.159839903208583	-2176.42635953253	0	-735534.559174078	-0.265699092843177	-3617.83570785295	0	-1721249.3525238	-0.621771452909046	-8466.21996479924	0	-1407291.83499961	-0.508359749057707	-6921.97339816158	256946.290431991	256946.290431991	256946.290431991	256946.290431991	0	-4925679.29394001	-1.77931615002001	-24227.6834076406	256946.290432081	256946.290432081	256946.290432081	256946.290432081
68	2092	0	-1566534.53988118	-0.42343716389183	-6650.82762485649	0	-2920747.40969728	-0.789483390325012	-12400.229336224	244397.763531283	244397.763531283	244397.763531283	244397.763531283	244380.543651536	244380.543651536	244380.543651536	244380.543651536	244397.763532966	244397.763532966	244397.763532966	244397.763532966	0	-420874.966153142	-0.113763276508716	-1786.85294210888	0	-699613.140789801	-0.189106717161793	-2970.25458744775	0	-1637188.42382269	-0.442535038514118	-6950.79343547771	0	-1338563.6995728	-0.361816226968513	-5682.96210782825	244397.763532966	244397.763532966	244397.763532966	244397.763532966	0	-4685123.10995336	-1.26639738330519	-19891.0048979162	244397.763532713	244397.763532713	244397.763532713	244397.763532713
69	2093	0	-1490029.44311994	-0.301374045115709	-5459.8451968462	0	-2778106.40338361	-0.56190108753588	-10179.685356473	232462.071038648	232462.071038648	232462.071038648	232462.071038648	232445.692128852	232445.692128852	232445.692128852	232445.692128852	232462.071040168	232462.071040168	232462.071040168	232462.071040168	0	-400320.628415902	-0.080969035669755	-1466.87615492916	0	-665446.022434648	-0.134593420628901	-2438.36273580117	0	-1557232.79208133	-0.314966625594798	-5706.09528521397	0	-1273192.05103913	-0.257516413788035	-4665.29808295151	232462.071040168	232462.071040168	232462.071040168	232462.071040168	0	-4456315.00662714	-0.901336336713555	-16329.0666482544	232462.071040198	232462.071040198	232462.071040198	232462.071040198
70	2094	0	-1417260.63795098	-0.214497736258114	-4481.77709739571	0	-2642431.57860763	-0.399923328603654	-8356.11249851738	221109.283860803	221109.283860803	221109.283860803	221109.283860803	221093.70485042	221093.70485042	221093.70485042	221093.70485042	221109.283862144	221109.283862144	221109.283862144	221109.283862144	0	-380770.106143299	-0.0576283032319175	-1204.10226276601	0	-632947.529078847	-0.0957945267949197	-2001.55826226856	0	-1481181.96625845	-0.22417201906356	-4683.91433141763	0	-1211012.96811405	-0.183282829766044	-3829.56390645945	221109.283862144	221109.283862144	221109.283862144	221109.283862144	0	-4238681.24107583	-0.641510465036954	-13403.9032770143	221109.283862263	221109.283862263	221109.283862263	221109.283862263
71	2095	0	-1348045.65450726	-0.152665032693767	-3678.66468525076	0	-2513382.72685265	-0.284638472654075	-6858.73823848471	210310.934557989	210310.934557989	210310.934557989	210310.934557989	210296.116382256	210296.116382256	210296.116382256	210296.116382256	210310.934559375	210310.934559375	210310.934559375	210310.934559375	0	-362174.375840381	-0.0410159424079199	-988.333059679448	0	-602036.169818131	-0.068180088145242	-1642.88886637382	0	-1408845.24672595	-0.159550535200897	-3844.57992115151	0	-1151870.5349624	-0.130448365966729	-3143.32489020628	210310.934559375	210310.934559375	210310.934559375	210310.934559375	0	-4031676.09038647	-0.456583914715045	-11001.9897371322	210310.934559286	210310.934559286	210310.934559286	210310.934559286
72	2096	0	-1282210.93423073	-0.108656680503315	-3019.28616131893	0	-2702680.90291272	-0.229029660822839	-6364.13778012357	0	-3128436.30463791	-0.265108879477739	-7366.68530036202	200009.114908829	200009.114908829	200009.114908829	200009.114908829	200039.94596076	200039.94596076	200039.94596076	200039.94596076	0	-344486.808178655	-0.0291923832924821	-811.180301870345	0	-572653.479225101	-0.0485276053027925	-1348.45576410001	0	-1366044.96779094	-0.115760915506053	-3216.69434948707	0	-2343795.04420978	-0.198617078114956	-5519.05131443611	200039.94596076	200039.94596076	200039.94596076	200039.94596076	0	-3834780.48320219	-0.324965656304932	-9029.94923497104	200039.945960835	200039.945960835	200039.945960835	200039.945960835
73	2097	0	-1219591.39467098	-0.0773345001083253	-2477.96981705731	0	-2570689.64531307	-0.16300787257323	-5223.13569769495	0	-2975652.36269185	-0.188686628136642	-6045.94028215075	190241.237916887	190241.237916887	190241.237916887	190241.237916887	190270.563267738	190270.563267738	190270.563267738	190270.563267738	0	-327663.051075605	-0.0207771704274256	-665.746867580434	0	-544686.710077366	-0.0345386779732448	-1106.69625353341	0	-1299331.21218555	-0.0823908156523374	-2639.98544120991	0	-2229330.75243661	-0.141362246461499	-4529.56157358416	190270.563267738	190270.563267738	190270.563267738	190270.563267738	0	-3647500.69813752	-0.231288646646553	-7411.00394539815	190270.563267887	190270.563267887	190270.563267887	190270.563267887
74	2098	0	-1160030.01553582	-0.0550414847184648	-2033.61373979905	0	-2445144.46577788	-0.116018016728117	-4286.5092409723	0	-2830329.95444629	-0.134294424152388	-4961.76633918235	180950.396288946	180950.396288946	180950.396288946	180950.396288946	180978.289473087	180978.289473087	180978.289473087	180978.289473087	0	-311660.918476982	-0.014787789498507	-546.363384985717	0	-518085.758487806	-0.0245823030238482	-908.240565110175	0	-1235875.56688553	-0.0586402293196123	-2166.57629530341	0	-2120456.57150678	-0.100612119008704	-3717.30865642437	180978.289473087	180978.289473087	180978.289473087	180978.289473087	0	-3469367.12575658	-0.164615669489268	-6082.04318927632	180978.289472818	180978.289472818	180978.289472818	180978.289472818
75	2099	0	-1103377.444957	-0.0391748181970191	-1668.8768206351	0	-2325730.55616574	-0.0825738029442821	-3517.70632431138	0	-2692104.6797917	-0.0955817176435886	-4071.85330764372	172113.292972848	172113.292972848	172113.292972848	172113.292972848	172139.823932976	172139.823932976	172139.823932976	172139.823932976	0	-296440.284575976	-0.0105249516451635	-448.370883320527	0	-492783.921806403	-0.0174960260746785	-745.343915124539	0	-1175518.91503879	-0.0417361619944989	-1777.99199946742	0	-2016899.49628691	-0.0716089235372926	-3050.59418632126	172139.823932976	172139.823932976	172139.823932976	172139.823932976	0	-3299933.09101374	-0.117162335965485	-4991.20393516307	172139.82393299	172139.82393299	172139.82393299	172139.82393299
76	2100	0	-1049491.62498856	-0.0278819941214616	-1369.51167101755	0	-2212148.4826717	-0.0587704651671948	-2886.6958943819	0	-2560629.93488477	-0.0680286217552945	-3341.43931927026	163707.768678606	163707.768678606	163707.768678606	163707.768678606	163733.003942072	163733.003942072	163733.003942072	163733.003942072	0	-281962.983196589	-0.00749095090686675	-367.941570078622	0	-468717.754952049	-0.0124524916416939	-611.643218998506	0	-1118109.91060904	-0.0297049859307732	-1459.05363663685	0	-1918399.8544388	-0.0509664033428172	-2503.3748986429	163733.003942072	163733.003942072	163733.003942072	163733.003942072	0	-3138773.73320415	-0.083388250743545	-4095.87571540008	163733.003942192	163733.003942192	163733.003942192	163733.003942192
77	2101	0	-998237.43538991	-0.0198445239815612	-1123.81493839408	0	-2104113.4349862	-0.0418288555810365	-2368.80928973531	0	-2435576.04302944	-0.0484181873783714	-2741.96963939957	155712.746312752	155712.746312752	155712.746312752	155712.746312752	155736.749157622	155736.749157622	155736.749157622	155736.749157622	0	-268192.712089329	-0.00533155391498396	-301.931149372978	0	-445831.672743449	-0.00886293882380914	-501.916954900218	0	-1076506.45922333	-0.0214004779714743	-1211.93014533696	0	-2760844.60076399	-0.0548843841623959	-3108.1567319816	155736.749157622	155736.749157622	155736.749157622	155736.749157622	0	-2985484.94061346	-0.0593501359498228	-3361.05665412302	0	-4836977.62673828	-0.0961570014398328	-5445.46569873245
78	2102	0	-949486.354809966	-0.0141239940876955	-922.174631520804	0	-2001354.51212688	-0.0297709589542444	-1943.78608014065	0	-2316629.42800276	-0.0344608010201906	-2249.99219664012	148108.178127125	148108.178127125	148108.178127125	148108.178127125	148131.008741289	148131.008741289	148131.008741289	148131.008741289	0	-255094.941905013	-0.00379464057910399	-247.757203526278	0	-424058.520352528	-0.00630804224194959	-411.860589431659	0	-1023932.94186366	-0.0152314172223922	-994.479782233537	0	-2626012.79339118	-0.0390630038864466	-2550.47623154006	148131.008741289	148131.008741289	148131.008741289	148131.008741289	0	-2839682.337194	-0.0422414248907123	-2757.99962755877	0	-4600753.38019621	-0.0684380699223864	-4468.41392886545
79	2103	0	-903116.13851459	-0.0100525071388092	-756.697527300099	0	-1903614.04314531	-0.0211889622410357	-1594.9887040564	0	-2203491.82775387	-0.0245268757628846	-1846.24850158227	140874.995448902	140874.995448902	140874.995448902	140874.995448902	140896.71108073	140896.71108073	140896.71108073	140896.71108073	0	-242636.829609065	-0.00270076943348051	-203.299089859138	0	-403348.706871998	-0.00448963935239731	-337.955392571918	0	-973926.965742633	-0.0108406962939555	-816.028078028231	0	-2497765.78846417	-0.0278024136086278	-2092.81300078892	140896.71108073	140896.71108073	140896.71108073	140896.71108073	0	-2701000.31873434	-0.030064599477384	-2263.09792867248	0	-4376065.6547966	-0.0487096059506745	-3666.59161437849
80	2104	0	-859010.511856258	-0.00715469687544325	-620.902628394917	0	-1810646.94101059	-0.0150808748351465	-1308.75632981406	0	-2095879.54650308	-0.0174565766491811	-1514.92572123573	133995.060864821	133995.060864821	133995.060864821	133995.060864821	134015.715966731	134015.715966731	134015.715966731	134015.715966731	0	-230787.136126779	-0.00192222560602968	-166.815583095951	0	-383650.301849847	-0.00319542261476688	-277.306828630444	0	-926363.139439624	-0.00771567677903288	-669.585878388503	0	-2375782.00293739	-0.0197878836621208	-1717.24241992048	134015.715966731	134015.715966731	134015.715966731	134015.715966731	0	-2569091.13609172	-0.0213979550545945	-1856.96847357365	0	-4162351.03961855	-0.0346682136791361	-3008.59496494024
81	2105	0	-817058.878709942	-0.00509223044110677	-509.469059114192	0	-1722220.08804592	-0.0107335490588878	-1073.87346335392	0	-1993522.74336667	-0.0124244132991231	-1243.04157613385	127451.12274152	127451.12274152	127451.12274152	127451.12274152	127470.769107029	127470.769107029	127470.769107029	127470.769107029	0	-219516.148011873	-0.0013681104756924	-136.877143498594	0	-364913.910970445	-0.00227428619190943	-227.538494133165	0	-881122.195295472	-0.00549149808187969	-549.415112544389	0	-2259755.55896762	-0.0140836803156756	-1409.04844002559	127470.769107029	127470.769107029	127470.769107029	127470.769107029	0	-2443624.02320582	-0.015229620486146	-1523.69781954657	0	-3959073.63913152	-0.0246744951056653	-2468.64158073507
82	2106	0	-777156.04415095	-0.00362430606241391	-418.028800331806	0	-1716122.91350268	-0.00800322499717584	-923.094928171346	0	-3560402.88102174	-0.0166041168224082	-1915.1249691141	121204.45656313	121204.45656313	121204.45656313	121204.45656313	121245.458859295	121245.458859295	121245.458859295	121245.458859295	0	-208795.602937859	-0.000973728732123283	-112.310231732195	0	-347093.742551249	-0.00161868901982069	-186.700189612362	0	-844591.620520784	-0.0039387952439612	-454.302098727579	0	-2851495.976027	-0.0132980940322664	-1533.80707900408	121245.458859295	121245.458859295	121245.458859295	121245.458859295	0	-2324284.36768988	-0.0108394163411487	-1250.22228568893	0	-3765723.72941986	-0.0175616408630303	-2025.5661457413
83	2107	0	-739201.950677441	-0.00257953689319737	-342.996336827708	0	-1632312.34552018	-0.00569615639221735	-757.407572530034	0	-3386522.91860354	-0.0118176917690632	-1571.37701625324	115285.175218686	115285.175218686	115285.175218686	115285.175218686	115324.175079063	115324.175079063	115324.175079063	115324.175079063	0	-198598.618831187	-0.000693034513428433	-92.1515408552593	0	-330142.670179149	-0.0011520737965658	-153.189160821599	0	-803344.165066415	-0.00280336910613471	-372.758899752864	0	-2712237.01300633	-0.00946468746698177	-1258.50230673382	115324.175079063	115324.175079063	115324.175079063	115324.175079063	0	-2210772.92193274	-0.00771476632249272	-1025.81846961563	0	-3581816.48003565	-0.0124991928747574	-1661.99498082417
84	2108	0	-703101.427310314	-0.00183594057849898	-281.428677476303	0	-1552594.8475914	-0.00405414037284189	-621.453317604098	0	-3221134.75959663	-0.00841103684937757	-1289.31568071776	109654.974759862	109654.974759862	109654.974759862	109654.974759862	109692.069977939	109692.069977939	109692.069977939	109692.069977939	0	-188899.626460762	-0.000493255277278151	-75.6103884669785	0	-314019.440027553	-0.000819968513774135	-125.691788234416	0	-764111.118161788	-0.00199524926820594	-305.848876245137	0	-2579779.06213655	-0.00673632690785046	-1032.60181452841	109692.069977939	109692.069977939	109692.069977939	109692.069977939	0	-2102805.0527261	-0.00549085092849434	-841.684601954317	0	-3406890.73827253	-0.00889608342402968	-1363.66776902465
85	2109	0	-668763.950950786	-0.0013066985799213	-230.910357267246	0	-1476770.52580203	-0.00288546346762813	-509.898311997649	0	-3063823.6884456	-0.00598640829418109	-1057.87493703423	104299.737297282	104299.737297282	104299.737297282	104299.737297282	104335.020890176	104335.020890176	104335.020890176	104335.020890176	0	-179674.305325087	-0.000351065812208999	-62.0378206321905	0	-298683.62263409	-0.000583598241183361	-103.12927590409	0	-726794.101815771	-0.00142008375210364	-250.946967867227	0	-2453789.98130453	-0.00479446279877561	-847.242917977665	104335.020890176	104335.020890176	104335.020890176	104335.020890176	0	-2000110.02753945	-0.00390801706484995	-690.596615407162	0	-3240507.8728133	-0.00633163170593885	-1118.8803307577
86	2110	0	-636103.419391807	-0.00093002011235908	-189.45897989455	0	-1404649.24848946	-0.00205367871336755	-418.365010492958	0	-2914195.24312477	-0.00426072255677942	-867.972787355655	99206.0344194472	99206.0344194472	99206.0344194472	99206.0344194472	99239.5948619843	99239.5948619843	99239.5948619843	99239.5948619843	0	-170899.522666662	-0.000249865019472036	-50.9012343619364	0	-284096.762996501	-0.000415365953692687	-84.6162452013291	0	-691299.542539053	-0.00101072004744238	-205.898761330735	0	-2333953.84927414	-0.00341237596744603	-695.151923294525	99239.5948619843	99239.5948619843	99239.5948619843	99239.5948619843	0	-1902430.3356499	-0.00278146354913185	-566.625645649406	0	-3082250.67384738	-0.00450642934878603	-918.026928710354
87	2111	0	-605037.935413258	-0.00066192540712061	-155.447644189105	0	-1336050.16948067	-0.00146166959227607	-343.260875406712	0	-2771874.22601318	-0.00303249411012171	-712.15587189247	94361.0935201347	94361.0935201347	94361.0935201347	94361.0935201347	94393.0149659514	94393.0149659514	94393.0149659514	94393.0149659514	0	-162553.275466047	-0.000177837019373272	-41.763536213908	0	-270222.581734619	-0.000295629715028858	-69.4261653340026	0	-660788.901793867	-0.000722918245683115	-169.771302058942	0	-2746545.51783782	-0.00300478392124014	-705.648365857292	94393.0149659514	94393.0149659514	94393.0149659514	94393.0149659514	0	-1809521.04242647	-0.00197965760920982	-464.906027691773	0	-2931722.3069063	-0.00320737158445784	-753.224383713984
88	2112	0	-575489.601422114	-0.000471114232762168	-127.541245097654	0	-1270801.27461649	-0.00104031865389866	-281.637715843607	0	-2636503.76307586	-0.00215832648313135	-584.307643120556	89752.7657708228	89752.7657708228	89752.7657708228	89752.7657708228	89783.1282639802	89783.1282639802	89783.1282639802	89783.1282639802	0	-154614.63526897	-0.000126572495990445	-34.2660285151875	0	-257025.678483402	-0.000210409458345829	-56.962584510363	0	-628517.848980559	-0.000514524855823791	-139.293479546786	0	-2612412.03705475	-0.00213860422404568	-578.968382905096	89783.1282639802	89783.1282639802	89783.1282639802	89783.1282639802	0	-1721149.17515015	-0.00140898787939236	-381.444787629509	0	-2788545.31779009	-0.00228279257290979	-618.003419980672
89	2113	0	-547384.324123055	-0.000335307383915129	-104.644173741597	0	-1208738.95042017	-0.000740428758077833	-231.076198498459	0	-2507744.40899201	-0.00153615143921781	-479.408762855043	85369.4956576526	85369.4956576526	85369.4956576526	85369.4956576526	85398.3753328621	85398.3753328621	85398.3753328621	85398.3753328621	0	-147063.695707317	-9.00857786812057e-05	-28.1143581328027	0	-244473.2744974	-0.000149755282525154	-46.7362741026027	0	-597822.822711889	-0.000366204141942541	-114.286567169744	0	-2484829.25443056	-0.00152211446338677	-475.02804293018	85398.3753328621	85398.3753328621	85398.3753328621	85398.3753328621	0	-1637093.13882725	-0.00100282268492981	-312.965226260486	0	-2652360.68608925	-0.00162473801981218	-507.055244786492
90	2114	0	-520651.628726836	-0.000238649010603425	-85.8573809898221	0	-1149707.57383282	-0.000526986875368867	-189.591035055108	0	-2385273.29598549	-0.00109332820776475	-393.340396608499	81200.2920050025	81200.2920050025	81200.2920050025	81200.2920050025	81227.7612789273	81227.7612789273	81227.7612789273	81227.7612789273	0	-139881.522583373	-6.41169356328606e-05	-23.0669809047656	0	-232533.894263754	-0.000106585633725006	-38.3456999869	0	-568626.854328705	-0.000260639223428379	-93.7686732922099	0	-2363477.25247619	-0.00108333764222808	-389.746148346518	81227.7612789273	81227.7612789273	81227.7612789273	81227.7612789273	0	-1557142.16053467	-0.000713741041950041	-256.778506694122	0	-2522826.9249312	-0.00115637811607498	-416.023499234728
91	2115	0	-495224.482232111	-0.000169854556041577	-70.443131196018	0	-1093559.12198336	-0.000375074346753807	-155.553151074568	0	-2268783.32422587	-0.000778158588917056	-322.722739076687	77234.7004149258	77234.7004149258	77234.7004149258	77234.7004149258	77260.8281674981	77260.8281674981	77260.8281674981	77260.8281674981	0	-133050.10639173	-4.56341872489651e-05	-18.925692158741	0	-221177.599443452	-7.58605931404686e-05	-31.4613740116203	0	-540856.734102173	-0.000185505732751645	-76.934083926715	0	-2248051.73756394	-0.000771047966209898	-319.773777683369	77260.8281674981	77260.8281674981	77260.8281674981	77260.8281674981	0	-1481095.76089866	-0.000507993590681556	-210.678241367619	0	-2399619.22469212	-0.00082303333680478	-341.33347185014
92	2116	0	-471039.125339175	-0.000120890795808563	-57.7960709166617	0	-1059655.59154783	-0.000271957467764424	-130.018774283849	0	-2990101.45441484	-0.000767400678472876	-366.882720374738	73433.0231818855	73433.0231818855	73433.0231818855	73433.0231818855	73487.6288002133	73487.6288002133	73487.6288002133	73487.6288002133	0	-126552.31716052	-3.24792772191415e-05	-15.5278538529271	0	-210375.988198901	-5.39923740179017e-05	-25.8129418110467	0	-516068.060203193	-0.00013244733851869	-63.3210801413808	0	-2533194.78515208	-0.000650136935641231	-310.820688924608	73487.6288002133	73487.6288002133	73487.6288002133	73487.6288002133	0	-1408763.25139142	-0.000361554914241863	-172.853965630939	0	-3530607.23250212	-0.000906119884876478	-433.20228620423
93	2117	0	-448034.912572335	-8.60419902793118e-05	-47.4194826938981	0	-1007905.02269618	-0.000193561152784701	-106.675469789685	0	-2844073.39357617	-0.000546184523609468	-301.013348028068	69846.7629359663	69846.7629359663	69846.7629359663	69846.7629359663	69898.7017710209	69898.7017710209	69898.7017710209	69898.7017710209	0	-120371.86149673	-2.31165791909848e-05	-12.7400147687262	0	-200101.822565389	-3.84281639419429e-05	-21.1785390957116	0	-490864.762174319	-9.42671651478513e-05	-51.9525430760076	0	-2409480.74807273	-0.000462724027271851	-255.016578905709	69898.7017710209	69898.7017710209	69898.7017710209	69898.7017710209	0	-1339963.25616722	-0.000257330628097338	-141.820118596276	0	-3358182.40491463	-0.000644915585218307	-355.426034811724
94	2118	0	-426154.160207178	-6.12388007347419e-05	-38.9057957247282	0	-958681.804615568	-0.000137763582953957	-87.5229715867476	0	-2705176.92839646	-0.000388736767909891	-246.969455664293	66435.6454529464	66435.6454529464	66435.6454529464	66435.6454529464	66485.0477429032	66485.0477429032	66485.0477429032	66485.0477429032	0	-114493.241730035	-1.64527991757058e-05	-10.4526743853565	0	-190329.41799483	-2.73505374132177e-05	-17.3761472921285	0	-466892.321624352	-6.70929173485823e-05	-42.6249911105647	0	-2291808.55312103	-0.000329335297908449	-209.230939725107	66485.0477429032	66485.0477429032	66485.0477429032	66485.0477429032	0	-1274523.25726601	-0.000183150331667683	-116.357755300335	0	-3194178.31608771	-0.000459006781290209	-291.612896642025
95	2119	0	-405342.001628962	-4.35856092850453e-05	-31.9205910651884	0	-911862.508673847	-9.80507395360426e-05	-71.8089665765713	0	-2573063.7720028	-0.000276676366577664	-202.628190813385	63191.1172575355	63191.1172575355	63191.1172575355	63191.1172575355	63238.1068799794	63238.1068799794	63238.1068799794	63238.1068799794	0	-108901.71705331	-1.17099823627481e-05	-8.57598561803519	0	-181034.269902497	-1.94662505327943e-05	-14.2564078608173	0	-444090.626970677	-4.77521709482566e-05	-34.9720365578844	0	-2179883.13389087	-0.000234398444224881	-171.665304378021	63238.1068799794	63238.1068799794	63238.1068799794	63238.1068799794	0	-1212279.16201015	-0.000130353937384813	-95.4667101654003	0	-3038183.72106032	-0.000326689778187691	-239.256281735274
96	2120	0	-385546.249753617	-3.102142570504e-05	-26.1894753278717	0	-867329.734143335	-6.97861927763367e-05	-58.9161759140241	0	-2447402.6468645	-0.000196920393930801	-166.247736240169	60105.0426021218	60105.0426021218	60105.0426021218	60105.0426021218	60149.7373848855	60149.7373848855	60149.7373848855	60149.7373848855	0	-103583.266556866	-8.33441022920758e-06	-7.03622822321576	0	-172193.0704372	-1.38548216845681e-05	-11.6967709392256	0	-422402.502309257	-3.39869155811615e-05	-28.6930554239058	0	-2073423.83418146	-0.000166829695446975	-140.84401646811	60149.7373848855	60149.7373848855	60149.7373848855	60149.7373848855	0	-1153074.89154574	-9.27775256620759e-05	-78.3263394278217	0	-2889807.45890944	-0.00023251671477992	-196.299513212158
97	2121	0	-366717.266164399	-2.2078928304735e-05	-21.4873088197434	0	-824971.813813331	-4.96690371880286e-05	-48.3381224898315	0	-2327878.45410311	-0.000140154462940501	-136.398931420144	57169.6830662191	57169.6830662191	57169.6830662191	57169.6830662191	57212.1950827241	57212.1950827241	57212.1950827241	57212.1950827241	0	-98524.5540749079	-5.93186295379036e-06	-5.77291476312978	0	-163783.668637618	-9.86091523630446e-06	-9.59668549140343	0	-402586.180317615	-2.42384862449453e-05	-23.5889999768036	0	-2268362.33543042	-0.000136571178927467	-132.911663871908	57212.1950827241	57212.1950827241	57212.1950827241	57212.1950827241	0	-1096761.98946482	-6.60326948497065e-05	-64.2633051229771	0	-2748677.47189876	-0.00016548948859061	-161.055088303595
98	2122	0	-348807.83664468	-1.57141289288885e-05	-17.6293660806919	0	-784682.533982914	-3.53507037739385e-05	-39.6592455656363	0	-2214191.4833753	-9.97514585042137e-05	-111.90916066756	54377.6781512797	54377.6781512797	54377.6781512797	54377.6781512797	54418.1140016317	54418.1140016317	54418.1140016317	54418.1140016317	0	-93712.8947398271	-4.22185614981211e-06	-4.73641574037426	0	-155784.939533406	-7.01826154066821e-06	-7.87364686330291	0	-382925.014926269	-1.72511406639571e-05	-19.3537087197566	0	-2157581.96286698	-9.72011450926017e-05	-109.048015200492	54418.1140016317	54418.1140016317	54418.1140016317	54418.1140016317	0	-1043199.24954979	-4.69971307515206e-05	-52.7251384095206	0	-2614439.87253597	-0.000117783033859149	-132.138423414624
99	2123	0	-331773.05278644	-1.11844126509309e-05	-14.4640823618533	0	-746360.868127033	-2.51605965750721e-05	-32.5385831597442	0	-2106056.66133937	-7.09973476412007e-05	-91.8163086257366	51722.0268248022	51722.0268248022	51722.0268248022	51722.0268248022	51760.4879033267	51760.4879033267	51760.4879033267	51760.4879033267	0	-89136.2231773753	-3.00487424698399e-06	-3.88601082165644	0	-148176.845635955	-4.99519467595994e-06	-6.45996436840719	0	-364224.044999709	-1.22783691516084e-05	-15.8788260251934	0	-2052211.78899787	-6.91821813208917e-05	-89.4688706353094	51760.4879033267	51760.4879033267	51760.4879033267	51760.4879033267	0	-992252.361692131	-3.34498530661833e-05	-43.2585460534577	0	-2486758.05618732	-8.38311852931852e-05	-108.413486377535
100	2124	0	-315570.199379963	-7.96027225141973e-06	-11.8671016260623	0	-709910.723568503	-1.79075294337393e-05	-26.6963823535035	0	-2003202.83682516	-5.05308802519238e-05	-75.3309776681337	49196.0699652135	49196.0699652135	49196.0699652135	49196.0699652135	49232.652713716	49232.652713716	49232.652713716	49232.652713716	0	-84783.0632531838	-2.13865652438263e-06	-3.18828973639228	0	-140940.309431677	-3.55522554563092e-06	-5.30009797668041	0	-346436.377319215	-8.73887295655594e-06	-13.0278324908047	0	-1951987.59508781	-4.92389735115136e-05	-73.4050148247009	49232.652713716	49232.652713716	49232.652713716	49232.652713716	0	-943793.575109277	-2.38072347191591e-05	-35.4916094480802	0	-2365311.85703439	-5.96650963192959e-05	-88.9481840804624
101	2125	0	-300158.647304744	-5.66549826907258e-06	-9.73639264010236	0	-675240.700523401	-1.27451767735969e-05	-21.9031123904245	0	-1905372.10091607	-3.59639225343368e-05	-61.8054854211169	46793.4736629128	46793.4736629128	46793.4736629128	46793.4736629128	46828.2698139846	46828.2698139846	46828.2698139846	46828.2698139846	0	-80642.4992928712	-1.52212819540591e-06	-2.61584013535818	0	-134057.185098079	-2.53033106642038e-06	-4.34847838655338	0	-329517.408797465	-6.21964526404571e-06	-10.6887171254604	0	-1856658.06609444	-3.50444445101664e-05	-60.2253244816741	46828.2698139846	46828.2698139846	46828.2698139846	46828.2698139846	0	-897701.378002975	-1.69441248782558e-05	-29.1191780356206	0	-2249796.74524736	-4.24649420578682e-05	-72.9777558262818
102	2126	0	-285499.751652491	-4.03240856325112e-06	-7.9882415524138	0	-647139.560546963	-9.14022198080383e-06	-18.1068708391184	0	-2228378.67155863	-3.14736989624304e-05	-62.3497113241778	44468.5415107608	44468.5415107608	44468.5415107608	44468.5415107608	44541.3101445138	44541.3101445138	44541.3101445138	44541.3101445138	0	-76704.1487146311	-1.08337210215947e-06	-2.14617093170209	0	-127510.217653623	-1.80095881202143e-06	-3.56771735569779	0	-313831.022771507	-4.43256043591251e-06	-8.78094640023129	0	-1988133.13387794	-2.80804625136448e-05	-55.6276761007678	44541.3101445138	44541.3101445138	44541.3101445138	44541.3101445138	0	-853860.192865584	-1.20599514836754e-05	-23.8908840835112	0	-2139923.06336776	-3.02243488320997e-05	-59.8747362644643
103	2127	0	-271556.754821601	-2.87008066077199e-06	-6.55396370824525	0	-615535.102785651	-6.50558442448608e-06	-14.8558069470907	0	-2119550.98755432	-2.24015134622456e-05	-51.1549059397633	42296.8242682815	42296.8242682815	42296.8242682815	42296.8242682815	42366.0390889645	42366.0390889645	42366.0390889645	42366.0390889645	0	-72958.1359904134	-7.7109381900524e-07	-1.7608288765143	0	-121282.980850987	-1.28183862725077e-06	-2.92713858451935	0	-298504.40714159	-3.15489013210191e-06	-7.20433948491722	0	-1891038.35945124	-1.99863657518096e-05	-45.6398029461103	42366.0390889645	42366.0390889645	42366.0390889645	42366.0390889645	0	-812160.086667692	-8.58371193795996e-06	-19.6013085249977	0	-2035415.29998517	-2.15122842109548e-05	-49.1243092666711
104	2128	0	-258294.694346664	-2.04259640131028e-06	-5.37720564733655	0	-585474.116960078	-4.62993375604508e-06	-12.1884606884794	0	-2016038.13848204	-1.59428448849239e-05	-41.9700903687242	40231.167526722	40231.167526722	40231.167526722	40231.167526722	40297.0020918846	40297.0020918846	40297.0020918846	40297.0020918846	0	-69395.0678859032	-5.48776723002242e-07	-1.44467369675261	0	-115359.864603332	-9.12266683953472e-07	-2.40157358628698	0	-283926.29987961	-2.24529133220627e-06	-5.9108070609106	0	-1798685.41798346	-1.42240179232305e-05	-37.4452189652091	40297.0020918846	40297.0020918846	40297.0020918846	40297.0020918846	0	-772496.495196057	-6.10890814115805e-06	-16.081911891465	0	-1936011.39888369	-1.53099928214091e-05	-40.3040854312451
105	2129	0	-245680.315230839	-1.45370139043508e-06	-4.41173138633801	0	-556881.224285798	-3.29509105884539e-06	-10.0000294013608	0	-1917580.56290212	-1.13464097762285e-05	-34.434384159912	38266.3915922642	38266.3915922642	38266.3915922642	38266.3915922642	38329.0109844208	38329.0109844208	38329.0109844208	38329.0109844208	0	-66006.0099059141	-3.90560506596315e-07	-1.1852833439881	0	-109726.016527074	-6.492537370869e-07	-1.97037239453025	0	-270060.14596319	-1.59795793700004e-06	-4.8495249650969	0	-1710842.73182328	-1.01231328026034e-05	-30.721950881499	38329.0109844208	38329.0109844208	38329.0109844208	38329.0109844208	0	-734769.960856862	-4.34766665267398e-06	-13.194413622454	0	-1841462.10192824	-1.08960134453237e-05	-33.067509475456
106	2130	0	-233681.986556895	-1.03474699384822e-06	-3.61960606475244	0	-529684.727264168	-2.34545112911589e-06	-8.20452649971514	0	-1823931.37561826	-8.07639277513134e-06	-28.2516986702897	36397.5697329044	36397.5697329044	36397.5697329044	36397.5697329044	36457.1309719086	36457.1309719086	36457.1309719086	36457.1309719086	0	-62782.4638899101	-2.78001598384445e-07	-0.972466001356468	0	-104367.309586329	-4.62139856998294e-07	-1.61659249951898	0	-256871.175613501	-1.13742903630963e-06	-3.97879391051969	0	-1627290.0329143	-7.20566225273545e-06	-25.2058319044362	36457.1309719086	36457.1309719086	36457.1309719086	36457.1309719086	0	-698885.883281715	-3.09467613410862e-06	-10.8253597933209	0	-1751530.32404275	-7.75579994051436e-06	-27.1302460104659
107	2131	0	-222269.622170359	-7.36382931874688e-07	-2.96970564911128	0	-503816.429897718	-1.66915215922023e-06	-6.73140343413901	0	-1734855.74860509	-5.74760576844964e-06	-23.1791050289228	34620.0158244073	34620.0158244073	34620.0158244073	34620.0158244073	34676.6682614684	34676.6682614684	34676.6682614684	34676.6682614684	0	-59716.3467043112	-1.97841243610258e-07	-0.797859691398398	0	-99270.3078323952	-3.28884170566924e-07	-1.32633326623882	0	-244529.471176824	-8.10130179539081e-07	-3.2671156086792	0	-1714429.54050855	-5.67993340342582e-06	-22.906194025692	34676.6682614684	34676.6682614684	34676.6682614684	34676.6682614684	0	-664754.282117732	-2.20234192357119e-06	-8.88166600365602	0	-1978035.2072076	-6.55326333401728e-06	-26.4281833550927
108	2132	0	-211414.605240586	-5.24100398681898e-07	-2.43649416671992	0	-479211.466688694	-1.18797336853181e-06	-5.52277805917712	0	-1650130.32217193	-4.09070110715969e-06	-19.017290218546	32929.2725990713	32929.2725990713	32929.2725990713	32929.2725990713	32983.1582922339	32983.1582922339	32983.1582922339	32983.1582922339	0	-56799.969971939	-1.40808090687664e-07	-0.654603759986248	0	-94422.2280022223	-2.34074307610313e-07	-1.0881897562106	0	-232587.346456998	-5.76587983917943e-07	-2.68050408461823	0	-1630701.67205267	-4.04253715338855e-06	-18.7933804625056	32983.1582922339	32983.1582922339	32983.1582922339	32983.1582922339	0	-632289.571393566	-1.5674565911502e-06	-7.28696038111994	0	-1881433.58683316	-4.66410583048723e-06	-21.6829956197838
109	2133	0	-201089.716501457	-3.73013507116309e-07	-1.99902045124	0	-455808.139986049	-8.4550615429967e-07	-4.53116056617037	0	-1569542.64488022	-2.91143981264272e-06	-15.6027264884336	31321.1004698277	31321.1004698277	31321.1004698277	31321.1004698277	31372.3545388579	31372.3545388579	31372.3545388579	31372.3545388579	0	-54026.0207941402	-1.0021614154404e-07	-0.53706933574508	0	-89810.9146184551	-1.66595710720546e-07	-0.892804754963991	0	-221228.441183495	-4.1037004853071e-07	-2.19921826941633	0	-1551062.83484039	-2.87716049257739e-06	-15.4190198382511	31372.3545388579	31372.3545388579	31372.3545388579	31372.3545388579	0	-601410.344917519	-1.1155925120223e-06	-5.97858309213299	0	-1789549.71517554	-3.31954426626179e-06	-17.7898031852897
110	2134	0	-191269.065997567	-2.65481621475503e-07	-1.64009499759919	0	-433547.765276011	-6.0176465604752e-07	-3.71758766814148	0	-1492890.64081629	-2.07213344166459e-06	-12.8012465538812	29791.4668990076	29791.4668990076	29791.4668990076	29791.4668990076	29840.2178647518	29840.2178647518	29840.2178647518	29840.2178647518	0	-51387.5434140321	-7.13259526732545e-08	-0.440638178749392	0	-85424.8046807474	-1.18569699405347e-07	-0.732501066479636	0	-210424.272575511	-2.92069064016136e-07	-1.80434716416158	0	-1475313.33220179	-2.0477361227996e-06	-12.6505245551119	29840.2178647518	29840.2178647518	29840.2178647518	29840.2178647518	0	-572039.172140706	-7.93990843084637e-07	-4.90512451538132	0	-1702153.19078781	-2.36259003374753e-06	-14.5956321729208
111	2135	0	-181928.028165716	-1.89013525672662e-07	-1.34561459571932	0	-412374.524029776	-4.2843515356224e-07	-3.05009175349179	0	-1419982.10287987	-1.47528572899678e-06	-10.5027722366939	28336.5362864137	28336.5362864137	28336.5362864137	28336.5362864137	28382.9063934982	28382.9063934982	28382.9063934982	28382.9063934982	0	-48877.9217738244	-5.07815558447531e-08	-0.361521232381935	0	-81252.8998923344	-8.44174327321828e-08	-0.600979899260237	0	-200147.748870088	-2.07942844490803e-07	-1.48037515107146	0	-1403263.22008505	-1.45791570078167e-06	-10.3791124964128	28382.9063934982	28382.9063934982	28382.9063934982	28382.9063934982	0	-544102.404005935	-5.6529340061035e-07	-4.02440538590044	0	-1619024.86437806	-1.68208055049689e-06	-11.9749744462418
112	2136	0	-173043.180086003	-1.34462354297808e-07	-1.10400821266512	0	-393454.248146179	-3.05731693603385e-07	-2.51022155883564	0	-1558663.97648214	-1.21115219757756e-06	-9.94421062977651	26899.7645811141	26899.7645811141	26899.7645811141	26899.7645811141	26996.7658745944	26996.7658745944	26996.7658745944	26996.7658745944	0	-46490.8629256443	-3.61254969956742e-08	-0.296609750573761	0	-77284.7393733512	-6.00537276434038e-08	-0.493073387460041	0	-190474.678423428	-1.48007414578274e-07	-1.21522043908174	0	-1459690.62829831	-1.13424544284201e-06	-9.31276483008881	26996.7658745944	26996.7658745944	26996.7658745944	26996.7658745944	0	-517529.98826498	-4.02144138863147e-07	-3.30181956353933	0	-1539956.28928142	-1.19661548100066e-06	-9.82485637207446
113	2137	0	-164592.242747011	-9.57892139474647e-08	-0.905782359352141	0	-374239.060380514	-2.1779924025574e-07	-2.05950859782756	0	-1482543.25567899	-8.62808907239252e-07	-8.15871699393871	25586.0564950109	25586.0564950109	25586.0564950109	25586.0564950109	25678.3205210567	25678.3205210567	25678.3205210567	25678.3205210567	0	-44220.3812502803	-2.57353292580886e-08	-0.243353153173177	0	-73510.3722506203	-4.27814862799804e-08	-0.404541534295548	0	-181172.436224294	-1.05438536866814e-07	-0.997026311774931	0	-1388403.48465969	-8.08021545960056e-07	-7.64064796176808	25678.3205210567	25678.3205210567	25678.3205210567	25678.3205210567	0	-492255.293822778	-2.8648219909877e-07	-2.70897433561142	0	-1464749.19877695	-8.52453141407671e-07	-8.06079292063989
114	2138	0	-156554.025180098	-6.80987122975845e-08	-0.743148080109874	0	-355962.287799054	-1.54838391397038e-07	-1.6897214266134	0	-1410140.05463814	-6.13390308998013e-07	-6.69380984030801	24336.5061800182	24336.5061800182	24336.5061800182	24336.5061800182	24424.2642928064	24424.2642928064	24424.2642928064	24424.2642928064	0	-42060.7834500633	-1.82958259162089e-08	-0.199658810642994	0	-69920.334496093	-3.04143233437962e-08	-0.331905629904029	0	-172324.489108547	-7.49586335588068e-08	-0.818009074436826	0	-1320597.80260591	-5.74440738377863e-07	-6.26876070720575	24424.2642928064	24424.2642928064	24424.2642928064	24424.2642928064	0	-468214.943656756	-2.03666655678966e-07	-2.22257483355659	0	-1393215.00892618	-6.06028161539737e-07	-6.61346814860031
115	2139	0	-148908.37132425	-4.85383931057013e-08	-0.609714912214938	0	-338578.100870337	-1.10363418865423e-07	-1.38632982964095	0	-1341272.82025516	-4.37203273614313e-07	-5.49192790563401	23147.9803526402	23147.9803526402	23147.9803526402	23147.9803526402	23231.4526087344	23231.4526087344	23231.4526087344	23231.4526087344	0	-40006.6542711012	-1.30406282372545e-08	-0.163809821301467	0	-66505.6239868815	-2.1678271625079e-08	-0.272311558647459	0	-163908.65059493	-5.34279063376346e-08	-0.671134521316744	0	-1256103.55744317	-4.09441374655055e-07	-5.14319687636399	23231.4526087344	23231.4526087344	23231.4526087344	23231.4526087344	0	-445348.655900389	-1.45166507006638e-07	-1.82350874045942	0	-1325174.34569574	-4.31955791020699e-07	-5.42601166522722
116	2140	0	-141636.109483777	-3.45630378368146e-08	-0.500239791614468	0	-322042.908247096	-7.85871714733675e-08	-1.13741247129425	0	-1275768.86596353	-3.11322075606562e-07	-4.50584497120012	22017.4987502992	22017.4987502992	22017.4987502992	22017.4987502992	22096.8944584727	22096.8944584727	22096.8944584727	22096.8944584727	0	-38052.842926426	-9.28592189278591e-09	-0.134397550774535	0	-63257.6782385944	-1.54365827640868e-08	-0.223417657371577	0	-155903.817726846	-3.80447441731944e-08	-0.550631428495364	0	-1194759.02800078	-2.91553486192e-07	-4.21972906044186	22096.8944584727	22096.8944584727	22096.8944584727	22096.8944584727	0	-423599.092680204	-1.03369624605675e-07	-1.49609532924014	0	-1260456.5951695	-3.07585467782819e-07	-4.45176407912346
117	2141	0	-134719.004252116	-2.45142182075073e-08	-0.410421042297497	0	-306315.247458352	-5.57388236215582e-08	-0.933188482437124	0	-1213463.93871756	-2.20808637547484e-07	-3.69681424891517	20942.2266581059	20942.2266581059	20942.2266581059	20942.2266581059	21017.7449053228	21017.7449053228	21017.7449053228	21017.7449053228	0	-36194.4501773693	-6.58614316869735e-09	-0.110266283882123	0	-60168.3530067732	-1.09485676722644e-08	-0.183302706930271	0	-148340.706673228	-2.69928988313928e-08	-0.451919517858351	0	-1230129.48925958	-2.2384119368018e-07	-3.74758579864484	21017.7449053228	21017.7449053228	21017.7449053228	21017.7449053228	0	-402911.716341605	-7.33160535708478e-08	-1.22746933510086	0	-1198899.47573034	-2.18158406975147e-07	-3.65244365611795
118	2142	0	-128139.71079037	-1.74272980178139e-08	-0.336729351728571	0	-291355.680944105	-3.9625048704087e-08	-0.765633143399588	0	-1154201.80712435	-1.56974124113343e-07	-3.03304591433599	19919.4678000808	19919.4678000808	19919.4678000808	19919.4678000808	19991.2979507744	19991.2979507744	19991.2979507744	19991.2979507744	0	-34426.8160510274	-4.68212687093723e-09	-0.0904678134470431	0	-57229.9015706116	-7.78339941653874e-09	-0.150390441312049	0	-141096.167961505	-1.9189406258762e-08	-0.370776716101608	0	-1170053.459521	-1.5912998562331e-07	-3.07470135902545	19991.2979507744	19991.2979507744	19991.2979507744	19991.2979507744	0	-383234.652695707	-5.21208020689824e-08	-1.00707544418657	0	-1140348.63113527	-1.55090060032304e-07	-2.9966421255229
119	2143	0	-121881.731331261	-1.24355316148327e-08	-0.276269094678347	0	-277126.697161827	-2.82750972293266e-08	-0.628162571206121	0	-1097833.86968798	-1.12011436375431e-07	-2.48845799918608	18946.657579422	18946.657579422	18946.657579422	18946.657579422	19014.97974962	19014.97974962	19014.97974962	19014.97974962	0	-32745.5081537238	-3.34100769197844e-09	-0.0742241826859526	0	-54434.9557549006	-5.55397109844354e-09	-0.123387613393748	0	-134205.43194012	-1.36929125763541e-08	-0.304203204024424	0	-1112911.3724124	-1.13549786378786e-07	-2.52263414668734	19014.97974962	19014.97974962	19014.97974962	19014.97974962	0	-364518.560940003	-3.71916450418855e-08	-0.826253546978612	0	-1084657.24346024	-1.10667031842921e-07	-2.45859056491934
120	2144	0	-115929.373811182	-8.81646101243524e-09	-0.226664555673945	0	-263592.616526155	-2.00462915512141e-08	-0.515375019631742	0	-1044218.78218763	-7.94131278290559e-08	-2.04165155482032	18021.356646359	18021.356646359	18021.356646359	18021.356646359	18086.3421557248	18086.3421557248	18086.3421557248	18086.3421557248	0	-31146.3105576753	-2.36868555125809e-09	-0.0608971170234789	0	-51776.5071528383	-3.93761772073889e-09	-0.101233178463135	0	-127651.219891064	-9.70791065595153e-09	-0.249583052910911	0	-1058559.94251065	-8.05037770468023e-08	-2.06969132270314	18086.3421557248	18086.3421557248	18086.3421557248	18086.3421557248	0	-346716.509937961	-2.63678866860299e-08	-0.677898457365156	0	-1031685.66495333	-7.84599807893727e-08	-2.01714686411313
121	2145	0	-110267.712522701	-6.2802359450826e-09	-0.185966579655835	0	-250719.501941154	-1.42795891217919e-08	-0.422838627575702	0	-993222.10325234	-5.65684098417452e-08	-1.67506982011971	17141.2447823286	17141.2447823286	17141.2447823286	17141.2447823286	17203.0565841496	17203.0565841496	17203.0565841496	17203.0565841496	0	-29625.2132298296	-1.68728746384767e-09	-0.0499629442733927	0	-49247.889628917	-2.80488603228539e-09	-0.0830566026992924	0	-121417.096939529	-6.91524290385754e-09	-0.204770024815167	0	-1006862.88204528	-5.73453127749291e-08	-1.69807500375806	17203.0565841496	17203.0565841496	17203.0565841496	17203.0565841496	0	-329783.860534412	-1.87826554814034e-08	-0.55618072748771	0	-981301.067859847	-5.58894539328782e-08	-1.65496498501268
122	2146	0	-104882.550688728	-4.50634497678879e-09	-0.152575983326221	0	-238779.804805207	-1.02593249961663e-08	-0.347360578831851	0	-1048730.84007766	-4.50593823486729e-08	-1.52562211844244	16233.5873873234	16233.5873873234	16233.5873873234	16233.5873873234	16362.9081704021	16362.9081704021	16362.9081704021	16362.9081704021	0	-28178.4019742588	-1.21070282288895e-09	-0.0409920178480759	0	-46842.7626196319	-2.01262885621806e-09	-0.0681436570857081	0	-115512.825101799	-4.96308142521288e-09	-0.168040181717195	0	-1027979.88276534	-4.41678043727951e-08	-1.49543504064829	16362.9081704021	16362.9081704021	16362.9081704021	16362.9081704021	0	-313678.153626912	-1.34773798181181e-08	-0.456317589754452	0	-1011388.2734812	-4.34549354097175e-08	-1.47129869876046
123	2147	0	-99760.3848605806	-3.18978075506928e-09	-0.125180717892349	0	-227118.477457625	-7.26198229414842e-09	-0.284991423143527	0	-997513.805053048	-3.18949284600387e-08	-1.25169419102161	15440.7850951254	15440.7850951254	15440.7850951254	15440.7850951254	15563.7902188003	15563.7902188003	15563.7902188003	15563.7902188003	0	-26802.2488701671	-8.5698644565292e-10	-0.0336318345141295	0	-44555.0951628579	-1.42462346440809e-09	-0.0559083528601378	0	-109871.506869354	-3.5130780482866e-09	-0.137868294363955	0	-977776.265546974	-3.12638320207368e-08	-1.22692725203825	15563.7902188003	15563.7902188003	15563.7902188003	15563.7902188003	0	-298359.003691283	-9.53985702246579e-09	-0.37438502591903	0	-961994.943327036	-3.07592333468539e-08	-1.20712462950884
124	2148	0	-94888.3710602182	-2.27550069331696e-09	-0.102704314034181	0	-216026.656210073	-5.18049578139566e-09	-0.233820744220312	0	-948798.064522862	-2.27529530701862e-08	-1.0269504396059	14686.7010149658	14686.7010149658	14686.7010149658	14686.7010149658	14803.6989175677	14803.6989175677	14803.6989175677	14803.6989175677	0	-25493.3031744767	-6.11350246613958e-10	-0.0275931832925914	0	-42379.1508860113	-1.01628667607861e-09	-0.0458699161179258	0	-104505.694593735	-2.50613197219605e-09	-0.113113815275674	0	-930024.4503766	-2.23027464586851e-08	-1.00663044526633	14803.6989175677	14803.6989175677	14803.6989175677	14803.6989175677	0	-283787.997521303	-6.80546812954501e-09	-0.307163578538642	0	-915013.843103178	-2.19427798276202e-08	-0.990383416193878
125	2149	0	-90254.2925737286	-1.62327877772306e-09	-0.0842635833994645	0	-205476.528003103	-3.69562131302711e-09	-0.19183784017672	0	-902461.462370053	-1.6231322608634e-08	-0.842559777831075	13969.4442588687	13969.4442588687	13969.4442588687	13969.4442588687	14080.7283164561	14080.7283164561	14080.7283164561	14080.7283164561	0	-24248.2826678145	-4.36120227951914e-10	-0.0226387812768468	0	-40309.4735459925	-7.24990591388729e-10	-0.0376338962842854	0	-99401.9333464594	-1.78780470451461e-09	-0.0928040413564272	0	-884604.698207084	-1.59101577589857e-08	-0.825888272317232	14080.7283164561	14080.7283164561	14080.7283164561	14080.7283164561	0	-269928.597898816	-4.85483129915122e-09	-0.252011846443391	0	-870327.166350849	-1.56533675964396e-08	-0.812558424373174
126	2150	0	-85846.5293166777	-1.11511288314895e-09	-0.0691339153156189	0	-195441.638087537	-2.53871053693031e-09	-0.157393033407871	0	-858387.8082348	-1.11501223324896e-08	-0.691276753001305	13287.2162852883	13287.2162852883	13287.2162852883	13287.2162852883	13393.0655454695	13393.0655454695	13393.0655454695	13393.0655454695	0	-23064.0654262828	-2.99593200789326e-10	-0.018573950032768	0	-38340.8733681415	-4.98032968651313e-10	-0.030876666927116	0	-94547.4253000596	-1.22813412329969e-09	-0.0761409196857801	0	-841403.117706463	-1.09294978369485e-08	-0.677598644334658	13393.0655454695	13393.0655454695	13393.0655454695	13393.0655454695	0	-256746.051983017	-3.33503092719988e-09	-0.206762695669806	0	-827822.85994699	-1.07530955932631e-08	-0.666662193002487
127	2151	0	-81654.0286948706	-8.15887644394038e-10	-0.0567208035646477	0	-185896.823688139	-1.8574824047693e-09	-0.129132847310071	0	-816466.586164065	-8.15814002516800e-09	-0.567156839547582	12638.3063878715	12638.3063878715	12638.3063878715	12638.3063878715	12738.9862709045	12738.9862709045	12738.9862709045	12738.9862709045	0	-21937.6819907211	-2.19201476877029e-10	-0.0152389658017886	0	-36468.4140350708	-3.64392656399689e-10	-0.0253327090146066	0	-89942.6947652735	-8.98708055627152e-10	-0.0624785084508221	0	-853028.372380447	-8.52346565707765e-09	-0.592554409356435	12738.9862709045	12738.9862709045	12738.9862709045	12738.9862709045	0	-244207.30416108	-2.44012114675143e-09	-0.169638102978781	0	-787394.343122749	-7.86764996275029e-09	-0.546961865544618
128	2152	0	-77666.277893764	-6.20833607673066e-10	-0.0465364863492767	0	-176818.150909536	-1.41341459264217e-09	-0.105946823888758	0	-776592.677490707	-6.20777571339947e-09	-0.465322859741374	12021.0874064565	12021.0874064565	12021.0874064565	12021.0874064565	12116.8503700793	12116.8503700793	12116.8503700793	12116.8503700793	0	-20866.307922148	-1.66797039557427e-10	-0.0125027834487844	0	-34687.4002920542	-2.77277403374121e-10	-0.0207841778177023	0	-85550.1490596295	-6.83854165772027e-10	-0.0512603854833591	0	-811368.889932081	-6.48576304608349e-09	-0.486160252486926	12116.8503700793	12116.8503700793	12116.8503700793	12116.8503700793	0	-232280.913163219	-1.85676204941829e-09	-0.139179291679247	0	-748940.240212178	-5.98673303101336e-09	-0.4487539278338
129	2153	0	-73873.2775137585	-4.42885393441612e-10	-0.0381807802135469	0	-168182.854719241	-1.00829057934504e-09	-0.0869238895015355	0	-738666.097244458	-4.42845418682233e-09	-0.381773340228968	11434.0116466284	11434.0116466284	11434.0116466284	11434.0116466284	11525.0978190899	11525.0978190899	11525.0978190899	11525.0978190899	0	-19847.2567197801	-1.1898835948411e-10	-0.0102578871841531	0	-32993.3662007721	-1.97801972006328e-10	-0.0170523429555719	0	-81372.1228079603	-4.87842503241726e-10	-0.0420564951360367	0	-771743.938261352	-4.6267626026123e-09	-0.398869343280538	11525.0978190899	11525.0978190899	11525.0978190899	11525.0978190899	0	-220936.973220752	-1.32456229916762e-09	-0.114189410562117	0	-712364.126447963	-4.27076849753738e-09	-0.368179388532739
130	2154	0	-70265.5164972318	-2.8083741930866e-10	-0.0313253551175351	0	-159969.281863901	-6.39365687848995e-10	-0.071316554863454	0	-702591.743436715	-2.8081207097099e-09	-0.313225276963136	10875.6069992483	10875.6069992483	10875.6069992483	10875.6069992483	10962.2447818518	10962.2447818518	10962.2447818518	10962.2447818518	0	-18877.9730827147	-7.54515373488615e-11	-0.00841606580574417	0	-31382.0639219114	-1.25427923734912e-10	-0.0139905652969019	0	-77398.1394894826	-3.09345107487743e-10	-0.0345051787250447	0	-734054.156664819	-2.9338697737839e-09	-0.327251663110369	10962.2447818518	10962.2447818518	10962.2447818518	10962.2447818518	0	-210147.039080443	-8.39916292838079e-10	-0.0936865044798007	0	-677574.286176099	-2.70813086426397e-09	-0.30207214279586
131	2155	0	-66833.9482794041	-2.00341588157283e-10	-0.0257008332063367	0	-152156.83657361	-4.56105662959001e-10	-0.0585115435891026	0	-668279.15858971	-2.00323505360724e-09	-0.256985134536456	10344.4732484818	10344.4732484818	10344.4732484818	10344.4732484818	10426.8798879385	10426.8798879385	10426.8798879385	10426.8798879385	0	-17956.0265057415	-5.38250239551252e-11	-0.00690494657510511	0	-29849.4530694444	-8.94767851894461e-11	-0.0114785350018679	0	-73618.2342274101	-2.206781784131e-10	-0.0283097139632369	0	-698205.036933444	-2.09294093136447e-09	-0.268493058692756	10426.8798879385	10426.8798879385	10426.8798879385	10426.8798879385	0	-199884.054671619	-5.99172875330036e-10	-0.0768649299042637	0	-644483.482872987	-1.93190508452575e-09	-0.247834564977542
132	2156	0	-63569.9681056661	-1.27038316078075e-10	-0.0210862038100453	0	-144802.11169367	-2.89372749149981e-10	-0.0480309638384972	0	-687649.744328054	-1.37420024225509e-09	-0.228093911180277	0	-1654398.84673724	-3.30615304480977e-09	-0.548765278714932	9917.66069456935	9917.66069456935	9917.66069456935	9917.66069456935	0	-17079.1051800218	-3.41309084595390e-11	-0.00566515138281218	0	-28391.690578119	-5.67379954581495e-11	-0.00941754403662504	0	-70029.2773648486	-1.39946609030969e-10	-0.0232287613033075	0	-703644.43090212	-1.40616404700624e-09	-0.233399360137212	9917.66069456935	9917.66069456935	9917.66069456935	9917.66069456935	0	-190122.285266025	-3.79940649474048e-10	-0.0630636977713639	0	-613008.740399618	-1.22503755219862e-09	-0.203335436883023
133	2157	0	-60465.3914511814	-1.20834125607734e-10	-0.0173001390401081	0	-137730.387908478	-2.75240606123783e-10	-0.039406920284118	0	-654066.884271037	-1.30708820621258e-09	-0.187139250534004	0	-1573602.70683172	-3.14468992212669e-09	-0.450233513233089	9433.31032013893	9433.31032013893	9433.31032013893	9433.31032013893	0	-16245.0102009011	-3.24640518485598e-11	-0.00464796354474066	0	-27005.1210645417	-5.39670729395593e-11	-0.00772660753529939	0	-66609.2463955642	-1.33112014202314e-10	-0.019057996588519	0	-669280.435789902	-1.33749098954119e-09	-0.191492096852426	9433.31032013893	9433.31032013893	9433.31032013893	9433.31032013893	0	-180837.25294775	-3.613854274786e-10	-0.0517405005498589	0	-583071.13493621	-1.1652101982009e-09	-0.166826203594734
134	2158	0	-57512.433500909	-5.74664650874391e-11	-0.0141938686745152	0	-131004.027023407	-1.30899318408003e-10	-0.0323313384987177	0	-622124.115697661	-6.21626865679898e-10	-0.153538069247616	0	-1496752.42087562	-1.4955560998376e-09	-0.369393294753134	8972.61424180865	8972.61424180865	8972.61424180865	8972.61424180865	0	-15451.650051169	-1.54392998897325e-11	-0.00381341352261493	0	-25686.2676672511	-2.56657372027801e-11	-0.00633928157468149	0	-63356.2400233129	-6.33056007848038e-11	-0.0156360998111435	0	-636594.680578731	-6.36085864559164e-10	-0.157109354360508	8972.61424180865	8972.61424180865	8972.61424180865	8972.61424180865	0	-172005.675231105	-1.71868194906993e-10	-0.0424504027544414	0	-554595.597077869	-5.54152321108428e-10	-0.136872265581723
135	2159	0	-54703.6896284467	-5.46599661817049e-11	-0.0116453346311811	0	-124606.162496039	-1.24506567551958e-10	-0.026526189901076	0	-591741.341199411	-5.91268375459941e-10	-0.125970039318657	0	-1423655.28457165	-1.42251738845465e-09	-0.303068080067214	8534.41725155711	8534.41725155711	8534.41725155711	8534.41725155711	0	-14697.0353568605	-1.46852883422249e-11	-0.00312870842861646	0	-24431.8233229426	-2.44122955080343e-11	-0.00520105243682883	0	-60262.1012410165	-6.02139350790619e-11	-0.0128286106347901	0	-605505.20479922	-6.05021237908618e-10	-0.128900093918746	8534.41725155711	8534.41725155711	8534.41725155711	8534.41725155711	0	-163605.406681757	-1.63474640506124e-10	-0.0348283584017845	0	-527510.723596018	-5.27089095965678e-10	-0.112296609964269
136	2160	0	-52032.116827796	-5.19905287099846e-11	-0.00955439422821427	0	-118520.751497552	-1.18426020487613e-10	-0.021763365649327	0	-562842.375097234	-5.62392507660892e-10	-0.103351896249407	0	-1354128.00475244	-1.3530456802493e-09	-0.248651670961011	8117.62055724859	8117.62055724859	8117.62055724859	8117.62055724859	0	-13979.27390137	-1.39681005775583e-11	-0.00256694330388121	0	-23238.6424773055	-2.32200683454031e-11	-0.00426719428485931	0	-57319.0714073456	-5.72732575439117e-11	-0.0105252109352658	0	-575934.050698726	-5.75473719376222e-10	-0.105755854370476	8117.62055724859	8117.62055724859	8117.62055724859	8117.62055724859	0	-155615.3833845	-1.55491003457409e-10	-0.0285748651309138	0	-501748.598392677	-5.01347561858055e-10	-0.0921335552878495
137	2161	0	-49491.0160531035	0	-0.0078388858955879	0	-112732.534684667	0	-0.0178557149678501	0	-535354.752403969	0	-0.0847948810194667	0	-1287996.23976853	0	-0.204005824949288	7721.17902946472	7721.17902946472	7721.17902946472	7721.17902946472	0	-13296.5658758959	0	-0.00210604410692392	0	-22103.7331946343	0	-0.00350101202596732	0	-54522.9450725536	0	-0.00863589352573724	0	-577460.376158364	0	-0.091463994052408	7721.17902946472	7721.17902946472	7721.17902946472	7721.17902946472	0	-148015.570128174	0	-0.0234441977057043	0	-496747.41273137	0	-0.0786798614752937
138	2162	0	-47074.0154217691	0	-0.00643140003561848	0	-107226.997937952	0	-0.0146496896892823	0	-509209.547116993	0	-0.0695698098010782	0	-1225094.16232117	0	-0.167376217401346	7344.09857985377	7344.09857985377	7344.09857985377	7344.09857985377	0	-12647.1993709032	0	-0.00172790015374143	0	-21024.2496571057	0	-0.0028723991098289	0	-51860.1993224609	0	-0.00708530353277269	0	-549258.851819785	0	-0.0750414717654179	7344.09857985377	7344.09857985377	7344.09857985377	7344.09857985377	0	-140786.910161273	0	-0.0192347504438107	0	-472487.680239277	0	-0.0645527528572573
139	2163	0	-44775.0542351705	0	-0.00527663080296731	0	-101990.33596618	0	-0.0120193120378491	0	-484341.199383821	0	-0.0570784276081865	0	-1165264.04364598	0	-0.137323522021842	6985.4336681664	6985.4336681664	6985.4336681664	6985.4336681664	0	-12029.5460814468	0	-0.00141765263009368	0	-19997.4850288195	0	-0.00235665477769678	0	-49327.4945104113	0	-0.00581312477255218	0	-522434.609815685	0	-0.0615676430052046	6985.4336681664	6985.4336681664	6985.4336681664	6985.4336681664	0	-133911.277412707	0	-0.0157811170378341	0	-449412.72416608	0	-0.0529621920975248
140	2164	0	-42588.3677820914	0	-0.00432920234292549	0	-97009.4176889292	0	-0.009861223151204	0	-460687.351108652	0	-0.0468298942561112	0	-1108355.85800314	0	-0.11266683902547	6644.2849316299	6644.2849316299	6644.2849316299	6644.2849316299	0	-11442.0572239311	0	-0.00116311057505612	0	-19020.8646682461	0	-0.00193351321439622	0	-46918.4798066859	0	-0.00476936786459846	0	-496920.38758966	0	-0.0505130630318548	6644.2849316299	6644.2849316299	6644.2849316299	6644.2849316299	0	-127371.431034952	0	-0.0129475893624212	0	-427464.683396526	0	-0.0434527361637071
141	2165	0	-40508.4728831433	0	-0.00355188640131832	0	-92271.7533102916	0	-0.00809062308406605	0	-438188.689587859	0	-0.0384215038727434	0	-1054226.9064839	0	-0.0924373087044276	6319.79693067074	6319.79693067074	6319.79693067074	6319.79693067074	0	-10883.259653637	0	-0.000954272013099152	0	-18091.9396719924	0	-0.00158634749524615	0	-44627.1145376575	0	-0.00391301942469278	0	-472652.207497044	0	-0.0414433531771184	6319.79693067074	6319.79693067074	6319.79693067074	6319.79693067074	0	-121150.972176499	0	-0.0106228267804997	0	-406588.52258897	0	-0.0356507204920288
142	2166	0	-38530.15414305	0	-0.0029141388574505	0	-87784.5086955801	0	-0.00663937774352597	0	-442792.519490005	0	-0.033489585378858	0	-2250920.05316289	0	-0.17024311835305	6011.15600162745	6011.15600162745	6011.15600162745	6011.15600162745	0	-10351.7521687913	0	-0.000782930769645349	0	-17208.3807334171	0	-0.00130151597065694	0	-42449.2401801676	0	-0.00321054984153467	0	-471809.197678756	0	-0.0356841945441895	6011.15600162745	6011.15600162745	6011.15600162745	6011.15600162745	0	-115234.30285752	0	-0.0087154792690828	0	-386731.894170748	0	-0.0292495699870356
143	2167	0	-36648.450870052	0	-0.00239090007881843	0	-83497.3626667273	0	-0.00544726574361548	0	-421167.790710682	0	-0.0274764711768163	0	-2140991.51211593	0	-0.139675665779657	5717.58821874857	5717.58821874857	5717.58821874857	5717.58821874857	0	-9846.2020000465	0	-0.000642354167204665	0	-16367.9723035228	0	-0.00106782647946982	0	-40376.1398784639	0	-0.00263408994721491	0	-448767.376766359	0	-0.0292770343905209	5717.58821874857	5717.58821874857	5717.58821874857	5717.58821874857	0	-109606.586860627	0	-0.00715059957358902	0	-367845.007076633	0	-0.0239977580370572
144	2168	0	-34858.6446394812	0	-0.00196160967934154	0	-79419.5886709532	0	-0.00446919940455217	0	-400599.152253781	0	-0.0225430214721259	0	-2036431.56873176	0	-0.114596649349254	5438.35745257139	5438.35745257139	5438.35745257139	5438.35745257139	0	-9365.3414648429	0	-0.000527018323798142	0	-15568.6070337864	0	-0.000876096318924309	0	-38404.2839060769	0	-0.0021611343704688	0	-426850.852930568	0	-0.0240202903298037	5438.35745257139	5438.35745257139	5438.35745257139	5438.35745257139	0	-104253.712525061	0	-0.00586669658879468	0	-349880.501894221	0	-0.0196889175189341
145	2169	0	-33156.2474606084	0	-0.00160939917984937	0	-75540.9615730974	0	-0.00366674671930877	0	-381035.027668213	0	-0.0184953819563467	0	-1936978.03595152	0	-0.0940206175668777	5172.76352381706	5172.76352381706	5172.76352381706	5172.76352381706	0	-8907.96479263224	0	-0.000432391248389069	0	-14808.2804931695	0	-0.000718791669925879	0	-36528.7277779244	0	-0.00177309885856587	0	-406004.669859173	0	-0.0197074045687068	5172.76352381706	5172.76352381706	5172.76352381706	5172.76352381706	0	-99162.257366684	0	-0.00481332080379595	0	-332793.332112527	0	-0.016153737433573
146	2170	0	-31536.9905241312	0	-0.00132042868957194	0	-71851.7556046473	0	-0.00300837581264743	0	-362426.359350512	0	-0.0151745031719924	0	-1842381.53118762	0	-0.07713904816175	4920.14044776559	4920.14044776559	4920.14044776559	4920.14044776559	0	-8472.92509784835	0	-0.000354754629337013	0	-14085.0861409176	0	-0.000589731344889385	0	-34744.7684830839	0	-0.00145473579929874	0	-386176.55514973	0	-0.0161689049647774	4920.14044776559	4920.14044776559	4920.14044776559	4920.14044776559	0	-94319.4544142028	0	-0.00394908047735213	0	-316540.651161904	0	-0.0132533050954923
147	2171	0	-29996.8134960338	0	-0.00108334337812714	0	-68342.7199750757	0	-0.0024682166036731	0	-344726.485530101	0	-0.012449894233381	0	-1752404.85098921	0	-0.063288595349238	4679.85476544499	4679.85476544499	4679.85476544499	4679.85476544499	0	-8059.13150547433	0	-0.000291057806892251	0	-13397.2105461314	0	-0.000483844036715621	0	-33048.7262627411	0	-0.00119356406829716	0	-383996.775209779	0	-0.0138681518188822	4679.85476544499	4679.85476544499	4679.85476544499	4679.85476544499	0	-89713.1602003451	0	-0.00324001607859962	0	-301081.704978622	0	-0.0108736506764943
148	2172	0	-28531.8543392296	0	-0.000888827122848327	0	-65005.0556776857	0	-0.00202504386576623	0	-327891.023266011	0	-0.0102144932941359	0	-1666822.37624858	0	-0.0519250140339894	4451.30395299196	4451.30395299196	4451.30395299196	4451.30395299196	0	-7665.54641708161	0	-0.000238797853302756	0	-12742.9288416698	0	-0.000396968968239453	0	-31434.7203561293	0	-0.000979257489523359	0	-365243.463555712	0	-0.0113781001750392	4451.30395299196	4451.30395299196	4451.30395299196	4451.30395299196	0	-85331.824311007	0	-0.00265826535450479	0	-286377.729812025	0	-0.00892126710764395
149	2173	0	-27138.4396256452	0	-0.000729236631021538	0	-61830.3934228409	0	-0.0016614436355361	0	-311877.757153181	0	-0.00838046284363457	0	-1585419.50645407	0	-0.0426017853491423	4233.91491305828	4233.91491305828	4233.91491305828	4233.91491305828	0	-7291.18290586505	0	-0.000195921273727559	0	-12120.60039662	0	-0.000325692483470459	0	-29899.5379126744	0	-0.000803430064414437	0	-347406.010368785	0	-0.00933514203810616	4233.91491305828	4233.91491305828	4233.91491305828	4233.91491305828	0	-81164.4604197852	0	-0.00218096907897659	0	-272391.855021501	0	-0.00731943772057839
150	2174	0	-25813.0753285605	0	-0.000598300906967243	0	-58810.7726542361	0	-0.00136312849866215	0	-296646.533467353	0	-0.00687573595021556	0	-1507992.12157336	0	-0.0349525596060433	4027.14253634214	4027.14253634214	4027.14253634214	4027.14253634214	0	-6935.10224552263	0	-0.000160743263272309	0	-11528.6647051213	0	-0.000267213823281395	0	-28439.329418749	0	-0.000659172778454312	0	-330439.687723443	0	-0.00765900081049867	4027.14253634214	4027.14253634214	4027.14253634214	4027.14253634214	0	-77200.6187425926	0	-0.00178937223187119	0	-259089.010625333	0	-0.00600521976050137
151	2175	0	-24552.438058354	0	-0.000490874905034542	0	-55938.6215855512	0	-0.0011183763296056	0	-282159.159477686	0	-0.00564118521688354	0	-1434346.07021666	0	-0.0286767647811947	3830.46833515167	3830.46833515167	3830.46833515167	3830.46833515167	0	-6596.41155309742	0	-0.000131881521786132	0	-10965.6374714672	0	-0.000219235101608095	0	-27050.4333597481	0	-0.000540817122725276	0	-314301.952078738	0	-0.00628381346537303	3830.46833515167	3830.46833515167	3830.46833515167	3830.46833515167	0	-73430.3598323402	0	-0.00146808723531584	0	-246435.839358935	0	-0.00492697177180191
152	2176	0	-23353.366731623	0	-0.000402737427185957	0	-53211.499639751	0	-0.000917651947485625	0	-281381.168032358	0	-0.00485252207847532	0	-2300430.62827709	0	-0.0396717750934623	3643.39914295077	3643.39914295077	3643.39914295077	3643.39914295077	0	-6274.26155143951	0	-0.000108201955793246	0	-10430.1068879835	0	-0.000179871042219063	0	-25729.7638237012	0	-0.000443719271980943	0	-311462.327079875	0	-0.00537128276685024	3643.39914295077	3643.39914295077	3643.39914295077	3643.39914295077	0	-69844.2296571054	0	-0.00120448951447323	0	-239276.31066539	0	-0.00412640827557587
153	2177	0	-22212.8546420049	0	-0.000330425209425266	0	-50612.8011590833	0	-0.000752885916381255	0	-267639.311125416	0	-0.00398124315196382	0	-2188084.13138981	0	-0.0325486376698013	3465.46587905288	3465.46587905288	3465.46587905288	3465.46587905288	0	-5967.84444110376	0	-8.87741031510726e-05	0	-9920.73009717345	0	-0.000147574878278419	0	-24473.195250918	0	-0.000364048691463465	0	-296251.391818595	0	-0.00440685944070765	3465.46587905288	3465.46587905288	3465.46587905288	3465.46587905288	0	-66433.2358921235	0	-0.000988221290609939	0	-227590.735381673	0	-0.00338550436734646
154	2178	0	-21128.0419228306	0	-0.000271096780224687	0	-48141.0157297575	0	-0.000617703922055396	0	-254568.567471985	0	-0.0032664039213919	0	-2081224.31825957	0	-0.0267044723626665	3296.22236999869	3296.22236999869	3296.22236999869	3296.22236999869	0	-5676.39187166157	0	-7.28345563361546e-05	0	-9436.22982167272	0	-0.000121077548570716	0	-23277.99391761	0	-0.000298683106754669	0	-281783.315424671	0	-0.00361560005473672	3296.22236999869	3296.22236999869	3296.22236999869	3296.22236999869	0	-63188.8253730556	0	-0.000810784414731057	0	-216475.850399162	0	-0.00277763108639987
155	2179	0	-20096.2083754294	0	-0.000222420875495198	0	-45789.9452792624	0	-0.000506794094071145	0	-242136.161807863	0	-0.00267991533986076	0	-1979583.23483849	0	-0.0219096372799718	3135.24423331022	3135.24423331022	3135.24423331022	3135.24423331022	0	-5399.17301824567	0	-5.97569833688882e-05	0	-8975.39116349106	0	-9.93378613120039e-05	0	-22141.1628221935	0	-0.000245054028471117	0	-268021.818781346	0	-0.00296641269196077	3135.24423331022	3135.24423331022	3135.24423331022	3135.24423331022	0	-60102.8626465306	0	-0.000665206643953466	0	-205903.784823863	0	-0.00227890252891149
156	2180	0	-19114.7666470784	0	-0.000182484797256455	0	-43553.6944305955	0	-0.000415798280182072	0	-230310.919518723	0	-0.00219873160004001	0	-1882906.0131925	0	-0.0179757215149112	2982.12781137228	2982.12781137228	2982.12781137228	2982.12781137228	0	-5135.49274603164	0	-4.90275068419326e-05	0	-8537.05855619002	0	-8.15015651802864e-05	0	-21059.8513280138	0	-0.000201054125891256	0	-254932.394540831	0	-0.00243378782439893	2982.12781137228	2982.12781137228	2982.12781137228	2982.12781137228	0	-57167.6095735044	0	-0.000545767564693324	0	-195848.028898749	0	-0.00186972137858284
157	2181	0	-18181.2557445333	0	-0.00014971933297092	0	-41426.6557205282	0	-0.00034114097226526	0	-219063.188469986	0	-0.00180394549843297	0	-1790950.2324138	0	-0.0147481492999587	2836.48916065693	2836.48916065693	2836.48916065693	2836.48916065693	0	-4884.68986879909	0	-4.02245322986729e-05	0	-8120.13286803605	0	-6.68678167074982e-05	0	-20031.546407919	0	-0.000164956139922922	0	-251864.71270661	0	-0.00207406008227371	2836.48916065693	2836.48916065693	2836.48916065693	2836.48916065693	0	-54375.7059219026	0	-0.000447774044589742	0	-186283.367526653	0	-0.00153400963726355
158	2182	0	-17293.3348629378	0	-0.000122836960715336	0	-39403.4955389494	0	-0.000279888504555482	0	-208364.764653577	0	-0.00148004387893195	0	-1703485.310743	0	-0.0121000928885814	2697.96308797598	2697.96308797598	2697.96308797598	2697.96308797598	0	-4646.13549187298	0	-3.30021460531862e-05	0	-7723.56864622008	0	-5.48615814067898e-05	0	-19053.2625864429	0	-0.000135337971905337	0	-239564.355628137	0	-0.00170165890930358	2697.96308797598	2697.96308797598	2697.96308797598	2697.96308797598	0	-51720.1509139653	0	-0.000367375419279352	0	-177185.817045428	0	-0.00125857548126068
159	2183	0	-16448.7775145883	0	-0.000100781364294051	0	-37479.1407531401	0	-0.000229634022000738	0	-198188.821464646	0	-0.00121429934822344	0	-1620291.92737883	0	-0.00992749952700439	2566.20223504305	2566.20223504305	2566.20223504305	2566.20223504305	0	-4419.23143297985	0	-2.70765515888255e-05	0	-7346.37149422141	0	-4.50110861516561e-05	0	-18122.7553675962	0	-0.000111037796522801	0	-227864.713046812	0	-0.00139612300275586	2566.20223504305	2566.20223504305	2566.20223504305	2566.20223504305	0	-49194.2856681504	0	-0.000301412504407113	0	-168532.565085138	0	-0.00103259599822493
160	2184	0	-15645.4659480207	0	-8.26858809718181e-05	0	-35648.7659884479	0	-0.000188402801879219	0	-188509.842433483	0	-0.000996269618639458	0	-1541161.47252469	0	-0.00814499833363223	2440.87620767951	2440.87620767951	2440.87620767951	2440.87620767951	0	-4203.40872392799	0	-2.22149058760747e-05	0	-6987.59557999138	0	-3.69292610604201e-05	0	-17237.6914780795	0	-9.11007515225665e-05	0	-216736.447773149	0	-0.00114544649436232	2440.87620767951	2440.87620767951	2440.87620767951	2440.87620767951	0	-46791.7765060193	0	-0.000247293322902032	0	-160301.913368934	0	-0.000847191446545269
161	2185	0	-14881.3858362421	0	-6.78394906905435e-05	0	-33907.7815274409	0	-0.000154574759003002	0	-179303.557242273	0	-0.000817387717526598	0	-1465895.52429405	0	-0.00668255005736536	2321.67074793577	2321.67074793577	2321.67074793577	2321.67074793577	0	-3998.12618308992	0	-1.8226181819491e-05	0	-6646.34126224121	0	-3.02985495536246e-05	0	-16395.8515947882	0	-7.47434569513889e-05	0	-206151.655362708	0	-0.000939779631998993	2321.67074793577	2321.67074793577	2321.67074793577	2321.67074793577	0	-44506.5990660716	0	-0.000202891387014327	0	-152473.223301101	0	-0.000695076784280477
162	2186	0	-14154.6212266696	0	-5.56587875864332e-05	0	-32253.0121578459	0	-0.000126825262503938	0	-177047.811044016	0	-0.000696187227460017	0	-2096405.81027208	0	-0.0082434848534871	2208.28694373369	2208.28694373369	2208.28694373369	2208.28694373369	0	-3802.86905771677	0	-1.49536379471369e-05	0	-6321.75283537775	0	-2.48583902460955e-05	0	-15595.2239759038	0	-6.13235242919962e-05	0	-203120.663227372	0	-0.000798710871025385	2208.28694373369	2208.28694373369	2208.28694373369	2208.28694373369	0	-42333.0232007669	0	-0.000166461871956245	0	-145026.864216667	0	-0.000570274492019111
163	2187	0	-13463.3497359697	0	-4.56651519141908e-05	0	-30677.8666674907	0	-0.000104053557936735	0	-168401.298905039	0	-0.000571185555441693	0	-1994023.3059082	0	-0.00676335228382718	2100.44048264623	2100.44048264623	2100.44048264623	2100.44048264623	0	-3617.14773608489	0	-1.22686852903395e-05	0	-6013.01638575854	0	-2.03950214547706e-05	0	-14833.5975395236	0	-5.03127749304895e-05	0	-193200.827054801	0	-0.000655300893939775	2100.44048264623	2100.44048264623	2100.44048264623	2100.44048264623	0	-40265.5986062986	0	-0.000136573342691971	0	-137944.164156537	0	-0.000467880678688363
164	2188	0	-12805.8379812241	0	-3.74658996296568e-05	0	-29179.6468082182	0	-8.53705724020908e-05	0	-160177.057856024	0	-0.00046862826012686	0	-1896640.8722121	0	-0.00554898138302156	1997.86093652248	1997.86093652248	1997.86093652248	1997.86093652248	0	-3440.49651605793	0	-1.00658228954485e-05	0	-5719.35774689911	0	-1.67330621866058e-05	0	-14109.1667743945	0	-4.12790343749937e-05	0	-183765.447500732	0	-0.000537640552813183	1997.86093652248	1997.86093652248	1997.86093652248	1997.86093652248	0	-38299.1411553774	0	-0.00011205137692147	0	-131207.363046781	0	-0.000383871941983817
165	2189	0	-12180.4372327183	0	-3.07388191028277e-05	0	-27754.5957509504	0	-7.00421078291766e-05	0	-152354.465376869	0	-0.00038448507728014	0	-1804014.31993657	0	-0.00455265018652089	1900.29108372331	1900.29108372331	1900.29108372331	1900.29108372331	0	-3272.47243992447	0	-8.25848337197811e-06	0	-5440.04056205908	0	-1.3728605923932e-05	0	-13420.115150177	0	-3.38672975410379e-05	0	-174790.865080507	0	-0.000441106068680704	1900.29108372331	1900.29108372331	1900.29108372331	1900.29108372331	0	-36428.7199006946	0	-9.19323181738631e-05	0	-124799.568165878	0	-0.00031494693307539
166	2190	0	-11585.5792799433	0	-2.52196158816964e-05	0	-26399.1401387961	0	-5.74659374227482e-05	0	-144913.906091984	0	-0.000315450178126437	0	-1715911.38534319	0	-0.00373521469921672	1807.48626554012	1807.48626554012	1807.48626554012	1807.48626554012	0	-3112.65418257988	0	-6.77565971976194e-06	0	-5174.3644350049	0	-1.12636131806241e-05	0	-12764.7148497056	0	-2.77863711058681e-05	0	-166254.575770842	0	-0.000361904781642956	1807.48626554012	1807.48626554012	1807.48626554012	1807.48626554012	0	-34649.6447063878	0	-7.54257261391449e-05	0	-118704.711783672	0	-0.000258397716868097
167	2191	0	-11019.7724999814	0	-2.06913863349246e-05	0	-25109.8811284712	0	-4.71478200892175e-05	0	-137836.722585811	0	-0.000258810504315552	0	-1632111.14779516	0	-0.00306454986258779	1719.213770926	1719.213770926	1719.213770926	1719.213770926	0	-2960.64099434545	0	-5.55907725074363e-06	0	-4921.66317501297	0	-9.24121021234665e-06	0	-12141.3720362068	0	-2.27973689509134e-05	0	-163412.826393635	0	-0.000306833732093687	1719.213770926	1719.213770926	1719.213770926	1719.213770926	0	-32957.4544905408	0	-6.188289490374e-05	0	-114126.435281205	0	-0.000214290645604087
168	2192	0	-10481.5981158293	0	-1.69762163472918e-05	0	-23883.5858654898	0	-3.86823570529156e-05	0	-131105.1686173	0	-0.000212340683367191	0	-1552403.47579159	0	-0.00251430525880649	1635.25225421786	1635.25225421786	1635.25225421786	1635.25225421786	0	-2816.05169874766	0	-4.56093644831721e-06	0	-4681.30312692891	0	-7.58193681839242e-06	0	-11548.4219168835	0	-1.87040665711794e-05	0	-155432.208171085	0	-0.000251741267323037	1635.25225421786	1635.25225421786	1635.25225421786	1635.25225421786	0	-31347.9060378157	0	-5.07717267015661e-05	0	-108552.824389239	0	-0.000175814433216847
169	2193	0	-9969.70663964623	0	-1.39280992782224e-05	0	-22717.1793796198	0	-3.17368545692493e-05	0	-124702.364621821	0	-0.000174214445566017	0	-1476588.5000574	0	-0.00206285620683125	1555.39117962122	1555.39117962122	1555.39117962122	1555.39117962122	0	-2678.5237334579	0	-3.74201025437599e-06	0	-4452.68158069115	0	-6.22058334831598e-06	0	-10984.4297967724	0	-1.53457101852637e-05	0	-147841.340671346	0	-0.000206540567814448	1555.39117962122	1555.39117962122	1555.39117962122	1555.39117962122	0	-29816.9633594264	0	-4.1655551246987e-05	0	-103251.412820024	0	-0.000144246564152167
170	2194	0	-9482.81448896715	0	-1.14272840640829e-05	0	-21607.736873115	0	-2.60384453917476e-05	0	-118612.255384729	0	-0.000142933929303354	0	-1404476.11236511	0	-0.00169246667388545	1479.43029290438	1479.43029290438	1479.43029290438	1479.43029290438	0	-2547.71224344452	0	-3.07012559965765e-06	0	-4235.2252613249	0	-5.10366644764036e-06	0	-10447.981449839	0	-1.2590360389575e-05	0	-140621.189576444	0	-0.000169455838305059	1479.43029290438	1479.43029290438	1479.43029290438	1479.43029290438	0	-28360.7875718434	0	-3.41762222852327e-05	0	-98208.907131322	0	-0.000118346834762871
171	2195	0	-9019.70076763449	0	-9.37550065973431e-06	0	-20552.4763867007	0	-2.13632093665587e-05	0	-112819.569781851	0	-0.000117269960298039	0	-1335885.48883279	0	-0.00138858212756053	1407.17911994457	1407.17911994457	1407.17911994457	1407.17911994457	0	-2423.28921518364	0	-2.51888063927865e-06	0	-4028.38889110441	0	-4.18729663868004e-06	0	-9937.73171623852	0	-1.03297451503252e-05	0	-133753.650150215	0	-0.000139029826768199	1407.17911994457	1407.17911994457	1407.17911994457	1407.17911994457	0	-26975.7272735377	0	-2.80398380573099e-05	0	-93412.6630961969	0	-9.70975098895235e-05
172	2196	0	-8579.20420530788	0	-7.69210605928925e-06	0	-19549.0494139137	0	-1.75276584927394e-05	0	-110560.247576862	0	-9.9128209324629e-05	0	-1797219.9808363	0	-0.00161138566860474	1338.45648944378	1338.45648944378	1338.45648944378	1338.45648944378	0	-2304.94265354508	0	-2.06660931799235e-06	0	-3831.65382110345	0	-3.43545705045389e-06	0	-9452.42592891247	0	-8.47503579851684e-06	0	-131179.740699486	0	-0.000117615626594623	1338.45648944378	1338.45648944378	1338.45648944378	1338.45648944378	0	-25658.3093851681	0	-2.30052149791074e-05	0	-88850.6539945153	0	-7.96634090537419e-05
173	2197	0	-8160.22024342723	0	-6.31097581072135e-06	0	-18594.3293749566	0	-1.4380538686619e-05	0	-105160.799161683	0	-8.13295768922495e-05	0	-1709448.86246355	0	-0.00132205873111846	1273.09007656574	1273.09007656574	1273.09007656574	1273.09007656574	0	-2192.3758024851	0	-1.69554622850268e-06	0	-3644.52673345749	0	-2.81861510722135e-06	0	-8990.79629888883	0	-6.95332923239579e-06	0	-124773.294815476	0	-9.64975480948233e-05	1273.09007656574	1273.09007656574	1273.09007656574	1273.09007656574	0	-24405.2304444899	0	-1.88745909296155e-05	0	-84511.4404579934	0	-6.53597134083738e-05
174	2198	0	-7761.69826811389	0	-5.17782923966767e-06	0	-17686.2351506107	0	-1.17984882095557e-05	0	-100025.044468421	0	-6.67267113532752e-05	0	-1625964.23617437	0	-0.00108468081003662	1210.91597384214	1210.91597384214	1210.91597384214	1210.91597384214	0	-2085.30639612902	0	-1.39110798417659e-06	0	-3466.53840104063	0	-2.31252791249004e-06	0	-8551.71134840729	0	-5.70484699861195e-06	0	-118679.721549074	0	-7.91712472149135e-05	1210.91597384214	1210.91597384214	1210.91597384214	1210.91597384214	0	-23213.3483191213	0	-1.54856256357082e-05	0	-80384.1417835974	0	-5.36242643497972e-05
175	2199	0	-7382.63897384607	0	-4.24814058036466e-06	0	-16822.4896683127	0	-9.68004818817437e-06	0	-95140.105444832	0	-5.47458089434119e-05	0	-1546556.76187237	0	-0.000889924397389927	1151.77827772498	1151.77827772498	1151.77827772498	1151.77827772498	0	-1983.4659556004	0	-1.14133201496215e-06	0	-3297.24251313023	0	-1.89730931892433e-06	0	-8134.07005956149	0	-4.68053134197224e-06	0	-112883.741090546	0	-6.49559057525334e-05	1151.77827772498	1151.77827772498	1151.77827772498	1151.77827772498	0	-22079.6743310299	0	-1.27051533820323e-05	0	-76458.4086519289	0	-4.39959301348786e-05
176	2200	0	-7022.09185887701	0	-3.48537993882354e-06	0	-16000.9270617901	0	-7.9419795845081e-06	0	-90493.7329662722	0	-4.49161087334935e-05	0	-1471027.32303689	0	-0.000730137005355836	1095.52869835496	1095.52869835496	1095.52869835496	1095.52869835496	0	-1886.59911316868	0	-9.36403971037196e-07	0	-3136.21455566446	0	-1.55664430426682e-06	0	-7736.82518501373	0	-3.84013422666105e-06	0	-107370.819852654	0	-5.32929658355855e-05	1095.52869835496	1095.52869835496	1095.52869835496	1095.52869835496	0	-21001.3657597621	0	-1.04239221556803e-05	0	-72724.3971740694	0	-3.60963883793557e-05
177	2201	0	-6679.15284043552	0	-2.85957223997018e-06	0	-15219.4872390419	0	-6.51597953439058e-06	0	-86074.2761201363	0	-3.6851321784189e-05	0	-1399186.52743213	0	-0.000599039286563817	1042.02618902922	1042.02618902922	1042.02618902922	1042.02618902922	0	-1794.46297147479	0	-7.68270560873869e-07	0	-2983.05074588813	0	-1.27714536665818e-06	0	-7358.99302096327	0	-3.15063491727323e-06	0	-105095.813171315	0	-4.49950880091239e-05	1042.02618902922	1042.02618902922	1042.02618902922	1042.02618902922	0	-19975.7187164931	0	-8.55228381200086e-06	0	-69172.7442096164	0	-2.96152017823085e-05
178	2202	0	-6352.96198970715	0	-2.34613004148027e-06	0	-14476.2107173204	0	-5.34602173060849e-06	0	-81870.6529917317	0	-3.02345895994197e-05	0	-1330854.23220144	0	-0.00049148052515625	991.136590152979	991.136590152979	991.136590152979	991.136590152979	0	-1706.82649783416	0	-6.30325968997003e-07	0	-2837.36702162272	0	-1.04783123508682e-06	0	-6999.60070698438	0	-2.58493180403549e-06	0	-99963.2322092042	0	-3.6916125503262e-05	991.136590152979	991.136590152979	991.136590152979	991.136590152979	0	-19000.161360772	0	-7.01670330055519e-06	0	-65794.5438864736	0	-2.42977301340132e-05
179	2203	0	-6042.70137350404	0	-1.92487815462077e-06	0	-13769.2337095612	0	-4.38613387211507e-06	0	-77872.3228754846	0	-2.4805914422621e-05	0	-1265859.09215351	0	-0.000403234309078793	942.732294499874	942.732294499874	942.732294499874	942.732294499874	0	-1623.4699405242	0	-5.17149802719176e-07	0	-2698.79807671657	0	-8.59691244115193e-07	0	-6657.76009283141	0	-2.12080262936537e-06	0	-95081.3119208191	0	-3.02877684857259e-05	942.732294499874	942.732294499874	942.732294499874	942.732294499874	0	-18072.2474547892	0	-5.75684154824488e-06	0	-62581.3252699894	0	-1.99350287981493e-05
180	2204	0	-5747.59300440064	0	-1.57926604097804e-06	0	-13096.7834505225	0	-3.59860298626176e-06	0	-74069.2598438482	0	-2.03520093823982e-05	0	-1204038.13010921	0	-0.000330833538399168	896.691927552223	896.691927552223	896.691927552223	896.691927552223	0	-1544.184280311	0	-4.24295490832441e-07	0	-2566.9964451732	0	-7.05333573561919e-07	0	-6332.61400301883	0	-1.74001225172563e-06	0	-90437.8107509133	0	-2.48495958621221e-05	896.691927552223	896.691927552223	896.691927552223	896.691927552223	0	-17189.6502283318	0	-4.72319992753658e-06	0	-59525.0311233322	0	-1.63556918816736e-05
181	2205	0	-5466.89688947488	0	-1.29570358997537e-06	0	-12457.173751518	0	-2.95246189513176e-06	0	-70451.9276066998	0	-1.66977386561711e-05	0	-1145236.3282317	0	-0.000271431280278374	852.900040864944	852.900040864944	852.900040864944	852.900040864944	0	-1468.77070686991	0	-3.48111829474217e-07	0	-2441.63163119941	0	-5.78688593163933e-07	0	-6023.34712469835	0	-1.42758728597297e-06	0	-86021.0849869768	0	-2.03877685796098e-05	852.900040864944	852.900040864944	852.900040864944	852.900040864944	0	-16350.1565431119	0	-3.87513372903661e-06	0	-56617.9977001662	0	-1.34189732055417e-05
182	2206	0	-5199.90917571534	0	-1.06305914680978e-06	0	-11848.875170835	0	-2.42236060364087e-06	0	-68636.4881444855	0	-1.40319078778639e-05	0	-1484237.74756511	0	-0.00030343462938896	811.246825903654	811.246825903654	811.246825903654	811.246825903654	0	-1397.04011783692	0	-2.85608118438425e-07	0	-2322.38927825435	0	-4.74784670515255e-07	0	-5729.19016178646	0	-1.17126430471968e-06	0	-84046.5689206987	0	-1.71823143116411e-05	811.246825903654	811.246825903654	811.246825903654	811.246825903654	0	-15551.6613446682	0	-3.17935088515529e-06	0	-54157.6666333985	0	-1.10718862462803e-05
183	2207	0	-4945.96038336503	0	-8.72185745475266e-07	0	-11270.2097674806	0	-1.98742317887814e-06	0	-65284.4770441682	0	-1.15124638826951e-05	0	-1411751.79235432	0	-0.000248952618703117	771.627835541964	771.627835541964	771.627835541964	771.627835541964	0	-1328.81264711848	0	-2.343268767623e-07	0	-2208.97038336354	0	-3.89536577572808e-07	0	-5449.39278955328	0	-9.60962552091936e-07	0	-79941.9732517013	0	-1.40972114879459e-05	771.627835541964	771.627835541964	771.627835541964	771.627835541964	0	-14792.1623830883	0	-2.6084950495514e-06	0	-51512.7600444341	0	-9.08391728570126e-06
184	2208	0	-4704.41372865693	0	-7.15583630539848e-07	0	-10719.804738624	0	-1.63057869396466e-06	0	-62096.1686436096	0	-9.44538562370335e-06	0	-1342805.84527991	0	-0.000204252843669397	733.943723917007	733.943723917007	733.943723917007	733.943723917007	0	-1263.917212599	0	-1.9225317326663e-07	0	-2101.09054515499	0	-3.19594765068462e-07	0	-5183.25992628527	0	-7.88420443016993e-07	0	-76037.8343749742	0	-1.1566038345859e-05	733.943723917007	733.943723917007	733.943723917007	733.943723917007	0	-14069.7551936615	0	-2.14013628116027e-06	0	-48997.0231800196	0	-7.45288781027625e-06
185	2209	0	-4474.66352624205	0	-5.87098437496446e-07	0	-10196.2799276161	0	-1.33780338536587e-06	0	-59063.5681681074	0	-7.74943822727666e-06	0	-1277227.02240097	0	-0.000167578631283054	698.099997580051	698.099997580051	698.099997580051	698.099997580051	0	-1202.19108615593	0	-1.57733537754303e-07	0	-1998.47925152294	0	-2.62210563779208e-07	0	-4930.12423592681	0	-6.46857181238574e-07	0	-72324.3625502435	0	-9.48932137515038e-06	698.099997580051	698.099997580051	698.099997580051	698.099997580051	0	-13382.6283190359	0	-1.7558683752698e-06	0	-46604.1477572313	0	-6.11469938882817e-06
186	2210	0	-4256.13367098698	0	-4.81683781490758e-07	0	-9698.32258117461	0	-1.09759820911219e-06	0	-56179.0712847663	0	-6.35801165775178e-06	0	-1214850.88293693	0	-0.000137489565055119	664.00677677989	664.00677677989	664.00677677989	664.00677677989	0	-1143.47948889204	0	-1.29412177070771e-07	0	-1900.87920212925	0	-2.15130151686806e-07	0	-4689.35097358882	0	-5.30712727631938e-07	0	-68792.246140254	0	-7.78549543308784e-06	664.00677677989	664.00677677989	664.00677677989	664.00677677989	0	-12729.0587688354	0	-1.44059882432425e-06	0	-44328.1335725038	0	-5.01679332845756e-06
187	2211	0	-4048.27619348324	0	-3.95196860871779e-07	0	-9224.68405714899	0	-9.005230887625e-07	0	-53435.4450352446	0	-5.21642277550363e-06	0	-1155521.01692805	0	-0.000112803143050477	631.578572124243	631.578572124243	631.578572124243	631.578572124243	0	-1087.6351988145	0	-1.06176060081342e-07	0	-1808.04566180841	0	-1.76503266009802e-07	0	-4460.33949328608	0	-4.35422901482519e-07	0	-67102.5102804881	0	-6.55061565763569e-06	631.578572124243	631.578572124243	631.578572124243	631.578572124243	0	-12107.4076986343	0	-1.18193751787427e-06	0	-42163.2734546955	0	-4.11602186140293e-06
188	2212	0	-3850.56988409538	0	-3.24237145928e-07	0	-8774.17669288738	0	-7.38829340695927e-07	0	-50825.8096974754	0	-4.27978610227474e-06	0	-1099088.65303233	0	-9.25487340076609e-05	600.734068721533	600.734068721533	600.734068721533	600.734068721533	0	-1034.51818534772	0	-8.71115793049843e-08	0	-1719.74584785404	0	-1.44811158403562e-07	0	-4242.50918320243	0	-3.57240385330145e-07	0	-63825.4143012848	0	-5.37441750017284e-06	600.734068721533	600.734068721533	600.734068721533	600.734068721533	0	-11516.1163013387	0	-9.69714300510139e-07	0	-40104.1389556313	0	-3.37696807129334e-06
189	2213	0	-3662.51898975101	0	-2.660197810339e-07	0	-8345.67082869375	0	-6.06171198741293e-07	0	-48343.6215364034	0	-3.51134278115349e-06	0	-1045412.28547795	0	-7.59314417348317e-05	571.395923495293	571.395923495293	571.395923495293	571.395923495293	0	-983.99525629311	0	-7.14705379958412e-08	0	-1635.75834628438	0	-1.1881005349614e-07	0	-4035.3170867541	0	-2.93097229208813e-07	0	-60708.3623802038	0	-4.4094311353745e-06	571.395923495293	571.395923495293	571.395923495293	571.395923495293	0	-10953.7018957777	0	-7.95600347187142e-07	0	-38145.5667356555	0	-2.77062735751794e-06
190	2214	0	-3483.65196666123	0	-2.18257744563555e-07	0	-7938.09197365536	0	-4.97337296288116e-07	0	-45982.6563938614	0	-2.88090514483391e-06	0	-994357.319232658	0	-6.22984694977962e-05	543.490569680929	543.490569680929	543.490569680929	543.490569680929	0	-935.939723055057	0	-5.8638490571495e-08	0	-1555.87255528066	0	-9.74785190925226e-08	0	-3838.24366362421	0	-2.40473621683529e-07	0	-57743.5384202045	0	-3.61774786325502e-06	543.490569680929	543.490569680929	543.490569680929	543.490569680929	0	-10418.7542121838	0	-6.52755733717189e-07	0	-36282.6456192554	0	-2.27318012116091e-06
191	2215	0	-3313.52030077169	0	-1.79069241240197e-07	0	-7550.41811180901	0	-4.08039643521422e-07	0	-43736.9940816582	0	-2.36363433249692e-06	0	-945795.732503138	0	-5.11126864525652e-05	516.948034197092	516.948034197092	516.948034197092	516.948034197092	0	-890.231085911353	0	-4.8109862204694e-08	0	-1479.88815971748	0	-7.99761057203249e-08	0	-3650.79474670018	0	-1.97296224520805e-07	0	-54923.5080399297	0	-2.96817584267389e-06	516.948034197092	516.948034197092	516.948034197092	516.948034197092	0	-9909.93185338419	0	-5.35552468869522e-07	0	-34510.704277584	0	-1.86502724254098e-06
192	2216	0	-3151.69738204269	0	-1.46916515785871e-07	0	-7181.69573953695	0	-3.34775071204065e-07	0	-42413.6198095798	0	-1.97711280270553e-06	0	-1195804.38690434	0	-5.574247549477e-05	491.70176076889	491.70176076889	491.70176076889	491.70176076889	0	-846.754728659249	0	-3.94715099135565e-08	0	-1407.61462590352	0	-6.56160193504827e-08	0	-3472.50185222866	0	-1.61870830650235e-07	0	-53493.6114463902	0	-2.49360711319727e-06	491.70176076889	491.70176076889	491.70176076889	491.70176076889	0	-9425.95893396714	0	-4.39391501357158e-07	0	-32825.2995179754	0	-1.53015281933032e-06
193	2217	0	-2997.77743546769	0	-1.20537474868436e-07	0	-6830.96212133329	0	-2.74665795827831e-07	0	-40342.2591056329	0	-1.62211976964944e-06	0	-1137404.69765504	0	-4.57338455272768e-05	467.688443571329	467.688443571329	467.688443571329	467.688443571329	0	-805.401632820947	0	-3.23843517956182e-08	0	-1338.87072618846	0	-5.38345824478619e-08	0	-3302.91472634454	0	-1.32806724111334e-07	0	-50881.1354264962	0	-2.0458768920555e-06	467.688443571329	467.688443571329	467.688443571329	467.688443571329	0	-8965.62187673309	0	-3.60498217399521e-07	0	-31222.2051387137	0	-1.25541200047685e-06
194	2218	0	-2851.37450171824	0	-9.88943194239227e-08	0	-6497.3573365277	0	-2.25348066857838e-07	0	-38372.0577740674	0	-1.33085939296122e-06	0	-1081857.0833283	0	-3.75220862448023e-05	444.847868621349	444.847868621349	444.847868621349	444.847868621349	0	-766.068105427565	0	-2.656956631722e-08	0	-1273.48408362499	0	-4.41682920540248e-08	0	-3141.60975405577	0	-1.08960558613287e-07	0	-48396.2453139551	0	-1.67852863245872e-06	444.847868621349	444.847868621349	444.847868621349	444.847868621349	0	-8527.76637305654	0	-2.95768812957203e-07	0	-29697.4013347081	0	-1.02999598680751e-06
195	2219	0	-2712.12147080923	0	-8.11384235905901e-08	0	-6180.04486170279	0	-1.84888141329479e-07	0	-36498.0754785939	0	-1.09191138387318e-06	0	-1029022.25668727	0	-3.07852154285421e-05	423.122762322426	423.122762322426	423.122762322426	423.122762322426	0	-728.655515047192	0	-2.17991562943817e-08	0	-1211.29073836387	0	-3.62381339031253e-08	0	-2988.18245810829	0	-8.93973284978339e-08	0	-46032.7101754448	0	-1.37715864773699e-06	423.122762322426	423.122762322426	423.122762322426	423.122762322426	0	-8111.29448889324	0	-2.42665254927342e-07	0	-28247.0646170346	0	-8.45066240120827e-07
196	2220	0	-2579.66916264252	0	-6.65684266756464e-08	0	-5878.22902660715	0	-1.51687845715656e-07	0	-34715.6131548317	0	-8.95837257840558e-07	0	-978767.732887745	0	-2.52571256046198e-05	402.458648741245	402.458648741245	402.458648741245	402.458648741245	0	-693.070049958778	0	-1.78846898160022e-08	0	-1152.13473994014	0	-2.97308655182768e-08	0	-2842.24811570483	0	-7.33442830670883e-08	0	-43784.6033789463	0	-1.12986277533665e-06	402.458648741245	402.458648741245	402.458648741245	402.458648741245	0	-7715.16190867417	0	-1.99089944263325e-07	0	-26867.558224668	0	-6.9331800586412e-07
197	2221	0	-2453.68544925562	0	-5.4616516798801e-08	0	-5591.15301978283	0	-1.24453320992011e-07	0	-33020.2012275141	0	-7.34995749185954e-07	0	-930967.497268893	0	-2.07223798670483e-05	382.803711563349	382.803711563349	382.803711563349	382.803711563349	0	-659.222477457532	0	-1.46736149595414e-08	0	-1095.86775212723	0	-2.43928900957857e-08	0	-2703.44156682437	0	-6.01758313372375e-08	0	-42585.596367446	0	-9.47911616012222e-07	382.803711563349	382.803711563349	382.803711563349	382.803711563349	0	-7338.37531805469	0	-1.6334469398106e-07	0	-25631.6057811494	0	-5.70533206752756e-07
198	2222	0	-2333.85442200884	0	-4.48099464237921e-08	0	-5318.09698939105	0	-1.02107328942148e-07	0	-31407.5884023899	0	-6.03024910354189e-07	0	-885501.689368151	0	-1.70016102480851e-05	364.108665794134	364.108665794134	364.108665794134	364.108665794134	0	-627.027924174685	0	-1.20389204328799e-08	0	-1042.3486840215	0	-2.00130686153556e-08	0	-2571.41316050154	0	-4.93710682504051e-08	0	-40505.8368168124	0	-7.77711051938679e-07	364.108665794134	364.108665794134	364.108665794134	364.108665794134	0	-6979.98991388184	0	-1.34015631450757e-07	0	-24379.8309682119	0	-4.68092143710644e-07
199	2223	0	-2219.87560209414	0	-3.67633039358915e-08	0	-5058.37624000668	0	-8.37716415091134e-08	0	-29873.7310066137	0	-4.94738106792631e-07	0	-842256.302367374	0	-1.39485854102102e-05	346.326632797718	346.326632797718	346.326632797718	346.326632797718	0	-596.405661731582	0	-9.87705914270183e-09	0	-991.443335597578	0	-1.64192681100705e-08	0	-2445.83264666593	0	-4.05053728600294e-08	0	-38527.646814477	0	-6.38055388526783e-07	346.326632797718	346.326632797718	346.326632797718	346.326632797718	0	-6639.10703539728	0	-1.09950084398862e-07	0	-23189.189281337	0	-3.84035579639006e-07
200	2224	0	-2111.46318402022	0	-3.01622887734514e-08	0	-4811.3395142626	0	-6.87300697045523e-08	0	-28414.7828488449	0	-4.05905673472337e-07	0	-801122.89721752	0	-1.14440546971277e-05	329.413023978472	329.413023978472	329.413023978472	329.413023978472	0	-567.278903385924	0	-8.10358912649135e-09	0	-943.024059458279	0	-1.34711152990772e-08	0	-2326.38512821062	0	-3.32324525316845e-08	0	-36646.0659923853	0	-5.23489698157434e-07	329.413023978472	329.413023978472	329.413023978472	329.413023978472	0	-6314.87190794821	0	-9.02080564304387e-08	0	-22056.6951521585	0	-3.15080278738603e-07
201	2225	0	-2008.34531999483	0	-2.47468958692062e-08	0	-4576.36735998171	0	-5.63901463504257e-08	0	-27027.0855741272	0	-3.33028620970804e-07	0	-761998.330724332	0	-9.38936803108764e-06	313.325427591801	313.325427591801	313.325427591801	313.325427591801	0	-539.574613609873	0	-6.64865580820784e-09	0	-896.969443463917	0	-1.10524864395922e-08	0	-2212.77108733132	0	-2.72658367738866e-08	0	-34856.3762323741	0	-4.29501393217902e-07	313.325427591801	313.325427591801	313.325427591801	313.325427591801	0	-6006.4715029231	0	-7.4011935768384e-08	0	-20979.508818783	0	-2.58510184955071e-07
202	2226	0	-1910.2634397079	0	-2.03042917135971e-08	0	-4352.87522841187	0	-4.62669423459622e-08	0	-26113.4676286003	0	-2.77561436482158e-07	0	-946933.470305245	0	-1.00650062262546e-05	298.023503869772	298.023503869772	298.023503869772	298.023503869772	0	-513.223322032629	0	-5.45507798985321e-09	0	-853.164003784113	0	-9.06832557870757e-09	0	-2104.70602079651	0	-2.23710322510025e-08	0	-33858.5713127877	0	-3.59884555527897e-07	298.023503869772	298.023503869772	298.023503869772	298.023503869772	0	-5713.13249758632	0	-6.07251892163951e-08	0	-19954.9292059328	0	-2.12102003995528e-07
203	2227	0	-1816.97160034311	0	-1.66579950736804e-08	0	-4140.29316796915	0	-3.79582064918345e-08	0	-24838.1600521093	0	-2.27716243726204e-07	0	-900687.929637212	0	-8.25750666217725e-06	283.468882650137	283.468882650137	283.468882650137	283.468882650137	0	-488.158952739681	0	-4.47544112873037e-09	0	-811.497897404319	0	-7.43981247406976e-09	0	-2001.9181576827	0	-1.83535850545449e-08	0	-32205.0148743273	0	-2.9525556647283e-07	283.468882650137	283.468882650137	283.468882650137	283.468882650137	0	-5434.11933626635	0	-4.98200044052546e-08	0	-18980.3871510996	0	-1.7401218356955e-07
204	2228	0	-1728.23586908066	0	-1.36669023563515e-08	0	-3938.09301135504	0	-3.11424693928207e-08	0	-23625.1348747311	0	-1.86827745717569e-07	0	-856700.889802247	0	-6.77479713215015e-06	269.625067591667	269.625067591667	269.625067591667	269.625067591667	0	-464.318656481668	0	-3.67183545596869e-09	0	-771.86664554597	0	-6.10392728534957e-09	0	-1904.15016204014	0	-1.50580339188752e-08	0	-30632.2134350146	0	-2.42239776100678e-07	269.625067591667	269.625067591667	269.625067591667	269.625067591667	0	-5168.7323851386	0	-4.0874374891535e-08	0	-18053.4389616313	0	-1.42766732191605e-07
205	2229	0	-1643.83373841481	0	-1.12125705632159e-08	0	-3745.76773572696	0	-2.55498375953503e-08	0	-22471.3504010158	0	-1.53276816343429e-07	0	-814862.05203573	0	-5.55816445679493e-06	256.457345157862	256.457345157862	256.457345157862	256.457345157862	0	-441.642652097229	0	-3.01243932682711e-09	0	-734.170871130893	0	-5.00777086249069e-09	0	-1811.15687723579	0	-1.23538797218284e-08	0	-29136.2231499251	0	-1.98737834842821e-07	256.457345157862	256.457345157862	256.457345157862	256.457345157862	0	-4916.30617850092	0	-3.35340665230376e-08	0	-17171.7602884208	0	-1.17128374621522e-07
206	2230	0	-1563.5535684666	0	-9.19988663268177e-09	0	-3562.835080348	0	-2.09635790491584e-08	0	-21373.9134833654	0	-1.2576325167839e-07	0	-775066.504251193	0	-4.56046029743193e-06	243.932697057724	243.932697057724	243.932697057724	243.932697057724	0	-420.074079897858	0	-2.47169907723629e-09	0	-698.316051521355	0	-4.1088637046692e-09	0	-1722.70512046907	0	-1.01363279963595e-08	0	-27713.2927806377	0	-1.63063905799037e-07	243.932697057724	243.932697057724	243.932697057724	243.932697057724	0	-4676.20775056155	0	-2.75146192900989e-08	0	-16333.1402967159	0	-9.61035439501045e-08
207	2231	0	-1487.19405386721	0	-7.54758639924558e-09	0	-3388.83633635986	0	-1.71985188987736e-08	0	-20330.0722672546	0	-1.03176163555124e-07	0	-737214.457970336	0	-3.74140133349465e-06	232.01971706748	232.01971706748	232.01971706748	232.01971706748	0	-399.558855052716	0	-2.02778176274451e-09	0	-664.212279260995	0	-3.37091151765041e-09	0	-1638.57328995627	0	-8.31584381693961e-09	0	-26888.2153958431	0	-1.36459077612592e-07	232.01971706748	232.01971706748	232.01971706748	232.01971706748	0	-4447.83504853597	0	-2.25729918910873e-08	0	-15535.4761236277	0	-7.88433412516633e-08
208	2232	0	-1414.56372103122	0	-6.19303561490369e-09	0	-3223.33519648132	0	-1.41119338590339e-08	0	-19337.2092907878	0	-8.46593363382693e-08	0	-701210.99810084	0	-3.06993924715876e-06	220.688533186913	220.688533186913	220.688533186913	220.688533186913	0	-380.045535521846	0	-1.66385967756627e-09	0	-631.774038418895	0	-2.76594052450848e-09	0	-1558.55002525047	0	-6.82341535448738e-09	0	-25575.0713391934	0	-1.11969029957776e-07	220.688533186913	220.688533186913	220.688533186913	220.688533186913	0	-4230.61541994051	0	-1.85218605419573e-08	0	-14776.7676025447	0	-6.46934787561226e-08
209	2233	0	-1345.480447414	0	-5.08050662617584e-09	0	-3065.91666229846	0	-1.15768385546203e-08	0	-18392.834921655	0	-6.94509681454135e-08	0	-666965.844933823	0	-2.5184493770474e-06	209.910732209682	209.910732209682	209.910732209682	209.910732209682	0	-361.485191282541	0	-1.36496068233854e-09	0	-600.919989133417	0	-2.26906157756631e-09	0	-1482.4348695726	0	-5.59764372065994e-09	0	-24326.0575079161	0	-9.18546951724478e-08	209.910732209682	209.910732209682	209.910732209682	209.910732209682	0	-4024.00418071025	0	-1.51945574111841e-08	0	-14055.1122499369	0	-5.30718161342983e-08
210	2234	0	-1279.77100469323	0	-4.16815051292659e-09	0	-2916.18600219163	0	-9.49787277274501e-09	0	-17494.5811139657	0	-5.69789805959005e-08	0	-634393.127764795	0	-2.06618686561333e-06	199.659288197756	199.659288197756	199.659288197756	199.659288197756	0	-343.831281314877	0	-1.11984138280765e-09	0	-571.572763867151	0	-1.86158406476697e-09	0	-1410.03696176147	0	-4.59242025632574e-09	0	-23138.0419639868	0	-7.53594519071218e-08	199.659288197756	199.659288197756	199.659288197756	199.659288197756	0	-3827.4832479761	0	-1.24659225789333e-08	0	-13368.7004951211	0	-4.35411926208297e-08
211	2235	0	-1217.27062409604	0	-3.42049938327436e-09	0	-2773.76776178129	0	-7.7942166110883e-09	0	-16640.1954703123	0	-4.67585245360175e-08	0	-603411.169570606	0	-1.69556998462018e-06	189.908495873213	189.908495873213	189.908495873213	189.908495873213	0	-327.039538507989	0	-9.18972755629933e-10	0	-543.658773912339	0	-1.52766727798085e-09	0	-1341.17476214094	0	-3.76866684856784e-09	0	-22008.0457243814	0	-6.18420467373252e-08	189.908495873213	189.908495873213	189.908495873213	189.908495873213	0	-3640.5598392797	0	-1.02298802242739e-08	0	-12715.8111404888	0	-3.57311047378431e-08
212	2236	0	-1157.82258468045	0	-2.80650397269968e-09	0	-2638.30598642084	0	-6.39512161021718e-09	0	-16030.6896626144	0	-3.88575890801613e-08	0	-740554.012244776	0	-1.79506584589319e-06	180.63390442729	180.63390442729	180.63390442729	180.63390442729	0	-311.067856344493	0	-7.54012908506997e-10	0	-517.108023707713	0	-1.25344395769506e-09	0	-1275.67569357586	0	-3.09217400771741e-09	0	-21329.5061216171	0	-5.17016548632639e-08	180.63390442729	180.63390442729	180.63390442729	180.63390442729	0	-3462.76523871048	0	-8.39356955681556e-09	0	-12113.8527409479	0	-2.9363372499382e-08
213	2237	0	-1101.27781907465	0	-2.30276536111207e-09	0	-2509.45861704885	0	-5.24726302336666e-09	0	-15247.796319084	0	-3.18830512961586e-08	0	-704387.45803152	0	-1.47286997982006e-06	171.812257647514	171.812257647514	171.812257647514	171.812257647514	0	-295.876185930411	0	-6.18675342713245e-10	0	-491.853936836244	0	-1.02846365272733e-09	0	-1213.37531661799	0	-2.5371605608874e-09	0	-20287.8336348867	0	-4.24217393079579e-08	171.812257647514	171.812257647514	171.812257647514	171.812257647514	0	-3293.65362123646	0	-6.88701010691156e-09	0	-11522.2465856785	0	-2.40929489908248e-08
214	2238	0	-1047.49453909925	0	-1.88863495009481e-09	0	-2386.90378717711	0	-4.30359276035255e-09	0	-14503.1372624107	0	-2.61491882748766e-08	0	-669987.175585032	0	-1.20798834618584e-06	163.421435087919	163.421435087919	163.421435087919	163.421435087919	0	-281.426433510035	0	-5.07412476502874e-10	0	-467.833187871158	0	-8.43504263217954e-10	0	-1154.11751313186	0	-2.08087640599224e-09	0	-19297.0334732712	0	-3.47925936512366e-08	163.421435087919	163.421435087919	163.421435087919	163.421435087919	0	-3132.80093490498	0	-5.64844695270593e-09	0	-10959.5327945258	0	-1.976006165173e-08
215	2239	0	-996.337881110419	0	-1.54928385263459e-09	0	-2270.33418651268	0	-3.53032054881648e-09	0	-13794.8452385389	0	-2.14506859398362e-08	0	-637266.905209847	0	-9.90936252428422e-07	155.440396428108	155.440396428108	155.440396428108	155.440396428108	0	-267.682365901577	0	-4.1624028854964e-10	0	-444.985543779498	0	-6.91942894778879e-10	0	-1097.75369224816	0	-1.70698324515635e-09	0	-18354.6211768696	0	-2.85410388881896e-08	155.440396428108	155.440396428108	155.440396428108	155.440396428108	0	-2979.80383703411	0	-4.63353050833556e-09	0	-10424.3003465593	0	-1.62095615434576e-08
216	2240	0	-947.679569286211	0	-1.27182160731062e-09	0	-2159.45751443401	0	-2.89807316305771e-09	0	-13121.1441850338	0	-1.76090687485573e-08	0	-606144.599889066	0	-8.13468839340085e-07	147.849129080772	147.849129080772	147.849129080772	147.849129080772	0	-254.609519812377	0	-3.4169554691177e-10	0	-423.253714202718	0	-5.68022395484308e-10	0	-1044.14252053108	0	-1.4012785141326e-09	0	-17458.233619923	0	-2.34296058107685e-08	147.849129080772	147.849129080772	147.849129080772	147.849129080772	0	-2834.27868245489	0	-3.8037085385317e-09	0	-9915.2071305596	0	-1.33065807033322e-08
217	2241	0	-901.397591521301	0	-1.0428840348235e-09	0	-2053.99574402592	0	-2.37639792827139e-09	0	-12480.3447773542	0	-1.4439302301029e-08	0	-576542.219548792	0	-6.67038254622327e-07	140.62859749794	140.62859749794	140.62859749794	140.62859749794	0	-242.175113902122	0	-2.80187746556805e-10	0	-402.583204968078	0	-4.6577403922358e-10	0	-993.149614335252	0	-1.14903776837623e-09	0	-16902.8262077045	0	-1.95559515148701e-08	140.62859749794	140.62859749794	140.62859749794	140.62859749794	0	-2695.86056299609	0	-3.11901204052915e-09	0	-9430.97658092101	0	-1.09112948620569e-08
218	2242	0	-857.375893749791	0	-8.55643545895832e-10	0	-1953.6844267238	0	-1.94973696208358e-09	0	-11870.8401921191	0	-1.18468548845294e-08	0	-548385.535370667	0	-5.47277509693403e-07	133.760696411133	133.760696411133	133.760696411133	133.760696411133	0	-230.347969413458	0	-2.29882546005374e-10	0	-382.922184931742	0	-3.82148481786907e-10	0	-944.647008496275	0	-9.42738327333383e-10	0	-16077.3401927855	0	-1.60448555545033e-08	133.760696411133	133.760696411133	133.760696411133	133.760696411133	0	-2564.20239158395	0	-2.55902136125342e-09	0	-8970.39447620162	0	-8.95226958636823e-09
219	2243	0	-815.504090756034	0	-7.02131044839965e-10	0	-1858.27202938118	0	-1.59993125279934e-09	0	-11291.1020795352	0	-9.72138998487306e-09	0	-521603.94366112	0	-4.49089497044584e-07	127.228203892708	127.228203892708	127.228203892708	127.228203892708	0	-219.098429024456	0	-1.88638917495949e-10	0	-364.221353286143	0	-3.13586556137007e-10	0	-898.513132207136	0	-7.73599999644585e-10	0	-15292.1685698451	0	-1.31662200319071e-08	127.228203892708	127.228203892708	127.228203892708	127.228203892708	0	-2438.97403111859	0	-2.09990287506619e-09	0	-8532.30589287041	0	-7.34612728417017e-09
220	2244	0	-775.67718749272	0	-5.7629809132612e-10	0	-1767.51930238725	0	-1.31319834690563e-09	0	-10739.6767294302	0	-7.97916362686415e-09	0	-496130.288810395	0	-3.68605578584442e-07	121.014739900827	121.014739900827	121.014739900827	121.014739900827	0	-208.398283945144	0	-1.54831849137438e-10	0	-346.433816934717	0	-2.57386901006642e-10	0	-854.632303142218	0	-6.34958682591305e-10	0	-14545.3424983973	0	-1.08066258163481e-08	121.014739900827	121.014739900827	121.014739900827	121.014739900827	0	-2319.86146796537	0	-1.72356717161029e-09	0	-8115.61231127632	0	-6.02958545171241e-09
221	2245	0	-737.795317210297	0	-4.72958357097514e-10	0	-1681.19868073664	0	-1.07772026664825e-09	0	-10215.181426845	0	-6.54836824305372e-09	0	-471900.694897588	0	-3.02508530707199e-07	115.104723840952	115.104723840952	115.104723840952	115.104723840952	0	-198.220703923724	0	-1.27067949990465e-10	0	-329.51497359068	0	-2.1123319288303e-10	0	-812.894489424161	0	-5.21100138810027e-10	0	-13834.9892908082	0	-8.8688199190308e-09	115.104723840952	115.104723840952	115.104723840952	115.104723840952	0	-2206.5660237569	0	-1.41450320580687e-09	0	-7719.26886041136	0	-4.94838152676094e-09
222	2246	0	-701.763489608711	0	-3.88076675432835e-10	0	-1599.09400350722	0	-8.84302323752526e-10	0	-9817.87801891542	0	-5.42930704974439e-09	0	-573813.203052875	0	-3.17319899734866e-07	109.483335971832	109.483335971832	109.483335971832	109.483335971832	0	-188.540167737728	0	-1.04263106537508e-10	0	-313.422398225899	0	-1.73323240822221e-10	0	-773.195055923752	0	-4.27578480794578e-10	0	-13382.2300580819	0	-7.4004011717872e-09	109.483335971832	109.483335971832	109.483335971832	109.483335971832	0	-2098.80360793058	0	-1.16064277867503e-09	0	-7342.28169833717	0	-4.06029711401884e-09
223	2247	0	-667.491354668924	0	-3.18361210689144e-10	0	-1520.99879529173	0	-7.25443130519615e-10	0	-9338.40074695373	0	-4.45396715164228e-09	0	-545789.796288017	0	-2.60315431971727e-07	104.136480867863	104.136480867863	104.136480867863	104.136480867863	0	-179.332401767595	0	-8.55329138619954e-11	0	-298.115738805862	0	-1.42186841624035e-10	0	-735.434405961641	0	-3.5076677207382e-10	0	-12728.6799579453	0	-6.07096696240516e-09	104.136480867863	104.136480867863	104.136480867863	104.136480867863	0	-1996.30400194905	0	-9.52140809792681e-10	0	-6983.70551785143	0	-3.33089099687653e-09
224	2248	0	-634.892973112144	0	-2.60943909420459e-10	0	-1446.71753498076	0	-5.94607509285391e-10	0	-8882.33978275448	0	-3.65068218719035e-09	0	-519134.973101348	0	-2.13366843129358e-07	99.0507511198521	99.0507511198521	99.0507511198521	99.0507511198521	0	-170.57431646883	0	-7.01068225214662e-11	0	-283.556612901302	0	-1.16543061974353e-10	0	-699.517878703051	0	-2.87505040548052e-10	0	-12107.0473880232	0	-4.97605172960623e-09	99.0507511198521	99.0507511198521	99.0507511198521	99.0507511198521	0	-1898.8101852262	0	-7.80419651758833e-10	0	-6642.64117918408	0	-2.73015583977404e-09
225	2249	0	-603.886603670389	0	-2.14409529968085e-10	0	-1376.06396020724	0	-4.88570577854871e-10	0	-8448.55154039766	0	-2.9996525070732e-09	0	-493781.895758901	0	-1.75316927934706e-07	94.2133937478065	94.2133937478065	94.2133937478065	94.2133937478065	0	-162.243951411511	0	-5.76046051541393e-11	0	-269.708513347691	0	-9.57598251456378e-11	0	-665.355412605497	0	-2.36233988983023e-10	0	-11515.7735869478	0	-4.08866761903538e-09	94.2133937478065	94.2133937478065	94.2133937478065	94.2133937478065	0	-1806.07768998797	0	-6.4124666161253e-10	0	-6318.23345441085	0	-2.24328451228283e-09
226	2250	0	-574.394497631303	0	-1.75751772632168e-10	0	-1308.86090548928	0	-4.00481942667115e-10	0	-8035.94828356378	0	-2.45881908939058e-09	0	-469666.990691561	0	-1.43707515481533e-07	89.612279176712	89.612279176712	89.612279176712	89.612279176712	0	-154.320418056741	0	-4.72185704052807e-11	0	-256.536715982837	0	-7.84944541863619e-11	0	-632.861344584095	0	-1.93641310283628e-10	0	-10953.3759186898	0	-3.35148620321901e-09	89.612279176712	89.612279176712	89.612279176712	89.612279176712	0	-1717.87398620005	0	-5.25630728494801e-10	0	-6009.66888109539	0	-1.83882325325279e-09
227	2251	0	-546.342701950309	0	-1.44240502346386e-10	0	-1244.93985713633	0	-3.28677860513848e-10	0	-7643.49539777651	0	-2.01796713294040e-09	0	-446729.789082782	0	-1.17941594095378e-07	85.2358700037003	85.2358700037003	85.2358700037003	85.2358700037003	0	-146.783846897592	0	-3.87525553782711e-11	0	-244.008191359866	0	-6.44208552118288e-11	0	-601.954206299226	0	-1.58922553181679e-10	0	-10585.6209115121	0	-2.79472073567442e-09	85.2358700037003	85.2358700037003	85.2358700037003	85.2358700037003	0	-1633.9779010881	0	-4.3138819725147e-10	0	-5720.93514866164	0	-1.51039001122981e-09
228	2252	0	-519.660876587835	0	-1.18503367175939e-10	0	-1184.14053108449	0	-2.70031180843182e-10	0	-7270.20879587659	0	-1.65789702707758e-09	0	-424912.775241174	0	-9.68970282172877e-08	81.0731922984123	81.0731922984123	81.0731922984123	81.0731922984123	0	-139.615340904342	0	-3.18378557093177e-11	0	-232.091524585324	0	-5.29261069968373e-11	0	-572.556472922142	0	-1.30565668874603e-10	0	-10068.6492574811	0	-2.29605285616176e-09	81.0731922984123	81.0731922984123	81.0731922984123	81.0731922984123	0	-1554.17906193556	0	-3.54414696836574e-10	0	-5441.54092771134	0	-1.24088795522493e-09
229	2253	0	-494.28211556446	0	-9.68567375160569e-11	0	-1126.31047136371	0	-2.20705451909547e-10	0	-6915.15245127009	0	-1.35505429948909e-09	0	-404161.242378434	0	-7.91971591416126e-08	77.1138078868389	77.1138078868389	77.1138078868389	77.1138078868389	0	-132.796924120271	0	-2.60221367867384e-11	0	-220.75683367049	0	-4.32582649066332e-11	0	-544.594441207853	0	-1.06715657281138e-10	0	-9576.92503048221	0	-1.87664025195223e-09	77.1138078868389	77.1138078868389	77.1138078868389	77.1138078868389	0	-1478.27737153427	0	-2.89674901927438e-10	0	-5175.79152698009	0	-1.01421893607066e-09
230	2254	0	-470.142781109573	0	-7.94428204163610e-11	0	-1071.30466757372	0	-1.81024717887635e-10	0	-6577.43605006217	0	-1.1114284679475e-09	0	-384423.155430533	0	-6.49582657180926e-08	73.3477887511253	73.3477887511253	73.3477887511253	73.3477887511253	0	-126.311499633047	0	-2.13436049324998e-11	0	-209.975697090541	0	-3.54808417059929e-11	0	-517.997995824071	0	-8.75292005147173e-11	0	-9109.21521789415	0	-1.53923824371237e-09	73.3477887511253	73.3477887511253	73.3477887511253	73.3477887511253	0	-1406.08250448793	0	-2.37594119026977e-10	0	-4923.02057225887	0	-8.31872050241822e-10
231	2255	0	-447.182343144448	0	-6.52860855637704e-11	0	-1018.98519088027	0	-1.48766057917754e-10	0	-6256.21275821095	0	-9.13371575822209e-10	0	-365649.020577531	0	-5.33826829473509e-08	69.7656908929348	69.7656908929348	69.7656908929348	69.7656908929348	0	-120.142805121404	0	-1.75401680662819e-11	0	-199.72108071209	0	-2.91581449137099e-11	0	-492.700445261005	0	-7.19314702821963e-11	0	-8664.34702382286	0	-1.26494551903356e-09	69.7656908929348	69.7656908929348	69.7656908929348	69.7656908929348	0	-1337.4134290558	0	-1.95254774483053e-10	0	-4682.59423249483	0	-6.83632197043893e-10
232	2256	0	-425.343227817621	0	-5.35976333951859e-11	0	-969.220921338736	0	-1.22131831949919e-10	0	-6001.46561646755	0	-7.56246562559978e-10	0	-441510.859286817	0	-5.56349217018567e-08	66.3585327863693	66.3585327863693	66.3585327863693	66.3585327863693	0	-114.275371473127	0	-1.43998753612261e-11	0	-189.967270258647	0	-2.39378352410795e-11	0	-468.638361103334	0	-5.90532667046655e-11	0	-8366.58749605264	0	-1.05427631158725e-09	66.3585327863693	66.3585327863693	66.3585327863693	66.3585327863693	0	-1272.09795631522	0	-1.60297462017153e-10	0	-4453.90963220873	0	-5.61238548142041e-10
233	2257	0	-404.570673152803	0	-4.41078730246739e-11	0	-921.886925205283	0	-1.00507708883545e-10	0	-5708.371084806	0	-6.22348884124989e-10	0	-419948.723150849	0	-4.57844480255136e-08	63.1177705824375	63.1177705824375	63.1177705824375	63.1177705824375	0	-108.694487222394	0	-1.18502970161572e-11	0	-180.689808667232	0	-1.96995078151321e-11	0	-445.751395042051	0	-4.85975559717848e-11	0	-7957.98713040672	0	-8.67610801209495e-10	63.1177705824375	63.1177705824375	63.1177705824375	63.1177705824375	0	-1209.9723061354	0	-1.31915900938857e-10	0	-4236.39333853776	0	-4.61868128014862e-10
234	2258	0	-384.812590677797	0	-3.61861945190716e-11	0	-876.86458658714	0	-8.24567419720821e-11	0	-5429.59045718236	0	-5.10576371985201e-10	0	-399439.620490454	0	-3.75616602882783e-08	60.0352779328823	60.0352779328823	60.0352779328823	60.0352779328823	0	-103.386156844465	0	-9.72200929175291e-12	0	-171.865431417893	0	-1.61615188355396e-11	0	-423.982162986093	0	-3.98695401192773e-11	0	-7569.34164572059	0	-7.11789779775411e-10	60.0352779328823	60.0352779328823	60.0352779328823	60.0352779328823	0	-1150.88069594371	0	-1.08224090740663e-10	0	-4029.49992250756	0	-3.78917612216412e-10
235	2259	0	-366.019436752296	0	-2.96645140484193e-11	0	-834.041011003372	0	-6.75959219745238e-11	0	-5164.42468333912	0	-4.18557413044147e-10	0	-379932.124142351	0	-3.07920856172834e-08	57.1033255755901	57.1033255755901	57.1033255755901	57.1033255755901	0	-98.3370710123663	0	-7.96985387008535e-12	0	-163.472012122809	0	-1.32487985970598e-11	0	-403.276078640005	0	-3.26840263084275e-11	0	-7199.67650252444	0	-5.83507003475741e-10	57.1033255755901	57.1033255755901	57.1033255755901	57.1033255755901	0	-1094.67495212279	0	-8.87193335518826e-11	0	-3832.71059311842	0	-3.10626938945951e-10
236	2260	0	-348.144087451985	0	-2.4389259410085e-11	0	-793.308817473184	0	-5.55753070036834e-11	0	-4912.20885285478	0	-3.44125149060055e-10	0	-361377.318499601	0	-2.53163143752175e-08	54.3145612776279	54.3145612776279	54.3145612776279	54.3145612776279	0	-93.5345678012568	0	-6.55257096167017e-12	0	-155.488503592099	0	-1.08927584470802e-11	0	-383.581220648362	0	-2.68718103578887e-11	0	-6848.06475481458	0	-4.797416753064e-10	54.3145612776279	54.3145612776279	54.3145612776279	54.3145612776279	0	-1041.21413708747	0	-7.29423322301183e-11	0	-3645.5318955579	0	-2.55388002534333e-10
237	2261	0	-331.141719110306	0	-1.98526226923917e-11	0	-754.565868323596	0	-4.5237765632893e-11	0	-4672.31052688305	0	-2.80114563157779e-10	0	-343728.676854432	0	-2.06072365284574e-08	51.6619924604893	51.6619924604893	51.6619924604893	51.6619924604893	0	-88.9666050465366	0	-5.33372976065147e-12	0	-147.894886533948	0	-8.86660064573299e-12	0	-364.848206387574	0	-2.18733954781325e-11	0	-6607.66165151849	0	-3.9614281764022e-10	51.6619924604893	51.6619924604893	51.6619924604893	51.6619924604893	0	-990.364196567836	0	-5.93743572248763e-11	0	-3467.49447399515	0	-2.07883378950655e-10
238	2262	0	-314.969698397505	0	-1.63653334051031e-11	0	-717.715015064998	0	-3.72913507907157e-11	0	-4444.12815379063	0	-2.30909955153848e-10	0	-326941.944731519	0	-1.69873926186116e-08	49.1389674246311	49.1389674246311	49.1389674246311	49.1389674246311	0	-84.6217289840465	0	-4.39681282099855e-12	0	-140.672120595411	0	-7.30910359332843e-12	0	-347.030056612411	0	-1.80311395253217e-11	0	-6284.96222738575	0	-3.26556817411176e-10	49.1389674246311	49.1389674246311	49.1389674246311	49.1389674246311	0	-941.997622733837	0	-4.89447246553793e-11	0	-3298.15189434928	0	-1.71366819241066e-10
239	2263	0	-299.587473046258	0	-1.34706608738416e-11	0	-682.663852488804	0	-3.06953196480515e-11	0	-4227.08955947291	0	-1.90066992321217e-10	0	-310975.028918121	0	-1.39826913061291e-08	46.7391600608826	46.7391600608826	46.7391600608826	46.7391600608826	0	-80.4890436985063	0	-3.61911197653775e-12	0	-133.802093604164	0	-6.01628168502694e-12	0	-330.082094312998	0	-1.48418220154727e-11	0	-5978.02252630985	0	-2.687959991427e-10	46.7391600608826	46.7391600608826	46.7391600608826	46.7391600608826	0	-895.99313461619	0	-4.0287464422257e-11	0	-3137.07952484301	0	-1.41055745701715e-10
240	2264	0	-284.956471629627	0	-1.11044197772524e-11	0	-649.324489113063	0	-2.53034144391468e-11	0	-4020.65051357156	0	-1.56680038972247e-10	0	-295787.89191477	0	-1.15265075331199e-08	44.456552028656	44.456552028656	44.456552028656	44.456552028656	0	-76.5581880077805	0	-2.98338287304866e-12	0	-127.267579733996	0	-4.95946844554592e-12	0	-313.96182260862	0	-1.22347243153992e-11	0	-5686.07288833833	0	-2.21579597315586e-10	44.456552028656	44.456552028656	44.456552028656	44.456552028656	0	-852.235375338852	0	-3.32106138971541e-11	0	-2983.87347277987	0	-1.162780526249e-10
241	2265	0	-271.040007380207	0	-8.93717124660594e-12	0	-617.613325781807	0	-2.03649494775689e-11	0	-3824.29336427986	0	-1.26100810814558e-10	0	-281342.451539453	0	-9.27688016485657e-09	42.2854203879833	42.2854203879833	42.2854203879833	42.2854203879833	0	-72.8193034564838	0	-2.40111631983627e-12	0	-121.052192648831	0	-3.99152946436474e-12	0	-298.628819159882	0	-9.84687434818333e-12	0	-5408.3812413344	0	-1.78333928588383e-10	42.2854203879833	42.2854203879833	42.2854203879833	42.2854203879833	0	-810.614620505134	0	-2.67289015687427e-11	0	-2838.14956872662	0	-9.35840762563485e-11
242	2266	0	-257.803182979189	0	-7.47031667165036e-12	0	-587.450863359671	0	-1.70224584802174e-11	0	-3662.91999863215	0	-1.06139776927859e-10	0	-337891.809047611	0	-9.79103044878322e-09	40.2203205525875	40.2203205525875	40.2203205525875	40.2203205525875	0	-69.2630154031094	0	-2.00702199528852e-12	0	-115.140347278583	0	-3.33640122637371e-12	0	-284.044637309499	0	-8.23071059505623e-12	0	-5214.77895963019	0	-1.5110771616905e-10	40.2203205525875	40.2203205525875	40.2203205525875	40.2203205525875	0	-771.026505335114	0	-2.23418969871841e-11	0	-2700.73276239136	0	-7.82586496699427e-11
243	2267	0	-245.212808277272	0	-6.12542037785449e-12	0	-558.761432306577	0	-1.39578706669341e-11	0	-3484.03339164203	0	-8.70312170241869e-11	0	-321390.132967224	0	-8.02833132391994e-09	38.2560745477676	38.2560745477676	38.2560745477676	38.2560745477676	0	-65.8804065096774	0	-1.64569374402095e-12	0	-109.517219951141	0	-2.73574213161062e-12	0	-270.172704250919	0	-6.7489190299038e-12	0	-4960.10396926393	0	-1.23903486702258e-10	38.2560745477676	38.2560745477676	38.2560745477676	38.2560745477676	0	-733.371761178603	0	-1.83196398345837e-11	0	-2568.83664629832	0	-6.41695858024786e-11
244	2268	0	-233.237311226376	0	-4.89406868606601e-12	0	-531.473111202864	0	-1.11520146470025e-11	0	-3313.88309808802	0	-6.95359220802144e-11	0	-305694.351868983	0	-6.4144503601191e-09	36.3877563476562	36.3877563476562	36.3877563476562	36.3877563476562	0	-62.662994434248	0	-1.31487109512306e-12	0	-104.16870979218	0	-2.18579445107304e-12	0	-256.978236778333	0	-5.39222963514884e-12	0	-4717.86658193532	0	-9.8996009610472e-11	36.3877563476562	36.3877563476562	36.3877563476562	36.3877563476562	0	-697.555967546394	0	-1.46369669569455e-11	0	-2443.38196193168	0	-5.12700094385074e-11
245	2269	0	-221.84666335967	0	-3.99004823229038e-12	0	-505.517474126624	0	-9.09204165383682e-12	0	-3152.04246151106	0	-5.66914158689249e-11	0	-290765.108131502	0	-5.22958870844451e-09	34.6106816530228	34.6106816530228	34.6106816530228	34.6106816530228	0	-59.6027122714561	0	-1.07199131660084e-12	0	-99.081406242088	0	-1.78203982805972e-12	0	-244.428149766457	0	-4.39619010774339e-12	0	-4487.45938045107	0	-8.07097077652e-11	34.6106816530228	34.6106816530228	34.6106816530228	34.6106816530228	0	-663.489315780196	0	-1.19332620625458e-11	0	-2324.05412821088	0	-4.17995381385608e-11
246	2270	0	-211.012302846925	0	-3.37349832623759e-12	0	-480.829436992843	0	-7.68712193088487e-12	0	-2998.10566200584	0	-4.79313494815382e-11	0	-276564.966247624	0	-4.42150262399219e-09	32.9203943610191	32.9203943610191	32.9203943610191	32.9203943610191	0	-56.6918847901832	0	-9.06345155569796e-13	0	-94.2425517768959	0	-1.50667561270279e-12	0	-232.490973388658	0	-3.71688237609988e-12	0	-4268.30461218899	0	-6.823828881455e-11	32.9203943610191	32.9203943610191	32.9203943610191	32.9203943610191	0	-631.086382259839	0	-1.00893115024166e-11	0	-2210.55392646119	0	-3.53405932751917e-11
247	2271	0	-200.707061106087	0	-2.8076529656048e-12	0	-457.347092971513	0	-6.39774163806569e-12	0	-2851.68669829541	0	-3.98917037164572e-11	0	-263058.318953874	0	-3.67987287177441e-09	31.3126559555531	31.3126559555531	31.3126559555531	31.3126559555531	0	-53.9232142084957	0	-7.54321604098435e-13	0	-89.6400131053697	0	-1.25395712161376e-12	0	-221.136775272416	0	-3.09344035768482e-12	0	-4112.74851079182	0	-5.75324579487912e-11	31.3126559555531	31.3126559555531	31.3126559555531	31.3126559555531	0	-600.265916158804	0	-8.39700591681694e-12	0	-2102.59675233413	0	-2.94128267068872e-11
248	2272	0	-190.905098628846	0	-2.28903014897368e-12	0	-435.011560342729	0	-5.21596638292263e-12	0	-2712.41842103249	0	-3.2523005341235e-11	0	-250211.297944766	0	-3.00013571519594e-09	29.7834345698357	29.7834345698357	29.7834345698357	29.7834345698357	0	-51.2897575628556	0	-6.14985153556225e-13	0	-85.2622495622606	0	-1.02232921602987e-12	0	-210.337083480474	0	-2.52202758853528e-12	0	-3911.89355695898	0	-4.69052024056416e-11	29.7834345698357	29.7834345698357	29.7834345698357	29.7834345698357	0	-570.950634312339	0	-6.84593143348929e-12	0	-1999.91190019789	0	-2.39797609792727e-11
249	2273	0	-181.581835956735	0	-1.81436701619588e-12	0	-413.766831508244	0	-4.13436116849985e-12	0	-2579.95161071007	0	-2.57788951256617e-11	0	-237991.688946247	0	-2.37801467463797e-09	28.3288964033127	28.3288964033127	28.3288964033127	28.3288964033127	0	-48.7849115131667	0	-4.87459188145967e-13	0	-81.0982834691454	0	-8.10334634085206e-13	0	-200.064817784623	0	-1.99904910409733e-12	0	-3720.84778842835	0	-3.71787379725487e-11	28.3288964033127	28.3288964033127	28.3288964033127	28.3288964033127	0	-543.067027077626	0	-5.42632965638683e-12	0	-1902.24188410375	0	-1.90072146432449e-11
250	2274	0	-172.713894517784	0	-1.55318263316723e-12	0	-393.559634594331	0	-3.53920563990649e-12	0	-2453.95410299653	0	-2.20679344068129e-11	0	-226368.850938106	0	-2.03569127399234e-09	26.9453935325146	26.9453935325146	26.9453935325146	26.9453935325146	0	-46.4023953696824	0	-4.17287762671167e-13	0	-77.1376739137461	0	-6.93684175325053e-13	0	-190.294220495331	0	-1.7112791028808e-12	0	-3539.13215249671	0	-3.18267306234336e-11	26.9453935325146	26.9453935325146	26.9453935325146	26.9453935325146	0	-516.545176155958	0	-4.64519081740196e-12	0	-1809.34179440905	0	-1.62710606485131e-11
251	2275	0	-164.279039079674	0	-1.31318187587676e-12	0	-374.339300383684	0	-2.99232079421788e-12	0	-2334.1099558396	0	-1.86579548278555e-11	0	-215313.63932047	0	-1.72113235120384e-09	25.6294569373131	25.6294569373131	25.6294569373131	25.6294569373131	0	-44.1362337966211	0	-3.52807653464984e-13	0	-73.3704888419331	0	-5.86494763490285e-13	0	-181.000791351568	0	-1.44684897144397e-12	0	-3366.29099208697	0	-2.69088031224232e-11	25.6294569373131	25.6294569373131	25.6294569373131	25.6294569373131	0	-491.318577264366	0	-3.92740701771581e-12	0	-1720.97868106032	0	-1.37568251275358e-11
252	2276	0	-156.256116969899	0	-1.09291857443057e-12	0	-356.057636580085	0	-2.49041133321641e-12	0	-2232.81578533296	0	-1.56172180161259e-11	0	-257515.32554169	0	-1.80116649474443e-09	24.377787142992	24.377787142992	24.377787142992	24.377787142992	0	-41.9807456584209	0	-2.93630339651742e-13	0	-69.7872825580048	0	-4.88120521908087e-13	0	-172.161227128639	0	-1.2041653573274e-12	0	-3241.56273079937	0	-2.26728027508516e-11	24.377787142992	24.377787142992	24.377787142992	24.377787142992	0	-467.323973476041	0	-3.26865316246822e-12	0	-1636.93097112834	0	-1.14493582593728e-11
253	2277	0	-148.62501249091	0	-8.91037318874094e-13	0	-338.668793324027	0	-2.03038861717991e-12	0	-2123.77140549275	0	-1.27324435324603e-11	0	-244939.008584497	0	-1.46845940558058e-09	23.1872453093529	23.1872453093529	23.1872453093529	23.1872453093529	0	-39.9305251068682	0	-2.39391657138697e-13	0	-66.3790700233367	0	-3.97956088222815e-13	0	-163.753362017931	0	-9.8173486550926e-13	0	-3083.25401565306	0	-1.84847378343084e-11	23.1872453093529	23.1872453093529	23.1872453093529	23.1872453093529	0	-444.501198421322	0	-2.66487551078846e-12	0	-1556.98791283957	0	-9.33446068144678e-12
254	2278	0	-141.366588888303	0	-7.06267988534309e-13	0	-322.129171495671	0	-1.60935850394064e-12	0	-2020.05244313666	0	-1.00921892999428e-11	0	-232976.883220946	0	-1.16395334980785e-09	22.0548461973667	22.0548461973667	22.0548461973667	22.0548461973667	0	-37.9804318821897	0	-1.89750374823665e-13	0	-63.1373047463528	0	-3.15434202489792e-13	0	-155.756112859655	0	-7.78158102253065e-13	0	-2932.67664830971	0	-1.46516631243029e-11	22.0548461973667	22.0548461973667	22.0548461973667	22.0548461973667	0	-422.793022398337	0	-2.11227546652872e-12	0	-1480.94904603266	0	-7.39882678140952e-12
255	2279	0	-134.46264632222	0	-5.37420693236249e-13	0	-306.397297781627	0	-1.22460960484833e-12	0	-1921.39882029493	0	-7.67945235520457e-12	0	-221598.954078532	0	-8.8568733978302e-10	20.9777499437332	20.9777499437332	20.9777499437332	20.9777499437332	0	-36.1255756331502	0	-1.44386805044739e-13	0	-60.0538583048617	0	-2.40023434347483e-13	0	-148.149426910081	0	-5.92124057426138e-13	0	-2789.45305186138	0	-1.11488940154347e-11	20.9777499437332	20.9777499437332	20.9777499437332	20.9777499437332	0	-402.145012547096	0	-1.60729434780465e-12	0	-1408.62370176654	0	-5.62999128024217e-12
256	2280	0	-127.895872887862	0	-5.1117459420469e-13	0	-291.433724357912	0	-1.1648031513639e-12	0	-1827.56316027587	0	-7.30440971818193e-12	0	-210776.690673337	0	-8.42432886143401e-10	19.9532563686371	19.9532563686371	19.9532563686371	19.9532563686371	0	-34.3613049249569	0	-1.37335362781871e-13	0	-57.1209983786712	0	-2.28301371322477e-13	0	-140.914229787983	0	-5.63206400668582e-13	0	-2653.22408908352	0	-1.06044137034863e-11	19.9532563686371	19.9532563686371	19.9532563686371	19.9532563686371	0	-382.505392215293	0	-1.5287986565305e-12	0	-1339.83052164716	0	-5.35503849922157e-12
257	2281	0	-121.649801455348	0	-3.64657708395377e-13	0	-277.20092900559	0	-8.30938105339622e-13	0	-1738.31016710151	0	-5.21076232293147e-12	0	-200482.955869224	0	-6.00968142857488e-10	18.9787960350513	18.9787960350513	18.9787960350513	18.9787960350513	0	-32.6831964088115	0	-9.79712203628035e-14	0	-54.3313709616914	0	-1.62863835303025e-13	0	-134.032379105622	0	-4.01775749986543e-13	0	-2553.40203264321	0	-7.65408346496597e-12	18.9787960350513	18.9787960350513	18.9787960350513	18.9787960350513	0	-363.824915519118	0	-1.09060235498239e-12	0	-1274.69459410005	0	-3.82102727688476e-12
258	2282	0	-115.708770874079	0	-3.46848862253794e-13	0	-263.663223124136	0	-7.90357448860097e-13	0	-1653.41603674384	0	-4.9562834938492e-12	0	-190691.937830839	0	-5.71618565973504e-10	18.0519255101681	18.0519255101681	18.0519255101681	18.0519255101681	0	-31.0870418900322	0	-9.31865841192613e-14	0	-51.6779811619961	0	-1.54910028290921e-13	0	-127.486618605238	0	-3.82154164129281e-13	0	-2428.70113111247	0	-7.2802797723744e-12	18.0519255101681	18.0519255101681	18.0519255101681	18.0519255101681	0	-346.056740449185	0	-1.03734043489823e-12	0	-1212.44213143071	0	-3.63441915991793e-12
259	2283	0	-110.057883297543	0	-2.19939832941193e-13	0	-250.786660378031	0	-5.01172424316972e-13	0	-1572.66789448826	0	-3.14282179178933e-12	0	-181379.085299395	0	-3.62468226032710e-10	17.1703207790852	17.1703207790852	17.1703207790852	17.1703207790852	0	-29.5688392757398	0	-5.90904111156606e-14	0	-49.1541755295724	0	-9.82297753729159e-14	0	-121.260534276953	0	-2.42327226838719e-13	0	-2310.09026720736	0	-4.61648772650896e-12	17.1703207790852	17.1703207790852	17.1703207790852	17.1703207790852	0	-329.156311998702	0	-6.5778644930699e-13	0	-1153.22990174395	0	-2.30461630128422e-12
260	2284	0	-104.682968620651	0	-2.09198595687766e-13	0	-238.538952067169	0	-4.76696586338869e-13	0	-1495.8632620167	0	-2.98933530332731e-12	0	-172521.046029895	0	-3.4476630756265e-10	16.3317709565163	16.3317709565163	16.3317709565163	16.3317709565163	0	-28.1247810978158	0	-5.62046031672075e-14	0	-46.7536252081738	0	-9.34325121434575e-14	0	-115.338514311278	0	-2.30492653585991e-13	0	-2197.27202098927	0	-4.39103158032048e-12	16.3317709565163	16.3317709565163	16.3317709565163	16.3317709565163	0	-313.081252889091	0	-6.25662027964728e-13	0	-1096.90942958877	0	-2.19206538838422e-12
261	2285	0	-99.5705502102596	0	-1.98981931352446e-13	0	-226.889387638616	0	-4.5341607995909e-13	0	-1422.80954982489	0	-2.84334465936987e-12	0	-164095.608234666	0	-3.27928900503593e-10	15.5341737866402	15.5341737866402	15.5341737866402	15.5341737866402	0	-26.7512465921271	0	-5.34597298272086e-14	0	-44.4703109186136	0	-8.88695335693517e-14	0	-109.705708903175	0	-2.19236047122834e-13	0	-2089.96349748766	0	-4.17658607196646e-12	15.5341737866402	15.5341737866402	15.5341737866402	15.5341737866402	0	-297.791253810687	0	-5.95106471722713e-13	0	-1043.33948893974	0	-2.08501114161877e-12
262	2286	0	-94.7078070794305	0	-1.89264218456414e-13	0	-215.808755332362	0	-4.31272528354234e-13	0	-1359.67213780229	0	-2.71717076399294e-12	0	-195619.389418203	0	-3.90926070351367e-10	14.7755289077759	14.7755289077759	14.7755289077759	14.7755289077759	0	-25.4447916763212	0	-5.08489084365162e-14	0	-42.2985072150149	0	-8.45293979112891e-14	0	-104.347993728799	0	-2.08529181380077e-13	0	-2010.21102055906	0	-4.01720860688382e-12	14.7755289077759	14.7755289077759	14.7755289077759	14.7755289077759	0	-283.247974978806	0	-5.66043162299858e-13	0	-992.385752258968	0	-1.98318512064215e-12
263	2287	0	-90.0825468921339	0	-9.00105459088702e-14	0	-205.269268875184	0	-2.05105201697881e-13	0	-1293.26961314291	0	-1.2922359314034e-12	0	-186065.894149027	0	-1.85917175803545e-10	14.0539339780807	14.0539339780807	14.0539339780807	14.0539339780807	0	-24.2021403824566	0	-2.41827961480323e-14	0	-40.2327682439093	0	-4.02006110839163e-14	0	-99.2519342030262	0	-9.91726043317027e-14	0	-1912.03802488907	0	-1.91050977527158e-12	14.0539339780807	14.0539339780807	14.0539339780807	14.0539339780807	0	-269.41494865973	0	-2.69199611262213e-13	0	-943.920451335165	0	-9.43165996638183e-13
264	2288	0	-85.6831713704764	0	-8.56146867105654e-14	0	-195.244500963462	0	-1.95088446360976e-13	0	-1230.10999920793	0	-1.22912679954805e-12	0	-176978.964449513	0	-1.7683750908555e-10	13.3675797581673	13.3675797581673	13.3675797581673	13.3675797581673	0	-23.0201767745797	0	-2.30017772574717e-14	0	-38.2679143584221	0	-3.82373276625935e-14	0	-94.4047517689096	0	-9.43292961430793e-14	0	-1818.65951945918	0	-1.81720590521157e-12	13.3675797581673	13.3675797581673	13.3675797581673	13.3675797581673	0	-256.257487839306	0	-2.56052666908619e-13	0	-897.82205797136	0	-8.97104448698531e-13
265	2289	0	-81.4986484911628	0	-8.14335084276491e-14	0	-185.709314060868	0	-1.85560880721948e-13	0	-1170.03492115307	0	-1.16909973817166e-12	0	-168335.814582512	0	-1.68201267496682e-10	12.7147450745106	12.7147450745106	12.7147450745106	12.7147450745106	0	-21.8959365430038	0	-2.18784356061968e-14	0	-36.3990179349569	0	-3.63699250066198e-14	0	-89.7942917732314	0	-8.97225211858957e-14	0	-1729.84135481669	0	-1.72845873095964e-12	12.7147450745106	12.7147450745106	12.7147450745106	12.7147450745106	0	-243.742599902675	0	-2.43547781844552e-13	0	-853.97497898134	0	-8.53292415706981e-13
266	2290	0	-77.5184861367961	0	-7.74565273288414e-14	0	-176.639798924649	0	-1.76498614648173e-13	0	-1112.89373957444	0	-1.11200422827307e-12	0	-160114.77160194	0	-1.59986795413564e-10	12.0937931835651	12.0937931835651	12.0937931835651	12.0937931835651	0	-20.8266011849645	0	-2.08099549442098e-14	0	-34.6213933152279	0	-3.45937212028526e-14	0	-85.4089936889791	0	-8.53407281732123e-14	0	-1645.36081722371	0	-1.64404571678804e-12	12.0937931835651	12.0937931835651	12.0937931835651	12.0937931835651	0	-231.838904031889	0	-2.31653600334059e-13	0	-812.269267152351	0	-8.11620038329148e-13
267	2291	0	-73.7327034840973	0	-7.36737705683139e-14	0	-168.013212825108	0	-1.67878923587714e-13	0	-1058.54317076479	0	-1.05769710066851e-12	0	-152295.221006375	0	-1.52173494811489e-10	11.503166526556	11.503166526556	11.503166526556	11.503166526556	0	-19.8094891139533	0	-1.97936558283351e-14	0	-32.9305828299571	0	-3.29042621449298e-14	0	-81.2378610785092	0	-8.11729294565947e-14	0	-1581.74262140315	0	-1.58047836958145e-12	11.503166526556	11.503166526556	11.503166526556	11.503166526556	0	-220.516550381689	0	-2.20340296390198e-13	0	-772.600343537659	0	-7.71982821205933e-13
268	2292	0	-70.1318075648771	0	-7.00757527653966e-14	0	-159.807924765053	0	-1.59680193832554e-13	0	-1006.84692935698	0	-1.00604217892073e-12	0	-144857.555048306	0	-1.44741773614981e-10	10.9413847327232	10.9413847327232	10.9413847327232	10.9413847327232	0	-18.8420501636699	0	-1.88269901305637e-14	0	-31.3223467230259	0	-3.12973114654761e-14	0	-77.2704347202196	0	-7.72086741742646e-14	0	-1504.49480518635	0	-1.50329229583215e-12	10.9413847327232	10.9413847327232	10.9413847327232	10.9413847327232	0	-209.747148630868	0	-2.09579502383518e-13	0	-734.868737606232	0	-7.34281373310895e-13
269	2293	0	-66.7067695037106	0	0	0	-152.003359727232	0	0	0	-957.675385531431	0	0	0	-137783.123566926	0	0	10.4070384204388	10.4070384204388	10.4070384204388	10.4070384204388	0	-17.9218579905438	0	0	0	-29.7926524545916	0	0	0	-73.4967663022339	0	0	0	-1431.01955278447	0	0	10.4070384204388	10.4070384204388	10.4070384204388	10.4070384204388	0	-199.503693623981	0	0	0	-698.979835916884	0	0
270	2294	0	-63.4490001090171	0	0	0	-144.57994736947	0	0	0	-910.905240199372	0	0	0	-131054.187222364	0	0	9.8987882733345	9.8987882733345	9.8987882733345	9.8987882733345	0	-17.0466050626317	0	0	0	-28.3376637153026	0	0	0	-69.9073929232973	0	0	0	-1361.13262302417	0	0	9.8987882733345	9.8987882733345	9.8987882733345	9.8987882733345	0	-189.76050022701	0	0	0	-664.843646602967	0	0
271	2295	0	-60.3503316067843	0	0	0	-137.519073648853	0	0	0	-866.419216078477	0	0	0	-124653.87301337	0	0	9.41535964608192	9.41535964608192	9.41535964608192	9.41535964608192	0	-16.2140974868663	0	0	0	-26.9537327920027	0	0	0	-66.4933144962129	0	0	0	-1294.6587724442	0	0	9.41535964608192	9.41535964608192	9.41535964608192	9.41535964608192	0	-180.493136081594	0	0	0	-632.374571354287	0	0
272	2296	0	-57.4029925850539	0	0	0	-130.803032852062	0	0	0	-827.280045018491	0	0	0	-148219.440367252	0	0	8.9555401802063	8.9555401802063	8.9555401802063	8.9555401802063	0	-15.4222467649845	0	0	0	-25.6373889607951	0	0	0	-63.2459698331086	0	0	0	-1243.98373005052	0	0	8.9555401802063	8.9555401802063	8.9555401802063	8.9555401802063	0	-171.678364219829	0	0	0	-601.565591011396	0	0
273	2297	0	-54.5995932839105	0	0	0	-124.414984303336	0	0	0	-786.878037783568	0	0	0	-140980.82395732	0	0	8.51817700266838	8.51817700266838	8.51817700266838	8.51817700266838	0	-14.6690683386907	0	0	0	-24.3853318009066	0	0	0	-60.1572163329877	0	0	0	-1183.23109859985	0	0	8.51817700266838	8.51817700266838	8.51817700266838	8.51817700266838	0	-163.294080667953	0	0	0	-572.186836541741	0	0
274	2298	0	-51.9331047428295	0	0	0	-118.338910084454	0	0	0	-748.44914985727	0	0	0	-134095.721009588	0	0	8.10217350721359	8.10217350721359	8.10217350721359	8.10217350721359	0	-13.9526728606398	0	0	0	-23.1944216340917	0	0	0	-57.2193089642142	0	0	0	-1125.4454530617	0	0	8.10217350721359	8.10217350721359	8.10217350721359	8.10217350721359	0	-155.319261587295	0	0	0	-544.242856758505	0	0
275	2299	0	-49.3968390795629	0	0	0	-112.55957367692	0	0	0	-711.897019375008	0	0	0	-127546.86693068	0	0	7.70648631453514	7.70648631453514	7.70648631453514	7.70648631453514	0	-13.2712636080612	0	0	0	-22.0616717229711	0	0	0	-54.4248803015214	0	0	0	-1070.48189421792	0	0	7.70648631453514	7.70648631453514	7.70648631453514	7.70648631453514	0	-147.733910091929	0	0	0	-517.66358181649	0	0
276	2300	0	-46.9844380130979	0	0	0	-107.062484094049	0	0	0	-677.129991507327	0	0	0	-121317.840281392	0	0	7.33012345433235	7.33012345433235	7.33012345433235	7.33012345433235	0	-12.6231329264925	0	0	0	-20.9842425050792	0	0	0	-51.7669238483384	0	0	0	-1018.20259959048	0	0	7.33012345433235	7.33012345433235	7.33012345433235	7.33012345433235	0	-140.519005491058	0	0	0	-492.382362981671	0	0
277	2301	0	-44.6898515260585	0	0	0	-101.833856366233	0	0	0	-644.060886187634	0	0	0	-115393.02159825	0	0	6.97214108705521	6.97214108705521	6.97214108705521	6.97214108705521	0	-12.0066547939501	0	0	0	-19.9594315524946	0	0	0	-49.2387742594384	0	0	0	-977.890787749984	0	0	6.97214108705521	6.97214108705521	6.97214108705521	6.97214108705521	0	-133.656456572595	0	0	0	-468.335807106414	0	0
278	2302	0	-42.5073257410702	0	0	0	-96.8605799987795	0	0	0	-612.606782078683	0	0	0	-109757.554228555	0	0	6.63164150714874	6.63164150714874	6.63164150714874	6.63164150714874	0	-11.4202841743349	0	0	0	-18.984669719604	0	0	0	-46.8340924070084	0	0	0	-930.133379673851	0	0	6.63164150714874	6.63164150714874	6.63164150714874	6.63164150714874	0	-127.129054886766	0	0	0	-445.46361680259	0	0
279	2303	0	-40.4313890189911	0	0	0	-92.1301845938947	0	0	0	-582.688807165348	0	0	0	-104397.307076207	0	0	6.30777087807655	6.30777087807655	6.30777087807655	6.30777087807655	0	-10.8625499048998	0	0	0	-18.0575124859171	0	0	0	-44.5468484837002	0	0	0	-884.708307709941	0	0	6.30777087807655	6.30777087807655	6.30777087807655	6.30777087807655	0	-120.920433040794	0	0	0	-423.708439200564	0	0
280	2304	0	-38.4568348241743	0	0	0	-87.6308080104382	0	0	0	-554.231941091542	0	0	0	-99298.8391675125	0	0	5.9997173845768	5.9997173845768	5.9997173845768	5.9997173845768	0	-10.3320537263585	0	0	0	-17.1756347781006	0	0	0	-42.3713069249109	0	0	0	-841.50166724715	0	0	5.9997173845768	5.9997173845768	5.9997173845768	5.9997173845768	0	-115.015022508658	0	0	0	-403.015722576097	0	0
281	2305	0	-36.5787123488559	0	0	0	-83.3511684785071	0	0	0	-527.164827653596	0	0	0	-94449.3659478626	0	0	5.70670816302299	5.70670816302299	5.70670816302299	5.70670816302299	0	-9.8274655950803	0	0	0	-16.3368255548615	0	0	0	-40.3020126324644	0	0	0	-800.405116325757	0	0	5.70670816302299	5.70670816302299	5.70670816302299	5.70670816302299	0	-109.398015643691	0	0	0	-383.333579651566	0	0
282	2306	0	-34.792311964793	0	0	0	-79.2805340868058	0	0	0	-503.00673598186	0	0	0	-112076.708523009	0	0	5.42800861597061	5.42800861597061	5.42800861597061	5.42800861597061	0	-9.34751980352644	0	0	0	-15.538981274338	0	0	0	-38.333776739343	0	0	0	-768.376337171498	0	0	5.42800861597061	5.42800861597061	5.42800861597061	5.42800861597061	0	-104.055327206254	0	0	0	-364.612656597869	0	0
283	2307	0	-33.093153746222	0	0	0	-75.4086978568528	0	0	0	-478.441315974938	0	0	0	-106603.200463113	0	0	5.16292029619217	5.16292029619217	5.16292029619217	5.16292029619217	0	-8.8910140103593	0	0	0	-14.7801017788286	0	0	0	-36.4616640833422	0	0	0	-730.851019756543	0	0	5.16292029619217	5.16292029619217	5.16292029619217	5.16292029619217	0	-98.973560740845	0	0	0	-346.806010285357	0	0
284	2308	0	-31.4769789024893	0	0	0	-71.7259516392444	0	0	0	-455.075601347635	0	0	0	-101397.00298785	0	0	4.91077795624733	4.91077795624733	4.91077795624733	4.91077795624733	0	-8.45680180461272	0	0	0	-14.0582835206462	0	0	0	-34.6809799898076	0	0	0	-695.158332076224	0	0	4.91077795624733	4.91077795624733	4.91077795624733	4.91077795624733	0	-94.1399731750892	0	0	0	-329.868989817137	0	0
285	2309	0	-29.9397321583683	0	0	0	-68.223059643404	0	0	0	-432.85100161743	0	0	0	-96445.0614075898	0	0	4.67094931006432	4.67094931006432	4.67094931006432	4.67094931006432	0	-8.04379577701297	0	0	0	-13.3717168807921	0	0	0	-32.9872594115484	0	0	0	-661.208773938206	0	0	4.67094931006432	4.67094931006432	4.67094931006432	4.67094931006432	0	-89.5424444298244	0	0	0	-313.759125583598	0	0
286	2310	0	-28.4775607841681	0	0	0	-64.891239386945	0	0	0	-411.711788480087	0	0	0	-91734.958586867	0	0	4.44283357262611	4.44283357262611	4.44283357262611	4.44283357262611	0	-7.65095976085206	0	0	0	-12.7186803100315	0	0	0	-31.3762554568135	0	0	0	-628.917215820191	0	0	4.44283357262611	4.44283357262611	4.44283357262611	4.44283357262611	0	-85.1694455743511	0	0	0	-298.436020997387	0	0
287	2311	0	-27.086797945941	0	0	0	-61.7221356073539	0	0	0	-391.604954246526	0	0	0	-87254.8838075353	0	0	4.22585818171501	4.22585818171501	4.22585818171501	4.22585818171501	0	-7.27730818539385	0	0	0	-12.0975358908765	0	0	0	-29.8439281809764	0	0	0	-603.498235334753	0	0	4.22585818171501	4.22585818171501	4.22585818171501	4.22585818171501	0	-81.0100118311395	0	0	0	-283.879852952673	0	0
288	2312	0	-25.7639551080047	0	0	0	-58.7078015775485	0	0	0	-372.480080673808	0	0	0	-82993.6031535068	0	0	4.01947930455208	4.01947930455208	4.01947930455208	4.01947930455208	0	-6.92190542928017	0	0	0	-11.5067266920364	0	0	0	-28.3864354525591	0	0	0	-574.025095899884	0	0	4.01947930455208	4.01947930455208	4.01947930455208	4.01947930455208	0	-77.0537131558058	0	0	0	-270.015967435195	0	0
289	2313	0	-24.5057170218388	0	0	0	-55.8406795610399	0	0	0	-354.289211738371	0	0	0	-78940.4313413915	0	0	3.82317921519279	3.82317921519279	3.82317921519279	3.82317921519279	0	-6.58385903129499	0	0	0	-10.9447708424427	0	0	0	-27.0001227156876	0	0	0	-545.991340937249	0	0	3.82317921519279	3.82317921519279	3.82317921519279	3.82317921519279	0	-73.2906285350055	0	0	0	-256.829154568979	0	0
290	2314	0	-23.3089275010201	0	0	0	-53.1135793444309	0	0	0	-336.986733040085	0	0	0	-75085.204926406	0	0	3.63646617531776	3.63646617531776	3.63646617531776	3.63646617531776	0	-6.26232243838842	0	0	0	-10.4102594843969	0	0	0	-25.6815134296337	0	0	0	-519.3266749207	0	0	3.63646617531776	3.63646617531776	3.63646617531776	3.63646617531776	0	-69.7113225474056	0	0	0	-244.286348301398	0	0
291	2315	0	-22.1705857033072	0	0	0	-50.5196631139418	0	0	0	-320.529258427378	0	0	0	-71418.2568177297	0	0	3.45887142419815	3.45887142419815	3.45887142419815	3.45887142419815	0	-5.9564882164409	0	0	0	-9.90185188312671	0	0	0	-24.4273011982121	0	0	0	-493.964235371455	0	0	3.45887142419815	3.45887142419815	3.45887142419815	3.45887142419815	0	-66.3068194999285	0	0	0	-232.356096915308	0	0
292	2316	0	-21.0878372399748	0	0	0	-48.0524261639378	0	0	0	-305.669090345743	0	0	0	-84610.3780118362	0	0	3.28994989395142	3.28994989395142	3.28994989395142	3.28994989395142	0	-5.66559015169332	0	0	0	-9.41827345374767	0	0	0	-23.2343412131262	0	0	0	-473.812087631897	0	0	3.28994989395142	3.28994989395142	3.28994989395142	3.28994989395142	0	-63.0685828983956	0	0	0	-221.008485248442	0	0
293	2317	0	-20.0579669016321	0	0	0	-45.7056821132622	0	0	0	-290.741080460219	0	0	0	-80478.2475086264	0	0	3.12927809357643	3.12927809357643	3.12927809357643	3.12927809357643	0	-5.38889888623828	0	0	0	-8.95831177453749	0	0	0	-22.0996419437485	0	0	0	-450.672451313749	0	0	3.12927809357643	3.12927809357643	3.12927809357643	3.12927809357643	0	-59.9884923317973	0	0	0	-210.215058609269	0	0
294	2318	0	-19.0783933238237	0	0	0	-43.4735466633352	0	0	0	-276.542112017962	0	0	0	-76547.9185205838	0	0	2.97645318508148	2.97645318508148	2.97645318508148	2.97645318508148	0	-5.12572013988688	0	0	0	-8.52081322914012	0	0	0	-21.0203582695741	0	0	0	-428.662889059664	0	0	2.97645318508148	2.97645318508148	2.97645318508148	2.97645318508148	0	-57.0588248827164	0	0	0	-199.948752400851	0	0
295	2319	0	-18.1466583182299	0	0	0	-41.3504219634161	0	0	0	-263.036580814786	0	0	0	-72809.5356351808	0	0	2.83109146356583	2.83109146356583	2.83109146356583	2.83109146356583	0	-4.87539503346568	0	0	0	-8.10468117191738	0	0	0	-19.9937837445071	0	0	0	-407.72821132219	0	0	2.83109146356583	2.83109146356583	2.83109146356583	2.83109146356583	0	-54.27223395138	0	0	0	-190.183823286935	0	0
296	2320	0	-17.2604271959642	0	0	0	-39.3309848754599	0	0	0	-250.190621525911	0	0	0	-69253.7247500359	0	0	2.6928291618824	2.6928291618824	2.6928291618824	2.6928291618824	0	-4.63729426947168	0	0	0	-7.70887138600906	0	0	0	-19.0173440527213	0	0	0	-387.815923715398	0	0	2.6928291618824	2.6928291618824	2.6928291618824	2.6928291618824	0	-51.6217321209213	0	0	0	-180.895785702718	0	0
297	2321	0	-16.4174771288828	0	0	0	-37.410171381291	0	0	0	-237.972022180656	0	0	0	-65871.5695671788	0	0	2.56131908297539	2.56131908297539	2.56131908297539	2.56131908297539	0	-4.41082201163567	0	0	0	-7.33239197311178	0	0	0	-18.0885909809724	0	0	0	-371.854842400704	0	0	2.56131908297539	2.56131908297539	2.56131908297539	2.56131908297539	0	-49.1006735376942	0	0	0	-172.061349395973	0	0
298	2322	0	-15.6156939166152	0	0	0	-35.5831646760688	0	0	0	-226.350144690276	0	0	0	-62654.589235629	0	0	2.43623143434525	2.43623143434525	2.43623143434525	2.43623143434525	0	-4.19541006557722	0	0	0	-6.9742988926223	0	0	0	-17.2051956489292	0	0	0	-353.694508320464	0	0	2.43623143434525	2.43623143434525	2.43623143434525	2.43623143434525	0	-46.7027359682959	0	0	0	-163.658361821087	0	0
299	2323	0	-14.8530679453529	0	0	0	-33.8453841651353	0	0	0	-215.295846689904	0	0	0	-59594.7170847435	0	0	2.31725284457207	2.31725284457207	2.31725284457207	2.31725284457207	0	-3.99051787880467	0	0	0	-6.63369372874251	0	0	0	-16.3649427135728	0	0	0	-336.421073291768	0	0	2.31725284457207	2.31725284457207	2.31725284457207	2.31725284457207	0	-44.4219072210927	0	0	0	-155.665752417041	0	0
300	2324	0	-14.1276862670736	0	0	0	-32.1924716642602	0	0	0	-204.781408976515	0	0	0	-56684.2803972559	0	0	2.20408469438553	2.20408469438553	2.20408469438553	2.20408469438553	0	-3.7956327023636	0	0	0	-6.30972324322566	0	0	0	-15.565725458025	0	0	0	-319.991223730094	0	0	2.20408469438553	2.20408469438553	2.20408469438553	2.20408469438553	0	-42.2524673648894	0	0	0	-148.063479306727	0	0
301	2325	0	-13.437730336463	0	0	0	-30.6202829938201	0	0	0	-194.780466981478	0	0	0	-53915.9811698494	0	0	2.09644359350204	2.09644359350204	2.09644359350204	2.09644359350204	0	-3.61026457973423	0	0	0	-6.00157412769256	0	0	0	-14.8055396363207	0	0	0	-304.363761462255	0	0	2.09644359350204	2.09644359350204	2.09644359350204	2.09644359350204	0	-40.1889767669417	0	0	0	-140.832479494012	0	0
302	2326	0	-12.7814695449757	0	0	0	-29.1248751587088	0	0	0	-185.664727327028	0	0	0	-63792.8672930377	0	0	1.99405917525291	1.99405917525291	1.99405917525291	1.99405917525291	0	-3.43394974144928	0	0	0	-5.70847436407784	0	0	0	-14.0824790989373	0	0	0	-291.733559971956	0	0	1.99405917525291	1.99405917525291	1.99405917525291	1.99405917525291	0	-38.2262613829454	0	0	0	-133.959271065406	0	0
303	2327	0	-12.1572589577568	0	0	0	-27.7024989811327	0	0	0	-176.597389559556	0	0	0	-60677.4048755087	0	0	1.89667505025864	1.89667505025864	1.89667505025864	1.89667505025864	0	-3.26624510904594	0	0	0	-5.42968868629495	0	0	0	-13.3947308428457	0	0	0	-277.48612166608	0	0	1.89667505025864	1.89667505025864	1.89667505025864	1.89667505025864	0	-36.3593995018618	0	0	0	-127.417080986939	0	0
304	2328	0	-11.5635331709996	0	0	0	-26.3495878567277	0	0	0	-167.972874794137	0	0	0	-57714.0927920307	0	0	1.80404675006866	1.80404675006866	1.80404675006866	1.80404675006866	0	-3.10673104308989	0	0	0	-5.16451802774164	0	0	0	-12.7405702432641	0	0	0	-263.934487807792	0	0	1.80404675006866	1.80404675006866	1.80404675006866	1.80404675006866	0	-34.5837094606338	0	0	0	-121.194392551528	0	0
305	2329	0	-10.9988027556795	0	0	0	-25.0627485830933	0	0	0	-159.769556668005	0	0	0	-54895.5004525783	0	0	1.71594217419624	1.71594217419624	1.71594217419624	1.71594217419624	0	-2.95500730196352	0	0	0	-4.91229774814191	0	0	0	-12.1183570295888	0	0	0	-251.044677154488	0	0	1.71594217419624	1.71594217419624	1.71594217419624	1.71594217419624	0	-32.8947396219803	0	0	0	-115.27560280108	0	0
306	2330	0	-10.4616526410695	0	0	0	-23.8387552539162	0	0	0	-151.966865511765	0	0	0	-52214.560156106	0	0	1.6321405172348	1.6321405172348	1.6321405172348	1.6321405172348	0	-2.81069271856893	0	0	0	-4.67239493192503	0	0	0	-11.5265308074473	0	0	0	-238.784368291228	0	0	1.6321405172348	1.6321405172348	1.6321405172348	1.6321405172348	0	-31.288253826034	0	0	0	-109.645869751152	0	0
307	2331	0	-9.95073516385503	0	0	0	-22.6745381805642	0	0	0	-144.545235375381	0	0	0	-49664.5493676232	0	0	1.5524315237999	1.5524315237999	1.5524315237999	1.5524315237999	0	-2.67342697846118	0	0	0	-4.4442086455511	0	0	0	-10.9636078346493	0	0	0	-228.798363096255	0	0	1.5524315237999	1.5524315237999	1.5524315237999	1.5524315237999	0	-29.7602244394568	0	0	0	-104.291077013251	0	0
308	2332	0	-9.46476958318954	0	0	0	-21.5671780828578	0	0	0	-137.486056723658	0	0	0	-47239.0738622067	0	0	1.47661498188972	1.47661498188972	1.47661498188972	1.47661498188972	0	-2.54286415390936	0	0	0	-4.2271659619024	0	0	0	-10.428176382443	0	0	0	-217.624501038419	0	0	1.47661498188972	1.47661498188972	1.47661498188972	1.47661498188972	0	-28.3068194235625	0	0	0	-99.1977970121281	0	0
309	2333	0	-9.0025370695912	0	0	0	-20.5138983775228	0	0	0	-130.771628329041	0	0	0	-44932.0516901792	0	0	1.4045013487339	1.4045013487339	1.4045013487339	1.4045013487339	0	-2.41867787664773	0	0	0	-4.02072319899113	0	0	0	-9.91889380699027	0	0	0	-206.996338644668	0	0	1.4045013487339	1.4045013487339	1.4045013487339	1.4045013487339	0	-26.924395060135	0	0	0	-94.3532584750499	0	0
310	2334	0	-8.56287876516149	0	0	0	-19.5120579138964	0	0	0	-124.38511342841	0	0	0	-42737.6979273015	0	0	1.3359095454216	1.3359095454216	1.3359095454216	1.3359095454216	0	-2.30055665007001	0	0	0	-3.82436265842735	0	0	0	-9.43448337077538	0	0	0	-196.88722550348	0	0	1.3359095454216	1.3359095454216	1.3359095454216	1.3359095454216	0	-25.6094839894416	0	0	0	-89.7453133478502	0	0
311	2335	0	-8.14469222731873	0	0	0	-18.5591445385787	0	0	0	-118.310497996677	0	0	0	-40650.5101686267	0	0	1.270667552948	1.270667552948	1.270667552948	1.270667552948	0	-2.18820368758088	0	0	0	-3.63759136245915	0	0	0	-8.9737298476758	0	0	0	-187.271812705184	0	0	1.270667552948	1.270667552948	1.270667552948	1.270667552948	0	-24.3587893908881	0	0	0	-85.3624071386771	0	0
312	2336	0	-7.74692835747715	0	0	0	-17.6527684324537	0	0	0	-112.730941846616	0	0	0	-48047.7468412381	0	0	1.20861166715622	1.20861166715622	1.20861166715622	1.20861166715622	0	-2.08133836743229	0	0	0	-3.45994197280247	0	0	0	-8.53547841331701	0	0	0	-179.382648127845	0	0	1.20861166715622	1.20861166715622	1.20861166715622	1.20861166715622	0	-23.1691756074071	0	0	0	-81.1935497323445	0	0
313	2337	0	-7.36859043115601	0	0	0	-16.7906573405331	0	0	0	-107.225482830008	0	0	0	-45701.2313782044	0	0	1.14958655834198	1.14958655834198	1.14958655834198	1.14958655834198	0	-1.9796917065662	0	0	0	-3.29096822283446	0	0	0	-8.11862991741907	0	0	0	-170.622109177014	0	0	1.14958655834198	1.14958655834198	1.14958655834198	1.14958655834198	0	-22.0376586081983	0	0	0	-77.228287366187	0	0
314	2338	0	-7.00872957182241	0	0	0	-15.9706495527606	0	0	0	-101.988895026669	0	0	0	-43469.3130644881	0	0	1.09344410896301	1.09344410896301	1.09344410896301	1.09344410896301	0	-1.88300910863859	0	0	0	-3.13024662349233	0	0	0	-7.72213908521024	0	0	0	-162.289410125115	0	0	1.09344410896301	1.09344410896301	1.09344410896301	1.09344410896301	0	-20.9614022708138	0	0	0	-73.456677353186	0	0
315	2339	0	-6.66644297275809	0	0	0	-15.1906882601647	0	0	0	-97.0080470214709	0	0	0	-41346.3953007644	0	0	1.04004320502281	1.04004320502281	1.04004320502281	1.04004320502281	0	-1.79104826258936	0	0	0	-2.97737427962019	0	0	0	-7.34501177125631	0	0	0	-154.36365632254	0	0	1.04004320502281	1.04004320502281	1.04004320502281	1.04004320502281	0	-19.9377067424678	0	0	0	-69.8692618075904	0	0
316	2340	0	-6.34087292716856	0	0	0	-14.448818319697	0	0	0	-92.2704496953254	0	0	0	-39327.1548100209	0	0	0.989250659942627	0.989250659942627	0.989250659942627	0.989250659942627	0	-1.70357833439994	0	0	0	-2.83196763117033	0	0	0	-6.98630219110322	0	0	0	-146.824973879502	0	0	0.989250659942627	0.989250659942627	0.989250659942627	0.989250659942627	0	-18.9640056920126	0	0	0	-66.4570454468198	0	0
317	2341	0	-6.03120262532286	0	0	0	-13.7431789626273	0	0	0	-87.7642229801734	0	0	0	-37406.5282884734	0	0	0.940938293933868	0.940938293933868	0.940938293933868	0.940938293933868	0	-1.62038077533566	0	0	0	-2.69366258543999	0	0	0	-6.6451111312056	0	0	0	-140.596953317974	0	0	0.940938293933868	0.940938293933868	0.940938293933868	0.940938293933868	0	-18.0378577425699	0	0	0	-63.2126346638574	0	0
318	2342	0	-5.73665599290507	0	0	0	-13.0720011476629	0	0	0	-83.4780675778748	0	0	0	-35579.6997102669	0	0	0.894985675811768	0.894985675811768	0.894985675811768	0.894985675811768	0	-1.54124592732785	0	0	0	-2.56211181663162	0	0	0	-6.32058276114768	0	0	0	-133.730597526834	0	0	0.894985675811768	0.894985675811768	0.894985675811768	0.894985675811768	0	-17.1569398439431	0	0	0	-60.1255092152039	0	0
319	2343	0	-5.45649381145097	0	0	0	-12.4336017380567	0	0	0	-79.4012359515741	0	0	0	-33842.0882502347	0	0	0.851276904344559	0.851276904344559	0.851276904344559	0.851276904344559	0	-1.46597577099783	0	0	0	-2.43698536391867	0	0	0	-6.01190336944128	0	0	0	-127.19957502843	0	0	0.851276904344559	0.851276904344559	0.851276904344559	0.851276904344559	0	-16.3190435547023	0	0	0	-57.1891499976077	0	0
320	2344	0	-5.19001404164499	0	0	0	-11.8263799014822	0	0	0	-75.5235050952917	0	0	0	-32189.3367976819	0	0	0.809703171253204	0.809703171253204	0.809703171253204	0.809703171253204	0	-1.39438166257833	0	0	0	-2.31796993133351	0	0	0	-5.71829915103963	0	0	0	-120.987509128488	0	0	0.809703171253204	0.809703171253204	0.809703171253204	0.809703171253204	0	-15.5220680913004	0	0	0	-54.3961945247233	0	0
321	2345	0	-4.9365489136477	0	0	0	-11.2488133736543	0	0	0	-71.8351518399907	0	0	0	-30617.3010311245	0	0	0.77015945315361	0.77015945315361	0.77015945315361	0.77015945315361	0	-1.32628384896805	0	0	0	-2.20476685071387	0	0	0	-5.43903363760468	0	0	0	-115.078822932314	0	0	0.77015945315361	0.77015945315361	0.77015945315361	0.77015945315361	0	-14.7640143470795	0	0	0	-51.7396389067242	0	0
322	2346	0	-4.69546153247791	0	0	0	-10.6994530044718	0	0	0	-68.4261232597646	0	0	0	-36158.9081083436	0	0	0.732547074556351	0.732547074556351	0.732547074556351	0.732547074556351	0	-1.26151227597404	0	0	0	-2.09709253039681	0	0	0	-5.17340679180523	0	0	0	-110.165570684708	0	0	0.732547074556351	0.732547074556351	0.732547074556351	0.732547074556351	0	-14.0429816593013	0	0	0	-49.2128218651713	0	0
323	2347	0	-4.46614862603667	0	0	0	-10.1769221025263	0	0	0	-65.0843857151795	0	0	0	-34393.0097555425	0	0	0.696771651506424	0.696771651506424	0.696771651506424	0.696771651506424	0	-1.19990351699073	0	0	0	-1.99467634387718	0	0	0	-4.92075223307758	0	0	0	-104.785397131486	0	0	0.696771651506424	0.696771651506424	0.696771651506424	0.696771651506424	0	-13.357162313099	0	0	0	-46.8094073379343	0	0
324	2348	0	-4.2480347257623	0	0	0	-9.67991035822627	0	0	0	-61.9058494124445	0	0	0	-32713.3528618058	0	0	0.662743240594864	0.662743240594864	0.662743240594864	0.662743240594864	0	-1.14130335937546	0	0	0	-1.89726190267062	0	0	0	-4.68043658306466	0	0	0	-99.6679760114714	0	0	0.662743240594864	0.662743240594864	0.662743240594864	0.662743240594864	0	-12.704836530375	0	0	0	-44.5233690283779	0	0
325	2349	0	-4.04057265157576	0	0	0	-9.20717087281221	0	0	0	-58.8825434060047	0	0	0	-31115.7256391154	0	0	0.630376666784286	0.630376666784286	0.630376666784286	0.630376666784286	0	-1.08556567290918	0	0	0	-1.80460521275988	0	0	0	-4.45185748859036	0	0	0	-94.8004752420445	0	0	0.630376666784286	0.630376666784286	0.630376666784286	0.630376666784286	0	-12.0843685902372	0	0	0	-42.3489741391181	0	0
326	2350	0	-3.84324270363834	0	0	0	-8.75751888642202	0	0	0	-56.0068873801797	0	0	0	-29596.1219916582	0	0	0.599591046571732	0.599591046571732	0.599591046571732	0.599591046571732	0	-1.03254950012399	0	0	0	-1.71647324503836	0	0	0	-4.23444132773152	0	0	0	-90.1706893097908	0	0	0.599591046571732	0.599591046571732	0.599591046571732	0.599591046571732	0	-11.494201979545	0	0	0	-40.280770402438	0	0
327	2351	0	-3.65554942938218	0	0	0	-8.32982644082261	0	0	0	-53.2716700446717	0	0	0	-28150.7314693467	0	0	0.570308566093445	0.570308566093445	0.570308566093445	0.570308566093445	0	-0.982122935866414	0	0	0	-1.63264574463442	0	0	0	-4.02764331509991	0	0	0	-86.2971619163472	0	0	0.570308566093445	0.570308566093445	0.570308566093445	0.570308566093445	0	-10.9328580997214	0	0	0	-38.3135722185618	0	0
328	2352	0	-3.47702307834652	0	0	0	-7.9230214927457	0	0	0	-50.6700329704327	0	0	0	-26775.9297141767	0	0	0.542456388473511	0.542456388473511	0.542456388473511	0.542456388473511	0	-0.934158762788684	0	0	0	-1.5529118447608	0	0	0	-3.83094462221527	0	0	0	-82.0826536676586	0	0	0.542456388473511	0.542456388473511	0.542456388473511	0.542456388473511	0	-10.3989283459782	0	0	0	-36.4424461299399	0	0
329	2353	0	-3.30721491437203	0	0	0	-7.53608361423778	0	0	0	-48.1954526012726	0	0	0	-25468.2693712936	0	0	0.515964299440384	0.515964299440384	0.515964299440384	0.515964299440384	0	-0.888536876075818	0	0	0	-1.47707197105946	0	0	0	-3.64385214193827	0	0	0	-78.0739700679817	0	0	0.515964299440384	0.515964299440384	0.515964299440384	0.515964299440384	0	-9.89107426896396	0	0	0	-34.6627006239041	0	0
330	2354	0	-3.14569980197632	0	0	0	-7.16804249591684	0	0	0	-45.841723477169	0	0	0	-24224.4714446057	0	0	0.490766048431396	0.490766048431396	0.490766048431396	0.490766048431396	0	-0.845143475203258	0	0	0	-1.40493611300236	0	0	0	-3.46589674065851	0	0	0	-74.2610591234115	0	0	0.490766048431396	0.490766048431396	0.490766048431396	0.490766048431396	0	-9.40802207871627	0	0	0	-32.9698726537049	0	0
331	2355	0	-2.99207313503302	0	0	0	-6.81797598632787	0	0	0	-43.6029441136174	0	0	0	-23041.4170755729	0	0	0.466798454523087	0.466798454523087	0.466798454523087	0.466798454523087	0	-0.803868962506726	0	0	0	-1.33632294518331	0	0	0	-3.29663221023117	0	0	0	-70.6343600016944	0	0	0.466798454523087	0.466798454523087	0.466798454523087	0.466798454523087	0	-8.94856102817698	0	0	0	-31.359717733564	0	0
332	2356	0	-2.84594857369314	0	0	0	-6.48500519202662	0	0	0	-41.5230982090967	0	0	0	-27193.7915330899	0	0	0.444001466035843	0.444001466035843	0.444001466035843	0.444001466035843	0	-0.764610529557785	0	0	0	-1.27106085235255	0	0	0	-3.13563413944618	0	0	0	-67.5823931836035	0	0	0.444001466035843	0.444001466035843	0.444001466035843	0.444001466035843	0	-8.51153888703493	0	0	0	-29.8284889269555	0	0
333	2357	0	-2.70696030746365	0	0	0	-6.16829592253683	0	0	0	-39.4952279948359	0	0	0	-25865.7240059726	0	0	0.42231747508049	0.42231747508049	0.42231747508049	0.42231747508049	0	-0.727268924194391	0	0	0	-1.20898575181665	0	0	0	-2.9824985842209	0	0	0	-64.2818610749532	0	0	0.42231747508049	0.42231747508049	0.42231747508049	0.42231747508049	0	-8.09585951699887	0	0	0	-28.3717502364116	0	0
334	2358	0	-2.57476046883198	0	0	0	-5.86705405802101	0	0	0	-37.5663934397296	0	0	0	-24602.5155241899	0	0	0.401692897081375	0.401692897081375	0.401692897081375	0.401692897081375	0	-0.691751036896449	0	0	0	-1.1499422939907	0	0	0	-2.83684187046065	0	0	0	-61.1425176347802	0	0	0.401692897081375	0.401692897081375	0.401692897081375	0.401692897081375	0	-7.70048060871886	0	0	0	-26.9861545590832	0	0
335	2359	0	-2.4490162235935	0	0	0	-5.58052365775259	0	0	0	-35.7317573338295	0	0	0	-23400.9985559983	0	0	0.382075220346451	0.382075220346451	0.382075220346451	0.382075220346451	0	-0.657968122652619	0	0	0	-1.09378240334004	0	0	0	-2.69829853827931	0	0	0	-58.1564907138247	0	0	0.382075220346451	0.382075220346451	0.382075220346451	0.382075220346451	0	-7.32441109541071	0	0	0	-25.6682274273936	0	0
336	2360	0	-2.32941348876636	0	0	0	-5.30798693693795	0	0	0	-33.9867199943901	0	0	0	-22258.1602635657	0	0	0.363415837287903	0.363415837287903	0.363415837287903	0.363415837287903	0	-0.62583466942101	0	0	0	-1.0403651364873	0	0	0	-2.56652127611206	0	0	0	-55.3162929496061	0	0	0.363415837287903	0.363415837287903	0.363415837287903	0.363415837287903	0	-6.96670759658957	0	0	0	-24.4146640819569	0	0
337	2361	0	-2.21565127489498	0	0	0	-5.04875964408146	0	0	0	-32.3269049637557	0	0	0	-21171.1349465287	0	0	0.345667630434036	0.345667630434036	0.345667630434036	0.345667630434036	0	-0.595270984504737	0	0	0	-0.989556862145367	0	0	0	-2.44117978792397	0	0	0	-52.91301337194	0	0	0.345667630434036	0.345667630434036	0.345667630434036	0.345667630434036	0	-6.62647344817913	0	0	0	-23.2223213129046	0	0
338	2362	0	-2.1074454039649	0	0	0	-4.80219279909288	0	0	0	-30.7481508196962	0	0	0	-20137.1968581422	0	0	0.328786224126816	0.328786224126816	0.328786224126816	0.328786224126816	0	-0.56619931498858	0	0	0	-0.941229541654081	0	0	0	-2.32195940273212	0	0	0	-50.3288920883192	0	0	0.328786224126816	0.328786224126816	0.328786224126816	0.328786224126816	0	-6.30285514624518	0	0	0	-22.0882089537401	0	0
339	2363	0	-2.00452349830016	0	0	0	-4.56766726388027	0	0	0	-29.2464985372076	0	0	0	-19153.7533687687	0	0	0.312729179859161	0.312729179859161	0.312729179859161	0.312729179859161	0	-0.53854772730233	0	0	0	-0.895262482255575	0	0	0	-2.20856148167135	0	0	0	-47.8709719646323	0	0	0.312729179859161	0.312729179859161	0.312729179859161	0.312729179859161	0	-5.99504170040177	0	0	0	-21.009483691742	0	0
340	2364	0	-1.90662837518119	0	0	0	-4.34459525243591	0	0	0	-27.8181825258787	0	0	0	-18218.3384656186	0	0	0.297456294298172	0.297456294298172	0.297456294298172	0.297456294298172	0	-0.512246874251332	0	0	0	-0.851540578631656	0	0	0	-2.10070169624443	0	0	0	-45.5330897186792	0	0	0.297456294298172	0.297456294298172	0.297456294298172	0.297456294298172	0	-5.70226107754479	0	0	0	-19.9834402585008	0	0
341	2365	0	-1.81351416728148	0	0	0	-4.13241779955776	0	0	0	-26.4596216660997	0	0	0	-17328.6065691829	0	0	0.282929450273514	0.282929450273514	0.282929450273514	0.282929450273514	0	-0.487229995016492	0	0	0	-0.809953711274135	0	0	0	-1.99810936649147	0	0	0	-43.3093829616161	0	0	0.282929450273514	0.282929450273514	0.282929450273514	0.282929450273514	0	-5.42377858536724	0	0	0	-19.007505613465	0	0
342	2366	0	-1.72494729255845	0	0	0	-3.9306021424288	0	0	0	-25.1922078538072	0	0	0	-20440.5655099874	0	0	0.269112050533295	0.269112050533295	0.269112050533295	0.269112050533295	0	-0.463435178232885	0	0	0	-0.770397967847181	0	0	0	-1.90052742914406	0	0	0	-41.417933991401	0	0	0.269112050533295	0.269112050533295	0.269112050533295	0.269112050533295	0	-5.15889687235926	0	0	0	-18.0792332544842	0	0
343	2367	0	-1.6407053227141	0	0	0	-3.73864253132096	0	0	0	-23.9618919861239	0	0	0	-19442.3063575195	0	0	0.255969375371933	0.255969375371933	0.255969375371933	0.255969375371933	0	-0.440802129020312	0	0	0	-0.732773703225162	0	0	0	-1.80771096531855	0	0	0	-39.3951997295862	0	0	0.255969375371933	0.255969375371933	0.255969375371933	0.255969375371933	0	-4.90695091670545	0	0	0	-17.1962947871578	0	0
344	2368	0	-1.56057843803126	0	0	0	-3.55605810492776	0	0	0	-22.7916613502776	0	0	0	-18492.7993461747	0	0	0.243468463420868	0.243468463420868	0.243468463420868	0.243468463420868	0	-0.419274755358856	0	0	0	-0.696987199150502	0	0	0	-1.71942753063315	0	0	0	-37.4712501004835	0	0	0.243468463420868	0.243468463420868	0.243468463420868	0.243468463420868	0	-4.66730948112115	0	0	0	-16.3564766689665	0	0
345	2369	0	-1.48436393132556	0	0	0	-3.38239011231258	0	0	0	-21.6785812511266	0	0	0	-17589.6635598574	0	0	0.231578260660172	0.231578260660172	0.231578260660172	0.231578260660172	0	-0.39879842006485	0	0	0	-0.662948311088895	0	0	0	-1.63545548955184	0	0	0	-35.641260647095	0	0	0.231578260660172	0.231578260660172	0.231578260660172	0.231578260660172	0	-4.43937107164061	0	0	0	-15.5576725708223	0	0
346	2370	0	-1.4118721889389	0	0	0	-3.21720407481672	0	0	0	-20.6198610239347	0	0	0	-16730.6343598813	0	0	0.22026851773262	0.22026851773262	0.22026851773262	0.22026851773262	0	-0.379322365517964	0	0	0	-0.630571864831879	0	0	0	-1.55558462829872	0	0	0	-33.900642785422	0	0	0.22026851773262	0.22026851773262	0.22026851773262	0.22026851773262	0	-4.22256490750783	0	0	0	-14.7978801306576	0	0
347	2371	0	-1.34292006315206	0	0	0	-3.06008476658251	0	0	0	-19.6128455473772	0	0	0	-15913.5577056279	0	0	0.209511280059814	0.209511280059814	0.209511280059814	0.209511280059814	0	-0.360797450582595	0	0	0	-0.599776587385614	0	0	0	-1.47961435103245	0	0	0	-32.4127754263354	0	0	0.209511280059814	0.209511280059814	0.209511280059814	0.209511280059814	0	-4.01634687996477	0	0	0	-14.0752664295982	0	0
348	2372	0	-1.27733572163891	0	0	0	-2.9106389598216	0	0	0	-18.6550098605567	0	0	0	-15136.3847540469	0	0	0.199279427528381	0.199279427528381	0.199279427528381	0.199279427528381	0	-0.343176958850222	0	0	0	-0.570485022286229	0	0	0	-1.40735404860135	0	0	0	-30.8298274927614	0	0	0.199279427528381	0.199279427528381	0.199279427528381	0.199279427528381	0	-3.82020003719674	0	0	0	-13.3878705100338	0	0
349	2373	0	-1.21495428295759	0	0	0	-2.76849162125108	0	0	0	-17.7439522484003	0	0	0	-14397.1667216956	0	0	0.189547061920166	0.189547061920166	0.189547061920166	0.189547061920166	0	-0.326417245233301	0	0	0	-0.542624288058121	0	0	0	-1.33862289635398	0	0	0	-29.3241863292309	0	0	0.189547061920166	0.189547061920166	0.189547061920166	0.189547061920166	0	-3.63363215960533	0	0	0	-12.7340447874456	0	0
350	2374	0	-1.15561927138685	0	0	0	-2.63328630589425	0	0	0	-16.877387903499	0	0	0	-13694.0499980404	0	0	0.180290251970291	0.180290251970291	0.180290251970291	0.180290251970291	0	-0.310475796183596	0	0	0	-0.516123899599586	0	0	0	-1.27324831926708	0	0	0	-27.8920763478746	0	0	0.180290251970291	0.180290251970291	0.180290251970291	0.180290251970291	0	-3.45617592145686	0	0	0	-12.1121502928365	0	0
351	2375	0	-1.09918229362904	0	0	0	-2.50468417675505	0	0	0	-16.0531443456231	0	0	0	-13025.2714978298	0	0	0.171485275030136	0.171485275030136	0.171485275030136	0.171485275030136	0	-0.295313169473843	0	0	0	-0.490917995303802	0	0	0	-1.21106654921749	0	0	0	-26.5299065523279	0	0	0.171485275030136	0.171485275030136	0.171485275030136	0.171485275030136	0	-3.28738598120992	0	0	0	-11.5206271392307	0	0
352	2376	0	-1.04550126067693	0	0	0	-2.38236249252902	0	0	0	-15.281553841444	0	0	0	-15357.8333840098	0	0	0.16311040520668	0.16311040520668	0.16311040520668	0.16311040520668	0	-0.280891054416088	0	0	0	-0.466943051212143	0	0	0	-1.15192158570908	0	0	0	-25.3600691262477	0	0	0.16311040520668	0.16311040520668	0.16311040520668	0.16311040520668	0	-3.12683962810922	0	0	0	-10.9579926065282	0	0
353	2377	0	-0.99444168100149	0	0	0	-2.26601441973418	0	0	0	-14.5352461201751	0	0	0	-14607.800429631	0	0	0.155144572257996	0.155144572257996	0.155144572257996	0.155144572257996	0	-0.267172918455572	0	0	0	-0.444138699679678	0	0	0	-1.09566482323616	0	0	0	-24.1215553135937	0	0	0.155144572257996	0.155144572257996	0.155144572257996	0.155144572257996	0	-2.97413338756769	0	0	0	-10.4228351724795	0	0
354	2378	0	-0.945876337254958	0	0	0	-2.15534900224198	0	0	0	-13.8253860676259	0	0	0	-13894.3969540878	0	0	0.147567898035049	0.147567898035049	0.147567898035049	0.147567898035049	0	-0.254124977061565	0	0	0	-0.422448305041737	0	0	0	-1.04215574004443	0	0	0	-22.9435271015284	0	0	0.147567898035049	0.147567898035049	0.147567898035049	0.147567898035049	0	-2.82888528424508	0	0	0	-9.91381363223593	0	0
355	2379	0	-0.899682214949848	0	0	0	-2.05008776885913	0	0	0	-13.1501934816216	0	0	0	-13215.8340776637	0	0	0.140360981225967	0.140360981225967	0.140360981225967	0.140360981225967	0	-0.241714253945702	0	0	0	-0.401817125766103	0	0	0	-0.991259867615504	0	0	0	-21.8230304524546	0	0	0.140360981225967	0.140360981225967	0.140360981225967	0.140360981225967	0	-2.69073080083615	0	0	0	-9.42965127966491	0	0
356	2380	0	-0.855744543670767	0	0	0	-1.94996748650144	0	0	0	-12.5079754428352	0	0	0	-12570.4102845075	0	0	0.133506119251251	0.133506119251251	0.133506119251251	0.133506119251251	0	-0.229909712601284	0	0	0	-0.382193527528718	0	0	0	-0.942849491267431	0	0	0	-20.7572555936937	0	0	0.133506119251251	0.133506119251251	0.133506119251251	0.133506119251251	0	-2.55932271642223	0	0	0	-8.96913359231309	0	0
357	2381	0	-0.813952270917184	0	0	0	-1.85473649855352	0	0	0	-11.8971213625378	0	0	0	-11956.507155803	0	0	0.126986056566238	0.126986056566238	0.126986056566238	0.126986056566238	0	-0.218681609709392	0	0	0	-0.363528404052945	0	0	0	-0.896803524586829	0	0	0	-19.8378861039	0	0	0.126986056566238	0.126986056566238	0.126986056566238	0.126986056566238	0	-2.43433304625285	0	0	0	-8.53110689885222	0	0
358	2382	0	-0.774201133424413	0	0	0	-1.76415641121748	0	0	0	-11.3160998296577	0	0	0	-11372.5853120886	0	0	0.120784521102905	0.120784521102905	0.120784521102905	0.120784521102905	0	-0.20800165678736	0	0	0	-0.345774532924477	0	0	0	-0.853006043151581	0	0	0	-18.8690600608378	0	0	0.120784521102905	0.120784521102905	0.120784521102905	0.120784521102905	0	-2.31544706075226	0	0	0	-8.11447174868169	0	0
359	2383	0	-0.73639139408499	0	0	0	-1.67800003823757	0	0	0	-10.7634536230909	0	0	0	-10817.1805523236	0	0	0.114885687828064	0.114885687828064	0.114885687828064	0.114885687828064	0	-0.197843505134188	0	0	0	-0.328887896969185	0	0	0	-0.811347697299363	0	0	0	-17.9475487397098	0	0	0.114885687828064	0.114885687828064	0.114885687828064	0.114885687828064	0	-2.20236716508282	0	0	0	-7.71818404516577	0	0
360	2384	0	-0.700428165245626	0	0	0	-1.59605124582908	0	0	0	-10.2377970510746	0	0	0	-10288.9001832379	0	0	0.109275013208389	0.109275013208389	0.109275013208389	0.109275013208389	0	-0.188181290994294	0	0	0	-0.312825970976744	0	0	0	-0.771723749156157	0	0	0	-17.0710414303073	0	0	0.109275013208389	0.109275013208389	0.109275013208389	0.109275013208389	0	-2.09480966617548	0	0	0	-7.34124970147917	0	0
361	2385	0	-0.666221085410257	0	0	0	-1.51810466978592	0	0	0	-9.73781224915493	0	0	0	-9786.41952681128	0	0	0.103938341140747	0.103938341140747	0.103938341140747	0.103938341140747	0	-0.178991090393765	0	0	0	-0.297548420742613	0	0	0	-0.734034915712048	0	0	0	-16.2373402724499	0	0	0.103938341140747	0.103938341140747	0.103938341140747	0.103938341140747	0	-1.99250509602678	0	0	0	-6.98272393356109	0	0
362	2386	0	-0.633684804185464	0	0	0	-1.44396472220653	0	0	0	-9.26844483571907	0	0	0	-11534.98795626	0	0	0.0988622605800629	0.0988622605800629	0.0988622605800629	0.0988622605800629	0	-0.170249949249524	0	0	0	-0.283017171990112	0	0	0	-0.698186911393389	0	0	0	-15.5151216313525	0	0	0.0988622605800629	0.0988622605800629	0.0988622605800629	0.0988622605800629	0	-1.89519691851103	0	0	0	-6.6417257785578	0	0
363	2387	0	-0.602737365795747	0	0	0	-1.3734455263394	0	0	0	-8.81580031165836	0	0	0	-10971.6519127801	0	0	0.0940339863300323	0.0940339863300323	0.0940339863300323	0.0940339863300323	0	-0.161935075126962	0	0	0	-0.269195159012195	0	0	0	-0.664089266084195	0	0	0	-14.7574071035584	0	0	0.0940339863300323	0.0940339863300323	0.0940339863300323	0.0940339863300323	0	-1.80264104443495	0	0	0	-6.31736287386677	0	0
364	2388	0	-0.573301502271306	0	0	0	-1.30637049399417	0	0	0	-8.38526175349068	0	0	0	-10435.8276013279	0	0	0.0894418954849243	0.0894418954849243	0.0894418954849243	0.0894418954849243	0	-0.15402674691245	0	0	0	-0.256048557271402	0	0	0	-0.631657114315475	0	0	0	-14.0366972893111	0	0	0.0894418954849243	0.0894418954849243	0.0894418954849243	0.0894418954849243	0	-1.71460502329523	0	0	0	-6.00884066578183	0	0
365	2389	0	-0.545303016963317	0	0	0	-1.24257096728396	0	0	0	-7.97574934212417	0	0	0	-9926.17142706964	0	0	0.0850736498832703	0.0850736498832703	0.0850736498832703	0.0850736498832703	0	-0.146504596898467	0	0	0	-0.243543852200943	0	0	0	-0.600808791707895	0	0	0	-13.351184882662	0	0	0.0850736498832703	0.0850736498832703	0.0850736498832703	0.0850736498832703	0	-1.6308686898725	0	0	0	-5.71538607800272	0	0
366	2390	0	-0.518672077731708	0	0	0	-1.18188740512227	0	0	0	-7.58623644295963	0	0	0	-9441.40541259368	0	0	0.0809189677238464	0.0809189677238464	0.0809189677238464	0.0809189677238464	0	-0.139349550565271	0	0	0	-0.231649804718311	0	0	0	-0.571466902686209	0	0	0	-12.6991508954331	0	0	0.0809189677238464	0.0809189677238464	0.0809189677238464	0.0809189677238464	0	-1.55122141620723	0	0	0	-5.4362626288472	0	0
367	2391	0	-0.49334160046044	0	0	0	-1.12416735794317	0	0	0	-7.21574616832712	0	0	0	-8980.3139930701	0	0	0.0769669711589813	0.0769669711589813	0.0769669711589813	0.0769669711589813	0	-0.132544473174789	0	0	0	-0.220336953402332	0	0	0	-0.543558286713587	0	0	0	-12.1320356914041	0	0	0.0769669711589813	0.0769669711589813	0.0769669711589813	0.0769669711589813	0	-1.47546453632685	0	0	0	-5.1707712865301	0	0
368	2392	0	-0.469248057299865	0	0	0	-1.06926617191967	0	0	0	-6.86334960203388	0	0	0	-8541.74096864206	0	0	0.0732081532478333	0.0732081532478333	0.0732081532478333	0.0732081532478333	0	-0.12607093680117	0	0	0	-0.20957598165385	0	0	0	-0.517012206019844	0	0	0	-11.539541403278	0	0	0.0732081532478333	0.0732081532478333	0.0732081532478333	0.0732081532478333	0	-1.40340665844008	0	0	0	-4.91824528002638	0	0
369	2393	0	-0.446331476666728	0	0	0	-1.01704640754357	0	0	0	-6.52816321021537	0	0	0	-8124.58660496795	0	0	0.0696330070495605	0.0696330070495605	0.0696330070495605	0.0696330070495605	0	-0.119914231433427	0	0	0	-0.19934108828903	0	0	0	-0.491762955076878	0	0	0	-10.9759831023873	0	0	0.0696330070495605	0.0696330070495605	0.0696330070495605	0.0696330070495605	0	-1.33486851439102	0	0	0	-4.67805231813544	0	0
370	2394	0	-0.424533988407916	0	0	0	-0.967376663536648	0	0	0	-6.20934616263774	0	0	0	-7727.80487518635	0	0	0.0662322342395782	0.0662322342395782	0.0662322342395782	0.0662322342395782	0	-0.114058030575848	0	0	0	-0.189605850496886	0	0	0	-0.467746612950288	0	0	0	-10.4399471979312	0	0	0.0662322342395782	0.0662322342395782	0.0662322342395782	0.0662322342395782	0	-1.2696773019627	0	0	0	-4.44958944263453	0	0
371	2395	0	-0.403800632042817	0	0	0	-0.920132572208772	0	0	0	-5.90609931235792	0	0	0	-7350.40083804319	0	0	0.0629976391792297	0.0629976391792297	0.0629976391792297	0.0629976391792297	0	-0.108487462568974	0	0	0	-0.180345782816713	0	0	0	-0.444903079021783	0	0	0	-9.93008980735436	0	0	0.0629976391792297	0.0629976391792297	0.0629976391792297	0.0629976391792297	0	-1.20766975619802	0	0	0	-4.23228412418503	0	0
372	2396	0	-0.384080326654157	0	0	0	-0.875196056723613	0	0	0	-5.62076215748148	0	0	0	-8661.31016060099	0	0	0.0599211454391479	0.0599211454391479	0.0599211454391479	0.0599211454391479	0	-0.103189595535014	0	0	0	-0.171538513360899	0	0	0	-0.423175461649111	0	0	0	-9.48493887728426	0	0	0.0599211454391479	0.0599211454391479	0.0599211454391479	0.0599211454391479	0	-1.14869085621194	0	0	0	-4.02559147532949	0	0
373	2397	0	-0.365322961215497	0	0	0	-0.832453941557638	0	0	0	-5.34626005229985	0	0	0	-8238.31637719399	0	0	0.0569946765899658	0.0569946765899658	0.0569946765899658	0.0569946765899658	0	-0.0981498811114534	0	0	0	-0.163160908060038	0	0	0	-0.402508674225851	0	0	0	-9.02172136966522	0	0	0.0569946765899658	0.0569946765899658	0.0569946765899658	0.0569946765899658	0	-1.09259188540989	0	0	0	-3.82899299610195	0	0
374	2398	0	-0.347481496021373	0	0	0	-0.791799211073837	0	0	0	-5.08516390022226	0	0	0	-7835.980408453	0	0	0.0542110502719879	0.0542110502719879	0.0542110502719879	0.0542110502719879	0	-0.0933566806082808	0	0	0	-0.155192662628818	0	0	0	-0.382851346136855	0	0	0	-8.58112613500992	0	0	0.0542110502719879	0.0542110502719879	0.0542110502719879	0.0542110502719879	0	-1.03923285621477	0	0	0	-3.64199594534443	0	0
375	2399	0	-0.330511639390352	0	0	0	-0.753130077936115	0	0	0	-4.8368189934785	0	0	0	-7453.29338557494	0	0	0.0515637695789337	0.0515637695789337	0.0515637695789337	0.0515637695789337	0	-0.0887972237961776	0	0	0	-0.147613477157307	0	0	0	-0.364153897149746	0	0	0	-8.16204827432466	0	0	0.0515637695789337	0.0515637695789337	0.0515637695789337	0.0515637695789337	0	-0.988479438746026	0	0	0	-3.46413096073927	0	0
376	2400	0	-0.314370231180305	0	0	0	-0.716349269619792	0	0	0	-4.60060245290289	0	0	0	-7089.29570974022	0	0	0.0490454435348511	0.0490454435348511	0.0490454435348511	0.0490454435348511	0	-0.0844605185790215	0	0	0	-0.140404264541251	0	0	0	-0.346369592988723	0	0	0	-7.76343702007023	0	0	0.0490454435348511	0.0490454435348511	0.0490454435348511	0.0490454435348511	0	-0.940205062249788	0	0	0	-3.2949527265622	0	0
377	2401	0	-0.299017505867027	0	0	0	-0.681364873786849	0	0	0	-4.37592212619222	0	0	0	-6743.07464630861	0	0	0.0466502904891968	0.0466502904891968	0.0466502904891968	0.0466502904891968	0	-0.0803360578061074	0	0	0	-0.133547620222908	0	0	0	-0.329454080578316	0	0	0	-7.41414765113393	0	0	0.0466502904891968	0.0466502904891968	0.0466502904891968	0.0466502904891968	0	-0.894288005426347	0	0	0	-3.13404116015165	0	0
378	2402	0	-0.284414182871728	0	0	0	-0.648088915145578	0	0	0	-4.16221448535354	0	0	0	-6413.76203610116	0	0	0.0443718731403351	0.0443718731403351	0.0443718731403351	0.0443718731403351	0	-0.0764123644358961	0	0	0	-0.127025332401417	0	0	0	-0.313364328558059	0	0	0	-7.05206166959553	0	0	0.0443718731403351	0.0443718731403351	0.0443718731403351	0.0443718731403351	0	-0.850613821157253	0	0	0	-2.98098354745459	0	0
379	2403	0	-0.270524376233539	0	0	0	-0.616438193282432	0	0	0	-3.95894385246169	0	0	0	-6100.53211836948	0	0	0.0422049462795258	0.0422049462795258	0.0422049462795258	0.0422049462795258	0	-0.072680871099351	0	0	0	-0.120821936251088	0	0	0	-0.298060629055238	0	0	0	-6.70765908915988	0	0	0.0422049462795258	0.0422049462795258	0.0422049462795258	0.0422049462795258	0	-0.809072265184341	0	0	0	-2.8354008528644	0	0
380	2404	0	-0.257312684937006	0	0	0	-0.586333056069208	0	0	0	-3.76560015875263	0	0	0	-5802.59945985131	0	0	0.0401437878608704	0.0401437878608704	0.0401437878608704	0.0401437878608704	0	-0.0691312322942395	0	0	0	-0.11492127601195	0	0	0	-0.283504183700315	0	0	0	-6.38007603028666	0	0	0.0401437878608704	0.0401437878608704	0.0401437878608704	0.0401437878608704	0	-0.769559397539865	0	0	0	-2.69692784410976	0	0
381	2405	0	-0.24474597104529	0	0	0	-0.557698023400448	0	0	0	-3.58169893532302	0	0	0	-5519.21698612647	0	0	0.0381833016872406	0.0381833016872406	0.0381833016872406	0.0381833016872406	0	-0.0657548806515251	0	0	0	-0.109308615437131	0	0	0	-0.26965844484794	0	0	0	-6.06849120412883	0	0	0.0381833016872406	0.0381833016872406	0.0381833016872406	0.0381833016872406	0	-0.731975966061782	0	0	0	-2.56521744314583	0	0
382	2406	0	-0.23279352134864	0	0	0	-0.530461833922374	0	0	0	-3.40832897797493	0	0	0	-6502.08562137844	0	0	0.0363185405731201	0.0363185405731201	0.0363185405731201	0.0363185405731201	0	-0.0625438953960611	0	0	0	-0.103970641231078	0	0	0	-0.256489340705049	0	0	0	-5.79451449965038	0	0	0.0363185405731201	0.0363185405731201	0.0363185405731201	0.0363185405731201	0	-0.696228699581525	0	0	0	-2.43993965254405	0	0
383	2407	0	-0.221424460988828	0	0	0	-0.50455547295015	0	0	0	-3.24187573924955	0	0	0	-6184.54223050587	0	0	0.0345447659492493	0.0345447659492493	0.0345447659492493	0.0345447659492493	0	-0.0594892242133938	0	0	0	-0.0988927504651365	0	0	0	-0.243962941727604	0	0	0	-5.51152677020731	0	0	0.0345447659492493	0.0345447659492493	0.0345447659492493	0.0345447659492493	0	-0.662226590009141	0	0	0	-2.32077978089762	0	0
384	2408	0	-0.210610663131661	0	0	0	-0.479914408843905	0	0	0	-3.08355183833739	0	0	0	-5882.50675693364	0	0	0.0328578054904938	0.0328578054904938	0.0328578054904938	0.0328578054904938	0	-0.0565840778676829	0	0	0	-0.0940632788573104	0	0	0	-0.232048587292453	0	0	0	-5.24235953783396	0	0	0.0328578054904938	0.0328578054904938	0.0328578054904938	0.0328578054904938	0	-0.629885580138989	0	0	0	-2.20743964571037	0	0
385	2409	0	-0.200325294130721	0	0	0	-0.456476880061222	0	0	0	-2.93295990172607	0	0	0	-5595.22183771749	0	0	0.0312530994415283	0.0312530994415283	0.0312530994415283	0.0312530994415283	0	-0.0538206972322541	0	0	0	-0.089469550776778	0	0	0	-0.220716089717649	0	0	0	-4.98633759514946	0	0	0.0312530994415283	0.0312530994415283	0.0312530994415283	0.0312530994415283	0	-0.599123714195571	0	0	0	-2.0996345673779	0	0
386	2410	0	-0.190541681988066	0	0	0	-0.434183757726629	0	0	0	-2.78972250130946	0	0	0	-5321.96709796973	0	0	0.0297266840934753	0.0297266840934753	0.0297266840934753	0.0297266840934753	0	-0.0511919697743224	0	0	0	-0.0850998474642404	0	0	0	-0.209936699976869	0	0	0	-4.74281895845218	0	0	0.0297266840934753	0.0297266840934753	0.0297266840934753	0.0297266840934753	0	-0.56986404750603	0	0	0	-1.99709421187987	0	0
387	2411	0	-0.181236387675199	0	0	0	-0.412979553748531	0	0	0	-2.65348036324736	0	0	0	-5062.05734334778	0	0	0.0282750725746155	0.0282750725746155	0.0282750725746155	0.0282750725746155	0	-0.0486920761488818	0	0	0	-0.0809440147590026	0	0	0	-0.199684170071456	0	0	0	-4.52798653594709	0	0	0.0282750725746155	0.0282750725746155	0.0282750725746155	0.0282750725746155	0	-0.542033838257794	0	0	0	-1.89956202317761	0	0
388	2412	0	-0.172385163921263	0	0	0	-0.392810672864201	0	0	0	-2.52389189584995	0	0	0	-4814.84084285653	0	0	0.0268940925598145	0.0268940925598145	0.0268940925598145	0.0268940925598145	0	-0.0463140654716199	0	0	0	-0.0769907946850978	0	0	0	-0.189932037471333	0	0	0	-4.30685248348469	0	0	0.0268940925598145	0.0268940925598145	0.0268940925598145	0.0268940925598145	0	-0.515562122771485	0	0	0	-1.80679273229437	0	0
389	2413	0	-0.16396651147943	0	0	0	-0.373627020159284	0	0	0	-2.40063222201382	0	0	0	-4579.69769393626	0	0	0.0255807042121887	0.0255807042121887	0.0255807042121887	0.0255807042121887	0	-0.044052280046003	0	0	0	-0.0732309468092922	0	0	0	-0.180656407265009	0	0	0	-4.09651807349775	0	0	0.0255807042121887	0.0255807042121887	0.0255807042121887	0.0255807042121887	0	-0.490383756712731	0	0	0	-1.71855412113856	0	0
390	2414	0	-0.155958931102873	0	0	0	-0.355380182312365	0	0	0	-2.28339218283298	0	0	0	-4356.03826847367	0	0	0.0243313312530518	0.0243313312530518	0.0243313312530518	0.0243313312530518	0	-0.0419010621754978	0	0	0	-0.0696546465379606	0	0	0	-0.171833746000431	0	0	0	-3.89645581589605	0	0	0.0243313312530518	0.0243313312530518	0.0243313312530518	0.0243313312530518	0	-0.466434565637996	0	0	0	-1.63462465932355	0	0
391	2415	0	-0.1483418934356	0	0	0	-0.338024175287084	0	0	0	-2.17187768034483	0	0	0	-4143.30173395417	0	0	0.0231432020664215	0.0231432020664215	0.0231432020664215	0.0231432020664215	0	-0.039854430866626	0	0	0	-0.0662526059827679	0	0	0	-0.163441624768572	0	0	0	-3.70616388366695	0	0	0.0231432020664215	0.0231432020664215	0.0231432020664215	0.0231432020664215	0	-0.443655386206387	0	0	0	-1.55479434837248	0	0
392	2416	0	-0.141097778794119	0	0	0	-0.321516292676702	0	0	0	-2.06658447389359	0	0	0	-4880.26328296226	0	0	0.0220127999782562	0.0220127999782562	0.0220127999782562	0.0220127999782562	0	-0.0379081832591055	0	0	0	-0.0630171813889868	0	0	0	-0.155459786626717	0	0	0	-3.53776045218738	0	0	0.0220127999782562	0.0220127999782562	0.0220127999782562	0.0220127999782562	0	-0.42198834826479	0	0	0	-1.47886369206974	0	0
393	2417	0	-0.134206704416329	0	0	0	-0.305814164955504	0	0	0	-1.96565818808097	0	0	0	-4641.92508785721	0	0	0.0209378600120544	0.0209378600120544	0.0209378600120544	0.0209378600120544	0	-0.0360566616564029	0	0	0	-0.0599395116265398	0	0	0	-0.147867402552445	0	0	0	-3.36498615754473	0	0	0.0209378600120544	0.0209378600120544	0.0209378600120544	0.0209378600120544	0	-0.401379784520373	0	0	0	-1.40664021003989	0	0
394	2418	0	-0.127652505454989	0	0	0	-0.290879147929131	0	0	0	-1.86966114041876	0	0	0	-4415.22665331422	0	0	0.0199152529239655	0.0199152529239655	0.0199152529239655	0.0199152529239655	0	-0.0342959864951808	0	0	0	-0.0570123794611221	0	0	0	-0.140646189775668	0	0	0	-3.20064992137521	0	0	0.0199152529239655	0.0199152529239655	0.0199152529239655	0.0199152529239655	0	-0.381777644165027	0	0	0	-1.33794408614976	0	0
395	2419	0	-0.121418370468973	0	0	0	-0.276673496663043	0	0	0	-1.7783521476458	0	0	0	-4199.59952613548	0	0	0.0189427733421326	0.0189427733421326	0.0189427733421326	0.0189427733421326	0	-0.0326213083212679	0	0	0	-0.0542281066679908	0	0	0	-0.133777405265671	0	0	0	-3.04433922554441	0	0	0.0189427733421326	0.0189427733421326	0.0189427733421326	0.0189427733421326	0	-0.363132786063147	0	0	0	-1.27260259354422	0	0
396	2420	0	-0.115488457907986	0	0	0	-0.263161432408692	0	0	0	-1.69150253374469	0	0	0	-3994.50301547165	0	0	0.0180175006389618	0.0180175006389618	0.0180175006389618	0.0180175006389618	0	-0.0310277776804924	0	0	0	-0.0515795586158923	0	0	0	-0.12724392531954	0	0	0	-2.89566229396447	0	0	0.0180175006389618	0.0180175006389618	0.0180175006389618	0.0180175006389618	0	-0.345398008860798	0	0	0	-1.21045210176296	0	0
397	2421	0	-0.109848542706459	0	0	0	-0.250309539038738	0	0	0	-1.60889438567901	0	0	0	-3799.4228356149	0	0	0.0171376466751099	0.0171376466751099	0.0171376466751099	0.0171376466751099	0	-0.0295124849003514	0	0	0	-0.049060634251167	0	0	0	-0.121029816301235	0	0	0	-2.76369269722797	0	0	0.0171376466751099	0.0171376466751099	0.0171376466751099	0.0171376466751099	0	-0.328529990767379	0	0	0	-1.15133727825041	0	0
398	2422	0	-0.104483591556459	0	0	0	-0.238084924454308	0	0	0	-1.53032042337506	0	0	0	-3613.86981755389	0	0	0.0163006186485291	0.0163006186485291	0.0163006186485291	0.0163006186485291	0	-0.028071227120563	0	0	0	-0.0466645618561143	0	0	0	-0.115118967742479	0	0	0	-2.62872169457838	0	0	0.0163006186485291	0.0163006186485291	0.0163006186485291	0.0163006186485291	0	-0.312485409992291	0	0	0	-1.09510907584049	0	0
399	2423	0	-0.0993813191740855	0	0	0	-0.2264577557954	0	0	0	-1.45558406803957	0	0	0	-3437.37868196111	0	0	0.0155046880245209	0.0155046880245209	0.0155046880245209	0.0155046880245209	0	-0.0267002864262622	0	0	0	-0.0443856956700545	0	0	0	-0.109497002475256	0	0	0	-2.50034247203538	0	0	0.0155046880245209	0.0155046880245209	0.0155046880245209	0.0155046880245209	0	-0.297224662659801	0	0	0	-1.0416272192298	0	0
400	2424	0	-0.0945276621422408	0	0	0	-0.215398167663043	0	0	0	-1.38449745484573	0	0	0	-3269.50687187271	0	0	0.0147473514080048	0.0147473514080048	0.0147473514080048	0.0147473514080048	0	-0.0253965914964738	0	0	0	-0.0422181877662957	0	0	0	-0.104149486353254	0	0	0	-2.37823284907677	0	0	0.0147473514080048	0.0147473514080048	0.0147473514080048	0.0147473514080048	0	-0.282708953136535	0	0	0	-0.990757008462879	0	0
401	2425	0	-0.0899108201224408	0	0	0	-0.204878449300047	0	0	0	-1.31688237310036	0	0	0	-3109.83344418248	0	0	0.0140272080898285	0.0140272080898285	0.0140272080898285	0.0140272080898285	0	-0.024156101119388	0	0	0	-0.0401561763087908	0	0	0	-0.0990630086125268	0	0	0	-2.26208666145835	0	0	0.0140272080898285	0.0140272080898285	0.0140272080898285	0.0140272080898285	0	-0.268902233813151	0	0	0	-0.942371257295882	0	0
402	2426	0	-0.0855204476124527	0	0	0	-0.194873133961591	0	0	0	-1.25295725795819	0	0	0	-3662.43948974645	0	0	0.0133421421051025	0.0133421421051025	0.0133421421051025	0.0133421421051025	0	-0.0229762289194468	0	0	0	-0.038195093589131	0	0	0	-0.0942251277772852	0	0	0	-2.15869751590452	0	0	0.0133421421051025	0.0133421421051025	0.0133421421051025	0.0133421421051025	0	-0.255769911916559	0	0	0	-0.896348554623149	0	0
403	2427	0	-0.0813434510860134	0	0	0	-0.185355897849421	0	0	0	-1.19176626739135	0	0	0	-3483.57634918495	0	0	0.012690544128418	0.012690544128418	0.012690544128418	0.012690544128418	0	-0.0218542268726196	0	0	0	-0.036329648571589	0	0	0	-0.0896233623726748	0	0	0	-2.05327277739444	0	0	0.012690544128418	0.012690544128418	0.012690544128418	0.012690544128418	0	-0.243278687861448	0	0	0	-0.852573383585867	0	0
404	2428	0	-0.0773709398771416	0	0	0	-0.176303658888114	0	0	0	-1.13356381723955	0	0	0	-3313.44837637071	0	0	0.0120707750320435	0.0120707750320435	0.0120707750320435	0.0120707750320435	0	-0.0207870236579311	0	0	0	-0.0345555500532142	0	0	0	-0.085246529363842	0	0	0	-1.9529968730515	0	0	0.0120707750320435	0.0120707750320435	0.0120707750320435	0.0120707750320435	0	-0.231397848438064	0	0	0	-0.81093625394071	0	0
405	2429	0	-0.0735924068351324	0	0	0	-0.167693490294243	0	0	0	-1.07820376257621	0	0	0	-3151.62897037748	0	0	0.0114814043045044	0.0114814043045044	0.0114814043045044	0.0114814043045044	0	-0.0197718712513506	0	0	0	-0.0328680284805806	0	0	0	-0.0810833229176755	0	0	0	-1.85761801332802	0	0	0.0114814043045044	0.0114814043045044	0.0114814043045044	0.0114814043045044	0	-0.220097003733599	0	0	0	-0.771332343652302	0	0
406	2430	0	-0.0699983147001149	0	0	0	-0.159503767902919	0	0	0	-1.0255473667594	0	0	0	-2997.71236457283	0	0	0.0109204649925232	0.0109204649925232	0.0109204649925232	0.0109204649925232	0	-0.0188061832773201	0	0	0	-0.0312626811624147	0	0	0	-0.0771233050261224	0	0	0	-1.76689713103643	0	0	0.0109204649925232	0.0109204649925232	0.0109204649925232	0.0109204649925232	0	-0.209347865265386	0	0	0	-0.733662559818422	0	0
407	2431	0	-0.0665799344545803	0	0	0	-0.151714175645744	0	0	0	-0.975462609613722	0	0	0	-2851.31260846388	0	0	0.0103872120380402	0.0103872120380402	0.0103872120380402	0.0103872120380402	0	-0.0178876966572261	0	0	0	-0.0297359448976705	0	0	0	-0.0733569587564307	0	0	0	-1.6859205359074	0	0	0.0103872120380402	0.0103872120380402	0.0103872120380402	0.0103872120380402	0	-0.199124084332425	0	0	0	-0.697832965437964	0	0
408	2432	0	-0.0633280521356028	0	0	0	-0.144304708266006	0	0	0	-0.927823689992721	0	0	0	-2712.06260060289	0	0	0.00987997651100159	0.00987997651100159	0.00987997651100159	0.00987997651100159	0	-0.0170141483124553	0	0	0	-0.0282836561933136	0	0	0	-0.0697742702616233	0	0	0	-1.60358487053133	0	0	0.00987997651100159	0.00987997651100159	0.00987997651100159	0.00987997651100159	0	-0.189399312233718	0	0	0	-0.663752750378078	0	0
409	2433	0	-0.0602357168588696	0	0	0	-0.137257536895445	0	0	0	-0.88251151314687	0	0	0	-2579.61316758129	0	0	0.00939741730690002	0.00939741730690002	0.00939741730690002	0.00939741730690002	0	-0.0161832751643942	0	0	0	-0.0269025104215032	0	0	0	-0.0663668381052682	0	0	0	-1.52527042493042	0	0	0.00939741730690002	0.00939741730690002	0.00939741730690002	0.00939741730690002	0	-0.180149786643824	0	0	0	-0.631337043979125	0	0
410	2434	0	-0.0572937146614549	0	0	0	-0.13055413409997	0	0	0	-0.839412119107099	0	0	0	-2453.63218850447	0	0	0.00893852114677429	0.00893852114677429	0.00893852114677429	0.00893852114677429	0	-0.0153928141344295	0	0	0	-0.0255885943305298	0	0	0	-0.0631256427818605	0	0	0	-1.45078050262702	0	0	0.00893852114677429	0.00893852114677429	0.00893852114677429	0.00893852114677429	0	-0.171351745237303	0	0	0	-0.600504278516734	0	0
411	2435	0	-0.0544955796044633	0	0	0	-0.124178124642388	0	0	0	-0.798417549629244	0	0	0	-2333.80376267887	0	0	0.00850206613540649	0.00850206613540649	0.00850206613540649	0.00850206613540649	0	-0.0146411487378373	0	0	0	-0.0243389029822795	0	0	0	-0.060042704232653	0	0	0	-1.37992847122662	0	0	0.00850206613540649	0.00850206613540649	0.00850206613540649	0.00850206613540649	0	-0.162983203821909	0	0	0	-0.571177222778127	0	0
412	2436	0	-0.0518345224520544	0	0	0	-0.118113890836152	0	0	0	-0.759618953689257	0	0	0	-2748.18852416599	0	0	0.00808662176132202	0.00808662176132202	0.00808662176132202	0.00808662176132202	0	-0.0139261775444766	0	0	0	-0.023150370843004	0	0	0	-0.0571105147638442	0	0	0	-1.31652191928224	0	0	0.00808662176132202	0.00808662176132202	0.00808662176132202	0.00808662176132202	0	-0.155023794690123	0	0	0	-0.543282770533791	0	0
413	2437	0	-0.0493026224290816	0	0	0	-0.112345252560725	0	0	0	-0.722521187421787	0	0	0	-2613.97480358226	0	0	0.007691890001297	0.007691890001297	0.007691890001297	0.007691890001297	0	-0.0132459607726787	0	0	0	-0.0220195831638997	0	0	0	-0.0543211777641699	0	0	0	-1.25222658501666	0	0	0.007691890001297	0.007691890001297	0.007691890001297	0.007691890001297	0	-0.147452665189007	0	0	0	-0.516750136502385	0	0
414	2438	0	-0.0468951917298455	0	0	0	-0.10685882225635	0	0	0	-0.687235427768757	0	0	0	-2486.31569996003	0	0	0.00731620192527771	0.00731620192527771	0.00731620192527771	0.00731620192527771	0	-0.0125990435861922	0	0	0	-0.0209443538514355	0	0	0	-0.0516684515000094	0	0	0	-1.19107151548938	0	0	0.00731620192527771	0.00731620192527771	0.00731620192527771	0.00731620192527771	0	-0.140251710689654	0	0	0	-0.491513764237233	0	0
415	2439	0	-0.044604632876144	0	0	0	-0.101639963712311	0	0	0	-0.65367269997115	0	0	0	-2364.89110413723	0	0	0.00695881247520447	0.00695881247520447	0.00695881247520447	0.00695881247520447	0	-0.0119838095002933	0	0	0	-0.0199214203688798	0	0	0	-0.0491451234883444	0	0	0	-1.13290294588153	0	0	0.00695881247520447	0.00695881247520447	0.00695881247520447	0.00695881247520447	0	-0.133402018320794	0	0	0	-0.467509515031059	0	0
416	2440	0	-0.0424265813592228	0	0	0	-0.0966763321402559	0	0	0	-0.621749302496431	0	0	0	-2249.39654084579	0	0	0.00661900639533997	0.00661900639533997	0.00661900639533997	0.00661900639533997	0	-0.0113984803817857	0	0	0	-0.0189485021732044	0	0	0	-0.0467449388425402	0	0	0	-1.07757513521252	0	0	0.00661900639533997	0.00661900639533997	0.00661900639533997	0.00661900639533997	0	-0.126887261586717	0	0	0	-0.444677694936949	0	0
417	2441	0	-0.0403545712401865	0	0	0	-0.0919549173154859	0	0	0	-0.591384775504421	0	0	0	-2139.54240370741	0	0	0.00629588961601257	0.00629588961601257	0.00629588961601257	0.00629588961601257	0	-0.0108420863398351	0	0	0	-0.0180232728651853	0	0	0	-0.0444621614273918	0	0	0	-1.02793834553635	0	0	0.00629588961601257	0.00629588961601257	0.00629588961601257	0.00629588961601257	0	-0.120690305749349	0	0	0	-0.422960927795804	0	0
418	2442	0	-0.0383832681194463	0	0	0	-0.0874638986348046	0	0	0	-0.562503154492843	0	0	0	-2035.05323067942	0	0	0.00598827004432678	0.00598827004432678	0.00598827004432678	0.00598827004432678	0	-0.0103122026473557	0	0	0	-0.0171428143674769	0	0	0	-0.0422905394378266	0	0	0	-0.977736654022941	0	0	0.00598827004432678	0.00598827004432678	0.00598827004432678	0.00598827004432678	0	-0.114796117500759	0	0	0	-0.402304672150934	0	0
419	2443	0	-0.0365094390275544	0	0	0	-0.0831927412626776	0	0	0	-0.535032256393032	0	0	0	-1935.66701207127	0	0	0.00569584965705872	0.00569584965705872	0.00569584965705872	0.00569584965705872	0	-0.00980882930434746	0	0	0	-0.0163057953484447	0	0	0	-0.0402254154077998	0	0	0	-0.929986900710716	0	0	0.00569584965705872	0.00569584965705872	0.00569584965705872	0.00569584965705872	0	-0.109189986829961	0	0	0	-0.38265735537819	0	0
420	2444	0	-0.0347259714317261	0	0	0	-0.0791295788377921	0	0	0	-0.508902661337832	0	0	0	-1841.13453389692	0	0	0.00541764497756958	0.00541764497756958	0.00541764497756958	0.00541764497756958	0	-0.00932970323219706	0	0	0	-0.0155093294093939	0	0	0	-0.038260791093509	0	0	0	-0.884568904306978	0	0	0.00541764497756958	0.00541764497756958	0.00541764497756958	0.00541764497756958	0	-0.103857365374438	0	0	0	-0.363969397670737	0	0
421	2445	0	-0.0330301173079306	0	0	0	-0.075265159137001	0	0	0	-0.48404931744698	0	0	0	-1751.21875358262	0	0	0.00515303015708923	0.00515303015708923	0.00515303015708923	0.00515303015708923	0	-0.00887401618854256	0	0	0	-0.0147519933917473	0	0	0	-0.0363922929163385	0	0	0	-0.841369077319946	0	0	0.00515303015708923	0.00515303015708923	0.00515303015708923	0.00515303015708923	0	-0.0987851596079281	0	0	0	-0.346194066237939	0	0
422	2446	0	-0.0314171888504688	0	0	0	-0.071589566500843	0	0	0	-0.460506643323935	0	0	0	-2061.96503505719	0	0	0.00490149855613708	0.00490149855613708	0.00490149855613708	0.00490149855613708	0	-0.00844095993102201	0	0	0	-0.0140316889791196	0	0	0	-0.0346150529024668	0	0	0	-0.802520650492426	0	0	0.00490149855613708	0.00490149855613708	0.00490149855613708	0.00490149855613708	0	-0.0939607609495852	0	0	0	-0.329287022975876	0	0
423	2447	0	-0.029882659902114	0	0	0	-0.0680931188424758	0	0	0	-0.438016777608073	0	0	0	-1961.26452030499	0	0	0.00466209650039673	0.00466209650039673	0.00466209650039673	0.00466209650039673	0	-0.00802827138102202	0	0	0	-0.0133460835401464	0	0	0	-0.0329243797230148	0	0	0	-0.76332778039443	0	0	0.00466209650039673	0.00466209650039673	0.00466209650039673	0.00466209650039673	0	-0.0893720457639802	0	0	0	-0.313205638174138	0	0
424	2448	0	-0.0284236207903632	0	0	0	-0.0647679147097968	0	0	0	-0.416625368359345	0	0	0	-1865.48193269122	0	0	0.00443434715270996	0.00443434715270996	0.00443434715270996	0.00443434715270996	0	-0.00763643548395976	0	0	0	-0.0126945919351786	0	0	0	-0.0313166369713503	0	0	0	-0.726049107213729	0	0	0.00443434715270996	0.00443434715270996	0.00443434715270996	0.00443434715270996	0	-0.0850073753611014	0	0	0	-0.29790955852275	0	0
425	2449	0	-0.0270350604125724	0	0	0	-0.0616045429327423	0	0	0	-0.396278430080963	0	0	0	-1774.37709440718	0	0	0.00421774387359619	0.00421774387359619	0.00421774387359619	0.00421774387359619	0	-0.00726351245816659	0	0	0	-0.0120744978037405	0	0	0	-0.0297871190188426	0	0	0	-0.690590910020401	0	0	0.00421774387359619	0.00421774387359619	0.00421774387359619	0.00421774387359619	0	-0.0808559192932989	0	0	0	-0.283360592699219	0	0
426	2450	0	-0.0257150389870731	0	0	0	-0.0585962112615097	0	0	0	-0.376925416042141	0	0	0	-1687.72155780031	0	0	0.00401195883750916	0.00401195883750916	0.00401195883750916	0.00401195883750916	0	-0.00690869406128058	0	0	0	-0.0114847914104245	0	0	0	-0.0283324127109236	0	0	0	-0.656864357288031	0	0	0.00401195883750916	0.00401195883750916	0.00401195883750916	0.00401195883750916	0	-0.0769070087613954	0	0	0	-0.269521891091571	0	0
427	2451	0	-0.0244591920051107	0	0	0	-0.0557344567491529	0	0	0	-0.358517424982897	0	0	0	-1605.29803131513	0	0	0.00381585955619812	0.00381585955619812	0.00381585955619812	0.00381585955619812	0	-0.00657149534788459	0	0	0	-0.0109240408806924	0	0	0	-0.0269487763696926	0	0	0	-0.626466225030814	0	0	0.00381585955619812	0.00381585955619812	0.00381585955619812	0.00381585955619812	0	-0.0731512681539925	0	0	0	-0.256359393048714	0	0
428	2452	0	-0.0232642864972377	0	0	0	-0.0530123705638317	0	0	0	-0.341008402360433	0	0	0	-1526.89983575162	0	0	0.00362950563430786	0.00362950563430786	0.00362950563430786	0.00362950563430786	0	-0.00625013818478237	0	0	0	-0.0103902494810035	0	0	0	-0.0256325357968388	0	0	0	-0.595871334549926	0	0	0.00362950563430786	0.00362950563430786	0.00362950563430786	0.00362950563430786	0	-0.0695785136173299	0	0	0	-0.24383931465761	0	0
429	2453	0	-0.0221287059787301	0	0	0	-0.0504236205649198	0	0	0	-0.324354613170793	0	0	0	-1452.33038535577	0	0	0.00345230102539062	0.00345230102539062	0.00345230102539062	0.00345230102539062	0	-0.00594526916586346	0	0	0	-0.00988313823903952	0	0	0	-0.0243808980133396	0	0	0	-0.56677077980998	0	0	0.00345230102539062	0.00345230102539062	0.00345230102539062	0.00345230102539062	0	-0.0661806627277883	0	0	0	-0.2319311049456	0	0
430	2454	0	-0.021047439346944	0	0	0	-0.0479608786074746	0	0	0	-0.308513945520177	0	0	0	-1381.4026950149	0	0	0.00328373908996582	0.00328373908996582	0.00328373908996582	0.00328373908996582	0	-0.00565494850945925	0	0	0	-0.00940035800614428	0	0	0	-0.0231901068998421	0	0	0	-0.539091267822133	0	0	0.00328373908996582	0.00328373908996582	0.00328373908996582	0.00328373908996582	0	-0.0629486631709142	0	0	0	-0.220604131560356	0	0
431	2455	0	-0.0200198400079898	0	0	0	-0.0456187330383796	0	0	0	-0.293447053462247	0	0	0	-1313.93891172246	0	0	0.00312322378158569	0.00312322378158569	0.00312322378158569	0.00312322378158569	0	-0.00537852962168017	0	0	0	-0.00894121373253989	0	0	0	-0.022057556824756	0	0	0	-0.512763543421745	0	0	0.00312322378158569	0.00312322378158569	0.00312322378158569	0.00312322378158569	0	-0.0598742708746158	0	0	0	-0.209830513889613	0	0
432	2456	0	-0.0190420283985304	0	0	0	-0.0433908378566364	0	0	0	-0.279164411297591	0	0	0	-1546.97299081375	0	0	0.00297093391418457	0.00297093391418457	0.00297093391418457	0.00297093391418457	0	-0.00511601250252625	0	0	0	-0.00850465686883145	0	0	0	-0.0209803817943855	0	0	0	-0.488982562410255	0	0	0.00297093391418457	0.00297093391418457	0.00297093391418457	0.00297093391418457	0	-0.0569502116576359	0	0	0	-0.19958289328392	0	0
433	2457	0	-0.0181122263853695	0	0	0	-0.0412717690405814	0	0	0	-0.265530784119164	0	0	0	-1471.42322451479	0	0	0.00282561779022217	0.00282561779022217	0.00282561779022217	0.00282561779022217	0	-0.004865942315746	0	0	0	-0.00808914080161516	0	0	0	-0.0199556954239955	0	0	0	-0.46510203903498	0	0	0.00282561779022217	0.00282561779022217	0.00282561779022217	0.00282561779022217	0	-0.0541690496902447	0	0	0	-0.189835901025165	0	0
434	2458	0	-0.0172276859444764	0	0	0	-0.0392562397745296	0	0	0	-0.252563049436612	0	0	0	-1399.56309425252	0	0	0.0026877224445343	0.0026877224445343	0.0026877224445343	0.0026877224445343	0	-0.0046286423582842	0	0	0	-0.00769430206225716	0	0	0	-0.0189812210329532	0	0	0	-0.442387819409104	0	0	0.0026877224445343	0.0026877224445343	0.0026877224445343	0.0026877224445343	0	-0.0515235107911849	0	0	0	-0.180564943915812	0	0
435	2459	0	-0.0163861439972379	0	0	0	-0.0373388869237183	0	0	0	-0.240228517286905	0	0	0	-1331.21240851613	0	0	0.00255647301673889	0.00255647301673889	0.00255647301673889	0.00255647301673889	0	-0.00440249614541699	0	0	0	-0.00731849784262828	0	0	0	-0.0180541608738388	0	0	0	-0.420782845220289	0	0	0.00255647301673889	0.00255647301673889	0.00255647301673889	0.00255647301673889	0	-0.0490072906700334	0	0	0	-0.171746529090472	0	0
436	2460	0	-0.0155859840589301	0	0	0	-0.0355154293872215	0	0	0	-0.228496436477747	0	0	0	-1266.19977615566	0	0	0.00243151187896729	0.00243151187896729	0.00243151187896729	0.00243151187896729	0	-0.00418734202867199	0	0	0	-0.00696093712293863	0	0	0	-0.0171723803109515	0	0	0	-0.400232938943296	0	0	0.00243151187896729	0.00243151187896729	0.00243151187896729	0.00243151187896729	0	-0.0466137617394224	0	0	0	-0.163358928304324	0	0
437	2461	0	-0.0148249430509395	0	0	0	-0.0337810865136783	0	0	0	-0.217337389478156	0	0	0	-1204.36217609994	0	0	0.00231286883354187	0.00231286883354187	0.00231286883354187	0.00231286883354187	0	-0.00398285671110443	0	0	0	-0.00662107225997427	0	0	0	-0.0163338441272306	0	0	0	-0.381632453052701	0	0	0.00231286883354187	0.00231286883354187	0.00231286883354187	0.00231286883354187	0	-0.0443374279512909	0	0	0	-0.155380985121264	0	0
438	2462	0	-0.0141005962461804	0	0	0	-0.0321310954993186	0	0	0	-0.206723194752444	0	0	0	-1145.54454871593	0	0	0.00219985842704773	0.00219985842704773	0.00219985842704773	0.00219985842704773	0	-0.00378839359882477	0	0	0	-0.0062976887832526	0	0	0	-0.015536080681729	0	0	0	-0.362994572989217	0	0	0.00219985842704773	0.00219985842704773	0.00219985842704773	0.00219985842704773	0	-0.0421719850152158	0	0	0	-0.147792505787815	0	0
439	2463	0	-0.0134122970507633	0	0	0	-0.030562095873479	0	0	0	-0.196627428417492	0	0	0	-1089.59940718325	0	0	0.00209254026412964	0.00209254026412964	0.00209254026412964	0.00209254026412964	0	-0.00360346774641584	0	0	0	-0.00599020746930171	0	0	0	-0.0147773765428578	0	0	0	-0.34526697105911	0	0	0.00209254026412964	0.00209254026412964	0.00209254026412964	0.00209254026412964	0	-0.0401124218285531	0	0	0	-0.140574919367334	0	0
440	2464	0	-0.0127569741437128	0	0	0	-0.029069375519458	0	0	0	-0.187024704568863	0	0	0	-1036.38646744001	0	0	0.00199022889137268	0.00199022889137268	0.00199022889137268	0.00199022889137268	0	-0.0034275942084605	0	0	0	-0.00569770659610251	0	0	0	-0.0140557241514611	0	0	0	-0.328405156025087	0	0	0.00199022889137268	0.00199022889137268	0.00199022889137268	0.00199022889137268	0	-0.0381535656401866	0	0	0	-0.133709544514262	0	0
441	2465	0	-0.0121341425796118	0	0	0	-0.0276497321965203	0	0	0	-0.177890907316571	0	0	0	-985.772296501927	0	0	0.00189307332038879	0.00189307332038879	0.00189307332038879	0.00189307332038879	0	-0.00325980309412444	0	0	0	-0.00541922609800988	0	0	0	-0.0133691633925111	0	0	0	-0.312366689911045	0	0	0.00189307332038879	0.00189307332038879	0.00189307332038879	0.00189307332038879	0	-0.0362902436989998	0	0	0	-0.127179650286986	0	0
442	2466	0	-0.0115413776313744	0	0	0	-0.0262994266208607	0	0	0	-0.169227529948403	0	0	0	-1160.53232014856	0	0	0.00180059671401978	0.00180059671401978	0.00180059671401978	0.00180059671401978	0	-0.00310074099729718	0	0	0	-0.00515467325253439	0	0	0	-0.0127163694794419	0	0	0	-0.297820929686997	0	0	0.00180059671401978	0.00180059671401978	0.00180059671401978	0.00180059671401978	0	-0.0345180914962384	0	0	0	-0.12096849606712	0	0
443	2467	0	-0.0109780327051112	0	0	0	-0.0250151879319937	0	0	0	-0.160962916866622	0	0	0	-1103.85521844215	0	0	0.00171265006065369	0.00171265006065369	0.00171265006065369	0.00171265006065369	0	-0.00294943802714442	0	0	0	-0.00490297375841316	0	0	0	-0.0120952798730896	0	0	0	-0.283276159605218	0	0	0.00171265006065369	0.00171265006065369	0.00171265006065369	0.00171265006065369	0	-0.0328319362807861	0	0	0	-0.1150606191409	0	0
444	2468	0	-0.0104418447222088	0	0	0	-0.0237934165005101	0	0	0	-0.15310195777424	0	0	0	-1049.94606535178	0	0	0.00162911415100098	0.00162911415100098	0.00162911415100098	0.00162911415100098	0	-0.00280540923824901	0	0	0	-0.00466353991124435	0	0	0	-0.0115046180512775	0	0	0	-0.269441771672331	0	0	0.00162911415100098	0.00162911415100098	0.00162911415100098	0.00162911415100098	0	-0.0312287067316674	0	0	0	-0.109441505260592	0	0
445	2469	0	-0.00993184379183276	0	0	0	-0.0226313908220795	0	0	0	-0.145624829101092	0	0	0	-998.669682155425	0	0	0.00154939293861389	0.00154939293861389	0.00154939293861389	0.00154939293861389	0	-0.00266849298213856	0	0	0	-0.0044359042476525	0	0	0	-0.0109428209316196	0	0	0	-0.256283037215548	0	0	0.00154939293861389	0.00154939293861389	0.00154939293861389	0.00154939293861389	0	-0.029703553394711	0	0	0	-0.10409669405502	0	0
446	2470	0	-0.00944673672620411	0	0	0	-0.0215261278333762	0	0	0	-0.138512998271381	0	0	0	-949.897491923584	0	0	0.00147390365600586	0.00147390365600586	0.00147390365600586	0.00147390365600586	0	-0.00253771936797875	0	0	0	-0.00421889576277477	0	0	0	-0.0104082301082784	0	0	0	-0.24376683809019	0	0	0.00147390365600586	0.00147390365600586	0.00147390365600586	0.00147390365600586	0	-0.0282530816519966	0	0	0	-0.0990129549439922	0	0
447	2471	0	-0.00898539198601611	0	0	0	-0.0204748043254433	0	0	0	-0.131748325267383	0	0	0	-903.507196789233	0	0	0.00140181183815002	0.00140181183815002	0.00140181183815002	0.00140181183815002	0	-0.0024140582866039	0	0	0	-0.00401301025744999	0	0	0	-0.00989998809211404	0	0	0	-0.232393916326248	0	0	0.00140181183815002	0.00140181183815002	0.00140181183815002	0.00140181183815002	0	-0.0268730886432422	0	0	0	-0.0941773435543933	0	0
448	2472	0	-0.00854651638348969	0	0	0	-0.0194749462095266	0	0	0	-0.125314184208083	0	0	0	-859.38247201814	0	0	0.00133329629898071	0.00133329629898071	0.00133329629898071	0.00133329629898071	0	-0.00229637819870732	0	0	0	-0.00381721482198225	0	0	0	-0.00941659572550396	0	0	0	-0.221044495217383	0	0	0.00133329629898071	0.00133329629898071	0.00133329629898071	0.00133329629898071	0	-0.0255608263444174	0	0	0	-0.0895780766269791	0	0
449	2473	0	-0.00812930167626291	0	0	0	-0.018523885567008	0	0	0	-0.119194179119691	0	0	0	-817.412673378585	0	0	0.00126826763153076	0.00126826763153076	0.00126826763153076	0.00126826763153076	0	-0.00218403251039945	0	0	0	-0.00363069467139543	0	0	0	-0.00895668941254776	0	0	0	-0.210249310273991	0	0	0.00126826763153076	0.00126826763153076	0.00126826763153076	0.00126826763153076	0	-0.0243124151921847	0	0	0	-0.0852032966988305	0	0
450	2474	0	-0.00773196973113954	0	0	0	-0.0176189814162714	0	0	0	-0.113372978470324	0	0	0	-777.492560440962	0	0	0.00120639801025391	0.00120639801025391	0.00120639801025391	0.00120639801025391	0	-0.00207750616709745	0	0	0	-0.00345345179642173	0	0	0	-0.00851925838966944	0	0	0	-0.199981302635068	0	0	0.00120639801025391	0.00120639801025391	0.00120639801025391	0.00120639801025391	0	-0.0231251071625138	0	0	0	-0.0810421683934954	0	0
451	2475	0	-0.00735452054811958	0	0	0	-0.0167587572838026	0	0	0	-0.107836277143627	0	0	0	-739.522032528763	0	0	0.00114738941192627	0.00114738941192627	0.00114738941192627	0.00114738941192627	0	-0.00197566762949464	0	0	0	-0.00328449064207643	0	0	0	-0.00810310526716296	0	0	0	-0.190214791264563	0	0	0.00114738941192627	0.00114738941192627	0.00114738941192627	0.00114738941192627	0	-0.0219956692859569	0	0	0	-0.0770843745900816	0	0
452	2476	0	-0.00699533764247917	0	0	0	-0.0159402121876759	0	0	0	-0.102581963300024	0	0	0	-870.582633919708	0	0	0.00109127163887024	0.00109127163887024	0.00109127163887024	0.00109127163887024	0	-0.00187948678842531	0	0	0	-0.0031243210016051	0	0	0	-0.00770744323137984	0	0	0	-0.181324218685908	0	0	0.00109127163887024	0.00109127163887024	0.00109127163887024	0.00109127163887024	0	-0.0209215151869557	0	0	0	-0.0733197327734214	0	0
453	2477	0	-0.00665393606880116	0	0	0	-0.0151618518326669	0	0	0	-0.0975721428160079	0	0	0	-828.065851198608	0	0	0.00103810429573059	0.00103810429573059	0.00103810429573059	0.00103810429573059	0	-0.00178767045611039	0	0	0	-0.00297174267789563	0	0	0	-0.00733100958949148	0	0	0	-0.172468786950348	0	0	0.00103810429573059	0.00103810429573059	0.00103810429573059	0.00103810429573059	0	-0.0198997351930075	0	0	0	-0.0697389281018483	0	0
454	2478	0	-0.00632886099083407	0	0	0	-0.0144214330638461	0	0	0	-0.0928070732937307	0	0	0	-787.625467409278	0	0	0.000987350940704346	0.000987350940704346	0.000987350940704346	0.000987350940704346	0	-0.00170038028102226	0	0	0	-0.00282662503292415	0	0	0	-0.00697307855863219	0	0	0	-0.164046031040981	0	0	0.000987350940704346	0.000987350940704346	0.000987350940704346	0.000987350940704346	0	-0.0189279045770263	0	0	0	-0.0663332296682264	0	0
455	2479	0	-0.00601978911163314	0	0	0	-0.0137169638680184	0	0	0	-0.0882744675216007	0	0	0	-749.16007698977	0	0	0.00093919038772583	0.00093919038772583	0.00093919038772583	0.00093919038772583	0	-0.00161745461468854	0	0	0	-0.002688626781531	0	0	0	-0.00663251119635641	0	0	0	-0.15603439939161	0	0	0.00093919038772583	0.00093919038772583	0.00093919038772583	0.00093919038772583	0	-0.0180034369634541	0	0	0	-0.0630936044653818	0	0
456	2480	0	-0.00572575054036406	0	0	0	-0.0130471897135042	0	0	0	-0.0839635235980825	0	0	0	-712.573227046134	0	0	0.000893265008926392	0.000893265008926392	0.000893265008926392	0.000893265008926392	0	-0.0015380852147473	0	0	0	-0.00255708806288975	0	0	0	-0.00630848691029444	0	0	0	-0.148414149234473	0	0	0.000893265008926392	0.000893265008926392	0.000893265008926392	0.000893265008926392	0	-0.0171243925706221	0	0	0	-0.0600123746345151	0	0
457	2481	0	-0.00544609868313728	0	0	0	-0.0124099292727584	0	0	0	-0.079862961736219	0	0	0	-677.773174927901	0	0	0.000849634408950806	0.000849634408950806	0.000849634408950806	0.000849634408950806	0	-0.00146324197203285	0	0	0	-0.00243236011303544	0	0	0	-0.00600043499241695	0	0	0	-0.141465236430991	0	0	0.000849634408950806	0.000849634408950806	0.000849634408950806	0.000849634408950806	0	-0.0162881850229724	0	0	0	-0.0570815997829102	0	0
458	2482	0	-0.00518018694606326	0	0	0	-0.0118038968099998	0	0	0	-0.0759626720226565	0	0	0	-644.6726584391	0	0	0.000808238983154297	0.000808238983154297	0.000808238983154297	0.000808238983154297	0	-0.0013916316987661	0	0	0	-0.00231355544639551	0	0	0	-0.00570743809505707	0	0	0	-0.134556487412592	0	0	0.000808238983154297	0.000808238983154297	0.000808238983154297	0.000808238983154297	0	-0.0154923895934189	0	0	0	-0.0542937622926214	0	0
459	2483	0	-0.00492704543830769	0	0	0	-0.0112273829230239	0	0	0	-0.0722528422656272	0	0	0	-613.188677125501	0	0	0.00076863169670105	0.00076863169670105	0.00076863169670105	0.00076863169670105	0	-0.00132390098883661	0	0	0	-0.00220061608731815	0	0	0	-0.00542870201703742	0	0	0	-0.127985123013265	0	0	0.00076863169670105	0.00076863169670105	0.00076863169670105	0.00076863169670105	0	-0.0147358747426551	0	0	0	-0.051642199819818	0	0
460	2484	0	-0.00468651251139818	0	0	0	-0.0106790177958209	0	0	0	-0.0687241973031956	0	0	0	-583.242284107477	0	0	0.000731140375137329	0.000731140375137329	0.000731140375137329	0.000731140375137329	0	-0.00125924159988244	0	0	0	-0.00209322615756977	0	0	0	-0.00516363365993765	0	0	0	-0.121734705916999	0	0	0.000731140375137329	0.000731140375137329	0.000731140375137329	0.000731140375137329	0	-0.0140162157435952	0	0	0	-0.0491201327895379	0	0
461	2485	0	-0.00445745662602803	0	0	0	-0.0101574482243271	0	0	0	-0.0653678816647201	0	0	0	-554.75838775442	0	0	0.000695407390594482	0.000695407390594482	0.000695407390594482	0.000695407390594482	0	-0.00119749188343121	0	0	0	-0.00199075182562384	0	0	0	-0.00491128198998689	0	0	0	-0.115789477034311	0	0	0.000695407390594482	0.000695407390594482	0.000695407390594482	0.000695407390594482	0	-0.0133317961115154	0	0	0	-0.0467213573628321	0	0
462	2486	0	-0.00424003943066964	0	0	0	-0.00966152921123178	0	0	0	-0.0621816610612529	0	0	0	-653.048131632939	0	0	0.000661462545394897	0.000661462545394897	0.000661462545394897	0.000661462545394897	0	-0.00113913678490007	0	0	0	-0.00189368220479469	0	0	0	-0.00467154500129756	0	0	0	-0.110359132202932	0	0	0.000661462545394897	0.000661462545394897	0.000661462545394897	0.000661462545394897	0	-0.0126806760647469	0	0	0	-0.0444395041312272	0	0
463	2487	0	-0.00403296773754391	0	0	0	-0.00918971831454959	0	0	0	-0.0591448395240011	0	0	0	-621.155115958623	0	0	0.000629305839538574	0.000629305839538574	0.000629305839538574	0.000629305839538574	0	-0.0010833680619271	0	0	0	-0.00180109176827552	0	0	0	-0.00444339836293374	0	0	0	-0.104969465956729	0	0	0.000629305839538574	0.000629305839538574	0.000629305839538574	0.000629305839538574	0	-0.0120615624155107	0	0	0	-0.0422693784455056	0	0
464	2488	0	-0.00383591824970608	0	0	0	-0.0087408811210033	0	0	0	-0.0562564074899998	0	0	0	-590.819664700204	0	0	0.000598430633544922	0.000598430633544922	0.000598430633544922	0.000598430633544922	0	-0.00103067065992946	0	0	0	-0.00171326428099169	0	0	0	-0.0042263622768703	0	0	0	-0.0998430527550151	0	0	0.000598430633544922	0.000598430633544922	0.000598430633544922	0.000598430633544922	0	-0.0114721920851935	0	0	0	-0.0402049079258581	0	0
465	2489	0	-0.00364872931868376	0	0	0	-0.00831407110813126	0	0	0	-0.0535089716438104	0	0	0	-561.965710670702	0	0	0.000569164752960205	0.000569164752960205	0.000569164752960205	0.000569164752960205	0	-0.000980397985017589	0	0	0	-0.00162964498883842	0	0	0	-0.00402006630909993	0	0	0	-0.0949670441810062	0	0	0.000569164752960205	0.000569164752960205	0.000569164752960205	0.000569164752960205	0	-0.0109119184799056	0	0	0	-0.0382414161973008	0	0
466	2490	0	-0.00347026940517026	0	0	0	-0.00790784439585426	0	0	0	-0.0508957119010002	0	0	0	-534.520901741093	0	0	0.000541508197784424	0.000541508197784424	0.000541508197784424	0.000541508197784424	0	-0.000932388388719119	0	0	0	-0.00154989051330886	0	0	0	-0.00382356921537942	0	0	0	-0.0903290626303761	0	0	0.000541508197784424	0.000541508197784424	0.000541508197784424	0.000541508197784424	0	-0.0103792867633956	0	0	0	-0.0363738775942509	0	0
467	2491	0	-0.00330102345458272	0	0	0	-0.00752179901102618	0	0	0	-0.0484101631042526	0	0	0	-508.416419383664	0	0	0.000514835119247437	0.000514835119247437	0.000514835119247437	0.000514835119247437	0	-0.000886803519506429	0	0	0	-0.00147425711531654	0	0	0	-0.00363694665719316	0	0	0	-0.0860860187908472	0	0	0.000514835119247437	0.000514835119247437	0.000514835119247437	0.000514835119247437	0	-0.00987219550552254	0	0	0	-0.0345974860164497	0	0
468	2492	0	-0.00313969827914207	0	0	0	-0.00715446264183414	0	0	0	-0.0460459733208852	0	0	0	-483.58680575349	0	0	0.000489979982376099	0.000489979982376099	0.000489979982376099	0.000489979982376099	0	-0.000843320080434751	0	0	0	-0.00140217134447464	0	0	0	-0.00345928506464929	0	0	0	-0.0818817926339588	0	0	0.000489979982376099	0.000489979982376099	0.000489979982376099	0.000489979982376099	0	-0.00938999811239682	0	0	0	-0.032907741736509	0	0
469	2493	0	-0.0029862938788483	0	0	0	-0.00680488626522224	0	0	0	-0.0437971142900289	0	0	0	-459.969799863356	0	0	0.000465869903564453	0.000465869903564453	0.000465869903564453	0.000465869903564453	0	-0.000802423016921239	0	0	0	-0.0013338408499462	0	0	0	-0.00329035381668594	0	0	0	-0.0778829033549198	0	0	0.000465869903564453	0.000465869903564453	0.000465869903564453	0.000465869903564453	0	-0.00893156304471177	0	0	0	-0.0313006919049966	0	0
470	2494	0	-0.00284064860522903	0	0	0	-0.00647268823981739	0	0	0	-0.0416582095581847	0	0	0	-437.506181559052	0	0	0.000443071126937866	0.000443071126937866	0.000443071126937866	0.000443071126937866	0	-0.000763304086603966	0	0	0	-0.00126873099357939	0	0	0	-0.00312974362752719	0	0	0	-0.074079354586092	0	0	0.000443071126937866	0.000443071126937866	0.000443071126937866	0.000443071126937866	0	-0.00849527381774351	0	0	0	-0.0297719675859774	0	0
471	2495	0	-0.00270146927050519	0	0	0	-0.00615640392064686	0	0	0	-0.0396237471755002	0	0	0	-416.139622480729	0	0	0.000421583652496338	0.000421583652496338	0.000421583652496338	0.000421583652496338	0	-0.000725963289482934	0	0	0	-0.00120668825875365	0	0	0	-0.00297677654336293	0	0	0	-0.0704615204800245	0	0	0.000421583652496338	0.000421583652496338	0.000421583652496338	0.000421583652496338	0	-0.0080806454860749	0	0	0	-0.028318174180205	0	0
472	2496	0	-0.00257004906245584	0	0	0	-0.00585595154095785	0	0	0	-0.0376916837664544	0	0	0	-489.853471120103	0	0	0.00040087103843689	0.00040087103843689	0.00040087103843689	0.00040087103843689	0	-0.000690238977085755	0	0	0	-0.00114770582129745	0	0	0	-0.00283142191318017	0	0	0	-0.0671465985810489	0	0	0.00040087103843689	0.00040087103843689	0.00040087103843689	0.00040087103843689	0	-0.0076858999165097	0	0	0	-0.0269352044081619	0	0
473	2497	0	-0.00244428655093998	0	0	0	-0.00556995915851453	0	0	0	-0.035850966527224	0	0	0	-465.930419141618	0	0	0.000381350517272949	0.000381350517272949	0.000381350517272949	0.000381350517272949	0	-0.000656616094829587	0	0	0	-0.00109153787488054	0	0	0	-0.00269311764104824	0	0	0	-0.0638673469458919	0	0	0.000381350517272949	0.000381350517272949	0.000381350517272949	0.000381350517272949	0	-0.00731039051515836	0	0	0	-0.0256195551832892	0	0
474	2498	0	-0.00232515162679192	0	0	0	-0.00529795443083178	0	0	0	-0.0341001760664291	0	0	0	-443.175701131462	0	0	0.00036272406578064	0.00036272406578064	0.00036272406578064	0.00036272406578064	0	-0.000624771345769659	0	0	0	-0.00103853865116523	0	0	0	-0.00256175132830887	0	0	0	-0.0607483244664437	0	0	0.00036272406578064	0.00036272406578064	0.00036272406578064	0.00036272406578064	0	-0.00695347068813135	0	0	0	-0.0243685168955904	0	0
475	2499	0	-0.00221151275070497	0	0	0	-0.00503921466420859	0	0	0	-0.0324346912693761	0	0	0	-421.532258761477	0	0	0.000345110893249512	0.000345110893249512	0.000345110893249512	0.000345110893249512	0	-0.000594219784488814	0	0	0	-0.000987747285439738	0	0	0	-0.00243655800350476	0	0	0	-0.0577814868946391	0	0	0.000345110893249512	0.000345110893249512	0.000345110893249512	0.000345110893249512	0	-0.00661384724764957	0	0	0	-0.0231783874692508	0	0
476	2500	0	-0.00210336992267912	0	0	0	-0.0047929227611784	0	0	0	-0.0308506733149668	0	0	0	-400.94582075882	0	0	0.000328153371810913	0.000328153371810913	0.000328153371810913	0.000328153371810913	0	-0.000565123059459438	0	0	0	-0.000939381636401157	0	0	0	-0.00231746059636743	0	0	0	-0.0549595551841291	0	0	0.000328153371810913	0.000328153371810913	0.000328153371810913	0.000328153371810913	0	-0.0062908735998235	0	0	0	-0.0220464371380467	0	0
[truncated: 32 more columns]
